# Supplementary material for: The curriculum effect in visual learning: The role of readout dimensionality
Source: PLoS Comput Biol. 2026 Jul 24;22(7):e1014553. doi: 10.1371/journal.pcbi.1014553 (PMC13432104; doi:10.1371/journal.pcbi.1014553)
Supplement: S1 Data — (ZIP) [file pcbi.1014553.s009.zip]

Archive with 228 entries (185 files):
- Data_Final_for_Repository/
- Data_Final_for_Repository/Non-sequential_subjects/
- Data_Final_for_Repository/Shuffled_subjects/
- Data_Final_for_Repository/Sequential_subjects/
- Data_Final_for_Repository/Non-sequential_subjects/Subject006/
- Data_Final_for_Repository/Non-sequential_subjects/Subject001/
- Data_Final_for_Repository/Non-sequential_subjects/Subject004/
- Data_Final_for_Repository/Non-sequential_subjects/Subject003/
- Data_Final_for_Repository/Non-sequential_subjects/Subject002/
- Data_Final_for_Repository/Non-sequential_subjects/Subject005/
- Data_Final_for_Repository/Shuffled_subjects/Additional_15/
- Data_Final_for_Repository/Shuffled_subjects/Original_10/
- Data_Final_for_Repository/Sequential_subjects/Subject006/
- Data_Final_for_Repository/Sequential_subjects/Subject001/
- Data_Final_for_Repository/Sequential_subjects/Subject004/
- Data_Final_for_Repository/Sequential_subjects/Subject003/
- Data_Final_for_Repository/Sequential_subjects/Subject002/
- Data_Final_for_Repository/Sequential_subjects/Subject005/
- Data_Final_for_Repository/Non-sequential_subjects/Subject006/20250201_Subject006_NONSEQ_Day_5.csv
- Data_Final_for_Repository/Non-sequential_subjects/Subject006/20250129_Subject006_NONSEQ_Day_2.csv
- Data_Final_for_Repository/Non-sequential_subjects/Subject006/20250129_Subject006_NONSEQ_Day_3.csv
- Data_Final_for_Repository/Non-sequential_subjects/Subject006/20250127_Subject006_NONSEQ_Day_1.csv
- Data_Final_for_Repository/Non-sequential_subjects/Subject006/20250131_Subject006_NONSEQ_Day_4.csv
- Data_Final_for_Repository/Non-sequential_subjects/Subject001/20241226_Subject001_NONSEQ_Day_3.csv
- Data_Final_for_Repository/Non-sequential_subjects/Subject001/20241228_Subject001_NONSEQ_Day_5.csv
- Data_Final_for_Repository/Non-sequential_subjects/Subject001/20241227_Subject001_NONSEQ_Day_4.csv
- Data_Final_for_Repository/Non-sequential_subjects/Subject001/20241224_Subject001_NONSEQ_Day_1.csv
- Data_Final_for_Repository/Non-sequential_subjects/Subject001/20241225_Subject001_NONSEQ_Day_2.csv
- Data_Final_for_Repository/Non-sequential_subjects/Subject004/20250119_Subject004_NONSEQ_Day_1.csv
- Data_Final_for_Repository/Non-sequential_subjects/Subject004/20250123_Subject004_NONSEQ_Day_5.csv
- Data_Final_for_Repository/Non-sequential_subjects/Subject004/20250122_Subject004_NONSEQ_Day_4.csv
- Data_Final_for_Repository/Non-sequential_subjects/Subject004/20250121_Subject004_NONSEQ_Day_3.csv
- Data_Final_for_Repository/Non-sequential_subjects/Subject004/20250120_Subject004_NONSEQ_Day_2.csv
- Data_Final_for_Repository/Non-sequential_subjects/Subject003/20250115_Subject003_NONSEQ_Day_2.csv
- Data_Final_for_Repository/Non-sequential_subjects/Subject003/20250114_Subject003_NONSEQ_Day_1.csv
- Data_Final_for_Repository/Non-sequential_subjects/Subject003/20250118_Subject003_NONSEQ_Day_5.csv
- Data_Final_for_Repository/Non-sequential_subjects/Subject003/20250117_Subject003_NONSEQ_Day_4.csv
- Data_Final_for_Repository/Non-sequential_subjects/Subject003/20250116_Subject003_NONSEQ_Day_3.csv
- Data_Final_for_Repository/Non-sequential_subjects/Subject002/20250108_Subject002_NONSEQ_Day_2.csv
- Data_Final_for_Repository/Non-sequential_subjects/Subject002/20250111_Subject002_NONSEQ_Day_5.csv
- Data_Final_for_Repository/Non-sequential_subjects/Subject002/20250107_Subject002_NONSEQ_Day_1.csv
- Data_Final_for_Repository/Non-sequential_subjects/Subject002/20250110_Subject002_NONSEQ_Day_4.csv
- Data_Final_for_Repository/Non-sequential_subjects/Subject002/20250109_Subject002_NONSEQ_Day_3.csv
- Data_Final_for_Repository/Non-sequential_subjects/Subject005/20250122_Subject005_NONSEQ_Day_3.csv
- Data_Final_for_Repository/Non-sequential_subjects/Subject005/20250123_Subject005_NONSEQ_Day_4.csv
- Data_Final_for_Repository/Non-sequential_subjects/Subject005/20250125_Subject005_NONSEQ_Day_5.csv
- Data_Final_for_Repository/Non-sequential_subjects/Subject005/20250120_Subject005_NONSEQ_Day_1.csv
- Data_Final_for_Repository/Non-sequential_subjects/Subject005/20250121_Subject005_NONSEQ_Day_2.csv
- Data_Final_for_Repository/Shuffled_subjects/Additional_15/Subject023/
- Data_Final_for_Repository/Shuffled_subjects/Additional_15/Subject024/
- Data_Final_for_Repository/Shuffled_subjects/Additional_15/Subject012/
- Data_Final_for_Repository/Shuffled_subjects/Additional_15/Subject015/
- Data_Final_for_Repository/Shuffled_subjects/Additional_15/Subject014/
- Data_Final_for_Repository/Shuffled_subjects/Additional_15/Subject008/
- Data_Final_for_Repository/Shuffled_subjects/Additional_15/Subject018/
- Data_Final_for_Repository/Shuffled_subjects/Additional_15/Subject020/
- Data_Final_for_Repository/Shuffled_subjects/Additional_15/Subject016/
- Data_Final_for_Repository/Shuffled_subjects/Additional_15/Subject011/
- Data_Final_for_Repository/Shuffled_subjects/Additional_15/Subject017/
- Data_Final_for_Repository/Shuffled_subjects/Additional_15/Subject021/
- Data_Final_for_Repository/Shuffled_subjects/Additional_15/Subject019/
- Data_Final_for_Repository/Shuffled_subjects/Additional_15/Subject004/
- Data_Final_for_Repository/Shuffled_subjects/Additional_15/Subject003/
- Data_Final_for_Repository/Shuffled_subjects/Original_10/Subject013/
- Data_Final_for_Repository/Shuffled_subjects/Original_10/Subject025/
- Data_Final_for_Repository/Shuffled_subjects/Original_10/Subject022/
- Data_Final_for_Repository/Shuffled_subjects/Original_10/Subject007/
- Data_Final_for_Repository/Shuffled_subjects/Original_10/Subject009/
- Data_Final_for_Repository/Shuffled_subjects/Original_10/Subject006/
- Data_Final_for_Repository/Shuffled_subjects/Original_10/Subject001/
- Data_Final_for_Repository/Shuffled_subjects/Original_10/Subject010/
- Data_Final_for_Repository/Shuffled_subjects/Original_10/Subject002/
- Data_Final_for_Repository/Shuffled_subjects/Original_10/Subject005/
- Data_Final_for_Repository/Sequential_subjects/Subject006/20241206_Subject006_SEQ_Day_3.csv
- Data_Final_for_Repository/Sequential_subjects/Subject006/20241207_Subject006_SEQ_Day_4.csv
- Data_Final_for_Repository/Sequential_subjects/Subject006/20241205_Subject006_SEQ_Day_2.csv
- Data_Final_for_Repository/Sequential_subjects/Subject006/20241209_Subject006_SEQ_Day_5.csv
- Data_Final_for_Repository/Sequential_subjects/Subject006/20241204_Subject006_SEQ_Day_1.csv
- Data_Final_for_Repository/Sequential_subjects/Subject001/20241105_Subject001_SEQ_Day_4.csv
- Data_Final_for_Repository/Sequential_subjects/Subject001/20241104_Subject001_SEQ_Day_3.csv
- Data_Final_for_Repository/Sequential_subjects/Subject001/20241106_Subject001_SEQ_Day_5.csv
- Data_Final_for_Repository/Sequential_subjects/Subject001/20241102_Subject001_SEQ_Day_1.csv
- Data_Final_for_Repository/Sequential_subjects/Subject001/20241103_Subject001_SEQ_Day_2.csv
- Data_Final_for_Repository/Sequential_subjects/Subject004/20241115_Subject004_SEQ_Day_4.csv
- Data_Final_for_Repository/Sequential_subjects/Subject004/20241114_Subject004_SEQ_Day_3.csv
- Data_Final_for_Repository/Sequential_subjects/Subject004/20241116_Subject004_SEQ_Day_5.csv
- Data_Final_for_Repository/Sequential_subjects/Subject004/20241112_Subject004_SEQ_Day_1.csv
- Data_Final_for_Repository/Sequential_subjects/Subject004/20241113_Subject004_SEQ_Day_2.csv
- Data_Final_for_Repository/Sequential_subjects/Subject003/20241107_Subject003_SEQ_Day_1.csv
- Data_Final_for_Repository/Sequential_subjects/Subject003/20241111_Subject003_SEQ_Day_5.csv
- Data_Final_for_Repository/Sequential_subjects/Subject003/20241110_Subject003_SEQ_Day_4.csv
- Data_Final_for_Repository/Sequential_subjects/Subject003/20241108_Subject003_SEQ_Day_2.csv
- Data_Final_for_Repository/Sequential_subjects/Subject003/20241109_Subject003_SEQ_Day_3.csv
- Data_Final_for_Repository/Sequential_subjects/Subject002/20241104_Subject002_SEQ_Day_2.csv
- Data_Final_for_Repository/Sequential_subjects/Subject002/20241106_Subject002_SEQ_Day_3.csv
- Data_Final_for_Repository/Sequential_subjects/Subject002/20241106_Subject002_SEQ_Day_4.csv
- Data_Final_for_Repository/Sequential_subjects/Subject002/20241107_Subject002_SEQ_Day_5.csv
- Data_Final_for_Repository/Sequential_subjects/Subject002/20241103_Subject002_SEQ_Day_1.csv
- Data_Final_for_Repository/Sequential_subjects/Subject005/20241202_Subject005_SEQ_Day_4.csv
- Data_Final_for_Repository/Sequential_subjects/Subject005/20241203_Subject005_SEQ_Day_5.csv
- Data_Final_for_Repository/Sequential_subjects/Subject005/20241129_Subject005_SEQ_Day_1.csv
- Data_Final_for_Repository/Sequential_subjects/Subject005/20241201_Subject005_SEQ_Day_3.csv
- Data_Final_for_Repository/Sequential_subjects/Subject005/20241130_Subject005_SEQ_Day_2.csv
- Data_Final_for_Repository/Shuffled_subjects/Additional_15/Subject023/20250714_Subject023_SHUFFLED_Day_1.csv
- Data_Final_for_Repository/Shuffled_subjects/Additional_15/Subject023/20250715_Subject023_SHUFFLED_Day_2.csv
- Data_Final_for_Repository/Shuffled_subjects/Additional_15/Subject023/20250716_Subject023_SHUFFLED_Day_3.csv
- Data_Final_for_Repository/Shuffled_subjects/Additional_15/Subject023/20250718_Subject023_SHUFFLED_Day_5.csv
- Data_Final_for_Repository/Shuffled_subjects/Additional_15/Subject023/20250717_Subject023_SHUFFLED_Day_4.csv
- Data_Final_for_Repository/Shuffled_subjects/Additional_15/Subject024/20250716_Subject024_SHUFFLED_Day_3.csv
- Data_Final_for_Repository/Shuffled_subjects/Additional_15/Subject024/20250717_Subject024_SHUFFLED_Day_4.csv
- Data_Final_for_Repository/Shuffled_subjects/Additional_15/Subject024/20250718_Subject024_SHUFFLED_Day_5.csv
- Data_Final_for_Repository/Shuffled_subjects/Additional_15/Subject024/20250714_Subject024_SHUFFLED_Day_1.csv
- Data_Final_for_Repository/Shuffled_subjects/Additional_15/Subject024/20250715_Subject024_SHUFFLED_Day_2.csv
- Data_Final_for_Repository/Shuffled_subjects/Additional_15/Subject012/20250530_Subject012_SHUFFLED_Day_1.csv
- Data_Final_for_Repository/Shuffled_subjects/Additional_15/Subject012/20250602_Subject012_SHUFFLED_Day_4.csv
- Data_Final_for_Repository/Shuffled_subjects/Additional_15/Subject012/20250603_Subject012_SHUFFLED_Day_5.csv
- Data_Final_for_Repository/Shuffled_subjects/Additional_15/Subject012/20250531_Subject012_SHUFFLED_Day_2 .csv
- Data_Final_for_Repository/Shuffled_subjects/Additional_15/Subject012/20250601_Subject012_SHUFFLED_Day_3.csv
- Data_Final_for_Repository/Shuffled_subjects/Additional_15/Subject015/20250712_Subject015_SHUFFLED_Day_4.csv
- Data_Final_for_Repository/Shuffled_subjects/Additional_15/Subject015/20250713_Subject015_SHUFFLED_Day_5.csv
- Data_Final_for_Repository/Shuffled_subjects/Additional_15/Subject015/20250709_Subject015_SHUFFLED_Day_1.csv
- Data_Final_for_Repository/Shuffled_subjects/Additional_15/Subject015/20250710_Subject015_SHUFFLED_Day_2.csv
- Data_Final_for_Repository/Shuffled_subjects/Additional_15/Subject015/20250711_Subject015_SHUFFLED_Day_3.csv
- Data_Final_for_Repository/Shuffled_subjects/Additional_15/Subject014/20250708_Subject014_SHUFFLED_Day_5.csv
- Data_Final_for_Repository/Shuffled_subjects/Additional_15/Subject014/20250707_Subject014_SHUFFLED_Day_4.csv
- Data_Final_for_Repository/Shuffled_subjects/Additional_15/Subject014/20250706_Subject014_SHUFFLED_Day_3.csv
- Data_Final_for_Repository/Shuffled_subjects/Additional_15/Subject014/20250705_Subject014_SHUFFLED_Day_2.csv
- Data_Final_for_Repository/Shuffled_subjects/Additional_15/Subject014/20250704_Subject014_SHUFFLED_Day_1.csv
- Data_Final_for_Repository/Shuffled_subjects/Additional_15/Subject008/20250601_Subject008_SHUFFLED_Day_1.csv
- Data_Final_for_Repository/Shuffled_subjects/Additional_15/Subject008/20250606_Subject008_SHUFFLED_Day_5.csv
- Data_Final_for_Repository/Shuffled_subjects/Additional_15/Subject008/20250602_Subject008_SHUFFLED_Day_2.csv
- Data_Final_for_Repository/Shuffled_subjects/Additional_15/Subject008/20250603_Subject008_SHUFFLED_Day_3.csv
- Data_Final_for_Repository/Shuffled_subjects/Additional_15/Subject008/20250604_Subject008_SHUFFLED_Day_4.csv
- Data_Final_for_Repository/Shuffled_subjects/Additional_15/Subject018/20250721_Subject018_SHUFFLED_Day_5.csv
- Data_Final_for_Repository/Shuffled_subjects/Additional_15/Subject018/20250720_Subject018_SHUFFLED_Day_4.csv
- Data_Final_for_Repository/Shuffled_subjects/Additional_15/Subject018/20250718_Subject018_SHUFFLED_Day_2.csv
- Data_Final_for_Repository/Shuffled_subjects/Additional_15/Subject018/20250717_Subject018_SHUFFLED_Day_1.csv
- Data_Final_for_Repository/Shuffled_subjects/Additional_15/Subject018/20250719_Subject018_SHUFFLED_Day_3.csv
- Data_Final_for_Repository/Shuffled_subjects/Additional_15/Subject020/20250713_Subject020_SHUFFLED_Day_5.csv
- Data_Final_for_Repository/Shuffled_subjects/Additional_15/Subject020/20250712_Subject020_SHUFFLED_Day_4.csv
- Data_Final_for_Repository/Shuffled_subjects/Additional_15/Subject020/20250711_Subject020_SHUFFLED_Day_3.csv
- Data_Final_for_Repository/Shuffled_subjects/Additional_15/Subject020/20250709_Subject020_SHUFFLED_Day_1.csv
- Data_Final_for_Repository/Shuffled_subjects/Additional_15/Subject020/20250710_Subject020_SHUFFLED_Day_2.csv
- Data_Final_for_Repository/Shuffled_subjects/Additional_15/Subject016/20250712_Subject016_SHUFFLED_Day_4.csv
- Data_Final_for_Repository/Shuffled_subjects/Additional_15/Subject016/20250713_Subject016_SHUFFLED_Day_5.csv
- Data_Final_for_Repository/Shuffled_subjects/Additional_15/Subject016/20250710_Subject016_SHUFFLED_Day_2.csv
- Data_Final_for_Repository/Shuffled_subjects/Additional_15/Subject016/20250709_Subject016_SHUFFLED_Day_1.csv
- Data_Final_for_Repository/Shuffled_subjects/Additional_15/Subject016/20250711_Subject016_SHUFFLED_Day_3.csv
- Data_Final_for_Repository/Shuffled_subjects/Additional_15/Subject011/20250512_Subject011_SHUFFLED_Day_1.csv
- Data_Final_for_Repository/Shuffled_subjects/Additional_15/Subject011/20250515_Subject011_SHUFFLED_Day_4.csv
- Data_Final_for_Repository/Shuffled_subjects/Additional_15/Subject011/20250513_Subject011_SHUFFLED_Day_2.csv
- Data_Final_for_Repository/Shuffled_subjects/Additional_15/Subject011/20250514_Subject011_SHUFFLED_Day_3.csv
- Data_Final_for_Repository/Shuffled_subjects/Additional_15/Subject011/20250516_Subject011_SHUFFLED_Day_5.csv
- Data_Final_for_Repository/Shuffled_subjects/Additional_15/Subject017/20250711_Subject017_SHUFFLED_Day_2.csv
- Data_Final_for_Repository/Shuffled_subjects/Additional_15/Subject017/20250710_Subject017_SHUFFLED_Day_1.csv
- Data_Final_for_Repository/Shuffled_subjects/Additional_15/Subject017/20250714_Subject017_SHUFFLED_Day_5.csv
- Data_Final_for_Repository/Shuffled_subjects/Additional_15/Subject017/20250713_Subject017_SHUFFLED_Day_4.csv
- Data_Final_for_Repository/Shuffled_subjects/Additional_15/Subject017/20250712_Subject017_SHUFFLED_Day_3.csv
- Data_Final_for_Repository/Shuffled_subjects/Additional_15/Subject021/20250710_Subject021_SHUFFLED_Day_1.csv
- Data_Final_for_Repository/Shuffled_subjects/Additional_15/Subject021/20250711_Subject021_SHUFFLED_Day_2.csv
- Data_Final_for_Repository/Shuffled_subjects/Additional_15/Subject021/20250712_Subject021_SHUFFLED_Day_3.csv
- Data_Final_for_Repository/Shuffled_subjects/Additional_15/Subject021/20250713_Subject021_SHUFFLED_Day_4.csv
- Data_Final_for_Repository/Shuffled_subjects/Additional_15/Subject021/20250714_Subject021_SHUFFLED_Day_5.csv
- Data_Final_for_Repository/Shuffled_subjects/Additional_15/Subject019/20250711_Subject019_SHUFFLED_Day_3.csv
- Data_Final_for_Repository/Shuffled_subjects/Additional_15/Subject019/20250710_Subject019_SHUFFLED_Day_2.csv
- Data_Final_for_Repository/Shuffled_subjects/Additional_15/Subject019/20250709_Subject019_SHUFFLED_Day_1.csv
- Data_Final_for_Repository/Shuffled_subjects/Additional_15/Subject019/20250713_Subject019_SHUFFLED_Day_4.csv
- Data_Final_for_Repository/Shuffled_subjects/Additional_15/Subject019/20250714_Subject019_SHUFFLED_Day_5.csv
- Data_Final_for_Repository/Shuffled_subjects/Additional_15/Subject004/20250604_Subject004_SHUFFLED_Day_2.csv
- Data_Final_for_Repository/Shuffled_subjects/Additional_15/Subject004/20250603_Subject004_SHUFFLED_Day_1.csv
- Data_Final_for_Repository/Shuffled_subjects/Additional_15/Subject004/20250605_Subject004_SHUFFLED_Day_3.csv
- Data_Final_for_Repository/Shuffled_subjects/Additional_15/Subject004/20250606_Subject004_SHUFFLED_Day_4.csv
- Data_Final_for_Repository/Shuffled_subjects/Additional_15/Subject004/20250607_Subject004_SHUFFLED_Day_5.csv
- Data_Final_for_Repository/Shuffled_subjects/Additional_15/Subject003/20250508_Subject003_SHUFFLED_Day_5.csv
- Data_Final_for_Repository/Shuffled_subjects/Additional_15/Subject003/20250507_Subject003_SHUFFLED_Day_4.csv
- Data_Final_for_Repository/Shuffled_subjects/Additional_15/Subject003/20250506_Subject003_SHUFFLED_Day_3.csv
- Data_Final_for_Repository/Shuffled_subjects/Additional_15/Subject003/20250505_Subject003_SHUFFLED_Day_2.csv
- Data_Final_for_Repository/Shuffled_subjects/Additional_15/Subject003/20250504_Subject003_SHUFFLED_Day_1.csv
- Data_Final_for_Repository/Shuffled_subjects/Original_10/Subject013/20250309_Subject013_SHUFFLED_Day_5.csv
- Data_Final_for_Repository/Shuffled_subjects/Original_10/Subject013/20250306_Subject013_SHUFFLED_Day_2.csv
- Data_Final_for_Repository/Shuffled_subjects/Original_10/Subject013/20250308_Subject013_SHUFFLED_Day_4.csv
- Data_Final_for_Repository/Shuffled_subjects/Original_10/Subject013/20250307_Subject013_SHUFFLED_Day_3.csv
- Data_Final_for_Repository/Shuffled_subjects/Original_10/Subject013/20250305_Subject013_SHUFFLED_Day_1.csv
- Data_Final_for_Repository/Shuffled_subjects/Original_10/Subject025/20241207_Subject025_SHUFFLED_Day_4.csv
- Data_Final_for_Repository/Shuffled_subjects/Original_10/Subject025/20241208_Subject025_SHUFFLED_Day_5.csv
- Data_Final_for_Repository/Shuffled_subjects/Original_10/Subject025/20241206_Subject025_SHUFFLED_Day_3.csv
- Data_Final_for_Repository/Shuffled_subjects/Original_10/Subject025/20241205_Subject025_SHUFFLED_Day_2.csv
- Data_Final_for_Repository/Shuffled_subjects/Original_10/Subject025/20241204_Subject025_SHUFFLED_Day_1.csv
- Data_Final_for_Repository/Shuffled_subjects/Original_10/Subject022/20241103_Subject022_SHUFFLED_Day_3.csv
- Data_Final_for_Repository/Shuffled_subjects/Original_10/Subject022/20241104_Subject022_SHUFFLED_Day_4.csv
- Data_Final_for_Repository/Shuffled_subjects/Original_10/Subject022/20241102_Subject022_SHUFFLED_Day_2.csv
- Data_Final_for_Repository/Shuffled_subjects/Original_10/Subject022/20241105_Subject022_SHUFFLED_Day_5.csv
- Data_Final_for_Repository/Shuffled_subjects/Original_10/Subject022/20241101_Subject022_SHUFFLED_Day_1.csv
- Data_Final_for_Repository/Shuffled_subjects/Original_10/Subject007/20250306_Subject007_SHUFFLED_Day_1.csv
- Data_Final_for_Repository/Shuffled_subjects/Original_10/Subject007/20250310_Subject007_SHUFFLED_Day_5.csv
- Data_Final_for_Repository/Shuffled_subjects/Original_10/Subject007/20250309_Subject007_SHUFFLED_Day_4.csv
- Data_Final_for_Repository/Shuffled_subjects/Original_10/Subject007/20250307_Subject007_SHUFFLED_Day_2.csv
- Data_Final_for_Repository/Shuffled_subjects/Original_10/Subject007/20250308_Subject007_SHUFFLED_Day_3.csv
- Data_Final_for_Repository/Shuffled_subjects/Original_10/Subject009/20250315_Subject009_SHUFFLED_Day_4.csv
- Data_Final_for_Repository/Shuffled_subjects/Original_10/Subject009/20250312_Subject009_SHUFFLED_Day_1.csv
- Data_Final_for_Repository/Shuffled_subjects/Original_10/Subject009/20250314_Subject009_SHUFFLED_Day_3.csv
- Data_Final_for_Repository/Shuffled_subjects/Original_10/Subject009/20250313_Subject009_SHUFFLED_Day_2.csv
- Data_Final_for_Repository/Shuffled_subjects/Original_10/Subject009/20250316_Subject009_SHUFFLED_Day_5.csv
- Data_Final_for_Repository/Shuffled_subjects/Original_10/Subject006/20241211_Subject006_SHUFFLED_Day_5.csv
- Data_Final_for_Repository/Shuffled_subjects/Original_10/Subject006/20241208_Subject006_SHUFFLED_Day_2.csv
- Data_Final_for_Repository/Shuffled_subjects/Original_10/Subject006/20241207_Subject006_SHUFFLED_Day_1.csv
- Data_Final_for_Repository/Shuffled_subjects/Original_10/Subject006/20241210_Subject006_SHUFFLED_Day_4.csv
- Data_Final_for_Repository/Shuffled_subjects/Original_10/Subject006/20241209_Subject006_SHUFFLED_Day_3.csv
- Data_Final_for_Repository/Shuffled_subjects/Original_10/Subject001/20241101_Subject001_SHUFFLED_Day_5.csv
- Data_Final_for_Repository/Shuffled_subjects/Original_10/Subject001/20241031_Subject001_SHUFFLED_Day_4.csv
- Data_Final_for_Repository/Shuffled_subjects/Original_10/Subject001/20241028_Subject001_SHUFFLED_Day_1.csv
- Data_Final_for_Repository/Shuffled_subjects/Original_10/Subject001/20241030_Subject001_SHUFFLED_Day_3.csv
- Data_Final_for_Repository/Shuffled_subjects/Original_10/Subject001/20241029_Subject001_SHUFFLED_Day_2.csv
- Data_Final_for_Repository/Shuffled_subjects/Original_10/Subject010/20241206_Subject010_SHUFFLED_Day_4.csv
- Data_Final_for_Repository/Shuffled_subjects/Original_10/Subject010/20241207_Subject010_SHUFFLED_Day_5.csv
- Data_Final_for_Repository/Shuffled_subjects/Original_10/Subject010/20241204_Subject010_SHUFFLED_Day_2.csv
- Data_Final_for_Repository/Shuffled_subjects/Original_10/Subject010/20241203_Subject010_SHUFFLED_Day_1.csv
- Data_Final_for_Repository/Shuffled_subjects/Original_10/Subject010/20241205_Subject010_SHUFFLED_Day_3.csv
- Data_Final_for_Repository/Shuffled_subjects/Original_10/Subject002/20250313_Subject002_SHUFFLED_Day_2.csv
- Data_Final_for_Repository/Shuffled_subjects/Original_10/Subject002/20250314_Subject002_SHUFFLED_Day_3.csv
- Data_Final_for_Repository/Shuffled_subjects/Original_10/Subject002/20250312_Subject002_SHUFFLED_Day_1.csv
- Data_Final_for_Repository/Shuffled_subjects/Original_10/Subject002/20250315_Subject002_SHUFFLED_Day_4.csv
- Data_Final_for_Repository/Shuffled_subjects/Original_10/Subject002/20250316_Subject002_SHUFFLED_Day_5.csv
- Data_Final_for_Repository/Shuffled_subjects/Original_10/Subject005/20241106_Subject005_SHUFFLED_Day_3.csv
- Data_Final_for_Repository/Shuffled_subjects/Original_10/Subject005/20241110_Subject005_SHUFFLED_Day_5.csv
- Data_Final_for_Repository/Shuffled_subjects/Original_10/Subject005/20241107_Subject005_SHUFFLED_Day_4.csv
- Data_Final_for_Repository/Shuffled_subjects/Original_10/Subject005/20241103_Subject005_SHUFFLED_Day_2.csv
- Data_Final_for_Repository/Shuffled_subjects/Original_10/Subject005/20241102_Subject005_SHUFFLED_Day_1.csv
