# Supplementary material for: The curriculum effect in visual learning: The role of readout dimensionality
Source: PLoS Comput Biol. 2026 Jul 24;22(7):e1014553. doi: 10.1371/journal.pcbi.1014553 (PMC13432104; doi:10.1371/journal.pcbi.1014553)
Supplement: S1 Data — (ZIP) [file pcbi.1014553.s009.zip › Data_Final_for_Repository/Non-sequential_subjects/Subject006/20250201_Subject006_NONSEQ_Day_5.csv]

Participant ID	Age	Train	Correct Response	Response	Response time (s)	Correct	Reference Angle (deg)	Orientation (deg)	Angle Separation (deg)	Corner	Viewing Distance (cm)	Stimulus Size (px)	Fixation Time	Probe Time	Cue Time
6	18	False	j	j	0.1185395000502467	1	55.0	56.0	1.0	SW	30	(118, 118)	0.28	0.28	0.75
6	18	False	f	j	0.1160519999684766	0	55.0	54.0	-1.0	SW	30	(118, 118)	0.28	0.28	0.75
6	18	False	j	j	0.0162864999729208	1	55.0	56.0	1.0	SW	30	(118, 118)	0.28	0.28	0.75
6	18	False	j	f	0.2349015999934636	0	55.0	56.0	1.0	NE	30	(118, 118)	0.28	0.28	0.75
6	18	False	j	f	1.3889845000230707	0	55.0	56.0	1.0	SW	30	(118, 118)	0.28	0.28	0.75
6	18	False	f	f	0.2227736999629996	1	55.0	54.0	-1.0	NE	30	(118, 118)	0.28	0.28	0.75
6	18	False	f	j	0.2927910999860614	0	55.0	54.0	-1.0	SW	30	(118, 118)	0.28	0.28	0.75
6	18	False	f	j	0.4377683000057004	0	55.0	54.0	-1.0	SW	30	(118, 118)	0.28	0.28	0.75
6	18	False	j	f	0.5207236999995075	0	55.0	56.0	1.0	NE	30	(118, 118)	0.28	0.28	0.75
6	18	False	j	f	0.1039482000051066	0	55.0	56.0	1.0	NE	30	(118, 118)	0.28	0.28	0.75
6	18	False	j	j	0.2199597000144422	1	55.0	56.0	1.0	NE	30	(118, 118)	0.28	0.28	0.75
6	18	False	j	j	0.0428185999626293	1	55.0	56.0	1.0	NE	30	(118, 118)	0.28	0.28	0.75
6	18	False	f	j	2.132601300021633	0	55.0	54.0	-1.0	SW	30	(118, 118)	0.28	0.28	0.75
6	18	False	f	j	0.2076763000222854	0	55.0	54.0	-1.0	SW	30	(118, 118)	0.28	0.28	0.75
6	18	False	f	f	0.1977489000419154	1	55.0	54.0	-1.0	SW	30	(118, 118)	0.28	0.28	0.75
6	18	False	j	j	0.2456112000509165	1	55.0	56.0	1.0	NE	30	(118, 118)	0.28	0.28	0.75
6	18	False	j	j	0.4084156000171788	1	55.0	56.0	1.0	SW	30	(118, 118)	0.28	0.28	0.75
6	18	False	f	f	0.2229407000122591	1	55.0	54.0	-1.0	SW	30	(118, 118)	0.28	0.28	0.75
6	18	False	f	j	0.5644808000070043	0	55.0	54.0	-1.0	SW	30	(118, 118)	0.28	0.28	0.75
6	18	False	j	j	0.2212184999953024	1	55.0	56.0	1.0	NE	30	(118, 118)	0.28	0.28	0.75
6	18	False	j	j	0.1112473999965004	1	55.0	56.0	1.0	NE	30	(118, 118)	0.28	0.28	0.75
6	18	False	j	f	0.2826593000208959	0	55.0	56.0	1.0	SW	30	(118, 118)	0.28	0.28	0.75
6	18	False	j	f	0.0212744000018574	0	55.0	56.0	1.0	NE	30	(118, 118)	0.28	0.28	0.75
6	18	False	f	j	0.0406148000038228	0	55.0	54.0	-1.0	SW	30	(118, 118)	0.28	0.28	0.75
6	18	False	f	j	0.2093942000064999	0	55.0	54.0	-1.0	SW	30	(118, 118)	0.28	0.28	0.75
6	18	False	j	f	0.2608184000127949	0	55.0	56.0	1.0	NE	30	(118, 118)	0.28	0.28	0.75
6	18	False	f	f	0.0983537000138312	1	55.0	54.0	-1.0	NE	30	(118, 118)	0.28	0.28	0.75
6	18	False	f	j	0.2461056999745778	0	55.0	54.0	-1.0	SW	30	(118, 118)	0.28	0.28	0.75
6	18	False	j	f	0.3782382000354118	0	55.0	56.0	1.0	SW	30	(118, 118)	0.28	0.28	0.75
6	18	False	j	f	0.0941276000230573	0	55.0	56.0	1.0	SW	30	(118, 118)	0.28	0.28	0.75
6	18	False	j	f	0.2617096999892965	0	55.0	56.0	1.0	NE	30	(118, 118)	0.28	0.28	0.75
6	18	False	j	j	0.3224537999485619	1	55.0	56.0	1.0	SW	30	(118, 118)	0.28	0.28	0.75
6	18	False	f	j	0.4625775999738835	0	55.0	54.0	-1.0	SW	30	(118, 118)	0.28	0.28	0.75
6	18	False	f	j	0.5583474999875762	0	55.0	54.0	-1.0	NE	30	(118, 118)	0.28	0.28	0.75
6	18	False	j	f	0.3956915999879129	0	55.0	56.0	1.0	SW	30	(118, 118)	0.28	0.28	0.75
6	18	False	j	f	0.3185887000290677	0	55.0	56.0	1.0	NE	30	(118, 118)	0.28	0.28	0.75
6	18	False	j	f	0.4516605999669991	0	55.0	56.0	1.0	SW	30	(118, 118)	0.28	0.28	0.75
6	18	False	j	j	0.0901110999984666	1	55.0	56.0	1.0	NE	30	(118, 118)	0.28	0.28	0.75
6	18	False	j	j	2.055873100005556	1	55.0	56.0	1.0	SW	30	(118, 118)	0.28	0.28	0.75
6	18	False	f	f	0.1688999999896623	1	55.0	54.0	-1.0	NE	30	(118, 118)	0.28	0.28	0.75
6	18	False	f	j	0.3236282999860123	0	55.0	54.0	-1.0	NE	30	(118, 118)	0.28	0.28	0.75
6	18	False	f	j	0.6069911999511532	0	55.0	54.0	-1.0	SW	30	(118, 118)	0.28	0.28	0.75
6	18	False	j	f	0.6313091000192799	0	55.0	56.0	1.0	SW	30	(118, 118)	0.28	0.28	0.75
6	18	False	j	f	2.123376800038386	0	55.0	56.0	1.0	SW	30	(118, 118)	0.28	0.28	0.75
6	18	False	f	f	0.6578797999536619	1	55.0	54.0	-1.0	SW	30	(118, 118)	0.28	0.28	0.75
6	18	False	j	j	0.4801159999915398	1	55.0	56.0	1.0	NE	30	(118, 118)	0.28	0.28	0.75
6	18	False	f	f	0.1144389999681152	1	55.0	54.0	-1.0	SW	30	(118, 118)	0.28	0.28	0.75
6	18	False	f	f	0.2541135000064969	1	55.0	54.0	-1.0	SW	30	(118, 118)	0.28	0.28	0.75
6	18	False	f	j	0.0835984000004828	0	55.0	54.0	-1.0	NE	30	(118, 118)	0.28	0.28	0.75
6	18	False	j	j	0.3619918000185862	1	55.0	56.0	1.0	NE	30	(118, 118)	0.28	0.28	0.75
6	18	False	f	j	0.5580038000480272	0	55.0	54.0	-1.0	SW	30	(118, 118)	0.28	0.28	0.75
6	18	False	j	f	0.2988803999614902	0	55.0	56.0	1.0	SW	30	(118, 118)	0.28	0.28	0.75
6	18	False	f	f	0.3024860000004992	1	55.0	54.0	-1.0	NE	30	(118, 118)	0.28	0.28	0.75
6	18	False	j	j	2.0737923000124283	1	55.0	56.0	1.0	SW	30	(118, 118)	0.28	0.28	0.75
6	18	False	j	j	0.7594802999519743	1	55.0	56.0	1.0	NE	30	(118, 118)	0.28	0.28	0.75
6	18	False	j	f	0.2496779999928549	0	55.0	56.0	1.0	SW	30	(118, 118)	0.28	0.28	0.75
6	18	False	j	j	1.4969685000251047	1	55.0	56.0	1.0	NE	30	(118, 118)	0.28	0.28	0.75
6	18	False	j	j	0.5375093999900855	1	55.0	56.0	1.0	SW	30	(118, 118)	0.28	0.28	0.75
6	18	False	j	j	0.3325958999921568	1	55.0	56.0	1.0	NE	30	(118, 118)	0.28	0.28	0.75
6	18	False	j	f	0.4424660000368021	0	55.0	56.0	1.0	SW	30	(118, 118)	0.28	0.28	0.75
6	18	False	f	j	0.4718564999639056	0	55.0	54.0	-1.0	SW	30	(118, 118)	0.28	0.28	0.75
6	18	False	f	j	0.6961303999996744	0	55.0	54.0	-1.0	NE	30	(118, 118)	0.28	0.28	0.75
6	18	False	f	j	0.4340501999831758	0	55.0	54.0	-1.0	SW	30	(118, 118)	0.28	0.28	0.75
6	18	False	j	f	0.2500145999947563	0	55.0	56.0	1.0	NE	30	(118, 118)	0.28	0.28	0.75
6	18	False	f	f	0.3357111000223085	1	55.0	54.0	-1.0	SW	30	(118, 118)	0.28	0.28	0.75
6	18	False	f	f	0.2594290999695658	1	55.0	54.0	-1.0	SW	30	(118, 118)	0.28	0.28	0.75
6	18	False	f	j	0.6781282000010833	0	55.0	54.0	-1.0	NE	30	(118, 118)	0.28	0.28	0.75
6	18	False	j	j	0.8446146000060253	1	55.0	56.0	1.0	SW	30	(118, 118)	0.28	0.28	0.75
6	18	False	f	f	0.3422389000188559	1	55.0	54.0	-1.0	NE	30	(118, 118)	0.28	0.28	0.75
6	18	False	j	f	0.7206645999685861	0	55.0	56.0	1.0	SW	30	(118, 118)	0.28	0.28	0.75
6	18	False	j	j	0.2362485000048764	1	55.0	56.0	1.0	NE	30	(118, 118)	0.28	0.28	0.75
6	18	False	f	j	0.004188899998553	0	55.0	54.0	-1.0	NE	30	(118, 118)	0.28	0.28	0.75
6	18	False	j	j	0.3063363999826833	1	55.0	56.0	1.0	NE	30	(118, 118)	0.28	0.28	0.75
6	18	False	f	f	0.3506325000198558	1	55.0	54.0	-1.0	SW	30	(118, 118)	0.28	0.28	0.75
6	18	False	f	f	0.1171688999747857	1	55.0	54.0	-1.0	SW	30	(118, 118)	0.28	0.28	0.75
6	18	False	f	f	0.1454786999966018	1	55.0	54.0	-1.0	SW	30	(118, 118)	0.28	0.28	0.75
6	18	False	f	j	0.301054399984423	0	55.0	54.0	-1.0	NE	30	(118, 118)	0.28	0.28	0.75
6	18	False	f	f	0.1998515999875962	1	55.0	54.0	-1.0	SW	30	(118, 118)	0.28	0.28	0.75
6	18	False	j	f	0.1771056000143289	0	55.0	56.0	1.0	SW	30	(118, 118)	0.28	0.28	0.75
6	18	False	f	f	0.3217883000033907	1	55.0	54.0	-1.0	NE	30	(118, 118)	0.28	0.28	0.75
6	18	False	f	f	0.1124434999655932	1	55.0	54.0	-1.0	SW	30	(118, 118)	0.28	0.28	0.75
6	18	False	f	j	0.2190548000507988	0	55.0	54.0	-1.0	SW	30	(118, 118)	0.28	0.28	0.75
6	18	False	f	j	0.2179982000379823	0	55.0	54.0	-1.0	NE	30	(118, 118)	0.28	0.28	0.75
6	18	False	f	j	0.7844423999777064	0	55.0	54.0	-1.0	NE	30	(118, 118)	0.28	0.28	0.75
6	18	False	j	f	0.0615911000058986	0	55.0	56.0	1.0	NE	30	(118, 118)	0.28	0.28	0.75
6	18	False	j	j	0.0241785999969579	1	55.0	56.0	1.0	SW	30	(118, 118)	0.28	0.28	0.75
6	18	False	f	f	0.4699464000295847	1	55.0	54.0	-1.0	SW	30	(118, 118)	0.28	0.28	0.75
6	18	False	f	j	0.319581100018695	0	55.0	54.0	-1.0	NE	30	(118, 118)	0.28	0.28	0.75
6	18	False	j	j	0.2699071000097319	1	55.0	56.0	1.0	SW	30	(118, 118)	0.28	0.28	0.75
6	18	False	j	j	0.2551281999913044	1	55.0	56.0	1.0	NE	30	(118, 118)	0.28	0.28	0.75
6	18	False	j	j	0.3961309000151232	1	55.0	56.0	1.0	NE	30	(118, 118)	0.28	0.28	0.75
6	18	False	j	j	0.2156689999974332	1	55.0	56.0	1.0	SW	30	(118, 118)	0.28	0.28	0.75
6	18	False	j	j	0.1619966000434942	1	55.0	56.0	1.0	SW	30	(118, 118)	0.28	0.28	0.75
6	18	False	j	f	0.1421814999775961	0	55.0	56.0	1.0	SW	30	(118, 118)	0.28	0.28	0.75
6	18	False	j	j	0.0336003000265918	1	55.0	56.0	1.0	NE	30	(118, 118)	0.28	0.28	0.75
6	18	False	j	f	0.2884636999806389	0	55.0	56.0	1.0	SW	30	(118, 118)	0.28	0.28	0.75
6	18	False	f	f	2.272505800006911	1	55.0	54.0	-1.0	SW	30	(118, 118)	0.28	0.28	0.75
6	18	False	j	j	0.7467170999734662	1	55.0	56.0	1.0	NE	30	(118, 118)	0.28	0.28	0.75
6	18	False	f	j	1.6005154000013135	0	55.0	54.0	-1.0	SW	30	(118, 118)	0.28	0.28	0.75
6	18	False	j	j	0.4401317000156268	1	55.0	56.0	1.0	SW	30	(118, 118)	0.28	0.28	0.75
6	18	False	f	j	0.3832052000216208	0	55.0	54.0	-1.0	NE	30	(118, 118)	0.28	0.28	0.75
6	18	False	j	f	0.2059807999758049	0	55.0	56.0	1.0	NE	30	(118, 118)	0.28	0.28	0.75
6	18	False	f	f	0.2328511000378057	1	55.0	54.0	-1.0	NE	30	(118, 118)	0.28	0.28	0.75
6	18	False	f	f	0.255186699971091	1	55.0	54.0	-1.0	NE	30	(118, 118)	0.28	0.28	0.75
6	18	False	j	f	0.2667578000109643	0	55.0	56.0	1.0	SW	30	(118, 118)	0.28	0.28	0.75
6	18	False	f	f	0.0885986000066623	1	55.0	54.0	-1.0	SW	30	(118, 118)	0.28	0.28	0.75
6	18	False	j	j	6.348325900034979	1	55.0	56.0	1.0	NE	30	(118, 118)	0.28	0.28	0.75
6	18	False	f	j	2.653763100039214	0	55.0	54.0	-1.0	SW	30	(118, 118)	0.28	0.28	0.75
6	18	False	j	j	3.898503899981733	1	55.0	56.0	1.0	NE	30	(118, 118)	0.28	0.28	0.75
6	18	False	j	f	0.0515586999827064	0	55.0	56.0	1.0	SW	30	(118, 118)	0.28	0.28	0.75
6	18	False	j	f	0.5051477999659255	0	55.0	56.0	1.0	NE	30	(118, 118)	0.28	0.28	0.75
6	18	False	j	f	0.5767075999756344	0	55.0	56.0	1.0	NE	30	(118, 118)	0.28	0.28	0.75
6	18	False	f	j	0.0435360000119544	0	55.0	54.0	-1.0	SW	30	(118, 118)	0.28	0.28	0.75
6	18	False	f	j	0.6048415999975987	0	55.0	54.0	-1.0	NE	30	(118, 118)	0.28	0.28	0.75
6	18	False	j	j	0.3968442000332288	1	55.0	56.0	1.0	NE	30	(118, 118)	0.28	0.28	0.75
6	18	False	j	f	0.3049839000450447	0	55.0	56.0	1.0	SW	30	(118, 118)	0.28	0.28	0.75
6	18	False	j	f	0.4231300000101328	0	55.0	56.0	1.0	SW	30	(118, 118)	0.28	0.28	0.75
6	18	False	f	j	0.1089112000190652	0	55.0	54.0	-1.0	NE	30	(118, 118)	0.28	0.28	0.75
6	18	False	f	f	0.3615511999814771	1	55.0	54.0	-1.0	NE	30	(118, 118)	0.28	0.28	0.75
6	18	False	f	f	0.3648839999805204	1	55.0	54.0	-1.0	NE	30	(118, 118)	0.28	0.28	0.75
6	18	False	j	f	1.0189943999866955	0	55.0	56.0	1.0	NE	30	(118, 118)	0.28	0.28	0.75
6	18	False	f	j	0.5430112000321969	0	55.0	54.0	-1.0	NE	30	(118, 118)	0.28	0.28	0.75
6	18	False	f	f	0.3573636000510305	1	55.0	54.0	-1.0	SW	30	(118, 118)	0.28	0.28	0.75
6	18	False	j	j	0.0515805999748408	1	55.0	56.0	1.0	NE	30	(118, 118)	0.28	0.28	0.75
6	18	False	j	f	0.4275695999967865	0	55.0	56.0	1.0	NE	30	(118, 118)	0.28	0.28	0.75
6	18	False	f	f	0.0952542999875731	1	55.0	54.0	-1.0	SW	30	(118, 118)	0.28	0.28	0.75
6	18	False	f	f	0.3310318000148982	1	55.0	54.0	-1.0	NE	30	(118, 118)	0.28	0.28	0.75
6	18	False	f	j	0.1779237000155262	0	55.0	54.0	-1.0	SW	30	(118, 118)	0.28	0.28	0.75
6	18	False	j	f	0.2192922999965958	0	55.0	56.0	1.0	NE	30	(118, 118)	0.28	0.28	0.75
6	18	False	j	f	0.4183150000171736	0	55.0	56.0	1.0	SW	30	(118, 118)	0.28	0.28	0.75
6	18	False	f	j	0.0049939999589696	0	55.0	54.0	-1.0	SW	30	(118, 118)	0.28	0.28	0.75
6	18	False	j	f	0.0985979000106453	0	55.0	56.0	1.0	SW	30	(118, 118)	0.28	0.28	0.75
6	18	False	f	f	0.0380884000333026	1	55.0	54.0	-1.0	NE	30	(118, 118)	0.28	0.28	0.75
6	18	False	j	j	0.0389775999938137	1	55.0	56.0	1.0	NE	30	(118, 118)	0.28	0.28	0.75
6	18	False	f	j	0.1523425999912433	0	55.0	54.0	-1.0	NE	30	(118, 118)	0.28	0.28	0.75
6	18	False	f	j	0.0639480999670922	0	55.0	54.0	-1.0	NE	30	(118, 118)	0.28	0.28	0.75
6	18	False	j	f	0.2092550999950617	0	55.0	56.0	1.0	SW	30	(118, 118)	0.28	0.28	0.75
6	18	False	f	j	0.105826600047294	0	55.0	54.0	-1.0	NE	30	(118, 118)	0.28	0.28	0.75
6	18	False	f	j	0.3279283000156283	0	55.0	54.0	-1.0	NE	30	(118, 118)	0.28	0.28	0.75
6	18	False	j	f	0.2815469999914057	0	55.0	56.0	1.0	SW	30	(118, 118)	0.28	0.28	0.75
6	18	False	f	f	1.3893125000176951	1	55.0	54.0	-1.0	SW	30	(118, 118)	0.28	0.28	0.75
6	18	False	f	j	0.651297899952624	0	55.0	54.0	-1.0	SW	30	(118, 118)	0.28	0.28	0.75
6	18	False	j	j	0.879285000031814	1	55.0	56.0	1.0	NE	30	(118, 118)	0.28	0.28	0.75
6	18	False	j	j	0.273274399980437	1	55.0	56.0	1.0	NE	30	(118, 118)	0.28	0.28	0.75
6	18	False	j	f	1.3635873000021093	0	55.0	56.0	1.0	NE	30	(118, 118)	0.28	0.28	0.75
6	18	False	j	f	1.435956500004977	0	55.0	56.0	1.0	SW	30	(118, 118)	0.28	0.28	0.75
6	18	False	f	f	0.3308404999552294	1	55.0	54.0	-1.0	SW	30	(118, 118)	0.28	0.28	0.75
6	18	False	f	f	0.5121303999912925	1	55.0	54.0	-1.0	SW	30	(118, 118)	0.28	0.28	0.75
6	18	False	f	f	0.0154717999976128	1	55.0	54.0	-1.0	NE	30	(118, 118)	0.28	0.28	0.75
6	18	False	f	j	1.6828060999978334	0	55.0	54.0	-1.0	NE	30	(118, 118)	0.28	0.28	0.75
6	18	False	j	f	0.0714086000225506	0	55.0	56.0	1.0	SW	30	(118, 118)	0.28	0.28	0.75
6	18	False	f	j	0.2967273999820463	0	55.0	54.0	-1.0	NE	30	(118, 118)	0.28	0.28	0.75
6	18	False	f	f	0.1441395999863743	1	55.0	54.0	-1.0	SW	30	(118, 118)	0.28	0.28	0.75
6	18	False	j	f	0.470736899995245	0	55.0	56.0	1.0	SW	30	(118, 118)	0.28	0.28	0.75
6	18	False	j	j	0.2039308000239543	1	55.0	56.0	1.0	NE	30	(118, 118)	0.28	0.28	0.75
6	18	False	f	f	0.1502590999589301	1	55.0	54.0	-1.0	SW	30	(118, 118)	0.28	0.28	0.75
6	18	False	j	f	0.3320040999678895	0	55.0	56.0	1.0	SW	30	(118, 118)	0.28	0.28	0.75
6	18	False	f	f	0.6274628000101075	1	55.0	54.0	-1.0	SW	30	(118, 118)	0.28	0.28	0.75
6	18	False	j	j	0.2717241000500507	1	55.0	56.0	1.0	NE	30	(118, 118)	0.28	0.28	0.75
6	18	False	j	f	0.3128341999836266	0	55.0	56.0	1.0	SW	30	(118, 118)	0.28	0.28	0.75
6	18	False	f	f	0.4638237999752164	1	55.0	54.0	-1.0	NE	30	(118, 118)	0.28	0.28	0.75
6	18	False	j	f	0.077456799976062	0	55.0	56.0	1.0	SW	30	(118, 118)	0.28	0.28	0.75
6	18	False	j	f	0.2785337999812327	0	55.0	56.0	1.0	SW	30	(118, 118)	0.28	0.28	0.75
6	18	False	j	f	0.0872323000221513	0	55.0	56.0	1.0	SW	30	(118, 118)	0.28	0.28	0.75
6	18	False	f	f	0.4514340999885462	1	55.0	54.0	-1.0	SW	30	(118, 118)	0.28	0.28	0.75
6	18	False	j	j	0.0109878999646753	1	55.0	56.0	1.0	NE	30	(118, 118)	0.28	0.28	0.75
6	18	False	j	f	0.0601011000107973	0	55.0	56.0	1.0	NE	30	(118, 118)	0.28	0.28	0.75
6	18	False	j	f	0.3794672999647446	0	55.0	56.0	1.0	SW	30	(118, 118)	0.28	0.28	0.75
6	18	False	f	f	0.1218630999792367	1	55.0	54.0	-1.0	SW	30	(118, 118)	0.28	0.28	0.75
6	18	False	j	f	0.1785108000040054	0	55.0	56.0	1.0	SW	30	(118, 118)	0.28	0.28	0.75
6	18	False	j	j	0.2699760000105016	1	55.0	56.0	1.0	NE	30	(118, 118)	0.28	0.28	0.75
6	18	False	f	f	0.0159226999967359	1	55.0	54.0	-1.0	SW	30	(118, 118)	0.28	0.28	0.75
6	18	False	j	f	0.024496599973645	0	55.0	56.0	1.0	NE	30	(118, 118)	0.28	0.28	0.75
6	18	False	f	j	0.0466435000416822	0	55.0	54.0	-1.0	SW	30	(118, 118)	0.28	0.28	0.75
6	18	False	j	j	0.3013693999964744	1	55.0	56.0	1.0	NE	30	(118, 118)	0.28	0.28	0.75
6	18	False	f	j	0.0675126999849453	0	55.0	54.0	-1.0	NE	30	(118, 118)	0.28	0.28	0.75
6	18	False	j	f	0.1637806000071577	0	55.0	56.0	1.0	SW	30	(118, 118)	0.28	0.28	0.75
6	18	False	f	f	0.2101664000074379	1	55.0	54.0	-1.0	SW	30	(118, 118)	0.28	0.28	0.75
6	18	False	f	j	0.2926895999698899	0	55.0	54.0	-1.0	NE	30	(118, 118)	0.28	0.28	0.75
6	18	False	f	j	0.2607194999582134	0	55.0	54.0	-1.0	NE	30	(118, 118)	0.28	0.28	0.75
6	18	False	j	f	0.4464415999827906	0	55.0	56.0	1.0	SW	30	(118, 118)	0.28	0.28	0.75
6	18	False	j	j	0.0330487000173889	1	55.0	56.0	1.0	NE	30	(118, 118)	0.28	0.28	0.75
6	18	False	f	f	0.3545721000409685	1	55.0	54.0	-1.0	SW	30	(118, 118)	0.28	0.28	0.75
6	18	False	j	f	0.4428851000266149	0	55.0	56.0	1.0	SW	30	(118, 118)	0.28	0.28	0.75
6	18	False	j	j	0.1362452000030316	1	55.0	56.0	1.0	NE	30	(118, 118)	0.28	0.28	0.75
6	18	False	j	j	0.0198486000299453	1	55.0	56.0	1.0	NE	30	(118, 118)	0.28	0.28	0.75
6	18	False	j	f	0.4729649000219069	0	55.0	56.0	1.0	SW	30	(118, 118)	0.28	0.28	0.75
6	18	False	f	j	1.0787288999999871	0	55.0	54.0	-1.0	NE	30	(118, 118)	0.28	0.28	0.75
6	18	False	j	j	0.8519299000035971	1	55.0	56.0	1.0	NE	30	(118, 118)	0.28	0.28	0.75
6	18	False	f	f	0.2494501000037416	1	55.0	54.0	-1.0	SW	30	(118, 118)	0.28	0.28	0.75
6	18	False	j	f	0.461678700055927	0	55.0	56.0	1.0	SW	30	(118, 118)	0.28	0.28	0.75
6	18	False	j	j	0.0570256999926641	1	55.0	56.0	1.0	NE	30	(118, 118)	0.28	0.28	0.75
6	18	False	j	f	0.5069857999915257	0	55.0	56.0	1.0	SW	30	(118, 118)	0.28	0.28	0.75
6	18	False	f	j	0.0756702000508084	0	55.0	54.0	-1.0	SW	30	(118, 118)	0.28	0.28	0.75
6	18	False	f	f	0.1944932999904267	1	55.0	54.0	-1.0	SW	30	(118, 118)	0.28	0.28	0.75
6	18	False	j	f	0.1812598999822512	0	55.0	56.0	1.0	SW	30	(118, 118)	0.28	0.28	0.75
6	18	False	j	f	0.4035975000006147	0	55.0	56.0	1.0	SW	30	(118, 118)	0.28	0.28	0.75
6	18	False	f	f	0.1508731999783776	1	55.0	54.0	-1.0	SW	30	(118, 118)	0.28	0.28	0.75
6	18	False	f	j	0.2208108999766409	0	55.0	54.0	-1.0	SW	30	(118, 118)	0.28	0.28	0.75
6	18	False	j	f	0.0356901000486686	0	55.0	56.0	1.0	NE	30	(118, 118)	0.28	0.28	0.75
6	18	False	f	f	0.0304629000020213	1	55.0	54.0	-1.0	SW	30	(118, 118)	0.28	0.28	0.75
6	18	False	f	j	0.2544167999876663	0	55.0	54.0	-1.0	NE	30	(118, 118)	0.28	0.28	0.75
6	18	False	j	j	0.3352865999913774	1	55.0	56.0	1.0	NE	30	(118, 118)	0.28	0.28	0.75
6	18	False	f	f	0.3054441999993287	1	55.0	54.0	-1.0	SW	30	(118, 118)	0.28	0.28	0.75
6	18	False	f	j	0.0694711999967694	0	55.0	54.0	-1.0	NE	30	(118, 118)	0.28	0.28	0.75
6	18	False	f	f	0.4020144999958575	1	55.0	54.0	-1.0	SW	30	(118, 118)	0.28	0.28	0.75
6	18	False	f	j	0.405376199982129	0	55.0	54.0	-1.0	NE	30	(118, 118)	0.28	0.28	0.75
6	18	False	f	f	0.3128324000281282	1	55.0	54.0	-1.0	NE	30	(118, 118)	0.28	0.28	0.75
6	18	False	j	j	0.7072375999996439	1	55.0	56.0	1.0	NE	30	(118, 118)	0.28	0.28	0.75
6	18	False	j	j	0.2481923999730497	1	55.0	56.0	1.0	NE	30	(118, 118)	0.28	0.28	0.75
6	18	False	j	f	0.0731541999848559	0	55.0	56.0	1.0	SW	30	(118, 118)	0.28	0.28	0.75
6	18	False	j	j	0.0253782999934628	1	55.0	56.0	1.0	NE	30	(118, 118)	0.28	0.28	0.75
6	18	False	f	f	1.668476200022269	1	55.0	54.0	-1.0	SW	30	(118, 118)	0.28	0.28	0.75
6	18	False	f	j	0.2290993999922648	0	55.0	54.0	-1.0	SW	30	(118, 118)	0.28	0.28	0.75
6	18	False	f	j	0.1277072000084445	0	55.0	54.0	-1.0	SW	30	(118, 118)	0.28	0.28	0.75
6	18	False	f	j	0.0938998999772593	0	55.0	54.0	-1.0	SW	30	(118, 118)	0.28	0.28	0.75
6	18	False	j	j	0.2497329000034369	1	55.0	56.0	1.0	NE	30	(118, 118)	0.28	0.28	0.75
6	18	False	f	f	0.0174295000033453	1	55.0	54.0	-1.0	SW	30	(118, 118)	0.28	0.28	0.75
6	18	False	f	f	0.5227761000278406	1	55.0	54.0	-1.0	NE	30	(118, 118)	0.28	0.28	0.75
6	18	False	f	j	0.1583638999727554	0	55.0	54.0	-1.0	NE	30	(118, 118)	0.28	0.28	0.75
6	18	False	j	j	0.1511240000254474	1	55.0	56.0	1.0	NE	30	(118, 118)	0.28	0.28	0.75
6	18	False	j	j	1.1816611000103876	1	55.0	56.0	1.0	NE	30	(118, 118)	0.28	0.28	0.75
6	18	False	j	f	0.1227994000073522	0	55.0	56.0	1.0	SW	30	(118, 118)	0.28	0.28	0.75
6	18	False	f	f	0.1656578999827616	1	55.0	54.0	-1.0	NE	30	(118, 118)	0.28	0.28	0.75
6	18	False	f	f	0.1472426999825984	1	55.0	54.0	-1.0	SW	30	(118, 118)	0.28	0.28	0.75
6	18	False	j	f	0.2834371000062674	0	55.0	56.0	1.0	NE	30	(118, 118)	0.28	0.28	0.75
6	18	False	j	f	0.303315500030294	0	55.0	56.0	1.0	NE	30	(118, 118)	0.28	0.28	0.75
6	18	False	f	j	0.0756534000393003	0	55.0	54.0	-1.0	SW	30	(118, 118)	0.28	0.28	0.75
6	18	False	j	f	0.1436510999919846	0	55.0	56.0	1.0	SW	30	(118, 118)	0.28	0.28	0.75
6	18	False	j	f	0.349353700003121	0	55.0	56.0	1.0	SW	30	(118, 118)	0.28	0.28	0.75
6	18	False	f	f	0.5365571999573149	1	55.0	54.0	-1.0	SW	30	(118, 118)	0.28	0.28	0.75
6	18	False	f	f	0.5213884999975562	1	55.0	54.0	-1.0	NE	30	(118, 118)	0.28	0.28	0.75
6	18	False	f	f	0.5009537999867462	1	55.0	54.0	-1.0	SW	30	(118, 118)	0.28	0.28	0.75
6	18	False	f	j	0.0270497999736107	0	55.0	54.0	-1.0	SW	30	(118, 118)	0.28	0.28	0.75
6	18	False	j	f	1.3496354999952018	0	55.0	56.0	1.0	NE	30	(118, 118)	0.28	0.28	0.75
6	18	False	j	f	0.0484005000325851	0	55.0	56.0	1.0	SW	30	(118, 118)	0.28	0.28	0.75
6	18	False	f	j	0.4002693999791518	0	55.0	54.0	-1.0	NE	30	(118, 118)	0.28	0.28	0.75
6	18	False	j	f	1.4822955999989065	0	55.0	56.0	1.0	NE	30	(118, 118)	0.28	0.28	0.75
6	18	False	j	f	0.4600807999959215	0	55.0	56.0	1.0	NE	30	(118, 118)	0.28	0.28	0.75
6	18	False	j	f	0.3519985000020824	0	55.0	56.0	1.0	NE	30	(118, 118)	0.28	0.28	0.75
6	18	False	f	f	0.3756912000244483	1	55.0	54.0	-1.0	NE	30	(118, 118)	0.28	0.28	0.75
6	18	False	f	f	0.3741393000236712	1	55.0	54.0	-1.0	NE	30	(118, 118)	0.28	0.28	0.75
6	18	False	j	f	0.0246098000206984	0	55.0	56.0	1.0	SW	30	(118, 118)	0.28	0.28	0.75
6	18	False	f	j	0.1955504000070504	0	55.0	54.0	-1.0	NE	30	(118, 118)	0.28	0.28	0.75
6	18	False	j	f	0.0479088999563828	0	55.0	56.0	1.0	SW	30	(118, 118)	0.28	0.28	0.75
6	18	False	j	f	0.4276002999977208	0	55.0	56.0	1.0	SW	30	(118, 118)	0.28	0.28	0.75
6	18	False	f	f	0.0886434999993071	1	55.0	54.0	-1.0	SW	30	(118, 118)	0.28	0.28	0.75
6	18	False	f	f	0.270381800015457	1	55.0	54.0	-1.0	SW	30	(118, 118)	0.28	0.28	0.75
6	18	False	f	j	0.729362299956847	0	55.0	54.0	-1.0	NE	30	(118, 118)	0.28	0.28	0.75
6	18	False	j	j	0.4119840000057593	1	55.0	56.0	1.0	NE	30	(118, 118)	0.28	0.28	0.75
6	18	False	f	j	0.3289194999961182	0	55.0	54.0	-1.0	NE	30	(118, 118)	0.28	0.28	0.75
6	18	False	j	j	1.2476699999533594	1	55.0	56.0	1.0	NE	30	(118, 118)	0.28	0.28	0.75
6	18	False	j	j	0.0647820999729447	1	55.0	56.0	1.0	NE	30	(118, 118)	0.28	0.28	0.75
6	18	False	j	f	0.3210328000131994	0	55.0	56.0	1.0	SW	30	(118, 118)	0.28	0.28	0.75
6	18	False	j	f	0.2231924000079743	0	55.0	56.0	1.0	NE	30	(118, 118)	0.28	0.28	0.75
6	18	False	f	f	0.2128186000045389	1	55.0	54.0	-1.0	SW	30	(118, 118)	0.28	0.28	0.75
6	18	False	j	j	0.4306852999725379	1	55.0	56.0	1.0	NE	30	(118, 118)	0.28	0.28	0.75
6	18	False	f	j	0.8273161000106484	0	55.0	54.0	-1.0	SW	30	(118, 118)	0.28	0.28	0.75
6	18	False	j	j	0.1600131000159308	1	55.0	56.0	1.0	NE	30	(118, 118)	0.28	0.28	0.75
6	18	False	j	j	0.6612862999900244	1	55.0	56.0	1.0	NE	30	(118, 118)	0.28	0.28	0.75
6	18	False	f	j	0.0563598999870009	0	55.0	54.0	-1.0	NE	30	(118, 118)	0.28	0.28	0.75
6	18	False	f	f	0.7743371999822557	1	55.0	54.0	-1.0	NE	30	(118, 118)	0.28	0.28	0.75
6	18	False	f	f	0.0183500000275671	1	55.0	54.0	-1.0	NE	30	(118, 118)	0.28	0.28	0.75
6	18	False	f	f	0.4699165999772958	1	55.0	54.0	-1.0	NE	30	(118, 118)	0.28	0.28	0.75
6	18	False	f	f	0.2838206999585964	1	55.0	54.0	-1.0	NE	30	(118, 118)	0.28	0.28	0.75
6	18	False	f	f	0.3019324999768287	1	55.0	54.0	-1.0	SW	30	(118, 118)	0.28	0.28	0.75
6	18	False	f	f	0.2629347000038251	1	55.0	54.0	-1.0	SW	30	(118, 118)	0.28	0.28	0.75
6	18	False	j	f	0.0291666000266559	0	55.0	56.0	1.0	NE	30	(118, 118)	0.28	0.28	0.75
6	18	False	f	f	0.2045304999919608	1	55.0	54.0	-1.0	SW	30	(118, 118)	0.28	0.28	0.75
6	18	False	f	j	0.5370247000246309	0	55.0	54.0	-1.0	NE	30	(118, 118)	0.28	0.28	0.75
6	18	False	f	f	0.1345639000064693	1	55.0	54.0	-1.0	NE	30	(118, 118)	0.28	0.28	0.75
6	18	False	j	f	0.0059588000294752	0	55.0	56.0	1.0	SW	30	(118, 118)	0.28	0.28	0.75
6	18	False	f	j	0.0783203999744728	0	55.0	54.0	-1.0	NE	30	(118, 118)	0.28	0.28	0.75
6	18	False	j	f	0.0241439999663271	0	55.0	56.0	1.0	SW	30	(118, 118)	0.28	0.28	0.75
6	18	False	j	f	0.288135599985253	0	55.0	56.0	1.0	SW	30	(118, 118)	0.28	0.28	0.75
6	18	False	j	j	1.8572618999751285	1	55.0	56.0	1.0	SW	30	(118, 118)	0.28	0.28	0.75
6	18	False	f	f	0.1932163000456057	1	55.0	54.0	-1.0	SW	30	(118, 118)	0.28	0.28	0.75
6	18	False	f	f	0.1913486000266857	1	55.0	54.0	-1.0	NE	30	(118, 118)	0.28	0.28	0.75
6	18	False	j	f	0.2434838999761268	0	55.0	56.0	1.0	SW	30	(118, 118)	0.28	0.28	0.75
6	18	False	j	f	0.1402343999943696	0	55.0	56.0	1.0	SW	30	(118, 118)	0.28	0.28	0.75
6	18	False	f	f	0.241747900028713	1	55.0	54.0	-1.0	SW	30	(118, 118)	0.28	0.28	0.75
6	18	False	j	f	0.4109101999783888	0	55.0	56.0	1.0	SW	30	(118, 118)	0.28	0.28	0.75
6	18	False	j	j	0.1870561999967321	1	55.0	56.0	1.0	NE	30	(118, 118)	0.28	0.28	0.75
6	18	False	f	j	0.0684583999682217	0	55.0	54.0	-1.0	NE	30	(118, 118)	0.28	0.28	0.75
6	18	False	f	j	0.1335866000154055	0	55.0	54.0	-1.0	NE	30	(118, 118)	0.28	0.28	0.75
6	18	False	j	j	0.0431374999461695	1	55.0	56.0	1.0	NE	30	(118, 118)	0.28	0.28	0.75
6	18	False	j	j	0.0197700000135228	1	55.0	56.0	1.0	NE	30	(118, 118)	0.28	0.28	0.75
6	18	False	j	f	0.2687638999777846	0	55.0	56.0	1.0	SW	30	(118, 118)	0.28	0.28	0.75
6	18	False	j	f	0.2577451000106521	0	55.0	56.0	1.0	NE	30	(118, 118)	0.28	0.28	0.75
6	18	False	f	f	0.3469012000132352	1	55.0	54.0	-1.0	SW	30	(118, 118)	0.28	0.28	0.75
6	18	False	f	j	0.3114658000413328	0	55.0	54.0	-1.0	NE	30	(118, 118)	0.28	0.28	0.75
6	18	False	j	f	0.1809215999674052	0	55.0	56.0	1.0	SW	30	(118, 118)	0.28	0.28	0.75
6	18	False	f	f	0.0335978000075556	1	55.0	54.0	-1.0	NE	30	(118, 118)	0.28	0.28	0.75
6	18	False	f	f	0.208511599979829	1	55.0	54.0	-1.0	NE	30	(118, 118)	0.28	0.28	0.75
6	18	False	j	f	0.0451176999486051	0	55.0	56.0	1.0	SW	30	(118, 118)	0.28	0.28	0.75
6	18	False	j	f	0.3157704999903217	0	55.0	56.0	1.0	NE	30	(118, 118)	0.28	0.28	0.75
6	18	False	j	f	0.0808819000376388	0	55.0	56.0	1.0	SW	30	(118, 118)	0.28	0.28	0.75
6	18	False	f	j	0.0498849999858066	0	55.0	54.0	-1.0	SW	30	(118, 118)	0.28	0.28	0.75
6	18	False	f	j	0.2116528000333346	0	55.0	54.0	-1.0	NE	30	(118, 118)	0.28	0.28	0.75
6	18	False	f	j	0.2444493999937549	0	55.0	54.0	-1.0	NE	30	(118, 118)	0.28	0.28	0.75
6	18	False	j	f	0.5018906000186689	0	55.0	56.0	1.0	SW	30	(118, 118)	0.28	0.28	0.75
6	18	False	j	f	0.1423554000211879	0	55.0	56.0	1.0	NE	30	(118, 118)	0.28	0.28	0.75
6	18	False	f	j	0.6987229000078514	0	55.0	54.0	-1.0	NE	30	(118, 118)	0.28	0.28	0.75
6	18	False	f	j	0.2398762999800965	0	55.0	54.0	-1.0	NE	30	(118, 118)	0.28	0.28	0.75
6	18	False	f	j	0.1926972999935969	0	55.0	54.0	-1.0	NE	30	(118, 118)	0.28	0.28	0.75
6	18	False	f	j	0.2470345000037923	0	55.0	54.0	-1.0	NE	30	(118, 118)	0.28	0.28	0.75
6	18	False	f	f	0.2060144999995827	1	55.0	54.0	-1.0	SW	30	(118, 118)	0.28	0.28	0.75
6	18	False	j	f	0.3475731000071391	0	55.0	56.0	1.0	SW	30	(118, 118)	0.28	0.28	0.75
6	18	False	f	f	0.3857699999934993	1	55.0	54.0	-1.0	SW	30	(118, 118)	0.28	0.28	0.75
6	18	False	f	j	0.2719860000070184	0	55.0	54.0	-1.0	NE	30	(118, 118)	0.28	0.28	0.75
6	18	False	f	f	0.2073978999978862	1	55.0	54.0	-1.0	SW	30	(118, 118)	0.28	0.28	0.75
6	18	False	f	f	0.0214433999499306	1	55.0	54.0	-1.0	NE	30	(118, 118)	0.28	0.28	0.75
6	18	False	j	j	0.243515100039076	1	55.0	56.0	1.0	NE	30	(118, 118)	0.28	0.28	0.75
6	18	False	f	f	0.0348801999934949	1	55.0	54.0	-1.0	SW	30	(118, 118)	0.28	0.28	0.75
6	18	False	f	f	0.046350100019481	1	55.0	54.0	-1.0	NE	30	(118, 118)	0.28	0.28	0.75
6	18	False	j	j	0.016475900018122	1	55.0	56.0	1.0	NE	30	(118, 118)	0.28	0.28	0.75
6	18	False	j	j	0.4989219999988563	1	55.0	56.0	1.0	NE	30	(118, 118)	0.28	0.28	0.75
6	18	False	f	f	0.6063074999838136	1	55.0	54.0	-1.0	NE	30	(118, 118)	0.28	0.28	0.75
6	18	False	j	f	0.2953017999534495	0	55.0	56.0	1.0	NE	30	(118, 118)	0.28	0.28	0.75
6	18	False	f	f	0.418748099997174	1	55.0	54.0	-1.0	SW	30	(118, 118)	0.28	0.28	0.75
