# Supplementary material for: The curriculum effect in visual learning: The role of readout dimensionality
Source: PLoS Comput Biol. 2026 Jul 24;22(7):e1014553. doi: 10.1371/journal.pcbi.1014553 (PMC13432104; doi:10.1371/journal.pcbi.1014553)
Supplement: S1 Data — (ZIP) [file pcbi.1014553.s009.zip › Data_Final_for_Repository/Non-sequential_subjects/Subject006/20250129_Subject006_NONSEQ_Day_2.csv]

Participant ID	Age	Train	Correct Response	Response	Response time (s)	Correct	Reference Angle (deg)	Orientation (deg)	Angle Separation (deg)	Corner	Viewing Distance (cm)	Stimulus Size (px)	Fixation Time	Probe Time	Cue Time
6	18	True	j	j	0.5470235999964643	1	-35.0	-34.0	1.0	NW	25	(98, 98)	0.28	0.28	0.75
6	18	True	j	f	0.9396508999925572	0	-35.0	-34.0	1.0	NW	25	(98, 98)	0.28	0.28	0.75
6	18	True	j	j	0.1936779999814462	1	-35.0	-34.0	1.0	SE	25	(98, 98)	0.28	0.28	0.75
6	18	True	f	j	0.1938091999909375	0	-35.0	-36.0	-1.0	SE	25	(98, 98)	0.28	0.28	0.75
6	18	True	j	j	0.3375679000164382	1	-35.0	-34.0	1.0	SE	25	(98, 98)	0.28	0.28	0.75
6	18	True	f	f	1.7190214000002015	1	-35.0	-36.0	-1.0	NW	25	(98, 98)	0.28	0.28	0.75
6	18	True	f	f	0.7888864999986254	1	-35.0	-36.0	-1.0	NW	25	(98, 98)	0.28	0.28	0.75
6	18	True	j	j	2.444770799978869	1	-35.0	-34.0	1.0	SE	25	(98, 98)	0.28	0.28	0.75
6	18	True	f	j	1.6951564000046346	0	-35.0	-36.0	-1.0	SE	25	(98, 98)	0.28	0.28	0.75
6	18	True	f	j	0.3578552000108175	0	-35.0	-36.0	-1.0	SE	25	(98, 98)	0.28	0.28	0.75
6	18	True	j	j	0.4214878999919165	1	-35.0	-34.0	1.0	SE	25	(98, 98)	0.28	0.28	0.75
6	18	True	f	j	0.5621857999940403	0	-35.0	-36.0	-1.0	NW	25	(98, 98)	0.28	0.28	0.75
6	18	True	f	j	0.2161873999866657	0	-35.0	-36.0	-1.0	SE	25	(98, 98)	0.28	0.28	0.75
6	18	True	j	j	1.4100943999947049	1	-35.0	-34.0	1.0	SE	25	(98, 98)	0.28	0.28	0.75
6	18	True	f	j	1.007236200006446	0	-35.0	-36.0	-1.0	NW	25	(98, 98)	0.28	0.28	0.75
6	18	True	j	f	0.5672758000146132	0	-35.0	-34.0	1.0	NW	25	(98, 98)	0.28	0.28	0.75
6	18	True	j	f	0.5247988000046462	0	-35.0	-34.0	1.0	SE	25	(98, 98)	0.28	0.28	0.75
6	18	True	j	j	0.8325635000073817	1	-35.0	-34.0	1.0	NW	25	(98, 98)	0.28	0.28	0.75
6	18	True	j	j	0.2552888999925926	1	-35.0	-34.0	1.0	NW	25	(98, 98)	0.28	0.28	0.75
6	18	True	f	j	0.5338933000166435	0	-35.0	-36.0	-1.0	NW	25	(98, 98)	0.28	0.28	0.75
6	18	True	f	j	0.6557211999897845	0	-35.0	-36.0	-1.0	SE	25	(98, 98)	0.28	0.28	0.75
6	18	True	j	j	0.9800771000154782	1	-35.0	-34.0	1.0	SE	25	(98, 98)	0.28	0.28	0.75
6	18	True	j	j	0.2204268000205047	1	-35.0	-34.0	1.0	NW	25	(98, 98)	0.28	0.28	0.75
6	18	True	f	j	1.5941905000072438	0	-35.0	-36.0	-1.0	SE	25	(98, 98)	0.28	0.28	0.75
6	18	True	j	j	0.298489700013306	1	-35.0	-34.0	1.0	NW	25	(98, 98)	0.28	0.28	0.75
6	18	True	f	j	0.233613599993987	0	-35.0	-36.0	-1.0	NW	25	(98, 98)	0.28	0.28	0.75
6	18	True	f	j	0.2961325999931432	0	-35.0	-36.0	-1.0	NW	25	(98, 98)	0.28	0.28	0.75
6	18	True	f	f	0.0355573999986518	1	-35.0	-36.0	-1.0	SE	25	(98, 98)	0.28	0.28	0.75
6	18	True	j	f	0.4286136000009719	0	-35.0	-34.0	1.0	SE	25	(98, 98)	0.28	0.28	0.75
6	18	True	j	f	0.3157076000061352	0	-35.0	-34.0	1.0	NW	25	(98, 98)	0.28	0.28	0.75
6	18	True	f	j	0.139317299996037	0	-35.0	-36.0	-1.0	SE	25	(98, 98)	0.28	0.28	0.75
6	18	True	j	j	0.617924199992558	1	-35.0	-34.0	1.0	SE	25	(98, 98)	0.28	0.28	0.75
6	18	True	f	j	0.5069725000066683	0	-35.0	-36.0	-1.0	SE	25	(98, 98)	0.28	0.28	0.75
6	18	True	f	j	0.0435297000221908	0	-35.0	-36.0	-1.0	SE	25	(98, 98)	0.28	0.28	0.75
6	18	True	j	j	0.1776438999804668	1	-35.0	-34.0	1.0	SE	25	(98, 98)	0.28	0.28	0.75
6	18	True	f	f	0.3504942999861669	1	-35.0	-36.0	-1.0	SE	25	(98, 98)	0.28	0.28	0.75
6	18	True	j	f	0.0751473999989684	0	-35.0	-34.0	1.0	SE	25	(98, 98)	0.28	0.28	0.75
6	18	True	j	f	0.1181288000079803	0	-35.0	-34.0	1.0	NW	25	(98, 98)	0.28	0.28	0.75
6	18	True	f	j	0.1170925000042188	0	-35.0	-36.0	-1.0	NW	25	(98, 98)	0.28	0.28	0.75
6	18	True	j	j	0.9031734999734908	1	-35.0	-34.0	1.0	SE	25	(98, 98)	0.28	0.28	0.75
6	18	True	f	f	0.1946728999901097	1	-35.0	-36.0	-1.0	SE	25	(98, 98)	0.28	0.28	0.75
6	18	True	j	j	0.4058092999912333	1	-35.0	-34.0	1.0	NW	25	(98, 98)	0.28	0.28	0.75
6	18	True	f	f	0.4346031000022776	1	-35.0	-36.0	-1.0	SE	25	(98, 98)	0.28	0.28	0.75
6	18	True	j	f	0.2764908999961335	0	-35.0	-34.0	1.0	SE	25	(98, 98)	0.28	0.28	0.75
6	18	True	j	f	0.2453240999893751	0	-35.0	-34.0	1.0	SE	25	(98, 98)	0.28	0.28	0.75
6	18	True	f	f	0.6126285000063945	1	-35.0	-36.0	-1.0	NW	25	(98, 98)	0.28	0.28	0.75
6	18	True	j	f	0.4359873000066727	0	-35.0	-34.0	1.0	NW	25	(98, 98)	0.28	0.28	0.75
6	18	True	j	f	0.0717453999968711	0	-35.0	-34.0	1.0	NW	25	(98, 98)	0.28	0.28	0.75
6	18	True	f	j	0.0559761999757029	0	-35.0	-36.0	-1.0	NW	25	(98, 98)	0.28	0.28	0.75
6	18	True	j	j	0.3288875000143889	1	-35.0	-34.0	1.0	NW	25	(98, 98)	0.28	0.28	0.75
6	18	True	f	j	0.3561904999951366	0	-35.0	-36.0	-1.0	NW	25	(98, 98)	0.28	0.28	0.75
6	18	True	j	j	0.2235129000036977	1	-35.0	-34.0	1.0	NW	25	(98, 98)	0.28	0.28	0.75
6	18	True	j	f	0.0905492000165395	0	-35.0	-34.0	1.0	SE	25	(98, 98)	0.28	0.28	0.75
6	18	True	j	j	0.5386429000063799	1	-35.0	-34.0	1.0	NW	25	(98, 98)	0.28	0.28	0.75
6	18	True	f	j	0.2269738000177312	0	-35.0	-36.0	-1.0	NW	25	(98, 98)	0.28	0.28	0.75
6	18	True	j	f	0.1123252999968826	0	-35.0	-34.0	1.0	SE	25	(98, 98)	0.28	0.28	0.75
6	18	True	f	j	0.1143322999996598	0	-35.0	-36.0	-1.0	SE	25	(98, 98)	0.28	0.28	0.75
6	18	True	j	j	0.0820232999976724	1	-35.0	-34.0	1.0	NW	25	(98, 98)	0.28	0.28	0.75
6	18	True	j	j	0.4334528000035789	1	-35.0	-34.0	1.0	NW	25	(98, 98)	0.28	0.28	0.75
6	18	True	j	f	0.4847197000053711	0	-35.0	-34.0	1.0	SE	25	(98, 98)	0.28	0.28	0.75
6	18	True	j	j	0.2519172999891452	1	-35.0	-34.0	1.0	NW	25	(98, 98)	0.28	0.28	0.75
6	18	True	j	f	0.0367159000015817	0	-35.0	-34.0	1.0	SE	25	(98, 98)	0.28	0.28	0.75
6	18	True	j	j	0.1443726999859791	1	-35.0	-34.0	1.0	NW	25	(98, 98)	0.28	0.28	0.75
6	18	True	j	f	0.1879609000170603	0	-35.0	-34.0	1.0	SE	25	(98, 98)	0.28	0.28	0.75
6	18	True	f	j	0.3377267000032589	0	-35.0	-36.0	-1.0	NW	25	(98, 98)	0.28	0.28	0.75
6	18	True	f	f	0.9050295999913942	1	-35.0	-36.0	-1.0	NW	25	(98, 98)	0.28	0.28	0.75
6	18	True	f	j	0.1658764000167139	0	-35.0	-36.0	-1.0	SE	25	(98, 98)	0.28	0.28	0.75
6	18	True	f	f	0.3572631000133697	1	-35.0	-36.0	-1.0	NW	25	(98, 98)	0.28	0.28	0.75
6	18	True	f	j	7.464861199987354	0	-35.0	-36.0	-1.0	NW	25	(98, 98)	0.28	0.28	0.75
6	18	True	f	j	1.2369096000038553	0	-35.0	-36.0	-1.0	NW	25	(98, 98)	0.28	0.28	0.75
6	18	True	f	f	1.4253784000175074	1	-35.0	-36.0	-1.0	NW	25	(98, 98)	0.28	0.28	0.75
6	18	True	j	f	1.065194099996006	0	-35.0	-34.0	1.0	SE	25	(98, 98)	0.28	0.28	0.75
6	18	True	f	f	0.7089150999963749	1	-35.0	-36.0	-1.0	SE	25	(98, 98)	0.28	0.28	0.75
6	18	True	j	j	0.3834621999994851	1	-35.0	-34.0	1.0	SE	25	(98, 98)	0.28	0.28	0.75
6	18	True	f	j	0.5454254999931436	0	-35.0	-36.0	-1.0	NW	25	(98, 98)	0.28	0.28	0.75
6	18	True	f	f	0.363309999986086	1	-35.0	-36.0	-1.0	SE	25	(98, 98)	0.28	0.28	0.75
6	18	True	j	f	0.2400939000071957	0	-35.0	-34.0	1.0	SE	25	(98, 98)	0.28	0.28	0.75
6	18	True	f	f	2.164735099999234	1	-35.0	-36.0	-1.0	SE	25	(98, 98)	0.28	0.28	0.75
6	18	True	j	f	0.3813094000215642	0	-35.0	-34.0	1.0	SE	25	(98, 98)	0.28	0.28	0.75
6	18	True	f	j	0.3054301000083796	0	-35.0	-36.0	-1.0	NW	25	(98, 98)	0.28	0.28	0.75
6	18	True	j	j	1.5902338000014424	1	-35.0	-34.0	1.0	SE	25	(98, 98)	0.28	0.28	0.75
6	18	True	f	j	0.8266314000065904	0	-35.0	-36.0	-1.0	NW	25	(98, 98)	0.28	0.28	0.75
6	18	True	f	f	1.7640920999983791	1	-35.0	-36.0	-1.0	SE	25	(98, 98)	0.28	0.28	0.75
6	18	True	f	f	0.5999699000094552	1	-35.0	-36.0	-1.0	NW	25	(98, 98)	0.28	0.28	0.75
6	18	True	f	j	0.2584311999962665	0	-35.0	-36.0	-1.0	NW	25	(98, 98)	0.28	0.28	0.75
6	18	True	j	f	0.1768651999882422	0	-35.0	-34.0	1.0	SE	25	(98, 98)	0.28	0.28	0.75
6	18	True	j	f	0.1728670999873429	0	-35.0	-34.0	1.0	SE	25	(98, 98)	0.28	0.28	0.75
6	18	True	f	f	0.1974024000228382	1	-35.0	-36.0	-1.0	NW	25	(98, 98)	0.28	0.28	0.75
6	18	True	f	j	1.447036700003082	0	-35.0	-36.0	-1.0	NW	25	(98, 98)	0.28	0.28	0.75
6	18	True	j	j	1.5476686999900269	1	-35.0	-34.0	1.0	SE	25	(98, 98)	0.28	0.28	0.75
6	18	True	f	j	0.2396804000018164	0	-35.0	-36.0	-1.0	NW	25	(98, 98)	0.28	0.28	0.75
6	18	True	f	j	0.0923389000236056	0	-35.0	-36.0	-1.0	NW	25	(98, 98)	0.28	0.28	0.75
6	18	True	f	j	0.1555308999959379	0	-35.0	-36.0	-1.0	NW	25	(98, 98)	0.28	0.28	0.75
6	18	True	j	j	0.5060049000021536	1	-35.0	-34.0	1.0	NW	25	(98, 98)	0.28	0.28	0.75
6	18	True	j	f	0.5612138999858871	0	-35.0	-34.0	1.0	SE	25	(98, 98)	0.28	0.28	0.75
6	18	True	f	j	0.3255205000168644	0	-35.0	-36.0	-1.0	NW	25	(98, 98)	0.28	0.28	0.75
6	18	True	j	j	0.1909799999848473	1	-35.0	-34.0	1.0	SE	25	(98, 98)	0.28	0.28	0.75
6	18	True	j	f	0.1096631000109482	0	-35.0	-34.0	1.0	SE	25	(98, 98)	0.28	0.28	0.75
6	18	True	f	f	0.3023606999777257	1	-35.0	-36.0	-1.0	SE	25	(98, 98)	0.28	0.28	0.75
6	18	True	f	j	0.0426216000050772	0	-35.0	-36.0	-1.0	NW	25	(98, 98)	0.28	0.28	0.75
6	18	True	f	f	0.3604016999888699	1	-35.0	-36.0	-1.0	NW	25	(98, 98)	0.28	0.28	0.75
6	18	True	f	f	0.5330516999820247	1	-35.0	-36.0	-1.0	NW	25	(98, 98)	0.28	0.28	0.75
6	18	True	f	j	0.3279255999950692	0	-35.0	-36.0	-1.0	SE	25	(98, 98)	0.28	0.28	0.75
6	18	True	j	j	0.2798819000017829	1	-35.0	-34.0	1.0	SE	25	(98, 98)	0.28	0.28	0.75
6	18	True	f	f	0.2725650999927893	1	-35.0	-36.0	-1.0	SE	25	(98, 98)	0.28	0.28	0.75
6	18	True	j	f	0.2912872000015341	0	-35.0	-34.0	1.0	NW	25	(98, 98)	0.28	0.28	0.75
6	18	True	j	j	0.3238974999985657	1	-35.0	-34.0	1.0	NW	25	(98, 98)	0.28	0.28	0.75
6	18	True	f	j	0.3867025000217836	0	-35.0	-36.0	-1.0	NW	25	(98, 98)	0.28	0.28	0.75
6	18	True	j	j	0.305495200009318	1	-35.0	-34.0	1.0	NW	25	(98, 98)	0.28	0.28	0.75
6	18	True	f	j	0.3624526000057813	0	-35.0	-36.0	-1.0	NW	25	(98, 98)	0.28	0.28	0.75
6	18	True	f	j	0.5465598999871872	0	-35.0	-36.0	-1.0	NW	25	(98, 98)	0.28	0.28	0.75
6	18	True	j	j	0.1028399000060744	1	-35.0	-34.0	1.0	NW	25	(98, 98)	0.28	0.28	0.75
6	18	True	j	j	0.286603999993531	1	-35.0	-34.0	1.0	NW	25	(98, 98)	0.28	0.28	0.75
6	18	True	j	f	0.3112938000122085	0	-35.0	-34.0	1.0	SE	25	(98, 98)	0.28	0.28	0.75
6	18	True	f	f	0.2973606000014115	1	-35.0	-36.0	-1.0	SE	25	(98, 98)	0.28	0.28	0.75
6	18	True	f	f	0.2109088999859523	1	-35.0	-36.0	-1.0	NW	25	(98, 98)	0.28	0.28	0.75
6	18	True	j	f	0.3072921000130009	0	-35.0	-34.0	1.0	SE	25	(98, 98)	0.28	0.28	0.75
6	18	True	j	j	0.1401318999996874	1	-35.0	-34.0	1.0	NW	25	(98, 98)	0.28	0.28	0.75
6	18	True	f	j	0.1330291000194847	0	-35.0	-36.0	-1.0	NW	25	(98, 98)	0.28	0.28	0.75
6	18	True	f	f	0.2941998000023886	1	-35.0	-36.0	-1.0	NW	25	(98, 98)	0.28	0.28	0.75
6	18	True	f	f	0.2924385000078473	1	-35.0	-36.0	-1.0	NW	25	(98, 98)	0.28	0.28	0.75
6	18	True	j	j	0.3293089999933727	1	-35.0	-34.0	1.0	SE	25	(98, 98)	0.28	0.28	0.75
6	18	True	j	j	0.4159256999846548	1	-35.0	-34.0	1.0	SE	25	(98, 98)	0.28	0.28	0.75
6	18	True	j	f	0.2773427000211086	0	-35.0	-34.0	1.0	NW	25	(98, 98)	0.28	0.28	0.75
6	18	True	f	f	0.260385600005975	1	-35.0	-36.0	-1.0	SE	25	(98, 98)	0.28	0.28	0.75
6	18	True	f	j	0.2695041999977547	0	-35.0	-36.0	-1.0	NW	25	(98, 98)	0.28	0.28	0.75
6	18	True	j	f	0.2521216000022832	0	-35.0	-34.0	1.0	SE	25	(98, 98)	0.28	0.28	0.75
6	18	True	j	j	0.4348390999948606	1	-35.0	-34.0	1.0	NW	25	(98, 98)	0.28	0.28	0.75
6	18	True	f	f	0.245696099998895	1	-35.0	-36.0	-1.0	SE	25	(98, 98)	0.28	0.28	0.75
6	18	True	j	f	0.2789167999872006	0	-35.0	-34.0	1.0	SE	25	(98, 98)	0.28	0.28	0.75
6	18	True	f	f	0.549363700003596	1	-35.0	-36.0	-1.0	SE	25	(98, 98)	0.28	0.28	0.75
6	18	True	f	f	0.3538661999918986	1	-35.0	-36.0	-1.0	SE	25	(98, 98)	0.28	0.28	0.75
6	18	True	j	j	0.0875520999834407	1	-35.0	-34.0	1.0	SE	25	(98, 98)	0.28	0.28	0.75
6	18	True	f	j	0.277518399991095	0	-35.0	-36.0	-1.0	NW	25	(98, 98)	0.28	0.28	0.75
6	18	True	f	j	0.2786239999986719	0	-35.0	-36.0	-1.0	NW	25	(98, 98)	0.28	0.28	0.75
6	18	True	j	f	0.1371305999928154	0	-35.0	-34.0	1.0	SE	25	(98, 98)	0.28	0.28	0.75
6	18	True	j	j	0.5128660000045784	1	-35.0	-34.0	1.0	NW	25	(98, 98)	0.28	0.28	0.75
6	18	True	f	f	0.2400147000153083	1	-35.0	-36.0	-1.0	SE	25	(98, 98)	0.28	0.28	0.75
6	18	True	j	j	0.5221280999830924	1	-35.0	-34.0	1.0	NW	25	(98, 98)	0.28	0.28	0.75
6	18	True	f	j	0.3122064999770373	0	-35.0	-36.0	-1.0	SE	25	(98, 98)	0.28	0.28	0.75
6	18	True	f	j	0.5053783000039402	0	-35.0	-36.0	-1.0	NW	25	(98, 98)	0.28	0.28	0.75
6	18	True	j	f	0.2663702999998349	0	-35.0	-34.0	1.0	SE	25	(98, 98)	0.28	0.28	0.75
6	18	True	j	j	0.0672155000211205	1	-35.0	-34.0	1.0	NW	25	(98, 98)	0.28	0.28	0.75
6	18	True	f	j	0.2938025999756064	0	-35.0	-36.0	-1.0	SE	25	(98, 98)	0.28	0.28	0.75
6	18	True	j	j	0.5204958000103943	1	-35.0	-34.0	1.0	NW	25	(98, 98)	0.28	0.28	0.75
6	18	True	f	f	1.1946115999890026	1	-35.0	-36.0	-1.0	SE	25	(98, 98)	0.28	0.28	0.75
6	18	True	j	j	0.2811348000250291	1	-35.0	-34.0	1.0	SE	25	(98, 98)	0.28	0.28	0.75
6	18	True	j	j	0.3619518000050448	1	-35.0	-34.0	1.0	NW	25	(98, 98)	0.28	0.28	0.75
6	18	True	j	f	0.3022998000087682	0	-35.0	-34.0	1.0	SE	25	(98, 98)	0.28	0.28	0.75
6	18	True	f	f	0.242378800001461	1	-35.0	-36.0	-1.0	SE	25	(98, 98)	0.28	0.28	0.75
6	18	True	f	j	0.8086509999993723	0	-35.0	-36.0	-1.0	NW	25	(98, 98)	0.28	0.28	0.75
6	18	True	j	j	0.1029785000137053	1	-35.0	-34.0	1.0	SE	25	(98, 98)	0.28	0.28	0.75
6	18	True	j	j	0.316385000012815	1	-35.0	-34.0	1.0	SE	25	(98, 98)	0.28	0.28	0.75
6	18	True	j	j	0.185019700002158	1	-35.0	-34.0	1.0	SE	25	(98, 98)	0.28	0.28	0.75
6	18	True	j	j	0.4363273999770172	1	-35.0	-34.0	1.0	SE	25	(98, 98)	0.28	0.28	0.75
6	18	True	j	f	0.5322618000209332	0	-35.0	-34.0	1.0	SE	25	(98, 98)	0.28	0.28	0.75
6	18	True	f	f	0.3384209999931045	1	-35.0	-36.0	-1.0	NW	25	(98, 98)	0.28	0.28	0.75
6	18	True	f	j	0.4156703999906312	0	-35.0	-36.0	-1.0	SE	25	(98, 98)	0.28	0.28	0.75
6	18	True	f	j	0.2152321000176016	0	-35.0	-36.0	-1.0	SE	25	(98, 98)	0.28	0.28	0.75
6	18	True	j	j	0.1926017999940086	1	-35.0	-34.0	1.0	NW	25	(98, 98)	0.28	0.28	0.75
6	18	True	f	j	0.5725759000051767	0	-35.0	-36.0	-1.0	NW	25	(98, 98)	0.28	0.28	0.75
6	18	True	j	f	0.1077798000187613	0	-35.0	-34.0	1.0	SE	25	(98, 98)	0.28	0.28	0.75
6	18	True	j	j	0.066469200013671	1	-35.0	-34.0	1.0	SE	25	(98, 98)	0.28	0.28	0.75
6	18	True	f	j	4.451449699990917	0	-35.0	-36.0	-1.0	SE	25	(98, 98)	0.28	0.28	0.75
6	18	True	f	j	0.4901373999891802	0	-35.0	-36.0	-1.0	SE	25	(98, 98)	0.28	0.28	0.75
6	18	True	f	f	0.7123615999880712	1	-35.0	-36.0	-1.0	SE	25	(98, 98)	0.28	0.28	0.75
6	18	True	f	j	0.1362281999900005	0	-35.0	-36.0	-1.0	NW	25	(98, 98)	0.28	0.28	0.75
6	18	True	f	j	0.1687088999897241	0	-35.0	-36.0	-1.0	NW	25	(98, 98)	0.28	0.28	0.75
6	18	True	f	j	0.929066699987743	0	-35.0	-36.0	-1.0	SE	25	(98, 98)	0.28	0.28	0.75
6	18	True	f	j	0.3123028999834787	0	-35.0	-36.0	-1.0	NW	25	(98, 98)	0.28	0.28	0.75
6	18	True	j	f	0.3371034000010695	0	-35.0	-34.0	1.0	SE	25	(98, 98)	0.28	0.28	0.75
6	18	True	j	j	0.1596764999849256	1	-35.0	-34.0	1.0	SE	25	(98, 98)	0.28	0.28	0.75
6	18	True	f	j	0.2608486000099219	0	-35.0	-36.0	-1.0	SE	25	(98, 98)	0.28	0.28	0.75
6	18	True	f	j	0.4309567000018433	0	-35.0	-36.0	-1.0	SE	25	(98, 98)	0.28	0.28	0.75
6	18	True	f	j	0.353483300015796	0	-35.0	-36.0	-1.0	SE	25	(98, 98)	0.28	0.28	0.75
6	18	True	f	j	0.3054948000062722	0	-35.0	-36.0	-1.0	NW	25	(98, 98)	0.28	0.28	0.75
6	18	True	j	f	0.2565040999907069	0	-35.0	-34.0	1.0	SE	25	(98, 98)	0.28	0.28	0.75
6	18	True	f	j	0.3345651999989059	0	-35.0	-36.0	-1.0	NW	25	(98, 98)	0.28	0.28	0.75
6	18	True	f	f	0.142297199985478	1	-35.0	-36.0	-1.0	NW	25	(98, 98)	0.28	0.28	0.75
6	18	True	f	f	0.1956539000093471	1	-35.0	-36.0	-1.0	SE	25	(98, 98)	0.28	0.28	0.75
6	18	True	f	j	0.4855495000083465	0	-35.0	-36.0	-1.0	SE	25	(98, 98)	0.28	0.28	0.75
6	18	True	f	f	0.2809245000244118	1	-35.0	-36.0	-1.0	NW	25	(98, 98)	0.28	0.28	0.75
6	18	True	j	f	0.1917818000074476	0	-35.0	-34.0	1.0	SE	25	(98, 98)	0.28	0.28	0.75
6	18	True	j	f	0.3150900999899022	0	-35.0	-34.0	1.0	SE	25	(98, 98)	0.28	0.28	0.75
6	18	True	f	f	0.4202928000013344	1	-35.0	-36.0	-1.0	SE	25	(98, 98)	0.28	0.28	0.75
6	18	True	j	f	0.2702914999972563	0	-35.0	-34.0	1.0	SE	25	(98, 98)	0.28	0.28	0.75
6	18	True	j	f	0.0609428000170737	0	-35.0	-34.0	1.0	SE	25	(98, 98)	0.28	0.28	0.75
6	18	True	f	j	0.0596717000007629	0	-35.0	-36.0	-1.0	NW	25	(98, 98)	0.28	0.28	0.75
6	18	True	j	f	0.0098937000147998	0	-35.0	-34.0	1.0	SE	25	(98, 98)	0.28	0.28	0.75
6	18	True	f	j	0.3013479000073857	0	-35.0	-36.0	-1.0	NW	25	(98, 98)	0.28	0.28	0.75
6	18	True	j	j	0.3924752000020817	1	-35.0	-34.0	1.0	NW	25	(98, 98)	0.28	0.28	0.75
6	18	True	j	f	0.3990847999812104	0	-35.0	-34.0	1.0	SE	25	(98, 98)	0.28	0.28	0.75
6	18	True	f	f	0.3716014999954495	1	-35.0	-36.0	-1.0	SE	25	(98, 98)	0.28	0.28	0.75
6	18	True	j	f	0.3765241000219248	0	-35.0	-34.0	1.0	SE	25	(98, 98)	0.28	0.28	0.75
6	18	True	f	f	0.5105917000037152	1	-35.0	-36.0	-1.0	SE	25	(98, 98)	0.28	0.28	0.75
6	18	True	j	f	0.1993605000025127	0	-35.0	-34.0	1.0	SE	25	(98, 98)	0.28	0.28	0.75
6	18	True	j	j	0.3150974999880418	1	-35.0	-34.0	1.0	NW	25	(98, 98)	0.28	0.28	0.75
6	18	True	f	j	0.4916974999941885	0	-35.0	-36.0	-1.0	SE	25	(98, 98)	0.28	0.28	0.75
6	18	True	f	j	0.3742441999784205	0	-35.0	-36.0	-1.0	NW	25	(98, 98)	0.28	0.28	0.75
6	18	True	f	j	0.3612496999849099	0	-35.0	-36.0	-1.0	SE	25	(98, 98)	0.28	0.28	0.75
6	18	True	j	j	0.091935900010867	1	-35.0	-34.0	1.0	NW	25	(98, 98)	0.28	0.28	0.75
6	18	True	f	j	0.4330657999962568	0	-35.0	-36.0	-1.0	NW	25	(98, 98)	0.28	0.28	0.75
6	18	True	f	j	0.1992976999899838	0	-35.0	-36.0	-1.0	SE	25	(98, 98)	0.28	0.28	0.75
6	18	True	f	j	0.5230768000183161	0	-35.0	-36.0	-1.0	SE	25	(98, 98)	0.28	0.28	0.75
6	18	True	j	j	0.3485904999834019	1	-35.0	-34.0	1.0	NW	25	(98, 98)	0.28	0.28	0.75
6	18	True	j	j	0.1762378000130411	1	-35.0	-34.0	1.0	SE	25	(98, 98)	0.28	0.28	0.75
6	18	True	f	f	0.3614266000222415	1	-35.0	-36.0	-1.0	SE	25	(98, 98)	0.28	0.28	0.75
6	18	True	j	j	0.8893952000071295	1	-35.0	-34.0	1.0	NW	25	(98, 98)	0.28	0.28	0.75
6	18	True	f	f	0.27622169998358	1	-35.0	-36.0	-1.0	SE	25	(98, 98)	0.28	0.28	0.75
6	18	True	j	j	0.5997821999771986	1	-35.0	-34.0	1.0	NW	25	(98, 98)	0.28	0.28	0.75
6	18	True	j	j	0.4424151999992318	1	-35.0	-34.0	1.0	NW	25	(98, 98)	0.28	0.28	0.75
6	18	True	f	j	0.3457960999803617	0	-35.0	-36.0	-1.0	NW	25	(98, 98)	0.28	0.28	0.75
6	18	True	f	f	0.3428725999838207	1	-35.0	-36.0	-1.0	SE	25	(98, 98)	0.28	0.28	0.75
6	18	True	j	j	0.4676849000097718	1	-35.0	-34.0	1.0	NW	25	(98, 98)	0.28	0.28	0.75
6	18	True	f	f	0.3162702999834437	1	-35.0	-36.0	-1.0	SE	25	(98, 98)	0.28	0.28	0.75
6	18	True	j	j	0.2869608999753836	1	-35.0	-34.0	1.0	SE	25	(98, 98)	0.28	0.28	0.75
6	18	True	f	j	0.1683173000055831	0	-35.0	-36.0	-1.0	SE	25	(98, 98)	0.28	0.28	0.75
6	18	True	f	j	0.2245455999800469	0	-35.0	-36.0	-1.0	SE	25	(98, 98)	0.28	0.28	0.75
6	18	True	f	f	0.4022480999992694	1	-35.0	-36.0	-1.0	SE	25	(98, 98)	0.28	0.28	0.75
6	18	True	j	j	0.3000899000035133	1	-35.0	-34.0	1.0	NW	25	(98, 98)	0.28	0.28	0.75
6	18	True	f	j	0.3586206000181846	0	-35.0	-36.0	-1.0	NW	25	(98, 98)	0.28	0.28	0.75
6	18	True	j	f	0.2043798000086099	0	-35.0	-34.0	1.0	SE	25	(98, 98)	0.28	0.28	0.75
6	18	True	j	f	0.1384772999736014	0	-35.0	-34.0	1.0	SE	25	(98, 98)	0.28	0.28	0.75
6	18	True	f	j	0.0701870999764651	0	-35.0	-36.0	-1.0	SE	25	(98, 98)	0.28	0.28	0.75
6	18	True	j	j	0.2354248000192456	1	-35.0	-34.0	1.0	NW	25	(98, 98)	0.28	0.28	0.75
6	18	True	f	j	0.3444873999978881	0	-35.0	-36.0	-1.0	NW	25	(98, 98)	0.28	0.28	0.75
6	18	True	f	j	0.6409062999882735	0	-35.0	-36.0	-1.0	SE	25	(98, 98)	0.28	0.28	0.75
6	18	True	f	j	0.2181441000138875	0	-35.0	-36.0	-1.0	SE	25	(98, 98)	0.28	0.28	0.75
6	18	True	j	f	0.3993441999773495	0	-35.0	-34.0	1.0	SE	25	(98, 98)	0.28	0.28	0.75
6	18	True	f	f	0.6670480000029784	1	-35.0	-36.0	-1.0	SE	25	(98, 98)	0.28	0.28	0.75
6	18	True	f	j	0.4868547999940347	0	-35.0	-36.0	-1.0	NW	25	(98, 98)	0.28	0.28	0.75
6	18	True	f	f	0.0755180999985896	1	-35.0	-36.0	-1.0	SE	25	(98, 98)	0.28	0.28	0.75
6	18	True	f	f	0.316010600014124	1	-35.0	-36.0	-1.0	SE	25	(98, 98)	0.28	0.28	0.75
6	18	True	f	j	0.3970950999937486	0	-35.0	-36.0	-1.0	SE	25	(98, 98)	0.28	0.28	0.75
6	18	True	f	j	0.3486863000143785	0	-35.0	-36.0	-1.0	NW	25	(98, 98)	0.28	0.28	0.75
6	18	True	f	f	0.1253496999852359	1	-35.0	-36.0	-1.0	SE	25	(98, 98)	0.28	0.28	0.75
6	18	True	f	j	0.0056518999917898	0	-35.0	-36.0	-1.0	NW	25	(98, 98)	0.28	0.28	0.75
6	18	True	j	j	0.0934538000146858	1	-35.0	-34.0	1.0	NW	25	(98, 98)	0.28	0.28	0.75
6	18	True	j	f	0.0127544999995734	0	-35.0	-34.0	1.0	SE	25	(98, 98)	0.28	0.28	0.75
6	18	True	j	j	0.1969005999853834	1	-35.0	-34.0	1.0	SE	25	(98, 98)	0.28	0.28	0.75
6	18	True	j	f	0.4466233999992255	0	-35.0	-34.0	1.0	SE	25	(98, 98)	0.28	0.28	0.75
6	18	True	f	j	0.1380353000131435	0	-35.0	-36.0	-1.0	NW	25	(98, 98)	0.28	0.28	0.75
6	18	True	f	f	0.2616083000029903	1	-35.0	-36.0	-1.0	SE	25	(98, 98)	0.28	0.28	0.75
6	18	True	j	j	0.0520092000078875	1	-35.0	-34.0	1.0	NW	25	(98, 98)	0.28	0.28	0.75
6	18	True	f	j	0.0679012999753467	0	-35.0	-36.0	-1.0	NW	25	(98, 98)	0.28	0.28	0.75
6	18	True	f	j	0.290353899996262	0	-35.0	-36.0	-1.0	NW	25	(98, 98)	0.28	0.28	0.75
6	18	True	j	f	1.78574920000392	0	-35.0	-34.0	1.0	SE	25	(98, 98)	0.28	0.28	0.75
6	18	True	j	j	0.5392878999991808	1	-35.0	-34.0	1.0	SE	25	(98, 98)	0.28	0.28	0.75
6	18	True	j	f	0.2714847000024747	0	-35.0	-34.0	1.0	SE	25	(98, 98)	0.28	0.28	0.75
6	18	True	f	j	0.6510244000237435	0	-35.0	-36.0	-1.0	NW	25	(98, 98)	0.28	0.28	0.75
6	18	True	f	f	0.3131872999947518	1	-35.0	-36.0	-1.0	SE	25	(98, 98)	0.28	0.28	0.75
6	18	True	f	f	1.6009313999966253	1	-35.0	-36.0	-1.0	SE	25	(98, 98)	0.28	0.28	0.75
6	18	True	j	j	0.5123773000086658	1	-35.0	-34.0	1.0	NW	25	(98, 98)	0.28	0.28	0.75
6	18	True	j	f	1.4609406999952623	0	-35.0	-34.0	1.0	NW	25	(98, 98)	0.28	0.28	0.75
6	18	True	j	j	2.703412499977276	1	-35.0	-34.0	1.0	NW	25	(98, 98)	0.28	0.28	0.75
6	18	True	f	j	0.7140875000040978	0	-35.0	-36.0	-1.0	NW	25	(98, 98)	0.28	0.28	0.75
6	18	True	j	f	0.3471388000180013	0	-35.0	-34.0	1.0	SE	25	(98, 98)	0.28	0.28	0.75
6	18	True	j	f	0.0679567999904975	0	-35.0	-34.0	1.0	SE	25	(98, 98)	0.28	0.28	0.75
6	18	True	j	j	0.7284863000095356	1	-35.0	-34.0	1.0	NW	25	(98, 98)	0.28	0.28	0.75
6	18	True	j	j	9.49003499999526	1	-35.0	-34.0	1.0	NW	25	(98, 98)	0.28	0.28	0.75
6	18	True	f	j	0.5702850999950897	0	-35.0	-36.0	-1.0	NW	25	(98, 98)	0.28	0.28	0.75
6	18	True	f	j	2.550258000002941	0	-35.0	-36.0	-1.0	SE	25	(98, 98)	0.28	0.28	0.75
6	18	True	f	j	0.1609090999991167	0	-35.0	-36.0	-1.0	NW	25	(98, 98)	0.28	0.28	0.75
6	18	True	j	f	0.0351137999969068	0	-35.0	-34.0	1.0	SE	25	(98, 98)	0.28	0.28	0.75
6	18	True	j	f	0.8265117999981157	0	-35.0	-34.0	1.0	SE	25	(98, 98)	0.28	0.28	0.75
6	18	True	f	j	0.1174685999867506	0	-35.0	-36.0	-1.0	NW	25	(98, 98)	0.28	0.28	0.75
6	18	True	j	f	0.1393557000264991	0	-35.0	-34.0	1.0	SE	25	(98, 98)	0.28	0.28	0.75
6	18	True	f	j	0.1740703999821562	0	-35.0	-36.0	-1.0	NW	25	(98, 98)	0.28	0.28	0.75
6	18	True	j	j	0.1128370999940671	1	-35.0	-34.0	1.0	SE	25	(98, 98)	0.28	0.28	0.75
6	18	True	f	f	0.1042110999987926	1	-35.0	-36.0	-1.0	SE	25	(98, 98)	0.28	0.28	0.75
6	18	True	j	j	0.2741661000181921	1	-35.0	-34.0	1.0	NW	25	(98, 98)	0.28	0.28	0.75
6	18	True	f	f	0.4434260000125505	1	-35.0	-36.0	-1.0	SE	25	(98, 98)	0.28	0.28	0.75
6	18	True	f	j	0.7558475999976508	0	-35.0	-36.0	-1.0	NW	25	(98, 98)	0.28	0.28	0.75
6	18	True	j	f	1.250283400004264	0	-35.0	-34.0	1.0	NW	25	(98, 98)	0.28	0.28	0.75
6	18	True	j	j	0.2985628999886103	1	-35.0	-34.0	1.0	SE	25	(98, 98)	0.28	0.28	0.75
6	18	True	f	j	0.2424710000050254	0	-35.0	-36.0	-1.0	SE	25	(98, 98)	0.28	0.28	0.75
6	18	True	j	j	0.0946913000079803	1	-35.0	-34.0	1.0	NW	25	(98, 98)	0.28	0.28	0.75
6	18	True	f	j	1.6153674999950454	0	-35.0	-36.0	-1.0	SE	25	(98, 98)	0.28	0.28	0.75
6	18	True	f	f	3.245154100004584	1	-35.0	-36.0	-1.0	SE	25	(98, 98)	0.28	0.28	0.75
6	18	True	j	j	2.721978700021282	1	-35.0	-34.0	1.0	NW	25	(98, 98)	0.28	0.28	0.75
6	18	True	f	f	0.3301845000241883	1	-35.0	-36.0	-1.0	NW	25	(98, 98)	0.28	0.28	0.75
6	18	True	j	j	0.4828074999968521	1	-35.0	-34.0	1.0	SE	25	(98, 98)	0.28	0.28	0.75
6	18	True	f	j	5.067972299992107	0	-35.0	-36.0	-1.0	SE	25	(98, 98)	0.28	0.28	0.75
6	18	True	f	j	0.3403437999950256	0	-35.0	-36.0	-1.0	NW	25	(98, 98)	0.28	0.28	0.75
6	18	True	f	j	0.0984341999865137	0	-35.0	-36.0	-1.0	NW	25	(98, 98)	0.28	0.28	0.75
6	18	True	j	j	0.3927023000142071	1	-35.0	-34.0	1.0	SE	25	(98, 98)	0.28	0.28	0.75
6	18	True	f	j	0.3908276000001933	0	-35.0	-36.0	-1.0	SE	25	(98, 98)	0.28	0.28	0.75
6	18	True	f	f	0.4237893000245094	1	-35.0	-36.0	-1.0	SE	25	(98, 98)	0.28	0.28	0.75
6	18	True	j	j	0.4926782999827992	1	-35.0	-34.0	1.0	SE	25	(98, 98)	0.28	0.28	0.75
6	18	True	f	j	3.021666400018148	0	-35.0	-36.0	-1.0	NW	25	(98, 98)	0.28	0.28	0.75
6	18	True	f	j	1.7884426999953575	0	-35.0	-36.0	-1.0	SE	25	(98, 98)	0.28	0.28	0.75
6	18	True	f	j	1.7125785000098404	0	-35.0	-36.0	-1.0	SE	25	(98, 98)	0.28	0.28	0.75
6	18	True	f	j	0.6513163999770768	0	-35.0	-36.0	-1.0	NW	25	(98, 98)	0.28	0.28	0.75
6	18	True	f	j	0.7335830999945756	0	-35.0	-36.0	-1.0	SE	25	(98, 98)	0.28	0.28	0.75
6	18	True	j	j	0.1667531999992206	1	-35.0	-34.0	1.0	NW	25	(98, 98)	0.28	0.28	0.75
6	18	True	f	j	0.3138391000102274	0	-35.0	-36.0	-1.0	SE	25	(98, 98)	0.28	0.28	0.75
6	18	True	f	j	0.0841998000105377	0	-35.0	-36.0	-1.0	NW	25	(98, 98)	0.28	0.28	0.75
6	18	True	j	j	3.5787788000016008	1	-35.0	-34.0	1.0	NW	25	(98, 98)	0.28	0.28	0.75
6	18	True	j	j	0.3867984000244178	1	-35.0	-34.0	1.0	SE	25	(98, 98)	0.28	0.28	0.75
6	18	True	j	f	0.2368888999917544	0	-35.0	-34.0	1.0	SE	25	(98, 98)	0.28	0.28	0.75
6	18	True	f	f	0.2512578000023495	1	-35.0	-36.0	-1.0	SE	25	(98, 98)	0.28	0.28	0.75
6	18	True	j	f	0.1342636999906972	0	-35.0	-34.0	1.0	SE	25	(98, 98)	0.28	0.28	0.75
6	18	True	f	j	0.4112730999768246	0	-35.0	-36.0	-1.0	SE	25	(98, 98)	0.28	0.28	0.75
6	18	True	f	j	0.2644715999776963	0	-35.0	-36.0	-1.0	SE	25	(98, 98)	0.28	0.28	0.75
6	18	True	j	f	0.0996018000005278	0	-35.0	-34.0	1.0	SE	25	(98, 98)	0.28	0.28	0.75
6	18	True	j	j	0.2784002000116743	1	-35.0	-34.0	1.0	NW	25	(98, 98)	0.28	0.28	0.75
6	18	True	j	j	1.3910381000023335	1	-35.0	-34.0	1.0	NW	25	(98, 98)	0.28	0.28	0.75
6	18	True	j	f	0.2069019000045955	0	-35.0	-34.0	1.0	SE	25	(98, 98)	0.28	0.28	0.75
6	18	True	f	f	0.5819434000004549	1	-35.0	-36.0	-1.0	SE	25	(98, 98)	0.28	0.28	0.75
6	18	True	f	f	0.3928524999937508	1	-35.0	-36.0	-1.0	SE	25	(98, 98)	0.28	0.28	0.75
6	18	True	f	f	0.4415372999792453	1	-35.0	-36.0	-1.0	SE	25	(98, 98)	0.28	0.28	0.75
6	18	True	f	j	0.3709359000204131	0	-35.0	-36.0	-1.0	NW	25	(98, 98)	0.28	0.28	0.75
6	18	True	j	f	9.295277800003532	0	-35.0	-34.0	1.0	SE	25	(98, 98)	0.28	0.28	0.75
6	18	True	j	f	7.484971900004893	0	-35.0	-34.0	1.0	SE	25	(98, 98)	0.28	0.28	0.75
6	18	True	j	f	10.000105899991468	0	-35.0	-34.0	1.0	NW	25	(98, 98)	0.28	0.28	0.75
6	18	True	f	j	10.000120900018374	0	-35.0	-36.0	-1.0	SE	25	(98, 98)	0.28	0.28	0.75
6	18	True	j	j	0.5217333000036888	1	-35.0	-34.0	1.0	NW	25	(98, 98)	0.28	0.28	0.75
6	18	True	f	f	0.05197689999477	1	-35.0	-36.0	-1.0	NW	25	(98, 98)	0.28	0.28	0.75
6	18	True	j	f	10.000132700020911	0	-35.0	-34.0	1.0	SE	25	(98, 98)	0.28	0.28	0.75
6	18	True	f	j	10.000105600018289	0	-35.0	-36.0	-1.0	NW	25	(98, 98)	0.28	0.28	0.75
