# Supplementary material for: The curriculum effect in visual learning: The role of readout dimensionality
Source: PLoS Comput Biol. 2026 Jul 24;22(7):e1014553. doi: 10.1371/journal.pcbi.1014553 (PMC13432104; doi:10.1371/journal.pcbi.1014553)
Supplement: S1 Data — (ZIP) [file pcbi.1014553.s009.zip › Data_Final_for_Repository/Non-sequential_subjects/Subject006/20250129_Subject006_NONSEQ_Day_3.csv]

Participant ID	Age	Train	Correct Response	Response	Response time (s)	Correct	Reference Angle (deg)	Orientation (deg)	Angle Separation (deg)	Corner	Viewing Distance (cm)	Stimulus Size (px)	Fixation Time	Probe Time	Cue Time
6	18	True	f	j	0.3087865000125021	0	-35.0	-36.0	-1.0	NW	25	(98, 98)	0.28	0.28	0.75
6	18	True	f	j	0.338126300019212	0	-35.0	-36.0	-1.0	NW	25	(98, 98)	0.28	0.28	0.75
6	18	True	j	j	0.3170071999775246	1	-35.0	-34.0	1.0	NW	25	(98, 98)	0.28	0.28	0.75
6	18	True	f	j	0.2569405999965966	0	-35.0	-36.0	-1.0	NW	25	(98, 98)	0.28	0.28	0.75
6	18	True	j	f	0.7197986000101082	0	-35.0	-34.0	1.0	NW	25	(98, 98)	0.28	0.28	0.75
6	18	True	j	f	0.1412333999760449	0	-35.0	-34.0	1.0	SE	25	(98, 98)	0.28	0.28	0.75
6	18	True	f	j	0.2530422999989241	0	-35.0	-36.0	-1.0	NW	25	(98, 98)	0.28	0.28	0.75
6	18	True	j	f	0.981670600012876	0	-35.0	-34.0	1.0	SE	25	(98, 98)	0.28	0.28	0.75
6	18	True	f	f	0.2795227000024169	1	-35.0	-36.0	-1.0	NW	25	(98, 98)	0.28	0.28	0.75
6	18	True	j	f	0.0464360000332817	0	-35.0	-34.0	1.0	SE	25	(98, 98)	0.28	0.28	0.75
6	18	True	j	f	0.0866345999529585	0	-35.0	-34.0	1.0	NW	25	(98, 98)	0.28	0.28	0.75
6	18	True	j	j	0.3753709999728016	1	-35.0	-34.0	1.0	SE	25	(98, 98)	0.28	0.28	0.75
6	18	True	j	j	0.2894267999799922	1	-35.0	-34.0	1.0	NW	25	(98, 98)	0.28	0.28	0.75
6	18	True	f	f	0.3575639000046067	1	-35.0	-36.0	-1.0	SE	25	(98, 98)	0.28	0.28	0.75
6	18	True	j	f	0.2624151000054553	0	-35.0	-34.0	1.0	NW	25	(98, 98)	0.28	0.28	0.75
6	18	True	j	f	0.0350792999961413	0	-35.0	-34.0	1.0	NW	25	(98, 98)	0.28	0.28	0.75
6	18	True	f	f	0.2908639999805018	1	-35.0	-36.0	-1.0	SE	25	(98, 98)	0.28	0.28	0.75
6	18	True	j	j	0.1778815999859944	1	-35.0	-34.0	1.0	NW	25	(98, 98)	0.28	0.28	0.75
6	18	True	f	f	0.5213046999997459	1	-35.0	-36.0	-1.0	SE	25	(98, 98)	0.28	0.28	0.75
6	18	True	f	f	0.0779441999620758	1	-35.0	-36.0	-1.0	SE	25	(98, 98)	0.28	0.28	0.75
6	18	True	f	j	0.6680455000023358	0	-35.0	-36.0	-1.0	NW	25	(98, 98)	0.28	0.28	0.75
6	18	True	j	f	0.3875952000380493	0	-35.0	-34.0	1.0	SE	25	(98, 98)	0.28	0.28	0.75
6	18	True	f	j	0.6690976999816485	0	-35.0	-36.0	-1.0	NW	25	(98, 98)	0.28	0.28	0.75
6	18	True	j	j	0.4122600000118837	1	-35.0	-34.0	1.0	SE	25	(98, 98)	0.28	0.28	0.75
6	18	True	f	j	0.3037738999701105	0	-35.0	-36.0	-1.0	SE	25	(98, 98)	0.28	0.28	0.75
6	18	True	j	j	0.2755565000115894	1	-35.0	-34.0	1.0	SE	25	(98, 98)	0.28	0.28	0.75
6	18	True	j	j	0.1438781000324525	1	-35.0	-34.0	1.0	SE	25	(98, 98)	0.28	0.28	0.75
6	18	True	f	j	0.3387845000252127	0	-35.0	-36.0	-1.0	SE	25	(98, 98)	0.28	0.28	0.75
6	18	True	j	j	0.2547139000380412	1	-35.0	-34.0	1.0	SE	25	(98, 98)	0.28	0.28	0.75
6	18	True	f	j	0.3306958999601193	0	-35.0	-36.0	-1.0	NW	25	(98, 98)	0.28	0.28	0.75
6	18	True	j	j	0.1197121000150218	1	-35.0	-34.0	1.0	NW	25	(98, 98)	0.28	0.28	0.75
6	18	True	j	j	0.4052107000024989	1	-35.0	-34.0	1.0	SE	25	(98, 98)	0.28	0.28	0.75
6	18	True	f	f	0.2741979000275023	1	-35.0	-36.0	-1.0	SE	25	(98, 98)	0.28	0.28	0.75
6	18	True	f	j	0.0106247999938204	0	-35.0	-36.0	-1.0	NW	25	(98, 98)	0.28	0.28	0.75
6	18	True	f	f	0.306958700006362	1	-35.0	-36.0	-1.0	SE	25	(98, 98)	0.28	0.28	0.75
6	18	True	j	f	0.044397099991329	0	-35.0	-34.0	1.0	SE	25	(98, 98)	0.28	0.28	0.75
6	18	True	j	j	0.3623077000374906	1	-35.0	-34.0	1.0	SE	25	(98, 98)	0.28	0.28	0.75
6	18	True	f	j	0.3659928999841213	0	-35.0	-36.0	-1.0	SE	25	(98, 98)	0.28	0.28	0.75
6	18	True	f	j	0.389656700019259	0	-35.0	-36.0	-1.0	NW	25	(98, 98)	0.28	0.28	0.75
6	18	True	j	f	0.4764035000116564	0	-35.0	-34.0	1.0	SE	25	(98, 98)	0.28	0.28	0.75
6	18	True	f	f	0.3155876999953761	1	-35.0	-36.0	-1.0	SE	25	(98, 98)	0.28	0.28	0.75
6	18	True	j	f	0.2785609000129625	0	-35.0	-34.0	1.0	SE	25	(98, 98)	0.28	0.28	0.75
6	18	True	f	f	0.369533599994611	1	-35.0	-36.0	-1.0	SE	25	(98, 98)	0.28	0.28	0.75
6	18	True	j	j	0.8071345000062138	1	-35.0	-34.0	1.0	SE	25	(98, 98)	0.28	0.28	0.75
6	18	True	f	f	0.3262286999961361	1	-35.0	-36.0	-1.0	SE	25	(98, 98)	0.28	0.28	0.75
6	18	True	f	f	0.3389347000047564	1	-35.0	-36.0	-1.0	SE	25	(98, 98)	0.28	0.28	0.75
6	18	True	f	j	0.431589099986013	0	-35.0	-36.0	-1.0	SE	25	(98, 98)	0.28	0.28	0.75
6	18	True	f	j	0.2536958999698981	0	-35.0	-36.0	-1.0	SE	25	(98, 98)	0.28	0.28	0.75
6	18	True	f	j	0.1473005000152625	0	-35.0	-36.0	-1.0	NW	25	(98, 98)	0.28	0.28	0.75
6	18	True	j	j	1.0625803000293672	1	-35.0	-34.0	1.0	NW	25	(98, 98)	0.28	0.28	0.75
6	18	True	f	f	0.2396264999988488	1	-35.0	-36.0	-1.0	NW	25	(98, 98)	0.28	0.28	0.75
6	18	True	j	j	0.1735171000473201	1	-35.0	-34.0	1.0	NW	25	(98, 98)	0.28	0.28	0.75
6	18	True	j	f	0.374610600003507	0	-35.0	-34.0	1.0	NW	25	(98, 98)	0.28	0.28	0.75
6	18	True	j	j	0.3738083999487571	1	-35.0	-34.0	1.0	NW	25	(98, 98)	0.28	0.28	0.75
6	18	True	f	j	0.4111663000076078	0	-35.0	-36.0	-1.0	NW	25	(98, 98)	0.28	0.28	0.75
6	18	True	j	f	0.2749457999598235	0	-35.0	-34.0	1.0	NW	25	(98, 98)	0.28	0.28	0.75
6	18	True	f	j	0.2040889000054448	0	-35.0	-36.0	-1.0	SE	25	(98, 98)	0.28	0.28	0.75
6	18	True	j	f	0.3398913000128232	0	-35.0	-34.0	1.0	SE	25	(98, 98)	0.28	0.28	0.75
6	18	True	f	f	0.098982999974396	1	-35.0	-36.0	-1.0	SE	25	(98, 98)	0.28	0.28	0.75
6	18	True	f	j	0.6656573000364006	0	-35.0	-36.0	-1.0	NW	25	(98, 98)	0.28	0.28	0.75
6	18	True	f	f	0.2994013000279665	1	-35.0	-36.0	-1.0	SE	25	(98, 98)	0.28	0.28	0.75
6	18	True	f	f	0.3295371999847702	1	-35.0	-36.0	-1.0	SE	25	(98, 98)	0.28	0.28	0.75
6	18	True	f	j	0.4076756000285968	0	-35.0	-36.0	-1.0	SE	25	(98, 98)	0.28	0.28	0.75
6	18	True	f	j	0.356899100006558	0	-35.0	-36.0	-1.0	SE	25	(98, 98)	0.28	0.28	0.75
6	18	True	f	j	0.3476821000222116	0	-35.0	-36.0	-1.0	NW	25	(98, 98)	0.28	0.28	0.75
6	18	True	j	j	0.3714318000129424	1	-35.0	-34.0	1.0	NW	25	(98, 98)	0.28	0.28	0.75
6	18	True	f	f	0.7601253000320867	1	-35.0	-36.0	-1.0	SE	25	(98, 98)	0.28	0.28	0.75
6	18	True	j	f	0.5257177000166848	0	-35.0	-34.0	1.0	NW	25	(98, 98)	0.28	0.28	0.75
6	18	True	f	j	0.3286727000377141	0	-35.0	-36.0	-1.0	NW	25	(98, 98)	0.28	0.28	0.75
6	18	True	f	f	0.0630692000268027	1	-35.0	-36.0	-1.0	SE	25	(98, 98)	0.28	0.28	0.75
6	18	True	f	j	0.3384818999911658	0	-35.0	-36.0	-1.0	NW	25	(98, 98)	0.28	0.28	0.75
6	18	True	f	j	1.131056699960027	0	-35.0	-36.0	-1.0	SE	25	(98, 98)	0.28	0.28	0.75
6	18	True	j	f	0.4473427999764681	0	-35.0	-34.0	1.0	SE	25	(98, 98)	0.28	0.28	0.75
6	18	True	j	f	0.1979419999988749	0	-35.0	-34.0	1.0	SE	25	(98, 98)	0.28	0.28	0.75
6	18	True	j	j	0.3591392000089399	1	-35.0	-34.0	1.0	NW	25	(98, 98)	0.28	0.28	0.75
6	18	True	j	f	0.3061095000011846	0	-35.0	-34.0	1.0	SE	25	(98, 98)	0.28	0.28	0.75
6	18	True	j	f	0.5541612000088207	0	-35.0	-34.0	1.0	SE	25	(98, 98)	0.28	0.28	0.75
6	18	True	f	j	0.4649216000107117	0	-35.0	-36.0	-1.0	SE	25	(98, 98)	0.28	0.28	0.75
6	18	True	f	f	0.3600187000120058	1	-35.0	-36.0	-1.0	SE	25	(98, 98)	0.28	0.28	0.75
6	18	True	j	j	0.4388493999722413	1	-35.0	-34.0	1.0	SE	25	(98, 98)	0.28	0.28	0.75
6	18	True	f	j	0.2146400000201538	0	-35.0	-36.0	-1.0	NW	25	(98, 98)	0.28	0.28	0.75
6	18	True	f	f	0.0673722000210546	1	-35.0	-36.0	-1.0	SE	25	(98, 98)	0.28	0.28	0.75
6	18	True	f	f	0.11128519999329	1	-35.0	-36.0	-1.0	SE	25	(98, 98)	0.28	0.28	0.75
6	18	True	f	j	0.0985037999926135	0	-35.0	-36.0	-1.0	NW	25	(98, 98)	0.28	0.28	0.75
6	18	True	j	j	0.2893742999876849	1	-35.0	-34.0	1.0	NW	25	(98, 98)	0.28	0.28	0.75
6	18	True	f	f	0.2455428999965079	1	-35.0	-36.0	-1.0	NW	25	(98, 98)	0.28	0.28	0.75
6	18	True	f	j	0.2440924000111408	0	-35.0	-36.0	-1.0	NW	25	(98, 98)	0.28	0.28	0.75
6	18	True	j	j	0.3093610000214539	1	-35.0	-34.0	1.0	NW	25	(98, 98)	0.28	0.28	0.75
6	18	True	j	j	0.451831900049001	1	-35.0	-34.0	1.0	NW	25	(98, 98)	0.28	0.28	0.75
6	18	True	f	j	0.335188900004141	0	-35.0	-36.0	-1.0	SE	25	(98, 98)	0.28	0.28	0.75
6	18	True	j	f	0.1061956000048667	0	-35.0	-34.0	1.0	SE	25	(98, 98)	0.28	0.28	0.75
6	18	True	f	f	0.3045295999618247	1	-35.0	-36.0	-1.0	SE	25	(98, 98)	0.28	0.28	0.75
6	18	True	j	j	0.2730789999477565	1	-35.0	-34.0	1.0	SE	25	(98, 98)	0.28	0.28	0.75
6	18	True	j	j	0.2624319999595172	1	-35.0	-34.0	1.0	NW	25	(98, 98)	0.28	0.28	0.75
6	18	True	f	j	0.2981435999972746	0	-35.0	-36.0	-1.0	NW	25	(98, 98)	0.28	0.28	0.75
6	18	True	j	j	0.0433277999982237	1	-35.0	-34.0	1.0	NW	25	(98, 98)	0.28	0.28	0.75
6	18	True	f	j	0.3883819000329822	0	-35.0	-36.0	-1.0	NW	25	(98, 98)	0.28	0.28	0.75
6	18	True	j	j	0.4190896999789402	1	-35.0	-34.0	1.0	SE	25	(98, 98)	0.28	0.28	0.75
6	18	True	j	j	0.1267435000045225	1	-35.0	-34.0	1.0	NW	25	(98, 98)	0.28	0.28	0.75
6	18	True	j	j	0.7014741000020877	1	-35.0	-34.0	1.0	NW	25	(98, 98)	0.28	0.28	0.75
6	18	True	j	f	0.2631842999835498	0	-35.0	-34.0	1.0	NW	25	(98, 98)	0.28	0.28	0.75
6	18	True	j	j	0.1751490999595262	1	-35.0	-34.0	1.0	NW	25	(98, 98)	0.28	0.28	0.75
6	18	True	j	f	0.4652545999852009	0	-35.0	-34.0	1.0	NW	25	(98, 98)	0.28	0.28	0.75
6	18	True	j	j	0.2526029000291601	1	-35.0	-34.0	1.0	SE	25	(98, 98)	0.28	0.28	0.75
6	18	True	f	j	0.0677422999870032	0	-35.0	-36.0	-1.0	NW	25	(98, 98)	0.28	0.28	0.75
6	18	True	f	j	0.2863242999883368	0	-35.0	-36.0	-1.0	NW	25	(98, 98)	0.28	0.28	0.75
6	18	True	j	j	0.1474026999785564	1	-35.0	-34.0	1.0	SE	25	(98, 98)	0.28	0.28	0.75
6	18	True	f	j	0.3888036999851465	0	-35.0	-36.0	-1.0	NW	25	(98, 98)	0.28	0.28	0.75
6	18	True	j	f	0.3327964000054635	0	-35.0	-34.0	1.0	SE	25	(98, 98)	0.28	0.28	0.75
6	18	True	f	j	0.3528784999507479	0	-35.0	-36.0	-1.0	NW	25	(98, 98)	0.28	0.28	0.75
6	18	True	j	j	0.2895900000003166	1	-35.0	-34.0	1.0	SE	25	(98, 98)	0.28	0.28	0.75
6	18	True	f	f	0.255925000004936	1	-35.0	-36.0	-1.0	NW	25	(98, 98)	0.28	0.28	0.75
6	18	True	f	j	0.2336133999633602	0	-35.0	-36.0	-1.0	NW	25	(98, 98)	0.28	0.28	0.75
6	18	True	j	j	0.134032699977979	1	-35.0	-34.0	1.0	SE	25	(98, 98)	0.28	0.28	0.75
6	18	True	f	j	0.1918360000126995	0	-35.0	-36.0	-1.0	NW	25	(98, 98)	0.28	0.28	0.75
6	18	True	j	f	0.2344796999823302	0	-35.0	-34.0	1.0	SE	25	(98, 98)	0.28	0.28	0.75
6	18	True	f	j	0.2016723999986425	0	-35.0	-36.0	-1.0	NW	25	(98, 98)	0.28	0.28	0.75
6	18	True	j	j	0.3130144000169821	1	-35.0	-34.0	1.0	NW	25	(98, 98)	0.28	0.28	0.75
6	18	True	j	j	0.3879988000262528	1	-35.0	-34.0	1.0	NW	25	(98, 98)	0.28	0.28	0.75
6	18	True	f	j	0.3166395000298507	0	-35.0	-36.0	-1.0	NW	25	(98, 98)	0.28	0.28	0.75
6	18	True	f	f	0.0094721000059507	1	-35.0	-36.0	-1.0	NW	25	(98, 98)	0.28	0.28	0.75
6	18	True	j	j	0.4146152999601327	1	-35.0	-34.0	1.0	NW	25	(98, 98)	0.28	0.28	0.75
6	18	True	j	f	0.3537425000104122	0	-35.0	-34.0	1.0	SE	25	(98, 98)	0.28	0.28	0.75
6	18	True	j	j	0.2866974999778904	1	-35.0	-34.0	1.0	NW	25	(98, 98)	0.28	0.28	0.75
6	18	True	j	j	0.6724611000390723	1	-35.0	-34.0	1.0	NW	25	(98, 98)	0.28	0.28	0.75
6	18	True	j	f	0.1952047999948263	0	-35.0	-34.0	1.0	NW	25	(98, 98)	0.28	0.28	0.75
6	18	True	f	f	0.111180699954275	1	-35.0	-36.0	-1.0	SE	25	(98, 98)	0.28	0.28	0.75
6	18	True	j	j	2.223433800041676	1	-35.0	-34.0	1.0	SE	25	(98, 98)	0.28	0.28	0.75
6	18	True	f	f	0.2081858000019565	1	-35.0	-36.0	-1.0	SE	25	(98, 98)	0.28	0.28	0.75
6	18	True	f	f	0.0632304999744519	1	-35.0	-36.0	-1.0	SE	25	(98, 98)	0.28	0.28	0.75
6	18	True	f	j	0.1412560000317171	0	-35.0	-36.0	-1.0	NW	25	(98, 98)	0.28	0.28	0.75
6	18	True	f	j	0.2473608000436797	0	-35.0	-36.0	-1.0	SE	25	(98, 98)	0.28	0.28	0.75
6	18	True	f	f	0.2264822000288404	1	-35.0	-36.0	-1.0	SE	25	(98, 98)	0.28	0.28	0.75
6	18	True	f	j	0.1338252000277862	0	-35.0	-36.0	-1.0	NW	25	(98, 98)	0.28	0.28	0.75
6	18	True	j	j	0.2895971999969333	1	-35.0	-34.0	1.0	NW	25	(98, 98)	0.28	0.28	0.75
6	18	True	j	j	0.0234453000011853	1	-35.0	-34.0	1.0	NW	25	(98, 98)	0.28	0.28	0.75
6	18	True	f	f	0.5154018999892287	1	-35.0	-36.0	-1.0	SE	25	(98, 98)	0.28	0.28	0.75
6	18	True	j	j	0.1825066999881528	1	-35.0	-34.0	1.0	NW	25	(98, 98)	0.28	0.28	0.75
6	18	True	f	j	0.2094914999906905	0	-35.0	-36.0	-1.0	NW	25	(98, 98)	0.28	0.28	0.75
6	18	True	f	f	0.3284988999948837	1	-35.0	-36.0	-1.0	NW	25	(98, 98)	0.28	0.28	0.75
6	18	True	f	j	0.7288235999876633	0	-35.0	-36.0	-1.0	NW	25	(98, 98)	0.28	0.28	0.75
6	18	True	j	f	2.146493799984455	0	-35.0	-34.0	1.0	NW	25	(98, 98)	0.28	0.28	0.75
6	18	True	f	j	0.3707131000119261	0	-35.0	-36.0	-1.0	NW	25	(98, 98)	0.28	0.28	0.75
6	18	True	f	j	0.4040032000048086	0	-35.0	-36.0	-1.0	SE	25	(98, 98)	0.28	0.28	0.75
6	18	True	j	j	0.3700089000049047	1	-35.0	-34.0	1.0	SE	25	(98, 98)	0.28	0.28	0.75
6	18	True	f	f	0.0484060000162571	1	-35.0	-36.0	-1.0	SE	25	(98, 98)	0.28	0.28	0.75
6	18	True	f	j	0.2052551999804563	0	-35.0	-36.0	-1.0	NW	25	(98, 98)	0.28	0.28	0.75
6	18	True	f	j	0.3424155000247992	0	-35.0	-36.0	-1.0	NW	25	(98, 98)	0.28	0.28	0.75
6	18	True	f	f	0.2688593999482691	1	-35.0	-36.0	-1.0	NW	25	(98, 98)	0.28	0.28	0.75
6	18	True	j	j	0.1770746999536641	1	-35.0	-34.0	1.0	SE	25	(98, 98)	0.28	0.28	0.75
6	18	True	j	j	0.5556511000031605	1	-35.0	-34.0	1.0	NW	25	(98, 98)	0.28	0.28	0.75
6	18	True	f	j	0.3348407000303268	0	-35.0	-36.0	-1.0	NW	25	(98, 98)	0.28	0.28	0.75
6	18	True	j	f	0.3931207000277936	0	-35.0	-34.0	1.0	SE	25	(98, 98)	0.28	0.28	0.75
6	18	True	j	j	0.2870855999644846	1	-35.0	-34.0	1.0	NW	25	(98, 98)	0.28	0.28	0.75
6	18	True	f	j	0.3243054999620653	0	-35.0	-36.0	-1.0	SE	25	(98, 98)	0.28	0.28	0.75
6	18	True	f	j	0.2702333999914117	0	-35.0	-36.0	-1.0	NW	25	(98, 98)	0.28	0.28	0.75
6	18	True	j	f	0.2976386999944225	0	-35.0	-34.0	1.0	NW	25	(98, 98)	0.28	0.28	0.75
6	18	True	j	j	0.3301562999840826	1	-35.0	-34.0	1.0	NW	25	(98, 98)	0.28	0.28	0.75
6	18	True	f	j	0.2305181000265292	0	-35.0	-36.0	-1.0	SE	25	(98, 98)	0.28	0.28	0.75
6	18	True	j	f	0.3741702000261284	0	-35.0	-34.0	1.0	SE	25	(98, 98)	0.28	0.28	0.75
6	18	True	f	j	0.241831200022716	0	-35.0	-36.0	-1.0	SE	25	(98, 98)	0.28	0.28	0.75
6	18	True	j	j	0.2797970999963581	1	-35.0	-34.0	1.0	NW	25	(98, 98)	0.28	0.28	0.75
6	18	True	f	j	0.2446142000262625	0	-35.0	-36.0	-1.0	NW	25	(98, 98)	0.28	0.28	0.75
6	18	True	j	f	0.2408775999792851	0	-35.0	-34.0	1.0	SE	25	(98, 98)	0.28	0.28	0.75
6	18	True	f	j	0.2635805000318214	0	-35.0	-36.0	-1.0	SE	25	(98, 98)	0.28	0.28	0.75
6	18	True	f	f	0.1533454000018537	1	-35.0	-36.0	-1.0	SE	25	(98, 98)	0.28	0.28	0.75
6	18	True	f	f	0.4752248000004329	1	-35.0	-36.0	-1.0	SE	25	(98, 98)	0.28	0.28	0.75
6	18	True	j	j	0.2633420000202022	1	-35.0	-34.0	1.0	NW	25	(98, 98)	0.28	0.28	0.75
6	18	True	f	j	0.2439675999921746	0	-35.0	-36.0	-1.0	SE	25	(98, 98)	0.28	0.28	0.75
6	18	True	f	j	0.2716357000172138	0	-35.0	-36.0	-1.0	SE	25	(98, 98)	0.28	0.28	0.75
6	18	True	f	f	0.2210739000001922	1	-35.0	-36.0	-1.0	SE	25	(98, 98)	0.28	0.28	0.75
6	18	True	j	f	0.2720473000081256	0	-35.0	-34.0	1.0	SE	25	(98, 98)	0.28	0.28	0.75
6	18	True	f	j	0.2887379000312648	0	-35.0	-36.0	-1.0	NW	25	(98, 98)	0.28	0.28	0.75
6	18	True	j	j	0.2409443000215105	1	-35.0	-34.0	1.0	NW	25	(98, 98)	0.28	0.28	0.75
6	18	True	f	f	0.0232411000179126	1	-35.0	-36.0	-1.0	SE	25	(98, 98)	0.28	0.28	0.75
6	18	True	j	f	0.4063596000196412	0	-35.0	-34.0	1.0	SE	25	(98, 98)	0.28	0.28	0.75
6	18	True	j	f	0.0946307000122033	0	-35.0	-34.0	1.0	SE	25	(98, 98)	0.28	0.28	0.75
6	18	True	j	j	0.1456608999869786	1	-35.0	-34.0	1.0	NW	25	(98, 98)	0.28	0.28	0.75
6	18	True	j	j	0.2856616999488324	1	-35.0	-34.0	1.0	SE	25	(98, 98)	0.28	0.28	0.75
6	18	True	j	j	0.0927454999764449	1	-35.0	-34.0	1.0	NW	25	(98, 98)	0.28	0.28	0.75
6	18	True	j	j	0.3274705000221729	1	-35.0	-34.0	1.0	SE	25	(98, 98)	0.28	0.28	0.75
6	18	True	j	j	0.2849282999522984	1	-35.0	-34.0	1.0	NW	25	(98, 98)	0.28	0.28	0.75
6	18	True	f	j	0.3211798000265844	0	-35.0	-36.0	-1.0	SE	25	(98, 98)	0.28	0.28	0.75
6	18	True	j	j	0.2823819000041112	1	-35.0	-34.0	1.0	NW	25	(98, 98)	0.28	0.28	0.75
6	18	True	f	j	0.2823715000413358	0	-35.0	-36.0	-1.0	NW	25	(98, 98)	0.28	0.28	0.75
6	18	True	f	j	0.2764828999643214	0	-35.0	-36.0	-1.0	SE	25	(98, 98)	0.28	0.28	0.75
6	18	True	j	j	0.1555046999710612	1	-35.0	-34.0	1.0	NW	25	(98, 98)	0.28	0.28	0.75
6	18	True	f	j	0.0478463000035844	0	-35.0	-36.0	-1.0	NW	25	(98, 98)	0.28	0.28	0.75
6	18	True	j	j	0.3096079000388272	1	-35.0	-34.0	1.0	SE	25	(98, 98)	0.28	0.28	0.75
6	18	True	j	f	0.2874387999763712	0	-35.0	-34.0	1.0	SE	25	(98, 98)	0.28	0.28	0.75
6	18	True	f	j	0.3367120000184513	0	-35.0	-36.0	-1.0	SE	25	(98, 98)	0.28	0.28	0.75
6	18	True	f	j	0.298453499970492	0	-35.0	-36.0	-1.0	NW	25	(98, 98)	0.28	0.28	0.75
6	18	True	j	j	0.3618714000331238	1	-35.0	-34.0	1.0	NW	25	(98, 98)	0.28	0.28	0.75
6	18	True	f	j	0.2853857000009157	0	-35.0	-36.0	-1.0	NW	25	(98, 98)	0.28	0.28	0.75
6	18	True	f	j	0.4830342000350356	0	-35.0	-36.0	-1.0	NW	25	(98, 98)	0.28	0.28	0.75
6	18	True	f	f	0.2530964000034146	1	-35.0	-36.0	-1.0	SE	25	(98, 98)	0.28	0.28	0.75
6	18	True	f	j	0.2907275999896228	0	-35.0	-36.0	-1.0	NW	25	(98, 98)	0.28	0.28	0.75
6	18	True	f	j	0.4346673000254668	0	-35.0	-36.0	-1.0	NW	25	(98, 98)	0.28	0.28	0.75
6	18	True	j	j	0.2966779000125825	1	-35.0	-34.0	1.0	SE	25	(98, 98)	0.28	0.28	0.75
6	18	True	j	j	0.148531400016509	1	-35.0	-34.0	1.0	SE	25	(98, 98)	0.28	0.28	0.75
6	18	True	j	j	0.4322500000125728	1	-35.0	-34.0	1.0	SE	25	(98, 98)	0.28	0.28	0.75
6	18	True	j	j	0.2881000000052154	1	-35.0	-34.0	1.0	SE	25	(98, 98)	0.28	0.28	0.75
6	18	True	j	f	0.2775020999833941	0	-35.0	-34.0	1.0	SE	25	(98, 98)	0.28	0.28	0.75
6	18	True	j	j	0.0426549999974668	1	-35.0	-34.0	1.0	NW	25	(98, 98)	0.28	0.28	0.75
6	18	True	f	j	0.59026869997615	0	-35.0	-36.0	-1.0	SE	25	(98, 98)	0.28	0.28	0.75
6	18	True	f	j	0.09683589998167	0	-35.0	-36.0	-1.0	NW	25	(98, 98)	0.28	0.28	0.75
6	18	True	f	j	0.4098616999690421	0	-35.0	-36.0	-1.0	NW	25	(98, 98)	0.28	0.28	0.75
6	18	True	j	j	0.379000500019174	1	-35.0	-34.0	1.0	NW	25	(98, 98)	0.28	0.28	0.75
6	18	True	j	f	0.4855354999890551	0	-35.0	-34.0	1.0	NW	25	(98, 98)	0.28	0.28	0.75
6	18	True	j	f	1.5280781000037678	0	-35.0	-34.0	1.0	SE	25	(98, 98)	0.28	0.28	0.75
6	18	True	f	j	0.1580732999718748	0	-35.0	-36.0	-1.0	NW	25	(98, 98)	0.28	0.28	0.75
6	18	True	j	j	0.2301190000143833	1	-35.0	-34.0	1.0	SE	25	(98, 98)	0.28	0.28	0.75
6	18	True	f	j	0.3098087999969721	0	-35.0	-36.0	-1.0	SE	25	(98, 98)	0.28	0.28	0.75
6	18	True	j	j	0.0450738000217825	1	-35.0	-34.0	1.0	SE	25	(98, 98)	0.28	0.28	0.75
6	18	True	j	f	0.4373392999987118	0	-35.0	-34.0	1.0	NW	25	(98, 98)	0.28	0.28	0.75
6	18	True	f	j	0.2568709999904968	0	-35.0	-36.0	-1.0	NW	25	(98, 98)	0.28	0.28	0.75
6	18	True	j	j	0.3086755000404082	1	-35.0	-34.0	1.0	NW	25	(98, 98)	0.28	0.28	0.75
6	18	True	j	f	0.2547033000155352	0	-35.0	-34.0	1.0	SE	25	(98, 98)	0.28	0.28	0.75
6	18	True	f	j	0.0663250999641604	0	-35.0	-36.0	-1.0	NW	25	(98, 98)	0.28	0.28	0.75
6	18	True	j	f	0.2677696999744512	0	-35.0	-34.0	1.0	NW	25	(98, 98)	0.28	0.28	0.75
6	18	True	j	f	0.2800138000166043	0	-35.0	-34.0	1.0	NW	25	(98, 98)	0.28	0.28	0.75
6	18	True	f	j	0.3518021999625489	0	-35.0	-36.0	-1.0	NW	25	(98, 98)	0.28	0.28	0.75
6	18	True	j	j	0.3204297000193037	1	-35.0	-34.0	1.0	NW	25	(98, 98)	0.28	0.28	0.75
6	18	True	j	j	0.4669822999858297	1	-35.0	-34.0	1.0	NW	25	(98, 98)	0.28	0.28	0.75
6	18	True	j	j	0.3267752000247128	1	-35.0	-34.0	1.0	SE	25	(98, 98)	0.28	0.28	0.75
6	18	True	f	j	0.3338279000017792	0	-35.0	-36.0	-1.0	SE	25	(98, 98)	0.28	0.28	0.75
6	18	True	j	j	0.3292315999860875	1	-35.0	-34.0	1.0	NW	25	(98, 98)	0.28	0.28	0.75
6	18	True	j	f	0.4309349000104703	0	-35.0	-34.0	1.0	SE	25	(98, 98)	0.28	0.28	0.75
6	18	True	j	j	0.2215305999852717	1	-35.0	-34.0	1.0	NW	25	(98, 98)	0.28	0.28	0.75
6	18	True	j	j	0.1147136000217869	1	-35.0	-34.0	1.0	NW	25	(98, 98)	0.28	0.28	0.75
6	18	True	j	f	0.0129845999763347	0	-35.0	-34.0	1.0	NW	25	(98, 98)	0.28	0.28	0.75
6	18	True	j	j	0.2173866999801248	1	-35.0	-34.0	1.0	NW	25	(98, 98)	0.28	0.28	0.75
6	18	True	f	j	0.1044461999554187	0	-35.0	-36.0	-1.0	NW	25	(98, 98)	0.28	0.28	0.75
6	18	True	j	j	0.2089946999913081	1	-35.0	-34.0	1.0	SE	25	(98, 98)	0.28	0.28	0.75
6	18	True	f	j	0.2021909999893978	0	-35.0	-36.0	-1.0	NW	25	(98, 98)	0.28	0.28	0.75
6	18	True	j	j	0.1333501999615691	1	-35.0	-34.0	1.0	SE	25	(98, 98)	0.28	0.28	0.75
6	18	True	j	j	0.5264062999631278	1	-35.0	-34.0	1.0	NW	25	(98, 98)	0.28	0.28	0.75
6	18	True	j	j	0.2771967000444419	1	-35.0	-34.0	1.0	NW	25	(98, 98)	0.28	0.28	0.75
6	18	True	j	j	0.271986499952618	1	-35.0	-34.0	1.0	SE	25	(98, 98)	0.28	0.28	0.75
6	18	True	f	j	0.305540999979712	0	-35.0	-36.0	-1.0	SE	25	(98, 98)	0.28	0.28	0.75
6	18	True	j	j	0.4681666999822482	1	-35.0	-34.0	1.0	SE	25	(98, 98)	0.28	0.28	0.75
6	18	True	f	j	0.1046816000016406	0	-35.0	-36.0	-1.0	NW	25	(98, 98)	0.28	0.28	0.75
6	18	True	j	j	0.0554275999893434	1	-35.0	-34.0	1.0	SE	25	(98, 98)	0.28	0.28	0.75
6	18	True	j	j	0.1476202000048943	1	-35.0	-34.0	1.0	NW	25	(98, 98)	0.28	0.28	0.75
6	18	True	j	f	0.2621740999747999	0	-35.0	-34.0	1.0	NW	25	(98, 98)	0.28	0.28	0.75
6	18	True	j	f	0.0749204999883659	0	-35.0	-34.0	1.0	SE	25	(98, 98)	0.28	0.28	0.75
6	18	True	f	j	0.0612622000044211	0	-35.0	-36.0	-1.0	SE	25	(98, 98)	0.28	0.28	0.75
6	18	True	f	f	0.0732542999903671	1	-35.0	-36.0	-1.0	NW	25	(98, 98)	0.28	0.28	0.75
6	18	True	f	j	0.1893866000464186	0	-35.0	-36.0	-1.0	NW	25	(98, 98)	0.28	0.28	0.75
6	18	True	j	j	0.2632322999997996	1	-35.0	-34.0	1.0	NW	25	(98, 98)	0.28	0.28	0.75
6	18	True	j	j	0.1265568000380881	1	-35.0	-34.0	1.0	SE	25	(98, 98)	0.28	0.28	0.75
6	18	True	j	j	0.1303342999890446	1	-35.0	-34.0	1.0	SE	25	(98, 98)	0.28	0.28	0.75
6	18	True	f	j	0.3246556000085547	0	-35.0	-36.0	-1.0	NW	25	(98, 98)	0.28	0.28	0.75
6	18	True	f	j	0.1769103000406175	0	-35.0	-36.0	-1.0	NW	25	(98, 98)	0.28	0.28	0.75
6	18	True	f	f	0.3368797000148333	1	-35.0	-36.0	-1.0	SE	25	(98, 98)	0.28	0.28	0.75
6	18	True	f	j	0.3675160999991931	0	-35.0	-36.0	-1.0	NW	25	(98, 98)	0.28	0.28	0.75
6	18	True	f	f	0.1134442000184208	1	-35.0	-36.0	-1.0	SE	25	(98, 98)	0.28	0.28	0.75
6	18	True	f	j	0.1395163999986834	0	-35.0	-36.0	-1.0	NW	25	(98, 98)	0.28	0.28	0.75
6	18	True	j	j	0.3136603000457398	1	-35.0	-34.0	1.0	NW	25	(98, 98)	0.28	0.28	0.75
6	18	True	j	f	0.2850276000099256	0	-35.0	-34.0	1.0	SE	25	(98, 98)	0.28	0.28	0.75
6	18	True	j	j	0.0658767000422813	1	-35.0	-34.0	1.0	NW	25	(98, 98)	0.28	0.28	0.75
6	18	True	j	f	0.0967275999719277	0	-35.0	-34.0	1.0	SE	25	(98, 98)	0.28	0.28	0.75
6	18	True	j	f	0.0655852999771013	0	-35.0	-34.0	1.0	SE	25	(98, 98)	0.28	0.28	0.75
6	18	True	j	j	0.2394405000377446	1	-35.0	-34.0	1.0	NW	25	(98, 98)	0.28	0.28	0.75
6	18	True	j	f	0.0306902999873273	0	-35.0	-34.0	1.0	NW	25	(98, 98)	0.28	0.28	0.75
6	18	True	f	j	0.2081990999868139	0	-35.0	-36.0	-1.0	SE	25	(98, 98)	0.28	0.28	0.75
6	18	True	f	j	0.2878610999905504	0	-35.0	-36.0	-1.0	NW	25	(98, 98)	0.28	0.28	0.75
6	18	True	f	f	0.5164898000075482	1	-35.0	-36.0	-1.0	SE	25	(98, 98)	0.28	0.28	0.75
6	18	True	f	j	0.7712200999958441	0	-35.0	-36.0	-1.0	SE	25	(98, 98)	0.28	0.28	0.75
6	18	True	j	j	0.1572699000244029	1	-35.0	-34.0	1.0	SE	25	(98, 98)	0.28	0.28	0.75
6	18	True	j	j	0.0048889000318013	1	-35.0	-34.0	1.0	SE	25	(98, 98)	0.28	0.28	0.75
6	18	True	f	f	1.0216974000213668	1	-35.0	-36.0	-1.0	NW	25	(98, 98)	0.28	0.28	0.75
6	18	True	f	j	0.2769474000087939	0	-35.0	-36.0	-1.0	SE	25	(98, 98)	0.28	0.28	0.75
6	18	True	f	f	1.334593000006862	1	-35.0	-36.0	-1.0	NW	25	(98, 98)	0.28	0.28	0.75
6	18	True	j	j	0.583318600023631	1	-35.0	-34.0	1.0	NW	25	(98, 98)	0.28	0.28	0.75
6	18	True	j	f	1.2299014999880455	0	-35.0	-34.0	1.0	NW	25	(98, 98)	0.28	0.28	0.75
6	18	True	j	j	0.4085251000360586	1	-35.0	-34.0	1.0	NW	25	(98, 98)	0.28	0.28	0.75
6	18	True	j	f	1.2315079999971204	0	-35.0	-34.0	1.0	NW	25	(98, 98)	0.28	0.28	0.75
6	18	True	f	f	0.2861062999581918	1	-35.0	-36.0	-1.0	NW	25	(98, 98)	0.28	0.28	0.75
6	18	True	j	f	0.0171814999775961	0	-35.0	-34.0	1.0	NW	25	(98, 98)	0.28	0.28	0.75
6	18	True	j	f	1.1931288000196218	0	-35.0	-34.0	1.0	SE	25	(98, 98)	0.28	0.28	0.75
6	18	True	f	f	0.5742830000235699	1	-35.0	-36.0	-1.0	NW	25	(98, 98)	0.28	0.28	0.75
6	18	True	j	f	0.2445075000287033	0	-35.0	-34.0	1.0	SE	25	(98, 98)	0.28	0.28	0.75
6	18	True	f	f	0.7447406999999657	1	-35.0	-36.0	-1.0	SE	25	(98, 98)	0.28	0.28	0.75
6	18	True	f	j	0.2193847000016831	0	-35.0	-36.0	-1.0	SE	25	(98, 98)	0.28	0.28	0.75
6	18	True	f	f	0.304379399982281	1	-35.0	-36.0	-1.0	NW	25	(98, 98)	0.28	0.28	0.75
6	18	True	f	j	0.6865429999888875	0	-35.0	-36.0	-1.0	NW	25	(98, 98)	0.28	0.28	0.75
6	18	True	j	f	1.0224375000107102	0	-35.0	-34.0	1.0	SE	25	(98, 98)	0.28	0.28	0.75
6	18	True	f	f	0.195595700002741	1	-35.0	-36.0	-1.0	SE	25	(98, 98)	0.28	0.28	0.75
6	18	True	f	f	0.5912060999544337	1	-35.0	-36.0	-1.0	SE	25	(98, 98)	0.28	0.28	0.75
6	18	True	j	j	0.8752279999898747	1	-35.0	-34.0	1.0	NW	25	(98, 98)	0.28	0.28	0.75
6	18	True	f	f	0.7403732999810018	1	-35.0	-36.0	-1.0	SE	25	(98, 98)	0.28	0.28	0.75
6	18	True	f	j	0.5008338000043295	0	-35.0	-36.0	-1.0	SE	25	(98, 98)	0.28	0.28	0.75
6	18	True	j	j	0.185338600014802	1	-35.0	-34.0	1.0	NW	25	(98, 98)	0.28	0.28	0.75
6	18	True	f	j	0.4601871999911964	0	-35.0	-36.0	-1.0	NW	25	(98, 98)	0.28	0.28	0.75
6	18	True	f	f	0.4987561000161804	1	-35.0	-36.0	-1.0	SE	25	(98, 98)	0.28	0.28	0.75
6	18	True	j	f	0.158646400028374	0	-35.0	-34.0	1.0	SE	25	(98, 98)	0.28	0.28	0.75
6	18	True	j	j	0.1375163000193424	1	-35.0	-34.0	1.0	NW	25	(98, 98)	0.28	0.28	0.75
6	18	True	j	f	0.4915951999719254	0	-35.0	-34.0	1.0	SE	25	(98, 98)	0.28	0.28	0.75
6	18	True	f	j	0.2065846999757923	0	-35.0	-36.0	-1.0	NW	25	(98, 98)	0.28	0.28	0.75
6	18	True	j	j	0.4655540000530891	1	-35.0	-34.0	1.0	SE	25	(98, 98)	0.28	0.28	0.75
6	18	True	j	f	0.2770258999662474	0	-35.0	-34.0	1.0	SE	25	(98, 98)	0.28	0.28	0.75
6	18	True	j	j	0.2724752000067383	1	-35.0	-34.0	1.0	NW	25	(98, 98)	0.28	0.28	0.75
6	18	True	j	j	0.2715553999878466	1	-35.0	-34.0	1.0	SE	25	(98, 98)	0.28	0.28	0.75
6	18	True	j	j	0.3441462999908253	1	-35.0	-34.0	1.0	SE	25	(98, 98)	0.28	0.28	0.75
6	18	True	j	j	0.3481845000060275	1	-35.0	-34.0	1.0	SE	25	(98, 98)	0.28	0.28	0.75
6	18	True	j	j	0.1631406000233255	1	-35.0	-34.0	1.0	NW	25	(98, 98)	0.28	0.28	0.75
6	18	True	j	j	0.0715023999800905	1	-35.0	-34.0	1.0	NW	25	(98, 98)	0.28	0.28	0.75
6	18	True	f	j	0.184999399993103	0	-35.0	-36.0	-1.0	NW	25	(98, 98)	0.28	0.28	0.75
6	18	True	f	j	0.5635775999980979	0	-35.0	-36.0	-1.0	SE	25	(98, 98)	0.28	0.28	0.75
6	18	True	j	j	0.3321289999876171	1	-35.0	-34.0	1.0	SE	25	(98, 98)	0.28	0.28	0.75
6	18	True	f	j	0.2092763999826274	0	-35.0	-36.0	-1.0	NW	25	(98, 98)	0.28	0.28	0.75
6	18	True	j	j	0.1210171999991871	1	-35.0	-34.0	1.0	SE	25	(98, 98)	0.28	0.28	0.75
6	18	True	j	j	0.4447737000300549	1	-35.0	-34.0	1.0	SE	25	(98, 98)	0.28	0.28	0.75
6	18	True	j	j	0.3941185000003315	1	-35.0	-34.0	1.0	SE	25	(98, 98)	0.28	0.28	0.75
6	18	True	f	f	0.6205457000178285	1	-35.0	-36.0	-1.0	NW	25	(98, 98)	0.28	0.28	0.75
6	18	True	f	f	0.0259573999792337	1	-35.0	-36.0	-1.0	SE	25	(98, 98)	0.28	0.28	0.75
6	18	True	j	j	0.5051906000007875	1	-35.0	-34.0	1.0	SE	25	(98, 98)	0.28	0.28	0.75
6	18	True	j	j	0.4909578000078909	1	-35.0	-34.0	1.0	NW	25	(98, 98)	0.28	0.28	0.75
6	18	True	f	f	0.2002849000273272	1	-35.0	-36.0	-1.0	SE	25	(98, 98)	0.28	0.28	0.75
