# Supplementary material for: The curriculum effect in visual learning: The role of readout dimensionality
Source: PLoS Comput Biol. 2026 Jul 24;22(7):e1014553. doi: 10.1371/journal.pcbi.1014553 (PMC13432104; doi:10.1371/journal.pcbi.1014553)
Supplement: S1 Data — (ZIP) [file pcbi.1014553.s009.zip › Data_Final_for_Repository/Non-sequential_subjects/Subject006/20250127_Subject006_NONSEQ_Day_1.csv]

Participant ID	Age	Train	Correct Response	Response	Response time (s)	Correct	Reference Angle (deg)	Orientation (deg)	Angle Separation (deg)	Corner	Viewing Distance (cm)	Stimulus Size (px)	Fixation Time	Probe Time	Cue Time
6	18	True	f	j	2.9474788999941666	0	-35.0	-36.0	-1.0	SE	25	(98, 98)	0.28	0.28	0.75
6	18	True	j	j	0.8353744000050938	1	-35.0	-34.0	1.0	SE	25	(98, 98)	0.28	0.28	0.75
6	18	True	j	j	1.931883999990532	1	-35.0	-34.0	1.0	SE	25	(98, 98)	0.28	0.28	0.75
6	18	True	j	f	1.0047664000012446	0	-35.0	-34.0	1.0	NW	25	(98, 98)	0.28	0.28	0.75
6	18	True	j	j	3.2429181999905268	1	-35.0	-34.0	1.0	SE	25	(98, 98)	0.28	0.28	0.75
6	18	True	j	j	1.2620250000036322	1	-35.0	-34.0	1.0	SE	25	(98, 98)	0.28	0.28	0.75
6	18	True	j	f	0.5052928000077372	0	-35.0	-34.0	1.0	SE	25	(98, 98)	0.28	0.28	0.75
6	18	True	j	f	0.2050389000069117	0	-35.0	-34.0	1.0	NW	25	(98, 98)	0.28	0.28	0.75
6	18	True	f	j	0.4432048000016948	0	-35.0	-36.0	-1.0	SE	25	(98, 98)	0.28	0.28	0.75
6	18	True	j	j	0.4631631000083871	1	-35.0	-34.0	1.0	SE	25	(98, 98)	0.28	0.28	0.75
6	18	True	f	j	0.5001978000072995	0	-35.0	-36.0	-1.0	SE	25	(98, 98)	0.28	0.28	0.75
6	18	True	j	j	0.3395516999880783	1	-35.0	-34.0	1.0	SE	25	(98, 98)	0.28	0.28	0.75
6	18	True	j	j	0.343408200002159	1	-35.0	-34.0	1.0	SE	25	(98, 98)	0.28	0.28	0.75
6	18	True	j	f	0.3219433999911416	0	-35.0	-34.0	1.0	SE	25	(98, 98)	0.28	0.28	0.75
6	18	True	f	f	0.4124081999907503	1	-35.0	-36.0	-1.0	SE	25	(98, 98)	0.28	0.28	0.75
6	18	True	j	f	0.344482100001187	0	-35.0	-34.0	1.0	SE	25	(98, 98)	0.28	0.28	0.75
6	18	True	f	f	0.328956700002891	1	-35.0	-36.0	-1.0	NW	25	(98, 98)	0.28	0.28	0.75
6	18	True	j	j	0.2368769000022439	1	-35.0	-34.0	1.0	NW	25	(98, 98)	0.28	0.28	0.75
6	18	True	f	j	0.2417357999947853	0	-35.0	-36.0	-1.0	NW	25	(98, 98)	0.28	0.28	0.75
6	18	True	f	j	0.2641270000021904	0	-35.0	-36.0	-1.0	NW	25	(98, 98)	0.28	0.28	0.75
6	18	True	j	j	0.2823924999975133	1	-35.0	-34.0	1.0	NW	25	(98, 98)	0.28	0.28	0.75
6	18	True	j	j	0.4470346000016434	1	-35.0	-34.0	1.0	NW	25	(98, 98)	0.28	0.28	0.75
6	18	True	j	j	0.3366042999987257	1	-35.0	-34.0	1.0	NW	25	(98, 98)	0.28	0.28	0.75
6	18	True	j	j	0.2250618000107351	1	-35.0	-34.0	1.0	SE	25	(98, 98)	0.28	0.28	0.75
6	18	True	f	f	0.2547813999990467	1	-35.0	-36.0	-1.0	SE	25	(98, 98)	0.28	0.28	0.75
6	18	True	f	f	0.3726685000001453	1	-35.0	-36.0	-1.0	NW	25	(98, 98)	0.28	0.28	0.75
6	18	True	j	f	0.3219194999983301	0	-35.0	-34.0	1.0	NW	25	(98, 98)	0.28	0.28	0.75
6	18	True	j	f	0.2516882000054465	0	-35.0	-34.0	1.0	NW	25	(98, 98)	0.28	0.28	0.75
6	18	True	j	f	0.3043913000001339	0	-35.0	-34.0	1.0	NW	25	(98, 98)	0.28	0.28	0.75
6	18	True	j	f	0.4140295000106562	0	-35.0	-34.0	1.0	NW	25	(98, 98)	0.28	0.28	0.75
6	18	True	j	j	0.330887399992207	1	-35.0	-34.0	1.0	NW	25	(98, 98)	0.28	0.28	0.75
6	18	True	j	j	0.4132392999890726	1	-35.0	-34.0	1.0	SE	25	(98, 98)	0.28	0.28	0.75
6	18	True	j	j	1.0604955999879166	1	-35.0	-34.0	1.0	NW	25	(98, 98)	0.28	0.28	0.75
6	18	True	f	j	0.8723334000096656	0	-35.0	-36.0	-1.0	SE	25	(98, 98)	0.28	0.28	0.75
6	18	True	j	j	0.4354938000033144	1	-35.0	-34.0	1.0	SE	25	(98, 98)	0.28	0.28	0.75
6	18	True	j	f	0.7707194000104209	0	-35.0	-34.0	1.0	NW	25	(98, 98)	0.28	0.28	0.75
6	18	True	j	j	0.8757954000029713	1	-35.0	-34.0	1.0	SE	25	(98, 98)	0.28	0.28	0.75
6	18	True	f	j	0.3304284999903757	0	-35.0	-36.0	-1.0	SE	25	(98, 98)	0.28	0.28	0.75
6	18	True	f	j	0.3689306000014767	0	-35.0	-36.0	-1.0	NW	25	(98, 98)	0.28	0.28	0.75
6	18	True	j	j	0.5412569000036456	1	-35.0	-34.0	1.0	NW	25	(98, 98)	0.28	0.28	0.75
6	18	True	j	j	0.3270904999953927	1	-35.0	-34.0	1.0	SE	25	(98, 98)	0.28	0.28	0.75
6	18	True	j	j	0.3399237999983597	1	-35.0	-34.0	1.0	NW	25	(98, 98)	0.28	0.28	0.75
6	18	True	f	j	0.3380251000053249	0	-35.0	-36.0	-1.0	NW	25	(98, 98)	0.28	0.28	0.75
6	18	True	f	f	0.4560299000004306	1	-35.0	-36.0	-1.0	NW	25	(98, 98)	0.28	0.28	0.75
6	18	True	j	f	0.2907247999974061	0	-35.0	-34.0	1.0	NW	25	(98, 98)	0.28	0.28	0.75
6	18	True	f	j	0.3059932000032859	0	-35.0	-36.0	-1.0	SE	25	(98, 98)	0.28	0.28	0.75
6	18	True	j	j	0.4117444000003161	1	-35.0	-34.0	1.0	SE	25	(98, 98)	0.28	0.28	0.75
6	18	True	f	f	0.0404411999916192	1	-35.0	-36.0	-1.0	NW	25	(98, 98)	0.28	0.28	0.75
6	18	True	f	f	0.5271921000094153	1	-35.0	-36.0	-1.0	NW	25	(98, 98)	0.28	0.28	0.75
6	18	True	f	j	0.3703335000027437	0	-35.0	-36.0	-1.0	SE	25	(98, 98)	0.28	0.28	0.75
6	18	True	f	f	0.1992350000073202	1	-35.0	-36.0	-1.0	NW	25	(98, 98)	0.28	0.28	0.75
6	18	True	f	f	0.1438457999902311	1	-35.0	-36.0	-1.0	NW	25	(98, 98)	0.28	0.28	0.75
6	18	True	j	f	0.2859124999959022	0	-35.0	-34.0	1.0	NW	25	(98, 98)	0.28	0.28	0.75
6	18	True	f	j	0.7969439000007696	0	-35.0	-36.0	-1.0	SE	25	(98, 98)	0.28	0.28	0.75
6	18	True	f	f	0.5252397000003839	1	-35.0	-36.0	-1.0	NW	25	(98, 98)	0.28	0.28	0.75
6	18	True	j	j	0.6007530999922892	1	-35.0	-34.0	1.0	SE	25	(98, 98)	0.28	0.28	0.75
6	18	True	j	j	0.0107831999921472	1	-35.0	-34.0	1.0	SE	25	(98, 98)	0.28	0.28	0.75
6	18	True	f	f	0.5323761999898124	1	-35.0	-36.0	-1.0	NW	25	(98, 98)	0.28	0.28	0.75
6	18	True	j	j	0.2985940000071423	1	-35.0	-34.0	1.0	NW	25	(98, 98)	0.28	0.28	0.75
6	18	True	f	j	0.3073701999965124	0	-35.0	-36.0	-1.0	NW	25	(98, 98)	0.28	0.28	0.75
6	18	True	f	j	0.3806269999913638	0	-35.0	-36.0	-1.0	SE	25	(98, 98)	0.28	0.28	0.75
6	18	True	f	j	0.2704821999941487	0	-35.0	-36.0	-1.0	SE	25	(98, 98)	0.28	0.28	0.75
6	18	True	f	j	0.4977637000120012	0	-35.0	-36.0	-1.0	NW	25	(98, 98)	0.28	0.28	0.75
6	18	True	f	f	0.3870351999939885	1	-35.0	-36.0	-1.0	SE	25	(98, 98)	0.28	0.28	0.75
6	18	True	j	f	0.2986369999998715	0	-35.0	-34.0	1.0	NW	25	(98, 98)	0.28	0.28	0.75
6	18	True	j	f	0.3354932999936864	0	-35.0	-34.0	1.0	NW	25	(98, 98)	0.28	0.28	0.75
6	18	True	j	j	0.1343003000074532	1	-35.0	-34.0	1.0	NW	25	(98, 98)	0.28	0.28	0.75
6	18	True	j	j	0.4800962000008439	1	-35.0	-34.0	1.0	SE	25	(98, 98)	0.28	0.28	0.75
6	18	True	f	j	0.3383943999942858	0	-35.0	-36.0	-1.0	NW	25	(98, 98)	0.28	0.28	0.75
6	18	True	f	j	10.00010590000602	0	-35.0	-36.0	-1.0	SE	25	(98, 98)	0.28	0.28	0.75
6	18	True	f	f	1.6449390000052515	1	-35.0	-36.0	-1.0	SE	25	(98, 98)	0.28	0.28	0.75
6	18	True	f	f	0.0504889000003458	1	-35.0	-36.0	-1.0	NW	25	(98, 98)	0.28	0.28	0.75
6	18	True	f	j	0.0548084000038215	0	-35.0	-36.0	-1.0	SE	25	(98, 98)	0.28	0.28	0.75
6	18	True	j	j	0.1648283000104129	1	-35.0	-34.0	1.0	NW	25	(98, 98)	0.28	0.28	0.75
6	18	True	f	j	0.2674153999978443	0	-35.0	-36.0	-1.0	NW	25	(98, 98)	0.28	0.28	0.75
6	18	True	j	f	0.0682777000038186	0	-35.0	-34.0	1.0	SE	25	(98, 98)	0.28	0.28	0.75
6	18	True	j	f	0.2618048000003909	0	-35.0	-34.0	1.0	NW	25	(98, 98)	0.28	0.28	0.75
6	18	True	j	f	0.1847856999957002	0	-35.0	-34.0	1.0	NW	25	(98, 98)	0.28	0.28	0.75
6	18	True	f	j	0.1559137000003829	0	-35.0	-36.0	-1.0	SE	25	(98, 98)	0.28	0.28	0.75
6	18	True	j	j	0.0742462999915005	1	-35.0	-34.0	1.0	SE	25	(98, 98)	0.28	0.28	0.75
6	18	True	j	j	1.3216855000064245	1	-35.0	-34.0	1.0	SE	25	(98, 98)	0.28	0.28	0.75
6	18	True	j	j	0.3061636000056751	1	-35.0	-34.0	1.0	SE	25	(98, 98)	0.28	0.28	0.75
6	18	True	j	f	0.1661192000028677	0	-35.0	-34.0	1.0	NW	25	(98, 98)	0.28	0.28	0.75
6	18	True	j	f	0.2856499000045005	0	-35.0	-34.0	1.0	NW	25	(98, 98)	0.28	0.28	0.75
6	18	True	j	j	0.0318741999944904	1	-35.0	-34.0	1.0	SE	25	(98, 98)	0.28	0.28	0.75
6	18	True	j	j	0.3548522999917622	1	-35.0	-34.0	1.0	SE	25	(98, 98)	0.28	0.28	0.75
6	18	True	j	j	0.1241874999977881	1	-35.0	-34.0	1.0	NW	25	(98, 98)	0.28	0.28	0.75
6	18	True	f	f	0.971608699997887	1	-35.0	-36.0	-1.0	NW	25	(98, 98)	0.28	0.28	0.75
6	18	True	f	j	1.1520192000025418	0	-35.0	-36.0	-1.0	SE	25	(98, 98)	0.28	0.28	0.75
6	18	True	f	f	0.7822006999922451	1	-35.0	-36.0	-1.0	NW	25	(98, 98)	0.28	0.28	0.75
6	18	True	f	f	0.0370800999953644	1	-35.0	-36.0	-1.0	NW	25	(98, 98)	0.28	0.28	0.75
6	18	True	j	j	2.680770999999368	1	-35.0	-34.0	1.0	NW	25	(98, 98)	0.28	0.28	0.75
6	18	True	j	f	2.3552856000023894	0	-35.0	-34.0	1.0	SE	25	(98, 98)	0.28	0.28	0.75
6	18	True	f	j	0.5592697999964003	0	-35.0	-36.0	-1.0	NW	25	(98, 98)	0.28	0.28	0.75
6	18	True	f	j	0.6772048999991966	0	-35.0	-36.0	-1.0	NW	25	(98, 98)	0.28	0.28	0.75
6	18	True	j	j	0.6793820000020787	1	-35.0	-34.0	1.0	NW	25	(98, 98)	0.28	0.28	0.75
6	18	True	f	j	4.028328700005659	0	-35.0	-36.0	-1.0	NW	25	(98, 98)	0.28	0.28	0.75
6	18	True	f	j	2.3489338000072166	0	-35.0	-36.0	-1.0	NW	25	(98, 98)	0.28	0.28	0.75
6	18	True	f	j	1.4871587999950862	0	-35.0	-36.0	-1.0	SE	25	(98, 98)	0.28	0.28	0.75
6	18	True	f	f	0.1852011999872047	1	-35.0	-36.0	-1.0	SE	25	(98, 98)	0.28	0.28	0.75
6	18	True	f	j	1.4219084000069415	0	-35.0	-36.0	-1.0	SE	25	(98, 98)	0.28	0.28	0.75
6	18	True	j	j	3.463265699989279	1	-35.0	-34.0	1.0	NW	25	(98, 98)	0.28	0.28	0.75
6	18	True	j	j	0.8471966999932192	1	-35.0	-34.0	1.0	SE	25	(98, 98)	0.28	0.28	0.75
6	18	True	j	j	0.2281305999931646	1	-35.0	-34.0	1.0	SE	25	(98, 98)	0.28	0.28	0.75
6	18	True	j	j	3.0002084000007017	1	-35.0	-34.0	1.0	NW	25	(98, 98)	0.28	0.28	0.75
6	18	True	j	j	5.599205899998196	1	-35.0	-34.0	1.0	SE	25	(98, 98)	0.28	0.28	0.75
6	18	True	j	f	0.1011641999939456	0	-35.0	-34.0	1.0	NW	25	(98, 98)	0.28	0.28	0.75
6	18	True	j	f	10.000101700003142	0	-35.0	-34.0	1.0	NW	25	(98, 98)	0.28	0.28	0.75
6	18	True	j	j	1.3630095000116853	1	-35.0	-34.0	1.0	SE	25	(98, 98)	0.28	0.28	0.75
6	18	True	f	j	0.3916294999944512	0	-35.0	-36.0	-1.0	NW	25	(98, 98)	0.28	0.28	0.75
6	18	True	j	j	2.436188899999252	1	-35.0	-34.0	1.0	NW	25	(98, 98)	0.28	0.28	0.75
6	18	True	j	j	0.5724752000096487	1	-35.0	-34.0	1.0	SE	25	(98, 98)	0.28	0.28	0.75
6	18	True	j	j	9.460512200006631	1	-35.0	-34.0	1.0	SE	25	(98, 98)	0.28	0.28	0.75
6	18	True	f	j	0.1297355000133393	0	-35.0	-36.0	-1.0	NW	25	(98, 98)	0.28	0.28	0.75
6	18	True	f	j	0.0857867000013357	0	-35.0	-36.0	-1.0	SE	25	(98, 98)	0.28	0.28	0.75
6	18	True	j	j	0.1413330000068526	1	-35.0	-34.0	1.0	SE	25	(98, 98)	0.28	0.28	0.75
6	18	True	f	j	0.721701700007543	0	-35.0	-36.0	-1.0	SE	25	(98, 98)	0.28	0.28	0.75
6	18	True	j	f	0.309270000012475	0	-35.0	-34.0	1.0	SE	25	(98, 98)	0.28	0.28	0.75
6	18	True	f	j	0.2120453999959863	0	-35.0	-36.0	-1.0	SE	25	(98, 98)	0.28	0.28	0.75
6	18	True	f	j	0.1690059000102337	0	-35.0	-36.0	-1.0	SE	25	(98, 98)	0.28	0.28	0.75
6	18	True	j	j	0.1706412999919848	1	-35.0	-34.0	1.0	SE	25	(98, 98)	0.28	0.28	0.75
6	18	True	f	j	2.392878800004837	0	-35.0	-36.0	-1.0	SE	25	(98, 98)	0.28	0.28	0.75
6	18	True	f	j	0.515730999992229	0	-35.0	-36.0	-1.0	SE	25	(98, 98)	0.28	0.28	0.75
6	18	True	f	j	0.0605571000050986	0	-35.0	-36.0	-1.0	SE	25	(98, 98)	0.28	0.28	0.75
6	18	True	f	j	1.9769599999999627	0	-35.0	-36.0	-1.0	SE	25	(98, 98)	0.28	0.28	0.75
6	18	True	f	j	2.767925699998159	0	-35.0	-36.0	-1.0	NW	25	(98, 98)	0.28	0.28	0.75
6	18	True	f	j	2.877778699999908	0	-35.0	-36.0	-1.0	NW	25	(98, 98)	0.28	0.28	0.75
6	18	True	j	j	0.9042438000033144	1	-35.0	-34.0	1.0	NW	25	(98, 98)	0.28	0.28	0.75
6	18	True	f	j	0.5090398000029381	0	-35.0	-36.0	-1.0	NW	25	(98, 98)	0.28	0.28	0.75
6	18	True	j	j	3.073315300003742	1	-35.0	-34.0	1.0	SE	25	(98, 98)	0.28	0.28	0.75
6	18	True	f	j	4.449930400005542	0	-35.0	-36.0	-1.0	SE	25	(98, 98)	0.28	0.28	0.75
6	18	True	j	j	8.60560219999752	1	-35.0	-34.0	1.0	NW	25	(98, 98)	0.28	0.28	0.75
6	18	True	j	j	0.2362045999907422	1	-35.0	-34.0	1.0	NW	25	(98, 98)	0.28	0.28	0.75
6	18	True	f	j	10.00010810000822	0	-35.0	-36.0	-1.0	NW	25	(98, 98)	0.28	0.28	0.75
6	18	True	j	f	0.6737058999860892	0	-35.0	-34.0	1.0	NW	25	(98, 98)	0.28	0.28	0.75
6	18	True	f	j	0.3238077999994857	0	-35.0	-36.0	-1.0	SE	25	(98, 98)	0.28	0.28	0.75
6	18	True	f	j	0.1895794000010937	0	-35.0	-36.0	-1.0	NW	25	(98, 98)	0.28	0.28	0.75
6	18	True	f	f	0.52438180000172	1	-35.0	-36.0	-1.0	NW	25	(98, 98)	0.28	0.28	0.75
6	18	True	j	j	0.3524808000074699	1	-35.0	-34.0	1.0	NW	25	(98, 98)	0.28	0.28	0.75
6	18	True	j	j	0.7569762000057381	1	-35.0	-34.0	1.0	NW	25	(98, 98)	0.28	0.28	0.75
6	18	True	j	f	0.2757311000023037	0	-35.0	-34.0	1.0	NW	25	(98, 98)	0.28	0.28	0.75
6	18	True	f	j	1.989607600000454	0	-35.0	-36.0	-1.0	NW	25	(98, 98)	0.28	0.28	0.75
6	18	True	f	j	0.0170740000030491	0	-35.0	-36.0	-1.0	NW	25	(98, 98)	0.28	0.28	0.75
6	18	True	f	j	1.1287059000023874	0	-35.0	-36.0	-1.0	SE	25	(98, 98)	0.28	0.28	0.75
6	18	True	j	j	6.5935207000002265	1	-35.0	-34.0	1.0	NW	25	(98, 98)	0.28	0.28	0.75
6	18	True	f	j	0.0882719000073848	0	-35.0	-36.0	-1.0	NW	25	(98, 98)	0.28	0.28	0.75
6	18	True	f	j	10.000109999993583	0	-35.0	-36.0	-1.0	SE	25	(98, 98)	0.28	0.28	0.75
6	18	True	f	j	1.2976155000069411	0	-35.0	-36.0	-1.0	SE	25	(98, 98)	0.28	0.28	0.75
6	18	True	j	j	5.680909100003191	1	-35.0	-34.0	1.0	SE	25	(98, 98)	0.28	0.28	0.75
6	18	True	f	j	2.784779899986461	0	-35.0	-36.0	-1.0	SE	25	(98, 98)	0.28	0.28	0.75
6	18	True	j	f	10.000104799997644	0	-35.0	-34.0	1.0	SE	25	(98, 98)	0.28	0.28	0.75
6	18	True	f	j	7.920428700002958	0	-35.0	-36.0	-1.0	SE	25	(98, 98)	0.28	0.28	0.75
6	18	True	j	j	1.478105200003483	1	-35.0	-34.0	1.0	SE	25	(98, 98)	0.28	0.28	0.75
6	18	True	f	j	2.624497099997825	0	-35.0	-36.0	-1.0	SE	25	(98, 98)	0.28	0.28	0.75
6	18	True	f	f	0.1372753000032389	1	-35.0	-36.0	-1.0	SE	25	(98, 98)	0.28	0.28	0.75
6	18	True	j	j	0.1470654000004287	1	-35.0	-34.0	1.0	NW	25	(98, 98)	0.28	0.28	0.75
6	18	True	f	j	0.7977111999935005	0	-35.0	-36.0	-1.0	NW	25	(98, 98)	0.28	0.28	0.75
6	18	True	j	j	1.1578933999990113	1	-35.0	-34.0	1.0	NW	25	(98, 98)	0.28	0.28	0.75
6	18	True	j	j	1.3659379000018816	1	-35.0	-34.0	1.0	NW	25	(98, 98)	0.28	0.28	0.75
6	18	True	j	j	0.3080190000036964	1	-35.0	-34.0	1.0	NW	25	(98, 98)	0.28	0.28	0.75
6	18	True	j	j	5.6645124000060605	1	-35.0	-34.0	1.0	SE	25	(98, 98)	0.28	0.28	0.75
6	18	True	j	j	0.4805740000010701	1	-35.0	-34.0	1.0	SE	25	(98, 98)	0.28	0.28	0.75
6	18	True	j	f	0.5524220999941463	0	-35.0	-34.0	1.0	NW	25	(98, 98)	0.28	0.28	0.75
6	18	True	j	j	1.8313111000024944	1	-35.0	-34.0	1.0	SE	25	(98, 98)	0.28	0.28	0.75
6	18	True	f	f	5.357055500004208	1	-35.0	-36.0	-1.0	SE	25	(98, 98)	0.28	0.28	0.75
6	18	True	f	j	0.8015332999930251	0	-35.0	-36.0	-1.0	NW	25	(98, 98)	0.28	0.28	0.75
6	18	True	j	j	3.867383399992832	1	-35.0	-34.0	1.0	SE	25	(98, 98)	0.28	0.28	0.75
6	18	True	j	j	0.5012616000021808	1	-35.0	-34.0	1.0	NW	25	(98, 98)	0.28	0.28	0.75
6	18	True	f	j	10.000104199993077	0	-35.0	-36.0	-1.0	NW	25	(98, 98)	0.28	0.28	0.75
6	18	True	j	f	10.000108399995952	0	-35.0	-34.0	1.0	SE	25	(98, 98)	0.28	0.28	0.75
6	18	True	j	f	10.000101400000858	0	-35.0	-34.0	1.0	NW	25	(98, 98)	0.28	0.28	0.75
6	18	True	f	j	9.515818900006709	0	-35.0	-36.0	-1.0	SE	25	(98, 98)	0.28	0.28	0.75
6	18	True	j	j	0.3560683999967295	1	-35.0	-34.0	1.0	SE	25	(98, 98)	0.28	0.28	0.75
6	18	True	j	j	0.107756800003699	1	-35.0	-34.0	1.0	SE	25	(98, 98)	0.28	0.28	0.75
6	18	True	j	j	1.0450643000076525	1	-35.0	-34.0	1.0	NW	25	(98, 98)	0.28	0.28	0.75
6	18	True	f	j	5.628262899990659	0	-35.0	-36.0	-1.0	NW	25	(98, 98)	0.28	0.28	0.75
6	18	True	f	j	0.7927315999986604	0	-35.0	-36.0	-1.0	NW	25	(98, 98)	0.28	0.28	0.75
6	18	True	j	j	0.1378128000069409	1	-35.0	-34.0	1.0	NW	25	(98, 98)	0.28	0.28	0.75
6	18	True	f	f	0.4756726000050548	1	-35.0	-36.0	-1.0	NW	25	(98, 98)	0.28	0.28	0.75
6	18	True	f	j	3.739908799994737	0	-35.0	-36.0	-1.0	SE	25	(98, 98)	0.28	0.28	0.75
6	18	True	j	j	0.7482263999991119	1	-35.0	-34.0	1.0	NW	25	(98, 98)	0.28	0.28	0.75
6	18	True	f	f	0.046998200006783	1	-35.0	-36.0	-1.0	NW	25	(98, 98)	0.28	0.28	0.75
6	18	True	j	j	1.3862693999981277	1	-35.0	-34.0	1.0	NW	25	(98, 98)	0.28	0.28	0.75
6	18	True	j	f	0.27903590000642	0	-35.0	-34.0	1.0	NW	25	(98, 98)	0.28	0.28	0.75
6	18	True	j	f	0.2553971000015735	0	-35.0	-34.0	1.0	SE	25	(98, 98)	0.28	0.28	0.75
6	18	True	j	f	0.0357291000109398	0	-35.0	-34.0	1.0	NW	25	(98, 98)	0.28	0.28	0.75
6	18	True	f	j	0.4488163000060012	0	-35.0	-36.0	-1.0	SE	25	(98, 98)	0.28	0.28	0.75
6	18	True	f	j	1.5051287999958731	0	-35.0	-36.0	-1.0	NW	25	(98, 98)	0.28	0.28	0.75
6	18	True	j	j	0.394866099988576	1	-35.0	-34.0	1.0	NW	25	(98, 98)	0.28	0.28	0.75
6	18	True	f	j	1.132432099999278	0	-35.0	-36.0	-1.0	NW	25	(98, 98)	0.28	0.28	0.75
6	18	True	f	j	1.939764700000524	0	-35.0	-36.0	-1.0	NW	25	(98, 98)	0.28	0.28	0.75
6	18	True	f	j	0.9231487000070048	0	-35.0	-36.0	-1.0	NW	25	(98, 98)	0.28	0.28	0.75
6	18	True	j	f	0.1353545000019949	0	-35.0	-34.0	1.0	NW	25	(98, 98)	0.28	0.28	0.75
6	18	True	j	f	0.3789664000069024	0	-35.0	-34.0	1.0	SE	25	(98, 98)	0.28	0.28	0.75
6	18	True	f	f	0.5153366000013193	1	-35.0	-36.0	-1.0	SE	25	(98, 98)	0.28	0.28	0.75
6	18	True	f	j	0.4617037999996682	0	-35.0	-36.0	-1.0	NW	25	(98, 98)	0.28	0.28	0.75
6	18	True	f	j	0.3031413999997312	0	-35.0	-36.0	-1.0	NW	25	(98, 98)	0.28	0.28	0.75
6	18	True	f	j	0.4729274000128498	0	-35.0	-36.0	-1.0	NW	25	(98, 98)	0.28	0.28	0.75
6	18	True	f	f	0.2905198999942513	1	-35.0	-36.0	-1.0	NW	25	(98, 98)	0.28	0.28	0.75
6	18	True	j	f	0.5979638999997405	0	-35.0	-34.0	1.0	NW	25	(98, 98)	0.28	0.28	0.75
6	18	True	j	j	0.3325578000076348	1	-35.0	-34.0	1.0	SE	25	(98, 98)	0.28	0.28	0.75
6	18	True	f	j	1.7117343999998411	0	-35.0	-36.0	-1.0	SE	25	(98, 98)	0.28	0.28	0.75
6	18	True	f	j	2.581233600009	0	-35.0	-36.0	-1.0	SE	25	(98, 98)	0.28	0.28	0.75
6	18	True	j	j	3.620161800005008	1	-35.0	-34.0	1.0	SE	25	(98, 98)	0.28	0.28	0.75
6	18	True	j	j	1.887556500005303	1	-35.0	-34.0	1.0	NW	25	(98, 98)	0.28	0.28	0.75
6	18	True	f	f	3.136978700000327	1	-35.0	-36.0	-1.0	SE	25	(98, 98)	0.28	0.28	0.75
6	18	True	j	j	2.689566999993985	1	-35.0	-34.0	1.0	SE	25	(98, 98)	0.28	0.28	0.75
6	18	True	f	j	1.458633699992788	0	-35.0	-36.0	-1.0	NW	25	(98, 98)	0.28	0.28	0.75
6	18	True	j	j	0.0078063999972073	1	-35.0	-34.0	1.0	NW	25	(98, 98)	0.28	0.28	0.75
6	18	True	f	j	0.7364975999953458	0	-35.0	-36.0	-1.0	NW	25	(98, 98)	0.28	0.28	0.75
6	18	True	j	j	0.8089790999947581	1	-35.0	-34.0	1.0	NW	25	(98, 98)	0.28	0.28	0.75
6	18	True	f	f	0.4920617999887327	1	-35.0	-36.0	-1.0	NW	25	(98, 98)	0.28	0.28	0.75
6	18	True	j	j	0.7629050999967149	1	-35.0	-34.0	1.0	SE	25	(98, 98)	0.28	0.28	0.75
6	18	True	j	j	6.367805699992459	1	-35.0	-34.0	1.0	NW	25	(98, 98)	0.28	0.28	0.75
6	18	True	j	j	0.0101014999963808	1	-35.0	-34.0	1.0	SE	25	(98, 98)	0.28	0.28	0.75
6	18	True	f	j	0.4588315000000875	0	-35.0	-36.0	-1.0	NW	25	(98, 98)	0.28	0.28	0.75
6	18	True	f	f	0.0101503999903798	1	-35.0	-36.0	-1.0	SE	25	(98, 98)	0.28	0.28	0.75
6	18	True	f	j	0.2276312000030884	0	-35.0	-36.0	-1.0	SE	25	(98, 98)	0.28	0.28	0.75
6	18	True	j	j	0.103099400002975	1	-35.0	-34.0	1.0	SE	25	(98, 98)	0.28	0.28	0.75
6	18	True	j	f	0.509440399997402	0	-35.0	-34.0	1.0	NW	25	(98, 98)	0.28	0.28	0.75
6	18	True	j	f	0.365264299995033	0	-35.0	-34.0	1.0	SE	25	(98, 98)	0.28	0.28	0.75
6	18	True	f	j	0.4142166999954497	0	-35.0	-36.0	-1.0	NW	25	(98, 98)	0.28	0.28	0.75
6	18	True	j	j	0.3420901999925263	1	-35.0	-34.0	1.0	NW	25	(98, 98)	0.28	0.28	0.75
6	18	True	f	j	0.0802653999999165	0	-35.0	-36.0	-1.0	SE	25	(98, 98)	0.28	0.28	0.75
6	18	True	f	j	0.4147973000071943	0	-35.0	-36.0	-1.0	SE	25	(98, 98)	0.28	0.28	0.75
6	18	True	j	j	0.1715254000009736	1	-35.0	-34.0	1.0	NW	25	(98, 98)	0.28	0.28	0.75
6	18	True	f	f	0.0999965999944834	1	-35.0	-36.0	-1.0	NW	25	(98, 98)	0.28	0.28	0.75
6	18	True	f	f	0.249671199999284	1	-35.0	-36.0	-1.0	SE	25	(98, 98)	0.28	0.28	0.75
6	18	True	j	j	0.7538101000100141	1	-35.0	-34.0	1.0	SE	25	(98, 98)	0.28	0.28	0.75
6	18	True	f	f	0.1445493000064743	1	-35.0	-36.0	-1.0	NW	25	(98, 98)	0.28	0.28	0.75
6	18	True	j	j	0.1672665999940363	1	-35.0	-34.0	1.0	SE	25	(98, 98)	0.28	0.28	0.75
6	18	True	f	j	0.5532959999982268	0	-35.0	-36.0	-1.0	NW	25	(98, 98)	0.28	0.28	0.75
6	18	True	j	j	0.4378496999997878	1	-35.0	-34.0	1.0	NW	25	(98, 98)	0.28	0.28	0.75
6	18	True	f	j	0.1937482000066666	0	-35.0	-36.0	-1.0	NW	25	(98, 98)	0.28	0.28	0.75
6	18	True	j	j	0.0504955999931553	1	-35.0	-34.0	1.0	NW	25	(98, 98)	0.28	0.28	0.75
6	18	True	f	j	0.6413534000021173	0	-35.0	-36.0	-1.0	NW	25	(98, 98)	0.28	0.28	0.75
6	18	True	f	j	2.41622830000415	0	-35.0	-36.0	-1.0	SE	25	(98, 98)	0.28	0.28	0.75
6	18	True	f	j	1.567434399999911	0	-35.0	-36.0	-1.0	NW	25	(98, 98)	0.28	0.28	0.75
6	18	True	f	f	0.5996180999936769	1	-35.0	-36.0	-1.0	SE	25	(98, 98)	0.28	0.28	0.75
6	18	True	j	j	3.24284949999128	1	-35.0	-34.0	1.0	NW	25	(98, 98)	0.28	0.28	0.75
6	18	True	f	j	0.0164289000094868	0	-35.0	-36.0	-1.0	SE	25	(98, 98)	0.28	0.28	0.75
6	18	True	j	j	0.4066711000050418	1	-35.0	-34.0	1.0	SE	25	(98, 98)	0.28	0.28	0.75
6	18	True	f	f	0.3330259999929694	1	-35.0	-36.0	-1.0	NW	25	(98, 98)	0.28	0.28	0.75
6	18	True	f	j	0.8947956999909366	0	-35.0	-36.0	-1.0	SE	25	(98, 98)	0.28	0.28	0.75
6	18	True	f	j	0.666932199994335	0	-35.0	-36.0	-1.0	SE	25	(98, 98)	0.28	0.28	0.75
6	18	True	f	j	0.5026569000037853	0	-35.0	-36.0	-1.0	SE	25	(98, 98)	0.28	0.28	0.75
6	18	True	f	j	1.4580612999998266	0	-35.0	-36.0	-1.0	SE	25	(98, 98)	0.28	0.28	0.75
6	18	True	f	j	2.7349045000009937	0	-35.0	-36.0	-1.0	SE	25	(98, 98)	0.28	0.28	0.75
6	18	True	f	j	4.816972799992072	0	-35.0	-36.0	-1.0	SE	25	(98, 98)	0.28	0.28	0.75
6	18	True	f	j	0.4106552000012016	0	-35.0	-36.0	-1.0	SE	25	(98, 98)	0.28	0.28	0.75
6	18	True	j	j	1.648260299989488	1	-35.0	-34.0	1.0	SE	25	(98, 98)	0.28	0.28	0.75
6	18	True	f	j	3.4155904999934137	0	-35.0	-36.0	-1.0	NW	25	(98, 98)	0.28	0.28	0.75
6	18	True	j	j	1.8062205000023823	1	-35.0	-34.0	1.0	NW	25	(98, 98)	0.28	0.28	0.75
6	18	True	j	f	0.9935178000014276	0	-35.0	-34.0	1.0	SE	25	(98, 98)	0.28	0.28	0.75
6	18	True	f	j	0.3269089999957941	0	-35.0	-36.0	-1.0	SE	25	(98, 98)	0.28	0.28	0.75
6	18	True	f	j	0.3791966999997385	0	-35.0	-36.0	-1.0	NW	25	(98, 98)	0.28	0.28	0.75
6	18	True	f	j	0.3436527000012574	0	-35.0	-36.0	-1.0	NW	25	(98, 98)	0.28	0.28	0.75
6	18	True	f	j	0.4082952000026125	0	-35.0	-36.0	-1.0	SE	25	(98, 98)	0.28	0.28	0.75
6	18	True	f	j	0.3680273000063607	0	-35.0	-36.0	-1.0	NW	25	(98, 98)	0.28	0.28	0.75
6	18	True	j	j	5.447547199990368	1	-35.0	-34.0	1.0	SE	25	(98, 98)	0.28	0.28	0.75
6	18	True	f	j	4.625790500009316	0	-35.0	-36.0	-1.0	NW	25	(98, 98)	0.28	0.28	0.75
6	18	True	f	j	0.6072494000109145	0	-35.0	-36.0	-1.0	SE	25	(98, 98)	0.28	0.28	0.75
6	18	True	f	j	0.1526565000094706	0	-35.0	-36.0	-1.0	SE	25	(98, 98)	0.28	0.28	0.75
6	18	True	j	j	0.2067151000082958	1	-35.0	-34.0	1.0	SE	25	(98, 98)	0.28	0.28	0.75
6	18	True	f	j	0.2237293000071076	0	-35.0	-36.0	-1.0	NW	25	(98, 98)	0.28	0.28	0.75
6	18	True	j	j	3.6649055000016233	1	-35.0	-34.0	1.0	SE	25	(98, 98)	0.28	0.28	0.75
6	18	True	f	j	0.3718923999986145	0	-35.0	-36.0	-1.0	SE	25	(98, 98)	0.28	0.28	0.75
6	18	True	j	f	0.1663872000062838	0	-35.0	-34.0	1.0	NW	25	(98, 98)	0.28	0.28	0.75
6	18	True	f	f	0.1254190000036033	1	-35.0	-36.0	-1.0	SE	25	(98, 98)	0.28	0.28	0.75
6	18	True	f	j	0.3758546999888494	0	-35.0	-36.0	-1.0	SE	25	(98, 98)	0.28	0.28	0.75
6	18	True	f	j	0.1897223999985726	0	-35.0	-36.0	-1.0	SE	25	(98, 98)	0.28	0.28	0.75
6	18	True	j	j	0.2103322000039043	1	-35.0	-34.0	1.0	SE	25	(98, 98)	0.28	0.28	0.75
6	18	True	j	j	0.1754762000055052	1	-35.0	-34.0	1.0	NW	25	(98, 98)	0.28	0.28	0.75
6	18	True	f	f	0.2884981000097468	1	-35.0	-36.0	-1.0	SE	25	(98, 98)	0.28	0.28	0.75
6	18	True	f	f	0.1766885999968508	1	-35.0	-36.0	-1.0	SE	25	(98, 98)	0.28	0.28	0.75
6	18	True	j	j	0.6265383999998448	1	-35.0	-34.0	1.0	NW	25	(98, 98)	0.28	0.28	0.75
6	18	True	f	j	0.5903686999954516	0	-35.0	-36.0	-1.0	SE	25	(98, 98)	0.28	0.28	0.75
6	18	True	f	j	0.2789658999972744	0	-35.0	-36.0	-1.0	NW	25	(98, 98)	0.28	0.28	0.75
6	18	True	j	j	0.2696503000042867	1	-35.0	-34.0	1.0	NW	25	(98, 98)	0.28	0.28	0.75
6	18	True	j	f	1.796226199992816	0	-35.0	-34.0	1.0	NW	25	(98, 98)	0.28	0.28	0.75
6	18	True	j	f	0.1466599999985192	0	-35.0	-34.0	1.0	NW	25	(98, 98)	0.28	0.28	0.75
6	18	True	j	f	1.4815906000003451	0	-35.0	-34.0	1.0	NW	25	(98, 98)	0.28	0.28	0.75
6	18	True	j	f	1.5848735000035958	0	-35.0	-34.0	1.0	SE	25	(98, 98)	0.28	0.28	0.75
6	18	True	f	f	0.340330899998662	1	-35.0	-36.0	-1.0	NW	25	(98, 98)	0.28	0.28	0.75
6	18	True	f	j	0.8608000999956857	0	-35.0	-36.0	-1.0	NW	25	(98, 98)	0.28	0.28	0.75
6	18	True	f	j	0.3830455999996047	0	-35.0	-36.0	-1.0	SE	25	(98, 98)	0.28	0.28	0.75
6	18	True	f	f	1.941663299992797	1	-35.0	-36.0	-1.0	NW	25	(98, 98)	0.28	0.28	0.75
6	18	True	f	f	2.774004500010051	1	-35.0	-36.0	-1.0	SE	25	(98, 98)	0.28	0.28	0.75
6	18	True	j	f	2.7914826000051107	0	-35.0	-34.0	1.0	SE	25	(98, 98)	0.28	0.28	0.75
6	18	True	j	f	0.2995797000039601	0	-35.0	-34.0	1.0	SE	25	(98, 98)	0.28	0.28	0.75
6	18	True	j	j	0.5676396999915596	1	-35.0	-34.0	1.0	SE	25	(98, 98)	0.28	0.28	0.75
6	18	True	f	j	0.6803796000021975	0	-35.0	-36.0	-1.0	SE	25	(98, 98)	0.28	0.28	0.75
6	18	True	f	j	0.6369816999940667	0	-35.0	-36.0	-1.0	NW	25	(98, 98)	0.28	0.28	0.75
6	18	True	j	j	1.0011221000022488	1	-35.0	-34.0	1.0	NW	25	(98, 98)	0.28	0.28	0.75
6	18	True	j	j	5.3197284000052605	1	-35.0	-34.0	1.0	NW	25	(98, 98)	0.28	0.28	0.75
6	18	True	f	j	0.6242808999959379	0	-35.0	-36.0	-1.0	SE	25	(98, 98)	0.28	0.28	0.75
6	18	True	f	j	0.3044425999978557	0	-35.0	-36.0	-1.0	NW	25	(98, 98)	0.28	0.28	0.75
6	18	True	f	j	0.2237951999995857	0	-35.0	-36.0	-1.0	SE	25	(98, 98)	0.28	0.28	0.75
6	18	True	f	j	0.0056146999995689	0	-35.0	-36.0	-1.0	SE	25	(98, 98)	0.28	0.28	0.75
6	18	True	j	j	0.6821445999958087	1	-35.0	-34.0	1.0	NW	25	(98, 98)	0.28	0.28	0.75
6	18	True	f	j	7.242838899997878	0	-35.0	-36.0	-1.0	SE	25	(98, 98)	0.28	0.28	0.75
6	18	True	f	j	0.3803373999980977	0	-35.0	-36.0	-1.0	SE	25	(98, 98)	0.28	0.28	0.75
6	18	True	f	j	0.1041426000010687	0	-35.0	-36.0	-1.0	SE	25	(98, 98)	0.28	0.28	0.75
6	18	True	j	j	1.948260000004666	1	-35.0	-34.0	1.0	NW	25	(98, 98)	0.28	0.28	0.75
6	18	True	f	j	0.3793118000030517	0	-35.0	-36.0	-1.0	NW	25	(98, 98)	0.28	0.28	0.75
6	18	True	j	j	0.6213070999947377	1	-35.0	-34.0	1.0	NW	25	(98, 98)	0.28	0.28	0.75
6	18	True	j	j	0.3076713000045856	1	-35.0	-34.0	1.0	SE	25	(98, 98)	0.28	0.28	0.75
6	18	True	f	f	0.2761767000047257	1	-35.0	-36.0	-1.0	SE	25	(98, 98)	0.28	0.28	0.75
6	18	True	f	j	0.5365730999910738	0	-35.0	-36.0	-1.0	NW	25	(98, 98)	0.28	0.28	0.75
6	18	True	f	j	0.1384278999903472	0	-35.0	-36.0	-1.0	NW	25	(98, 98)	0.28	0.28	0.75
6	18	True	j	j	0.7745300999959	1	-35.0	-34.0	1.0	SE	25	(98, 98)	0.28	0.28	0.75
6	18	True	f	j	0.0906732000003103	0	-35.0	-36.0	-1.0	NW	25	(98, 98)	0.28	0.28	0.75
6	18	True	f	j	1.8210370000015248	0	-35.0	-36.0	-1.0	SE	25	(98, 98)	0.28	0.28	0.75
6	18	True	j	j	2.813401300008991	1	-35.0	-34.0	1.0	SE	25	(98, 98)	0.28	0.28	0.75
6	18	True	j	j	0.8223529999959283	1	-35.0	-34.0	1.0	SE	25	(98, 98)	0.28	0.28	0.75
6	18	True	f	j	0.852560800005449	0	-35.0	-36.0	-1.0	SE	25	(98, 98)	0.28	0.28	0.75
6	18	True	f	j	0.1146548000106122	0	-35.0	-36.0	-1.0	NW	25	(98, 98)	0.28	0.28	0.75
6	18	True	j	j	1.380464000001666	1	-35.0	-34.0	1.0	NW	25	(98, 98)	0.28	0.28	0.75
6	18	True	f	f	0.2380889000050956	1	-35.0	-36.0	-1.0	SE	25	(98, 98)	0.28	0.28	0.75
6	18	True	f	j	0.1644284999929368	0	-35.0	-36.0	-1.0	SE	25	(98, 98)	0.28	0.28	0.75
