# Supplementary material for: The curriculum effect in visual learning: The role of readout dimensionality
Source: PLoS Comput Biol. 2026 Jul 24;22(7):e1014553. doi: 10.1371/journal.pcbi.1014553 (PMC13432104; doi:10.1371/journal.pcbi.1014553)
Supplement: S1 Data — (ZIP) [file pcbi.1014553.s009.zip › Data_Final_for_Repository/Non-sequential_subjects/Subject006/20250131_Subject006_NONSEQ_Day_4.csv]

Participant ID	Age	Train	Correct Response	Response	Response time (s)	Correct	Reference Angle (deg)	Orientation (deg)	Angle Separation (deg)	Corner	Viewing Distance (cm)	Stimulus Size (px)	Fixation Time	Probe Time	Cue Time
6	18	True	j	j	0.3235015000100247	1	-35.0	-34.0	1.0	NW	30	(118, 118)	0.28	0.28	0.75
6	18	True	f	f	0.197125100006815	1	-35.0	-36.0	-1.0	NW	30	(118, 118)	0.28	0.28	0.75
6	18	True	f	j	0.3501897999667562	0	-35.0	-36.0	-1.0	SE	30	(118, 118)	0.28	0.28	0.75
6	18	True	j	j	0.3086904999800026	1	-35.0	-34.0	1.0	NW	30	(118, 118)	0.28	0.28	0.75
6	18	True	j	j	0.3894440000294707	1	-35.0	-34.0	1.0	NW	30	(118, 118)	0.28	0.28	0.75
6	18	True	f	f	0.1261231999960728	1	-35.0	-36.0	-1.0	SE	30	(118, 118)	0.28	0.28	0.75
6	18	True	f	f	0.4350884999730624	1	-35.0	-36.0	-1.0	NW	30	(118, 118)	0.28	0.28	0.75
6	18	True	j	j	0.453694199968595	1	-35.0	-34.0	1.0	SE	30	(118, 118)	0.28	0.28	0.75
6	18	True	f	j	0.2719592999783344	0	-35.0	-36.0	-1.0	NW	30	(118, 118)	0.28	0.28	0.75
6	18	True	f	j	0.3221925999969244	0	-35.0	-36.0	-1.0	NW	30	(118, 118)	0.28	0.28	0.75
6	18	True	f	f	0.4588447000132873	1	-35.0	-36.0	-1.0	SE	30	(118, 118)	0.28	0.28	0.75
6	18	True	f	j	0.0647818999714218	0	-35.0	-36.0	-1.0	NW	30	(118, 118)	0.28	0.28	0.75
6	18	True	j	j	0.2796511999913491	1	-35.0	-34.0	1.0	NW	30	(118, 118)	0.28	0.28	0.75
6	18	True	j	j	0.1957349000149406	1	-35.0	-34.0	1.0	SE	30	(118, 118)	0.28	0.28	0.75
6	18	True	f	f	0.8521357999998145	1	-35.0	-36.0	-1.0	NW	30	(118, 118)	0.28	0.28	0.75
6	18	True	j	j	0.3004580999840982	1	-35.0	-34.0	1.0	SE	30	(118, 118)	0.28	0.28	0.75
6	18	True	j	j	0.1761809999588877	1	-35.0	-34.0	1.0	SE	30	(118, 118)	0.28	0.28	0.75
6	18	True	f	j	0.4778080999967642	0	-35.0	-36.0	-1.0	NW	30	(118, 118)	0.28	0.28	0.75
6	18	True	j	j	0.6399433999904431	1	-35.0	-34.0	1.0	SE	30	(118, 118)	0.28	0.28	0.75
6	18	True	j	j	0.3935090999584645	1	-35.0	-34.0	1.0	SE	30	(118, 118)	0.28	0.28	0.75
6	18	True	f	f	0.5267496999586001	1	-35.0	-36.0	-1.0	NW	30	(118, 118)	0.28	0.28	0.75
6	18	True	j	j	0.0208574999705888	1	-35.0	-34.0	1.0	NW	30	(118, 118)	0.28	0.28	0.75
6	18	True	f	j	0.3959264999721199	0	-35.0	-36.0	-1.0	SE	30	(118, 118)	0.28	0.28	0.75
6	18	True	f	j	0.3082014999818057	0	-35.0	-36.0	-1.0	SE	30	(118, 118)	0.28	0.28	0.75
6	18	True	j	j	3.333495899976697	1	-35.0	-34.0	1.0	SE	30	(118, 118)	0.28	0.28	0.75
6	18	True	f	j	3.7088284000055856	0	-35.0	-36.0	-1.0	SE	30	(118, 118)	0.28	0.28	0.75
6	18	True	j	j	0.5223139000008814	1	-35.0	-34.0	1.0	NW	30	(118, 118)	0.28	0.28	0.75
6	18	True	j	j	0.5079206999507733	1	-35.0	-34.0	1.0	NW	30	(118, 118)	0.28	0.28	0.75
6	18	True	f	f	0.258920099993702	1	-35.0	-36.0	-1.0	SE	30	(118, 118)	0.28	0.28	0.75
6	18	True	j	j	0.5792868999997154	1	-35.0	-34.0	1.0	SE	30	(118, 118)	0.28	0.28	0.75
6	18	True	j	j	0.4123394000343978	1	-35.0	-34.0	1.0	NW	30	(118, 118)	0.28	0.28	0.75
6	18	True	f	j	0.7060845000087284	0	-35.0	-36.0	-1.0	SE	30	(118, 118)	0.28	0.28	0.75
6	18	True	f	f	0.4111339999944903	1	-35.0	-36.0	-1.0	SE	30	(118, 118)	0.28	0.28	0.75
6	18	True	f	j	0.6639653000165708	0	-35.0	-36.0	-1.0	SE	30	(118, 118)	0.28	0.28	0.75
6	18	True	j	j	0.6133494999958202	1	-35.0	-34.0	1.0	NW	30	(118, 118)	0.28	0.28	0.75
6	18	True	j	j	0.5104831000207923	1	-35.0	-34.0	1.0	SE	30	(118, 118)	0.28	0.28	0.75
6	18	True	f	j	0.2626159000210464	0	-35.0	-36.0	-1.0	NW	30	(118, 118)	0.28	0.28	0.75
6	18	True	f	f	0.3772366000339389	1	-35.0	-36.0	-1.0	SE	30	(118, 118)	0.28	0.28	0.75
6	18	True	f	j	0.0599386000540107	0	-35.0	-36.0	-1.0	NW	30	(118, 118)	0.28	0.28	0.75
6	18	True	j	j	0.2086762000108137	1	-35.0	-34.0	1.0	SE	30	(118, 118)	0.28	0.28	0.75
6	18	True	f	j	0.349258899979759	0	-35.0	-36.0	-1.0	SE	30	(118, 118)	0.28	0.28	0.75
6	18	True	f	f	0.0729356000083498	1	-35.0	-36.0	-1.0	SE	30	(118, 118)	0.28	0.28	0.75
6	18	True	f	j	0.2077209000126458	0	-35.0	-36.0	-1.0	SE	30	(118, 118)	0.28	0.28	0.75
6	18	True	f	j	0.1537890000035986	0	-35.0	-36.0	-1.0	SE	30	(118, 118)	0.28	0.28	0.75
6	18	True	j	j	0.0448973000166006	1	-35.0	-34.0	1.0	SE	30	(118, 118)	0.28	0.28	0.75
6	18	True	j	j	1.1713466999935918	1	-35.0	-34.0	1.0	NW	30	(118, 118)	0.28	0.28	0.75
6	18	True	f	j	0.7089965000050142	0	-35.0	-36.0	-1.0	NW	30	(118, 118)	0.28	0.28	0.75
6	18	True	f	f	0.1482928000041283	1	-35.0	-36.0	-1.0	NW	30	(118, 118)	0.28	0.28	0.75
6	18	True	f	f	0.4258946999907493	1	-35.0	-36.0	-1.0	SE	30	(118, 118)	0.28	0.28	0.75
6	18	True	j	j	0.4509450999903492	1	-35.0	-34.0	1.0	NW	30	(118, 118)	0.28	0.28	0.75
6	18	True	f	f	0.2454461000161245	1	-35.0	-36.0	-1.0	NW	30	(118, 118)	0.28	0.28	0.75
6	18	True	f	j	0.7213283000164665	0	-35.0	-36.0	-1.0	SE	30	(118, 118)	0.28	0.28	0.75
6	18	True	f	j	0.2943498999811709	0	-35.0	-36.0	-1.0	SE	30	(118, 118)	0.28	0.28	0.75
6	18	True	f	j	0.399920399999246	0	-35.0	-36.0	-1.0	NW	30	(118, 118)	0.28	0.28	0.75
6	18	True	f	f	0.0828552000457421	1	-35.0	-36.0	-1.0	SE	30	(118, 118)	0.28	0.28	0.75
6	18	True	f	j	0.135217500035651	0	-35.0	-36.0	-1.0	NW	30	(118, 118)	0.28	0.28	0.75
6	18	True	f	f	0.145528600027319	1	-35.0	-36.0	-1.0	NW	30	(118, 118)	0.28	0.28	0.75
6	18	True	f	f	0.3254782999865711	1	-35.0	-36.0	-1.0	NW	30	(118, 118)	0.28	0.28	0.75
6	18	True	j	j	0.7034335000207648	1	-35.0	-34.0	1.0	NW	30	(118, 118)	0.28	0.28	0.75
6	18	True	f	f	0.1963442999986	1	-35.0	-36.0	-1.0	NW	30	(118, 118)	0.28	0.28	0.75
6	18	True	f	j	1.875654800038319	0	-35.0	-36.0	-1.0	NW	30	(118, 118)	0.28	0.28	0.75
6	18	True	f	f	0.2669970999704674	1	-35.0	-36.0	-1.0	NW	30	(118, 118)	0.28	0.28	0.75
6	18	True	j	j	0.3870405000052415	1	-35.0	-34.0	1.0	NW	30	(118, 118)	0.28	0.28	0.75
6	18	True	j	f	0.4990195999853313	0	-35.0	-34.0	1.0	NW	30	(118, 118)	0.28	0.28	0.75
6	18	True	f	f	0.5745080999913625	1	-35.0	-36.0	-1.0	SE	30	(118, 118)	0.28	0.28	0.75
6	18	True	f	j	0.5696755000390112	0	-35.0	-36.0	-1.0	SE	30	(118, 118)	0.28	0.28	0.75
6	18	True	j	j	0.2649154000100679	1	-35.0	-34.0	1.0	SE	30	(118, 118)	0.28	0.28	0.75
6	18	True	j	j	0.2797520000021904	1	-35.0	-34.0	1.0	SE	30	(118, 118)	0.28	0.28	0.75
6	18	True	j	j	0.472315700026229	1	-35.0	-34.0	1.0	NW	30	(118, 118)	0.28	0.28	0.75
6	18	True	j	j	0.2342405000235885	1	-35.0	-34.0	1.0	NW	30	(118, 118)	0.28	0.28	0.75
6	18	True	j	j	0.0842511000228114	1	-35.0	-34.0	1.0	SE	30	(118, 118)	0.28	0.28	0.75
6	18	True	f	j	0.7181097000138834	0	-35.0	-36.0	-1.0	SE	30	(118, 118)	0.28	0.28	0.75
6	18	True	f	j	0.1553352000191807	0	-35.0	-36.0	-1.0	SE	30	(118, 118)	0.28	0.28	0.75
6	18	True	f	j	0.3794918999774381	0	-35.0	-36.0	-1.0	NW	30	(118, 118)	0.28	0.28	0.75
6	18	True	f	j	0.6744830999523401	0	-35.0	-36.0	-1.0	SE	30	(118, 118)	0.28	0.28	0.75
6	18	True	j	j	0.4822638999903574	1	-35.0	-34.0	1.0	SE	30	(118, 118)	0.28	0.28	0.75
6	18	True	f	j	0.1556440999847836	0	-35.0	-36.0	-1.0	SE	30	(118, 118)	0.28	0.28	0.75
6	18	True	f	j	0.3185978999827057	0	-35.0	-36.0	-1.0	SE	30	(118, 118)	0.28	0.28	0.75
6	18	True	j	j	0.2294652999844402	1	-35.0	-34.0	1.0	SE	30	(118, 118)	0.28	0.28	0.75
6	18	True	f	j	0.2567749000154435	0	-35.0	-36.0	-1.0	SE	30	(118, 118)	0.28	0.28	0.75
6	18	True	j	j	0.1161112999543547	1	-35.0	-34.0	1.0	SE	30	(118, 118)	0.28	0.28	0.75
6	18	True	j	j	0.4018336000153795	1	-35.0	-34.0	1.0	SE	30	(118, 118)	0.28	0.28	0.75
6	18	True	f	j	0.1188744999817572	0	-35.0	-36.0	-1.0	SE	30	(118, 118)	0.28	0.28	0.75
6	18	True	f	f	0.288289199990686	1	-35.0	-36.0	-1.0	NW	30	(118, 118)	0.28	0.28	0.75
6	18	True	f	j	0.3946776000084355	0	-35.0	-36.0	-1.0	SE	30	(118, 118)	0.28	0.28	0.75
6	18	True	f	f	1.0369416999747043	1	-35.0	-36.0	-1.0	SE	30	(118, 118)	0.28	0.28	0.75
6	18	True	f	j	1.0261058999458328	0	-35.0	-36.0	-1.0	NW	30	(118, 118)	0.28	0.28	0.75
6	18	True	f	f	0.4186272999504581	1	-35.0	-36.0	-1.0	NW	30	(118, 118)	0.28	0.28	0.75
6	18	True	j	j	0.4849326999974437	1	-35.0	-34.0	1.0	SE	30	(118, 118)	0.28	0.28	0.75
6	18	True	f	f	0.1412606000085361	1	-35.0	-36.0	-1.0	SE	30	(118, 118)	0.28	0.28	0.75
6	18	True	j	j	0.3285803999751806	1	-35.0	-34.0	1.0	SE	30	(118, 118)	0.28	0.28	0.75
6	18	True	j	f	0.1798105000052601	0	-35.0	-34.0	1.0	SE	30	(118, 118)	0.28	0.28	0.75
6	18	True	j	f	1.308044700010214	0	-35.0	-34.0	1.0	SE	30	(118, 118)	0.28	0.28	0.75
6	18	True	f	j	0.8130249999812804	0	-35.0	-36.0	-1.0	SE	30	(118, 118)	0.28	0.28	0.75
6	18	True	j	j	0.4409752999781631	1	-35.0	-34.0	1.0	NW	30	(118, 118)	0.28	0.28	0.75
6	18	True	f	j	0.4412633000174537	0	-35.0	-36.0	-1.0	SE	30	(118, 118)	0.28	0.28	0.75
6	18	True	f	f	0.3367691999883391	1	-35.0	-36.0	-1.0	SE	30	(118, 118)	0.28	0.28	0.75
6	18	True	f	j	0.620433599979151	0	-35.0	-36.0	-1.0	SE	30	(118, 118)	0.28	0.28	0.75
6	18	True	j	j	1.217087300028652	1	-35.0	-34.0	1.0	SE	30	(118, 118)	0.28	0.28	0.75
6	18	True	j	j	0.2088141999556683	1	-35.0	-34.0	1.0	NW	30	(118, 118)	0.28	0.28	0.75
6	18	True	j	j	0.508998800010886	1	-35.0	-34.0	1.0	SE	30	(118, 118)	0.28	0.28	0.75
6	18	True	f	j	0.3153490999829955	0	-35.0	-36.0	-1.0	SE	30	(118, 118)	0.28	0.28	0.75
6	18	True	f	j	1.8101145999971773	0	-35.0	-36.0	-1.0	SE	30	(118, 118)	0.28	0.28	0.75
6	18	True	j	j	0.5344933000160381	1	-35.0	-34.0	1.0	SE	30	(118, 118)	0.28	0.28	0.75
6	18	True	f	f	1.1800591999781318	1	-35.0	-36.0	-1.0	SE	30	(118, 118)	0.28	0.28	0.75
6	18	True	f	j	0.3543504000408575	0	-35.0	-36.0	-1.0	SE	30	(118, 118)	0.28	0.28	0.75
6	18	True	f	j	0.6833376999711618	0	-35.0	-36.0	-1.0	NW	30	(118, 118)	0.28	0.28	0.75
6	18	True	j	j	0.3552569000166841	1	-35.0	-34.0	1.0	NW	30	(118, 118)	0.28	0.28	0.75
6	18	True	f	j	0.4731602999963797	0	-35.0	-36.0	-1.0	SE	30	(118, 118)	0.28	0.28	0.75
6	18	True	j	j	0.2936504999524914	1	-35.0	-34.0	1.0	NW	30	(118, 118)	0.28	0.28	0.75
6	18	True	j	f	0.1425744000007398	0	-35.0	-34.0	1.0	NW	30	(118, 118)	0.28	0.28	0.75
6	18	True	f	f	0.3532056999974884	1	-35.0	-36.0	-1.0	SE	30	(118, 118)	0.28	0.28	0.75
6	18	True	j	j	0.0698668000404723	1	-35.0	-34.0	1.0	SE	30	(118, 118)	0.28	0.28	0.75
6	18	True	f	j	0.5333597999997437	0	-35.0	-36.0	-1.0	SE	30	(118, 118)	0.28	0.28	0.75
6	18	True	f	f	0.4637586000026203	1	-35.0	-36.0	-1.0	NW	30	(118, 118)	0.28	0.28	0.75
6	18	True	f	j	0.2934903000132181	0	-35.0	-36.0	-1.0	NW	30	(118, 118)	0.28	0.28	0.75
6	18	True	j	j	0.0341243000002577	1	-35.0	-34.0	1.0	NW	30	(118, 118)	0.28	0.28	0.75
6	18	True	f	j	0.1254568999866023	0	-35.0	-36.0	-1.0	NW	30	(118, 118)	0.28	0.28	0.75
6	18	True	f	j	0.1977113999892026	0	-35.0	-36.0	-1.0	SE	30	(118, 118)	0.28	0.28	0.75
6	18	True	j	j	0.1939703999669291	1	-35.0	-34.0	1.0	NW	30	(118, 118)	0.28	0.28	0.75
6	18	True	j	j	0.2666817000135779	1	-35.0	-34.0	1.0	SE	30	(118, 118)	0.28	0.28	0.75
6	18	True	f	j	0.3325486999819986	0	-35.0	-36.0	-1.0	SE	30	(118, 118)	0.28	0.28	0.75
6	18	True	f	j	0.1080177999683655	0	-35.0	-36.0	-1.0	SE	30	(118, 118)	0.28	0.28	0.75
6	18	True	f	j	0.3320123000303283	0	-35.0	-36.0	-1.0	SE	30	(118, 118)	0.28	0.28	0.75
6	18	True	f	j	0.1667464000056497	0	-35.0	-36.0	-1.0	NW	30	(118, 118)	0.28	0.28	0.75
6	18	True	f	j	0.2787710999837145	0	-35.0	-36.0	-1.0	NW	30	(118, 118)	0.28	0.28	0.75
6	18	True	f	j	0.1676971999695524	0	-35.0	-36.0	-1.0	SE	30	(118, 118)	0.28	0.28	0.75
6	18	True	j	j	0.172155299980659	1	-35.0	-34.0	1.0	SE	30	(118, 118)	0.28	0.28	0.75
6	18	True	f	j	0.473631499975454	0	-35.0	-36.0	-1.0	SE	30	(118, 118)	0.28	0.28	0.75
6	18	True	f	j	0.3374491999857127	0	-35.0	-36.0	-1.0	NW	30	(118, 118)	0.28	0.28	0.75
6	18	True	j	j	0.487747400009539	1	-35.0	-34.0	1.0	SE	30	(118, 118)	0.28	0.28	0.75
6	18	True	j	j	0.2847140000085346	1	-35.0	-34.0	1.0	SE	30	(118, 118)	0.28	0.28	0.75
6	18	True	f	j	0.7127164999837987	0	-35.0	-36.0	-1.0	SE	30	(118, 118)	0.28	0.28	0.75
6	18	True	f	j	0.2936441000201739	0	-35.0	-36.0	-1.0	NW	30	(118, 118)	0.28	0.28	0.75
6	18	True	f	j	0.0728796999901533	0	-35.0	-36.0	-1.0	NW	30	(118, 118)	0.28	0.28	0.75
6	18	True	j	j	0.3352398999850265	1	-35.0	-34.0	1.0	SE	30	(118, 118)	0.28	0.28	0.75
6	18	True	f	f	0.4994575000018812	1	-35.0	-36.0	-1.0	SE	30	(118, 118)	0.28	0.28	0.75
6	18	True	j	j	1.2179465000517666	1	-35.0	-34.0	1.0	SE	30	(118, 118)	0.28	0.28	0.75
6	18	True	j	j	0.2957992000156082	1	-35.0	-34.0	1.0	NW	30	(118, 118)	0.28	0.28	0.75
6	18	True	f	j	0.3454873000155203	0	-35.0	-36.0	-1.0	SE	30	(118, 118)	0.28	0.28	0.75
6	18	True	f	j	0.3151693000108935	0	-35.0	-36.0	-1.0	NW	30	(118, 118)	0.28	0.28	0.75
6	18	True	j	j	0.2873836000217125	1	-35.0	-34.0	1.0	NW	30	(118, 118)	0.28	0.28	0.75
6	18	True	f	j	0.0775496999849565	0	-35.0	-36.0	-1.0	NW	30	(118, 118)	0.28	0.28	0.75
6	18	True	j	j	0.4130690000019967	1	-35.0	-34.0	1.0	NW	30	(118, 118)	0.28	0.28	0.75
6	18	True	f	j	0.2827851999900304	0	-35.0	-36.0	-1.0	NW	30	(118, 118)	0.28	0.28	0.75
6	18	True	j	j	0.2366410999675281	1	-35.0	-34.0	1.0	NW	30	(118, 118)	0.28	0.28	0.75
6	18	True	j	j	0.1340854999725707	1	-35.0	-34.0	1.0	NW	30	(118, 118)	0.28	0.28	0.75
6	18	True	f	j	0.2824013999779708	0	-35.0	-36.0	-1.0	NW	30	(118, 118)	0.28	0.28	0.75
6	18	True	j	j	0.1530483000096865	1	-35.0	-34.0	1.0	SE	30	(118, 118)	0.28	0.28	0.75
6	18	True	f	j	0.0226706999819725	0	-35.0	-36.0	-1.0	NW	30	(118, 118)	0.28	0.28	0.75
6	18	True	j	j	0.7762066000141203	1	-35.0	-34.0	1.0	NW	30	(118, 118)	0.28	0.28	0.75
6	18	True	j	j	0.3849940000218339	1	-35.0	-34.0	1.0	NW	30	(118, 118)	0.28	0.28	0.75
6	18	True	j	f	0.2658898000372574	0	-35.0	-34.0	1.0	NW	30	(118, 118)	0.28	0.28	0.75
6	18	True	f	j	0.4502497999928891	0	-35.0	-36.0	-1.0	SE	30	(118, 118)	0.28	0.28	0.75
6	18	True	j	j	0.0178105000522919	1	-35.0	-34.0	1.0	NW	30	(118, 118)	0.28	0.28	0.75
6	18	True	j	f	0.2508132000220939	0	-35.0	-34.0	1.0	SE	30	(118, 118)	0.28	0.28	0.75
6	18	True	j	j	0.3857792999478988	1	-35.0	-34.0	1.0	NW	30	(118, 118)	0.28	0.28	0.75
6	18	True	j	j	0.3195522999740205	1	-35.0	-34.0	1.0	SE	30	(118, 118)	0.28	0.28	0.75
6	18	True	f	j	0.4243859999696724	0	-35.0	-36.0	-1.0	NW	30	(118, 118)	0.28	0.28	0.75
6	18	True	f	j	0.7323841999750584	0	-35.0	-36.0	-1.0	NW	30	(118, 118)	0.28	0.28	0.75
6	18	True	f	f	0.2477438999922014	1	-35.0	-36.0	-1.0	SE	30	(118, 118)	0.28	0.28	0.75
6	18	True	j	j	0.1118105999776162	1	-35.0	-34.0	1.0	NW	30	(118, 118)	0.28	0.28	0.75
6	18	True	f	j	0.2910891000065021	0	-35.0	-36.0	-1.0	NW	30	(118, 118)	0.28	0.28	0.75
6	18	True	f	j	0.0920291999937035	0	-35.0	-36.0	-1.0	NW	30	(118, 118)	0.28	0.28	0.75
6	18	True	j	f	1.815405100001953	0	-35.0	-34.0	1.0	SE	30	(118, 118)	0.28	0.28	0.75
6	18	True	f	f	1.2177400999935344	1	-35.0	-36.0	-1.0	NW	30	(118, 118)	0.28	0.28	0.75
6	18	True	j	f	0.2318792000296525	0	-35.0	-34.0	1.0	NW	30	(118, 118)	0.28	0.28	0.75
6	18	True	f	j	1.0873124999925494	0	-35.0	-36.0	-1.0	SE	30	(118, 118)	0.28	0.28	0.75
6	18	True	j	f	0.0550776000018231	0	-35.0	-34.0	1.0	SE	30	(118, 118)	0.28	0.28	0.75
6	18	True	j	j	0.2695081999991089	1	-35.0	-34.0	1.0	NW	30	(118, 118)	0.28	0.28	0.75
6	18	True	f	f	0.29617780004628	1	-35.0	-36.0	-1.0	SE	30	(118, 118)	0.28	0.28	0.75
6	18	True	j	f	0.2951081999926828	0	-35.0	-34.0	1.0	SE	30	(118, 118)	0.28	0.28	0.75
6	18	True	f	j	0.4251596999820322	0	-35.0	-36.0	-1.0	NW	30	(118, 118)	0.28	0.28	0.75
6	18	True	j	f	0.4115443000337109	0	-35.0	-34.0	1.0	SE	30	(118, 118)	0.28	0.28	0.75
6	18	True	j	j	0.5830643000081182	1	-35.0	-34.0	1.0	SE	30	(118, 118)	0.28	0.28	0.75
6	18	True	j	j	0.3524204000132158	1	-35.0	-34.0	1.0	NW	30	(118, 118)	0.28	0.28	0.75
6	18	True	f	j	0.1412021000287495	0	-35.0	-36.0	-1.0	NW	30	(118, 118)	0.28	0.28	0.75
6	18	True	j	j	0.3275146000087261	1	-35.0	-34.0	1.0	NW	30	(118, 118)	0.28	0.28	0.75
6	18	True	f	f	0.056901000032667	1	-35.0	-36.0	-1.0	SE	30	(118, 118)	0.28	0.28	0.75
6	18	True	f	f	0.4104302999912761	1	-35.0	-36.0	-1.0	NW	30	(118, 118)	0.28	0.28	0.75
6	18	True	f	f	0.0600242999498732	1	-35.0	-36.0	-1.0	NW	30	(118, 118)	0.28	0.28	0.75
6	18	True	j	j	0.6510834999498911	1	-35.0	-34.0	1.0	NW	30	(118, 118)	0.28	0.28	0.75
6	18	True	f	j	0.3644636999815702	0	-35.0	-36.0	-1.0	NW	30	(118, 118)	0.28	0.28	0.75
6	18	True	j	f	0.3176096000242978	0	-35.0	-34.0	1.0	NW	30	(118, 118)	0.28	0.28	0.75
6	18	True	j	f	0.5871752999955788	0	-35.0	-34.0	1.0	SE	30	(118, 118)	0.28	0.28	0.75
6	18	True	f	j	0.1992591000162065	0	-35.0	-36.0	-1.0	NW	30	(118, 118)	0.28	0.28	0.75
6	18	True	f	j	0.3901928999694064	0	-35.0	-36.0	-1.0	NW	30	(118, 118)	0.28	0.28	0.75
6	18	True	f	f	0.2790634999983012	1	-35.0	-36.0	-1.0	SE	30	(118, 118)	0.28	0.28	0.75
6	18	True	f	j	0.95993869996164	0	-35.0	-36.0	-1.0	SE	30	(118, 118)	0.28	0.28	0.75
6	18	True	f	f	0.1267954999930225	1	-35.0	-36.0	-1.0	SE	30	(118, 118)	0.28	0.28	0.75
6	18	True	f	j	0.4261644000071101	0	-35.0	-36.0	-1.0	SE	30	(118, 118)	0.28	0.28	0.75
6	18	True	f	f	0.3791476999758743	1	-35.0	-36.0	-1.0	SE	30	(118, 118)	0.28	0.28	0.75
6	18	True	f	f	0.1383791000116616	1	-35.0	-36.0	-1.0	SE	30	(118, 118)	0.28	0.28	0.75
6	18	True	j	j	0.540746099955868	1	-35.0	-34.0	1.0	SE	30	(118, 118)	0.28	0.28	0.75
6	18	True	j	j	2.115295400028117	1	-35.0	-34.0	1.0	SE	30	(118, 118)	0.28	0.28	0.75
6	18	True	f	j	0.3158249999978579	0	-35.0	-36.0	-1.0	NW	30	(118, 118)	0.28	0.28	0.75
6	18	True	j	j	0.2374811000190675	1	-35.0	-34.0	1.0	NW	30	(118, 118)	0.28	0.28	0.75
6	18	True	j	j	0.0599990999908186	1	-35.0	-34.0	1.0	SE	30	(118, 118)	0.28	0.28	0.75
6	18	True	j	j	0.3389169000438414	1	-35.0	-34.0	1.0	SE	30	(118, 118)	0.28	0.28	0.75
6	18	True	j	j	0.3560073999688029	1	-35.0	-34.0	1.0	SE	30	(118, 118)	0.28	0.28	0.75
6	18	True	f	j	0.1570925000123679	0	-35.0	-36.0	-1.0	SE	30	(118, 118)	0.28	0.28	0.75
6	18	True	f	f	0.2973587000160478	1	-35.0	-36.0	-1.0	SE	30	(118, 118)	0.28	0.28	0.75
6	18	True	f	f	0.3350830999552272	1	-35.0	-36.0	-1.0	SE	30	(118, 118)	0.28	0.28	0.75
6	18	True	j	j	0.3766364000039175	1	-35.0	-34.0	1.0	NW	30	(118, 118)	0.28	0.28	0.75
6	18	True	f	j	0.6919858999899589	0	-35.0	-36.0	-1.0	SE	30	(118, 118)	0.28	0.28	0.75
6	18	True	f	j	0.4181306999525986	0	-35.0	-36.0	-1.0	NW	30	(118, 118)	0.28	0.28	0.75
6	18	True	f	j	0.288293200021144	0	-35.0	-36.0	-1.0	NW	30	(118, 118)	0.28	0.28	0.75
6	18	True	j	f	0.0939691999810747	0	-35.0	-34.0	1.0	SE	30	(118, 118)	0.28	0.28	0.75
6	18	True	f	j	0.3514253000030294	0	-35.0	-36.0	-1.0	SE	30	(118, 118)	0.28	0.28	0.75
6	18	True	f	j	0.1038091999944299	0	-35.0	-36.0	-1.0	NW	30	(118, 118)	0.28	0.28	0.75
6	18	True	j	j	0.2760998999583535	1	-35.0	-34.0	1.0	NW	30	(118, 118)	0.28	0.28	0.75
6	18	True	j	f	0.009366099955514	0	-35.0	-34.0	1.0	NW	30	(118, 118)	0.28	0.28	0.75
6	18	True	j	f	0.120880100002978	0	-35.0	-34.0	1.0	SE	30	(118, 118)	0.28	0.28	0.75
6	18	True	j	j	0.2889985999790951	1	-35.0	-34.0	1.0	NW	30	(118, 118)	0.28	0.28	0.75
6	18	True	f	f	0.2895257999771274	1	-35.0	-36.0	-1.0	SE	30	(118, 118)	0.28	0.28	0.75
6	18	True	f	f	0.2687675000051968	1	-35.0	-36.0	-1.0	SE	30	(118, 118)	0.28	0.28	0.75
6	18	True	j	f	0.451314200006891	0	-35.0	-34.0	1.0	NW	30	(118, 118)	0.28	0.28	0.75
6	18	True	f	f	0.2462607999914325	1	-35.0	-36.0	-1.0	NW	30	(118, 118)	0.28	0.28	0.75
6	18	True	j	f	0.7871805999893695	0	-35.0	-34.0	1.0	SE	30	(118, 118)	0.28	0.28	0.75
6	18	True	j	f	0.4119554000208154	0	-35.0	-34.0	1.0	SE	30	(118, 118)	0.28	0.28	0.75
6	18	True	j	f	0.8285208999877796	0	-35.0	-34.0	1.0	NW	30	(118, 118)	0.28	0.28	0.75
6	18	True	f	j	0.6047350000008009	0	-35.0	-36.0	-1.0	SE	30	(118, 118)	0.28	0.28	0.75
6	18	True	j	f	0.492295500007458	0	-35.0	-34.0	1.0	NW	30	(118, 118)	0.28	0.28	0.75
6	18	True	j	f	0.4746530999545939	0	-35.0	-34.0	1.0	NW	30	(118, 118)	0.28	0.28	0.75
6	18	True	f	f	0.0656679000239819	1	-35.0	-36.0	-1.0	NW	30	(118, 118)	0.28	0.28	0.75
6	18	True	f	j	0.1542770999949425	0	-35.0	-36.0	-1.0	SE	30	(118, 118)	0.28	0.28	0.75
6	18	True	j	f	0.1586486999876797	0	-35.0	-34.0	1.0	NW	30	(118, 118)	0.28	0.28	0.75
6	18	True	j	f	0.3182918000384234	0	-35.0	-34.0	1.0	NW	30	(118, 118)	0.28	0.28	0.75
6	18	True	j	j	0.6666047999751754	1	-35.0	-34.0	1.0	NW	30	(118, 118)	0.28	0.28	0.75
6	18	True	j	f	0.4950944000156596	0	-35.0	-34.0	1.0	NW	30	(118, 118)	0.28	0.28	0.75
6	18	True	j	j	0.5982355000451207	1	-35.0	-34.0	1.0	SE	30	(118, 118)	0.28	0.28	0.75
6	18	True	f	f	0.1344072000356391	1	-35.0	-36.0	-1.0	NW	30	(118, 118)	0.28	0.28	0.75
6	18	True	j	j	0.2114104999927804	1	-35.0	-34.0	1.0	NW	30	(118, 118)	0.28	0.28	0.75
6	18	True	j	f	0.5034532999852672	0	-35.0	-34.0	1.0	SE	30	(118, 118)	0.28	0.28	0.75
6	18	True	f	j	0.3305932999937795	0	-35.0	-36.0	-1.0	SE	30	(118, 118)	0.28	0.28	0.75
6	18	True	f	j	0.8438045000075363	0	-35.0	-36.0	-1.0	SE	30	(118, 118)	0.28	0.28	0.75
6	18	True	j	j	0.4847277000080794	1	-35.0	-34.0	1.0	SE	30	(118, 118)	0.28	0.28	0.75
6	18	True	j	j	0.4542220999719575	1	-35.0	-34.0	1.0	NW	30	(118, 118)	0.28	0.28	0.75
6	18	True	f	f	0.1865716999745927	1	-35.0	-36.0	-1.0	SE	30	(118, 118)	0.28	0.28	0.75
6	18	True	f	j	0.1233307999791577	0	-35.0	-36.0	-1.0	NW	30	(118, 118)	0.28	0.28	0.75
6	18	True	j	j	0.3180643999949097	1	-35.0	-34.0	1.0	NW	30	(118, 118)	0.28	0.28	0.75
6	18	True	j	f	0.0871991000021807	0	-35.0	-34.0	1.0	SE	30	(118, 118)	0.28	0.28	0.75
6	18	True	f	f	0.8543074000044726	1	-35.0	-36.0	-1.0	NW	30	(118, 118)	0.28	0.28	0.75
6	18	True	f	f	1.9181253999704493	1	-35.0	-36.0	-1.0	SE	30	(118, 118)	0.28	0.28	0.75
6	18	True	j	j	0.4473117999732494	1	-35.0	-34.0	1.0	NW	30	(118, 118)	0.28	0.28	0.75
6	18	True	j	f	0.2417008999618701	0	-35.0	-34.0	1.0	NW	30	(118, 118)	0.28	0.28	0.75
6	18	True	f	j	1.284203500021249	0	-35.0	-36.0	-1.0	NW	30	(118, 118)	0.28	0.28	0.75
6	18	True	f	f	0.084214000031352	1	-35.0	-36.0	-1.0	NW	30	(118, 118)	0.28	0.28	0.75
6	18	True	j	j	0.3122703999979421	1	-35.0	-34.0	1.0	SE	30	(118, 118)	0.28	0.28	0.75
6	18	True	f	j	0.4477011000271886	0	-35.0	-36.0	-1.0	SE	30	(118, 118)	0.28	0.28	0.75
6	18	True	f	f	0.4000711000408046	1	-35.0	-36.0	-1.0	NW	30	(118, 118)	0.28	0.28	0.75
6	18	True	f	f	0.155506899987813	1	-35.0	-36.0	-1.0	SE	30	(118, 118)	0.28	0.28	0.75
6	18	True	j	j	0.7999759999802336	1	-35.0	-34.0	1.0	NW	30	(118, 118)	0.28	0.28	0.75
6	18	True	f	f	0.6502036000019871	1	-35.0	-36.0	-1.0	NW	30	(118, 118)	0.28	0.28	0.75
6	18	True	j	f	1.5341174000059254	0	-35.0	-34.0	1.0	NW	30	(118, 118)	0.28	0.28	0.75
6	18	True	f	f	0.3480535999988206	1	-35.0	-36.0	-1.0	NW	30	(118, 118)	0.28	0.28	0.75
6	18	True	j	j	0.3903138000168837	1	-35.0	-34.0	1.0	SE	30	(118, 118)	0.28	0.28	0.75
6	18	True	j	j	0.1206354000023566	1	-35.0	-34.0	1.0	NW	30	(118, 118)	0.28	0.28	0.75
6	18	True	j	j	0.1849014000035822	1	-35.0	-34.0	1.0	NW	30	(118, 118)	0.28	0.28	0.75
6	18	True	f	j	0.3310748999938369	0	-35.0	-36.0	-1.0	SE	30	(118, 118)	0.28	0.28	0.75
6	18	True	f	j	0.2958017000346444	0	-35.0	-36.0	-1.0	NW	30	(118, 118)	0.28	0.28	0.75
6	18	True	f	f	0.365695999993477	1	-35.0	-36.0	-1.0	SE	30	(118, 118)	0.28	0.28	0.75
6	18	True	j	j	0.2069805000210181	1	-35.0	-34.0	1.0	NW	30	(118, 118)	0.28	0.28	0.75
6	18	True	j	f	0.2777390999835916	0	-35.0	-34.0	1.0	SE	30	(118, 118)	0.28	0.28	0.75
6	18	True	j	j	0.3344374999869615	1	-35.0	-34.0	1.0	SE	30	(118, 118)	0.28	0.28	0.75
6	18	True	f	j	0.2847507999977097	0	-35.0	-36.0	-1.0	SE	30	(118, 118)	0.28	0.28	0.75
6	18	True	f	j	0.3160674999817274	0	-35.0	-36.0	-1.0	SE	30	(118, 118)	0.28	0.28	0.75
6	18	True	f	j	0.1600720999995246	0	-35.0	-36.0	-1.0	NW	30	(118, 118)	0.28	0.28	0.75
6	18	True	f	j	0.3520713000325486	0	-35.0	-36.0	-1.0	SE	30	(118, 118)	0.28	0.28	0.75
6	18	True	j	j	0.3741363000008277	1	-35.0	-34.0	1.0	SE	30	(118, 118)	0.28	0.28	0.75
6	18	True	j	j	0.2971526000183075	1	-35.0	-34.0	1.0	SE	30	(118, 118)	0.28	0.28	0.75
6	18	True	j	j	0.3547768999706022	1	-35.0	-34.0	1.0	NW	30	(118, 118)	0.28	0.28	0.75
6	18	True	j	j	0.4573695000144653	1	-35.0	-34.0	1.0	NW	30	(118, 118)	0.28	0.28	0.75
6	18	True	f	j	0.4119272999814711	0	-35.0	-36.0	-1.0	NW	30	(118, 118)	0.28	0.28	0.75
6	18	True	f	j	0.2595703999977559	0	-35.0	-36.0	-1.0	SE	30	(118, 118)	0.28	0.28	0.75
6	18	True	j	j	0.4006610999931581	1	-35.0	-34.0	1.0	NW	30	(118, 118)	0.28	0.28	0.75
6	18	True	f	j	0.1024045000085607	0	-35.0	-36.0	-1.0	NW	30	(118, 118)	0.28	0.28	0.75
6	18	True	j	j	0.2592695000348612	1	-35.0	-34.0	1.0	NW	30	(118, 118)	0.28	0.28	0.75
6	18	True	j	j	0.2699595000012778	1	-35.0	-34.0	1.0	SE	30	(118, 118)	0.28	0.28	0.75
6	18	True	f	j	0.2947479000431485	0	-35.0	-36.0	-1.0	NW	30	(118, 118)	0.28	0.28	0.75
6	18	True	j	j	0.0788175999769009	1	-35.0	-34.0	1.0	SE	30	(118, 118)	0.28	0.28	0.75
6	18	True	f	j	0.2156620000023394	0	-35.0	-36.0	-1.0	SE	30	(118, 118)	0.28	0.28	0.75
6	18	True	f	j	0.669274799991399	0	-35.0	-36.0	-1.0	NW	30	(118, 118)	0.28	0.28	0.75
6	18	True	f	j	0.5706367999664508	0	-35.0	-36.0	-1.0	SE	30	(118, 118)	0.28	0.28	0.75
6	18	True	f	j	0.4362402000115253	0	-35.0	-36.0	-1.0	NW	30	(118, 118)	0.28	0.28	0.75
6	18	True	f	j	0.1409987999941222	0	-35.0	-36.0	-1.0	NW	30	(118, 118)	0.28	0.28	0.75
6	18	True	j	j	0.6123198000132106	1	-35.0	-34.0	1.0	SE	30	(118, 118)	0.28	0.28	0.75
6	18	True	j	j	0.920534199976828	1	-35.0	-34.0	1.0	SE	30	(118, 118)	0.28	0.28	0.75
6	18	True	f	j	0.5469501999905333	0	-35.0	-36.0	-1.0	NW	30	(118, 118)	0.28	0.28	0.75
6	18	True	f	j	0.4483459999901242	0	-35.0	-36.0	-1.0	NW	30	(118, 118)	0.28	0.28	0.75
6	18	True	j	j	0.2379344000364653	1	-35.0	-34.0	1.0	NW	30	(118, 118)	0.28	0.28	0.75
6	18	True	j	f	1.5503284000442363	0	-35.0	-34.0	1.0	SE	30	(118, 118)	0.28	0.28	0.75
6	18	True	f	j	0.361726900038775	0	-35.0	-36.0	-1.0	NW	30	(118, 118)	0.28	0.28	0.75
6	18	True	f	f	5.035858499992173	1	-35.0	-36.0	-1.0	NW	30	(118, 118)	0.28	0.28	0.75
6	18	True	f	j	0.1520039000315591	0	-35.0	-36.0	-1.0	SE	30	(118, 118)	0.28	0.28	0.75
6	18	True	j	j	0.0317745000356808	1	-35.0	-34.0	1.0	NW	30	(118, 118)	0.28	0.28	0.75
6	18	True	j	f	0.2647086999495514	0	-35.0	-34.0	1.0	SE	30	(118, 118)	0.28	0.28	0.75
6	18	True	j	j	0.4533007999998517	1	-35.0	-34.0	1.0	SE	30	(118, 118)	0.28	0.28	0.75
6	18	True	j	j	0.0330456999945454	1	-35.0	-34.0	1.0	SE	30	(118, 118)	0.28	0.28	0.75
6	18	True	j	j	0.5410823000129312	1	-35.0	-34.0	1.0	SE	30	(118, 118)	0.28	0.28	0.75
6	18	True	f	f	0.8419511000392959	1	-35.0	-36.0	-1.0	SE	30	(118, 118)	0.28	0.28	0.75
6	18	True	f	j	0.2366889000404626	0	-35.0	-36.0	-1.0	NW	30	(118, 118)	0.28	0.28	0.75
6	18	True	j	f	0.9254449000000022	0	-35.0	-34.0	1.0	SE	30	(118, 118)	0.28	0.28	0.75
6	18	True	j	f	0.4424950999673456	0	-35.0	-34.0	1.0	SE	30	(118, 118)	0.28	0.28	0.75
6	18	True	f	j	0.3236586999846622	0	-35.0	-36.0	-1.0	SE	30	(118, 118)	0.28	0.28	0.75
6	18	True	j	j	0.0412612999789416	1	-35.0	-34.0	1.0	NW	30	(118, 118)	0.28	0.28	0.75
6	18	True	f	j	0.3742195999948308	0	-35.0	-36.0	-1.0	NW	30	(118, 118)	0.28	0.28	0.75
6	18	True	f	f	0.1101932000019587	1	-35.0	-36.0	-1.0	SE	30	(118, 118)	0.28	0.28	0.75
6	18	True	j	j	0.3190006999648176	1	-35.0	-34.0	1.0	SE	30	(118, 118)	0.28	0.28	0.75
6	18	True	j	f	0.17034190002596	0	-35.0	-34.0	1.0	SE	30	(118, 118)	0.28	0.28	0.75
6	18	True	f	j	0.4645155000034719	0	-35.0	-36.0	-1.0	SE	30	(118, 118)	0.28	0.28	0.75
6	18	True	f	f	1.3868799000047147	1	-35.0	-36.0	-1.0	SE	30	(118, 118)	0.28	0.28	0.75
6	18	True	j	j	0.0915632999967783	1	-35.0	-34.0	1.0	NW	30	(118, 118)	0.28	0.28	0.75
6	18	True	f	f	2.0749273999826983	1	-35.0	-36.0	-1.0	SE	30	(118, 118)	0.28	0.28	0.75
6	18	True	j	j	0.6409675999893807	1	-35.0	-34.0	1.0	SE	30	(118, 118)	0.28	0.28	0.75
6	18	True	j	f	0.3644483999814838	0	-35.0	-34.0	1.0	SE	30	(118, 118)	0.28	0.28	0.75
6	18	True	j	f	0.5560884000151418	0	-35.0	-34.0	1.0	SE	30	(118, 118)	0.28	0.28	0.75
6	18	True	j	j	0.6394737000227906	1	-35.0	-34.0	1.0	SE	30	(118, 118)	0.28	0.28	0.75
6	18	True	j	j	1.080855900014285	1	-35.0	-34.0	1.0	SE	30	(118, 118)	0.28	0.28	0.75
6	18	True	f	j	0.1588852000422775	0	-35.0	-36.0	-1.0	NW	30	(118, 118)	0.28	0.28	0.75
