# Supplementary material for: The curriculum effect in visual learning: The role of readout dimensionality
Source: PLoS Comput Biol. 2026 Jul 24;22(7):e1014553. doi: 10.1371/journal.pcbi.1014553 (PMC13432104; doi:10.1371/journal.pcbi.1014553)
Supplement: S1 Data — (ZIP) [file pcbi.1014553.s009.zip › Data_Final_for_Repository/Non-sequential_subjects/Subject001/20241226_Subject001_NONSEQ_Day_3.csv]

Participant ID	Age	Train	Correct Response	Response	Response time (s)	Correct	Reference Angle (deg)	Orientation (deg)	Angle Separation (deg)	Corner	Viewing Distance (cm)	Stimulus Size (px)	Fixation Time	Probe Time	Cue Time
1	29	True	f	j	0.4829222499975003	0	-35.0	-36.0	-1.0	NW	43	(252, 252)	0.28	0.28	0.75
1	29	True	f	j	0.2561066730049788	0	-35.0	-36.0	-1.0	NW	43	(252, 252)	0.28	0.28	0.75
1	29	True	f	f	0.2809760580057627	1	-35.0	-36.0	-1.0	NW	43	(252, 252)	0.28	0.28	0.75
1	29	True	j	f	0.3334500289929565	0	-35.0	-34.0	1.0	NW	43	(252, 252)	0.28	0.28	0.75
1	29	True	j	f	0.2594857690055505	0	-35.0	-34.0	1.0	NW	43	(252, 252)	0.28	0.28	0.75
1	29	True	f	j	0.2812317489951965	0	-35.0	-36.0	-1.0	NW	43	(252, 252)	0.28	0.28	0.75
1	29	True	f	j	0.269656311997096	0	-35.0	-36.0	-1.0	SE	43	(252, 252)	0.28	0.28	0.75
1	29	True	f	j	0.3032796789993881	0	-35.0	-36.0	-1.0	SE	43	(252, 252)	0.28	0.28	0.75
1	29	True	j	j	0.5898490929976106	1	-35.0	-34.0	1.0	NW	43	(252, 252)	0.28	0.28	0.75
1	29	True	f	f	0.5573955640065833	1	-35.0	-36.0	-1.0	SE	43	(252, 252)	0.28	0.28	0.75
1	29	True	f	j	0.3374883630021941	0	-35.0	-36.0	-1.0	SE	43	(252, 252)	0.28	0.28	0.75
1	29	True	f	j	0.2459768359985901	0	-35.0	-36.0	-1.0	NW	43	(252, 252)	0.28	0.28	0.75
1	29	True	j	j	0.3125681669989717	1	-35.0	-34.0	1.0	NW	43	(252, 252)	0.28	0.28	0.75
1	29	True	j	f	0.2606560259955586	0	-35.0	-34.0	1.0	NW	43	(252, 252)	0.28	0.28	0.75
1	29	True	j	f	0.4344671680009924	0	-35.0	-34.0	1.0	NW	43	(252, 252)	0.28	0.28	0.75
1	29	True	f	j	0.3621112820037524	0	-35.0	-36.0	-1.0	SE	43	(252, 252)	0.28	0.28	0.75
1	29	True	f	f	0.4600988719976158	1	-35.0	-36.0	-1.0	NW	43	(252, 252)	0.28	0.28	0.75
1	29	True	j	j	0.5861923039992689	1	-35.0	-34.0	1.0	NW	43	(252, 252)	0.28	0.28	0.75
1	29	True	f	j	0.3260652179960743	0	-35.0	-36.0	-1.0	SE	43	(252, 252)	0.28	0.28	0.75
1	29	True	j	f	0.5429759600010584	0	-35.0	-34.0	1.0	NW	43	(252, 252)	0.28	0.28	0.75
1	29	True	j	j	0.2175639219931326	1	-35.0	-34.0	1.0	NW	43	(252, 252)	0.28	0.28	0.75
1	29	True	j	j	0.4075504740030737	1	-35.0	-34.0	1.0	SE	43	(252, 252)	0.28	0.28	0.75
1	29	True	f	j	0.3285103099988191	0	-35.0	-36.0	-1.0	NW	43	(252, 252)	0.28	0.28	0.75
1	29	True	j	j	0.1957380620006006	1	-35.0	-34.0	1.0	NW	43	(252, 252)	0.28	0.28	0.75
1	29	True	f	f	0.2158727060013916	1	-35.0	-36.0	-1.0	SE	43	(252, 252)	0.28	0.28	0.75
1	29	True	f	j	0.1989239719987381	0	-35.0	-36.0	-1.0	NW	43	(252, 252)	0.28	0.28	0.75
1	29	True	j	j	0.3727760070032673	1	-35.0	-34.0	1.0	NW	43	(252, 252)	0.28	0.28	0.75
1	29	True	f	f	0.0770480329956626	1	-35.0	-36.0	-1.0	NW	43	(252, 252)	0.28	0.28	0.75
1	29	True	j	f	0.2301672760004294	0	-35.0	-34.0	1.0	SE	43	(252, 252)	0.28	0.28	0.75
1	29	True	f	j	0.3035961209970992	0	-35.0	-36.0	-1.0	SE	43	(252, 252)	0.28	0.28	0.75
1	29	True	f	j	0.2266722489948733	0	-35.0	-36.0	-1.0	SE	43	(252, 252)	0.28	0.28	0.75
1	29	True	j	f	0.5180347429995891	0	-35.0	-34.0	1.0	SE	43	(252, 252)	0.28	0.28	0.75
1	29	True	j	j	0.2866469060027157	1	-35.0	-34.0	1.0	SE	43	(252, 252)	0.28	0.28	0.75
1	29	True	j	j	0.4658036269975127	1	-35.0	-34.0	1.0	SE	43	(252, 252)	0.28	0.28	0.75
1	29	True	j	j	0.2211716500023612	1	-35.0	-34.0	1.0	NW	43	(252, 252)	0.28	0.28	0.75
1	29	True	j	f	0.6004274410006474	0	-35.0	-34.0	1.0	SE	43	(252, 252)	0.28	0.28	0.75
1	29	True	f	j	0.2393375360043137	0	-35.0	-36.0	-1.0	NW	43	(252, 252)	0.28	0.28	0.75
1	29	True	j	f	0.1147023419980541	0	-35.0	-34.0	1.0	SE	43	(252, 252)	0.28	0.28	0.75
1	29	True	f	f	0.0985119230026612	1	-35.0	-36.0	-1.0	SE	43	(252, 252)	0.28	0.28	0.75
1	29	True	j	j	0.280984046003141	1	-35.0	-34.0	1.0	SE	43	(252, 252)	0.28	0.28	0.75
1	29	True	f	j	0.4297622300000512	0	-35.0	-36.0	-1.0	NW	43	(252, 252)	0.28	0.28	0.75
1	29	True	f	f	0.2215339530011988	1	-35.0	-36.0	-1.0	SE	43	(252, 252)	0.28	0.28	0.75
1	29	True	j	f	0.1542410990005009	0	-35.0	-34.0	1.0	SE	43	(252, 252)	0.28	0.28	0.75
1	29	True	j	f	0.2574546600008034	0	-35.0	-34.0	1.0	NW	43	(252, 252)	0.28	0.28	0.75
1	29	True	f	j	0.3354801890018279	0	-35.0	-36.0	-1.0	SE	43	(252, 252)	0.28	0.28	0.75
1	29	True	j	j	0.3546465289982734	1	-35.0	-34.0	1.0	SE	43	(252, 252)	0.28	0.28	0.75
1	29	True	f	j	0.4319958370033419	0	-35.0	-36.0	-1.0	SE	43	(252, 252)	0.28	0.28	0.75
1	29	True	f	f	0.3417595959981554	1	-35.0	-36.0	-1.0	SE	43	(252, 252)	0.28	0.28	0.75
1	29	True	f	f	0.4312174490041798	1	-35.0	-36.0	-1.0	NW	43	(252, 252)	0.28	0.28	0.75
1	29	True	j	f	0.2530757959975744	0	-35.0	-34.0	1.0	SE	43	(252, 252)	0.28	0.28	0.75
1	29	True	f	j	0.3779801050040987	0	-35.0	-36.0	-1.0	SE	43	(252, 252)	0.28	0.28	0.75
1	29	True	j	f	0.1984693800040986	0	-35.0	-34.0	1.0	NW	43	(252, 252)	0.28	0.28	0.75
1	29	True	f	j	0.2687230750016169	0	-35.0	-36.0	-1.0	NW	43	(252, 252)	0.28	0.28	0.75
1	29	True	f	j	0.2893154659977881	0	-35.0	-36.0	-1.0	NW	43	(252, 252)	0.28	0.28	0.75
1	29	True	f	f	0.4121262030021171	1	-35.0	-36.0	-1.0	SE	43	(252, 252)	0.28	0.28	0.75
1	29	True	f	f	0.3476005280026584	1	-35.0	-36.0	-1.0	NW	43	(252, 252)	0.28	0.28	0.75
1	29	True	f	j	0.3420797349972417	0	-35.0	-36.0	-1.0	NW	43	(252, 252)	0.28	0.28	0.75
1	29	True	j	f	0.2665902270018705	0	-35.0	-34.0	1.0	NW	43	(252, 252)	0.28	0.28	0.75
1	29	True	j	f	0.4256308020048891	0	-35.0	-34.0	1.0	NW	43	(252, 252)	0.28	0.28	0.75
1	29	True	f	f	0.3752304439985892	1	-35.0	-36.0	-1.0	NW	43	(252, 252)	0.28	0.28	0.75
1	29	True	f	f	0.4078198570059612	1	-35.0	-36.0	-1.0	NW	43	(252, 252)	0.28	0.28	0.75
1	29	True	j	j	0.2119365780017688	1	-35.0	-34.0	1.0	SE	43	(252, 252)	0.28	0.28	0.75
1	29	True	j	f	0.3168729780009016	0	-35.0	-34.0	1.0	NW	43	(252, 252)	0.28	0.28	0.75
1	29	True	f	j	0.6858965290011838	0	-35.0	-36.0	-1.0	NW	43	(252, 252)	0.28	0.28	0.75
1	29	True	j	f	0.2189209990028757	0	-35.0	-34.0	1.0	NW	43	(252, 252)	0.28	0.28	0.75
1	29	True	f	f	0.257693838000705	1	-35.0	-36.0	-1.0	SE	43	(252, 252)	0.28	0.28	0.75
1	29	True	j	j	0.5020082339979126	1	-35.0	-34.0	1.0	SE	43	(252, 252)	0.28	0.28	0.75
1	29	True	j	j	0.4342602410033578	1	-35.0	-34.0	1.0	NW	43	(252, 252)	0.28	0.28	0.75
1	29	True	f	j	0.2135634130027028	0	-35.0	-36.0	-1.0	SE	43	(252, 252)	0.28	0.28	0.75
1	29	True	j	f	0.2373057430013432	0	-35.0	-34.0	1.0	NW	43	(252, 252)	0.28	0.28	0.75
1	29	True	f	j	0.2178065529951709	0	-35.0	-36.0	-1.0	NW	43	(252, 252)	0.28	0.28	0.75
1	29	True	j	f	0.2368207710023853	0	-35.0	-34.0	1.0	NW	43	(252, 252)	0.28	0.28	0.75
1	29	True	j	j	0.2200151579963858	1	-35.0	-34.0	1.0	NW	43	(252, 252)	0.28	0.28	0.75
1	29	True	f	j	0.3363656410001567	0	-35.0	-36.0	-1.0	SE	43	(252, 252)	0.28	0.28	0.75
1	29	True	f	f	0.334535229994799	1	-35.0	-36.0	-1.0	SE	43	(252, 252)	0.28	0.28	0.75
1	29	True	j	j	0.4354381759985699	1	-35.0	-34.0	1.0	NW	43	(252, 252)	0.28	0.28	0.75
1	29	True	f	j	0.4191306700013228	0	-35.0	-36.0	-1.0	SE	43	(252, 252)	0.28	0.28	0.75
1	29	True	j	j	0.1690318799956003	1	-35.0	-34.0	1.0	SE	43	(252, 252)	0.28	0.28	0.75
1	29	True	j	j	0.2640353910028352	1	-35.0	-34.0	1.0	NW	43	(252, 252)	0.28	0.28	0.75
1	29	True	f	j	0.2197417780043906	0	-35.0	-36.0	-1.0	SE	43	(252, 252)	0.28	0.28	0.75
1	29	True	j	j	0.4773418660042807	1	-35.0	-34.0	1.0	SE	43	(252, 252)	0.28	0.28	0.75
1	29	True	j	f	0.2647992560014245	0	-35.0	-34.0	1.0	NW	43	(252, 252)	0.28	0.28	0.75
1	29	True	f	f	0.2005307739964337	1	-35.0	-36.0	-1.0	NW	43	(252, 252)	0.28	0.28	0.75
1	29	True	j	j	0.2295982180003193	1	-35.0	-34.0	1.0	SE	43	(252, 252)	0.28	0.28	0.75
1	29	True	f	j	0.247876230001566	0	-35.0	-36.0	-1.0	SE	43	(252, 252)	0.28	0.28	0.75
1	29	True	f	f	0.2155598009994719	1	-35.0	-36.0	-1.0	NW	43	(252, 252)	0.28	0.28	0.75
1	29	True	j	j	0.2388502239991794	1	-35.0	-34.0	1.0	SE	43	(252, 252)	0.28	0.28	0.75
1	29	True	f	f	0.2887714590033283	1	-35.0	-36.0	-1.0	NW	43	(252, 252)	0.28	0.28	0.75
1	29	True	j	j	0.144487386001856	1	-35.0	-34.0	1.0	NW	43	(252, 252)	0.28	0.28	0.75
1	29	True	f	j	0.3298382699940703	0	-35.0	-36.0	-1.0	SE	43	(252, 252)	0.28	0.28	0.75
1	29	True	f	f	0.6378488929985906	1	-35.0	-36.0	-1.0	NW	43	(252, 252)	0.28	0.28	0.75
1	29	True	j	f	0.2165960369966342	0	-35.0	-34.0	1.0	SE	43	(252, 252)	0.28	0.28	0.75
1	29	True	j	j	0.3573813889961457	1	-35.0	-34.0	1.0	NW	43	(252, 252)	0.28	0.28	0.75
1	29	True	j	f	0.2597115749958902	0	-35.0	-34.0	1.0	NW	43	(252, 252)	0.28	0.28	0.75
1	29	True	f	j	1.418445110997709	0	-35.0	-36.0	-1.0	SE	43	(252, 252)	0.28	0.28	0.75
1	29	True	j	j	0.2557897660008166	1	-35.0	-34.0	1.0	NW	43	(252, 252)	0.28	0.28	0.75
1	29	True	f	j	0.2630316540016792	0	-35.0	-36.0	-1.0	NW	43	(252, 252)	0.28	0.28	0.75
1	29	True	f	f	0.168168071002583	1	-35.0	-36.0	-1.0	SE	43	(252, 252)	0.28	0.28	0.75
1	29	True	j	j	0.2525804809993133	1	-35.0	-34.0	1.0	SE	43	(252, 252)	0.28	0.28	0.75
1	29	True	j	f	0.0548519910007598	0	-35.0	-34.0	1.0	NW	43	(252, 252)	0.28	0.28	0.75
1	29	True	j	j	0.4205990779955755	1	-35.0	-34.0	1.0	SE	43	(252, 252)	0.28	0.28	0.75
1	29	True	f	j	0.3359297679999145	0	-35.0	-36.0	-1.0	SE	43	(252, 252)	0.28	0.28	0.75
1	29	True	f	j	0.2505524320004042	0	-35.0	-36.0	-1.0	NW	43	(252, 252)	0.28	0.28	0.75
1	29	True	f	f	0.3235804189971532	1	-35.0	-36.0	-1.0	NW	43	(252, 252)	0.28	0.28	0.75
1	29	True	f	f	0.2877239250010461	1	-35.0	-36.0	-1.0	NW	43	(252, 252)	0.28	0.28	0.75
1	29	True	f	j	0.2965128310024738	0	-35.0	-36.0	-1.0	SE	43	(252, 252)	0.28	0.28	0.75
1	29	True	f	j	0.2666992250015028	0	-35.0	-36.0	-1.0	NW	43	(252, 252)	0.28	0.28	0.75
1	29	True	f	j	0.3926617990000522	0	-35.0	-36.0	-1.0	SE	43	(252, 252)	0.28	0.28	0.75
1	29	True	f	j	0.0367078979979851	0	-35.0	-36.0	-1.0	NW	43	(252, 252)	0.28	0.28	0.75
1	29	True	j	f	0.502627461006341	0	-35.0	-34.0	1.0	NW	43	(252, 252)	0.28	0.28	0.75
1	29	True	j	f	0.2657961649965727	0	-35.0	-34.0	1.0	NW	43	(252, 252)	0.28	0.28	0.75
1	29	True	j	j	0.2838242099969648	1	-35.0	-34.0	1.0	SE	43	(252, 252)	0.28	0.28	0.75
1	29	True	f	f	0.2303962339938152	1	-35.0	-36.0	-1.0	NW	43	(252, 252)	0.28	0.28	0.75
1	29	True	f	f	0.2688358290033648	1	-35.0	-36.0	-1.0	SE	43	(252, 252)	0.28	0.28	0.75
1	29	True	j	j	0.5292372080002679	1	-35.0	-34.0	1.0	NW	43	(252, 252)	0.28	0.28	0.75
1	29	True	j	f	0.3778698160022031	0	-35.0	-34.0	1.0	NW	43	(252, 252)	0.28	0.28	0.75
1	29	True	j	j	0.2710919580058544	1	-35.0	-34.0	1.0	SE	43	(252, 252)	0.28	0.28	0.75
1	29	True	j	j	0.2674693660010234	1	-35.0	-34.0	1.0	NW	43	(252, 252)	0.28	0.28	0.75
1	29	True	j	j	0.1946657209991826	1	-35.0	-34.0	1.0	NW	43	(252, 252)	0.28	0.28	0.75
1	29	True	f	f	0.2318323420040542	1	-35.0	-36.0	-1.0	SE	43	(252, 252)	0.28	0.28	0.75
1	29	True	f	j	0.2838034349988447	0	-35.0	-36.0	-1.0	NW	43	(252, 252)	0.28	0.28	0.75
1	29	True	j	j	0.2573936260014307	1	-35.0	-34.0	1.0	SE	43	(252, 252)	0.28	0.28	0.75
1	29	True	j	j	0.2494787039977382	1	-35.0	-34.0	1.0	SE	43	(252, 252)	0.28	0.28	0.75
1	29	True	f	j	0.0969511460061767	0	-35.0	-36.0	-1.0	SE	43	(252, 252)	0.28	0.28	0.75
1	29	True	j	j	0.4983755529974587	1	-35.0	-34.0	1.0	SE	43	(252, 252)	0.28	0.28	0.75
1	29	True	f	j	0.3148650709990761	0	-35.0	-36.0	-1.0	SE	43	(252, 252)	0.28	0.28	0.75
1	29	True	j	f	0.2881524249969516	0	-35.0	-34.0	1.0	NW	43	(252, 252)	0.28	0.28	0.75
1	29	True	j	j	0.4706076829970698	1	-35.0	-34.0	1.0	SE	43	(252, 252)	0.28	0.28	0.75
1	29	True	j	j	0.3267132159962784	1	-35.0	-34.0	1.0	SE	43	(252, 252)	0.28	0.28	0.75
1	29	True	j	j	0.2652891670004464	1	-35.0	-34.0	1.0	NW	43	(252, 252)	0.28	0.28	0.75
1	29	True	f	j	0.2810704210060066	0	-35.0	-36.0	-1.0	NW	43	(252, 252)	0.28	0.28	0.75
1	29	True	f	j	0.3088823189973482	0	-35.0	-36.0	-1.0	SE	43	(252, 252)	0.28	0.28	0.75
1	29	True	j	j	0.4642682330013485	1	-35.0	-34.0	1.0	NW	43	(252, 252)	0.28	0.28	0.75
1	29	True	f	j	0.2393320869960007	0	-35.0	-36.0	-1.0	NW	43	(252, 252)	0.28	0.28	0.75
1	29	True	j	j	0.2542996060001314	1	-35.0	-34.0	1.0	SE	43	(252, 252)	0.28	0.28	0.75
1	29	True	f	j	0.2312085239973385	0	-35.0	-36.0	-1.0	NW	43	(252, 252)	0.28	0.28	0.75
1	29	True	f	j	0.937379121001868	0	-35.0	-36.0	-1.0	NW	43	(252, 252)	0.28	0.28	0.75
1	29	True	j	j	0.9873771080019652	1	-35.0	-34.0	1.0	SE	43	(252, 252)	0.28	0.28	0.75
1	29	True	f	j	0.3330135259966482	0	-35.0	-36.0	-1.0	NW	43	(252, 252)	0.28	0.28	0.75
1	29	True	j	f	0.3002244009985588	0	-35.0	-34.0	1.0	NW	43	(252, 252)	0.28	0.28	0.75
1	29	True	f	j	0.3476658459985629	0	-35.0	-36.0	-1.0	NW	43	(252, 252)	0.28	0.28	0.75
1	29	True	j	f	0.2827725780007313	0	-35.0	-34.0	1.0	NW	43	(252, 252)	0.28	0.28	0.75
1	29	True	f	j	0.3394918690028135	0	-35.0	-36.0	-1.0	SE	43	(252, 252)	0.28	0.28	0.75
1	29	True	f	j	0.2585050790003151	0	-35.0	-36.0	-1.0	SE	43	(252, 252)	0.28	0.28	0.75
1	29	True	f	j	0.3881091229995945	0	-35.0	-36.0	-1.0	NW	43	(252, 252)	0.28	0.28	0.75
1	29	True	f	f	0.1861596599992481	1	-35.0	-36.0	-1.0	NW	43	(252, 252)	0.28	0.28	0.75
1	29	True	f	f	0.2254344879984273	1	-35.0	-36.0	-1.0	SE	43	(252, 252)	0.28	0.28	0.75
1	29	True	f	f	0.2202712790021905	1	-35.0	-36.0	-1.0	NW	43	(252, 252)	0.28	0.28	0.75
1	29	True	j	f	0.2308135950006544	0	-35.0	-34.0	1.0	NW	43	(252, 252)	0.28	0.28	0.75
1	29	True	j	f	0.2135874540035729	0	-35.0	-34.0	1.0	NW	43	(252, 252)	0.28	0.28	0.75
1	29	True	j	j	0.1987035400015884	1	-35.0	-34.0	1.0	NW	43	(252, 252)	0.28	0.28	0.75
1	29	True	j	j	0.2966415789996972	1	-35.0	-34.0	1.0	SE	43	(252, 252)	0.28	0.28	0.75
1	29	True	f	f	0.3007434829996782	1	-35.0	-36.0	-1.0	NW	43	(252, 252)	0.28	0.28	0.75
1	29	True	f	f	0.3437731899975915	1	-35.0	-36.0	-1.0	NW	43	(252, 252)	0.28	0.28	0.75
1	29	True	f	f	0.2983463809941895	1	-35.0	-36.0	-1.0	SE	43	(252, 252)	0.28	0.28	0.75
1	29	True	f	j	0.2390718850001576	0	-35.0	-36.0	-1.0	NW	43	(252, 252)	0.28	0.28	0.75
1	29	True	j	j	0.2414269229993806	1	-35.0	-34.0	1.0	SE	43	(252, 252)	0.28	0.28	0.75
1	29	True	j	f	0.2561862060028943	0	-35.0	-34.0	1.0	SE	43	(252, 252)	0.28	0.28	0.75
1	29	True	j	f	0.4250325230023009	0	-35.0	-34.0	1.0	SE	43	(252, 252)	0.28	0.28	0.75
1	29	True	f	j	0.2703412550035864	0	-35.0	-36.0	-1.0	SE	43	(252, 252)	0.28	0.28	0.75
1	29	True	j	j	0.7705175250011962	1	-35.0	-34.0	1.0	NW	43	(252, 252)	0.28	0.28	0.75
1	29	True	f	j	1.0039275609960896	0	-35.0	-36.0	-1.0	SE	43	(252, 252)	0.28	0.28	0.75
1	29	True	j	j	0.1218945180007722	1	-35.0	-34.0	1.0	NW	43	(252, 252)	0.28	0.28	0.75
1	29	True	f	j	0.2420521389940404	0	-35.0	-36.0	-1.0	NW	43	(252, 252)	0.28	0.28	0.75
1	29	True	j	f	0.2490803030013921	0	-35.0	-34.0	1.0	SE	43	(252, 252)	0.28	0.28	0.75
1	29	True	j	f	0.2115875160016003	0	-35.0	-34.0	1.0	NW	43	(252, 252)	0.28	0.28	0.75
1	29	True	f	j	0.0910618779962533	0	-35.0	-36.0	-1.0	SE	43	(252, 252)	0.28	0.28	0.75
1	29	True	f	f	0.2090495459997328	1	-35.0	-36.0	-1.0	NW	43	(252, 252)	0.28	0.28	0.75
1	29	True	f	f	0.2355010780011071	1	-35.0	-36.0	-1.0	SE	43	(252, 252)	0.28	0.28	0.75
1	29	True	j	f	0.3288261100024101	0	-35.0	-34.0	1.0	NW	43	(252, 252)	0.28	0.28	0.75
1	29	True	f	j	0.2897477820006315	0	-35.0	-36.0	-1.0	NW	43	(252, 252)	0.28	0.28	0.75
1	29	True	j	f	0.2462355620009475	0	-35.0	-34.0	1.0	NW	43	(252, 252)	0.28	0.28	0.75
1	29	True	j	f	0.2799848819995532	0	-35.0	-34.0	1.0	NW	43	(252, 252)	0.28	0.28	0.75
1	29	True	j	j	0.2939816869984497	1	-35.0	-34.0	1.0	SE	43	(252, 252)	0.28	0.28	0.75
1	29	True	f	j	0.3834037089982303	0	-35.0	-36.0	-1.0	SE	43	(252, 252)	0.28	0.28	0.75
1	29	True	f	f	0.2407048230015789	1	-35.0	-36.0	-1.0	NW	43	(252, 252)	0.28	0.28	0.75
1	29	True	j	f	0.2757595489965752	0	-35.0	-34.0	1.0	NW	43	(252, 252)	0.28	0.28	0.75
1	29	True	f	j	0.2722507819999009	0	-35.0	-36.0	-1.0	NW	43	(252, 252)	0.28	0.28	0.75
1	29	True	j	f	0.4542056169957504	0	-35.0	-34.0	1.0	NW	43	(252, 252)	0.28	0.28	0.75
1	29	True	j	j	0.2345372950003366	1	-35.0	-34.0	1.0	SE	43	(252, 252)	0.28	0.28	0.75
1	29	True	f	j	0.0586816779978107	0	-35.0	-36.0	-1.0	NW	43	(252, 252)	0.28	0.28	0.75
1	29	True	f	j	0.2568314050004119	0	-35.0	-36.0	-1.0	SE	43	(252, 252)	0.28	0.28	0.75
1	29	True	j	j	0.3074561530011124	1	-35.0	-34.0	1.0	NW	43	(252, 252)	0.28	0.28	0.75
1	29	True	j	j	0.363995702995453	1	-35.0	-34.0	1.0	SE	43	(252, 252)	0.28	0.28	0.75
1	29	True	j	j	0.0930201739975018	1	-35.0	-34.0	1.0	SE	43	(252, 252)	0.28	0.28	0.75
1	29	True	f	f	0.2468557679967489	1	-35.0	-36.0	-1.0	SE	43	(252, 252)	0.28	0.28	0.75
1	29	True	f	f	0.2766831580011057	1	-35.0	-36.0	-1.0	NW	43	(252, 252)	0.28	0.28	0.75
1	29	True	j	f	0.3398512540006777	0	-35.0	-34.0	1.0	NW	43	(252, 252)	0.28	0.28	0.75
1	29	True	f	f	0.2472031369979959	1	-35.0	-36.0	-1.0	SE	43	(252, 252)	0.28	0.28	0.75
1	29	True	f	f	0.1961620210058754	1	-35.0	-36.0	-1.0	SE	43	(252, 252)	0.28	0.28	0.75
1	29	True	f	j	0.2693299489983474	0	-35.0	-36.0	-1.0	NW	43	(252, 252)	0.28	0.28	0.75
1	29	True	j	f	0.2414630759958527	0	-35.0	-34.0	1.0	SE	43	(252, 252)	0.28	0.28	0.75
1	29	True	f	f	0.2232471649986109	1	-35.0	-36.0	-1.0	NW	43	(252, 252)	0.28	0.28	0.75
1	29	True	j	j	0.2484957859996939	1	-35.0	-34.0	1.0	NW	43	(252, 252)	0.28	0.28	0.75
1	29	True	f	f	0.2677303000018582	1	-35.0	-36.0	-1.0	NW	43	(252, 252)	0.28	0.28	0.75
1	29	True	j	f	0.2246528410032624	0	-35.0	-34.0	1.0	NW	43	(252, 252)	0.28	0.28	0.75
1	29	True	j	f	0.0933737180021125	0	-35.0	-34.0	1.0	SE	43	(252, 252)	0.28	0.28	0.75
1	29	True	j	f	0.2123912870010826	0	-35.0	-34.0	1.0	SE	43	(252, 252)	0.28	0.28	0.75
1	29	True	j	j	1.4097625680005876	1	-35.0	-34.0	1.0	NW	43	(252, 252)	0.28	0.28	0.75
1	29	True	j	j	0.2618036860003485	1	-35.0	-34.0	1.0	NW	43	(252, 252)	0.28	0.28	0.75
1	29	True	f	j	0.4116272059982293	0	-35.0	-36.0	-1.0	NW	43	(252, 252)	0.28	0.28	0.75
1	29	True	f	f	0.2444935560051817	1	-35.0	-36.0	-1.0	SE	43	(252, 252)	0.28	0.28	0.75
1	29	True	f	f	0.2596400699985679	1	-35.0	-36.0	-1.0	SE	43	(252, 252)	0.28	0.28	0.75
1	29	True	j	f	0.2496055919982609	0	-35.0	-34.0	1.0	NW	43	(252, 252)	0.28	0.28	0.75
1	29	True	j	j	0.4299434019994805	1	-35.0	-34.0	1.0	SE	43	(252, 252)	0.28	0.28	0.75
1	29	True	f	j	0.0894330200026161	0	-35.0	-36.0	-1.0	NW	43	(252, 252)	0.28	0.28	0.75
1	29	True	j	f	0.0474826659992686	0	-35.0	-34.0	1.0	NW	43	(252, 252)	0.28	0.28	0.75
1	29	True	j	j	0.7990720680027152	1	-35.0	-34.0	1.0	SE	43	(252, 252)	0.28	0.28	0.75
1	29	True	f	j	0.541334393004945	0	-35.0	-36.0	-1.0	NW	43	(252, 252)	0.28	0.28	0.75
1	29	True	j	f	0.3058183699977235	0	-35.0	-34.0	1.0	SE	43	(252, 252)	0.28	0.28	0.75
1	29	True	f	j	0.288642024002911	0	-35.0	-36.0	-1.0	SE	43	(252, 252)	0.28	0.28	0.75
1	29	True	j	j	0.5216663169994717	1	-35.0	-34.0	1.0	NW	43	(252, 252)	0.28	0.28	0.75
1	29	True	j	j	0.2966469729944947	1	-35.0	-34.0	1.0	SE	43	(252, 252)	0.28	0.28	0.75
1	29	True	j	f	0.2674962680030148	0	-35.0	-34.0	1.0	SE	43	(252, 252)	0.28	0.28	0.75
1	29	True	j	j	0.4083754329985822	1	-35.0	-34.0	1.0	SE	43	(252, 252)	0.28	0.28	0.75
1	29	True	f	j	0.4581599419980193	0	-35.0	-36.0	-1.0	SE	43	(252, 252)	0.28	0.28	0.75
1	29	True	f	j	0.2133973559975857	0	-35.0	-36.0	-1.0	NW	43	(252, 252)	0.28	0.28	0.75
1	29	True	j	f	0.3208485960058169	0	-35.0	-34.0	1.0	SE	43	(252, 252)	0.28	0.28	0.75
1	29	True	j	j	0.3193206479991204	1	-35.0	-34.0	1.0	NW	43	(252, 252)	0.28	0.28	0.75
1	29	True	j	j	0.2933345929995994	1	-35.0	-34.0	1.0	NW	43	(252, 252)	0.28	0.28	0.75
1	29	True	j	j	0.2617049799955566	1	-35.0	-34.0	1.0	SE	43	(252, 252)	0.28	0.28	0.75
1	29	True	f	j	0.3845188240011339	0	-35.0	-36.0	-1.0	NW	43	(252, 252)	0.28	0.28	0.75
1	29	True	f	f	0.2903319750039372	1	-35.0	-36.0	-1.0	NW	43	(252, 252)	0.28	0.28	0.75
1	29	True	f	f	0.5594479749997845	1	-35.0	-36.0	-1.0	SE	43	(252, 252)	0.28	0.28	0.75
1	29	True	j	j	0.3393204280000645	1	-35.0	-34.0	1.0	NW	43	(252, 252)	0.28	0.28	0.75
1	29	True	j	f	0.343462452001404	0	-35.0	-34.0	1.0	SE	43	(252, 252)	0.28	0.28	0.75
1	29	True	j	j	0.601718803998665	1	-35.0	-34.0	1.0	NW	43	(252, 252)	0.28	0.28	0.75
1	29	True	j	j	0.5711343459988711	1	-35.0	-34.0	1.0	SE	43	(252, 252)	0.28	0.28	0.75
1	29	True	j	j	0.4608165570025448	1	-35.0	-34.0	1.0	SE	43	(252, 252)	0.28	0.28	0.75
1	29	True	j	j	0.2364184600010048	1	-35.0	-34.0	1.0	SE	43	(252, 252)	0.28	0.28	0.75
1	29	True	f	f	0.3564703679949161	1	-35.0	-36.0	-1.0	SE	43	(252, 252)	0.28	0.28	0.75
1	29	True	f	j	0.3668295709940139	0	-35.0	-36.0	-1.0	NW	43	(252, 252)	0.28	0.28	0.75
1	29	True	j	f	0.263571151997894	0	-35.0	-34.0	1.0	NW	43	(252, 252)	0.28	0.28	0.75
1	29	True	f	f	0.2078114019968779	1	-35.0	-36.0	-1.0	SE	43	(252, 252)	0.28	0.28	0.75
1	29	True	f	f	0.1339065119973383	1	-35.0	-36.0	-1.0	NW	43	(252, 252)	0.28	0.28	0.75
1	29	True	f	j	0.2403385430006892	0	-35.0	-36.0	-1.0	SE	43	(252, 252)	0.28	0.28	0.75
1	29	True	j	f	0.2271997909992933	0	-35.0	-34.0	1.0	NW	43	(252, 252)	0.28	0.28	0.75
1	29	True	f	f	0.216692490997957	1	-35.0	-36.0	-1.0	SE	43	(252, 252)	0.28	0.28	0.75
1	29	True	f	f	0.2705893329984974	1	-35.0	-36.0	-1.0	SE	43	(252, 252)	0.28	0.28	0.75
1	29	True	f	j	0.2688294960025814	0	-35.0	-36.0	-1.0	SE	43	(252, 252)	0.28	0.28	0.75
1	29	True	f	j	0.5949137889983831	0	-35.0	-36.0	-1.0	NW	43	(252, 252)	0.28	0.28	0.75
1	29	True	f	f	0.2590242320002289	1	-35.0	-36.0	-1.0	NW	43	(252, 252)	0.28	0.28	0.75
1	29	True	f	j	0.3090977399988333	0	-35.0	-36.0	-1.0	NW	43	(252, 252)	0.28	0.28	0.75
1	29	True	f	j	0.2311157810036093	0	-35.0	-36.0	-1.0	NW	43	(252, 252)	0.28	0.28	0.75
1	29	True	j	j	0.4525358929968206	1	-35.0	-34.0	1.0	SE	43	(252, 252)	0.28	0.28	0.75
1	29	True	j	j	0.2150662659987574	1	-35.0	-34.0	1.0	SE	43	(252, 252)	0.28	0.28	0.75
1	29	True	j	j	0.3095435550058028	1	-35.0	-34.0	1.0	NW	43	(252, 252)	0.28	0.28	0.75
1	29	True	j	j	0.4756127410000772	1	-35.0	-34.0	1.0	NW	43	(252, 252)	0.28	0.28	0.75
1	29	True	j	f	0.2599841420014854	0	-35.0	-34.0	1.0	SE	43	(252, 252)	0.28	0.28	0.75
1	29	True	j	j	0.2472138779994566	1	-35.0	-34.0	1.0	SE	43	(252, 252)	0.28	0.28	0.75
1	29	True	j	j	0.35012854100205	1	-35.0	-34.0	1.0	SE	43	(252, 252)	0.28	0.28	0.75
1	29	True	j	j	0.4042004099974292	1	-35.0	-34.0	1.0	NW	43	(252, 252)	0.28	0.28	0.75
1	29	True	j	j	0.2840672689999337	1	-35.0	-34.0	1.0	NW	43	(252, 252)	0.28	0.28	0.75
1	29	True	j	f	0.6181841619982151	0	-35.0	-34.0	1.0	SE	43	(252, 252)	0.28	0.28	0.75
1	29	True	f	f	1.148252044004039	1	-35.0	-36.0	-1.0	NW	43	(252, 252)	0.28	0.28	0.75
1	29	True	j	f	0.2533229790060431	0	-35.0	-34.0	1.0	SE	43	(252, 252)	0.28	0.28	0.75
1	29	True	j	f	0.4409533220023149	0	-35.0	-34.0	1.0	SE	43	(252, 252)	0.28	0.28	0.75
1	29	True	f	j	0.3328837790031684	0	-35.0	-36.0	-1.0	NW	43	(252, 252)	0.28	0.28	0.75
1	29	True	j	f	0.3783052670041797	0	-35.0	-34.0	1.0	SE	43	(252, 252)	0.28	0.28	0.75
1	29	True	f	j	0.5535730789997615	0	-35.0	-36.0	-1.0	NW	43	(252, 252)	0.28	0.28	0.75
1	29	True	f	f	0.148171064996859	1	-35.0	-36.0	-1.0	NW	43	(252, 252)	0.28	0.28	0.75
1	29	True	f	f	0.2836496250019991	1	-35.0	-36.0	-1.0	NW	43	(252, 252)	0.28	0.28	0.75
1	29	True	f	f	0.2754944389962475	1	-35.0	-36.0	-1.0	NW	43	(252, 252)	0.28	0.28	0.75
1	29	True	j	f	0.1403684510005405	0	-35.0	-34.0	1.0	NW	43	(252, 252)	0.28	0.28	0.75
1	29	True	f	f	0.292124400002649	1	-35.0	-36.0	-1.0	NW	43	(252, 252)	0.28	0.28	0.75
1	29	True	j	f	0.2456730550038628	0	-35.0	-34.0	1.0	NW	43	(252, 252)	0.28	0.28	0.75
1	29	True	f	f	0.9696855990041512	1	-35.0	-36.0	-1.0	SE	43	(252, 252)	0.28	0.28	0.75
1	29	True	j	f	0.2342497409990755	0	-35.0	-34.0	1.0	SE	43	(252, 252)	0.28	0.28	0.75
1	29	True	f	f	0.1560193260011146	1	-35.0	-36.0	-1.0	NW	43	(252, 252)	0.28	0.28	0.75
1	29	True	j	j	1.1638807669951348	1	-35.0	-34.0	1.0	SE	43	(252, 252)	0.28	0.28	0.75
1	29	True	f	j	1.8404211180022685	0	-35.0	-36.0	-1.0	NW	43	(252, 252)	0.28	0.28	0.75
1	29	True	f	f	0.244663611993019	1	-35.0	-36.0	-1.0	NW	43	(252, 252)	0.28	0.28	0.75
1	29	True	f	f	0.5292566550051561	1	-35.0	-36.0	-1.0	NW	43	(252, 252)	0.28	0.28	0.75
1	29	True	f	f	0.4516468649962917	1	-35.0	-36.0	-1.0	NW	43	(252, 252)	0.28	0.28	0.75
1	29	True	j	f	0.2467760529980296	0	-35.0	-34.0	1.0	NW	43	(252, 252)	0.28	0.28	0.75
1	29	True	f	f	0.2208997210036614	1	-35.0	-36.0	-1.0	NW	43	(252, 252)	0.28	0.28	0.75
1	29	True	j	f	0.2934839869994903	0	-35.0	-34.0	1.0	SE	43	(252, 252)	0.28	0.28	0.75
1	29	True	f	f	0.3305577380015165	1	-35.0	-36.0	-1.0	NW	43	(252, 252)	0.28	0.28	0.75
1	29	True	f	f	0.0311378830010653	1	-35.0	-36.0	-1.0	NW	43	(252, 252)	0.28	0.28	0.75
1	29	True	j	f	0.2276811900010216	0	-35.0	-34.0	1.0	NW	43	(252, 252)	0.28	0.28	0.75
1	29	True	f	f	0.4047136979934294	1	-35.0	-36.0	-1.0	NW	43	(252, 252)	0.28	0.28	0.75
1	29	True	f	f	0.1147404630028177	1	-35.0	-36.0	-1.0	NW	43	(252, 252)	0.28	0.28	0.75
1	29	True	f	j	0.2510930900025414	0	-35.0	-36.0	-1.0	SE	43	(252, 252)	0.28	0.28	0.75
1	29	True	f	f	0.1885103219974553	1	-35.0	-36.0	-1.0	NW	43	(252, 252)	0.28	0.28	0.75
1	29	True	f	f	0.0950374149979325	1	-35.0	-36.0	-1.0	SE	43	(252, 252)	0.28	0.28	0.75
1	29	True	j	j	0.2330643570021493	1	-35.0	-34.0	1.0	SE	43	(252, 252)	0.28	0.28	0.75
1	29	True	j	j	0.3966100859979633	1	-35.0	-34.0	1.0	NW	43	(252, 252)	0.28	0.28	0.75
1	29	True	j	j	0.2387341759967967	1	-35.0	-34.0	1.0	NW	43	(252, 252)	0.28	0.28	0.75
1	29	True	f	j	0.2464910959970438	0	-35.0	-36.0	-1.0	SE	43	(252, 252)	0.28	0.28	0.75
1	29	True	j	j	0.3555435309972381	1	-35.0	-34.0	1.0	SE	43	(252, 252)	0.28	0.28	0.75
1	29	True	f	j	0.4484805719985161	0	-35.0	-36.0	-1.0	SE	43	(252, 252)	0.28	0.28	0.75
1	29	True	f	j	0.4063718149991473	0	-35.0	-36.0	-1.0	NW	43	(252, 252)	0.28	0.28	0.75
1	29	True	f	j	0.2245519349962705	0	-35.0	-36.0	-1.0	SE	43	(252, 252)	0.28	0.28	0.75
1	29	True	j	f	0.2564842459978536	0	-35.0	-34.0	1.0	NW	43	(252, 252)	0.28	0.28	0.75
1	29	True	j	j	0.3969703710026806	1	-35.0	-34.0	1.0	SE	43	(252, 252)	0.28	0.28	0.75
1	29	True	j	f	0.4103584980039159	0	-35.0	-34.0	1.0	SE	43	(252, 252)	0.28	0.28	0.75
1	29	True	f	j	0.3005328709987225	0	-35.0	-36.0	-1.0	NW	43	(252, 252)	0.28	0.28	0.75
1	29	True	j	j	0.3143925149997812	1	-35.0	-34.0	1.0	NW	43	(252, 252)	0.28	0.28	0.75
1	29	True	j	j	0.4673249229963403	1	-35.0	-34.0	1.0	SE	43	(252, 252)	0.28	0.28	0.75
1	29	True	j	j	0.4008292280050227	1	-35.0	-34.0	1.0	NW	43	(252, 252)	0.28	0.28	0.75
1	29	True	j	j	0.4077712830039672	1	-35.0	-34.0	1.0	NW	43	(252, 252)	0.28	0.28	0.75
1	29	True	f	j	0.2610684789979132	0	-35.0	-36.0	-1.0	SE	43	(252, 252)	0.28	0.28	0.75
1	29	True	j	j	0.4046562840012484	1	-35.0	-34.0	1.0	NW	43	(252, 252)	0.28	0.28	0.75
1	29	True	j	j	1.0615020740006005	1	-35.0	-34.0	1.0	NW	43	(252, 252)	0.28	0.28	0.75
1	29	True	f	f	0.2997328010023921	1	-35.0	-36.0	-1.0	SE	43	(252, 252)	0.28	0.28	0.75
1	29	True	j	f	0.3640891959948931	0	-35.0	-34.0	1.0	NW	43	(252, 252)	0.28	0.28	0.75
1	29	True	f	f	0.2307238909997977	1	-35.0	-36.0	-1.0	NW	43	(252, 252)	0.28	0.28	0.75
1	29	True	j	j	0.2502839750013663	1	-35.0	-34.0	1.0	SE	43	(252, 252)	0.28	0.28	0.75
1	29	True	f	j	0.2275944840002921	0	-35.0	-36.0	-1.0	SE	43	(252, 252)	0.28	0.28	0.75
1	29	True	f	j	0.044319341002847	0	-35.0	-36.0	-1.0	SE	43	(252, 252)	0.28	0.28	0.75
1	29	True	f	f	2.195876761994441	1	-35.0	-36.0	-1.0	NW	43	(252, 252)	0.28	0.28	0.75
1	29	True	f	f	0.3264978890001657	1	-35.0	-36.0	-1.0	NW	43	(252, 252)	0.28	0.28	0.75
1	29	True	f	f	0.3060096139961388	1	-35.0	-36.0	-1.0	NW	43	(252, 252)	0.28	0.28	0.75
1	29	True	j	j	0.240746212999511	1	-35.0	-34.0	1.0	SE	43	(252, 252)	0.28	0.28	0.75
1	29	True	f	j	0.6623369720036862	0	-35.0	-36.0	-1.0	SE	43	(252, 252)	0.28	0.28	0.75
1	29	True	j	j	0.4597292390026268	1	-35.0	-34.0	1.0	NW	43	(252, 252)	0.28	0.28	0.75
1	29	True	f	j	0.7944536479990347	0	-35.0	-36.0	-1.0	SE	43	(252, 252)	0.28	0.28	0.75
1	29	True	f	j	0.3134635259993956	0	-35.0	-36.0	-1.0	NW	43	(252, 252)	0.28	0.28	0.75
1	29	True	f	f	0.1907244899994111	1	-35.0	-36.0	-1.0	NW	43	(252, 252)	0.28	0.28	0.75
1	29	True	f	f	0.4103226519946474	1	-35.0	-36.0	-1.0	SE	43	(252, 252)	0.28	0.28	0.75
