# Supplementary material for: The curriculum effect in visual learning: The role of readout dimensionality
Source: PLoS Comput Biol. 2026 Jul 24;22(7):e1014553. doi: 10.1371/journal.pcbi.1014553 (PMC13432104; doi:10.1371/journal.pcbi.1014553)
Supplement: S1 Data — (ZIP) [file pcbi.1014553.s009.zip › Data_Final_for_Repository/Non-sequential_subjects/Subject001/20241228_Subject001_NONSEQ_Day_5.csv]

Participant ID	Age	Train	Correct Response	Response	Response time (s)	Correct	Reference Angle (deg)	Orientation (deg)	Angle Separation (deg)	Corner	Viewing Distance (cm)	Stimulus Size (px)	Fixation Time	Probe Time	Cue Time
1	29	False	j	f	0.2188673569980892	0	55.0	56.0	1.0	SW	45	(263, 263)	0.28	0.28	0.75
1	29	False	f	f	0.2644422439989284	1	55.0	54.0	-1.0	NE	45	(263, 263)	0.28	0.28	0.75
1	29	False	j	f	0.2497530420005205	0	55.0	56.0	1.0	SW	45	(263, 263)	0.28	0.28	0.75
1	29	False	j	j	0.8045170460027293	1	55.0	56.0	1.0	NE	45	(263, 263)	0.28	0.28	0.75
1	29	False	j	j	0.1933282340032747	1	55.0	56.0	1.0	NE	45	(263, 263)	0.28	0.28	0.75
1	29	False	f	j	0.9658238050033106	0	55.0	54.0	-1.0	NE	45	(263, 263)	0.28	0.28	0.75
1	29	False	j	j	0.2836958749976475	1	55.0	56.0	1.0	SW	45	(263, 263)	0.28	0.28	0.75
1	29	False	j	j	0.2498999710005591	1	55.0	56.0	1.0	NE	45	(263, 263)	0.28	0.28	0.75
1	29	False	j	f	0.5502356020006118	0	55.0	56.0	1.0	NE	45	(263, 263)	0.28	0.28	0.75
1	29	False	j	f	0.3802704670015373	0	55.0	56.0	1.0	NE	45	(263, 263)	0.28	0.28	0.75
1	29	False	j	f	0.4435929820028832	0	55.0	56.0	1.0	NE	45	(263, 263)	0.28	0.28	0.75
1	29	False	f	j	0.2542404619962326	0	55.0	54.0	-1.0	SW	45	(263, 263)	0.28	0.28	0.75
1	29	False	j	j	0.2794398490004823	1	55.0	56.0	1.0	NE	45	(263, 263)	0.28	0.28	0.75
1	29	False	f	j	0.2188842280011158	0	55.0	54.0	-1.0	SW	45	(263, 263)	0.28	0.28	0.75
1	29	False	f	j	0.3024130400008289	0	55.0	54.0	-1.0	SW	45	(263, 263)	0.28	0.28	0.75
1	29	False	j	j	0.2085649600048782	1	55.0	56.0	1.0	SW	45	(263, 263)	0.28	0.28	0.75
1	29	False	j	j	0.3695196009939536	1	55.0	56.0	1.0	SW	45	(263, 263)	0.28	0.28	0.75
1	29	False	j	j	0.2246621830054209	1	55.0	56.0	1.0	SW	45	(263, 263)	0.28	0.28	0.75
1	29	False	f	j	0.1589561750006396	0	55.0	54.0	-1.0	SW	45	(263, 263)	0.28	0.28	0.75
1	29	False	j	j	0.2684447419960634	1	55.0	56.0	1.0	NE	45	(263, 263)	0.28	0.28	0.75
1	29	False	j	j	0.4219484830027795	1	55.0	56.0	1.0	NE	45	(263, 263)	0.28	0.28	0.75
1	29	False	f	j	0.3346010789973661	0	55.0	54.0	-1.0	NE	45	(263, 263)	0.28	0.28	0.75
1	29	False	f	j	0.2782486129945027	0	55.0	54.0	-1.0	SW	45	(263, 263)	0.28	0.28	0.75
1	29	False	f	j	0.243026269999973	0	55.0	54.0	-1.0	SW	45	(263, 263)	0.28	0.28	0.75
1	29	False	j	j	0.4613284279985237	1	55.0	56.0	1.0	NE	45	(263, 263)	0.28	0.28	0.75
1	29	False	j	j	0.3319872379943263	1	55.0	56.0	1.0	NE	45	(263, 263)	0.28	0.28	0.75
1	29	False	j	j	0.5064093199980562	1	55.0	56.0	1.0	NE	45	(263, 263)	0.28	0.28	0.75
1	29	False	f	f	0.4625202509996597	1	55.0	54.0	-1.0	NE	45	(263, 263)	0.28	0.28	0.75
1	29	False	j	j	0.2824702229991089	1	55.0	56.0	1.0	SW	45	(263, 263)	0.28	0.28	0.75
1	29	False	j	j	0.2485204650001833	1	55.0	56.0	1.0	NE	45	(263, 263)	0.28	0.28	0.75
1	29	False	f	j	0.3380464680012665	0	55.0	54.0	-1.0	NE	45	(263, 263)	0.28	0.28	0.75
1	29	False	f	j	0.2718699600009131	0	55.0	54.0	-1.0	NE	45	(263, 263)	0.28	0.28	0.75
1	29	False	f	j	0.3126895789973787	0	55.0	54.0	-1.0	NE	45	(263, 263)	0.28	0.28	0.75
1	29	False	j	j	0.4021504769989406	1	55.0	56.0	1.0	NE	45	(263, 263)	0.28	0.28	0.75
1	29	False	f	j	0.1110216129964101	0	55.0	54.0	-1.0	SW	45	(263, 263)	0.28	0.28	0.75
1	29	False	f	j	0.3779838400005246	0	55.0	54.0	-1.0	NE	45	(263, 263)	0.28	0.28	0.75
1	29	False	f	j	0.3393030630031717	0	55.0	54.0	-1.0	NE	45	(263, 263)	0.28	0.28	0.75
1	29	False	f	j	0.1098222820000955	0	55.0	54.0	-1.0	NE	45	(263, 263)	0.28	0.28	0.75
1	29	False	j	j	0.5486115379972034	1	55.0	56.0	1.0	NE	45	(263, 263)	0.28	0.28	0.75
1	29	False	f	j	0.4301742910029134	0	55.0	54.0	-1.0	NE	45	(263, 263)	0.28	0.28	0.75
1	29	False	f	j	0.3382182310015196	0	55.0	54.0	-1.0	NE	45	(263, 263)	0.28	0.28	0.75
1	29	False	f	j	0.3852027160028228	0	55.0	54.0	-1.0	NE	45	(263, 263)	0.28	0.28	0.75
1	29	False	j	j	0.5543914180016145	1	55.0	56.0	1.0	SW	45	(263, 263)	0.28	0.28	0.75
1	29	False	j	j	0.2649738410036661	1	55.0	56.0	1.0	SW	45	(263, 263)	0.28	0.28	0.75
1	29	False	j	j	0.3584525939950254	1	55.0	56.0	1.0	SW	45	(263, 263)	0.28	0.28	0.75
1	29	False	f	j	0.3172218639956554	0	55.0	54.0	-1.0	NE	45	(263, 263)	0.28	0.28	0.75
1	29	False	f	j	0.4149448329990264	0	55.0	54.0	-1.0	NE	45	(263, 263)	0.28	0.28	0.75
1	29	False	j	j	0.2029325379990041	1	55.0	56.0	1.0	SW	45	(263, 263)	0.28	0.28	0.75
1	29	False	j	j	0.3144295620004413	1	55.0	56.0	1.0	SW	45	(263, 263)	0.28	0.28	0.75
1	29	False	f	f	0.1121320420061238	1	55.0	54.0	-1.0	NE	45	(263, 263)	0.28	0.28	0.75
1	29	False	j	f	0.2811666229972616	0	55.0	56.0	1.0	NE	45	(263, 263)	0.28	0.28	0.75
1	29	False	f	j	0.2966057439989527	0	55.0	54.0	-1.0	SW	45	(263, 263)	0.28	0.28	0.75
1	29	False	f	j	0.2993807899983949	0	55.0	54.0	-1.0	SW	45	(263, 263)	0.28	0.28	0.75
1	29	False	f	f	0.9277524200006156	1	55.0	54.0	-1.0	SW	45	(263, 263)	0.28	0.28	0.75
1	29	False	j	j	0.300308235004195	1	55.0	56.0	1.0	SW	45	(263, 263)	0.28	0.28	0.75
1	29	False	f	j	0.6893493190000299	0	55.0	54.0	-1.0	SW	45	(263, 263)	0.28	0.28	0.75
1	29	False	j	j	0.3196643030023551	1	55.0	56.0	1.0	SW	45	(263, 263)	0.28	0.28	0.75
1	29	False	f	f	0.4386811739968834	1	55.0	54.0	-1.0	SW	45	(263, 263)	0.28	0.28	0.75
1	29	False	j	f	0.3298180710044107	0	55.0	56.0	1.0	SW	45	(263, 263)	0.28	0.28	0.75
1	29	False	f	f	0.4767560780019266	1	55.0	54.0	-1.0	NE	45	(263, 263)	0.28	0.28	0.75
1	29	False	j	f	0.4696728769995388	0	55.0	56.0	1.0	SW	45	(263, 263)	0.28	0.28	0.75
1	29	False	f	f	0.2522642629992333	1	55.0	54.0	-1.0	SW	45	(263, 263)	0.28	0.28	0.75
1	29	False	f	j	0.2932962179984315	0	55.0	54.0	-1.0	NE	45	(263, 263)	0.28	0.28	0.75
1	29	False	f	j	0.2794755199938663	0	55.0	54.0	-1.0	NE	45	(263, 263)	0.28	0.28	0.75
1	29	False	j	j	0.3380377860012231	1	55.0	56.0	1.0	NE	45	(263, 263)	0.28	0.28	0.75
1	29	False	f	f	0.254710724002507	1	55.0	54.0	-1.0	SW	45	(263, 263)	0.28	0.28	0.75
1	29	False	j	f	0.5275095370016061	0	55.0	56.0	1.0	SW	45	(263, 263)	0.28	0.28	0.75
1	29	False	f	j	0.476888125995174	0	55.0	54.0	-1.0	SW	45	(263, 263)	0.28	0.28	0.75
1	29	False	j	j	0.2699100539975916	1	55.0	56.0	1.0	NE	45	(263, 263)	0.28	0.28	0.75
1	29	False	j	j	1.2296663019951666	1	55.0	56.0	1.0	SW	45	(263, 263)	0.28	0.28	0.75
1	29	False	f	j	0.2423556409994489	0	55.0	54.0	-1.0	NE	45	(263, 263)	0.28	0.28	0.75
1	29	False	f	j	0.2895733889963594	0	55.0	54.0	-1.0	SW	45	(263, 263)	0.28	0.28	0.75
1	29	False	f	j	0.2685090809973189	0	55.0	54.0	-1.0	NE	45	(263, 263)	0.28	0.28	0.75
1	29	False	f	f	0.0499528720029047	1	55.0	54.0	-1.0	NE	45	(263, 263)	0.28	0.28	0.75
1	29	False	f	j	0.3748027140027261	0	55.0	54.0	-1.0	SW	45	(263, 263)	0.28	0.28	0.75
1	29	False	f	j	0.1543351500004064	0	55.0	54.0	-1.0	NE	45	(263, 263)	0.28	0.28	0.75
1	29	False	f	j	0.6310154599996167	0	55.0	54.0	-1.0	SW	45	(263, 263)	0.28	0.28	0.75
1	29	False	f	j	0.4976813170069363	0	55.0	54.0	-1.0	SW	45	(263, 263)	0.28	0.28	0.75
1	29	False	f	j	0.2898646710018511	0	55.0	54.0	-1.0	SW	45	(263, 263)	0.28	0.28	0.75
1	29	False	j	j	0.6385561210045125	1	55.0	56.0	1.0	SW	45	(263, 263)	0.28	0.28	0.75
1	29	False	j	f	0.2811367149988655	0	55.0	56.0	1.0	SW	45	(263, 263)	0.28	0.28	0.75
1	29	False	j	j	0.2445522359994356	1	55.0	56.0	1.0	SW	45	(263, 263)	0.28	0.28	0.75
1	29	False	j	j	0.3010564879950834	1	55.0	56.0	1.0	SW	45	(263, 263)	0.28	0.28	0.75
1	29	False	j	f	0.6037184529996011	0	55.0	56.0	1.0	SW	45	(263, 263)	0.28	0.28	0.75
1	29	False	f	j	0.5881525250006234	0	55.0	54.0	-1.0	NE	45	(263, 263)	0.28	0.28	0.75
1	29	False	f	j	0.1349380240062601	0	55.0	54.0	-1.0	NE	45	(263, 263)	0.28	0.28	0.75
1	29	False	j	j	0.3437578129960457	1	55.0	56.0	1.0	NE	45	(263, 263)	0.28	0.28	0.75
1	29	False	j	j	3.7310070430030464	1	55.0	56.0	1.0	NE	45	(263, 263)	0.28	0.28	0.75
1	29	False	f	f	0.3137193350048619	1	55.0	54.0	-1.0	NE	45	(263, 263)	0.28	0.28	0.75
1	29	False	f	j	0.725751867001236	0	55.0	54.0	-1.0	SW	45	(263, 263)	0.28	0.28	0.75
1	29	False	f	f	0.5761792580015026	1	55.0	54.0	-1.0	NE	45	(263, 263)	0.28	0.28	0.75
1	29	False	f	j	0.4423161580052692	0	55.0	54.0	-1.0	SW	45	(263, 263)	0.28	0.28	0.75
1	29	False	j	j	0.1734358920002705	1	55.0	56.0	1.0	SW	45	(263, 263)	0.28	0.28	0.75
1	29	False	f	j	0.3069937019972713	0	55.0	54.0	-1.0	NE	45	(263, 263)	0.28	0.28	0.75
1	29	False	f	j	0.3538164150013472	0	55.0	54.0	-1.0	SW	45	(263, 263)	0.28	0.28	0.75
1	29	False	f	j	0.4519358109973836	0	55.0	54.0	-1.0	SW	45	(263, 263)	0.28	0.28	0.75
1	29	False	f	j	0.3148199159986689	0	55.0	54.0	-1.0	NE	45	(263, 263)	0.28	0.28	0.75
1	29	False	f	f	0.0885713920069974	1	55.0	54.0	-1.0	NE	45	(263, 263)	0.28	0.28	0.75
1	29	False	j	f	0.3483827270028996	0	55.0	56.0	1.0	SW	45	(263, 263)	0.28	0.28	0.75
1	29	False	f	f	0.078258695997647	1	55.0	54.0	-1.0	SW	45	(263, 263)	0.28	0.28	0.75
1	29	False	f	f	0.1635148659988772	1	55.0	54.0	-1.0	SW	45	(263, 263)	0.28	0.28	0.75
1	29	False	f	f	0.3692102420027368	1	55.0	54.0	-1.0	SW	45	(263, 263)	0.28	0.28	0.75
1	29	False	f	f	0.3752949080007965	1	55.0	54.0	-1.0	NE	45	(263, 263)	0.28	0.28	0.75
1	29	False	j	j	0.5428930120033328	1	55.0	56.0	1.0	SW	45	(263, 263)	0.28	0.28	0.75
1	29	False	f	j	1.971357800000988	0	55.0	54.0	-1.0	NE	45	(263, 263)	0.28	0.28	0.75
1	29	False	f	f	0.4610741419965052	1	55.0	54.0	-1.0	NE	45	(263, 263)	0.28	0.28	0.75
1	29	False	j	f	0.3574013340039528	0	55.0	56.0	1.0	NE	45	(263, 263)	0.28	0.28	0.75
1	29	False	f	j	1.2588380909946864	0	55.0	54.0	-1.0	SW	45	(263, 263)	0.28	0.28	0.75
1	29	False	f	j	0.3138011100018048	0	55.0	54.0	-1.0	NE	45	(263, 263)	0.28	0.28	0.75
1	29	False	f	f	0.1722659080041921	1	55.0	54.0	-1.0	NE	45	(263, 263)	0.28	0.28	0.75
1	29	False	j	j	0.2985659789992496	1	55.0	56.0	1.0	SW	45	(263, 263)	0.28	0.28	0.75
1	29	False	j	j	0.2439047169973491	1	55.0	56.0	1.0	NE	45	(263, 263)	0.28	0.28	0.75
1	29	False	j	j	0.3707542050033225	1	55.0	56.0	1.0	SW	45	(263, 263)	0.28	0.28	0.75
1	29	False	f	j	0.490963003001525	0	55.0	54.0	-1.0	SW	45	(263, 263)	0.28	0.28	0.75
1	29	False	j	f	0.2448359449990675	0	55.0	56.0	1.0	NE	45	(263, 263)	0.28	0.28	0.75
1	29	False	f	j	0.3288318070044624	0	55.0	54.0	-1.0	SW	45	(263, 263)	0.28	0.28	0.75
1	29	False	f	f	0.3115559960060636	1	55.0	54.0	-1.0	SW	45	(263, 263)	0.28	0.28	0.75
1	29	False	j	j	0.3948833949980326	1	55.0	56.0	1.0	SW	45	(263, 263)	0.28	0.28	0.75
1	29	False	f	f	0.2894618170030298	1	55.0	54.0	-1.0	SW	45	(263, 263)	0.28	0.28	0.75
1	29	False	j	j	0.629905392001092	1	55.0	56.0	1.0	SW	45	(263, 263)	0.28	0.28	0.75
1	29	False	f	j	0.356752466999751	0	55.0	54.0	-1.0	NE	45	(263, 263)	0.28	0.28	0.75
1	29	False	f	j	0.4393559349991847	0	55.0	54.0	-1.0	NE	45	(263, 263)	0.28	0.28	0.75
1	29	False	j	f	0.219203139997262	0	55.0	56.0	1.0	SW	45	(263, 263)	0.28	0.28	0.75
1	29	False	f	f	0.1238252660041325	1	55.0	54.0	-1.0	SW	45	(263, 263)	0.28	0.28	0.75
1	29	False	f	f	0.2138326399945072	1	55.0	54.0	-1.0	SW	45	(263, 263)	0.28	0.28	0.75
1	29	False	j	f	0.2052474390002316	0	55.0	56.0	1.0	SW	45	(263, 263)	0.28	0.28	0.75
1	29	False	j	f	0.3340802679958869	0	55.0	56.0	1.0	SW	45	(263, 263)	0.28	0.28	0.75
1	29	False	f	f	0.6566700670009595	1	55.0	54.0	-1.0	SW	45	(263, 263)	0.28	0.28	0.75
1	29	False	j	j	0.3013241649969131	1	55.0	56.0	1.0	SW	45	(263, 263)	0.28	0.28	0.75
1	29	False	j	j	0.3311306169998715	1	55.0	56.0	1.0	NE	45	(263, 263)	0.28	0.28	0.75
1	29	False	j	f	0.2428789249970577	0	55.0	56.0	1.0	NE	45	(263, 263)	0.28	0.28	0.75
1	29	False	f	j	0.4661517610002192	0	55.0	54.0	-1.0	SW	45	(263, 263)	0.28	0.28	0.75
1	29	False	j	j	0.2534397199997329	1	55.0	56.0	1.0	SW	45	(263, 263)	0.28	0.28	0.75
1	29	False	j	j	0.3536992189983721	1	55.0	56.0	1.0	SW	45	(263, 263)	0.28	0.28	0.75
1	29	False	j	f	1.8737731559958768	0	55.0	56.0	1.0	NE	45	(263, 263)	0.28	0.28	0.75
1	29	False	j	f	2.0996589760034112	0	55.0	56.0	1.0	NE	45	(263, 263)	0.28	0.28	0.75
1	29	False	j	j	0.3498887210007524	1	55.0	56.0	1.0	SW	45	(263, 263)	0.28	0.28	0.75
1	29	False	f	f	1.419918127998244	1	55.0	54.0	-1.0	SW	45	(263, 263)	0.28	0.28	0.75
1	29	False	f	f	1.901086347999808	1	55.0	54.0	-1.0	NE	45	(263, 263)	0.28	0.28	0.75
1	29	False	j	f	3.1121402150020003	0	55.0	56.0	1.0	SW	45	(263, 263)	0.28	0.28	0.75
1	29	False	f	j	2.2959662479988765	0	55.0	54.0	-1.0	SW	45	(263, 263)	0.28	0.28	0.75
1	29	False	j	j	0.9371472729981178	1	55.0	56.0	1.0	NE	45	(263, 263)	0.28	0.28	0.75
1	29	False	j	f	0.3164397000000463	0	55.0	56.0	1.0	SW	45	(263, 263)	0.28	0.28	0.75
1	29	False	j	f	0.2686768579951604	0	55.0	56.0	1.0	SW	45	(263, 263)	0.28	0.28	0.75
1	29	False	f	f	0.2445440840019728	1	55.0	54.0	-1.0	NE	45	(263, 263)	0.28	0.28	0.75
1	29	False	j	f	2.423510216998693	0	55.0	56.0	1.0	SW	45	(263, 263)	0.28	0.28	0.75
1	29	False	f	j	2.430077106000681	0	55.0	54.0	-1.0	SW	45	(263, 263)	0.28	0.28	0.75
1	29	False	f	j	0.094733019999694	0	55.0	54.0	-1.0	NE	45	(263, 263)	0.28	0.28	0.75
1	29	False	f	j	2.145464559995162	0	55.0	54.0	-1.0	SW	45	(263, 263)	0.28	0.28	0.75
1	29	False	j	j	2.617608680993726	1	55.0	56.0	1.0	NE	45	(263, 263)	0.28	0.28	0.75
1	29	False	f	j	0.2344868919972214	0	55.0	54.0	-1.0	SW	45	(263, 263)	0.28	0.28	0.75
1	29	False	j	j	0.4373520890003419	1	55.0	56.0	1.0	SW	45	(263, 263)	0.28	0.28	0.75
1	29	False	f	j	0.3328375659984885	0	55.0	54.0	-1.0	SW	45	(263, 263)	0.28	0.28	0.75
1	29	False	j	f	0.3172090599982766	0	55.0	56.0	1.0	SW	45	(263, 263)	0.28	0.28	0.75
1	29	False	j	j	0.2847702459985157	1	55.0	56.0	1.0	NE	45	(263, 263)	0.28	0.28	0.75
1	29	False	j	j	0.6899281949954457	1	55.0	56.0	1.0	SW	45	(263, 263)	0.28	0.28	0.75
1	29	False	f	j	0.2935315060021821	0	55.0	54.0	-1.0	NE	45	(263, 263)	0.28	0.28	0.75
1	29	False	j	f	0.2239439169934485	0	55.0	56.0	1.0	SW	45	(263, 263)	0.28	0.28	0.75
1	29	False	j	j	0.4774473200013744	1	55.0	56.0	1.0	SW	45	(263, 263)	0.28	0.28	0.75
1	29	False	j	j	1.5388228689989774	1	55.0	56.0	1.0	NE	45	(263, 263)	0.28	0.28	0.75
1	29	False	j	f	0.0358692090012482	0	55.0	56.0	1.0	NE	45	(263, 263)	0.28	0.28	0.75
1	29	False	f	j	1.2188188930012984	0	55.0	54.0	-1.0	NE	45	(263, 263)	0.28	0.28	0.75
1	29	False	j	j	0.2997634860003018	1	55.0	56.0	1.0	NE	45	(263, 263)	0.28	0.28	0.75
1	29	False	f	j	0.8748781000031158	0	55.0	54.0	-1.0	SW	45	(263, 263)	0.28	0.28	0.75
1	29	False	f	f	0.3317067259995383	1	55.0	54.0	-1.0	NE	45	(263, 263)	0.28	0.28	0.75
1	29	False	j	f	0.3083982929965714	0	55.0	56.0	1.0	NE	45	(263, 263)	0.28	0.28	0.75
1	29	False	f	j	0.3119780150009319	0	55.0	54.0	-1.0	SW	45	(263, 263)	0.28	0.28	0.75
1	29	False	j	j	0.3130012149995309	1	55.0	56.0	1.0	NE	45	(263, 263)	0.28	0.28	0.75
1	29	False	j	j	0.3307338880040333	1	55.0	56.0	1.0	NE	45	(263, 263)	0.28	0.28	0.75
1	29	False	j	j	0.8084871640021447	1	55.0	56.0	1.0	SW	45	(263, 263)	0.28	0.28	0.75
1	29	False	j	j	0.6589378310018219	1	55.0	56.0	1.0	SW	45	(263, 263)	0.28	0.28	0.75
1	29	False	f	j	0.2102862460014876	0	55.0	54.0	-1.0	NE	45	(263, 263)	0.28	0.28	0.75
1	29	False	j	j	0.2340794859992456	1	55.0	56.0	1.0	SW	45	(263, 263)	0.28	0.28	0.75
1	29	False	j	j	0.2562204999994719	1	55.0	56.0	1.0	SW	45	(263, 263)	0.28	0.28	0.75
1	29	False	f	j	0.2458856049997848	0	55.0	54.0	-1.0	SW	45	(263, 263)	0.28	0.28	0.75
1	29	False	f	j	0.4937040609947871	0	55.0	54.0	-1.0	SW	45	(263, 263)	0.28	0.28	0.75
1	29	False	j	j	0.3318893309988198	1	55.0	56.0	1.0	SW	45	(263, 263)	0.28	0.28	0.75
1	29	False	j	j	0.2887014109946904	1	55.0	56.0	1.0	SW	45	(263, 263)	0.28	0.28	0.75
1	29	False	f	j	0.524024140999245	0	55.0	54.0	-1.0	NE	45	(263, 263)	0.28	0.28	0.75
1	29	False	f	j	0.0142145470017567	0	55.0	54.0	-1.0	NE	45	(263, 263)	0.28	0.28	0.75
1	29	False	j	f	0.2611438590029138	0	55.0	56.0	1.0	NE	45	(263, 263)	0.28	0.28	0.75
1	29	False	f	j	0.2800320970054599	0	55.0	54.0	-1.0	NE	45	(263, 263)	0.28	0.28	0.75
1	29	False	f	j	1.441525633999845	0	55.0	54.0	-1.0	SW	45	(263, 263)	0.28	0.28	0.75
1	29	False	j	f	0.5297251800002414	0	55.0	56.0	1.0	SW	45	(263, 263)	0.28	0.28	0.75
1	29	False	j	f	0.2743157780059846	0	55.0	56.0	1.0	NE	45	(263, 263)	0.28	0.28	0.75
1	29	False	f	f	0.1466364579973742	1	55.0	54.0	-1.0	NE	45	(263, 263)	0.28	0.28	0.75
1	29	False	f	j	0.2305684979946818	0	55.0	54.0	-1.0	NE	45	(263, 263)	0.28	0.28	0.75
1	29	False	f	f	0.2898110349997296	1	55.0	54.0	-1.0	SW	45	(263, 263)	0.28	0.28	0.75
1	29	False	j	f	0.1964676479983609	0	55.0	56.0	1.0	NE	45	(263, 263)	0.28	0.28	0.75
1	29	False	j	j	0.3387055019993568	1	55.0	56.0	1.0	NE	45	(263, 263)	0.28	0.28	0.75
1	29	False	f	j	0.307129435997922	0	55.0	54.0	-1.0	SW	45	(263, 263)	0.28	0.28	0.75
1	29	False	f	j	0.3296269970014691	0	55.0	54.0	-1.0	NE	45	(263, 263)	0.28	0.28	0.75
1	29	False	j	j	1.0705905509967124	1	55.0	56.0	1.0	SW	45	(263, 263)	0.28	0.28	0.75
1	29	False	f	j	1.049248944997089	0	55.0	54.0	-1.0	SW	45	(263, 263)	0.28	0.28	0.75
1	29	False	f	j	0.450963479001075	0	55.0	54.0	-1.0	SW	45	(263, 263)	0.28	0.28	0.75
1	29	False	f	j	1.645339877002698	0	55.0	54.0	-1.0	SW	45	(263, 263)	0.28	0.28	0.75
1	29	False	f	f	0.3082114130011177	1	55.0	54.0	-1.0	NE	45	(263, 263)	0.28	0.28	0.75
1	29	False	f	j	0.4535127349954564	0	55.0	54.0	-1.0	SW	45	(263, 263)	0.28	0.28	0.75
1	29	False	f	j	0.2499855019996175	0	55.0	54.0	-1.0	NE	45	(263, 263)	0.28	0.28	0.75
1	29	False	f	j	0.2667017900021164	0	55.0	54.0	-1.0	NE	45	(263, 263)	0.28	0.28	0.75
1	29	False	f	j	0.2183463850014959	0	55.0	54.0	-1.0	NE	45	(263, 263)	0.28	0.28	0.75
1	29	False	j	j	0.5641427809969173	1	55.0	56.0	1.0	NE	45	(263, 263)	0.28	0.28	0.75
1	29	False	j	j	0.3210548279967042	1	55.0	56.0	1.0	NE	45	(263, 263)	0.28	0.28	0.75
1	29	False	j	j	0.2953423030048725	1	55.0	56.0	1.0	NE	45	(263, 263)	0.28	0.28	0.75
1	29	False	f	j	0.0889164699983666	0	55.0	54.0	-1.0	NE	45	(263, 263)	0.28	0.28	0.75
1	29	False	j	j	0.1332986609995714	1	55.0	56.0	1.0	SW	45	(263, 263)	0.28	0.28	0.75
1	29	False	f	j	1.8797985300043365	0	55.0	54.0	-1.0	SW	45	(263, 263)	0.28	0.28	0.75
1	29	False	f	j	0.2235668490029638	0	55.0	54.0	-1.0	NE	45	(263, 263)	0.28	0.28	0.75
1	29	False	j	j	0.7948201510007493	1	55.0	56.0	1.0	SW	45	(263, 263)	0.28	0.28	0.75
1	29	False	f	j	0.7403154790008557	0	55.0	54.0	-1.0	SW	45	(263, 263)	0.28	0.28	0.75
1	29	False	j	j	0.3229232399971806	1	55.0	56.0	1.0	SW	45	(263, 263)	0.28	0.28	0.75
1	29	False	j	j	1.4130978399989544	1	55.0	56.0	1.0	NE	45	(263, 263)	0.28	0.28	0.75
1	29	False	f	j	1.306792333998601	0	55.0	54.0	-1.0	SW	45	(263, 263)	0.28	0.28	0.75
1	29	False	f	j	2.289803038998798	0	55.0	54.0	-1.0	NE	45	(263, 263)	0.28	0.28	0.75
1	29	False	f	f	0.3950076289984281	1	55.0	54.0	-1.0	SW	45	(263, 263)	0.28	0.28	0.75
1	29	False	j	f	0.4365363899996737	0	55.0	56.0	1.0	NE	45	(263, 263)	0.28	0.28	0.75
1	29	False	j	f	0.2517936110016308	0	55.0	56.0	1.0	SW	45	(263, 263)	0.28	0.28	0.75
1	29	False	j	j	1.3357072660000997	1	55.0	56.0	1.0	SW	45	(263, 263)	0.28	0.28	0.75
1	29	False	f	f	0.1157444490017951	1	55.0	54.0	-1.0	NE	45	(263, 263)	0.28	0.28	0.75
1	29	False	f	j	0.279871668004489	0	55.0	54.0	-1.0	SW	45	(263, 263)	0.28	0.28	0.75
1	29	False	f	f	0.2192281559982802	1	55.0	54.0	-1.0	SW	45	(263, 263)	0.28	0.28	0.75
1	29	False	j	f	0.4275117910001427	0	55.0	56.0	1.0	SW	45	(263, 263)	0.28	0.28	0.75
1	29	False	j	j	0.3647753940022085	1	55.0	56.0	1.0	SW	45	(263, 263)	0.28	0.28	0.75
1	29	False	j	f	0.3231002219981747	0	55.0	56.0	1.0	SW	45	(263, 263)	0.28	0.28	0.75
1	29	False	j	j	0.2932918120059185	1	55.0	56.0	1.0	NE	45	(263, 263)	0.28	0.28	0.75
1	29	False	j	f	0.3254098079996765	0	55.0	56.0	1.0	NE	45	(263, 263)	0.28	0.28	0.75
1	29	False	f	f	0.2845157819974702	1	55.0	54.0	-1.0	NE	45	(263, 263)	0.28	0.28	0.75
1	29	False	f	f	0.295080082003551	1	55.0	54.0	-1.0	NE	45	(263, 263)	0.28	0.28	0.75
1	29	False	j	f	0.6723805020010332	0	55.0	56.0	1.0	NE	45	(263, 263)	0.28	0.28	0.75
1	29	False	j	j	0.4054388980002841	1	55.0	56.0	1.0	NE	45	(263, 263)	0.28	0.28	0.75
1	29	False	f	j	0.2444782399979885	0	55.0	54.0	-1.0	SW	45	(263, 263)	0.28	0.28	0.75
1	29	False	f	f	0.2665159859971027	1	55.0	54.0	-1.0	NE	45	(263, 263)	0.28	0.28	0.75
1	29	False	j	j	0.553968124993844	1	55.0	56.0	1.0	NE	45	(263, 263)	0.28	0.28	0.75
1	29	False	f	j	0.2882298219992663	0	55.0	54.0	-1.0	SW	45	(263, 263)	0.28	0.28	0.75
1	29	False	j	j	0.4854427399986889	1	55.0	56.0	1.0	SW	45	(263, 263)	0.28	0.28	0.75
1	29	False	j	j	0.2675649839948164	1	55.0	56.0	1.0	SW	45	(263, 263)	0.28	0.28	0.75
1	29	False	f	f	0.2266218870063312	1	55.0	54.0	-1.0	SW	45	(263, 263)	0.28	0.28	0.75
1	29	False	j	j	0.2466289290023269	1	55.0	56.0	1.0	NE	45	(263, 263)	0.28	0.28	0.75
1	29	False	f	j	0.0354797550025978	0	55.0	54.0	-1.0	SW	45	(263, 263)	0.28	0.28	0.75
1	29	False	j	j	0.1379129979977733	1	55.0	56.0	1.0	NE	45	(263, 263)	0.28	0.28	0.75
1	29	False	f	j	0.5665709289969527	0	55.0	54.0	-1.0	NE	45	(263, 263)	0.28	0.28	0.75
1	29	False	f	j	0.2429563949990552	0	55.0	54.0	-1.0	SW	45	(263, 263)	0.28	0.28	0.75
1	29	False	f	j	0.516493871997227	0	55.0	54.0	-1.0	NE	45	(263, 263)	0.28	0.28	0.75
1	29	False	j	j	0.2540694609997445	1	55.0	56.0	1.0	NE	45	(263, 263)	0.28	0.28	0.75
1	29	False	j	j	0.0517096789990318	1	55.0	56.0	1.0	SW	45	(263, 263)	0.28	0.28	0.75
1	29	False	f	j	0.5488773570032208	0	55.0	54.0	-1.0	NE	45	(263, 263)	0.28	0.28	0.75
1	29	False	f	j	0.3699629820039263	0	55.0	54.0	-1.0	NE	45	(263, 263)	0.28	0.28	0.75
1	29	False	j	j	0.3929421529974206	1	55.0	56.0	1.0	SW	45	(263, 263)	0.28	0.28	0.75
1	29	False	f	j	0.3909498310022172	0	55.0	54.0	-1.0	SW	45	(263, 263)	0.28	0.28	0.75
1	29	False	f	j	0.2920061270051519	0	55.0	54.0	-1.0	SW	45	(263, 263)	0.28	0.28	0.75
1	29	False	f	j	0.2655239470041124	0	55.0	54.0	-1.0	NE	45	(263, 263)	0.28	0.28	0.75
1	29	False	j	j	0.7533707289985614	1	55.0	56.0	1.0	NE	45	(263, 263)	0.28	0.28	0.75
1	29	False	f	j	0.2501537220014143	0	55.0	54.0	-1.0	NE	45	(263, 263)	0.28	0.28	0.75
1	29	False	j	f	0.505774550998467	0	55.0	56.0	1.0	SW	45	(263, 263)	0.28	0.28	0.75
1	29	False	f	j	0.3145677640059148	0	55.0	54.0	-1.0	SW	45	(263, 263)	0.28	0.28	0.75
1	29	False	f	j	0.2672344170059659	0	55.0	54.0	-1.0	NE	45	(263, 263)	0.28	0.28	0.75
1	29	False	f	f	0.881110301001172	1	55.0	54.0	-1.0	SW	45	(263, 263)	0.28	0.28	0.75
1	29	False	j	f	0.2404313189981621	0	55.0	56.0	1.0	SW	45	(263, 263)	0.28	0.28	0.75
1	29	False	j	j	0.2418906150051043	1	55.0	56.0	1.0	SW	45	(263, 263)	0.28	0.28	0.75
1	29	False	f	f	0.3004118620010558	1	55.0	54.0	-1.0	NE	45	(263, 263)	0.28	0.28	0.75
1	29	False	f	j	0.2448835090035572	0	55.0	54.0	-1.0	NE	45	(263, 263)	0.28	0.28	0.75
1	29	False	j	f	0.13538259199413	0	55.0	56.0	1.0	NE	45	(263, 263)	0.28	0.28	0.75
1	29	False	f	j	0.3522742529967217	0	55.0	54.0	-1.0	SW	45	(263, 263)	0.28	0.28	0.75
1	29	False	f	j	0.1778706289987894	0	55.0	54.0	-1.0	SW	45	(263, 263)	0.28	0.28	0.75
1	29	False	j	f	0.4511558200028958	0	55.0	56.0	1.0	NE	45	(263, 263)	0.28	0.28	0.75
1	29	False	f	j	0.3394398919990635	0	55.0	54.0	-1.0	NE	45	(263, 263)	0.28	0.28	0.75
1	29	False	j	j	0.4057263889990281	1	55.0	56.0	1.0	NE	45	(263, 263)	0.28	0.28	0.75
1	29	False	j	j	0.3496564560045954	1	55.0	56.0	1.0	NE	45	(263, 263)	0.28	0.28	0.75
1	29	False	f	j	0.5868378680024762	0	55.0	54.0	-1.0	NE	45	(263, 263)	0.28	0.28	0.75
1	29	False	j	j	0.3183649140046327	1	55.0	56.0	1.0	SW	45	(263, 263)	0.28	0.28	0.75
1	29	False	f	f	0.249339358000725	1	55.0	54.0	-1.0	NE	45	(263, 263)	0.28	0.28	0.75
1	29	False	f	f	0.4451851910052937	1	55.0	54.0	-1.0	NE	45	(263, 263)	0.28	0.28	0.75
1	29	False	f	f	0.2976417449972359	1	55.0	54.0	-1.0	NE	45	(263, 263)	0.28	0.28	0.75
1	29	False	j	j	0.5374946309966617	1	55.0	56.0	1.0	NE	45	(263, 263)	0.28	0.28	0.75
1	29	False	j	f	0.4245034499981557	0	55.0	56.0	1.0	NE	45	(263, 263)	0.28	0.28	0.75
1	29	False	f	f	0.3650780360039789	1	55.0	54.0	-1.0	NE	45	(263, 263)	0.28	0.28	0.75
1	29	False	f	f	0.3467161760054296	1	55.0	54.0	-1.0	NE	45	(263, 263)	0.28	0.28	0.75
1	29	False	f	f	3.595905942005629	1	55.0	54.0	-1.0	SW	45	(263, 263)	0.28	0.28	0.75
1	29	False	f	j	1.3814107409998542	0	55.0	54.0	-1.0	SW	45	(263, 263)	0.28	0.28	0.75
1	29	False	f	f	0.3438895569997839	1	55.0	54.0	-1.0	NE	45	(263, 263)	0.28	0.28	0.75
1	29	False	f	f	0.6726487539999653	1	55.0	54.0	-1.0	SW	45	(263, 263)	0.28	0.28	0.75
1	29	False	j	f	0.5039399629968102	0	55.0	56.0	1.0	SW	45	(263, 263)	0.28	0.28	0.75
1	29	False	f	j	0.1420385210003587	0	55.0	54.0	-1.0	NE	45	(263, 263)	0.28	0.28	0.75
1	29	False	f	j	0.2243700710023404	0	55.0	54.0	-1.0	SW	45	(263, 263)	0.28	0.28	0.75
1	29	False	j	j	0.1023882650042651	1	55.0	56.0	1.0	SW	45	(263, 263)	0.28	0.28	0.75
1	29	False	f	j	0.2904523929973948	0	55.0	54.0	-1.0	NE	45	(263, 263)	0.28	0.28	0.75
1	29	False	j	j	0.270812743998249	1	55.0	56.0	1.0	SW	45	(263, 263)	0.28	0.28	0.75
1	29	False	f	j	0.9159454459950211	0	55.0	54.0	-1.0	SW	45	(263, 263)	0.28	0.28	0.75
1	29	False	j	j	1.404650902004505	1	55.0	56.0	1.0	SW	45	(263, 263)	0.28	0.28	0.75
1	29	False	f	j	0.2034264539979631	0	55.0	54.0	-1.0	SW	45	(263, 263)	0.28	0.28	0.75
1	29	False	j	j	0.2257470650001778	1	55.0	56.0	1.0	NE	45	(263, 263)	0.28	0.28	0.75
1	29	False	f	j	0.2246268529997905	0	55.0	54.0	-1.0	SW	45	(263, 263)	0.28	0.28	0.75
1	29	False	j	j	0.1683903630037093	1	55.0	56.0	1.0	NE	45	(263, 263)	0.28	0.28	0.75
1	29	False	j	f	0.3787474240016308	0	55.0	56.0	1.0	SW	45	(263, 263)	0.28	0.28	0.75
1	29	False	f	f	0.2204478689964162	1	55.0	54.0	-1.0	NE	45	(263, 263)	0.28	0.28	0.75
1	29	False	f	j	0.3858515870015253	0	55.0	54.0	-1.0	SW	45	(263, 263)	0.28	0.28	0.75
1	29	False	f	j	0.3515668580002966	0	55.0	54.0	-1.0	SW	45	(263, 263)	0.28	0.28	0.75
1	29	False	f	f	1.2705964609995135	1	55.0	54.0	-1.0	SW	45	(263, 263)	0.28	0.28	0.75
1	29	False	j	f	2.1996589799964568	0	55.0	56.0	1.0	NE	45	(263, 263)	0.28	0.28	0.75
1	29	False	j	j	0.1460701980031444	1	55.0	56.0	1.0	NE	45	(263, 263)	0.28	0.28	0.75
1	29	False	f	j	0.3124251759945764	0	55.0	54.0	-1.0	NE	45	(263, 263)	0.28	0.28	0.75
1	29	False	f	f	0.3982323829986853	1	55.0	54.0	-1.0	SW	45	(263, 263)	0.28	0.28	0.75
1	29	False	f	j	0.253970596997533	0	55.0	54.0	-1.0	SW	45	(263, 263)	0.28	0.28	0.75
1	29	False	f	j	0.0044516439957078	0	55.0	54.0	-1.0	NE	45	(263, 263)	0.28	0.28	0.75
1	29	False	j	f	0.3731497800035868	0	55.0	56.0	1.0	SW	45	(263, 263)	0.28	0.28	0.75
1	29	False	j	f	0.3096281640027882	0	55.0	56.0	1.0	SW	45	(263, 263)	0.28	0.28	0.75
1	29	False	f	j	0.262028573997668	0	55.0	54.0	-1.0	NE	45	(263, 263)	0.28	0.28	0.75
1	29	False	j	j	0.4576242160037509	1	55.0	56.0	1.0	NE	45	(263, 263)	0.28	0.28	0.75
1	29	False	j	j	0.1911835459977737	1	55.0	56.0	1.0	SW	45	(263, 263)	0.28	0.28	0.75
1	29	False	f	j	0.3030565320004825	0	55.0	54.0	-1.0	NE	45	(263, 263)	0.28	0.28	0.75
1	29	False	f	j	0.3750211020014831	0	55.0	54.0	-1.0	NE	45	(263, 263)	0.28	0.28	0.75
1	29	False	j	j	0.3134116739965975	1	55.0	56.0	1.0	NE	45	(263, 263)	0.28	0.28	0.75
1	29	False	f	j	0.2694358490043669	0	55.0	54.0	-1.0	NE	45	(263, 263)	0.28	0.28	0.75
1	29	False	f	j	0.2484589969972148	0	55.0	54.0	-1.0	NE	45	(263, 263)	0.28	0.28	0.75
1	29	False	j	j	1.5027479279960971	1	55.0	56.0	1.0	NE	45	(263, 263)	0.28	0.28	0.75
1	29	False	j	f	0.2899743529997067	0	55.0	56.0	1.0	SW	45	(263, 263)	0.28	0.28	0.75
1	29	False	j	j	2.0693763730014325	1	55.0	56.0	1.0	SW	45	(263, 263)	0.28	0.28	0.75
1	29	False	f	j	0.3253807519940892	0	55.0	54.0	-1.0	SW	45	(263, 263)	0.28	0.28	0.75
1	29	False	j	j	0.3495017989989719	1	55.0	56.0	1.0	SW	45	(263, 263)	0.28	0.28	0.75
1	29	False	f	j	0.2879345129986177	0	55.0	54.0	-1.0	NE	45	(263, 263)	0.28	0.28	0.75
