# Supplementary material for: The curriculum effect in visual learning: The role of readout dimensionality
Source: PLoS Comput Biol. 2026 Jul 24;22(7):e1014553. doi: 10.1371/journal.pcbi.1014553 (PMC13432104; doi:10.1371/journal.pcbi.1014553)
Supplement: S1 Data — (ZIP) [file pcbi.1014553.s009.zip › Data_Final_for_Repository/Non-sequential_subjects/Subject001/20241227_Subject001_NONSEQ_Day_4.csv]

Participant ID	Age	Train	Correct Response	Response	Response time (s)	Correct	Reference Angle (deg)	Orientation (deg)	Angle Separation (deg)	Corner	Viewing Distance (cm)	Stimulus Size (px)	Fixation Time	Probe Time	Cue Time
1	29	True	f	f	0.7565625450006337	1	-35.0	-36.0	-1.0	NW	45	(263, 263)	0.28	0.28	0.75
1	29	True	f	j	0.4966176520028966	0	-35.0	-36.0	-1.0	SE	45	(263, 263)	0.28	0.28	0.75
1	29	True	f	j	0.2966478059970541	0	-35.0	-36.0	-1.0	NW	45	(263, 263)	0.28	0.28	0.75
1	29	True	f	f	0.2646286020026309	1	-35.0	-36.0	-1.0	NW	45	(263, 263)	0.28	0.28	0.75
1	29	True	j	j	0.9805002580033032	1	-35.0	-34.0	1.0	SE	45	(263, 263)	0.28	0.28	0.75
1	29	True	f	j	0.8002462259973981	0	-35.0	-36.0	-1.0	NW	45	(263, 263)	0.28	0.28	0.75
1	29	True	j	j	0.2554233729970292	1	-35.0	-34.0	1.0	NW	45	(263, 263)	0.28	0.28	0.75
1	29	True	j	j	0.3246280359962838	1	-35.0	-34.0	1.0	NW	45	(263, 263)	0.28	0.28	0.75
1	29	True	j	j	0.3281192150025163	1	-35.0	-34.0	1.0	NW	45	(263, 263)	0.28	0.28	0.75
1	29	True	f	j	0.2505577370029641	0	-35.0	-36.0	-1.0	SE	45	(263, 263)	0.28	0.28	0.75
1	29	True	j	f	7.33336818999669	0	-35.0	-34.0	1.0	NW	45	(263, 263)	0.28	0.28	0.75
1	29	True	f	j	0.514403465000214	0	-35.0	-36.0	-1.0	SE	45	(263, 263)	0.28	0.28	0.75
1	29	True	j	j	0.2401199840023764	1	-35.0	-34.0	1.0	SE	45	(263, 263)	0.28	0.28	0.75
1	29	True	f	j	0.2991183379999711	0	-35.0	-36.0	-1.0	NW	45	(263, 263)	0.28	0.28	0.75
1	29	True	f	j	0.2921976479992736	0	-35.0	-36.0	-1.0	SE	45	(263, 263)	0.28	0.28	0.75
1	29	True	f	j	0.2510177680014749	0	-35.0	-36.0	-1.0	NW	45	(263, 263)	0.28	0.28	0.75
1	29	True	j	f	0.1914963299932424	0	-35.0	-34.0	1.0	SE	45	(263, 263)	0.28	0.28	0.75
1	29	True	f	f	0.3866902089939685	1	-35.0	-36.0	-1.0	NW	45	(263, 263)	0.28	0.28	0.75
1	29	True	j	f	0.2548379599975305	0	-35.0	-34.0	1.0	NW	45	(263, 263)	0.28	0.28	0.75
1	29	True	f	f	0.2544714999967254	1	-35.0	-36.0	-1.0	NW	45	(263, 263)	0.28	0.28	0.75
1	29	True	f	f	0.312916459995904	1	-35.0	-36.0	-1.0	SE	45	(263, 263)	0.28	0.28	0.75
1	29	True	j	f	0.2681867259962018	0	-35.0	-34.0	1.0	NW	45	(263, 263)	0.28	0.28	0.75
1	29	True	j	j	0.2458449400000972	1	-35.0	-34.0	1.0	SE	45	(263, 263)	0.28	0.28	0.75
1	29	True	j	f	0.2360784569973475	0	-35.0	-34.0	1.0	SE	45	(263, 263)	0.28	0.28	0.75
1	29	True	f	f	0.2363192589982645	1	-35.0	-36.0	-1.0	NW	45	(263, 263)	0.28	0.28	0.75
1	29	True	f	f	0.2509561370025039	1	-35.0	-36.0	-1.0	NW	45	(263, 263)	0.28	0.28	0.75
1	29	True	f	f	0.3573966440017102	1	-35.0	-36.0	-1.0	SE	45	(263, 263)	0.28	0.28	0.75
1	29	True	f	f	0.234966063995671	1	-35.0	-36.0	-1.0	NW	45	(263, 263)	0.28	0.28	0.75
1	29	True	f	f	0.3016846890022862	1	-35.0	-36.0	-1.0	NW	45	(263, 263)	0.28	0.28	0.75
1	29	True	j	f	0.4255790500028524	0	-35.0	-34.0	1.0	NW	45	(263, 263)	0.28	0.28	0.75
1	29	True	f	j	0.3530083630030276	0	-35.0	-36.0	-1.0	NW	45	(263, 263)	0.28	0.28	0.75
1	29	True	j	f	0.2521748209983343	0	-35.0	-34.0	1.0	NW	45	(263, 263)	0.28	0.28	0.75
1	29	True	j	j	0.2210150160026387	1	-35.0	-34.0	1.0	NW	45	(263, 263)	0.28	0.28	0.75
1	29	True	f	j	0.3222161759986193	0	-35.0	-36.0	-1.0	NW	45	(263, 263)	0.28	0.28	0.75
1	29	True	j	f	0.1946678750027786	0	-35.0	-34.0	1.0	SE	45	(263, 263)	0.28	0.28	0.75
1	29	True	j	f	1.0819228510008545	0	-35.0	-34.0	1.0	NW	45	(263, 263)	0.28	0.28	0.75
1	29	True	j	j	0.2382115410000551	1	-35.0	-34.0	1.0	SE	45	(263, 263)	0.28	0.28	0.75
1	29	True	f	f	0.2620329010023852	1	-35.0	-36.0	-1.0	NW	45	(263, 263)	0.28	0.28	0.75
1	29	True	j	f	0.2430524570008856	0	-35.0	-34.0	1.0	SE	45	(263, 263)	0.28	0.28	0.75
1	29	True	j	j	0.2634199290041579	1	-35.0	-34.0	1.0	NW	45	(263, 263)	0.28	0.28	0.75
1	29	True	f	j	0.2934312990037142	0	-35.0	-36.0	-1.0	SE	45	(263, 263)	0.28	0.28	0.75
1	29	True	j	f	0.3280591840011766	0	-35.0	-34.0	1.0	NW	45	(263, 263)	0.28	0.28	0.75
1	29	True	f	j	0.3579788540009758	0	-35.0	-36.0	-1.0	SE	45	(263, 263)	0.28	0.28	0.75
1	29	True	j	f	0.2819893720006803	0	-35.0	-34.0	1.0	SE	45	(263, 263)	0.28	0.28	0.75
1	29	True	j	j	0.289391368998622	1	-35.0	-34.0	1.0	SE	45	(263, 263)	0.28	0.28	0.75
1	29	True	j	j	0.2863898930008872	1	-35.0	-34.0	1.0	SE	45	(263, 263)	0.28	0.28	0.75
1	29	True	f	j	0.474174237002444	0	-35.0	-36.0	-1.0	NW	45	(263, 263)	0.28	0.28	0.75
1	29	True	j	j	0.5221093740037759	1	-35.0	-34.0	1.0	NW	45	(263, 263)	0.28	0.28	0.75
1	29	True	f	j	0.2129117809963645	0	-35.0	-36.0	-1.0	SE	45	(263, 263)	0.28	0.28	0.75
1	29	True	j	f	0.2210749900041264	0	-35.0	-34.0	1.0	NW	45	(263, 263)	0.28	0.28	0.75
1	29	True	f	j	0.2293785669971839	0	-35.0	-36.0	-1.0	SE	45	(263, 263)	0.28	0.28	0.75
1	29	True	j	j	0.327000046003377	1	-35.0	-34.0	1.0	NW	45	(263, 263)	0.28	0.28	0.75
1	29	True	j	j	0.2963078720058547	1	-35.0	-34.0	1.0	NW	45	(263, 263)	0.28	0.28	0.75
1	29	True	j	j	0.2830826259960304	1	-35.0	-34.0	1.0	SE	45	(263, 263)	0.28	0.28	0.75
1	29	True	j	j	0.2288874139994732	1	-35.0	-34.0	1.0	NW	45	(263, 263)	0.28	0.28	0.75
1	29	True	f	j	0.2639899309942848	0	-35.0	-36.0	-1.0	SE	45	(263, 263)	0.28	0.28	0.75
1	29	True	j	f	0.2409821039982489	0	-35.0	-34.0	1.0	SE	45	(263, 263)	0.28	0.28	0.75
1	29	True	j	j	0.2418456249943119	1	-35.0	-34.0	1.0	SE	45	(263, 263)	0.28	0.28	0.75
1	29	True	j	j	0.209514265996404	1	-35.0	-34.0	1.0	NW	45	(263, 263)	0.28	0.28	0.75
1	29	True	f	j	0.2595146610037773	0	-35.0	-36.0	-1.0	SE	45	(263, 263)	0.28	0.28	0.75
1	29	True	j	j	0.3615322109981207	1	-35.0	-34.0	1.0	SE	45	(263, 263)	0.28	0.28	0.75
1	29	True	f	j	0.2572579429979669	0	-35.0	-36.0	-1.0	NW	45	(263, 263)	0.28	0.28	0.75
1	29	True	f	f	0.2688034960010554	1	-35.0	-36.0	-1.0	NW	45	(263, 263)	0.28	0.28	0.75
1	29	True	j	f	0.248090200999286	0	-35.0	-34.0	1.0	SE	45	(263, 263)	0.28	0.28	0.75
1	29	True	j	j	0.2723541320010554	1	-35.0	-34.0	1.0	SE	45	(263, 263)	0.28	0.28	0.75
1	29	True	j	j	0.2445073099952424	1	-35.0	-34.0	1.0	SE	45	(263, 263)	0.28	0.28	0.75
1	29	True	j	j	0.2425430369985406	1	-35.0	-34.0	1.0	SE	45	(263, 263)	0.28	0.28	0.75
1	29	True	f	j	0.250313073003781	0	-35.0	-36.0	-1.0	NW	45	(263, 263)	0.28	0.28	0.75
1	29	True	j	f	0.2782140790004632	0	-35.0	-34.0	1.0	NW	45	(263, 263)	0.28	0.28	0.75
1	29	True	f	j	0.3012647639989154	0	-35.0	-36.0	-1.0	NW	45	(263, 263)	0.28	0.28	0.75
1	29	True	j	f	0.2580555179956718	0	-35.0	-34.0	1.0	SE	45	(263, 263)	0.28	0.28	0.75
1	29	True	j	j	0.1773949409980559	1	-35.0	-34.0	1.0	NW	45	(263, 263)	0.28	0.28	0.75
1	29	True	f	j	0.2811713980045169	0	-35.0	-36.0	-1.0	SE	45	(263, 263)	0.28	0.28	0.75
1	29	True	f	f	0.659706502003246	1	-35.0	-36.0	-1.0	NW	45	(263, 263)	0.28	0.28	0.75
1	29	True	j	f	2.34711457999947	0	-35.0	-34.0	1.0	NW	45	(263, 263)	0.28	0.28	0.75
1	29	True	j	f	0.2555736920039635	0	-35.0	-34.0	1.0	SE	45	(263, 263)	0.28	0.28	0.75
1	29	True	j	j	0.2921001389986486	1	-35.0	-34.0	1.0	SE	45	(263, 263)	0.28	0.28	0.75
1	29	True	j	f	0.2462625779953668	0	-35.0	-34.0	1.0	NW	45	(263, 263)	0.28	0.28	0.75
1	29	True	j	j	0.3707165890009491	1	-35.0	-34.0	1.0	SE	45	(263, 263)	0.28	0.28	0.75
1	29	True	j	f	0.2650358569953823	0	-35.0	-34.0	1.0	SE	45	(263, 263)	0.28	0.28	0.75
1	29	True	j	f	0.3614610459990217	0	-35.0	-34.0	1.0	NW	45	(263, 263)	0.28	0.28	0.75
1	29	True	f	j	0.3871810690034181	0	-35.0	-36.0	-1.0	NW	45	(263, 263)	0.28	0.28	0.75
1	29	True	f	j	0.0943239869957324	0	-35.0	-36.0	-1.0	SE	45	(263, 263)	0.28	0.28	0.75
1	29	True	j	f	0.2545064950027154	0	-35.0	-34.0	1.0	NW	45	(263, 263)	0.28	0.28	0.75
1	29	True	j	j	0.2884916459952364	1	-35.0	-34.0	1.0	SE	45	(263, 263)	0.28	0.28	0.75
1	29	True	j	j	0.4490129260011599	1	-35.0	-34.0	1.0	SE	45	(263, 263)	0.28	0.28	0.75
1	29	True	f	j	0.4428749889993923	0	-35.0	-36.0	-1.0	SE	45	(263, 263)	0.28	0.28	0.75
1	29	True	j	f	0.3645370540034491	0	-35.0	-34.0	1.0	NW	45	(263, 263)	0.28	0.28	0.75
1	29	True	j	j	0.5477802739987965	1	-35.0	-34.0	1.0	NW	45	(263, 263)	0.28	0.28	0.75
1	29	True	j	f	0.2846200519998092	0	-35.0	-34.0	1.0	NW	45	(263, 263)	0.28	0.28	0.75
1	29	True	f	f	0.1422194469996611	1	-35.0	-36.0	-1.0	NW	45	(263, 263)	0.28	0.28	0.75
1	29	True	f	f	0.3048347279982408	1	-35.0	-36.0	-1.0	NW	45	(263, 263)	0.28	0.28	0.75
1	29	True	f	f	0.1896431810018839	1	-35.0	-36.0	-1.0	NW	45	(263, 263)	0.28	0.28	0.75
1	29	True	f	f	0.3418279929974233	1	-35.0	-36.0	-1.0	SE	45	(263, 263)	0.28	0.28	0.75
1	29	True	f	j	0.3026912589994026	0	-35.0	-36.0	-1.0	SE	45	(263, 263)	0.28	0.28	0.75
1	29	True	f	f	0.2502833420003298	1	-35.0	-36.0	-1.0	NW	45	(263, 263)	0.28	0.28	0.75
1	29	True	j	f	0.2266564099991228	0	-35.0	-34.0	1.0	SE	45	(263, 263)	0.28	0.28	0.75
1	29	True	j	f	0.250981272001809	0	-35.0	-34.0	1.0	SE	45	(263, 263)	0.28	0.28	0.75
1	29	True	j	j	0.4499291230022209	1	-35.0	-34.0	1.0	SE	45	(263, 263)	0.28	0.28	0.75
1	29	True	j	f	0.3584283080053865	0	-35.0	-34.0	1.0	SE	45	(263, 263)	0.28	0.28	0.75
1	29	True	f	j	0.4819250930013368	0	-35.0	-36.0	-1.0	NW	45	(263, 263)	0.28	0.28	0.75
1	29	True	j	f	0.4216864960035309	0	-35.0	-34.0	1.0	NW	45	(263, 263)	0.28	0.28	0.75
1	29	True	f	f	0.2508512479980709	1	-35.0	-36.0	-1.0	NW	45	(263, 263)	0.28	0.28	0.75
1	29	True	f	f	0.3644677679985761	1	-35.0	-36.0	-1.0	SE	45	(263, 263)	0.28	0.28	0.75
1	29	True	f	j	0.5080494809953962	0	-35.0	-36.0	-1.0	NW	45	(263, 263)	0.28	0.28	0.75
1	29	True	f	f	0.4529520400028559	1	-35.0	-36.0	-1.0	SE	45	(263, 263)	0.28	0.28	0.75
1	29	True	j	f	0.195411177999631	0	-35.0	-34.0	1.0	SE	45	(263, 263)	0.28	0.28	0.75
1	29	True	j	f	0.2747308239995618	0	-35.0	-34.0	1.0	SE	45	(263, 263)	0.28	0.28	0.75
1	29	True	f	f	0.0597183060017414	1	-35.0	-36.0	-1.0	SE	45	(263, 263)	0.28	0.28	0.75
1	29	True	f	f	0.0926731909930822	1	-35.0	-36.0	-1.0	NW	45	(263, 263)	0.28	0.28	0.75
1	29	True	f	f	0.2431624489981914	1	-35.0	-36.0	-1.0	SE	45	(263, 263)	0.28	0.28	0.75
1	29	True	f	f	0.2561656640027649	1	-35.0	-36.0	-1.0	NW	45	(263, 263)	0.28	0.28	0.75
1	29	True	f	f	0.240087867998227	1	-35.0	-36.0	-1.0	NW	45	(263, 263)	0.28	0.28	0.75
1	29	True	j	f	0.3641516770003363	0	-35.0	-34.0	1.0	NW	45	(263, 263)	0.28	0.28	0.75
1	29	True	f	f	0.3181157409999287	1	-35.0	-36.0	-1.0	NW	45	(263, 263)	0.28	0.28	0.75
1	29	True	j	f	0.3649641509982757	0	-35.0	-34.0	1.0	NW	45	(263, 263)	0.28	0.28	0.75
1	29	True	f	f	0.3963785450032446	1	-35.0	-36.0	-1.0	NW	45	(263, 263)	0.28	0.28	0.75
1	29	True	j	j	0.8418485329966643	1	-35.0	-34.0	1.0	SE	45	(263, 263)	0.28	0.28	0.75
1	29	True	j	j	0.3765125360005186	1	-35.0	-34.0	1.0	NW	45	(263, 263)	0.28	0.28	0.75
1	29	True	f	f	0.489917332000914	1	-35.0	-36.0	-1.0	NW	45	(263, 263)	0.28	0.28	0.75
1	29	True	f	j	0.5709445090033114	0	-35.0	-36.0	-1.0	SE	45	(263, 263)	0.28	0.28	0.75
1	29	True	j	f	0.3295947139995405	0	-35.0	-34.0	1.0	NW	45	(263, 263)	0.28	0.28	0.75
1	29	True	j	f	0.355216666997876	0	-35.0	-34.0	1.0	SE	45	(263, 263)	0.28	0.28	0.75
1	29	True	j	f	0.2961359600012656	0	-35.0	-34.0	1.0	NW	45	(263, 263)	0.28	0.28	0.75
1	29	True	f	f	0.0690703340005711	1	-35.0	-36.0	-1.0	NW	45	(263, 263)	0.28	0.28	0.75
1	29	True	f	j	0.2985832359991036	0	-35.0	-36.0	-1.0	NW	45	(263, 263)	0.28	0.28	0.75
1	29	True	j	f	0.2596871410059975	0	-35.0	-34.0	1.0	NW	45	(263, 263)	0.28	0.28	0.75
1	29	True	j	j	0.2044493360008346	1	-35.0	-34.0	1.0	SE	45	(263, 263)	0.28	0.28	0.75
1	29	True	f	f	0.9158713150027324	1	-35.0	-36.0	-1.0	SE	45	(263, 263)	0.28	0.28	0.75
1	29	True	f	f	0.3303596740006469	1	-35.0	-36.0	-1.0	SE	45	(263, 263)	0.28	0.28	0.75
1	29	True	f	f	0.3080043840018334	1	-35.0	-36.0	-1.0	NW	45	(263, 263)	0.28	0.28	0.75
1	29	True	f	f	0.341231370002788	1	-35.0	-36.0	-1.0	NW	45	(263, 263)	0.28	0.28	0.75
1	29	True	j	f	0.3073144939990015	0	-35.0	-34.0	1.0	SE	45	(263, 263)	0.28	0.28	0.75
1	29	True	j	f	0.3182938899990404	0	-35.0	-34.0	1.0	NW	45	(263, 263)	0.28	0.28	0.75
1	29	True	j	f	0.287852715999179	0	-35.0	-34.0	1.0	SE	45	(263, 263)	0.28	0.28	0.75
1	29	True	j	f	0.2352646199942683	0	-35.0	-34.0	1.0	NW	45	(263, 263)	0.28	0.28	0.75
1	29	True	j	f	0.4848694059983245	0	-35.0	-34.0	1.0	NW	45	(263, 263)	0.28	0.28	0.75
1	29	True	j	j	0.1117541749990778	1	-35.0	-34.0	1.0	NW	45	(263, 263)	0.28	0.28	0.75
1	29	True	j	f	0.3030009060021257	0	-35.0	-34.0	1.0	SE	45	(263, 263)	0.28	0.28	0.75
1	29	True	f	j	0.0783601549992454	0	-35.0	-36.0	-1.0	SE	45	(263, 263)	0.28	0.28	0.75
1	29	True	f	j	0.2657639789977111	0	-35.0	-36.0	-1.0	NW	45	(263, 263)	0.28	0.28	0.75
1	29	True	j	f	0.2149881609948352	0	-35.0	-34.0	1.0	NW	45	(263, 263)	0.28	0.28	0.75
1	29	True	f	f	0.3085739730013301	1	-35.0	-36.0	-1.0	NW	45	(263, 263)	0.28	0.28	0.75
1	29	True	j	f	0.2571116959952633	0	-35.0	-34.0	1.0	SE	45	(263, 263)	0.28	0.28	0.75
1	29	True	f	j	0.4689322710037231	0	-35.0	-36.0	-1.0	SE	45	(263, 263)	0.28	0.28	0.75
1	29	True	f	f	0.2193641159974504	1	-35.0	-36.0	-1.0	SE	45	(263, 263)	0.28	0.28	0.75
1	29	True	f	f	0.2033599770002183	1	-35.0	-36.0	-1.0	SE	45	(263, 263)	0.28	0.28	0.75
1	29	True	j	j	0.2701729750042432	1	-35.0	-34.0	1.0	NW	45	(263, 263)	0.28	0.28	0.75
1	29	True	j	f	0.2153023259961628	0	-35.0	-34.0	1.0	NW	45	(263, 263)	0.28	0.28	0.75
1	29	True	f	f	0.3255584240032476	1	-35.0	-36.0	-1.0	NW	45	(263, 263)	0.28	0.28	0.75
1	29	True	f	f	0.2666901589982444	1	-35.0	-36.0	-1.0	NW	45	(263, 263)	0.28	0.28	0.75
1	29	True	j	f	0.4063440419995459	0	-35.0	-34.0	1.0	NW	45	(263, 263)	0.28	0.28	0.75
1	29	True	j	f	0.2533508019987494	0	-35.0	-34.0	1.0	SE	45	(263, 263)	0.28	0.28	0.75
1	29	True	f	j	0.1467877329996554	0	-35.0	-36.0	-1.0	SE	45	(263, 263)	0.28	0.28	0.75
1	29	True	j	j	0.1390911970011075	1	-35.0	-34.0	1.0	SE	45	(263, 263)	0.28	0.28	0.75
1	29	True	f	f	0.2883839720016112	1	-35.0	-36.0	-1.0	NW	45	(263, 263)	0.28	0.28	0.75
1	29	True	j	f	0.2501779950034688	0	-35.0	-34.0	1.0	NW	45	(263, 263)	0.28	0.28	0.75
1	29	True	j	f	0.2365568950044689	0	-35.0	-34.0	1.0	NW	45	(263, 263)	0.28	0.28	0.75
1	29	True	j	f	0.3093322499989881	0	-35.0	-34.0	1.0	SE	45	(263, 263)	0.28	0.28	0.75
1	29	True	j	j	0.3380888309984584	1	-35.0	-34.0	1.0	SE	45	(263, 263)	0.28	0.28	0.75
1	29	True	f	f	0.9529376330028754	1	-35.0	-36.0	-1.0	SE	45	(263, 263)	0.28	0.28	0.75
1	29	True	j	f	0.0371453210027539	0	-35.0	-34.0	1.0	SE	45	(263, 263)	0.28	0.28	0.75
1	29	True	j	f	0.0585895549957058	0	-35.0	-34.0	1.0	SE	45	(263, 263)	0.28	0.28	0.75
1	29	True	j	j	0.1361252780043287	1	-35.0	-34.0	1.0	NW	45	(263, 263)	0.28	0.28	0.75
1	29	True	j	j	0.2035082549991784	1	-35.0	-34.0	1.0	SE	45	(263, 263)	0.28	0.28	0.75
1	29	True	f	j	0.2183949880054569	0	-35.0	-36.0	-1.0	SE	45	(263, 263)	0.28	0.28	0.75
1	29	True	j	j	0.5914036270041834	1	-35.0	-34.0	1.0	SE	45	(263, 263)	0.28	0.28	0.75
1	29	True	f	f	0.1982681790032074	1	-35.0	-36.0	-1.0	NW	45	(263, 263)	0.28	0.28	0.75
1	29	True	f	j	0.1998307710018707	0	-35.0	-36.0	-1.0	SE	45	(263, 263)	0.28	0.28	0.75
1	29	True	j	j	0.1912575050009763	1	-35.0	-34.0	1.0	SE	45	(263, 263)	0.28	0.28	0.75
1	29	True	j	j	0.2482755300006829	1	-35.0	-34.0	1.0	SE	45	(263, 263)	0.28	0.28	0.75
1	29	True	f	f	0.2405886220003594	1	-35.0	-36.0	-1.0	NW	45	(263, 263)	0.28	0.28	0.75
1	29	True	j	j	0.2494025609994423	1	-35.0	-34.0	1.0	NW	45	(263, 263)	0.28	0.28	0.75
1	29	True	j	j	0.2743531180021819	1	-35.0	-34.0	1.0	SE	45	(263, 263)	0.28	0.28	0.75
1	29	True	f	j	0.2932574090009439	0	-35.0	-36.0	-1.0	SE	45	(263, 263)	0.28	0.28	0.75
1	29	True	j	f	0.3794423509971238	0	-35.0	-34.0	1.0	NW	45	(263, 263)	0.28	0.28	0.75
1	29	True	j	f	0.0951973100018221	0	-35.0	-34.0	1.0	SE	45	(263, 263)	0.28	0.28	0.75
1	29	True	j	f	0.2512397129976307	0	-35.0	-34.0	1.0	NW	45	(263, 263)	0.28	0.28	0.75
1	29	True	f	j	0.2462927860033232	0	-35.0	-36.0	-1.0	SE	45	(263, 263)	0.28	0.28	0.75
1	29	True	f	j	0.5990419490044587	0	-35.0	-36.0	-1.0	SE	45	(263, 263)	0.28	0.28	0.75
1	29	True	j	f	0.2789190650000819	0	-35.0	-34.0	1.0	NW	45	(263, 263)	0.28	0.28	0.75
1	29	True	f	f	0.1878669750003609	1	-35.0	-36.0	-1.0	NW	45	(263, 263)	0.28	0.28	0.75
1	29	True	f	f	0.2530749260040466	1	-35.0	-36.0	-1.0	NW	45	(263, 263)	0.28	0.28	0.75
1	29	True	f	j	0.226967358001275	0	-35.0	-36.0	-1.0	SE	45	(263, 263)	0.28	0.28	0.75
1	29	True	j	f	0.235223578994919	0	-35.0	-34.0	1.0	NW	45	(263, 263)	0.28	0.28	0.75
1	29	True	f	f	0.2214281559936353	1	-35.0	-36.0	-1.0	SE	45	(263, 263)	0.28	0.28	0.75
1	29	True	j	f	0.3589604839944513	0	-35.0	-34.0	1.0	NW	45	(263, 263)	0.28	0.28	0.75
1	29	True	j	j	0.3579902199999196	1	-35.0	-34.0	1.0	NW	45	(263, 263)	0.28	0.28	0.75
1	29	True	f	j	0.1920641159958904	0	-35.0	-36.0	-1.0	NW	45	(263, 263)	0.28	0.28	0.75
1	29	True	f	f	0.2409362510006758	1	-35.0	-36.0	-1.0	SE	45	(263, 263)	0.28	0.28	0.75
1	29	True	j	f	0.0127256850028061	0	-35.0	-34.0	1.0	NW	45	(263, 263)	0.28	0.28	0.75
1	29	True	j	f	0.3708295839969651	0	-35.0	-34.0	1.0	SE	45	(263, 263)	0.28	0.28	0.75
1	29	True	f	j	0.1617169940000167	0	-35.0	-36.0	-1.0	SE	45	(263, 263)	0.28	0.28	0.75
1	29	True	f	f	0.2543090670005767	1	-35.0	-36.0	-1.0	SE	45	(263, 263)	0.28	0.28	0.75
1	29	True	f	f	0.2738934959998005	1	-35.0	-36.0	-1.0	SE	45	(263, 263)	0.28	0.28	0.75
1	29	True	f	f	0.2911342480001622	1	-35.0	-36.0	-1.0	SE	45	(263, 263)	0.28	0.28	0.75
1	29	True	j	f	0.2324086849985178	0	-35.0	-34.0	1.0	NW	45	(263, 263)	0.28	0.28	0.75
1	29	True	f	j	0.2735300209969864	0	-35.0	-36.0	-1.0	SE	45	(263, 263)	0.28	0.28	0.75
1	29	True	f	f	0.2597932329954346	1	-35.0	-36.0	-1.0	NW	45	(263, 263)	0.28	0.28	0.75
1	29	True	f	f	0.3404097109960275	1	-35.0	-36.0	-1.0	SE	45	(263, 263)	0.28	0.28	0.75
1	29	True	j	f	0.248296952995588	0	-35.0	-34.0	1.0	SE	45	(263, 263)	0.28	0.28	0.75
1	29	True	j	j	0.2315799429998151	1	-35.0	-34.0	1.0	NW	45	(263, 263)	0.28	0.28	0.75
1	29	True	j	f	0.25964312999713	0	-35.0	-34.0	1.0	SE	45	(263, 263)	0.28	0.28	0.75
1	29	True	f	f	0.3039315440037171	1	-35.0	-36.0	-1.0	SE	45	(263, 263)	0.28	0.28	0.75
1	29	True	f	f	0.2371272809978108	1	-35.0	-36.0	-1.0	SE	45	(263, 263)	0.28	0.28	0.75
1	29	True	f	j	0.3355555169982835	0	-35.0	-36.0	-1.0	SE	45	(263, 263)	0.28	0.28	0.75
1	29	True	f	f	0.3512688379996689	1	-35.0	-36.0	-1.0	SE	45	(263, 263)	0.28	0.28	0.75
1	29	True	j	f	0.2003466909955022	0	-35.0	-34.0	1.0	SE	45	(263, 263)	0.28	0.28	0.75
1	29	True	f	j	0.3220657869969727	0	-35.0	-36.0	-1.0	NW	45	(263, 263)	0.28	0.28	0.75
1	29	True	f	j	0.2169998380049946	0	-35.0	-36.0	-1.0	SE	45	(263, 263)	0.28	0.28	0.75
1	29	True	f	f	0.2819741999992402	1	-35.0	-36.0	-1.0	SE	45	(263, 263)	0.28	0.28	0.75
1	29	True	f	f	0.2890471939972485	1	-35.0	-36.0	-1.0	SE	45	(263, 263)	0.28	0.28	0.75
1	29	True	f	f	0.3051213310027378	1	-35.0	-36.0	-1.0	SE	45	(263, 263)	0.28	0.28	0.75
1	29	True	f	f	0.2474721809994662	1	-35.0	-36.0	-1.0	SE	45	(263, 263)	0.28	0.28	0.75
1	29	True	j	f	0.2536277210019761	0	-35.0	-34.0	1.0	NW	45	(263, 263)	0.28	0.28	0.75
1	29	True	f	f	0.1845528000048943	1	-35.0	-36.0	-1.0	NW	45	(263, 263)	0.28	0.28	0.75
1	29	True	j	j	0.2275039450032636	1	-35.0	-34.0	1.0	NW	45	(263, 263)	0.28	0.28	0.75
1	29	True	j	j	0.8670489039941458	1	-35.0	-34.0	1.0	NW	45	(263, 263)	0.28	0.28	0.75
1	29	True	f	f	0.2299438419940997	1	-35.0	-36.0	-1.0	SE	45	(263, 263)	0.28	0.28	0.75
1	29	True	f	j	0.3159916829972644	0	-35.0	-36.0	-1.0	NW	45	(263, 263)	0.28	0.28	0.75
1	29	True	j	f	0.0444765860011102	0	-35.0	-34.0	1.0	NW	45	(263, 263)	0.28	0.28	0.75
1	29	True	j	j	0.2375563509995117	1	-35.0	-34.0	1.0	SE	45	(263, 263)	0.28	0.28	0.75
1	29	True	f	f	0.334434490003332	1	-35.0	-36.0	-1.0	NW	45	(263, 263)	0.28	0.28	0.75
1	29	True	j	j	0.2430065939988708	1	-35.0	-34.0	1.0	NW	45	(263, 263)	0.28	0.28	0.75
1	29	True	j	f	0.2334887010001693	0	-35.0	-34.0	1.0	SE	45	(263, 263)	0.28	0.28	0.75
1	29	True	f	j	0.3160882830052287	0	-35.0	-36.0	-1.0	NW	45	(263, 263)	0.28	0.28	0.75
1	29	True	j	f	0.194051803999173	0	-35.0	-34.0	1.0	SE	45	(263, 263)	0.28	0.28	0.75
1	29	True	f	j	0.4474778760049958	0	-35.0	-36.0	-1.0	SE	45	(263, 263)	0.28	0.28	0.75
1	29	True	f	j	0.2632593439993798	0	-35.0	-36.0	-1.0	SE	45	(263, 263)	0.28	0.28	0.75
1	29	True	j	f	0.2034770350001054	0	-35.0	-34.0	1.0	SE	45	(263, 263)	0.28	0.28	0.75
1	29	True	j	j	0.2173732379960711	1	-35.0	-34.0	1.0	SE	45	(263, 263)	0.28	0.28	0.75
1	29	True	j	j	0.3071883820011862	1	-35.0	-34.0	1.0	NW	45	(263, 263)	0.28	0.28	0.75
1	29	True	f	j	0.8308904429941322	0	-35.0	-36.0	-1.0	NW	45	(263, 263)	0.28	0.28	0.75
1	29	True	f	f	0.3039660240028752	1	-35.0	-36.0	-1.0	SE	45	(263, 263)	0.28	0.28	0.75
1	29	True	j	j	0.3773355340017588	1	-35.0	-34.0	1.0	NW	45	(263, 263)	0.28	0.28	0.75
1	29	True	f	j	0.2555251900048461	0	-35.0	-36.0	-1.0	SE	45	(263, 263)	0.28	0.28	0.75
1	29	True	f	j	0.2450063180003781	0	-35.0	-36.0	-1.0	NW	45	(263, 263)	0.28	0.28	0.75
1	29	True	f	f	0.5260828629980097	1	-35.0	-36.0	-1.0	NW	45	(263, 263)	0.28	0.28	0.75
1	29	True	j	f	0.272188554998138	0	-35.0	-34.0	1.0	NW	45	(263, 263)	0.28	0.28	0.75
1	29	True	f	f	0.2787361949958722	1	-35.0	-36.0	-1.0	SE	45	(263, 263)	0.28	0.28	0.75
1	29	True	j	j	0.2629855000050156	1	-35.0	-34.0	1.0	SE	45	(263, 263)	0.28	0.28	0.75
1	29	True	f	j	0.7143620909992023	0	-35.0	-36.0	-1.0	NW	45	(263, 263)	0.28	0.28	0.75
1	29	True	f	j	0.5432533380007953	0	-35.0	-36.0	-1.0	NW	45	(263, 263)	0.28	0.28	0.75
1	29	True	f	f	0.2203540479968069	1	-35.0	-36.0	-1.0	SE	45	(263, 263)	0.28	0.28	0.75
1	29	True	j	j	0.1621097579991328	1	-35.0	-34.0	1.0	SE	45	(263, 263)	0.28	0.28	0.75
1	29	True	f	f	0.2971240630067768	1	-35.0	-36.0	-1.0	SE	45	(263, 263)	0.28	0.28	0.75
1	29	True	f	f	0.2510657550010364	1	-35.0	-36.0	-1.0	SE	45	(263, 263)	0.28	0.28	0.75
1	29	True	j	f	0.249190966002061	0	-35.0	-34.0	1.0	NW	45	(263, 263)	0.28	0.28	0.75
1	29	True	f	f	0.303886785004579	1	-35.0	-36.0	-1.0	NW	45	(263, 263)	0.28	0.28	0.75
1	29	True	f	f	0.3018470739989425	1	-35.0	-36.0	-1.0	NW	45	(263, 263)	0.28	0.28	0.75
1	29	True	j	f	0.2617518010010826	0	-35.0	-34.0	1.0	SE	45	(263, 263)	0.28	0.28	0.75
1	29	True	f	f	0.1965606560042943	1	-35.0	-36.0	-1.0	NW	45	(263, 263)	0.28	0.28	0.75
1	29	True	f	f	0.2482927009987179	1	-35.0	-36.0	-1.0	NW	45	(263, 263)	0.28	0.28	0.75
1	29	True	f	f	0.1565219570038607	1	-35.0	-36.0	-1.0	SE	45	(263, 263)	0.28	0.28	0.75
1	29	True	f	f	0.0831018370008678	1	-35.0	-36.0	-1.0	SE	45	(263, 263)	0.28	0.28	0.75
1	29	True	f	f	0.1002920850005466	1	-35.0	-36.0	-1.0	NW	45	(263, 263)	0.28	0.28	0.75
1	29	True	f	f	0.745312664002995	1	-35.0	-36.0	-1.0	SE	45	(263, 263)	0.28	0.28	0.75
1	29	True	f	f	0.2404750179994152	1	-35.0	-36.0	-1.0	NW	45	(263, 263)	0.28	0.28	0.75
1	29	True	j	f	0.237982490005379	0	-35.0	-34.0	1.0	NW	45	(263, 263)	0.28	0.28	0.75
1	29	True	f	j	0.3342594489949988	0	-35.0	-36.0	-1.0	SE	45	(263, 263)	0.28	0.28	0.75
1	29	True	j	j	0.1092651810031384	1	-35.0	-34.0	1.0	SE	45	(263, 263)	0.28	0.28	0.75
1	29	True	j	f	0.2880825359970913	0	-35.0	-34.0	1.0	SE	45	(263, 263)	0.28	0.28	0.75
1	29	True	f	f	0.7369462429996929	1	-35.0	-36.0	-1.0	NW	45	(263, 263)	0.28	0.28	0.75
1	29	True	f	f	0.2024713499995414	1	-35.0	-36.0	-1.0	NW	45	(263, 263)	0.28	0.28	0.75
1	29	True	f	f	0.2436697759985691	1	-35.0	-36.0	-1.0	SE	45	(263, 263)	0.28	0.28	0.75
1	29	True	j	f	0.1891459120015497	0	-35.0	-34.0	1.0	NW	45	(263, 263)	0.28	0.28	0.75
1	29	True	j	f	0.3308215819997713	0	-35.0	-34.0	1.0	NW	45	(263, 263)	0.28	0.28	0.75
1	29	True	f	j	0.4532265230009216	0	-35.0	-36.0	-1.0	NW	45	(263, 263)	0.28	0.28	0.75
1	29	True	f	f	0.2356263250039774	1	-35.0	-36.0	-1.0	SE	45	(263, 263)	0.28	0.28	0.75
1	29	True	f	f	0.1227769860051921	1	-35.0	-36.0	-1.0	SE	45	(263, 263)	0.28	0.28	0.75
1	29	True	f	f	0.3739985520005575	1	-35.0	-36.0	-1.0	NW	45	(263, 263)	0.28	0.28	0.75
1	29	True	f	f	0.2893121250017429	1	-35.0	-36.0	-1.0	NW	45	(263, 263)	0.28	0.28	0.75
1	29	True	f	f	0.3331417499939562	1	-35.0	-36.0	-1.0	NW	45	(263, 263)	0.28	0.28	0.75
1	29	True	j	j	0.2682386149972444	1	-35.0	-34.0	1.0	SE	45	(263, 263)	0.28	0.28	0.75
1	29	True	j	j	0.2619656340029905	1	-35.0	-34.0	1.0	SE	45	(263, 263)	0.28	0.28	0.75
1	29	True	f	j	0.2785138170002028	0	-35.0	-36.0	-1.0	SE	45	(263, 263)	0.28	0.28	0.75
1	29	True	f	f	0.1064960450021317	1	-35.0	-36.0	-1.0	SE	45	(263, 263)	0.28	0.28	0.75
1	29	True	f	f	0.2723961800002143	1	-35.0	-36.0	-1.0	SE	45	(263, 263)	0.28	0.28	0.75
1	29	True	f	j	0.2456683529962902	0	-35.0	-36.0	-1.0	SE	45	(263, 263)	0.28	0.28	0.75
1	29	True	j	j	0.2653685210025287	1	-35.0	-34.0	1.0	SE	45	(263, 263)	0.28	0.28	0.75
1	29	True	j	j	0.1003118840017123	1	-35.0	-34.0	1.0	SE	45	(263, 263)	0.28	0.28	0.75
1	29	True	f	f	0.3443230270058848	1	-35.0	-36.0	-1.0	NW	45	(263, 263)	0.28	0.28	0.75
1	29	True	f	f	0.2723070889987866	1	-35.0	-36.0	-1.0	SE	45	(263, 263)	0.28	0.28	0.75
1	29	True	j	f	0.3000110140055767	0	-35.0	-34.0	1.0	NW	45	(263, 263)	0.28	0.28	0.75
1	29	True	f	f	0.2732325379984104	1	-35.0	-36.0	-1.0	SE	45	(263, 263)	0.28	0.28	0.75
1	29	True	j	f	0.4051308810012415	0	-35.0	-34.0	1.0	SE	45	(263, 263)	0.28	0.28	0.75
1	29	True	f	f	0.0597908989948337	1	-35.0	-36.0	-1.0	NW	45	(263, 263)	0.28	0.28	0.75
1	29	True	j	f	0.2494412939995527	0	-35.0	-34.0	1.0	NW	45	(263, 263)	0.28	0.28	0.75
1	29	True	f	j	0.4269643000006908	0	-35.0	-36.0	-1.0	NW	45	(263, 263)	0.28	0.28	0.75
1	29	True	f	j	0.3925817650015233	0	-35.0	-36.0	-1.0	SE	45	(263, 263)	0.28	0.28	0.75
1	29	True	f	f	0.2524792320036795	1	-35.0	-36.0	-1.0	NW	45	(263, 263)	0.28	0.28	0.75
1	29	True	f	f	0.2081190579992835	1	-35.0	-36.0	-1.0	SE	45	(263, 263)	0.28	0.28	0.75
1	29	True	j	f	0.1881495069974335	0	-35.0	-34.0	1.0	SE	45	(263, 263)	0.28	0.28	0.75
1	29	True	f	f	0.1556057869966025	1	-35.0	-36.0	-1.0	SE	45	(263, 263)	0.28	0.28	0.75
1	29	True	f	f	0.2446749549999367	1	-35.0	-36.0	-1.0	NW	45	(263, 263)	0.28	0.28	0.75
1	29	True	j	f	0.3321264690021053	0	-35.0	-34.0	1.0	SE	45	(263, 263)	0.28	0.28	0.75
1	29	True	j	f	0.224252649997652	0	-35.0	-34.0	1.0	SE	45	(263, 263)	0.28	0.28	0.75
1	29	True	f	f	0.0603164330022991	1	-35.0	-36.0	-1.0	NW	45	(263, 263)	0.28	0.28	0.75
1	29	True	f	f	0.2270263780010282	1	-35.0	-36.0	-1.0	NW	45	(263, 263)	0.28	0.28	0.75
1	29	True	f	f	0.3021739749965491	1	-35.0	-36.0	-1.0	NW	45	(263, 263)	0.28	0.28	0.75
1	29	True	f	f	0.1340577679948182	1	-35.0	-36.0	-1.0	NW	45	(263, 263)	0.28	0.28	0.75
1	29	True	f	f	0.136205658003746	1	-35.0	-36.0	-1.0	SE	45	(263, 263)	0.28	0.28	0.75
1	29	True	f	f	0.3122048479999648	1	-35.0	-36.0	-1.0	SE	45	(263, 263)	0.28	0.28	0.75
1	29	True	f	f	0.2530519790016114	1	-35.0	-36.0	-1.0	NW	45	(263, 263)	0.28	0.28	0.75
1	29	True	f	f	0.2764185710038873	1	-35.0	-36.0	-1.0	SE	45	(263, 263)	0.28	0.28	0.75
1	29	True	j	f	0.2523244200056069	0	-35.0	-34.0	1.0	NW	45	(263, 263)	0.28	0.28	0.75
1	29	True	j	f	0.2503438769999775	0	-35.0	-34.0	1.0	SE	45	(263, 263)	0.28	0.28	0.75
1	29	True	j	j	0.2888032019982347	1	-35.0	-34.0	1.0	SE	45	(263, 263)	0.28	0.28	0.75
1	29	True	j	j	0.2656519640004262	1	-35.0	-34.0	1.0	SE	45	(263, 263)	0.28	0.28	0.75
1	29	True	f	j	0.8421622759997263	0	-35.0	-36.0	-1.0	NW	45	(263, 263)	0.28	0.28	0.75
1	29	True	j	j	0.243978133003111	1	-35.0	-34.0	1.0	NW	45	(263, 263)	0.28	0.28	0.75
1	29	True	j	f	0.3531687940048869	0	-35.0	-34.0	1.0	SE	45	(263, 263)	0.28	0.28	0.75
1	29	True	f	f	0.2786586489964975	1	-35.0	-36.0	-1.0	NW	45	(263, 263)	0.28	0.28	0.75
1	29	True	j	f	0.1420927049985039	0	-35.0	-34.0	1.0	NW	45	(263, 263)	0.28	0.28	0.75
1	29	True	f	j	0.2858801659967867	0	-35.0	-36.0	-1.0	SE	45	(263, 263)	0.28	0.28	0.75
1	29	True	j	f	0.2982691190045443	0	-35.0	-34.0	1.0	NW	45	(263, 263)	0.28	0.28	0.75
1	29	True	j	f	0.2305201859999215	0	-35.0	-34.0	1.0	NW	45	(263, 263)	0.28	0.28	0.75
1	29	True	f	j	0.3003853310001432	0	-35.0	-36.0	-1.0	SE	45	(263, 263)	0.28	0.28	0.75
1	29	True	j	j	0.294471135995991	1	-35.0	-34.0	1.0	SE	45	(263, 263)	0.28	0.28	0.75
1	29	True	j	j	0.2757953619948239	1	-35.0	-34.0	1.0	NW	45	(263, 263)	0.28	0.28	0.75
