# Supplementary material for: The curriculum effect in visual learning: The role of readout dimensionality
Source: PLoS Comput Biol. 2026 Jul 24;22(7):e1014553. doi: 10.1371/journal.pcbi.1014553 (PMC13432104; doi:10.1371/journal.pcbi.1014553)
Supplement: S1 Data — (ZIP) [file pcbi.1014553.s009.zip › Data_Final_for_Repository/Non-sequential_subjects/Subject001/20241224_Subject001_NONSEQ_Day_1.csv]

Participant ID	Age	Train	Correct Response	Response	Response time (s)	Correct	Reference Angle (deg)	Orientation (deg)	Angle Separation (deg)	Corner	Viewing Distance (cm)	Stimulus Size (px)	Fixation Time	Probe Time	Cue Time
1	29	True	f	j	0.1546632780009531	0	-35.0	-36.0	-1.0	SE	45	(263, 263)	0.28	0.28	0.75
1	29	True	j	j	0.102703748998465	1	-35.0	-34.0	1.0	NW	45	(263, 263)	0.28	0.28	0.75
1	29	True	f	f	0.7658684460038785	1	-35.0	-36.0	-1.0	NW	45	(263, 263)	0.28	0.28	0.75
1	29	True	j	j	2.062222845001088	1	-35.0	-34.0	1.0	SE	45	(263, 263)	0.28	0.28	0.75
1	29	True	f	f	0.6258785419995547	1	-35.0	-36.0	-1.0	SE	45	(263, 263)	0.28	0.28	0.75
1	29	True	f	j	0.4589565729984315	0	-35.0	-36.0	-1.0	NW	45	(263, 263)	0.28	0.28	0.75
1	29	True	j	j	0.5105737170015345	1	-35.0	-34.0	1.0	SE	45	(263, 263)	0.28	0.28	0.75
1	29	True	j	f	0.5340213359959307	0	-35.0	-34.0	1.0	SE	45	(263, 263)	0.28	0.28	0.75
1	29	True	f	f	0.3980844120014808	1	-35.0	-36.0	-1.0	NW	45	(263, 263)	0.28	0.28	0.75
1	29	True	j	f	1.1750101699944937	0	-35.0	-34.0	1.0	SE	45	(263, 263)	0.28	0.28	0.75
1	29	True	f	j	1.0203739290009253	0	-35.0	-36.0	-1.0	NW	45	(263, 263)	0.28	0.28	0.75
1	29	True	f	f	0.529068012998323	1	-35.0	-36.0	-1.0	SE	45	(263, 263)	0.28	0.28	0.75
1	29	True	j	j	0.3955890360011835	1	-35.0	-34.0	1.0	SE	45	(263, 263)	0.28	0.28	0.75
1	29	True	f	j	0.4676616600045236	0	-35.0	-36.0	-1.0	NW	45	(263, 263)	0.28	0.28	0.75
1	29	True	j	j	0.3191397289992892	1	-35.0	-34.0	1.0	SE	45	(263, 263)	0.28	0.28	0.75
1	29	True	f	f	0.8942543689990998	1	-35.0	-36.0	-1.0	NW	45	(263, 263)	0.28	0.28	0.75
1	29	True	j	j	0.3193622260005213	1	-35.0	-34.0	1.0	SE	45	(263, 263)	0.28	0.28	0.75
1	29	True	f	f	0.2942959740030346	1	-35.0	-36.0	-1.0	NW	45	(263, 263)	0.28	0.28	0.75
1	29	True	f	j	0.4130792279975139	0	-35.0	-36.0	-1.0	SE	45	(263, 263)	0.28	0.28	0.75
1	29	True	f	j	0.4211459889993421	0	-35.0	-36.0	-1.0	SE	45	(263, 263)	0.28	0.28	0.75
1	29	True	f	j	0.2779329389959457	0	-35.0	-36.0	-1.0	NW	45	(263, 263)	0.28	0.28	0.75
1	29	True	j	f	0.2404002980038058	0	-35.0	-34.0	1.0	NW	45	(263, 263)	0.28	0.28	0.75
1	29	True	j	f	0.5133209409978008	0	-35.0	-34.0	1.0	SE	45	(263, 263)	0.28	0.28	0.75
1	29	True	j	f	0.2053259990061633	0	-35.0	-34.0	1.0	NW	45	(263, 263)	0.28	0.28	0.75
1	29	True	f	f	0.3466550640005152	1	-35.0	-36.0	-1.0	NW	45	(263, 263)	0.28	0.28	0.75
1	29	True	f	j	0.365278519995627	0	-35.0	-36.0	-1.0	NW	45	(263, 263)	0.28	0.28	0.75
1	29	True	f	f	0.4748557109996909	1	-35.0	-36.0	-1.0	NW	45	(263, 263)	0.28	0.28	0.75
1	29	True	j	j	2.447972725	1	-35.0	-34.0	1.0	SE	45	(263, 263)	0.28	0.28	0.75
1	29	True	f	f	0.3688455180017627	1	-35.0	-36.0	-1.0	NW	45	(263, 263)	0.28	0.28	0.75
1	29	True	f	j	0.3641347419979865	0	-35.0	-36.0	-1.0	NW	45	(263, 263)	0.28	0.28	0.75
1	29	True	j	f	0.7043819109967444	0	-35.0	-34.0	1.0	NW	45	(263, 263)	0.28	0.28	0.75
1	29	True	j	j	0.2114913179975701	1	-35.0	-34.0	1.0	SE	45	(263, 263)	0.28	0.28	0.75
1	29	True	j	j	0.1387716829995042	1	-35.0	-34.0	1.0	NW	45	(263, 263)	0.28	0.28	0.75
1	29	True	j	j	0.2377852709978469	1	-35.0	-34.0	1.0	SE	45	(263, 263)	0.28	0.28	0.75
1	29	True	f	j	0.1653382889999193	0	-35.0	-36.0	-1.0	SE	45	(263, 263)	0.28	0.28	0.75
1	29	True	f	j	0.2110397139986162	0	-35.0	-36.0	-1.0	NW	45	(263, 263)	0.28	0.28	0.75
1	29	True	f	f	0.2194587569974828	1	-35.0	-36.0	-1.0	NW	45	(263, 263)	0.28	0.28	0.75
1	29	True	f	f	0.4853840719952131	1	-35.0	-36.0	-1.0	NW	45	(263, 263)	0.28	0.28	0.75
1	29	True	j	j	0.0717759760009357	1	-35.0	-34.0	1.0	SE	45	(263, 263)	0.28	0.28	0.75
1	29	True	j	f	0.3997083760041278	0	-35.0	-34.0	1.0	NW	45	(263, 263)	0.28	0.28	0.75
1	29	True	j	j	0.4579175519975251	1	-35.0	-34.0	1.0	SE	45	(263, 263)	0.28	0.28	0.75
1	29	True	j	j	0.2382937439979287	1	-35.0	-34.0	1.0	NW	45	(263, 263)	0.28	0.28	0.75
1	29	True	f	j	0.3952185409943922	0	-35.0	-36.0	-1.0	NW	45	(263, 263)	0.28	0.28	0.75
1	29	True	j	f	0.2809903020024649	0	-35.0	-34.0	1.0	SE	45	(263, 263)	0.28	0.28	0.75
1	29	True	j	j	0.2314519720021053	1	-35.0	-34.0	1.0	NW	45	(263, 263)	0.28	0.28	0.75
1	29	True	j	j	0.4038371900023776	1	-35.0	-34.0	1.0	SE	45	(263, 263)	0.28	0.28	0.75
1	29	True	f	j	0.4749844699981622	0	-35.0	-36.0	-1.0	NW	45	(263, 263)	0.28	0.28	0.75
1	29	True	f	j	0.3224498240015236	0	-35.0	-36.0	-1.0	NW	45	(263, 263)	0.28	0.28	0.75
1	29	True	j	j	0.4754596339989803	1	-35.0	-34.0	1.0	SE	45	(263, 263)	0.28	0.28	0.75
1	29	True	j	j	0.0708841600062442	1	-35.0	-34.0	1.0	SE	45	(263, 263)	0.28	0.28	0.75
1	29	True	f	f	0.2363838870005565	1	-35.0	-36.0	-1.0	SE	45	(263, 263)	0.28	0.28	0.75
1	29	True	f	j	0.3465092140031629	0	-35.0	-36.0	-1.0	SE	45	(263, 263)	0.28	0.28	0.75
1	29	True	f	f	0.3536580940053682	1	-35.0	-36.0	-1.0	NW	45	(263, 263)	0.28	0.28	0.75
1	29	True	f	j	0.3508750920009333	0	-35.0	-36.0	-1.0	SE	45	(263, 263)	0.28	0.28	0.75
1	29	True	f	f	0.1884460410001338	1	-35.0	-36.0	-1.0	NW	45	(263, 263)	0.28	0.28	0.75
1	29	True	f	f	0.4711415139972814	1	-35.0	-36.0	-1.0	NW	45	(263, 263)	0.28	0.28	0.75
1	29	True	f	j	0.18227879099868	0	-35.0	-36.0	-1.0	NW	45	(263, 263)	0.28	0.28	0.75
1	29	True	j	f	0.4946189159963978	0	-35.0	-34.0	1.0	NW	45	(263, 263)	0.28	0.28	0.75
1	29	True	f	j	0.008416042997851	0	-35.0	-36.0	-1.0	SE	45	(263, 263)	0.28	0.28	0.75
1	29	True	f	f	0.4080358959981822	1	-35.0	-36.0	-1.0	SE	45	(263, 263)	0.28	0.28	0.75
1	29	True	f	f	0.4185834070012788	1	-35.0	-36.0	-1.0	NW	45	(263, 263)	0.28	0.28	0.75
1	29	True	j	j	0.8781442699983018	1	-35.0	-34.0	1.0	SE	45	(263, 263)	0.28	0.28	0.75
1	29	True	j	j	0.5651102240008186	1	-35.0	-34.0	1.0	SE	45	(263, 263)	0.28	0.28	0.75
1	29	True	j	j	0.1092816099990159	1	-35.0	-34.0	1.0	SE	45	(263, 263)	0.28	0.28	0.75
1	29	True	j	j	0.4260363929934101	1	-35.0	-34.0	1.0	NW	45	(263, 263)	0.28	0.28	0.75
1	29	True	f	f	0.3930299040002865	1	-35.0	-36.0	-1.0	NW	45	(263, 263)	0.28	0.28	0.75
1	29	True	j	f	0.0174389020030503	0	-35.0	-34.0	1.0	SE	45	(263, 263)	0.28	0.28	0.75
1	29	True	f	j	0.4747993440032587	0	-35.0	-36.0	-1.0	SE	45	(263, 263)	0.28	0.28	0.75
1	29	True	f	f	0.2567469180066837	1	-35.0	-36.0	-1.0	SE	45	(263, 263)	0.28	0.28	0.75
1	29	True	f	f	0.3306454249977832	1	-35.0	-36.0	-1.0	NW	45	(263, 263)	0.28	0.28	0.75
1	29	True	f	f	0.1496280540013685	1	-35.0	-36.0	-1.0	NW	45	(263, 263)	0.28	0.28	0.75
1	29	True	f	f	0.4228037370048696	1	-35.0	-36.0	-1.0	NW	45	(263, 263)	0.28	0.28	0.75
1	29	True	f	j	0.4533351060017594	0	-35.0	-36.0	-1.0	SE	45	(263, 263)	0.28	0.28	0.75
1	29	True	j	f	0.3638533840057789	0	-35.0	-34.0	1.0	NW	45	(263, 263)	0.28	0.28	0.75
1	29	True	j	j	0.0873052880051545	1	-35.0	-34.0	1.0	SE	45	(263, 263)	0.28	0.28	0.75
1	29	True	f	j	0.288888743998541	0	-35.0	-36.0	-1.0	SE	45	(263, 263)	0.28	0.28	0.75
1	29	True	f	j	0.2577269030007301	0	-35.0	-36.0	-1.0	NW	45	(263, 263)	0.28	0.28	0.75
1	29	True	f	f	0.2949535329971695	1	-35.0	-36.0	-1.0	NW	45	(263, 263)	0.28	0.28	0.75
1	29	True	j	f	0.7504392069968162	0	-35.0	-34.0	1.0	NW	45	(263, 263)	0.28	0.28	0.75
1	29	True	j	j	0.4334942450004746	1	-35.0	-34.0	1.0	NW	45	(263, 263)	0.28	0.28	0.75
1	29	True	j	j	1.118124822001846	1	-35.0	-34.0	1.0	SE	45	(263, 263)	0.28	0.28	0.75
1	29	True	f	f	0.5823504440049874	1	-35.0	-36.0	-1.0	NW	45	(263, 263)	0.28	0.28	0.75
1	29	True	j	j	0.5430657539982349	1	-35.0	-34.0	1.0	NW	45	(263, 263)	0.28	0.28	0.75
1	29	True	f	j	0.2397775429999455	0	-35.0	-36.0	-1.0	SE	45	(263, 263)	0.28	0.28	0.75
1	29	True	f	f	0.8192845300000045	1	-35.0	-36.0	-1.0	NW	45	(263, 263)	0.28	0.28	0.75
1	29	True	j	j	0.2264735069984453	1	-35.0	-34.0	1.0	NW	45	(263, 263)	0.28	0.28	0.75
1	29	True	f	j	0.4042598280066158	0	-35.0	-36.0	-1.0	NW	45	(263, 263)	0.28	0.28	0.75
1	29	True	f	j	0.7526917319992208	0	-35.0	-36.0	-1.0	SE	45	(263, 263)	0.28	0.28	0.75
1	29	True	j	f	0.3803366470019682	0	-35.0	-34.0	1.0	NW	45	(263, 263)	0.28	0.28	0.75
1	29	True	j	f	0.300692523996986	0	-35.0	-34.0	1.0	NW	45	(263, 263)	0.28	0.28	0.75
1	29	True	f	j	0.1902409739996073	0	-35.0	-36.0	-1.0	SE	45	(263, 263)	0.28	0.28	0.75
1	29	True	j	f	0.0948112920013954	0	-35.0	-34.0	1.0	SE	45	(263, 263)	0.28	0.28	0.75
1	29	True	j	j	0.1989591829988057	1	-35.0	-34.0	1.0	NW	45	(263, 263)	0.28	0.28	0.75
1	29	True	f	j	0.1865811710013076	0	-35.0	-36.0	-1.0	NW	45	(263, 263)	0.28	0.28	0.75
1	29	True	f	j	0.2469786990041029	0	-35.0	-36.0	-1.0	NW	45	(263, 263)	0.28	0.28	0.75
1	29	True	j	j	0.1167129300010856	1	-35.0	-34.0	1.0	NW	45	(263, 263)	0.28	0.28	0.75
1	29	True	f	f	0.2167645420049666	1	-35.0	-36.0	-1.0	SE	45	(263, 263)	0.28	0.28	0.75
1	29	True	f	f	0.5564080330004799	1	-35.0	-36.0	-1.0	SE	45	(263, 263)	0.28	0.28	0.75
1	29	True	j	j	0.5022571289955522	1	-35.0	-34.0	1.0	SE	45	(263, 263)	0.28	0.28	0.75
1	29	True	j	f	0.1907614090014249	0	-35.0	-34.0	1.0	NW	45	(263, 263)	0.28	0.28	0.75
1	29	True	j	j	0.4285739379993174	1	-35.0	-34.0	1.0	SE	45	(263, 263)	0.28	0.28	0.75
1	29	True	f	f	0.0248890279981424	1	-35.0	-36.0	-1.0	NW	45	(263, 263)	0.28	0.28	0.75
1	29	True	j	j	0.5118072820041561	1	-35.0	-34.0	1.0	SE	45	(263, 263)	0.28	0.28	0.75
1	29	True	f	j	0.2220176400005584	0	-35.0	-36.0	-1.0	NW	45	(263, 263)	0.28	0.28	0.75
1	29	True	f	f	0.0604804570029955	1	-35.0	-36.0	-1.0	SE	45	(263, 263)	0.28	0.28	0.75
1	29	True	j	j	0.5144085080028162	1	-35.0	-34.0	1.0	NW	45	(263, 263)	0.28	0.28	0.75
1	29	True	f	f	0.3999654169965652	1	-35.0	-36.0	-1.0	NW	45	(263, 263)	0.28	0.28	0.75
1	29	True	f	j	0.4874545970014878	0	-35.0	-36.0	-1.0	SE	45	(263, 263)	0.28	0.28	0.75
1	29	True	j	f	0.2664220810038387	0	-35.0	-34.0	1.0	SE	45	(263, 263)	0.28	0.28	0.75
1	29	True	j	j	0.2112174439971568	1	-35.0	-34.0	1.0	NW	45	(263, 263)	0.28	0.28	0.75
1	29	True	j	j	0.3619963550008833	1	-35.0	-34.0	1.0	NW	45	(263, 263)	0.28	0.28	0.75
1	29	True	j	f	0.5143366510019405	0	-35.0	-34.0	1.0	SE	45	(263, 263)	0.28	0.28	0.75
1	29	True	j	f	0.2615061989999958	0	-35.0	-34.0	1.0	NW	45	(263, 263)	0.28	0.28	0.75
1	29	True	j	j	0.1997702560038305	1	-35.0	-34.0	1.0	NW	45	(263, 263)	0.28	0.28	0.75
1	29	True	f	j	0.2879062470019562	0	-35.0	-36.0	-1.0	SE	45	(263, 263)	0.28	0.28	0.75
1	29	True	f	f	0.0198840739976731	1	-35.0	-36.0	-1.0	SE	45	(263, 263)	0.28	0.28	0.75
1	29	True	f	f	0.3263745910007856	1	-35.0	-36.0	-1.0	NW	45	(263, 263)	0.28	0.28	0.75
1	29	True	f	f	0.638052800000878	1	-35.0	-36.0	-1.0	SE	45	(263, 263)	0.28	0.28	0.75
1	29	True	j	f	0.1838129000025219	0	-35.0	-34.0	1.0	SE	45	(263, 263)	0.28	0.28	0.75
1	29	True	j	j	0.3414009140033158	1	-35.0	-34.0	1.0	SE	45	(263, 263)	0.28	0.28	0.75
1	29	True	f	j	1.311092659998394	0	-35.0	-36.0	-1.0	SE	45	(263, 263)	0.28	0.28	0.75
1	29	True	j	f	0.4213813259993912	0	-35.0	-34.0	1.0	SE	45	(263, 263)	0.28	0.28	0.75
1	29	True	f	j	0.0949229550024028	0	-35.0	-36.0	-1.0	NW	45	(263, 263)	0.28	0.28	0.75
1	29	True	f	f	1.543712783997762	1	-35.0	-36.0	-1.0	NW	45	(263, 263)	0.28	0.28	0.75
1	29	True	j	f	0.8709825780024403	0	-35.0	-34.0	1.0	NW	45	(263, 263)	0.28	0.28	0.75
1	29	True	j	f	0.2037936679989798	0	-35.0	-34.0	1.0	NW	45	(263, 263)	0.28	0.28	0.75
1	29	True	f	j	0.1398496190013247	0	-35.0	-36.0	-1.0	NW	45	(263, 263)	0.28	0.28	0.75
1	29	True	j	j	0.2309083380023366	1	-35.0	-34.0	1.0	SE	45	(263, 263)	0.28	0.28	0.75
1	29	True	f	j	0.6915449799998896	0	-35.0	-36.0	-1.0	NW	45	(263, 263)	0.28	0.28	0.75
1	29	True	f	j	0.6918913959962083	0	-35.0	-36.0	-1.0	SE	45	(263, 263)	0.28	0.28	0.75
1	29	True	j	f	0.2742742629998247	0	-35.0	-34.0	1.0	NW	45	(263, 263)	0.28	0.28	0.75
1	29	True	f	f	0.1756975410025916	1	-35.0	-36.0	-1.0	NW	45	(263, 263)	0.28	0.28	0.75
1	29	True	j	f	0.2395213989948388	0	-35.0	-34.0	1.0	NW	45	(263, 263)	0.28	0.28	0.75
1	29	True	j	j	0.1652453319984488	1	-35.0	-34.0	1.0	SE	45	(263, 263)	0.28	0.28	0.75
1	29	True	j	j	0.9877200429982622	1	-35.0	-34.0	1.0	SE	45	(263, 263)	0.28	0.28	0.75
1	29	True	f	j	0.6131267320015468	0	-35.0	-36.0	-1.0	SE	45	(263, 263)	0.28	0.28	0.75
1	29	True	f	j	0.4874551530010649	0	-35.0	-36.0	-1.0	SE	45	(263, 263)	0.28	0.28	0.75
1	29	True	j	f	0.8244695920002414	0	-35.0	-34.0	1.0	SE	45	(263, 263)	0.28	0.28	0.75
1	29	True	j	j	1.3076753140048822	1	-35.0	-34.0	1.0	SE	45	(263, 263)	0.28	0.28	0.75
1	29	True	j	j	1.2041257719974965	1	-35.0	-34.0	1.0	NW	45	(263, 263)	0.28	0.28	0.75
1	29	True	j	j	0.1647546499953023	1	-35.0	-34.0	1.0	SE	45	(263, 263)	0.28	0.28	0.75
1	29	True	j	f	3.172842481006228	0	-35.0	-34.0	1.0	NW	45	(263, 263)	0.28	0.28	0.75
1	29	True	j	j	1.6112261800008127	1	-35.0	-34.0	1.0	SE	45	(263, 263)	0.28	0.28	0.75
1	29	True	f	j	0.2187503850000212	0	-35.0	-36.0	-1.0	NW	45	(263, 263)	0.28	0.28	0.75
1	29	True	j	f	0.1385927479932434	0	-35.0	-34.0	1.0	SE	45	(263, 263)	0.28	0.28	0.75
1	29	True	f	j	0.5999390540018794	0	-35.0	-36.0	-1.0	NW	45	(263, 263)	0.28	0.28	0.75
1	29	True	f	f	0.2239868130054674	1	-35.0	-36.0	-1.0	SE	45	(263, 263)	0.28	0.28	0.75
1	29	True	f	f	1.9309450639993884	1	-35.0	-36.0	-1.0	SE	45	(263, 263)	0.28	0.28	0.75
1	29	True	f	f	0.6615875640054583	1	-35.0	-36.0	-1.0	NW	45	(263, 263)	0.28	0.28	0.75
1	29	True	f	f	0.7345722750033019	1	-35.0	-36.0	-1.0	NW	45	(263, 263)	0.28	0.28	0.75
1	29	True	j	f	0.4182566499948734	0	-35.0	-34.0	1.0	SE	45	(263, 263)	0.28	0.28	0.75
1	29	True	j	j	0.4405400040050153	1	-35.0	-34.0	1.0	NW	45	(263, 263)	0.28	0.28	0.75
1	29	True	j	f	0.0977057279960718	0	-35.0	-34.0	1.0	SE	45	(263, 263)	0.28	0.28	0.75
1	29	True	f	j	0.3281770630055689	0	-35.0	-36.0	-1.0	SE	45	(263, 263)	0.28	0.28	0.75
1	29	True	j	f	0.3443991199965239	0	-35.0	-34.0	1.0	SE	45	(263, 263)	0.28	0.28	0.75
1	29	True	j	j	0.5546125530017889	1	-35.0	-34.0	1.0	NW	45	(263, 263)	0.28	0.28	0.75
1	29	True	j	j	0.3457577529989066	1	-35.0	-34.0	1.0	NW	45	(263, 263)	0.28	0.28	0.75
1	29	True	f	f	0.2907164159987587	1	-35.0	-36.0	-1.0	NW	45	(263, 263)	0.28	0.28	0.75
1	29	True	f	j	0.5906267950049369	0	-35.0	-36.0	-1.0	SE	45	(263, 263)	0.28	0.28	0.75
1	29	True	f	f	0.1071629310026764	1	-35.0	-36.0	-1.0	SE	45	(263, 263)	0.28	0.28	0.75
1	29	True	f	f	0.5429727999944589	1	-35.0	-36.0	-1.0	SE	45	(263, 263)	0.28	0.28	0.75
1	29	True	f	f	0.7086382420020527	1	-35.0	-36.0	-1.0	NW	45	(263, 263)	0.28	0.28	0.75
1	29	True	j	f	0.4784858750062994	0	-35.0	-34.0	1.0	NW	45	(263, 263)	0.28	0.28	0.75
1	29	True	j	j	0.237470583000686	1	-35.0	-34.0	1.0	NW	45	(263, 263)	0.28	0.28	0.75
1	29	True	f	j	0.3761421919989516	0	-35.0	-36.0	-1.0	SE	45	(263, 263)	0.28	0.28	0.75
1	29	True	j	j	0.4344219870035886	1	-35.0	-34.0	1.0	SE	45	(263, 263)	0.28	0.28	0.75
1	29	True	j	j	0.3412680730034481	1	-35.0	-34.0	1.0	NW	45	(263, 263)	0.28	0.28	0.75
1	29	True	f	j	0.8144880440013367	0	-35.0	-36.0	-1.0	SE	45	(263, 263)	0.28	0.28	0.75
1	29	True	j	j	1.832321854002657	1	-35.0	-34.0	1.0	NW	45	(263, 263)	0.28	0.28	0.75
1	29	True	j	j	0.2446137639999506	1	-35.0	-34.0	1.0	NW	45	(263, 263)	0.28	0.28	0.75
1	29	True	f	j	0.2342229159985436	0	-35.0	-36.0	-1.0	SE	45	(263, 263)	0.28	0.28	0.75
1	29	True	f	f	0.3548395329999039	1	-35.0	-36.0	-1.0	NW	45	(263, 263)	0.28	0.28	0.75
1	29	True	j	f	0.3505448279975098	0	-35.0	-34.0	1.0	SE	45	(263, 263)	0.28	0.28	0.75
1	29	True	f	j	0.5440858860019944	0	-35.0	-36.0	-1.0	SE	45	(263, 263)	0.28	0.28	0.75
1	29	True	j	f	0.3342609120009001	0	-35.0	-34.0	1.0	NW	45	(263, 263)	0.28	0.28	0.75
1	29	True	j	j	0.6604226499985089	1	-35.0	-34.0	1.0	SE	45	(263, 263)	0.28	0.28	0.75
1	29	True	j	j	0.9467409900025814	1	-35.0	-34.0	1.0	NW	45	(263, 263)	0.28	0.28	0.75
1	29	True	f	j	0.4272112530015874	0	-35.0	-36.0	-1.0	SE	45	(263, 263)	0.28	0.28	0.75
1	29	True	j	f	0.4039558169970405	0	-35.0	-34.0	1.0	NW	45	(263, 263)	0.28	0.28	0.75
1	29	True	f	j	0.0448716820028494	0	-35.0	-36.0	-1.0	SE	45	(263, 263)	0.28	0.28	0.75
1	29	True	f	f	0.464617289006128	1	-35.0	-36.0	-1.0	NW	45	(263, 263)	0.28	0.28	0.75
1	29	True	f	f	0.7684504780045245	1	-35.0	-36.0	-1.0	SE	45	(263, 263)	0.28	0.28	0.75
1	29	True	f	f	1.3535489770001732	1	-35.0	-36.0	-1.0	SE	45	(263, 263)	0.28	0.28	0.75
1	29	True	j	f	0.025878112995997	0	-35.0	-34.0	1.0	SE	45	(263, 263)	0.28	0.28	0.75
1	29	True	j	f	0.5308610249994672	0	-35.0	-34.0	1.0	NW	45	(263, 263)	0.28	0.28	0.75
1	29	True	f	j	0.224760350996803	0	-35.0	-36.0	-1.0	SE	45	(263, 263)	0.28	0.28	0.75
1	29	True	j	f	0.2965855309957987	0	-35.0	-34.0	1.0	SE	45	(263, 263)	0.28	0.28	0.75
1	29	True	j	j	0.2991771320012049	1	-35.0	-34.0	1.0	NW	45	(263, 263)	0.28	0.28	0.75
1	29	True	j	j	0.7636955750058405	1	-35.0	-34.0	1.0	SE	45	(263, 263)	0.28	0.28	0.75
1	29	True	f	f	0.3930244960065465	1	-35.0	-36.0	-1.0	NW	45	(263, 263)	0.28	0.28	0.75
1	29	True	f	j	1.555608679998841	0	-35.0	-36.0	-1.0	NW	45	(263, 263)	0.28	0.28	0.75
1	29	True	f	f	1.6901483999972695	1	-35.0	-36.0	-1.0	NW	45	(263, 263)	0.28	0.28	0.75
1	29	True	f	f	0.390614223004377	1	-35.0	-36.0	-1.0	NW	45	(263, 263)	0.28	0.28	0.75
1	29	True	f	f	0.637363745001494	1	-35.0	-36.0	-1.0	SE	45	(263, 263)	0.28	0.28	0.75
1	29	True	f	f	0.4776434340019477	1	-35.0	-36.0	-1.0	SE	45	(263, 263)	0.28	0.28	0.75
1	29	True	j	f	0.3462021879968233	0	-35.0	-34.0	1.0	SE	45	(263, 263)	0.28	0.28	0.75
1	29	True	j	j	0.2857483379993937	1	-35.0	-34.0	1.0	NW	45	(263, 263)	0.28	0.28	0.75
1	29	True	j	f	0.2843610840063775	0	-35.0	-34.0	1.0	NW	45	(263, 263)	0.28	0.28	0.75
1	29	True	j	j	0.2773788089980371	1	-35.0	-34.0	1.0	NW	45	(263, 263)	0.28	0.28	0.75
1	29	True	f	j	0.4926642229984281	0	-35.0	-36.0	-1.0	NW	45	(263, 263)	0.28	0.28	0.75
1	29	True	j	f	0.154259290000482	0	-35.0	-34.0	1.0	SE	45	(263, 263)	0.28	0.28	0.75
1	29	True	f	j	0.2241714460033108	0	-35.0	-36.0	-1.0	SE	45	(263, 263)	0.28	0.28	0.75
1	29	True	f	f	0.3517775339932996	1	-35.0	-36.0	-1.0	SE	45	(263, 263)	0.28	0.28	0.75
1	29	True	f	f	0.2370944880021852	1	-35.0	-36.0	-1.0	SE	45	(263, 263)	0.28	0.28	0.75
1	29	True	j	f	0.8286893629992846	0	-35.0	-34.0	1.0	SE	45	(263, 263)	0.28	0.28	0.75
1	29	True	j	j	0.1613257530043483	1	-35.0	-34.0	1.0	NW	45	(263, 263)	0.28	0.28	0.75
1	29	True	f	j	0.3977301249979064	0	-35.0	-36.0	-1.0	NW	45	(263, 263)	0.28	0.28	0.75
1	29	True	f	j	0.216786412995134	0	-35.0	-36.0	-1.0	NW	45	(263, 263)	0.28	0.28	0.75
1	29	True	f	j	0.3153632440007641	0	-35.0	-36.0	-1.0	SE	45	(263, 263)	0.28	0.28	0.75
1	29	True	j	j	0.0733792960018036	1	-35.0	-34.0	1.0	SE	45	(263, 263)	0.28	0.28	0.75
1	29	True	j	f	0.1091734610017738	0	-35.0	-34.0	1.0	SE	45	(263, 263)	0.28	0.28	0.75
1	29	True	j	j	0.3044042570036254	1	-35.0	-34.0	1.0	NW	45	(263, 263)	0.28	0.28	0.75
1	29	True	j	j	0.6044819750022725	1	-35.0	-34.0	1.0	NW	45	(263, 263)	0.28	0.28	0.75
1	29	True	j	j	0.2109563310004887	1	-35.0	-34.0	1.0	NW	45	(263, 263)	0.28	0.28	0.75
1	29	True	f	j	0.1481940100056817	0	-35.0	-36.0	-1.0	SE	45	(263, 263)	0.28	0.28	0.75
1	29	True	j	f	0.472339773994463	0	-35.0	-34.0	1.0	SE	45	(263, 263)	0.28	0.28	0.75
1	29	True	f	f	0.0665750170010142	1	-35.0	-36.0	-1.0	NW	45	(263, 263)	0.28	0.28	0.75
1	29	True	j	f	0.5674617189943092	0	-35.0	-34.0	1.0	NW	45	(263, 263)	0.28	0.28	0.75
1	29	True	f	j	0.1106725999998161	0	-35.0	-36.0	-1.0	SE	45	(263, 263)	0.28	0.28	0.75
1	29	True	f	f	0.2158848809995106	1	-35.0	-36.0	-1.0	SE	45	(263, 263)	0.28	0.28	0.75
1	29	True	f	f	0.245390670002962	1	-35.0	-36.0	-1.0	NW	45	(263, 263)	0.28	0.28	0.75
1	29	True	j	j	0.3227829809984541	1	-35.0	-34.0	1.0	SE	45	(263, 263)	0.28	0.28	0.75
1	29	True	f	j	0.0664575929986313	0	-35.0	-36.0	-1.0	SE	45	(263, 263)	0.28	0.28	0.75
1	29	True	f	f	0.6775561030008248	1	-35.0	-36.0	-1.0	SE	45	(263, 263)	0.28	0.28	0.75
1	29	True	j	f	0.561739327997202	0	-35.0	-34.0	1.0	NW	45	(263, 263)	0.28	0.28	0.75
1	29	True	f	j	0.7952556259988341	0	-35.0	-36.0	-1.0	NW	45	(263, 263)	0.28	0.28	0.75
1	29	True	j	f	0.5106159609931638	0	-35.0	-34.0	1.0	SE	45	(263, 263)	0.28	0.28	0.75
1	29	True	f	j	0.2247936779967858	0	-35.0	-36.0	-1.0	NW	45	(263, 263)	0.28	0.28	0.75
1	29	True	f	f	0.1417112290000659	1	-35.0	-36.0	-1.0	SE	45	(263, 263)	0.28	0.28	0.75
1	29	True	f	j	0.1797622489975765	0	-35.0	-36.0	-1.0	SE	45	(263, 263)	0.28	0.28	0.75
1	29	True	j	f	1.87380079900322	0	-35.0	-34.0	1.0	SE	45	(263, 263)	0.28	0.28	0.75
1	29	True	j	j	0.533474618998298	1	-35.0	-34.0	1.0	SE	45	(263, 263)	0.28	0.28	0.75
1	29	True	j	j	1.366411805000098	1	-35.0	-34.0	1.0	SE	45	(263, 263)	0.28	0.28	0.75
1	29	True	f	j	0.5346004140010336	0	-35.0	-36.0	-1.0	SE	45	(263, 263)	0.28	0.28	0.75
1	29	True	j	j	1.652732345995901	1	-35.0	-34.0	1.0	NW	45	(263, 263)	0.28	0.28	0.75
1	29	True	f	j	0.2360563700058264	0	-35.0	-36.0	-1.0	SE	45	(263, 263)	0.28	0.28	0.75
1	29	True	j	j	1.231233416001487	1	-35.0	-34.0	1.0	NW	45	(263, 263)	0.28	0.28	0.75
1	29	True	j	j	0.1839270749987918	1	-35.0	-34.0	1.0	NW	45	(263, 263)	0.28	0.28	0.75
1	29	True	f	f	0.2240358010021736	1	-35.0	-36.0	-1.0	SE	45	(263, 263)	0.28	0.28	0.75
1	29	True	f	j	0.7837597079997067	0	-35.0	-36.0	-1.0	NW	45	(263, 263)	0.28	0.28	0.75
1	29	True	j	j	0.2902514110028278	1	-35.0	-34.0	1.0	NW	45	(263, 263)	0.28	0.28	0.75
1	29	True	j	f	0.1474147260014433	0	-35.0	-34.0	1.0	NW	45	(263, 263)	0.28	0.28	0.75
1	29	True	j	j	0.3105282679971424	1	-35.0	-34.0	1.0	SE	45	(263, 263)	0.28	0.28	0.75
1	29	True	f	f	0.4116984899956151	1	-35.0	-36.0	-1.0	SE	45	(263, 263)	0.28	0.28	0.75
1	29	True	j	j	0.5084389989933698	1	-35.0	-34.0	1.0	NW	45	(263, 263)	0.28	0.28	0.75
1	29	True	f	j	0.7183197010017466	0	-35.0	-36.0	-1.0	SE	45	(263, 263)	0.28	0.28	0.75
1	29	True	f	j	0.3277310129997204	0	-35.0	-36.0	-1.0	NW	45	(263, 263)	0.28	0.28	0.75
1	29	True	j	j	1.2457833139997092	1	-35.0	-34.0	1.0	SE	45	(263, 263)	0.28	0.28	0.75
1	29	True	j	f	0.3120491329973447	0	-35.0	-34.0	1.0	NW	45	(263, 263)	0.28	0.28	0.75
1	29	True	f	f	0.4420942659999127	1	-35.0	-36.0	-1.0	NW	45	(263, 263)	0.28	0.28	0.75
1	29	True	f	j	1.3657211269965046	0	-35.0	-36.0	-1.0	SE	45	(263, 263)	0.28	0.28	0.75
1	29	True	j	j	0.2530131910025375	1	-35.0	-34.0	1.0	SE	45	(263, 263)	0.28	0.28	0.75
1	29	True	j	j	0.2640910990012344	1	-35.0	-34.0	1.0	NW	45	(263, 263)	0.28	0.28	0.75
1	29	True	j	j	0.5738724680049927	1	-35.0	-34.0	1.0	SE	45	(263, 263)	0.28	0.28	0.75
1	29	True	j	f	0.1780435069958912	0	-35.0	-34.0	1.0	SE	45	(263, 263)	0.28	0.28	0.75
1	29	True	f	f	0.3729428389997338	1	-35.0	-36.0	-1.0	SE	45	(263, 263)	0.28	0.28	0.75
1	29	True	j	f	0.2277048879986978	0	-35.0	-34.0	1.0	NW	45	(263, 263)	0.28	0.28	0.75
1	29	True	f	j	0.3347994150026352	0	-35.0	-36.0	-1.0	SE	45	(263, 263)	0.28	0.28	0.75
1	29	True	j	f	0.237908162001986	0	-35.0	-34.0	1.0	SE	45	(263, 263)	0.28	0.28	0.75
1	29	True	f	j	0.0374951350022456	0	-35.0	-36.0	-1.0	NW	45	(263, 263)	0.28	0.28	0.75
1	29	True	f	f	0.3340704010042827	1	-35.0	-36.0	-1.0	NW	45	(263, 263)	0.28	0.28	0.75
1	29	True	j	j	0.5461374720034655	1	-35.0	-34.0	1.0	SE	45	(263, 263)	0.28	0.28	0.75
1	29	True	f	j	0.3017231480043847	0	-35.0	-36.0	-1.0	SE	45	(263, 263)	0.28	0.28	0.75
1	29	True	f	j	0.176796829997329	0	-35.0	-36.0	-1.0	SE	45	(263, 263)	0.28	0.28	0.75
1	29	True	j	f	0.2454073810004047	0	-35.0	-34.0	1.0	SE	45	(263, 263)	0.28	0.28	0.75
1	29	True	f	j	0.0794022460031556	0	-35.0	-36.0	-1.0	SE	45	(263, 263)	0.28	0.28	0.75
1	29	True	f	f	0.1050017040033708	1	-35.0	-36.0	-1.0	NW	45	(263, 263)	0.28	0.28	0.75
1	29	True	f	f	0.9288346719986292	1	-35.0	-36.0	-1.0	SE	45	(263, 263)	0.28	0.28	0.75
1	29	True	j	f	0.00920848500391	0	-35.0	-34.0	1.0	NW	45	(263, 263)	0.28	0.28	0.75
1	29	True	f	j	0.5005813230018248	0	-35.0	-36.0	-1.0	SE	45	(263, 263)	0.28	0.28	0.75
1	29	True	f	f	0.5305063229970983	1	-35.0	-36.0	-1.0	SE	45	(263, 263)	0.28	0.28	0.75
1	29	True	f	f	0.020100616995478	1	-35.0	-36.0	-1.0	NW	45	(263, 263)	0.28	0.28	0.75
1	29	True	f	f	0.0587123880031867	1	-35.0	-36.0	-1.0	SE	45	(263, 263)	0.28	0.28	0.75
1	29	True	j	f	0.2402358519975678	0	-35.0	-34.0	1.0	NW	45	(263, 263)	0.28	0.28	0.75
1	29	True	j	j	0.3586850959982257	1	-35.0	-34.0	1.0	NW	45	(263, 263)	0.28	0.28	0.75
1	29	True	j	f	0.2515100469972822	0	-35.0	-34.0	1.0	NW	45	(263, 263)	0.28	0.28	0.75
1	29	True	f	f	0.1911146549973637	1	-35.0	-36.0	-1.0	SE	45	(263, 263)	0.28	0.28	0.75
1	29	True	f	j	0.2693037839999306	0	-35.0	-36.0	-1.0	NW	45	(263, 263)	0.28	0.28	0.75
1	29	True	f	j	0.957158625999	0	-35.0	-36.0	-1.0	NW	45	(263, 263)	0.28	0.28	0.75
1	29	True	f	f	0.2947712620007223	1	-35.0	-36.0	-1.0	NW	45	(263, 263)	0.28	0.28	0.75
1	29	True	f	f	0.2431446650007274	1	-35.0	-36.0	-1.0	NW	45	(263, 263)	0.28	0.28	0.75
1	29	True	j	f	0.2757074290057062	0	-35.0	-34.0	1.0	NW	45	(263, 263)	0.28	0.28	0.75
1	29	True	f	j	0.3692782809957862	0	-35.0	-36.0	-1.0	NW	45	(263, 263)	0.28	0.28	0.75
1	29	True	f	f	0.4762552579995827	1	-35.0	-36.0	-1.0	NW	45	(263, 263)	0.28	0.28	0.75
1	29	True	j	f	0.2579745309994905	0	-35.0	-34.0	1.0	NW	45	(263, 263)	0.28	0.28	0.75
1	29	True	j	j	0.1793900730044697	1	-35.0	-34.0	1.0	NW	45	(263, 263)	0.28	0.28	0.75
1	29	True	j	f	0.5886171460006153	0	-35.0	-34.0	1.0	SE	45	(263, 263)	0.28	0.28	0.75
1	29	True	j	j	0.3022310579981422	1	-35.0	-34.0	1.0	SE	45	(263, 263)	0.28	0.28	0.75
1	29	True	j	j	0.3113988390032318	1	-35.0	-34.0	1.0	SE	45	(263, 263)	0.28	0.28	0.75
1	29	True	f	f	0.546922771995014	1	-35.0	-36.0	-1.0	SE	45	(263, 263)	0.28	0.28	0.75
1	29	True	j	j	0.2854720420000376	1	-35.0	-34.0	1.0	NW	45	(263, 263)	0.28	0.28	0.75
1	29	True	f	j	0.5036254989972804	0	-35.0	-36.0	-1.0	SE	45	(263, 263)	0.28	0.28	0.75
1	29	True	f	f	0.6030256419981015	1	-35.0	-36.0	-1.0	NW	45	(263, 263)	0.28	0.28	0.75
1	29	True	j	f	0.6740671489969827	0	-35.0	-34.0	1.0	NW	45	(263, 263)	0.28	0.28	0.75
1	29	True	f	f	0.3812657779999426	1	-35.0	-36.0	-1.0	SE	45	(263, 263)	0.28	0.28	0.75
1	29	True	j	f	0.3119469070006744	0	-35.0	-34.0	1.0	NW	45	(263, 263)	0.28	0.28	0.75
1	29	True	f	f	0.2412792920003994	1	-35.0	-36.0	-1.0	NW	45	(263, 263)	0.28	0.28	0.75
1	29	True	j	j	0.1959221869983594	1	-35.0	-34.0	1.0	NW	45	(263, 263)	0.28	0.28	0.75
1	29	True	f	f	0.7287553819987806	1	-35.0	-36.0	-1.0	SE	45	(263, 263)	0.28	0.28	0.75
1	29	True	f	f	0.727403744996991	1	-35.0	-36.0	-1.0	NW	45	(263, 263)	0.28	0.28	0.75
1	29	True	f	f	0.2973784280038671	1	-35.0	-36.0	-1.0	SE	45	(263, 263)	0.28	0.28	0.75
1	29	True	j	f	0.2713953980055521	0	-35.0	-34.0	1.0	SE	45	(263, 263)	0.28	0.28	0.75
1	29	True	j	j	0.3073113790014758	1	-35.0	-34.0	1.0	SE	45	(263, 263)	0.28	0.28	0.75
1	29	True	j	j	0.3563852500010398	1	-35.0	-34.0	1.0	SE	45	(263, 263)	0.28	0.28	0.75
1	29	True	j	j	0.3149040200005402	1	-35.0	-34.0	1.0	NW	45	(263, 263)	0.28	0.28	0.75
1	29	True	f	j	0.2689145670010475	0	-35.0	-36.0	-1.0	SE	45	(263, 263)	0.28	0.28	0.75
1	29	True	j	f	0.2876171519965282	0	-35.0	-34.0	1.0	NW	45	(263, 263)	0.28	0.28	0.75
1	29	True	f	j	0.3262357080020592	0	-35.0	-36.0	-1.0	NW	45	(263, 263)	0.28	0.28	0.75
1	29	True	f	f	0.3347167190004256	1	-35.0	-36.0	-1.0	SE	45	(263, 263)	0.28	0.28	0.75
1	29	True	f	f	0.2689236980004352	1	-35.0	-36.0	-1.0	SE	45	(263, 263)	0.28	0.28	0.75
1	29	True	f	f	0.2431662259987206	1	-35.0	-36.0	-1.0	NW	45	(263, 263)	0.28	0.28	0.75
1	29	True	f	f	0.4443088469997747	1	-35.0	-36.0	-1.0	NW	45	(263, 263)	0.28	0.28	0.75
1	29	True	f	j	0.4708973119995789	0	-35.0	-36.0	-1.0	SE	45	(263, 263)	0.28	0.28	0.75
1	29	True	j	f	0.4308994059974793	0	-35.0	-34.0	1.0	SE	45	(263, 263)	0.28	0.28	0.75
1	29	True	j	f	0.3830279600006179	0	-35.0	-34.0	1.0	NW	45	(263, 263)	0.28	0.28	0.75
1	29	True	f	j	0.4039608690000023	0	-35.0	-36.0	-1.0	SE	45	(263, 263)	0.28	0.28	0.75
1	29	True	j	f	0.3234156149992486	0	-35.0	-34.0	1.0	SE	45	(263, 263)	0.28	0.28	0.75
1	29	True	j	f	0.3477144270000281	0	-35.0	-34.0	1.0	SE	45	(263, 263)	0.28	0.28	0.75
1	29	True	j	j	0.2152867330005392	1	-35.0	-34.0	1.0	SE	45	(263, 263)	0.28	0.28	0.75
1	29	True	j	j	0.3315868279969436	1	-35.0	-34.0	1.0	SE	45	(263, 263)	0.28	0.28	0.75
