# Supplementary material for: The curriculum effect in visual learning: The role of readout dimensionality
Source: PLoS Comput Biol. 2026 Jul 24;22(7):e1014553. doi: 10.1371/journal.pcbi.1014553 (PMC13432104; doi:10.1371/journal.pcbi.1014553)
Supplement: S1 Data — (ZIP) [file pcbi.1014553.s009.zip › Data_Final_for_Repository/Non-sequential_subjects/Subject001/20241225_Subject001_NONSEQ_Day_2.csv]

Participant ID	Age	Train	Correct Response	Response	Response time (s)	Correct	Reference Angle (deg)	Orientation (deg)	Angle Separation (deg)	Corner	Viewing Distance (cm)	Stimulus Size (px)	Fixation Time	Probe Time	Cue Time
1	29	True	j	j	0.6689672459979192	1	-35.0	-34.0	1.0	SE	45	(263, 263)	0.28	0.28	0.75
1	29	True	j	j	0.3424229939992074	1	-35.0	-34.0	1.0	SE	45	(263, 263)	0.28	0.28	0.75
1	29	True	f	j	0.2265756359993247	0	-35.0	-36.0	-1.0	SE	45	(263, 263)	0.28	0.28	0.75
1	29	True	f	j	0.2674937370029511	0	-35.0	-36.0	-1.0	NW	45	(263, 263)	0.28	0.28	0.75
1	29	True	j	f	0.2215143049979815	0	-35.0	-34.0	1.0	NW	45	(263, 263)	0.28	0.28	0.75
1	29	True	f	j	0.2859786190019804	0	-35.0	-36.0	-1.0	SE	45	(263, 263)	0.28	0.28	0.75
1	29	True	j	f	0.0287667169977794	0	-35.0	-34.0	1.0	SE	45	(263, 263)	0.28	0.28	0.75
1	29	True	j	j	0.0802587649959605	1	-35.0	-34.0	1.0	NW	45	(263, 263)	0.28	0.28	0.75
1	29	True	j	f	0.0846587389969499	0	-35.0	-34.0	1.0	SE	45	(263, 263)	0.28	0.28	0.75
1	29	True	f	j	0.3616422849954688	0	-35.0	-36.0	-1.0	NW	45	(263, 263)	0.28	0.28	0.75
1	29	True	f	f	0.3427983630026574	1	-35.0	-36.0	-1.0	NW	45	(263, 263)	0.28	0.28	0.75
1	29	True	j	j	0.4433540780009934	1	-35.0	-34.0	1.0	SE	45	(263, 263)	0.28	0.28	0.75
1	29	True	j	f	0.3148792439969838	0	-35.0	-34.0	1.0	NW	45	(263, 263)	0.28	0.28	0.75
1	29	True	f	j	0.3392001970059937	0	-35.0	-36.0	-1.0	SE	45	(263, 263)	0.28	0.28	0.75
1	29	True	f	f	0.2290428839987726	1	-35.0	-36.0	-1.0	NW	45	(263, 263)	0.28	0.28	0.75
1	29	True	f	f	0.2312637919967528	1	-35.0	-36.0	-1.0	NW	45	(263, 263)	0.28	0.28	0.75
1	29	True	j	j	0.6175066270006937	1	-35.0	-34.0	1.0	NW	45	(263, 263)	0.28	0.28	0.75
1	29	True	f	j	0.7546751370027778	0	-35.0	-36.0	-1.0	NW	45	(263, 263)	0.28	0.28	0.75
1	29	True	j	j	0.2353026530036004	1	-35.0	-34.0	1.0	SE	45	(263, 263)	0.28	0.28	0.75
1	29	True	j	j	0.2074258149950765	1	-35.0	-34.0	1.0	SE	45	(263, 263)	0.28	0.28	0.75
1	29	True	j	j	0.2334915210012695	1	-35.0	-34.0	1.0	NW	45	(263, 263)	0.28	0.28	0.75
1	29	True	j	j	0.2434454900067066	1	-35.0	-34.0	1.0	SE	45	(263, 263)	0.28	0.28	0.75
1	29	True	f	f	0.1176068519998807	1	-35.0	-36.0	-1.0	NW	45	(263, 263)	0.28	0.28	0.75
1	29	True	j	j	0.2372300709976116	1	-35.0	-34.0	1.0	NW	45	(263, 263)	0.28	0.28	0.75
1	29	True	f	j	0.2477798539985087	0	-35.0	-36.0	-1.0	NW	45	(263, 263)	0.28	0.28	0.75
1	29	True	j	f	0.2685861680001835	0	-35.0	-34.0	1.0	SE	45	(263, 263)	0.28	0.28	0.75
1	29	True	j	j	0.2793564449966652	1	-35.0	-34.0	1.0	NW	45	(263, 263)	0.28	0.28	0.75
1	29	True	f	j	0.0958353149981121	0	-35.0	-36.0	-1.0	SE	45	(263, 263)	0.28	0.28	0.75
1	29	True	j	j	0.3441253589990083	1	-35.0	-34.0	1.0	SE	45	(263, 263)	0.28	0.28	0.75
1	29	True	j	j	0.3771576299986918	1	-35.0	-34.0	1.0	SE	45	(263, 263)	0.28	0.28	0.75
1	29	True	f	f	0.1860924979991978	1	-35.0	-36.0	-1.0	SE	45	(263, 263)	0.28	0.28	0.75
1	29	True	j	j	0.3263903990009567	1	-35.0	-34.0	1.0	NW	45	(263, 263)	0.28	0.28	0.75
1	29	True	j	f	0.2825721289991634	0	-35.0	-34.0	1.0	SE	45	(263, 263)	0.28	0.28	0.75
1	29	True	j	j	0.2454032800014829	1	-35.0	-34.0	1.0	NW	45	(263, 263)	0.28	0.28	0.75
1	29	True	f	f	0.0243284969983506	1	-35.0	-36.0	-1.0	NW	45	(263, 263)	0.28	0.28	0.75
1	29	True	j	f	0.2715413760015508	0	-35.0	-34.0	1.0	NW	45	(263, 263)	0.28	0.28	0.75
1	29	True	f	j	0.2882692249986576	0	-35.0	-36.0	-1.0	NW	45	(263, 263)	0.28	0.28	0.75
1	29	True	j	f	0.1385883200055104	0	-35.0	-34.0	1.0	NW	45	(263, 263)	0.28	0.28	0.75
1	29	True	f	j	0.226219824005966	0	-35.0	-36.0	-1.0	SE	45	(263, 263)	0.28	0.28	0.75
1	29	True	j	f	0.2112146700019366	0	-35.0	-34.0	1.0	SE	45	(263, 263)	0.28	0.28	0.75
1	29	True	f	j	0.1835725810014992	0	-35.0	-36.0	-1.0	SE	45	(263, 263)	0.28	0.28	0.75
1	29	True	f	f	0.2575223130043014	1	-35.0	-36.0	-1.0	SE	45	(263, 263)	0.28	0.28	0.75
1	29	True	j	f	0.0997901089940569	0	-35.0	-34.0	1.0	NW	45	(263, 263)	0.28	0.28	0.75
1	29	True	f	j	0.0248543810012051	0	-35.0	-36.0	-1.0	NW	45	(263, 263)	0.28	0.28	0.75
1	29	True	f	f	0.566321810001682	1	-35.0	-36.0	-1.0	NW	45	(263, 263)	0.28	0.28	0.75
1	29	True	f	f	0.2485853149992181	1	-35.0	-36.0	-1.0	SE	45	(263, 263)	0.28	0.28	0.75
1	29	True	f	f	0.2598037209972972	1	-35.0	-36.0	-1.0	SE	45	(263, 263)	0.28	0.28	0.75
1	29	True	f	f	0.2125804429961135	1	-35.0	-36.0	-1.0	NW	45	(263, 263)	0.28	0.28	0.75
1	29	True	j	f	0.2181431589997373	0	-35.0	-34.0	1.0	SE	45	(263, 263)	0.28	0.28	0.75
1	29	True	j	j	0.252801640999678	1	-35.0	-34.0	1.0	NW	45	(263, 263)	0.28	0.28	0.75
1	29	True	f	f	0.4146098380006151	1	-35.0	-36.0	-1.0	NW	45	(263, 263)	0.28	0.28	0.75
1	29	True	j	j	0.0962084089987911	1	-35.0	-34.0	1.0	NW	45	(263, 263)	0.28	0.28	0.75
1	29	True	f	f	0.2062124009971739	1	-35.0	-36.0	-1.0	SE	45	(263, 263)	0.28	0.28	0.75
1	29	True	j	j	0.6256980749967624	1	-35.0	-34.0	1.0	SE	45	(263, 263)	0.28	0.28	0.75
1	29	True	j	f	0.2880544509971514	0	-35.0	-34.0	1.0	SE	45	(263, 263)	0.28	0.28	0.75
1	29	True	f	j	0.2620468980021542	0	-35.0	-36.0	-1.0	SE	45	(263, 263)	0.28	0.28	0.75
1	29	True	j	f	0.1421170989997335	0	-35.0	-34.0	1.0	NW	45	(263, 263)	0.28	0.28	0.75
1	29	True	j	j	0.1917472350032767	1	-35.0	-34.0	1.0	NW	45	(263, 263)	0.28	0.28	0.75
1	29	True	f	f	0.1333570379938464	1	-35.0	-36.0	-1.0	NW	45	(263, 263)	0.28	0.28	0.75
1	29	True	j	j	0.2529878280038247	1	-35.0	-34.0	1.0	SE	45	(263, 263)	0.28	0.28	0.75
1	29	True	j	j	0.2336649999997462	1	-35.0	-34.0	1.0	SE	45	(263, 263)	0.28	0.28	0.75
1	29	True	j	f	0.079983928000729	0	-35.0	-34.0	1.0	NW	45	(263, 263)	0.28	0.28	0.75
1	29	True	f	j	0.2614991980008199	0	-35.0	-36.0	-1.0	NW	45	(263, 263)	0.28	0.28	0.75
1	29	True	f	f	0.2585826080030529	1	-35.0	-36.0	-1.0	SE	45	(263, 263)	0.28	0.28	0.75
1	29	True	f	f	0.4784986039958312	1	-35.0	-36.0	-1.0	NW	45	(263, 263)	0.28	0.28	0.75
1	29	True	j	f	0.3103029769990826	0	-35.0	-34.0	1.0	SE	45	(263, 263)	0.28	0.28	0.75
1	29	True	j	j	0.2238253830000758	1	-35.0	-34.0	1.0	NW	45	(263, 263)	0.28	0.28	0.75
1	29	True	f	j	0.3544239539987757	0	-35.0	-36.0	-1.0	SE	45	(263, 263)	0.28	0.28	0.75
1	29	True	j	f	0.2298204389953753	0	-35.0	-34.0	1.0	NW	45	(263, 263)	0.28	0.28	0.75
1	29	True	f	j	0.2771869409989449	0	-35.0	-36.0	-1.0	NW	45	(263, 263)	0.28	0.28	0.75
1	29	True	j	j	0.1889830650034127	1	-35.0	-34.0	1.0	NW	45	(263, 263)	0.28	0.28	0.75
1	29	True	j	j	0.3717964890020084	1	-35.0	-34.0	1.0	SE	45	(263, 263)	0.28	0.28	0.75
1	29	True	j	j	0.2830796769994776	1	-35.0	-34.0	1.0	SE	45	(263, 263)	0.28	0.28	0.75
1	29	True	f	j	0.281664346002799	0	-35.0	-36.0	-1.0	NW	45	(263, 263)	0.28	0.28	0.75
1	29	True	j	f	0.0555885050052893	0	-35.0	-34.0	1.0	NW	45	(263, 263)	0.28	0.28	0.75
1	29	True	f	j	0.2236273200032883	0	-35.0	-36.0	-1.0	SE	45	(263, 263)	0.28	0.28	0.75
1	29	True	f	f	0.2786493520034128	1	-35.0	-36.0	-1.0	NW	45	(263, 263)	0.28	0.28	0.75
1	29	True	j	j	0.2454746340008569	1	-35.0	-34.0	1.0	SE	45	(263, 263)	0.28	0.28	0.75
1	29	True	j	j	0.3163072589959483	1	-35.0	-34.0	1.0	NW	45	(263, 263)	0.28	0.28	0.75
1	29	True	j	j	0.2341578559935442	1	-35.0	-34.0	1.0	SE	45	(263, 263)	0.28	0.28	0.75
1	29	True	j	j	1.522126905998448	1	-35.0	-34.0	1.0	NW	45	(263, 263)	0.28	0.28	0.75
1	29	True	j	j	0.2222011560006649	1	-35.0	-34.0	1.0	NW	45	(263, 263)	0.28	0.28	0.75
1	29	True	f	j	0.173139935999643	0	-35.0	-36.0	-1.0	NW	45	(263, 263)	0.28	0.28	0.75
1	29	True	j	j	0.0601693569988128	1	-35.0	-34.0	1.0	SE	45	(263, 263)	0.28	0.28	0.75
1	29	True	f	f	0.064510149997659	1	-35.0	-36.0	-1.0	NW	45	(263, 263)	0.28	0.28	0.75
1	29	True	f	f	0.4083850479946704	1	-35.0	-36.0	-1.0	SE	45	(263, 263)	0.28	0.28	0.75
1	29	True	j	f	1.4036952099995688	0	-35.0	-34.0	1.0	SE	45	(263, 263)	0.28	0.28	0.75
1	29	True	f	j	1.7484795790005592	0	-35.0	-36.0	-1.0	NW	45	(263, 263)	0.28	0.28	0.75
1	29	True	f	f	0.5675981660024263	1	-35.0	-36.0	-1.0	NW	45	(263, 263)	0.28	0.28	0.75
1	29	True	j	f	0.6628379120011232	0	-35.0	-34.0	1.0	NW	45	(263, 263)	0.28	0.28	0.75
1	29	True	j	j	0.3236698180044186	1	-35.0	-34.0	1.0	NW	45	(263, 263)	0.28	0.28	0.75
1	29	True	f	j	2.6124322739997297	0	-35.0	-36.0	-1.0	SE	45	(263, 263)	0.28	0.28	0.75
1	29	True	j	f	0.2660830859967973	0	-35.0	-34.0	1.0	NW	45	(263, 263)	0.28	0.28	0.75
1	29	True	j	j	0.8712428250000812	1	-35.0	-34.0	1.0	SE	45	(263, 263)	0.28	0.28	0.75
1	29	True	f	j	0.3071774400013964	0	-35.0	-36.0	-1.0	SE	45	(263, 263)	0.28	0.28	0.75
1	29	True	j	f	2.323944041003415	0	-35.0	-34.0	1.0	SE	45	(263, 263)	0.28	0.28	0.75
1	29	True	j	j	0.7653082460019505	1	-35.0	-34.0	1.0	SE	45	(263, 263)	0.28	0.28	0.75
1	29	True	j	j	1.2035725430032471	1	-35.0	-34.0	1.0	NW	45	(263, 263)	0.28	0.28	0.75
1	29	True	f	j	2.8229748279991327	0	-35.0	-36.0	-1.0	NW	45	(263, 263)	0.28	0.28	0.75
1	29	True	j	j	0.3508191920045647	1	-35.0	-34.0	1.0	SE	45	(263, 263)	0.28	0.28	0.75
1	29	True	f	j	0.3639974670004449	0	-35.0	-36.0	-1.0	NW	45	(263, 263)	0.28	0.28	0.75
1	29	True	f	f	0.2214875300051062	1	-35.0	-36.0	-1.0	NW	45	(263, 263)	0.28	0.28	0.75
1	29	True	j	f	0.2245229690015548	0	-35.0	-34.0	1.0	NW	45	(263, 263)	0.28	0.28	0.75
1	29	True	f	f	0.4708404789998894	1	-35.0	-36.0	-1.0	NW	45	(263, 263)	0.28	0.28	0.75
1	29	True	j	j	0.9966167210004642	1	-35.0	-34.0	1.0	NW	45	(263, 263)	0.28	0.28	0.75
1	29	True	j	j	0.3753286290011601	1	-35.0	-34.0	1.0	NW	45	(263, 263)	0.28	0.28	0.75
1	29	True	j	j	1.484115159000794	1	-35.0	-34.0	1.0	NW	45	(263, 263)	0.28	0.28	0.75
1	29	True	j	j	1.1448525859959773	1	-35.0	-34.0	1.0	NW	45	(263, 263)	0.28	0.28	0.75
1	29	True	j	j	0.9395636750050472	1	-35.0	-34.0	1.0	SE	45	(263, 263)	0.28	0.28	0.75
1	29	True	j	j	0.6866080759937176	1	-35.0	-34.0	1.0	SE	45	(263, 263)	0.28	0.28	0.75
1	29	True	f	j	0.359258726995904	0	-35.0	-36.0	-1.0	NW	45	(263, 263)	0.28	0.28	0.75
1	29	True	j	j	0.1035719589999644	1	-35.0	-34.0	1.0	SE	45	(263, 263)	0.28	0.28	0.75
1	29	True	j	j	0.294372142998327	1	-35.0	-34.0	1.0	NW	45	(263, 263)	0.28	0.28	0.75
1	29	True	f	f	0.3283444279950345	1	-35.0	-36.0	-1.0	SE	45	(263, 263)	0.28	0.28	0.75
1	29	True	j	f	1.6217481280036736	0	-35.0	-34.0	1.0	SE	45	(263, 263)	0.28	0.28	0.75
1	29	True	j	j	0.291893480993167	1	-35.0	-34.0	1.0	NW	45	(263, 263)	0.28	0.28	0.75
1	29	True	f	f	0.6852507029980188	1	-35.0	-36.0	-1.0	NW	45	(263, 263)	0.28	0.28	0.75
1	29	True	j	j	0.3982576229973347	1	-35.0	-34.0	1.0	NW	45	(263, 263)	0.28	0.28	0.75
1	29	True	f	f	0.2330650679941754	1	-35.0	-36.0	-1.0	SE	45	(263, 263)	0.28	0.28	0.75
1	29	True	f	j	0.244672870998329	0	-35.0	-36.0	-1.0	SE	45	(263, 263)	0.28	0.28	0.75
1	29	True	j	j	0.2596422150018043	1	-35.0	-34.0	1.0	SE	45	(263, 263)	0.28	0.28	0.75
1	29	True	j	f	0.2656378119936562	0	-35.0	-34.0	1.0	SE	45	(263, 263)	0.28	0.28	0.75
1	29	True	j	j	0.3389282119969721	1	-35.0	-34.0	1.0	SE	45	(263, 263)	0.28	0.28	0.75
1	29	True	j	j	0.2585282309955801	1	-35.0	-34.0	1.0	SE	45	(263, 263)	0.28	0.28	0.75
1	29	True	j	f	0.3378545090017724	0	-35.0	-34.0	1.0	SE	45	(263, 263)	0.28	0.28	0.75
1	29	True	j	j	0.2662128949959879	1	-35.0	-34.0	1.0	NW	45	(263, 263)	0.28	0.28	0.75
1	29	True	j	j	0.0538166820042533	1	-35.0	-34.0	1.0	SE	45	(263, 263)	0.28	0.28	0.75
1	29	True	j	j	0.4387481779995141	1	-35.0	-34.0	1.0	SE	45	(263, 263)	0.28	0.28	0.75
1	29	True	j	j	0.596443050999369	1	-35.0	-34.0	1.0	NW	45	(263, 263)	0.28	0.28	0.75
1	29	True	j	j	0.2096423789989785	1	-35.0	-34.0	1.0	SE	45	(263, 263)	0.28	0.28	0.75
1	29	True	f	j	0.2716352490024292	0	-35.0	-36.0	-1.0	SE	45	(263, 263)	0.28	0.28	0.75
1	29	True	j	j	0.80524775700178	1	-35.0	-34.0	1.0	NW	45	(263, 263)	0.28	0.28	0.75
1	29	True	f	j	0.4358158190007088	0	-35.0	-36.0	-1.0	SE	45	(263, 263)	0.28	0.28	0.75
1	29	True	f	f	0.2676700299998629	1	-35.0	-36.0	-1.0	NW	45	(263, 263)	0.28	0.28	0.75
1	29	True	j	j	0.2194618319990695	1	-35.0	-34.0	1.0	SE	45	(263, 263)	0.28	0.28	0.75
1	29	True	f	j	0.4885914229962509	0	-35.0	-36.0	-1.0	NW	45	(263, 263)	0.28	0.28	0.75
1	29	True	j	j	0.2188321349967736	1	-35.0	-34.0	1.0	NW	45	(263, 263)	0.28	0.28	0.75
1	29	True	f	j	0.4863050339990877	0	-35.0	-36.0	-1.0	NW	45	(263, 263)	0.28	0.28	0.75
1	29	True	j	j	0.3836067939992063	1	-35.0	-34.0	1.0	NW	45	(263, 263)	0.28	0.28	0.75
1	29	True	f	j	0.2532151359991985	0	-35.0	-36.0	-1.0	SE	45	(263, 263)	0.28	0.28	0.75
1	29	True	j	j	0.2692178899960709	1	-35.0	-34.0	1.0	NW	45	(263, 263)	0.28	0.28	0.75
1	29	True	f	j	0.3236496909958077	0	-35.0	-36.0	-1.0	NW	45	(263, 263)	0.28	0.28	0.75
1	29	True	f	f	0.2332466809966717	1	-35.0	-36.0	-1.0	SE	45	(263, 263)	0.28	0.28	0.75
1	29	True	j	j	0.2142567409973708	1	-35.0	-34.0	1.0	SE	45	(263, 263)	0.28	0.28	0.75
1	29	True	f	j	0.0679407499992521	0	-35.0	-36.0	-1.0	SE	45	(263, 263)	0.28	0.28	0.75
1	29	True	f	f	0.368076682992978	1	-35.0	-36.0	-1.0	SE	45	(263, 263)	0.28	0.28	0.75
1	29	True	f	f	0.2589950080000562	1	-35.0	-36.0	-1.0	NW	45	(263, 263)	0.28	0.28	0.75
1	29	True	f	f	0.2122892410043277	1	-35.0	-36.0	-1.0	SE	45	(263, 263)	0.28	0.28	0.75
1	29	True	f	f	0.260198012998444	1	-35.0	-36.0	-1.0	NW	45	(263, 263)	0.28	0.28	0.75
1	29	True	f	f	0.1853503770034876	1	-35.0	-36.0	-1.0	NW	45	(263, 263)	0.28	0.28	0.75
1	29	True	j	f	0.2325684559982619	0	-35.0	-34.0	1.0	SE	45	(263, 263)	0.28	0.28	0.75
1	29	True	f	j	0.3224464880040614	0	-35.0	-36.0	-1.0	NW	45	(263, 263)	0.28	0.28	0.75
1	29	True	j	f	0.314564034997602	0	-35.0	-34.0	1.0	NW	45	(263, 263)	0.28	0.28	0.75
1	29	True	f	j	0.2316399999981513	0	-35.0	-36.0	-1.0	SE	45	(263, 263)	0.28	0.28	0.75
1	29	True	f	j	0.2662829390028491	0	-35.0	-36.0	-1.0	SE	45	(263, 263)	0.28	0.28	0.75
1	29	True	f	j	0.2493414529963047	0	-35.0	-36.0	-1.0	NW	45	(263, 263)	0.28	0.28	0.75
1	29	True	j	j	0.4820428929961053	1	-35.0	-34.0	1.0	SE	45	(263, 263)	0.28	0.28	0.75
1	29	True	f	j	0.267467111996666	0	-35.0	-36.0	-1.0	SE	45	(263, 263)	0.28	0.28	0.75
1	29	True	f	f	0.2971603069963748	1	-35.0	-36.0	-1.0	NW	45	(263, 263)	0.28	0.28	0.75
1	29	True	f	j	0.8621206540046842	0	-35.0	-36.0	-1.0	SE	45	(263, 263)	0.28	0.28	0.75
1	29	True	j	j	0.8809939659986412	1	-35.0	-34.0	1.0	NW	45	(263, 263)	0.28	0.28	0.75
1	29	True	j	f	0.2691395689980709	0	-35.0	-34.0	1.0	SE	45	(263, 263)	0.28	0.28	0.75
1	29	True	f	j	0.2356963070051279	0	-35.0	-36.0	-1.0	SE	45	(263, 263)	0.28	0.28	0.75
1	29	True	f	f	0.2475133339976309	1	-35.0	-36.0	-1.0	NW	45	(263, 263)	0.28	0.28	0.75
1	29	True	j	f	0.2324622429950977	0	-35.0	-34.0	1.0	SE	45	(263, 263)	0.28	0.28	0.75
1	29	True	f	f	0.2424558510028873	1	-35.0	-36.0	-1.0	NW	45	(263, 263)	0.28	0.28	0.75
1	29	True	f	f	0.2673968870003591	1	-35.0	-36.0	-1.0	NW	45	(263, 263)	0.28	0.28	0.75
1	29	True	j	f	0.2752874680008972	0	-35.0	-34.0	1.0	NW	45	(263, 263)	0.28	0.28	0.75
1	29	True	f	j	0.4015542699999059	0	-35.0	-36.0	-1.0	SE	45	(263, 263)	0.28	0.28	0.75
1	29	True	j	j	0.3078970520000439	1	-35.0	-34.0	1.0	NW	45	(263, 263)	0.28	0.28	0.75
1	29	True	f	j	0.247174233001715	0	-35.0	-36.0	-1.0	SE	45	(263, 263)	0.28	0.28	0.75
1	29	True	f	j	0.2713370650017168	0	-35.0	-36.0	-1.0	NW	45	(263, 263)	0.28	0.28	0.75
1	29	True	j	j	0.2240600959994481	1	-35.0	-34.0	1.0	NW	45	(263, 263)	0.28	0.28	0.75
1	29	True	j	f	0.2572323269996559	0	-35.0	-34.0	1.0	SE	45	(263, 263)	0.28	0.28	0.75
1	29	True	j	j	0.4355977770028403	1	-35.0	-34.0	1.0	SE	45	(263, 263)	0.28	0.28	0.75
1	29	True	f	j	0.2315739019977627	0	-35.0	-36.0	-1.0	SE	45	(263, 263)	0.28	0.28	0.75
1	29	True	f	j	0.3234954899962758	0	-35.0	-36.0	-1.0	SE	45	(263, 263)	0.28	0.28	0.75
1	29	True	j	j	0.1911759360009455	1	-35.0	-34.0	1.0	NW	45	(263, 263)	0.28	0.28	0.75
1	29	True	f	f	0.424289629998384	1	-35.0	-36.0	-1.0	SE	45	(263, 263)	0.28	0.28	0.75
1	29	True	j	f	0.1624312299973098	0	-35.0	-34.0	1.0	NW	45	(263, 263)	0.28	0.28	0.75
1	29	True	j	j	0.2692276900052093	1	-35.0	-34.0	1.0	SE	45	(263, 263)	0.28	0.28	0.75
1	29	True	f	j	1.457658981998975	0	-35.0	-36.0	-1.0	NW	45	(263, 263)	0.28	0.28	0.75
1	29	True	f	f	0.3330500860029133	1	-35.0	-36.0	-1.0	NW	45	(263, 263)	0.28	0.28	0.75
1	29	True	j	j	0.3704803140062722	1	-35.0	-34.0	1.0	NW	45	(263, 263)	0.28	0.28	0.75
1	29	True	j	f	0.3153488899988588	0	-35.0	-34.0	1.0	SE	45	(263, 263)	0.28	0.28	0.75
1	29	True	f	j	0.3872741759987548	0	-35.0	-36.0	-1.0	NW	45	(263, 263)	0.28	0.28	0.75
1	29	True	j	f	0.2429852060013217	0	-35.0	-34.0	1.0	NW	45	(263, 263)	0.28	0.28	0.75
1	29	True	f	j	0.3097459670025273	0	-35.0	-36.0	-1.0	SE	45	(263, 263)	0.28	0.28	0.75
1	29	True	f	f	0.6110513049934525	1	-35.0	-36.0	-1.0	NW	45	(263, 263)	0.28	0.28	0.75
1	29	True	f	j	0.4040864589987905	0	-35.0	-36.0	-1.0	NW	45	(263, 263)	0.28	0.28	0.75
1	29	True	j	f	0.5471393889965839	0	-35.0	-34.0	1.0	NW	45	(263, 263)	0.28	0.28	0.75
1	29	True	f	j	0.5137008120000246	0	-35.0	-36.0	-1.0	NW	45	(263, 263)	0.28	0.28	0.75
1	29	True	j	f	0.2983889329989324	0	-35.0	-34.0	1.0	SE	45	(263, 263)	0.28	0.28	0.75
1	29	True	j	j	0.1376696209990768	1	-35.0	-34.0	1.0	NW	45	(263, 263)	0.28	0.28	0.75
1	29	True	j	j	2.711017006993643	1	-35.0	-34.0	1.0	SE	45	(263, 263)	0.28	0.28	0.75
1	29	True	f	j	0.406000082999526	0	-35.0	-36.0	-1.0	NW	45	(263, 263)	0.28	0.28	0.75
1	29	True	j	f	0.5854338079952868	0	-35.0	-34.0	1.0	SE	45	(263, 263)	0.28	0.28	0.75
1	29	True	j	j	2.100155862004613	1	-35.0	-34.0	1.0	SE	45	(263, 263)	0.28	0.28	0.75
1	29	True	f	j	2.6719260109966854	0	-35.0	-36.0	-1.0	SE	45	(263, 263)	0.28	0.28	0.75
1	29	True	j	f	0.8419988440000452	0	-35.0	-34.0	1.0	NW	45	(263, 263)	0.28	0.28	0.75
1	29	True	j	f	0.7329512249998515	0	-35.0	-34.0	1.0	SE	45	(263, 263)	0.28	0.28	0.75
1	29	True	f	j	0.2957599080036743	0	-35.0	-36.0	-1.0	NW	45	(263, 263)	0.28	0.28	0.75
1	29	True	j	j	0.4370457500044722	1	-35.0	-34.0	1.0	SE	45	(263, 263)	0.28	0.28	0.75
1	29	True	j	j	1.2670769699980156	1	-35.0	-34.0	1.0	NW	45	(263, 263)	0.28	0.28	0.75
1	29	True	j	j	0.3955834230000619	1	-35.0	-34.0	1.0	SE	45	(263, 263)	0.28	0.28	0.75
1	29	True	j	j	3.1439778550047777	1	-35.0	-34.0	1.0	NW	45	(263, 263)	0.28	0.28	0.75
1	29	True	f	f	0.2199041170024429	1	-35.0	-36.0	-1.0	NW	45	(263, 263)	0.28	0.28	0.75
1	29	True	f	j	0.3246862910018535	0	-35.0	-36.0	-1.0	NW	45	(263, 263)	0.28	0.28	0.75
1	29	True	j	f	0.68927042499854	0	-35.0	-34.0	1.0	NW	45	(263, 263)	0.28	0.28	0.75
1	29	True	f	j	0.3860127000007196	0	-35.0	-36.0	-1.0	SE	45	(263, 263)	0.28	0.28	0.75
1	29	True	f	j	0.2394876489997841	0	-35.0	-36.0	-1.0	NW	45	(263, 263)	0.28	0.28	0.75
1	29	True	j	f	0.407797167004901	0	-35.0	-34.0	1.0	SE	45	(263, 263)	0.28	0.28	0.75
1	29	True	j	j	0.6953696979981032	1	-35.0	-34.0	1.0	SE	45	(263, 263)	0.28	0.28	0.75
1	29	True	f	j	0.6143507690067054	0	-35.0	-36.0	-1.0	NW	45	(263, 263)	0.28	0.28	0.75
1	29	True	j	f	1.224900137000077	0	-35.0	-34.0	1.0	NW	45	(263, 263)	0.28	0.28	0.75
1	29	True	f	j	0.2809880429995246	0	-35.0	-36.0	-1.0	NW	45	(263, 263)	0.28	0.28	0.75
1	29	True	j	j	0.2507601950055687	1	-35.0	-34.0	1.0	NW	45	(263, 263)	0.28	0.28	0.75
1	29	True	j	f	0.1960004169959575	0	-35.0	-34.0	1.0	SE	45	(263, 263)	0.28	0.28	0.75
1	29	True	j	j	0.3229263510002056	1	-35.0	-34.0	1.0	NW	45	(263, 263)	0.28	0.28	0.75
1	29	True	f	j	1.473505486996146	0	-35.0	-36.0	-1.0	SE	45	(263, 263)	0.28	0.28	0.75
1	29	True	j	f	0.3761730719998013	0	-35.0	-34.0	1.0	SE	45	(263, 263)	0.28	0.28	0.75
1	29	True	j	j	0.5634892800007947	1	-35.0	-34.0	1.0	NW	45	(263, 263)	0.28	0.28	0.75
1	29	True	f	f	2.8147389989972	1	-35.0	-36.0	-1.0	NW	45	(263, 263)	0.28	0.28	0.75
1	29	True	f	j	0.3406917869942845	0	-35.0	-36.0	-1.0	SE	45	(263, 263)	0.28	0.28	0.75
1	29	True	j	j	0.2559373850017437	1	-35.0	-34.0	1.0	SE	45	(263, 263)	0.28	0.28	0.75
1	29	True	f	j	1.4330556679997244	0	-35.0	-36.0	-1.0	SE	45	(263, 263)	0.28	0.28	0.75
1	29	True	f	f	0.942782375997922	1	-35.0	-36.0	-1.0	SE	45	(263, 263)	0.28	0.28	0.75
1	29	True	f	j	1.7184376340010203	0	-35.0	-36.0	-1.0	SE	45	(263, 263)	0.28	0.28	0.75
1	29	True	f	f	1.5130254559990135	1	-35.0	-36.0	-1.0	SE	45	(263, 263)	0.28	0.28	0.75
1	29	True	j	f	0.337734275002731	0	-35.0	-34.0	1.0	NW	45	(263, 263)	0.28	0.28	0.75
1	29	True	f	j	1.591885205998551	0	-35.0	-36.0	-1.0	SE	45	(263, 263)	0.28	0.28	0.75
1	29	True	f	f	0.3832500290009193	1	-35.0	-36.0	-1.0	NW	45	(263, 263)	0.28	0.28	0.75
1	29	True	f	f	0.2710485810021055	1	-35.0	-36.0	-1.0	NW	45	(263, 263)	0.28	0.28	0.75
1	29	True	f	f	2.2433269139946788	1	-35.0	-36.0	-1.0	SE	45	(263, 263)	0.28	0.28	0.75
1	29	True	j	j	2.064592515998811	1	-35.0	-34.0	1.0	NW	45	(263, 263)	0.28	0.28	0.75
1	29	True	j	j	0.367721378999704	1	-35.0	-34.0	1.0	SE	45	(263, 263)	0.28	0.28	0.75
1	29	True	f	j	1.1448203890031436	0	-35.0	-36.0	-1.0	NW	45	(263, 263)	0.28	0.28	0.75
1	29	True	j	f	0.4125847350005642	0	-35.0	-34.0	1.0	NW	45	(263, 263)	0.28	0.28	0.75
1	29	True	f	j	0.821312300999125	0	-35.0	-36.0	-1.0	NW	45	(263, 263)	0.28	0.28	0.75
1	29	True	f	j	0.2707430390000809	0	-35.0	-36.0	-1.0	NW	45	(263, 263)	0.28	0.28	0.75
1	29	True	f	f	0.9317286799996508	1	-35.0	-36.0	-1.0	NW	45	(263, 263)	0.28	0.28	0.75
1	29	True	f	f	0.2430324380038655	1	-35.0	-36.0	-1.0	SE	45	(263, 263)	0.28	0.28	0.75
1	29	True	j	f	0.5259550889968523	0	-35.0	-34.0	1.0	NW	45	(263, 263)	0.28	0.28	0.75
1	29	True	j	j	1.0680922800020198	1	-35.0	-34.0	1.0	NW	45	(263, 263)	0.28	0.28	0.75
1	29	True	j	j	0.9291348249971634	1	-35.0	-34.0	1.0	SE	45	(263, 263)	0.28	0.28	0.75
1	29	True	f	f	0.4082949049989111	1	-35.0	-36.0	-1.0	SE	45	(263, 263)	0.28	0.28	0.75
1	29	True	j	f	0.0540507070036255	0	-35.0	-34.0	1.0	NW	45	(263, 263)	0.28	0.28	0.75
1	29	True	f	j	0.819535240996629	0	-35.0	-36.0	-1.0	SE	45	(263, 263)	0.28	0.28	0.75
1	29	True	j	f	1.9015447299971129	0	-35.0	-34.0	1.0	SE	45	(263, 263)	0.28	0.28	0.75
1	29	True	j	j	0.470901276996301	1	-35.0	-34.0	1.0	NW	45	(263, 263)	0.28	0.28	0.75
1	29	True	f	f	2.226457680997555	1	-35.0	-36.0	-1.0	SE	45	(263, 263)	0.28	0.28	0.75
1	29	True	j	j	2.2712183830008144	1	-35.0	-34.0	1.0	SE	45	(263, 263)	0.28	0.28	0.75
1	29	True	j	j	0.6567207530024461	1	-35.0	-34.0	1.0	NW	45	(263, 263)	0.28	0.28	0.75
1	29	True	f	j	2.436062642002071	0	-35.0	-36.0	-1.0	SE	45	(263, 263)	0.28	0.28	0.75
1	29	True	f	f	0.2615790929994546	1	-35.0	-36.0	-1.0	SE	45	(263, 263)	0.28	0.28	0.75
1	29	True	j	f	0.7312783290035441	0	-35.0	-34.0	1.0	NW	45	(263, 263)	0.28	0.28	0.75
1	29	True	f	j	0.2862799909999012	0	-35.0	-36.0	-1.0	NW	45	(263, 263)	0.28	0.28	0.75
1	29	True	f	f	1.1359771659990656	1	-35.0	-36.0	-1.0	NW	45	(263, 263)	0.28	0.28	0.75
1	29	True	j	f	2.4279434730051435	0	-35.0	-34.0	1.0	NW	45	(263, 263)	0.28	0.28	0.75
1	29	True	f	j	1.203792672997224	0	-35.0	-36.0	-1.0	SE	45	(263, 263)	0.28	0.28	0.75
1	29	True	j	f	0.9510360719941672	0	-35.0	-34.0	1.0	NW	45	(263, 263)	0.28	0.28	0.75
1	29	True	j	j	0.4771211260012933	1	-35.0	-34.0	1.0	NW	45	(263, 263)	0.28	0.28	0.75
1	29	True	f	j	3.715812157999608	0	-35.0	-36.0	-1.0	NW	45	(263, 263)	0.28	0.28	0.75
1	29	True	f	f	0.2619639820040902	1	-35.0	-36.0	-1.0	NW	45	(263, 263)	0.28	0.28	0.75
1	29	True	j	j	0.8725909839995438	1	-35.0	-34.0	1.0	NW	45	(263, 263)	0.28	0.28	0.75
1	29	True	j	j	0.3348094899993157	1	-35.0	-34.0	1.0	SE	45	(263, 263)	0.28	0.28	0.75
1	29	True	j	j	0.3489983800027403	1	-35.0	-34.0	1.0	NW	45	(263, 263)	0.28	0.28	0.75
1	29	True	j	j	0.3773114630021155	1	-35.0	-34.0	1.0	SE	45	(263, 263)	0.28	0.28	0.75
1	29	True	j	j	0.5082523659948492	1	-35.0	-34.0	1.0	SE	45	(263, 263)	0.28	0.28	0.75
1	29	True	j	j	0.5055614029988647	1	-35.0	-34.0	1.0	SE	45	(263, 263)	0.28	0.28	0.75
1	29	True	f	j	1.8846506330010016	0	-35.0	-36.0	-1.0	SE	45	(263, 263)	0.28	0.28	0.75
1	29	True	j	f	0.3486739709987887	0	-35.0	-34.0	1.0	NW	45	(263, 263)	0.28	0.28	0.75
1	29	True	f	f	0.1092654130043229	1	-35.0	-36.0	-1.0	NW	45	(263, 263)	0.28	0.28	0.75
1	29	True	j	j	0.0581685170036507	1	-35.0	-34.0	1.0	NW	45	(263, 263)	0.28	0.28	0.75
1	29	True	f	j	0.4526722590017016	0	-35.0	-36.0	-1.0	NW	45	(263, 263)	0.28	0.28	0.75
1	29	True	f	f	0.464456790999975	1	-35.0	-36.0	-1.0	SE	45	(263, 263)	0.28	0.28	0.75
1	29	True	f	j	0.7568918070028303	0	-35.0	-36.0	-1.0	SE	45	(263, 263)	0.28	0.28	0.75
1	29	True	f	f	0.352078393996635	1	-35.0	-36.0	-1.0	SE	45	(263, 263)	0.28	0.28	0.75
1	29	True	f	f	0.1460889640002278	1	-35.0	-36.0	-1.0	NW	45	(263, 263)	0.28	0.28	0.75
1	29	True	j	f	0.0557980480007245	0	-35.0	-34.0	1.0	NW	45	(263, 263)	0.28	0.28	0.75
1	29	True	f	f	0.4470266709977295	1	-35.0	-36.0	-1.0	NW	45	(263, 263)	0.28	0.28	0.75
1	29	True	j	f	0.3933477869941271	0	-35.0	-34.0	1.0	NW	45	(263, 263)	0.28	0.28	0.75
1	29	True	f	f	0.1437491089964169	1	-35.0	-36.0	-1.0	NW	45	(263, 263)	0.28	0.28	0.75
1	29	True	f	j	0.4246143519994803	0	-35.0	-36.0	-1.0	SE	45	(263, 263)	0.28	0.28	0.75
1	29	True	f	j	0.579180977998476	0	-35.0	-36.0	-1.0	NW	45	(263, 263)	0.28	0.28	0.75
1	29	True	j	j	0.2704083689968684	1	-35.0	-34.0	1.0	NW	45	(263, 263)	0.28	0.28	0.75
1	29	True	f	j	0.2649562529986724	0	-35.0	-36.0	-1.0	SE	45	(263, 263)	0.28	0.28	0.75
1	29	True	j	f	0.0147526270011439	0	-35.0	-34.0	1.0	NW	45	(263, 263)	0.28	0.28	0.75
1	29	True	j	j	0.2040338320002774	1	-35.0	-34.0	1.0	SE	45	(263, 263)	0.28	0.28	0.75
1	29	True	j	j	0.4250456410009064	1	-35.0	-34.0	1.0	NW	45	(263, 263)	0.28	0.28	0.75
1	29	True	j	j	0.2024240140017354	1	-35.0	-34.0	1.0	NW	45	(263, 263)	0.28	0.28	0.75
1	29	True	f	f	0.2016838999988977	1	-35.0	-36.0	-1.0	NW	45	(263, 263)	0.28	0.28	0.75
1	29	True	f	j	1.205964490000042	0	-35.0	-36.0	-1.0	NW	45	(263, 263)	0.28	0.28	0.75
1	29	True	j	j	0.3386780720029492	1	-35.0	-34.0	1.0	SE	45	(263, 263)	0.28	0.28	0.75
1	29	True	j	j	0.2687063479970675	1	-35.0	-34.0	1.0	NW	45	(263, 263)	0.28	0.28	0.75
1	29	True	f	j	0.2831667540012859	0	-35.0	-36.0	-1.0	NW	45	(263, 263)	0.28	0.28	0.75
1	29	True	j	f	0.0924099769981694	0	-35.0	-34.0	1.0	SE	45	(263, 263)	0.28	0.28	0.75
1	29	True	f	j	1.8127741040007093	0	-35.0	-36.0	-1.0	SE	45	(263, 263)	0.28	0.28	0.75
1	29	True	f	j	0.3955380020051962	0	-35.0	-36.0	-1.0	SE	45	(263, 263)	0.28	0.28	0.75
1	29	True	j	j	0.4397815479969722	1	-35.0	-34.0	1.0	SE	45	(263, 263)	0.28	0.28	0.75
1	29	True	f	f	0.8782024530009949	1	-35.0	-36.0	-1.0	SE	45	(263, 263)	0.28	0.28	0.75
1	29	True	j	j	0.2584623980001197	1	-35.0	-34.0	1.0	NW	45	(263, 263)	0.28	0.28	0.75
1	29	True	j	f	0.2267467769997893	0	-35.0	-34.0	1.0	SE	45	(263, 263)	0.28	0.28	0.75
1	29	True	f	f	0.3622171089955373	1	-35.0	-36.0	-1.0	SE	45	(263, 263)	0.28	0.28	0.75
1	29	True	j	f	0.128432914003497	0	-35.0	-34.0	1.0	SE	45	(263, 263)	0.28	0.28	0.75
1	29	True	f	j	0.2588645729993004	0	-35.0	-36.0	-1.0	SE	45	(263, 263)	0.28	0.28	0.75
1	29	True	j	f	0.339861414002371	0	-35.0	-34.0	1.0	NW	45	(263, 263)	0.28	0.28	0.75
1	29	True	f	j	0.7951765470061218	0	-35.0	-36.0	-1.0	NW	45	(263, 263)	0.28	0.28	0.75
1	29	True	j	j	0.3522495599972899	1	-35.0	-34.0	1.0	SE	45	(263, 263)	0.28	0.28	0.75
1	29	True	f	j	0.304912316998525	0	-35.0	-36.0	-1.0	SE	45	(263, 263)	0.28	0.28	0.75
1	29	True	f	f	0.0722102029976667	1	-35.0	-36.0	-1.0	NW	45	(263, 263)	0.28	0.28	0.75
1	29	True	f	f	0.4002293689991347	1	-35.0	-36.0	-1.0	SE	45	(263, 263)	0.28	0.28	0.75
1	29	True	f	f	0.2163663359970087	1	-35.0	-36.0	-1.0	SE	45	(263, 263)	0.28	0.28	0.75
1	29	True	f	f	0.3862872500030789	1	-35.0	-36.0	-1.0	SE	45	(263, 263)	0.28	0.28	0.75
1	29	True	f	f	0.3803660470002796	1	-35.0	-36.0	-1.0	NW	45	(263, 263)	0.28	0.28	0.75
1	29	True	j	f	0.3698578240000643	0	-35.0	-34.0	1.0	NW	45	(263, 263)	0.28	0.28	0.75
1	29	True	j	f	1.207042141999409	0	-35.0	-34.0	1.0	NW	45	(263, 263)	0.28	0.28	0.75
1	29	True	f	j	0.3706772590012406	0	-35.0	-36.0	-1.0	NW	45	(263, 263)	0.28	0.28	0.75
1	29	True	f	j	0.9315702690000762	0	-35.0	-36.0	-1.0	NW	45	(263, 263)	0.28	0.28	0.75
1	29	True	j	j	0.2902796729977126	1	-35.0	-34.0	1.0	SE	45	(263, 263)	0.28	0.28	0.75
