# Supplementary material for: The curriculum effect in visual learning: The role of readout dimensionality
Source: PLoS Comput Biol. 2026 Jul 24;22(7):e1014553. doi: 10.1371/journal.pcbi.1014553 (PMC13432104; doi:10.1371/journal.pcbi.1014553)
Supplement: S1 Data — (ZIP) [file pcbi.1014553.s009.zip › Data_Final_for_Repository/Non-sequential_subjects/Subject004/20250119_Subject004_NONSEQ_Day_1.csv]

Participant ID	Age	Train	Correct Response	Response	Response time (s)	Correct	Reference Angle (deg)	Orientation (deg)	Angle Separation (deg)	Corner	Viewing Distance (cm)	Stimulus Size (px)	Fixation Time	Probe Time	Cue Time
4	19	True	j	j	9.989099809001344	1	-35.0	-34.0	1.0	SE	46.5	(233, 233)	0.28	0.28	0.75
4	19	True	f	j	8.5616475730003	0	-35.0	-36.0	-1.0	SE	46.5	(233, 233)	0.28	0.28	0.75
4	19	True	j	f	2.517741050000041	0	-35.0	-34.0	1.0	NW	46.5	(233, 233)	0.28	0.28	0.75
4	19	True	f	j	1.4305446550006309	0	-35.0	-36.0	-1.0	SE	46.5	(233, 233)	0.28	0.28	0.75
4	19	True	f	f	1.1318248659990786	1	-35.0	-36.0	-1.0	SE	46.5	(233, 233)	0.28	0.28	0.75
4	19	True	f	j	3.1477890580008534	0	-35.0	-36.0	-1.0	NW	46.5	(233, 233)	0.28	0.28	0.75
4	19	True	j	j	1.496534021000116	1	-35.0	-34.0	1.0	SE	46.5	(233, 233)	0.28	0.28	0.75
4	19	True	f	f	0.6114104619991849	1	-35.0	-36.0	-1.0	SE	46.5	(233, 233)	0.28	0.28	0.75
4	19	True	f	f	0.6479592150008102	1	-35.0	-36.0	-1.0	NW	46.5	(233, 233)	0.28	0.28	0.75
4	19	True	j	j	1.3725136070006556	1	-35.0	-34.0	1.0	NW	46.5	(233, 233)	0.28	0.28	0.75
4	19	True	j	f	4.013109547000568	0	-35.0	-34.0	1.0	NW	46.5	(233, 233)	0.28	0.28	0.75
4	19	True	f	j	0.2824235719999706	0	-35.0	-36.0	-1.0	NW	46.5	(233, 233)	0.28	0.28	0.75
4	19	True	j	j	0.5024698229990463	1	-35.0	-34.0	1.0	SE	46.5	(233, 233)	0.28	0.28	0.75
4	19	True	f	f	0.999427894999826	1	-35.0	-36.0	-1.0	SE	46.5	(233, 233)	0.28	0.28	0.75
4	19	True	f	f	4.132310368000617	1	-35.0	-36.0	-1.0	NW	46.5	(233, 233)	0.28	0.28	0.75
4	19	True	j	j	0.3589788720000797	1	-35.0	-34.0	1.0	SE	46.5	(233, 233)	0.28	0.28	0.75
4	19	True	f	f	1.0832191869994858	1	-35.0	-36.0	-1.0	NW	46.5	(233, 233)	0.28	0.28	0.75
4	19	True	j	j	0.8760603230002744	1	-35.0	-34.0	1.0	NW	46.5	(233, 233)	0.28	0.28	0.75
4	19	True	j	j	0.4658885489989188	1	-35.0	-34.0	1.0	NW	46.5	(233, 233)	0.28	0.28	0.75
4	19	True	j	j	0.4268605369998113	1	-35.0	-34.0	1.0	SE	46.5	(233, 233)	0.28	0.28	0.75
4	19	True	j	j	0.763417357000435	1	-35.0	-34.0	1.0	SE	46.5	(233, 233)	0.28	0.28	0.75
4	19	True	j	f	0.2504822849987249	0	-35.0	-34.0	1.0	NW	46.5	(233, 233)	0.28	0.28	0.75
4	19	True	j	j	0.3863826790002349	1	-35.0	-34.0	1.0	NW	46.5	(233, 233)	0.28	0.28	0.75
4	19	True	j	f	0.3884405629996763	0	-35.0	-34.0	1.0	NW	46.5	(233, 233)	0.28	0.28	0.75
4	19	True	j	j	0.5320153809989279	1	-35.0	-34.0	1.0	SE	46.5	(233, 233)	0.28	0.28	0.75
4	19	True	f	f	0.31796519099953	1	-35.0	-36.0	-1.0	NW	46.5	(233, 233)	0.28	0.28	0.75
4	19	True	f	j	0.7044758560004993	0	-35.0	-36.0	-1.0	SE	46.5	(233, 233)	0.28	0.28	0.75
4	19	True	j	j	0.5762231970002176	1	-35.0	-34.0	1.0	SE	46.5	(233, 233)	0.28	0.28	0.75
4	19	True	j	j	0.4628469980016234	1	-35.0	-34.0	1.0	SE	46.5	(233, 233)	0.28	0.28	0.75
4	19	True	j	j	1.5227786579998792	1	-35.0	-34.0	1.0	SE	46.5	(233, 233)	0.28	0.28	0.75
4	19	True	j	j	1.4539806060001863	1	-35.0	-34.0	1.0	NW	46.5	(233, 233)	0.28	0.28	0.75
4	19	True	j	f	0.4347259890000714	0	-35.0	-34.0	1.0	SE	46.5	(233, 233)	0.28	0.28	0.75
4	19	True	f	f	0.8790974019993882	1	-35.0	-36.0	-1.0	NW	46.5	(233, 233)	0.28	0.28	0.75
4	19	True	f	f	0.9835615160009183	1	-35.0	-36.0	-1.0	SE	46.5	(233, 233)	0.28	0.28	0.75
4	19	True	f	f	1.128876091001075	1	-35.0	-36.0	-1.0	NW	46.5	(233, 233)	0.28	0.28	0.75
4	19	True	f	j	1.2038295620004646	0	-35.0	-36.0	-1.0	SE	46.5	(233, 233)	0.28	0.28	0.75
4	19	True	f	j	3.692837544000213	0	-35.0	-36.0	-1.0	SE	46.5	(233, 233)	0.28	0.28	0.75
4	19	True	f	j	0.5301785519986879	0	-35.0	-36.0	-1.0	NW	46.5	(233, 233)	0.28	0.28	0.75
4	19	True	f	f	7.0732912570001645	1	-35.0	-36.0	-1.0	SE	46.5	(233, 233)	0.28	0.28	0.75
4	19	True	j	j	0.6428585439989547	1	-35.0	-34.0	1.0	SE	46.5	(233, 233)	0.28	0.28	0.75
4	19	True	j	j	0.5956024939987401	1	-35.0	-34.0	1.0	SE	46.5	(233, 233)	0.28	0.28	0.75
4	19	True	f	f	1.265808592999747	1	-35.0	-36.0	-1.0	SE	46.5	(233, 233)	0.28	0.28	0.75
4	19	True	j	j	0.376117454999985	1	-35.0	-34.0	1.0	SE	46.5	(233, 233)	0.28	0.28	0.75
4	19	True	j	j	0.4638419599996268	1	-35.0	-34.0	1.0	SE	46.5	(233, 233)	0.28	0.28	0.75
4	19	True	f	f	0.3911591450014384	1	-35.0	-36.0	-1.0	SE	46.5	(233, 233)	0.28	0.28	0.75
4	19	True	j	f	0.42274402700059	0	-35.0	-34.0	1.0	NW	46.5	(233, 233)	0.28	0.28	0.75
4	19	True	j	j	2.138595995000287	1	-35.0	-34.0	1.0	NW	46.5	(233, 233)	0.28	0.28	0.75
4	19	True	j	j	0.1749124199996004	1	-35.0	-34.0	1.0	SE	46.5	(233, 233)	0.28	0.28	0.75
4	19	True	f	f	0.401847249999264	1	-35.0	-36.0	-1.0	NW	46.5	(233, 233)	0.28	0.28	0.75
4	19	True	f	f	0.3996330210011365	1	-35.0	-36.0	-1.0	SE	46.5	(233, 233)	0.28	0.28	0.75
4	19	True	j	f	0.9039091579998058	0	-35.0	-34.0	1.0	NW	46.5	(233, 233)	0.28	0.28	0.75
4	19	True	j	j	0.3712229720003961	1	-35.0	-34.0	1.0	SE	46.5	(233, 233)	0.28	0.28	0.75
4	19	True	f	j	0.6225858809993952	0	-35.0	-36.0	-1.0	NW	46.5	(233, 233)	0.28	0.28	0.75
4	19	True	j	f	1.104549487999975	0	-35.0	-34.0	1.0	NW	46.5	(233, 233)	0.28	0.28	0.75
4	19	True	j	j	0.3422327690004749	1	-35.0	-34.0	1.0	SE	46.5	(233, 233)	0.28	0.28	0.75
4	19	True	j	j	0.3656620170004316	1	-35.0	-34.0	1.0	NW	46.5	(233, 233)	0.28	0.28	0.75
4	19	True	j	f	0.3342400260007707	0	-35.0	-34.0	1.0	SE	46.5	(233, 233)	0.28	0.28	0.75
4	19	True	j	j	0.3599344860012934	1	-35.0	-34.0	1.0	SE	46.5	(233, 233)	0.28	0.28	0.75
4	19	True	j	f	0.629304071999286	0	-35.0	-34.0	1.0	NW	46.5	(233, 233)	0.28	0.28	0.75
4	19	True	j	j	0.3422260979987186	1	-35.0	-34.0	1.0	SE	46.5	(233, 233)	0.28	0.28	0.75
4	19	True	f	j	0.66170328500084	0	-35.0	-36.0	-1.0	NW	46.5	(233, 233)	0.28	0.28	0.75
4	19	True	j	f	0.6402362340013497	0	-35.0	-34.0	1.0	NW	46.5	(233, 233)	0.28	0.28	0.75
4	19	True	j	j	1.2818007530004252	1	-35.0	-34.0	1.0	SE	46.5	(233, 233)	0.28	0.28	0.75
4	19	True	f	f	0.2889718689984875	1	-35.0	-36.0	-1.0	SE	46.5	(233, 233)	0.28	0.28	0.75
4	19	True	f	f	1.6493672430005972	1	-35.0	-36.0	-1.0	NW	46.5	(233, 233)	0.28	0.28	0.75
4	19	True	j	j	0.5567717209996772	1	-35.0	-34.0	1.0	NW	46.5	(233, 233)	0.28	0.28	0.75
4	19	True	f	f	1.3697201599989055	1	-35.0	-36.0	-1.0	NW	46.5	(233, 233)	0.28	0.28	0.75
4	19	True	j	j	0.7797733019997395	1	-35.0	-34.0	1.0	NW	46.5	(233, 233)	0.28	0.28	0.75
4	19	True	j	j	0.47102138900118	1	-35.0	-34.0	1.0	NW	46.5	(233, 233)	0.28	0.28	0.75
4	19	True	j	j	0.6936981510007172	1	-35.0	-34.0	1.0	NW	46.5	(233, 233)	0.28	0.28	0.75
4	19	True	f	j	0.3614728840002499	0	-35.0	-36.0	-1.0	SE	46.5	(233, 233)	0.28	0.28	0.75
4	19	True	j	f	0.4757353019995207	0	-35.0	-34.0	1.0	SE	46.5	(233, 233)	0.28	0.28	0.75
4	19	True	f	f	0.0884522840005956	1	-35.0	-36.0	-1.0	NW	46.5	(233, 233)	0.28	0.28	0.75
4	19	True	j	f	0.0240657989997998	0	-35.0	-34.0	1.0	NW	46.5	(233, 233)	0.28	0.28	0.75
4	19	True	f	j	0.9145186350015138	0	-35.0	-36.0	-1.0	SE	46.5	(233, 233)	0.28	0.28	0.75
4	19	True	f	j	0.4559534249983699	0	-35.0	-36.0	-1.0	SE	46.5	(233, 233)	0.28	0.28	0.75
4	19	True	j	f	0.3915460650005116	0	-35.0	-34.0	1.0	SE	46.5	(233, 233)	0.28	0.28	0.75
4	19	True	j	f	0.2431772620002448	0	-35.0	-34.0	1.0	NW	46.5	(233, 233)	0.28	0.28	0.75
4	19	True	f	f	2.114175164999324	1	-35.0	-36.0	-1.0	SE	46.5	(233, 233)	0.28	0.28	0.75
4	19	True	j	f	0.4275477359988144	0	-35.0	-34.0	1.0	NW	46.5	(233, 233)	0.28	0.28	0.75
4	19	True	f	j	1.2126868040013503	0	-35.0	-36.0	-1.0	SE	46.5	(233, 233)	0.28	0.28	0.75
4	19	True	j	j	0.3667927589995088	1	-35.0	-34.0	1.0	NW	46.5	(233, 233)	0.28	0.28	0.75
4	19	True	j	f	0.4931259170007251	0	-35.0	-34.0	1.0	NW	46.5	(233, 233)	0.28	0.28	0.75
4	19	True	f	j	0.3953895780014136	0	-35.0	-36.0	-1.0	SE	46.5	(233, 233)	0.28	0.28	0.75
4	19	True	f	f	0.2449489290011115	1	-35.0	-36.0	-1.0	NW	46.5	(233, 233)	0.28	0.28	0.75
4	19	True	j	j	0.3219049500003166	1	-35.0	-34.0	1.0	NW	46.5	(233, 233)	0.28	0.28	0.75
4	19	True	j	j	0.4296615709990874	1	-35.0	-34.0	1.0	SE	46.5	(233, 233)	0.28	0.28	0.75
4	19	True	j	j	0.7021592800010694	1	-35.0	-34.0	1.0	SE	46.5	(233, 233)	0.28	0.28	0.75
4	19	True	f	j	0.4475225910009612	0	-35.0	-36.0	-1.0	SE	46.5	(233, 233)	0.28	0.28	0.75
4	19	True	j	j	0.3901769370004331	1	-35.0	-34.0	1.0	NW	46.5	(233, 233)	0.28	0.28	0.75
4	19	True	j	f	0.4188193450008839	0	-35.0	-34.0	1.0	NW	46.5	(233, 233)	0.28	0.28	0.75
4	19	True	f	j	0.3298874390002311	0	-35.0	-36.0	-1.0	SE	46.5	(233, 233)	0.28	0.28	0.75
4	19	True	f	j	0.3824225180014764	0	-35.0	-36.0	-1.0	SE	46.5	(233, 233)	0.28	0.28	0.75
4	19	True	j	j	0.7791732049990969	1	-35.0	-34.0	1.0	SE	46.5	(233, 233)	0.28	0.28	0.75
4	19	True	f	j	0.3703194869995059	0	-35.0	-36.0	-1.0	SE	46.5	(233, 233)	0.28	0.28	0.75
4	19	True	f	j	0.4430046899997251	0	-35.0	-36.0	-1.0	SE	46.5	(233, 233)	0.28	0.28	0.75
4	19	True	j	f	0.3899051950011198	0	-35.0	-34.0	1.0	NW	46.5	(233, 233)	0.28	0.28	0.75
4	19	True	f	f	0.7671558469992306	1	-35.0	-36.0	-1.0	SE	46.5	(233, 233)	0.28	0.28	0.75
4	19	True	j	f	1.9955223519991705	0	-35.0	-34.0	1.0	NW	46.5	(233, 233)	0.28	0.28	0.75
4	19	True	j	j	0.2291383470001164	1	-35.0	-34.0	1.0	SE	46.5	(233, 233)	0.28	0.28	0.75
4	19	True	f	j	0.8234270350003499	0	-35.0	-36.0	-1.0	SE	46.5	(233, 233)	0.28	0.28	0.75
4	19	True	f	j	0.5534030020007776	0	-35.0	-36.0	-1.0	SE	46.5	(233, 233)	0.28	0.28	0.75
4	19	True	j	f	2.321111085000666	0	-35.0	-34.0	1.0	NW	46.5	(233, 233)	0.28	0.28	0.75
4	19	True	f	f	1.3740141489997768	1	-35.0	-36.0	-1.0	SE	46.5	(233, 233)	0.28	0.28	0.75
4	19	True	f	f	2.552988698000263	1	-35.0	-36.0	-1.0	SE	46.5	(233, 233)	0.28	0.28	0.75
4	19	True	f	f	2.6644339630001923	1	-35.0	-36.0	-1.0	SE	46.5	(233, 233)	0.28	0.28	0.75
4	19	True	f	f	2.599796579999748	1	-35.0	-36.0	-1.0	SE	46.5	(233, 233)	0.28	0.28	0.75
4	19	True	j	f	0.3000978840009338	0	-35.0	-34.0	1.0	SE	46.5	(233, 233)	0.28	0.28	0.75
4	19	True	f	j	0.007430261999616	0	-35.0	-36.0	-1.0	SE	46.5	(233, 233)	0.28	0.28	0.75
4	19	True	j	j	0.2525874310013023	1	-35.0	-34.0	1.0	NW	46.5	(233, 233)	0.28	0.28	0.75
4	19	True	f	j	0.0515222230005747	0	-35.0	-36.0	-1.0	NW	46.5	(233, 233)	0.28	0.28	0.75
4	19	True	f	f	1.3919096749996245	1	-35.0	-36.0	-1.0	NW	46.5	(233, 233)	0.28	0.28	0.75
4	19	True	f	f	0.4502990389992192	1	-35.0	-36.0	-1.0	NW	46.5	(233, 233)	0.28	0.28	0.75
4	19	True	f	f	0.0707174480012327	1	-35.0	-36.0	-1.0	NW	46.5	(233, 233)	0.28	0.28	0.75
4	19	True	j	j	0.3261805539987108	1	-35.0	-34.0	1.0	NW	46.5	(233, 233)	0.28	0.28	0.75
4	19	True	j	j	0.758096157998807	1	-35.0	-34.0	1.0	SE	46.5	(233, 233)	0.28	0.28	0.75
4	19	True	j	f	0.1466763600001286	0	-35.0	-34.0	1.0	NW	46.5	(233, 233)	0.28	0.28	0.75
4	19	True	f	j	0.3863918900005956	0	-35.0	-36.0	-1.0	NW	46.5	(233, 233)	0.28	0.28	0.75
4	19	True	f	j	0.3473540389986738	0	-35.0	-36.0	-1.0	SE	46.5	(233, 233)	0.28	0.28	0.75
4	19	True	j	f	0.2752183500015235	0	-35.0	-34.0	1.0	NW	46.5	(233, 233)	0.28	0.28	0.75
4	19	True	f	j	0.9626734020002914	0	-35.0	-36.0	-1.0	SE	46.5	(233, 233)	0.28	0.28	0.75
4	19	True	j	f	0.0637635849998332	0	-35.0	-34.0	1.0	NW	46.5	(233, 233)	0.28	0.28	0.75
4	19	True	f	j	1.101392926999324	0	-35.0	-36.0	-1.0	SE	46.5	(233, 233)	0.28	0.28	0.75
4	19	True	f	f	0.1936785459984094	1	-35.0	-36.0	-1.0	SE	46.5	(233, 233)	0.28	0.28	0.75
4	19	True	j	j	3.0960705849993246	1	-35.0	-34.0	1.0	NW	46.5	(233, 233)	0.28	0.28	0.75
4	19	True	f	f	2.736719192000237	1	-35.0	-36.0	-1.0	SE	46.5	(233, 233)	0.28	0.28	0.75
4	19	True	j	f	0.7017010529998515	0	-35.0	-34.0	1.0	NW	46.5	(233, 233)	0.28	0.28	0.75
4	19	True	f	j	0.281096618000447	0	-35.0	-36.0	-1.0	NW	46.5	(233, 233)	0.28	0.28	0.75
4	19	True	j	f	0.8071491940008855	0	-35.0	-34.0	1.0	SE	46.5	(233, 233)	0.28	0.28	0.75
4	19	True	f	j	0.307973082000899	0	-35.0	-36.0	-1.0	SE	46.5	(233, 233)	0.28	0.28	0.75
4	19	True	f	j	0.1533738399994035	0	-35.0	-36.0	-1.0	SE	46.5	(233, 233)	0.28	0.28	0.75
4	19	True	j	f	0.7350926020008046	0	-35.0	-34.0	1.0	SE	46.5	(233, 233)	0.28	0.28	0.75
4	19	True	j	j	0.7516548700004932	1	-35.0	-34.0	1.0	SE	46.5	(233, 233)	0.28	0.28	0.75
4	19	True	j	j	0.6521268540000165	1	-35.0	-34.0	1.0	SE	46.5	(233, 233)	0.28	0.28	0.75
4	19	True	j	j	1.1273142300015024	1	-35.0	-34.0	1.0	SE	46.5	(233, 233)	0.28	0.28	0.75
4	19	True	f	f	2.123057056998732	1	-35.0	-36.0	-1.0	NW	46.5	(233, 233)	0.28	0.28	0.75
4	19	True	f	f	0.6237798290003411	1	-35.0	-36.0	-1.0	NW	46.5	(233, 233)	0.28	0.28	0.75
4	19	True	j	j	0.3310351919990353	1	-35.0	-34.0	1.0	NW	46.5	(233, 233)	0.28	0.28	0.75
4	19	True	f	j	1.911530714998662	0	-35.0	-36.0	-1.0	SE	46.5	(233, 233)	0.28	0.28	0.75
4	19	True	f	f	0.4954739219992916	1	-35.0	-36.0	-1.0	SE	46.5	(233, 233)	0.28	0.28	0.75
4	19	True	j	f	0.3165545379997638	0	-35.0	-34.0	1.0	SE	46.5	(233, 233)	0.28	0.28	0.75
4	19	True	j	f	1.5329319709999254	0	-35.0	-34.0	1.0	NW	46.5	(233, 233)	0.28	0.28	0.75
4	19	True	f	j	0.5285241239998868	0	-35.0	-36.0	-1.0	NW	46.5	(233, 233)	0.28	0.28	0.75
4	19	True	f	j	0.6043900969998504	0	-35.0	-36.0	-1.0	NW	46.5	(233, 233)	0.28	0.28	0.75
4	19	True	f	f	0.3186107780002203	1	-35.0	-36.0	-1.0	NW	46.5	(233, 233)	0.28	0.28	0.75
4	19	True	j	f	0.3426899030000641	0	-35.0	-34.0	1.0	NW	46.5	(233, 233)	0.28	0.28	0.75
4	19	True	f	f	0.3253287630013801	1	-35.0	-36.0	-1.0	NW	46.5	(233, 233)	0.28	0.28	0.75
4	19	True	j	f	0.6771437019997393	0	-35.0	-34.0	1.0	NW	46.5	(233, 233)	0.28	0.28	0.75
4	19	True	f	j	0.3995255699992412	0	-35.0	-36.0	-1.0	NW	46.5	(233, 233)	0.28	0.28	0.75
4	19	True	j	j	0.5225794670004689	1	-35.0	-34.0	1.0	SE	46.5	(233, 233)	0.28	0.28	0.75
4	19	True	j	f	0.4371327610006119	0	-35.0	-34.0	1.0	NW	46.5	(233, 233)	0.28	0.28	0.75
4	19	True	f	j	0.3488194919991656	0	-35.0	-36.0	-1.0	NW	46.5	(233, 233)	0.28	0.28	0.75
4	19	True	j	j	0.3515072209993377	1	-35.0	-34.0	1.0	NW	46.5	(233, 233)	0.28	0.28	0.75
4	19	True	j	f	1.2434980060006635	0	-35.0	-34.0	1.0	SE	46.5	(233, 233)	0.28	0.28	0.75
4	19	True	j	j	0.3682422430010774	1	-35.0	-34.0	1.0	SE	46.5	(233, 233)	0.28	0.28	0.75
4	19	True	j	j	0.0475164310009859	1	-35.0	-34.0	1.0	NW	46.5	(233, 233)	0.28	0.28	0.75
4	19	True	j	f	0.3736769189999904	0	-35.0	-34.0	1.0	SE	46.5	(233, 233)	0.28	0.28	0.75
4	19	True	f	j	0.3237236179993488	0	-35.0	-36.0	-1.0	SE	46.5	(233, 233)	0.28	0.28	0.75
4	19	True	f	f	0.3658465339995018	1	-35.0	-36.0	-1.0	NW	46.5	(233, 233)	0.28	0.28	0.75
4	19	True	f	j	1.1250353840005118	0	-35.0	-36.0	-1.0	SE	46.5	(233, 233)	0.28	0.28	0.75
4	19	True	f	j	4.049962696000875	0	-35.0	-36.0	-1.0	NW	46.5	(233, 233)	0.28	0.28	0.75
4	19	True	j	j	0.9840029229999344	1	-35.0	-34.0	1.0	SE	46.5	(233, 233)	0.28	0.28	0.75
4	19	True	j	j	0.366132651000953	1	-35.0	-34.0	1.0	SE	46.5	(233, 233)	0.28	0.28	0.75
4	19	True	j	f	0.8214574389967311	0	-35.0	-34.0	1.0	SE	46.5	(233, 233)	0.28	0.28	0.75
4	19	True	j	f	0.0792653290009184	0	-35.0	-34.0	1.0	NW	46.5	(233, 233)	0.28	0.28	0.75
4	19	True	j	j	0.1715665090014226	1	-35.0	-34.0	1.0	SE	46.5	(233, 233)	0.28	0.28	0.75
4	19	True	f	f	0.3386982480005827	1	-35.0	-36.0	-1.0	NW	46.5	(233, 233)	0.28	0.28	0.75
4	19	True	f	j	0.7090638610025053	0	-35.0	-36.0	-1.0	SE	46.5	(233, 233)	0.28	0.28	0.75
4	19	True	j	j	0.4563700200014864	1	-35.0	-34.0	1.0	SE	46.5	(233, 233)	0.28	0.28	0.75
4	19	True	f	f	0.4407347759988624	1	-35.0	-36.0	-1.0	SE	46.5	(233, 233)	0.28	0.28	0.75
4	19	True	j	f	0.458329084001889	0	-35.0	-34.0	1.0	NW	46.5	(233, 233)	0.28	0.28	0.75
4	19	True	j	f	0.7328573960003268	0	-35.0	-34.0	1.0	NW	46.5	(233, 233)	0.28	0.28	0.75
4	19	True	j	f	1.6217350430015358	0	-35.0	-34.0	1.0	NW	46.5	(233, 233)	0.28	0.28	0.75
4	19	True	f	f	0.3620806510007242	1	-35.0	-36.0	-1.0	NW	46.5	(233, 233)	0.28	0.28	0.75
4	19	True	j	f	0.7610198500005936	0	-35.0	-34.0	1.0	NW	46.5	(233, 233)	0.28	0.28	0.75
4	19	True	f	j	0.4333571270035463	0	-35.0	-36.0	-1.0	NW	46.5	(233, 233)	0.28	0.28	0.75
4	19	True	f	f	9.05438832299842	1	-35.0	-36.0	-1.0	NW	46.5	(233, 233)	0.28	0.28	0.75
4	19	True	f	j	3.889770571000554	0	-35.0	-36.0	-1.0	SE	46.5	(233, 233)	0.28	0.28	0.75
4	19	True	f	j	0.9959360430002562	0	-35.0	-36.0	-1.0	SE	46.5	(233, 233)	0.28	0.28	0.75
4	19	True	f	f	0.3489568440018047	1	-35.0	-36.0	-1.0	NW	46.5	(233, 233)	0.28	0.28	0.75
4	19	True	f	f	0.401053180998133	1	-35.0	-36.0	-1.0	SE	46.5	(233, 233)	0.28	0.28	0.75
4	19	True	j	f	0.8772488020003948	0	-35.0	-34.0	1.0	NW	46.5	(233, 233)	0.28	0.28	0.75
4	19	True	j	j	3.4471289520006394	1	-35.0	-34.0	1.0	SE	46.5	(233, 233)	0.28	0.28	0.75
4	19	True	f	j	0.7917718349999632	0	-35.0	-36.0	-1.0	NW	46.5	(233, 233)	0.28	0.28	0.75
4	19	True	j	j	0.9350195029983296	1	-35.0	-34.0	1.0	NW	46.5	(233, 233)	0.28	0.28	0.75
4	19	True	f	j	1.089375696999923	0	-35.0	-36.0	-1.0	NW	46.5	(233, 233)	0.28	0.28	0.75
4	19	True	f	f	1.1206941960008407	1	-35.0	-36.0	-1.0	NW	46.5	(233, 233)	0.28	0.28	0.75
4	19	True	j	j	0.1727716740024334	1	-35.0	-34.0	1.0	SE	46.5	(233, 233)	0.28	0.28	0.75
4	19	True	f	f	0.5277202560027945	1	-35.0	-36.0	-1.0	NW	46.5	(233, 233)	0.28	0.28	0.75
4	19	True	f	f	0.2377322380016266	1	-35.0	-36.0	-1.0	NW	46.5	(233, 233)	0.28	0.28	0.75
4	19	True	j	j	0.0485448510007699	1	-35.0	-34.0	1.0	SE	46.5	(233, 233)	0.28	0.28	0.75
4	19	True	j	f	0.2669480990007287	0	-35.0	-34.0	1.0	NW	46.5	(233, 233)	0.28	0.28	0.75
4	19	True	j	j	0.6736044749995926	1	-35.0	-34.0	1.0	NW	46.5	(233, 233)	0.28	0.28	0.75
4	19	True	j	j	0.0457747880027454	1	-35.0	-34.0	1.0	NW	46.5	(233, 233)	0.28	0.28	0.75
4	19	True	f	j	0.1678416610011481	0	-35.0	-36.0	-1.0	NW	46.5	(233, 233)	0.28	0.28	0.75
4	19	True	f	f	0.0209849109996866	1	-35.0	-36.0	-1.0	NW	46.5	(233, 233)	0.28	0.28	0.75
4	19	True	f	f	0.6425043400013237	1	-35.0	-36.0	-1.0	NW	46.5	(233, 233)	0.28	0.28	0.75
4	19	True	j	j	0.3472482359975402	1	-35.0	-34.0	1.0	SE	46.5	(233, 233)	0.28	0.28	0.75
4	19	True	j	f	0.5091410710010678	0	-35.0	-34.0	1.0	NW	46.5	(233, 233)	0.28	0.28	0.75
4	19	True	f	f	1.7181764609995298	1	-35.0	-36.0	-1.0	NW	46.5	(233, 233)	0.28	0.28	0.75
4	19	True	j	f	0.6817514559988922	0	-35.0	-34.0	1.0	NW	46.5	(233, 233)	0.28	0.28	0.75
4	19	True	j	j	0.2131509600003482	1	-35.0	-34.0	1.0	SE	46.5	(233, 233)	0.28	0.28	0.75
4	19	True	j	j	0.2543186559996684	1	-35.0	-34.0	1.0	SE	46.5	(233, 233)	0.28	0.28	0.75
4	19	True	f	j	0.3799554770012037	0	-35.0	-36.0	-1.0	SE	46.5	(233, 233)	0.28	0.28	0.75
4	19	True	j	j	0.699978407999879	1	-35.0	-34.0	1.0	SE	46.5	(233, 233)	0.28	0.28	0.75
4	19	True	f	f	0.3023472709974157	1	-35.0	-36.0	-1.0	NW	46.5	(233, 233)	0.28	0.28	0.75
4	19	True	f	j	0.2589613910022308	0	-35.0	-36.0	-1.0	NW	46.5	(233, 233)	0.28	0.28	0.75
4	19	True	j	j	0.2746068810010911	1	-35.0	-34.0	1.0	SE	46.5	(233, 233)	0.28	0.28	0.75
4	19	True	f	f	0.4438726189982844	1	-35.0	-36.0	-1.0	SE	46.5	(233, 233)	0.28	0.28	0.75
4	19	True	j	f	0.4756820360016718	0	-35.0	-34.0	1.0	NW	46.5	(233, 233)	0.28	0.28	0.75
4	19	True	f	j	0.5266685870010406	0	-35.0	-36.0	-1.0	SE	46.5	(233, 233)	0.28	0.28	0.75
4	19	True	j	f	0.3999258189978718	0	-35.0	-34.0	1.0	NW	46.5	(233, 233)	0.28	0.28	0.75
4	19	True	j	j	0.3237961609993363	1	-35.0	-34.0	1.0	NW	46.5	(233, 233)	0.28	0.28	0.75
4	19	True	j	j	0.2822010119998595	1	-35.0	-34.0	1.0	NW	46.5	(233, 233)	0.28	0.28	0.75
4	19	True	f	j	0.2835553440017975	0	-35.0	-36.0	-1.0	SE	46.5	(233, 233)	0.28	0.28	0.75
4	19	True	f	j	0.3073789980007859	0	-35.0	-36.0	-1.0	SE	46.5	(233, 233)	0.28	0.28	0.75
4	19	True	f	j	0.1481302450010844	0	-35.0	-36.0	-1.0	SE	46.5	(233, 233)	0.28	0.28	0.75
4	19	True	f	j	0.3669082829983381	0	-35.0	-36.0	-1.0	SE	46.5	(233, 233)	0.28	0.28	0.75
4	19	True	j	j	0.3251591239968547	1	-35.0	-34.0	1.0	SE	46.5	(233, 233)	0.28	0.28	0.75
4	19	True	j	j	1.3676856950005458	1	-35.0	-34.0	1.0	SE	46.5	(233, 233)	0.28	0.28	0.75
4	19	True	f	j	0.4284674800001085	0	-35.0	-36.0	-1.0	SE	46.5	(233, 233)	0.28	0.28	0.75
4	19	True	f	j	0.4160567359976994	0	-35.0	-36.0	-1.0	SE	46.5	(233, 233)	0.28	0.28	0.75
4	19	True	f	f	0.6252635800010466	1	-35.0	-36.0	-1.0	NW	46.5	(233, 233)	0.28	0.28	0.75
4	19	True	j	f	1.253728861000127	0	-35.0	-34.0	1.0	SE	46.5	(233, 233)	0.28	0.28	0.75
4	19	True	j	j	0.0431830439993063	1	-35.0	-34.0	1.0	SE	46.5	(233, 233)	0.28	0.28	0.75
4	19	True	j	j	0.3888326860032975	1	-35.0	-34.0	1.0	NW	46.5	(233, 233)	0.28	0.28	0.75
4	19	True	f	j	0.2724432959985279	0	-35.0	-36.0	-1.0	SE	46.5	(233, 233)	0.28	0.28	0.75
4	19	True	j	f	0.4420057190000079	0	-35.0	-34.0	1.0	NW	46.5	(233, 233)	0.28	0.28	0.75
4	19	True	j	j	0.8041878090007231	1	-35.0	-34.0	1.0	SE	46.5	(233, 233)	0.28	0.28	0.75
4	19	True	j	f	0.583005067997874	0	-35.0	-34.0	1.0	NW	46.5	(233, 233)	0.28	0.28	0.75
4	19	True	f	f	2.9901376130001154	1	-35.0	-36.0	-1.0	SE	46.5	(233, 233)	0.28	0.28	0.75
4	19	True	f	j	0.2373416720001842	0	-35.0	-36.0	-1.0	NW	46.5	(233, 233)	0.28	0.28	0.75
4	19	True	j	f	0.6780713730004209	0	-35.0	-34.0	1.0	NW	46.5	(233, 233)	0.28	0.28	0.75
4	19	True	j	j	0.3689910799985227	1	-35.0	-34.0	1.0	SE	46.5	(233, 233)	0.28	0.28	0.75
4	19	True	j	j	0.4674859990009281	1	-35.0	-34.0	1.0	SE	46.5	(233, 233)	0.28	0.28	0.75
4	19	True	j	f	0.3028805319991079	0	-35.0	-34.0	1.0	NW	46.5	(233, 233)	0.28	0.28	0.75
4	19	True	f	f	0.24718398999903	1	-35.0	-36.0	-1.0	NW	46.5	(233, 233)	0.28	0.28	0.75
4	19	True	j	j	0.4983996410010149	1	-35.0	-34.0	1.0	SE	46.5	(233, 233)	0.28	0.28	0.75
4	19	True	j	f	0.2278448959987145	0	-35.0	-34.0	1.0	NW	46.5	(233, 233)	0.28	0.28	0.75
4	19	True	j	j	0.2919774980000511	1	-35.0	-34.0	1.0	SE	46.5	(233, 233)	0.28	0.28	0.75
4	19	True	j	f	1.833223929999804	0	-35.0	-34.0	1.0	NW	46.5	(233, 233)	0.28	0.28	0.75
4	19	True	f	j	0.1820649349974701	0	-35.0	-36.0	-1.0	SE	46.5	(233, 233)	0.28	0.28	0.75
4	19	True	j	f	0.2806182419990364	0	-35.0	-34.0	1.0	NW	46.5	(233, 233)	0.28	0.28	0.75
4	19	True	f	f	0.6336749280017102	1	-35.0	-36.0	-1.0	SE	46.5	(233, 233)	0.28	0.28	0.75
4	19	True	f	f	0.0827585629995155	1	-35.0	-36.0	-1.0	NW	46.5	(233, 233)	0.28	0.28	0.75
4	19	True	f	f	0.8602444409989403	1	-35.0	-36.0	-1.0	NW	46.5	(233, 233)	0.28	0.28	0.75
4	19	True	f	j	0.3199059899998246	0	-35.0	-36.0	-1.0	SE	46.5	(233, 233)	0.28	0.28	0.75
4	19	True	j	j	0.2968250669982808	1	-35.0	-34.0	1.0	SE	46.5	(233, 233)	0.28	0.28	0.75
4	19	True	f	f	0.4438249359991459	1	-35.0	-36.0	-1.0	NW	46.5	(233, 233)	0.28	0.28	0.75
4	19	True	j	j	0.4044817049980338	1	-35.0	-34.0	1.0	SE	46.5	(233, 233)	0.28	0.28	0.75
4	19	True	j	j	0.4647787760004576	1	-35.0	-34.0	1.0	SE	46.5	(233, 233)	0.28	0.28	0.75
4	19	True	f	j	0.175247754999873	0	-35.0	-36.0	-1.0	SE	46.5	(233, 233)	0.28	0.28	0.75
4	19	True	j	f	0.0873814430015045	0	-35.0	-34.0	1.0	NW	46.5	(233, 233)	0.28	0.28	0.75
4	19	True	j	j	0.2704964820004534	1	-35.0	-34.0	1.0	NW	46.5	(233, 233)	0.28	0.28	0.75
4	19	True	f	j	0.2472533930013014	0	-35.0	-36.0	-1.0	SE	46.5	(233, 233)	0.28	0.28	0.75
4	19	True	f	j	0.0101256609996198	0	-35.0	-36.0	-1.0	SE	46.5	(233, 233)	0.28	0.28	0.75
4	19	True	j	j	0.3783339309993607	1	-35.0	-34.0	1.0	SE	46.5	(233, 233)	0.28	0.28	0.75
4	19	True	f	j	0.2928196930006379	0	-35.0	-36.0	-1.0	SE	46.5	(233, 233)	0.28	0.28	0.75
4	19	True	f	f	2.422380630003317	1	-35.0	-36.0	-1.0	NW	46.5	(233, 233)	0.28	0.28	0.75
4	19	True	j	j	0.4763590530019428	1	-35.0	-34.0	1.0	NW	46.5	(233, 233)	0.28	0.28	0.75
4	19	True	j	j	0.3719156830011343	1	-35.0	-34.0	1.0	SE	46.5	(233, 233)	0.28	0.28	0.75
4	19	True	j	f	0.3648121759979403	0	-35.0	-34.0	1.0	SE	46.5	(233, 233)	0.28	0.28	0.75
4	19	True	f	f	0.4734303129989712	1	-35.0	-36.0	-1.0	NW	46.5	(233, 233)	0.28	0.28	0.75
4	19	True	f	j	0.1440448809989902	0	-35.0	-36.0	-1.0	NW	46.5	(233, 233)	0.28	0.28	0.75
4	19	True	f	j	0.4888836589998391	0	-35.0	-36.0	-1.0	NW	46.5	(233, 233)	0.28	0.28	0.75
4	19	True	f	j	0.5781298580004659	0	-35.0	-36.0	-1.0	SE	46.5	(233, 233)	0.28	0.28	0.75
4	19	True	j	f	0.4704363240016391	0	-35.0	-34.0	1.0	SE	46.5	(233, 233)	0.28	0.28	0.75
4	19	True	j	f	1.350499131000106	0	-35.0	-34.0	1.0	NW	46.5	(233, 233)	0.28	0.28	0.75
4	19	True	f	j	0.239397490000556	0	-35.0	-36.0	-1.0	SE	46.5	(233, 233)	0.28	0.28	0.75
4	19	True	j	j	1.2104716879985062	1	-35.0	-34.0	1.0	SE	46.5	(233, 233)	0.28	0.28	0.75
4	19	True	j	j	0.873259574000258	1	-35.0	-34.0	1.0	SE	46.5	(233, 233)	0.28	0.28	0.75
4	19	True	j	j	1.2186513120032032	1	-35.0	-34.0	1.0	NW	46.5	(233, 233)	0.28	0.28	0.75
4	19	True	j	f	0.5321476710014394	0	-35.0	-34.0	1.0	NW	46.5	(233, 233)	0.28	0.28	0.75
4	19	True	f	j	0.7721854189985606	0	-35.0	-36.0	-1.0	NW	46.5	(233, 233)	0.28	0.28	0.75
4	19	True	j	j	0.3716788599995198	1	-35.0	-34.0	1.0	NW	46.5	(233, 233)	0.28	0.28	0.75
4	19	True	f	j	0.4190983820008114	0	-35.0	-36.0	-1.0	SE	46.5	(233, 233)	0.28	0.28	0.75
4	19	True	j	j	0.7340810200003034	1	-35.0	-34.0	1.0	SE	46.5	(233, 233)	0.28	0.28	0.75
4	19	True	f	f	0.682519454996509	1	-35.0	-36.0	-1.0	NW	46.5	(233, 233)	0.28	0.28	0.75
4	19	True	f	f	0.2995169629975862	1	-35.0	-36.0	-1.0	NW	46.5	(233, 233)	0.28	0.28	0.75
4	19	True	f	j	0.4486063760014076	0	-35.0	-36.0	-1.0	SE	46.5	(233, 233)	0.28	0.28	0.75
4	19	True	j	j	0.0663316280006256	1	-35.0	-34.0	1.0	SE	46.5	(233, 233)	0.28	0.28	0.75
4	19	True	f	j	0.3556520030033425	0	-35.0	-36.0	-1.0	NW	46.5	(233, 233)	0.28	0.28	0.75
4	19	True	j	j	0.6460165609969408	1	-35.0	-34.0	1.0	SE	46.5	(233, 233)	0.28	0.28	0.75
4	19	True	j	f	1.1508484949990816	0	-35.0	-34.0	1.0	NW	46.5	(233, 233)	0.28	0.28	0.75
4	19	True	f	j	0.4173023809998994	0	-35.0	-36.0	-1.0	NW	46.5	(233, 233)	0.28	0.28	0.75
4	19	True	f	j	0.3165614639983687	0	-35.0	-36.0	-1.0	SE	46.5	(233, 233)	0.28	0.28	0.75
4	19	True	f	j	0.3351569920014299	0	-35.0	-36.0	-1.0	SE	46.5	(233, 233)	0.28	0.28	0.75
4	19	True	f	f	0.3195750749982835	1	-35.0	-36.0	-1.0	NW	46.5	(233, 233)	0.28	0.28	0.75
4	19	True	f	j	0.2684668380024959	0	-35.0	-36.0	-1.0	SE	46.5	(233, 233)	0.28	0.28	0.75
4	19	True	j	j	0.438071361000766	1	-35.0	-34.0	1.0	SE	46.5	(233, 233)	0.28	0.28	0.75
4	19	True	f	f	0.2833712309984548	1	-35.0	-36.0	-1.0	NW	46.5	(233, 233)	0.28	0.28	0.75
4	19	True	f	f	0.9101533870016284	1	-35.0	-36.0	-1.0	SE	46.5	(233, 233)	0.28	0.28	0.75
4	19	True	f	f	0.0624172200004977	1	-35.0	-36.0	-1.0	SE	46.5	(233, 233)	0.28	0.28	0.75
4	19	True	f	j	0.1836777429998619	0	-35.0	-36.0	-1.0	NW	46.5	(233, 233)	0.28	0.28	0.75
4	19	True	f	j	0.3147263529972406	0	-35.0	-36.0	-1.0	SE	46.5	(233, 233)	0.28	0.28	0.75
4	19	True	j	f	0.900472761997662	0	-35.0	-34.0	1.0	SE	46.5	(233, 233)	0.28	0.28	0.75
4	19	True	j	f	0.0906589010010066	0	-35.0	-34.0	1.0	SE	46.5	(233, 233)	0.28	0.28	0.75
4	19	True	f	f	0.5873197189976054	1	-35.0	-36.0	-1.0	SE	46.5	(233, 233)	0.28	0.28	0.75
4	19	True	f	f	0.5755619049996312	1	-35.0	-36.0	-1.0	NW	46.5	(233, 233)	0.28	0.28	0.75
4	19	True	f	f	0.8236920389972511	1	-35.0	-36.0	-1.0	NW	46.5	(233, 233)	0.28	0.28	0.75
4	19	True	f	j	0.3521846280018508	0	-35.0	-36.0	-1.0	SE	46.5	(233, 233)	0.28	0.28	0.75
4	19	True	j	j	0.4036883299995679	1	-35.0	-34.0	1.0	NW	46.5	(233, 233)	0.28	0.28	0.75
4	19	True	f	j	0.3482243079997715	0	-35.0	-36.0	-1.0	SE	46.5	(233, 233)	0.28	0.28	0.75
4	19	True	f	f	0.3109996220009634	1	-35.0	-36.0	-1.0	NW	46.5	(233, 233)	0.28	0.28	0.75
4	19	True	f	f	1.0524002419988392	1	-35.0	-36.0	-1.0	SE	46.5	(233, 233)	0.28	0.28	0.75
4	19	True	j	j	0.4166276709984231	1	-35.0	-34.0	1.0	NW	46.5	(233, 233)	0.28	0.28	0.75
4	19	True	j	j	0.183592352001142	1	-35.0	-34.0	1.0	SE	46.5	(233, 233)	0.28	0.28	0.75
4	19	True	f	f	0.2921025600007851	1	-35.0	-36.0	-1.0	NW	46.5	(233, 233)	0.28	0.28	0.75
4	19	True	j	f	2.746064121998643	0	-35.0	-34.0	1.0	SE	46.5	(233, 233)	0.28	0.28	0.75
4	19	True	f	j	0.3028382519987644	0	-35.0	-36.0	-1.0	NW	46.5	(233, 233)	0.28	0.28	0.75
4	19	True	f	f	0.0930981679994147	1	-35.0	-36.0	-1.0	SE	46.5	(233, 233)	0.28	0.28	0.75
4	19	True	j	f	1.549120594998385	0	-35.0	-34.0	1.0	NW	46.5	(233, 233)	0.28	0.28	0.75
4	19	True	j	j	0.3069387799987453	1	-35.0	-34.0	1.0	NW	46.5	(233, 233)	0.28	0.28	0.75
4	19	True	f	j	0.3352661239987355	0	-35.0	-36.0	-1.0	SE	46.5	(233, 233)	0.28	0.28	0.75
4	19	True	f	j	0.300530548000097	0	-35.0	-36.0	-1.0	SE	46.5	(233, 233)	0.28	0.28	0.75
4	19	True	f	f	0.4612707870001031	1	-35.0	-36.0	-1.0	SE	46.5	(233, 233)	0.28	0.28	0.75
4	19	True	f	f	0.4570265360016492	1	-35.0	-36.0	-1.0	SE	46.5	(233, 233)	0.28	0.28	0.75
4	19	True	f	f	0.8916571000008844	1	-35.0	-36.0	-1.0	SE	46.5	(233, 233)	0.28	0.28	0.75
4	19	True	f	f	1.5091768520032929	1	-35.0	-36.0	-1.0	NW	46.5	(233, 233)	0.28	0.28	0.75
4	19	True	j	f	0.6549732429994037	0	-35.0	-34.0	1.0	NW	46.5	(233, 233)	0.28	0.28	0.75
