# Supplementary material for: The curriculum effect in visual learning: The role of readout dimensionality
Source: PLoS Comput Biol. 2026 Jul 24;22(7):e1014553. doi: 10.1371/journal.pcbi.1014553 (PMC13432104; doi:10.1371/journal.pcbi.1014553)
Supplement: S1 Data — (ZIP) [file pcbi.1014553.s009.zip › Data_Final_for_Repository/Non-sequential_subjects/Subject004/20250123_Subject004_NONSEQ_Day_5.csv]

Participant ID	Age	Train	Correct Response	Response	Response time (s)	Correct	Reference Angle (deg)	Orientation (deg)	Angle Separation (deg)	Corner	Viewing Distance (cm)	Stimulus Size (px)	Fixation Time	Probe Time	Cue Time
4	19	False	f	j	0.4763186279997171	0	55.0	54.0	-1.0	SW	46.5	(233, 233)	0.28	0.28	0.75
4	19	False	j	j	4.320144928000445	1	55.0	56.0	1.0	SW	46.5	(233, 233)	0.28	0.28	0.75
4	19	False	j	f	0.5878334320004797	0	55.0	56.0	1.0	NE	46.5	(233, 233)	0.28	0.28	0.75
4	19	False	f	f	0.2802216499985661	1	55.0	54.0	-1.0	NE	46.5	(233, 233)	0.28	0.28	0.75
4	19	False	f	j	0.3381921229993168	0	55.0	54.0	-1.0	NE	46.5	(233, 233)	0.28	0.28	0.75
4	19	False	j	f	0.3429720299991459	0	55.0	56.0	1.0	NE	46.5	(233, 233)	0.28	0.28	0.75
4	19	False	j	f	2.98852185800024	0	55.0	56.0	1.0	SW	46.5	(233, 233)	0.28	0.28	0.75
4	19	False	f	j	0.5544434060011554	0	55.0	54.0	-1.0	SW	46.5	(233, 233)	0.28	0.28	0.75
4	19	False	f	j	1.1774796520003292	0	55.0	54.0	-1.0	NE	46.5	(233, 233)	0.28	0.28	0.75
4	19	False	f	j	0.557314239000334	0	55.0	54.0	-1.0	NE	46.5	(233, 233)	0.28	0.28	0.75
4	19	False	f	f	1.1573726810001972	1	55.0	54.0	-1.0	SW	46.5	(233, 233)	0.28	0.28	0.75
4	19	False	f	j	2.695474217998708	0	55.0	54.0	-1.0	NE	46.5	(233, 233)	0.28	0.28	0.75
4	19	False	f	f	1.140066399000716	1	55.0	54.0	-1.0	SW	46.5	(233, 233)	0.28	0.28	0.75
4	19	False	j	f	0.3741687149995414	0	55.0	56.0	1.0	SW	46.5	(233, 233)	0.28	0.28	0.75
4	19	False	f	j	0.7469966600001499	0	55.0	54.0	-1.0	NE	46.5	(233, 233)	0.28	0.28	0.75
4	19	False	j	j	0.3372615070002212	1	55.0	56.0	1.0	NE	46.5	(233, 233)	0.28	0.28	0.75
4	19	False	j	j	0.4351523839995934	1	55.0	56.0	1.0	SW	46.5	(233, 233)	0.28	0.28	0.75
4	19	False	j	j	0.2485378500005026	1	55.0	56.0	1.0	SW	46.5	(233, 233)	0.28	0.28	0.75
4	19	False	f	j	0.2777989019996312	0	55.0	54.0	-1.0	NE	46.5	(233, 233)	0.28	0.28	0.75
4	19	False	f	j	0.2893576139995275	0	55.0	54.0	-1.0	NE	46.5	(233, 233)	0.28	0.28	0.75
4	19	False	j	j	0.0846379699996759	1	55.0	56.0	1.0	NE	46.5	(233, 233)	0.28	0.28	0.75
4	19	False	j	f	0.5208149699992646	0	55.0	56.0	1.0	SW	46.5	(233, 233)	0.28	0.28	0.75
4	19	False	j	j	0.2522900280000613	1	55.0	56.0	1.0	SW	46.5	(233, 233)	0.28	0.28	0.75
4	19	False	j	f	0.3599635280006623	0	55.0	56.0	1.0	NE	46.5	(233, 233)	0.28	0.28	0.75
4	19	False	j	f	0.2730201100002887	0	55.0	56.0	1.0	SW	46.5	(233, 233)	0.28	0.28	0.75
4	19	False	f	j	0.4964681969995581	0	55.0	54.0	-1.0	NE	46.5	(233, 233)	0.28	0.28	0.75
4	19	False	j	f	0.0742792840010224	0	55.0	56.0	1.0	SW	46.5	(233, 233)	0.28	0.28	0.75
4	19	False	f	j	0.5323249490011221	0	55.0	54.0	-1.0	NE	46.5	(233, 233)	0.28	0.28	0.75
4	19	False	f	j	0.3380429500011814	0	55.0	54.0	-1.0	SW	46.5	(233, 233)	0.28	0.28	0.75
4	19	False	f	f	0.3960026179993292	1	55.0	54.0	-1.0	SW	46.5	(233, 233)	0.28	0.28	0.75
4	19	False	j	f	0.2907556760001171	0	55.0	56.0	1.0	SW	46.5	(233, 233)	0.28	0.28	0.75
4	19	False	j	f	0.3193831200005661	0	55.0	56.0	1.0	SW	46.5	(233, 233)	0.28	0.28	0.75
4	19	False	j	f	0.3014297390000138	0	55.0	56.0	1.0	SW	46.5	(233, 233)	0.28	0.28	0.75
4	19	False	j	j	0.33621923300052	1	55.0	56.0	1.0	NE	46.5	(233, 233)	0.28	0.28	0.75
4	19	False	f	j	1.6612665190004918	0	55.0	54.0	-1.0	SW	46.5	(233, 233)	0.28	0.28	0.75
4	19	False	j	j	1.2144340659997397	1	55.0	56.0	1.0	NE	46.5	(233, 233)	0.28	0.28	0.75
4	19	False	f	j	0.5531754989988258	0	55.0	54.0	-1.0	SW	46.5	(233, 233)	0.28	0.28	0.75
4	19	False	j	f	1.122548467001252	0	55.0	56.0	1.0	SW	46.5	(233, 233)	0.28	0.28	0.75
4	19	False	j	f	0.5880841610014613	0	55.0	56.0	1.0	SW	46.5	(233, 233)	0.28	0.28	0.75
4	19	False	j	f	0.4484899729995959	0	55.0	56.0	1.0	SW	46.5	(233, 233)	0.28	0.28	0.75
4	19	False	j	f	0.4728864669996255	0	55.0	56.0	1.0	SW	46.5	(233, 233)	0.28	0.28	0.75
4	19	False	f	f	0.5973402079998777	1	55.0	54.0	-1.0	SW	46.5	(233, 233)	0.28	0.28	0.75
4	19	False	f	f	0.0925184999996417	1	55.0	54.0	-1.0	SW	46.5	(233, 233)	0.28	0.28	0.75
4	19	False	j	f	1.079078426999331	0	55.0	56.0	1.0	NE	46.5	(233, 233)	0.28	0.28	0.75
4	19	False	j	f	2.729357570000502	0	55.0	56.0	1.0	SW	46.5	(233, 233)	0.28	0.28	0.75
4	19	False	j	j	0.1974431769995135	1	55.0	56.0	1.0	NE	46.5	(233, 233)	0.28	0.28	0.75
4	19	False	f	f	0.3697985700000572	1	55.0	54.0	-1.0	NE	46.5	(233, 233)	0.28	0.28	0.75
4	19	False	j	j	0.2896661780014256	1	55.0	56.0	1.0	SW	46.5	(233, 233)	0.28	0.28	0.75
4	19	False	j	j	0.3973396589990443	1	55.0	56.0	1.0	SW	46.5	(233, 233)	0.28	0.28	0.75
4	19	False	j	j	0.6548374389985838	1	55.0	56.0	1.0	NE	46.5	(233, 233)	0.28	0.28	0.75
4	19	False	f	j	0.266729402999772	0	55.0	54.0	-1.0	NE	46.5	(233, 233)	0.28	0.28	0.75
4	19	False	j	j	1.9021741220003603	1	55.0	56.0	1.0	SW	46.5	(233, 233)	0.28	0.28	0.75
4	19	False	j	j	1.912708873000156	1	55.0	56.0	1.0	SW	46.5	(233, 233)	0.28	0.28	0.75
4	19	False	f	j	0.2988894490008533	0	55.0	54.0	-1.0	NE	46.5	(233, 233)	0.28	0.28	0.75
4	19	False	j	j	0.3778268309997656	1	55.0	56.0	1.0	NE	46.5	(233, 233)	0.28	0.28	0.75
4	19	False	j	f	0.174612648999755	0	55.0	56.0	1.0	NE	46.5	(233, 233)	0.28	0.28	0.75
4	19	False	f	f	0.2783018570007698	1	55.0	54.0	-1.0	SW	46.5	(233, 233)	0.28	0.28	0.75
4	19	False	f	j	0.4329611140001361	0	55.0	54.0	-1.0	SW	46.5	(233, 233)	0.28	0.28	0.75
4	19	False	j	j	0.5287311829997634	1	55.0	56.0	1.0	NE	46.5	(233, 233)	0.28	0.28	0.75
4	19	False	f	j	0.0866002759994444	0	55.0	54.0	-1.0	SW	46.5	(233, 233)	0.28	0.28	0.75
4	19	False	j	j	0.0780032650000066	1	55.0	56.0	1.0	NE	46.5	(233, 233)	0.28	0.28	0.75
4	19	False	j	f	0.5345962860010331	0	55.0	56.0	1.0	NE	46.5	(233, 233)	0.28	0.28	0.75
4	19	False	j	f	0.3655470109988528	0	55.0	56.0	1.0	NE	46.5	(233, 233)	0.28	0.28	0.75
4	19	False	j	f	2.467842345000463	0	55.0	56.0	1.0	SW	46.5	(233, 233)	0.28	0.28	0.75
4	19	False	f	f	0.3181125999999494	1	55.0	54.0	-1.0	NE	46.5	(233, 233)	0.28	0.28	0.75
4	19	False	j	j	0.1282614419997116	1	55.0	56.0	1.0	NE	46.5	(233, 233)	0.28	0.28	0.75
4	19	False	j	j	0.3140264309986378	1	55.0	56.0	1.0	NE	46.5	(233, 233)	0.28	0.28	0.75
4	19	False	j	f	0.350200090000726	0	55.0	56.0	1.0	SW	46.5	(233, 233)	0.28	0.28	0.75
4	19	False	f	f	0.6101800669985096	1	55.0	54.0	-1.0	NE	46.5	(233, 233)	0.28	0.28	0.75
4	19	False	f	f	0.3630946920002316	1	55.0	54.0	-1.0	NE	46.5	(233, 233)	0.28	0.28	0.75
4	19	False	f	f	1.1319832159988437	1	55.0	54.0	-1.0	SW	46.5	(233, 233)	0.28	0.28	0.75
4	19	False	f	f	0.4992085630001384	1	55.0	54.0	-1.0	SW	46.5	(233, 233)	0.28	0.28	0.75
4	19	False	j	f	0.4244432890009193	0	55.0	56.0	1.0	NE	46.5	(233, 233)	0.28	0.28	0.75
4	19	False	j	f	0.3463869710012659	0	55.0	56.0	1.0	NE	46.5	(233, 233)	0.28	0.28	0.75
4	19	False	f	j	0.9209340659999724	0	55.0	54.0	-1.0	SW	46.5	(233, 233)	0.28	0.28	0.75
4	19	False	j	j	0.4700798439989739	1	55.0	56.0	1.0	SW	46.5	(233, 233)	0.28	0.28	0.75
4	19	False	f	j	0.4582145610002044	0	55.0	54.0	-1.0	NE	46.5	(233, 233)	0.28	0.28	0.75
4	19	False	f	j	0.2979410429998097	0	55.0	54.0	-1.0	NE	46.5	(233, 233)	0.28	0.28	0.75
4	19	False	j	j	0.0368293320007069	1	55.0	56.0	1.0	SW	46.5	(233, 233)	0.28	0.28	0.75
4	19	False	f	f	0.2533599060006963	1	55.0	54.0	-1.0	SW	46.5	(233, 233)	0.28	0.28	0.75
4	19	False	j	j	0.0717502909992617	1	55.0	56.0	1.0	SW	46.5	(233, 233)	0.28	0.28	0.75
4	19	False	f	j	0.5210908570006723	0	55.0	54.0	-1.0	NE	46.5	(233, 233)	0.28	0.28	0.75
4	19	False	j	j	2.1950516260003496	1	55.0	56.0	1.0	NE	46.5	(233, 233)	0.28	0.28	0.75
4	19	False	j	f	0.5235583579997183	0	55.0	56.0	1.0	SW	46.5	(233, 233)	0.28	0.28	0.75
4	19	False	j	f	0.35029059199951	0	55.0	56.0	1.0	NE	46.5	(233, 233)	0.28	0.28	0.75
4	19	False	j	j	0.4719330499992793	1	55.0	56.0	1.0	NE	46.5	(233, 233)	0.28	0.28	0.75
4	19	False	j	j	0.3332610670004214	1	55.0	56.0	1.0	SW	46.5	(233, 233)	0.28	0.28	0.75
4	19	False	f	j	0.2994163709990971	0	55.0	54.0	-1.0	NE	46.5	(233, 233)	0.28	0.28	0.75
4	19	False	f	j	0.2395959220011718	0	55.0	54.0	-1.0	NE	46.5	(233, 233)	0.28	0.28	0.75
4	19	False	f	j	0.3325903329987341	0	55.0	54.0	-1.0	SW	46.5	(233, 233)	0.28	0.28	0.75
4	19	False	f	j	0.2944408570001542	0	55.0	54.0	-1.0	NE	46.5	(233, 233)	0.28	0.28	0.75
4	19	False	f	j	0.2467573529993387	0	55.0	54.0	-1.0	SW	46.5	(233, 233)	0.28	0.28	0.75
4	19	False	f	j	0.1165651039991644	0	55.0	54.0	-1.0	NE	46.5	(233, 233)	0.28	0.28	0.75
4	19	False	f	j	0.3051559850009653	0	55.0	54.0	-1.0	NE	46.5	(233, 233)	0.28	0.28	0.75
4	19	False	j	f	0.3133984859996417	0	55.0	56.0	1.0	NE	46.5	(233, 233)	0.28	0.28	0.75
4	19	False	f	f	0.3421818360002362	1	55.0	54.0	-1.0	NE	46.5	(233, 233)	0.28	0.28	0.75
4	19	False	j	f	0.4689189740001893	0	55.0	56.0	1.0	NE	46.5	(233, 233)	0.28	0.28	0.75
4	19	False	j	j	0.4904334309994738	1	55.0	56.0	1.0	SW	46.5	(233, 233)	0.28	0.28	0.75
4	19	False	f	j	0.8413841929996124	0	55.0	54.0	-1.0	NE	46.5	(233, 233)	0.28	0.28	0.75
4	19	False	j	f	0.3423216939991107	0	55.0	56.0	1.0	SW	46.5	(233, 233)	0.28	0.28	0.75
4	19	False	f	f	0.3976895280011376	1	55.0	54.0	-1.0	SW	46.5	(233, 233)	0.28	0.28	0.75
4	19	False	j	f	0.302363721999427	0	55.0	56.0	1.0	NE	46.5	(233, 233)	0.28	0.28	0.75
4	19	False	f	f	0.3057698349985003	1	55.0	54.0	-1.0	SW	46.5	(233, 233)	0.28	0.28	0.75
4	19	False	f	j	0.2807206180004868	0	55.0	54.0	-1.0	NE	46.5	(233, 233)	0.28	0.28	0.75
4	19	False	j	j	0.1747313579999172	1	55.0	56.0	1.0	NE	46.5	(233, 233)	0.28	0.28	0.75
4	19	False	j	j	0.1468806659995607	1	55.0	56.0	1.0	SW	46.5	(233, 233)	0.28	0.28	0.75
4	19	False	j	j	0.0194672679990617	1	55.0	56.0	1.0	NE	46.5	(233, 233)	0.28	0.28	0.75
4	19	False	j	j	0.17297888199937	1	55.0	56.0	1.0	SW	46.5	(233, 233)	0.28	0.28	0.75
4	19	False	j	f	0.6008650759995362	0	55.0	56.0	1.0	SW	46.5	(233, 233)	0.28	0.28	0.75
4	19	False	f	f	0.5280979999988631	1	55.0	54.0	-1.0	SW	46.5	(233, 233)	0.28	0.28	0.75
4	19	False	f	j	0.0294739469991327	0	55.0	54.0	-1.0	NE	46.5	(233, 233)	0.28	0.28	0.75
4	19	False	j	j	0.0489562130005651	1	55.0	56.0	1.0	NE	46.5	(233, 233)	0.28	0.28	0.75
4	19	False	f	j	0.0611654220010677	0	55.0	54.0	-1.0	SW	46.5	(233, 233)	0.28	0.28	0.75
4	19	False	f	j	0.0139190790014254	0	55.0	54.0	-1.0	NE	46.5	(233, 233)	0.28	0.28	0.75
4	19	False	j	j	0.1892571600001247	1	55.0	56.0	1.0	SW	46.5	(233, 233)	0.28	0.28	0.75
4	19	False	f	f	0.4729771219990653	1	55.0	54.0	-1.0	SW	46.5	(233, 233)	0.28	0.28	0.75
4	19	False	j	f	0.0269828909986244	0	55.0	56.0	1.0	SW	46.5	(233, 233)	0.28	0.28	0.75
4	19	False	f	f	0.13122260900127	1	55.0	54.0	-1.0	SW	46.5	(233, 233)	0.28	0.28	0.75
4	19	False	j	j	0.100670235000507	1	55.0	56.0	1.0	NE	46.5	(233, 233)	0.28	0.28	0.75
4	19	False	f	j	0.3670290310001292	0	55.0	54.0	-1.0	SW	46.5	(233, 233)	0.28	0.28	0.75
4	19	False	j	f	0.426963155001431	0	55.0	56.0	1.0	SW	46.5	(233, 233)	0.28	0.28	0.75
4	19	False	f	f	0.3796804619996692	1	55.0	54.0	-1.0	SW	46.5	(233, 233)	0.28	0.28	0.75
4	19	False	j	f	0.3395075320004252	0	55.0	56.0	1.0	SW	46.5	(233, 233)	0.28	0.28	0.75
4	19	False	f	j	0.6340043020009034	0	55.0	54.0	-1.0	NE	46.5	(233, 233)	0.28	0.28	0.75
4	19	False	f	f	0.506974411999181	1	55.0	54.0	-1.0	SW	46.5	(233, 233)	0.28	0.28	0.75
4	19	False	f	j	2.751128375999542	0	55.0	54.0	-1.0	NE	46.5	(233, 233)	0.28	0.28	0.75
4	19	False	j	j	0.2303748330014059	1	55.0	56.0	1.0	SW	46.5	(233, 233)	0.28	0.28	0.75
4	19	False	j	j	0.3754176269994786	1	55.0	56.0	1.0	SW	46.5	(233, 233)	0.28	0.28	0.75
4	19	False	f	j	0.0733691200002795	0	55.0	54.0	-1.0	NE	46.5	(233, 233)	0.28	0.28	0.75
4	19	False	j	j	0.3513576479999756	1	55.0	56.0	1.0	NE	46.5	(233, 233)	0.28	0.28	0.75
4	19	False	f	j	0.2716776699999172	0	55.0	54.0	-1.0	SW	46.5	(233, 233)	0.28	0.28	0.75
4	19	False	j	j	0.315184032999241	1	55.0	56.0	1.0	NE	46.5	(233, 233)	0.28	0.28	0.75
4	19	False	j	f	0.2004842690002988	0	55.0	56.0	1.0	SW	46.5	(233, 233)	0.28	0.28	0.75
4	19	False	j	j	0.519369788999029	1	55.0	56.0	1.0	NE	46.5	(233, 233)	0.28	0.28	0.75
4	19	False	f	f	0.3227437999994436	1	55.0	54.0	-1.0	SW	46.5	(233, 233)	0.28	0.28	0.75
4	19	False	j	f	0.2881680409991531	0	55.0	56.0	1.0	SW	46.5	(233, 233)	0.28	0.28	0.75
4	19	False	f	f	0.3472700809998059	1	55.0	54.0	-1.0	SW	46.5	(233, 233)	0.28	0.28	0.75
4	19	False	j	f	0.2889802620011323	0	55.0	56.0	1.0	SW	46.5	(233, 233)	0.28	0.28	0.75
4	19	False	f	f	0.393951851001475	1	55.0	54.0	-1.0	SW	46.5	(233, 233)	0.28	0.28	0.75
4	19	False	j	j	0.3084805069993308	1	55.0	56.0	1.0	NE	46.5	(233, 233)	0.28	0.28	0.75
4	19	False	f	f	0.4039009969983453	1	55.0	54.0	-1.0	SW	46.5	(233, 233)	0.28	0.28	0.75
4	19	False	f	j	0.2832094679997681	0	55.0	54.0	-1.0	SW	46.5	(233, 233)	0.28	0.28	0.75
4	19	False	j	j	0.2529863420004403	1	55.0	56.0	1.0	SW	46.5	(233, 233)	0.28	0.28	0.75
4	19	False	f	j	0.1181245360003231	0	55.0	54.0	-1.0	NE	46.5	(233, 233)	0.28	0.28	0.75
4	19	False	j	j	0.4779425550004816	1	55.0	56.0	1.0	SW	46.5	(233, 233)	0.28	0.28	0.75
4	19	False	j	j	0.1684552170008828	1	55.0	56.0	1.0	SW	46.5	(233, 233)	0.28	0.28	0.75
4	19	False	f	j	0.0300889879999886	0	55.0	54.0	-1.0	SW	46.5	(233, 233)	0.28	0.28	0.75
4	19	False	j	j	0.1615671469990047	1	55.0	56.0	1.0	NE	46.5	(233, 233)	0.28	0.28	0.75
4	19	False	f	j	0.2813964590004616	0	55.0	54.0	-1.0	SW	46.5	(233, 233)	0.28	0.28	0.75
4	19	False	j	j	0.2742690230006701	1	55.0	56.0	1.0	NE	46.5	(233, 233)	0.28	0.28	0.75
4	19	False	j	j	0.3936071089992765	1	55.0	56.0	1.0	NE	46.5	(233, 233)	0.28	0.28	0.75
4	19	False	j	j	0.2881283909991907	1	55.0	56.0	1.0	NE	46.5	(233, 233)	0.28	0.28	0.75
4	19	False	f	j	0.2621328139994148	0	55.0	54.0	-1.0	SW	46.5	(233, 233)	0.28	0.28	0.75
4	19	False	f	j	0.3401728829994681	0	55.0	54.0	-1.0	SW	46.5	(233, 233)	0.28	0.28	0.75
4	19	False	j	j	0.5043704749987228	1	55.0	56.0	1.0	SW	46.5	(233, 233)	0.28	0.28	0.75
4	19	False	f	j	0.3661418619994947	0	55.0	54.0	-1.0	NE	46.5	(233, 233)	0.28	0.28	0.75
4	19	False	f	f	0.5770506369990471	1	55.0	54.0	-1.0	SW	46.5	(233, 233)	0.28	0.28	0.75
4	19	False	f	f	0.271082352999656	1	55.0	54.0	-1.0	NE	46.5	(233, 233)	0.28	0.28	0.75
4	19	False	f	j	0.256470928001363	0	55.0	54.0	-1.0	NE	46.5	(233, 233)	0.28	0.28	0.75
4	19	False	f	j	0.1909951059988088	0	55.0	54.0	-1.0	NE	46.5	(233, 233)	0.28	0.28	0.75
4	19	False	j	f	1.1473589800007176	0	55.0	56.0	1.0	SW	46.5	(233, 233)	0.28	0.28	0.75
4	19	False	f	f	0.3214398979998805	1	55.0	54.0	-1.0	SW	46.5	(233, 233)	0.28	0.28	0.75
4	19	False	f	j	0.2672111540014157	0	55.0	54.0	-1.0	NE	46.5	(233, 233)	0.28	0.28	0.75
4	19	False	j	j	0.1688175840008625	1	55.0	56.0	1.0	NE	46.5	(233, 233)	0.28	0.28	0.75
4	19	False	f	j	0.1477342580001277	0	55.0	54.0	-1.0	NE	46.5	(233, 233)	0.28	0.28	0.75
4	19	False	j	f	0.1112178419989504	0	55.0	56.0	1.0	SW	46.5	(233, 233)	0.28	0.28	0.75
4	19	False	f	f	0.6968107060001785	1	55.0	54.0	-1.0	NE	46.5	(233, 233)	0.28	0.28	0.75
4	19	False	f	f	0.142023264999807	1	55.0	54.0	-1.0	NE	46.5	(233, 233)	0.28	0.28	0.75
4	19	False	j	f	0.2899739730000874	0	55.0	56.0	1.0	NE	46.5	(233, 233)	0.28	0.28	0.75
4	19	False	f	f	0.6069419310006197	1	55.0	54.0	-1.0	SW	46.5	(233, 233)	0.28	0.28	0.75
4	19	False	j	f	0.0465856780010653	0	55.0	56.0	1.0	NE	46.5	(233, 233)	0.28	0.28	0.75
4	19	False	j	f	0.1991154560000723	0	55.0	56.0	1.0	SW	46.5	(233, 233)	0.28	0.28	0.75
4	19	False	f	j	0.1455306380012189	0	55.0	54.0	-1.0	SW	46.5	(233, 233)	0.28	0.28	0.75
4	19	False	f	j	1.4630618789997245	0	55.0	54.0	-1.0	NE	46.5	(233, 233)	0.28	0.28	0.75
4	19	False	j	j	1.325482756999918	1	55.0	56.0	1.0	SW	46.5	(233, 233)	0.28	0.28	0.75
4	19	False	f	j	0.234332739999445	0	55.0	54.0	-1.0	NE	46.5	(233, 233)	0.28	0.28	0.75
4	19	False	j	j	0.2202243569990969	1	55.0	56.0	1.0	NE	46.5	(233, 233)	0.28	0.28	0.75
4	19	False	f	j	0.0048687729995435	0	55.0	54.0	-1.0	NE	46.5	(233, 233)	0.28	0.28	0.75
4	19	False	j	j	0.79661713600035	1	55.0	56.0	1.0	NE	46.5	(233, 233)	0.28	0.28	0.75
4	19	False	j	j	0.2616418159996101	1	55.0	56.0	1.0	NE	46.5	(233, 233)	0.28	0.28	0.75
4	19	False	j	j	0.5178539290009212	1	55.0	56.0	1.0	NE	46.5	(233, 233)	0.28	0.28	0.75
4	19	False	f	f	0.3350017950015171	1	55.0	54.0	-1.0	SW	46.5	(233, 233)	0.28	0.28	0.75
4	19	False	f	j	0.3603173249994142	0	55.0	54.0	-1.0	SW	46.5	(233, 233)	0.28	0.28	0.75
4	19	False	f	j	0.2656403729997691	0	55.0	54.0	-1.0	NE	46.5	(233, 233)	0.28	0.28	0.75
4	19	False	f	j	0.2680688990003546	0	55.0	54.0	-1.0	NE	46.5	(233, 233)	0.28	0.28	0.75
4	19	False	j	j	0.4755077900008473	1	55.0	56.0	1.0	SW	46.5	(233, 233)	0.28	0.28	0.75
4	19	False	f	j	0.7997988909992273	0	55.0	54.0	-1.0	SW	46.5	(233, 233)	0.28	0.28	0.75
4	19	False	j	j	0.4008992159997433	1	55.0	56.0	1.0	SW	46.5	(233, 233)	0.28	0.28	0.75
4	19	False	f	f	0.07930351899995	1	55.0	54.0	-1.0	NE	46.5	(233, 233)	0.28	0.28	0.75
4	19	False	j	f	0.1235417029984091	0	55.0	56.0	1.0	SW	46.5	(233, 233)	0.28	0.28	0.75
4	19	False	j	j	0.0798945450005703	1	55.0	56.0	1.0	NE	46.5	(233, 233)	0.28	0.28	0.75
4	19	False	j	j	0.2884953349985153	1	55.0	56.0	1.0	SW	46.5	(233, 233)	0.28	0.28	0.75
4	19	False	f	j	0.228625189000013	0	55.0	54.0	-1.0	NE	46.5	(233, 233)	0.28	0.28	0.75
4	19	False	j	f	0.2992427099998167	0	55.0	56.0	1.0	SW	46.5	(233, 233)	0.28	0.28	0.75
4	19	False	j	j	0.2894829039996693	1	55.0	56.0	1.0	SW	46.5	(233, 233)	0.28	0.28	0.75
4	19	False	j	f	0.1308648399990488	0	55.0	56.0	1.0	NE	46.5	(233, 233)	0.28	0.28	0.75
4	19	False	f	f	0.175601358001586	1	55.0	54.0	-1.0	NE	46.5	(233, 233)	0.28	0.28	0.75
4	19	False	j	f	0.289797240999178	0	55.0	56.0	1.0	SW	46.5	(233, 233)	0.28	0.28	0.75
4	19	False	j	f	0.1237787810005102	0	55.0	56.0	1.0	SW	46.5	(233, 233)	0.28	0.28	0.75
4	19	False	j	f	0.1082948580005904	0	55.0	56.0	1.0	SW	46.5	(233, 233)	0.28	0.28	0.75
4	19	False	j	j	0.3401642259996151	1	55.0	56.0	1.0	NE	46.5	(233, 233)	0.28	0.28	0.75
4	19	False	f	j	0.5047254099990823	0	55.0	54.0	-1.0	SW	46.5	(233, 233)	0.28	0.28	0.75
4	19	False	f	j	1.1063221380009054	0	55.0	54.0	-1.0	SW	46.5	(233, 233)	0.28	0.28	0.75
4	19	False	f	j	0.292699960000391	0	55.0	54.0	-1.0	NE	46.5	(233, 233)	0.28	0.28	0.75
4	19	False	j	j	2.38850474299943	1	55.0	56.0	1.0	NE	46.5	(233, 233)	0.28	0.28	0.75
4	19	False	f	j	0.7669080989999202	0	55.0	54.0	-1.0	NE	46.5	(233, 233)	0.28	0.28	0.75
4	19	False	f	j	0.2856615569999121	0	55.0	54.0	-1.0	SW	46.5	(233, 233)	0.28	0.28	0.75
4	19	False	f	f	0.1500037579990021	1	55.0	54.0	-1.0	SW	46.5	(233, 233)	0.28	0.28	0.75
4	19	False	j	f	0.1364123780003865	0	55.0	56.0	1.0	NE	46.5	(233, 233)	0.28	0.28	0.75
4	19	False	j	f	0.3284039569989545	0	55.0	56.0	1.0	SW	46.5	(233, 233)	0.28	0.28	0.75
4	19	False	j	f	0.299249501000304	0	55.0	56.0	1.0	SW	46.5	(233, 233)	0.28	0.28	0.75
4	19	False	f	j	0.4984755080004106	0	55.0	54.0	-1.0	NE	46.5	(233, 233)	0.28	0.28	0.75
4	19	False	j	f	0.3091416480001498	0	55.0	56.0	1.0	SW	46.5	(233, 233)	0.28	0.28	0.75
4	19	False	f	j	0.3145753249991685	0	55.0	54.0	-1.0	NE	46.5	(233, 233)	0.28	0.28	0.75
4	19	False	j	j	0.2161398279986315	1	55.0	56.0	1.0	NE	46.5	(233, 233)	0.28	0.28	0.75
4	19	False	j	j	0.1734650409998721	1	55.0	56.0	1.0	SW	46.5	(233, 233)	0.28	0.28	0.75
4	19	False	j	f	0.1897039330015104	0	55.0	56.0	1.0	NE	46.5	(233, 233)	0.28	0.28	0.75
4	19	False	f	f	0.6467898899991269	1	55.0	54.0	-1.0	NE	46.5	(233, 233)	0.28	0.28	0.75
4	19	False	j	j	0.525166907998937	1	55.0	56.0	1.0	NE	46.5	(233, 233)	0.28	0.28	0.75
4	19	False	f	j	0.5600260470000649	0	55.0	54.0	-1.0	SW	46.5	(233, 233)	0.28	0.28	0.75
4	19	False	j	f	2.052506719999656	0	55.0	56.0	1.0	NE	46.5	(233, 233)	0.28	0.28	0.75
4	19	False	j	j	0.307999534999908	1	55.0	56.0	1.0	NE	46.5	(233, 233)	0.28	0.28	0.75
4	19	False	j	j	0.3407751479990111	1	55.0	56.0	1.0	NE	46.5	(233, 233)	0.28	0.28	0.75
4	19	False	j	f	0.225425427999653	0	55.0	56.0	1.0	NE	46.5	(233, 233)	0.28	0.28	0.75
4	19	False	j	f	0.1568038139994314	0	55.0	56.0	1.0	SW	46.5	(233, 233)	0.28	0.28	0.75
4	19	False	f	f	0.0850474960006977	1	55.0	54.0	-1.0	SW	46.5	(233, 233)	0.28	0.28	0.75
4	19	False	j	f	0.378243699999075	0	55.0	56.0	1.0	NE	46.5	(233, 233)	0.28	0.28	0.75
4	19	False	j	f	0.4279660550000699	0	55.0	56.0	1.0	SW	46.5	(233, 233)	0.28	0.28	0.75
4	19	False	f	j	0.101980301000367	0	55.0	54.0	-1.0	SW	46.5	(233, 233)	0.28	0.28	0.75
4	19	False	j	j	0.5923890530011704	1	55.0	56.0	1.0	NE	46.5	(233, 233)	0.28	0.28	0.75
4	19	False	f	f	2.377695408998989	1	55.0	54.0	-1.0	SW	46.5	(233, 233)	0.28	0.28	0.75
4	19	False	j	j	0.3409314140008064	1	55.0	56.0	1.0	NE	46.5	(233, 233)	0.28	0.28	0.75
4	19	False	f	j	0.2070364169994718	0	55.0	54.0	-1.0	NE	46.5	(233, 233)	0.28	0.28	0.75
4	19	False	j	j	0.397279675999016	1	55.0	56.0	1.0	SW	46.5	(233, 233)	0.28	0.28	0.75
4	19	False	f	j	0.3039427579988114	0	55.0	54.0	-1.0	NE	46.5	(233, 233)	0.28	0.28	0.75
4	19	False	j	j	0.7942328009994526	1	55.0	56.0	1.0	SW	46.5	(233, 233)	0.28	0.28	0.75
4	19	False	f	j	0.1181437089999235	0	55.0	54.0	-1.0	NE	46.5	(233, 233)	0.28	0.28	0.75
4	19	False	f	f	0.1151539910006249	1	55.0	54.0	-1.0	SW	46.5	(233, 233)	0.28	0.28	0.75
4	19	False	f	j	0.0683711180008685	0	55.0	54.0	-1.0	NE	46.5	(233, 233)	0.28	0.28	0.75
4	19	False	j	j	0.3416280569999799	1	55.0	56.0	1.0	SW	46.5	(233, 233)	0.28	0.28	0.75
4	19	False	j	j	0.023129073999371	1	55.0	56.0	1.0	SW	46.5	(233, 233)	0.28	0.28	0.75
4	19	False	j	j	0.1267650749996391	1	55.0	56.0	1.0	NE	46.5	(233, 233)	0.28	0.28	0.75
4	19	False	j	j	0.4180927209999936	1	55.0	56.0	1.0	NE	46.5	(233, 233)	0.28	0.28	0.75
4	19	False	f	j	0.3095009720000234	0	55.0	54.0	-1.0	NE	46.5	(233, 233)	0.28	0.28	0.75
4	19	False	f	f	0.6556916750014352	1	55.0	54.0	-1.0	NE	46.5	(233, 233)	0.28	0.28	0.75
4	19	False	j	j	0.2644538969998393	1	55.0	56.0	1.0	NE	46.5	(233, 233)	0.28	0.28	0.75
4	19	False	j	j	0.1919242940002732	1	55.0	56.0	1.0	SW	46.5	(233, 233)	0.28	0.28	0.75
4	19	False	f	j	0.0777396260000387	0	55.0	54.0	-1.0	NE	46.5	(233, 233)	0.28	0.28	0.75
4	19	False	f	j	0.1481555029986339	0	55.0	54.0	-1.0	NE	46.5	(233, 233)	0.28	0.28	0.75
4	19	False	j	j	0.2880180640004255	1	55.0	56.0	1.0	SW	46.5	(233, 233)	0.28	0.28	0.75
4	19	False	j	j	0.5111022100008995	1	55.0	56.0	1.0	NE	46.5	(233, 233)	0.28	0.28	0.75
4	19	False	j	j	0.3210820439999224	1	55.0	56.0	1.0	SW	46.5	(233, 233)	0.28	0.28	0.75
4	19	False	f	j	0.4120655629994871	0	55.0	54.0	-1.0	NE	46.5	(233, 233)	0.28	0.28	0.75
4	19	False	f	j	0.0133897639989299	0	55.0	54.0	-1.0	NE	46.5	(233, 233)	0.28	0.28	0.75
4	19	False	f	f	0.4009890099987387	1	55.0	54.0	-1.0	SW	46.5	(233, 233)	0.28	0.28	0.75
4	19	False	f	f	0.1290981729998748	1	55.0	54.0	-1.0	NE	46.5	(233, 233)	0.28	0.28	0.75
4	19	False	f	f	0.0861300120013766	1	55.0	54.0	-1.0	SW	46.5	(233, 233)	0.28	0.28	0.75
4	19	False	j	f	0.0315911340003367	0	55.0	56.0	1.0	SW	46.5	(233, 233)	0.28	0.28	0.75
4	19	False	j	f	0.0417273610000847	0	55.0	56.0	1.0	SW	46.5	(233, 233)	0.28	0.28	0.75
4	19	False	j	f	0.3256634369990934	0	55.0	56.0	1.0	SW	46.5	(233, 233)	0.28	0.28	0.75
4	19	False	f	f	0.0632437339991156	1	55.0	54.0	-1.0	SW	46.5	(233, 233)	0.28	0.28	0.75
4	19	False	j	j	0.3736975619995064	1	55.0	56.0	1.0	NE	46.5	(233, 233)	0.28	0.28	0.75
4	19	False	j	j	0.1139781359997869	1	55.0	56.0	1.0	NE	46.5	(233, 233)	0.28	0.28	0.75
4	19	False	j	j	0.3917033049983729	1	55.0	56.0	1.0	NE	46.5	(233, 233)	0.28	0.28	0.75
4	19	False	f	j	0.1079482329987513	0	55.0	54.0	-1.0	SW	46.5	(233, 233)	0.28	0.28	0.75
4	19	False	f	j	0.4595401170008699	0	55.0	54.0	-1.0	SW	46.5	(233, 233)	0.28	0.28	0.75
4	19	False	j	j	0.17536527700031	1	55.0	56.0	1.0	NE	46.5	(233, 233)	0.28	0.28	0.75
4	19	False	j	j	0.0234819209999841	1	55.0	56.0	1.0	SW	46.5	(233, 233)	0.28	0.28	0.75
4	19	False	f	j	0.3699179319992254	0	55.0	54.0	-1.0	SW	46.5	(233, 233)	0.28	0.28	0.75
4	19	False	j	j	0.3561577189993841	1	55.0	56.0	1.0	SW	46.5	(233, 233)	0.28	0.28	0.75
4	19	False	f	j	0.0138209040014771	0	55.0	54.0	-1.0	SW	46.5	(233, 233)	0.28	0.28	0.75
4	19	False	j	j	0.0303829250005946	1	55.0	56.0	1.0	SW	46.5	(233, 233)	0.28	0.28	0.75
4	19	False	j	f	0.2609787629990023	0	55.0	56.0	1.0	SW	46.5	(233, 233)	0.28	0.28	0.75
4	19	False	f	f	0.5350465589999658	1	55.0	54.0	-1.0	NE	46.5	(233, 233)	0.28	0.28	0.75
4	19	False	f	j	0.3310961489987676	0	55.0	54.0	-1.0	SW	46.5	(233, 233)	0.28	0.28	0.75
4	19	False	f	f	0.2569310830003815	1	55.0	54.0	-1.0	NE	46.5	(233, 233)	0.28	0.28	0.75
4	19	False	f	j	0.2882256740012963	0	55.0	54.0	-1.0	NE	46.5	(233, 233)	0.28	0.28	0.75
4	19	False	f	j	0.2656917889999022	0	55.0	54.0	-1.0	SW	46.5	(233, 233)	0.28	0.28	0.75
4	19	False	f	f	0.1623636749991419	1	55.0	54.0	-1.0	SW	46.5	(233, 233)	0.28	0.28	0.75
4	19	False	j	f	0.0456778119987575	0	55.0	56.0	1.0	SW	46.5	(233, 233)	0.28	0.28	0.75
4	19	False	f	f	0.3195123660007084	1	55.0	54.0	-1.0	SW	46.5	(233, 233)	0.28	0.28	0.75
4	19	False	j	f	0.5961262339988025	0	55.0	56.0	1.0	NE	46.5	(233, 233)	0.28	0.28	0.75
4	19	False	j	j	0.3535127239993016	1	55.0	56.0	1.0	NE	46.5	(233, 233)	0.28	0.28	0.75
4	19	False	f	j	0.3171156039989	0	55.0	54.0	-1.0	NE	46.5	(233, 233)	0.28	0.28	0.75
4	19	False	f	j	0.0689049789998534	0	55.0	54.0	-1.0	SW	46.5	(233, 233)	0.28	0.28	0.75
4	19	False	j	j	0.4163294480003969	1	55.0	56.0	1.0	SW	46.5	(233, 233)	0.28	0.28	0.75
4	19	False	j	j	0.2375242490015807	1	55.0	56.0	1.0	SW	46.5	(233, 233)	0.28	0.28	0.75
4	19	False	j	j	0.3308003660004033	1	55.0	56.0	1.0	SW	46.5	(233, 233)	0.28	0.28	0.75
4	19	False	j	j	0.1737313890007499	1	55.0	56.0	1.0	SW	46.5	(233, 233)	0.28	0.28	0.75
4	19	False	f	j	0.9771392450002168	0	55.0	54.0	-1.0	SW	46.5	(233, 233)	0.28	0.28	0.75
4	19	False	f	j	0.4253649680013041	0	55.0	54.0	-1.0	NE	46.5	(233, 233)	0.28	0.28	0.75
4	19	False	f	j	0.1148785710010997	0	55.0	54.0	-1.0	NE	46.5	(233, 233)	0.28	0.28	0.75
4	19	False	f	j	0.1320930050005699	0	55.0	54.0	-1.0	SW	46.5	(233, 233)	0.28	0.28	0.75
4	19	False	f	j	0.116131808999853	0	55.0	54.0	-1.0	NE	46.5	(233, 233)	0.28	0.28	0.75
4	19	False	f	j	0.4661459480012127	0	55.0	54.0	-1.0	SW	46.5	(233, 233)	0.28	0.28	0.75
4	19	False	j	f	0.2170089190003636	0	55.0	56.0	1.0	SW	46.5	(233, 233)	0.28	0.28	0.75
4	19	False	j	f	0.3562792860011541	0	55.0	56.0	1.0	SW	46.5	(233, 233)	0.28	0.28	0.75
4	19	False	f	f	0.0946144010013085	1	55.0	54.0	-1.0	NE	46.5	(233, 233)	0.28	0.28	0.75
4	19	False	j	j	0.5405715220003913	1	55.0	56.0	1.0	NE	46.5	(233, 233)	0.28	0.28	0.75
4	19	False	f	f	0.0478876710003532	1	55.0	54.0	-1.0	SW	46.5	(233, 233)	0.28	0.28	0.75
4	19	False	j	f	0.1891051530001277	0	55.0	56.0	1.0	NE	46.5	(233, 233)	0.28	0.28	0.75
4	19	False	f	f	0.3076970080001047	1	55.0	54.0	-1.0	SW	46.5	(233, 233)	0.28	0.28	0.75
4	19	False	f	f	0.5346519890008494	1	55.0	54.0	-1.0	SW	46.5	(233, 233)	0.28	0.28	0.75
4	19	False	f	f	0.1956055970003944	1	55.0	54.0	-1.0	NE	46.5	(233, 233)	0.28	0.28	0.75
4	19	False	j	f	0.2974233519998961	0	55.0	56.0	1.0	NE	46.5	(233, 233)	0.28	0.28	0.75
4	19	False	j	f	0.3715876639980706	0	55.0	56.0	1.0	NE	46.5	(233, 233)	0.28	0.28	0.75
4	19	False	j	f	0.1485868019990448	0	55.0	56.0	1.0	SW	46.5	(233, 233)	0.28	0.28	0.75
4	19	False	j	f	0.945236539999314	0	55.0	56.0	1.0	SW	46.5	(233, 233)	0.28	0.28	0.75
4	19	False	j	j	0.269226169999456	1	55.0	56.0	1.0	NE	46.5	(233, 233)	0.28	0.28	0.75
4	19	False	j	j	0.3469218370009912	1	55.0	56.0	1.0	NE	46.5	(233, 233)	0.28	0.28	0.75
4	19	False	f	j	0.3216032919990539	0	55.0	54.0	-1.0	NE	46.5	(233, 233)	0.28	0.28	0.75
4	19	False	f	j	0.3227404379977088	0	55.0	54.0	-1.0	NE	46.5	(233, 233)	0.28	0.28	0.75
4	19	False	f	f	0.456012673999794	1	55.0	54.0	-1.0	SW	46.5	(233, 233)	0.28	0.28	0.75
4	19	False	j	j	0.1935443160000431	1	55.0	56.0	1.0	NE	46.5	(233, 233)	0.28	0.28	0.75
4	19	False	f	f	1.01393432900295	1	55.0	54.0	-1.0	SW	46.5	(233, 233)	0.28	0.28	0.75
4	19	False	j	j	0.3276687899997341	1	55.0	56.0	1.0	NE	46.5	(233, 233)	0.28	0.28	0.75
4	19	False	f	j	0.1905739089997951	0	55.0	54.0	-1.0	SW	46.5	(233, 233)	0.28	0.28	0.75
4	19	False	j	j	0.3467452510012663	1	55.0	56.0	1.0	SW	46.5	(233, 233)	0.28	0.28	0.75
4	19	False	f	j	0.0230846599988581	0	55.0	54.0	-1.0	SW	46.5	(233, 233)	0.28	0.28	0.75
4	19	False	f	j	0.0145761070016305	0	55.0	54.0	-1.0	SW	46.5	(233, 233)	0.28	0.28	0.75
