# Supplementary material for: The curriculum effect in visual learning: The role of readout dimensionality
Source: PLoS Comput Biol. 2026 Jul 24;22(7):e1014553. doi: 10.1371/journal.pcbi.1014553 (PMC13432104; doi:10.1371/journal.pcbi.1014553)
Supplement: S1 Data — (ZIP) [file pcbi.1014553.s009.zip › Data_Final_for_Repository/Non-sequential_subjects/Subject004/20250122_Subject004_NONSEQ_Day_4.csv]

Participant ID	Age	Train	Correct Response	Response	Response time (s)	Correct	Reference Angle (deg)	Orientation (deg)	Angle Separation (deg)	Corner	Viewing Distance (cm)	Stimulus Size (px)	Fixation Time	Probe Time	Cue Time
4	19	True	f	j	1.8190217840001424	0	-35.0	-36.0	-1.0	SE	46.5	(233, 233)	0.28	0.28	0.75
4	19	True	f	j	3.954938032000428	0	-35.0	-36.0	-1.0	SE	46.5	(233, 233)	0.28	0.28	0.75
4	19	True	j	j	0.2825874829995882	1	-35.0	-34.0	1.0	NW	46.5	(233, 233)	0.28	0.28	0.75
4	19	True	j	f	0.144748016999074	0	-35.0	-34.0	1.0	NW	46.5	(233, 233)	0.28	0.28	0.75
4	19	True	f	j	0.2543637569997372	0	-35.0	-36.0	-1.0	NW	46.5	(233, 233)	0.28	0.28	0.75
4	19	True	j	j	0.6110069409987773	1	-35.0	-34.0	1.0	SE	46.5	(233, 233)	0.28	0.28	0.75
4	19	True	f	f	0.2550368659995001	1	-35.0	-36.0	-1.0	SE	46.5	(233, 233)	0.28	0.28	0.75
4	19	True	f	f	0.6142695399994409	1	-35.0	-36.0	-1.0	SE	46.5	(233, 233)	0.28	0.28	0.75
4	19	True	j	f	0.2849559059995954	0	-35.0	-34.0	1.0	SE	46.5	(233, 233)	0.28	0.28	0.75
4	19	True	j	j	0.3022990700010268	1	-35.0	-34.0	1.0	SE	46.5	(233, 233)	0.28	0.28	0.75
4	19	True	f	j	0.4459500599987223	0	-35.0	-36.0	-1.0	NW	46.5	(233, 233)	0.28	0.28	0.75
4	19	True	f	j	2.0534458069996617	0	-35.0	-36.0	-1.0	NW	46.5	(233, 233)	0.28	0.28	0.75
4	19	True	j	f	0.2443874480013619	0	-35.0	-34.0	1.0	NW	46.5	(233, 233)	0.28	0.28	0.75
4	19	True	j	f	0.4389916609998181	0	-35.0	-34.0	1.0	SE	46.5	(233, 233)	0.28	0.28	0.75
4	19	True	f	j	0.0651461460001883	0	-35.0	-36.0	-1.0	NW	46.5	(233, 233)	0.28	0.28	0.75
4	19	True	f	j	3.15178890199968	0	-35.0	-36.0	-1.0	SE	46.5	(233, 233)	0.28	0.28	0.75
4	19	True	f	f	0.3294172969999636	1	-35.0	-36.0	-1.0	NW	46.5	(233, 233)	0.28	0.28	0.75
4	19	True	j	j	0.2608585050002148	1	-35.0	-34.0	1.0	SE	46.5	(233, 233)	0.28	0.28	0.75
4	19	True	j	j	0.5090349879992573	1	-35.0	-34.0	1.0	SE	46.5	(233, 233)	0.28	0.28	0.75
4	19	True	j	f	0.3669700150003336	0	-35.0	-34.0	1.0	NW	46.5	(233, 233)	0.28	0.28	0.75
4	19	True	f	f	0.3022245840002142	1	-35.0	-36.0	-1.0	NW	46.5	(233, 233)	0.28	0.28	0.75
4	19	True	j	j	0.742331715000546	1	-35.0	-34.0	1.0	SE	46.5	(233, 233)	0.28	0.28	0.75
4	19	True	f	j	1.6350106360005157	0	-35.0	-36.0	-1.0	SE	46.5	(233, 233)	0.28	0.28	0.75
4	19	True	j	f	0.8413969640005234	0	-35.0	-34.0	1.0	NW	46.5	(233, 233)	0.28	0.28	0.75
4	19	True	f	f	0.3202622459994018	1	-35.0	-36.0	-1.0	NW	46.5	(233, 233)	0.28	0.28	0.75
4	19	True	f	f	0.340798551998887	1	-35.0	-36.0	-1.0	SE	46.5	(233, 233)	0.28	0.28	0.75
4	19	True	f	j	1.1115060970005288	0	-35.0	-36.0	-1.0	SE	46.5	(233, 233)	0.28	0.28	0.75
4	19	True	f	j	0.3069663019996369	0	-35.0	-36.0	-1.0	SE	46.5	(233, 233)	0.28	0.28	0.75
4	19	True	f	j	0.0166663899999548	0	-35.0	-36.0	-1.0	NW	46.5	(233, 233)	0.28	0.28	0.75
4	19	True	j	j	0.2476439429992751	1	-35.0	-34.0	1.0	SE	46.5	(233, 233)	0.28	0.28	0.75
4	19	True	j	f	0.2527123630006826	0	-35.0	-34.0	1.0	NW	46.5	(233, 233)	0.28	0.28	0.75
4	19	True	f	j	0.308299877000536	0	-35.0	-36.0	-1.0	NW	46.5	(233, 233)	0.28	0.28	0.75
4	19	True	j	j	0.2074903239990817	1	-35.0	-34.0	1.0	SE	46.5	(233, 233)	0.28	0.28	0.75
4	19	True	f	j	0.2574149850006506	0	-35.0	-36.0	-1.0	SE	46.5	(233, 233)	0.28	0.28	0.75
4	19	True	f	f	0.355739070000709	1	-35.0	-36.0	-1.0	NW	46.5	(233, 233)	0.28	0.28	0.75
4	19	True	f	f	0.1455529380000371	1	-35.0	-36.0	-1.0	NW	46.5	(233, 233)	0.28	0.28	0.75
4	19	True	j	j	0.0551346459997148	1	-35.0	-34.0	1.0	NW	46.5	(233, 233)	0.28	0.28	0.75
4	19	True	f	j	0.4002613259999634	0	-35.0	-36.0	-1.0	SE	46.5	(233, 233)	0.28	0.28	0.75
4	19	True	f	j	0.6112520650003717	0	-35.0	-36.0	-1.0	NW	46.5	(233, 233)	0.28	0.28	0.75
4	19	True	f	j	0.3220598599982622	0	-35.0	-36.0	-1.0	SE	46.5	(233, 233)	0.28	0.28	0.75
4	19	True	f	f	0.3570360249996156	1	-35.0	-36.0	-1.0	SE	46.5	(233, 233)	0.28	0.28	0.75
4	19	True	f	j	0.3019148009989294	0	-35.0	-36.0	-1.0	SE	46.5	(233, 233)	0.28	0.28	0.75
4	19	True	f	f	0.1010208650004642	1	-35.0	-36.0	-1.0	SE	46.5	(233, 233)	0.28	0.28	0.75
4	19	True	j	f	0.2757056290010951	0	-35.0	-34.0	1.0	SE	46.5	(233, 233)	0.28	0.28	0.75
4	19	True	f	f	0.1732145410005614	1	-35.0	-36.0	-1.0	NW	46.5	(233, 233)	0.28	0.28	0.75
4	19	True	j	f	0.1659473140007321	0	-35.0	-34.0	1.0	NW	46.5	(233, 233)	0.28	0.28	0.75
4	19	True	f	j	0.3666447270006756	0	-35.0	-36.0	-1.0	SE	46.5	(233, 233)	0.28	0.28	0.75
4	19	True	j	j	0.2513706980007555	1	-35.0	-34.0	1.0	SE	46.5	(233, 233)	0.28	0.28	0.75
4	19	True	f	f	0.1856182030005584	1	-35.0	-36.0	-1.0	NW	46.5	(233, 233)	0.28	0.28	0.75
4	19	True	j	j	0.3329380750001292	1	-35.0	-34.0	1.0	NW	46.5	(233, 233)	0.28	0.28	0.75
4	19	True	j	j	0.3033898309986398	1	-35.0	-34.0	1.0	NW	46.5	(233, 233)	0.28	0.28	0.75
4	19	True	f	j	0.2711743180007033	0	-35.0	-36.0	-1.0	NW	46.5	(233, 233)	0.28	0.28	0.75
4	19	True	f	f	0.3054033580010582	1	-35.0	-36.0	-1.0	SE	46.5	(233, 233)	0.28	0.28	0.75
4	19	True	j	f	0.2737383370003954	0	-35.0	-34.0	1.0	NW	46.5	(233, 233)	0.28	0.28	0.75
4	19	True	f	f	0.0622726410001632	1	-35.0	-36.0	-1.0	SE	46.5	(233, 233)	0.28	0.28	0.75
4	19	True	j	j	0.2978845990000991	1	-35.0	-34.0	1.0	SE	46.5	(233, 233)	0.28	0.28	0.75
4	19	True	f	f	0.2471131619986408	1	-35.0	-36.0	-1.0	SE	46.5	(233, 233)	0.28	0.28	0.75
4	19	True	f	j	0.5060476460002974	0	-35.0	-36.0	-1.0	NW	46.5	(233, 233)	0.28	0.28	0.75
4	19	True	j	j	0.08921936400111	1	-35.0	-34.0	1.0	SE	46.5	(233, 233)	0.28	0.28	0.75
4	19	True	f	f	0.7246797829993739	1	-35.0	-36.0	-1.0	NW	46.5	(233, 233)	0.28	0.28	0.75
4	19	True	j	f	0.5035773540002992	0	-35.0	-34.0	1.0	NW	46.5	(233, 233)	0.28	0.28	0.75
4	19	True	f	j	0.2642328429992631	0	-35.0	-36.0	-1.0	SE	46.5	(233, 233)	0.28	0.28	0.75
4	19	True	f	f	0.0433125229992583	1	-35.0	-36.0	-1.0	NW	46.5	(233, 233)	0.28	0.28	0.75
4	19	True	f	j	0.1661984030015446	0	-35.0	-36.0	-1.0	NW	46.5	(233, 233)	0.28	0.28	0.75
4	19	True	j	f	0.6020045549994393	0	-35.0	-34.0	1.0	NW	46.5	(233, 233)	0.28	0.28	0.75
4	19	True	f	j	0.3677979989988671	0	-35.0	-36.0	-1.0	NW	46.5	(233, 233)	0.28	0.28	0.75
4	19	True	j	j	0.298338947000957	1	-35.0	-34.0	1.0	SE	46.5	(233, 233)	0.28	0.28	0.75
4	19	True	f	f	0.2473724510000465	1	-35.0	-36.0	-1.0	NW	46.5	(233, 233)	0.28	0.28	0.75
4	19	True	j	j	0.0507743369998934	1	-35.0	-34.0	1.0	NW	46.5	(233, 233)	0.28	0.28	0.75
4	19	True	f	j	0.2728857359998073	0	-35.0	-36.0	-1.0	SE	46.5	(233, 233)	0.28	0.28	0.75
4	19	True	j	f	0.0674802829998952	0	-35.0	-34.0	1.0	SE	46.5	(233, 233)	0.28	0.28	0.75
4	19	True	j	j	0.1832798939994973	1	-35.0	-34.0	1.0	SE	46.5	(233, 233)	0.28	0.28	0.75
4	19	True	j	f	0.0249424779995024	0	-35.0	-34.0	1.0	NW	46.5	(233, 233)	0.28	0.28	0.75
4	19	True	f	j	0.1987744180005393	0	-35.0	-36.0	-1.0	SE	46.5	(233, 233)	0.28	0.28	0.75
4	19	True	f	f	0.1673881120004807	1	-35.0	-36.0	-1.0	NW	46.5	(233, 233)	0.28	0.28	0.75
4	19	True	f	j	0.3363181249987974	0	-35.0	-36.0	-1.0	SE	46.5	(233, 233)	0.28	0.28	0.75
4	19	True	j	j	0.3861130490004143	1	-35.0	-34.0	1.0	SE	46.5	(233, 233)	0.28	0.28	0.75
4	19	True	j	j	0.21450182999979	1	-35.0	-34.0	1.0	SE	46.5	(233, 233)	0.28	0.28	0.75
4	19	True	f	j	0.343949612999495	0	-35.0	-36.0	-1.0	SE	46.5	(233, 233)	0.28	0.28	0.75
4	19	True	f	j	0.3365349889991194	0	-35.0	-36.0	-1.0	SE	46.5	(233, 233)	0.28	0.28	0.75
4	19	True	j	j	0.0617211089993361	1	-35.0	-34.0	1.0	SE	46.5	(233, 233)	0.28	0.28	0.75
4	19	True	j	f	0.2987798579997616	0	-35.0	-34.0	1.0	NW	46.5	(233, 233)	0.28	0.28	0.75
4	19	True	j	j	0.3246862100004364	1	-35.0	-34.0	1.0	SE	46.5	(233, 233)	0.28	0.28	0.75
4	19	True	f	f	1.1486797849993309	1	-35.0	-36.0	-1.0	NW	46.5	(233, 233)	0.28	0.28	0.75
4	19	True	f	f	0.395187342999634	1	-35.0	-36.0	-1.0	NW	46.5	(233, 233)	0.28	0.28	0.75
4	19	True	f	j	0.4810308639989671	0	-35.0	-36.0	-1.0	SE	46.5	(233, 233)	0.28	0.28	0.75
4	19	True	j	f	0.1785278879997349	0	-35.0	-34.0	1.0	NW	46.5	(233, 233)	0.28	0.28	0.75
4	19	True	f	j	0.0784750350012473	0	-35.0	-36.0	-1.0	SE	46.5	(233, 233)	0.28	0.28	0.75
4	19	True	j	j	0.2295337420000578	1	-35.0	-34.0	1.0	NW	46.5	(233, 233)	0.28	0.28	0.75
4	19	True	j	j	0.3029460239995387	1	-35.0	-34.0	1.0	SE	46.5	(233, 233)	0.28	0.28	0.75
4	19	True	f	j	0.0643359919995418	0	-35.0	-36.0	-1.0	SE	46.5	(233, 233)	0.28	0.28	0.75
4	19	True	f	f	0.1609598319992073	1	-35.0	-36.0	-1.0	NW	46.5	(233, 233)	0.28	0.28	0.75
4	19	True	j	f	0.6574869549986033	0	-35.0	-34.0	1.0	NW	46.5	(233, 233)	0.28	0.28	0.75
4	19	True	f	j	0.2820447149988467	0	-35.0	-36.0	-1.0	SE	46.5	(233, 233)	0.28	0.28	0.75
4	19	True	f	j	0.3450513000007049	0	-35.0	-36.0	-1.0	SE	46.5	(233, 233)	0.28	0.28	0.75
4	19	True	j	j	0.1721349140007078	1	-35.0	-34.0	1.0	NW	46.5	(233, 233)	0.28	0.28	0.75
4	19	True	j	j	0.0097385280005255	1	-35.0	-34.0	1.0	NW	46.5	(233, 233)	0.28	0.28	0.75
4	19	True	f	f	0.3569699199997558	1	-35.0	-36.0	-1.0	SE	46.5	(233, 233)	0.28	0.28	0.75
4	19	True	f	f	0.6084218209998653	1	-35.0	-36.0	-1.0	NW	46.5	(233, 233)	0.28	0.28	0.75
4	19	True	j	j	1.998024944001372	1	-35.0	-34.0	1.0	SE	46.5	(233, 233)	0.28	0.28	0.75
4	19	True	j	j	0.2626714369998808	1	-35.0	-34.0	1.0	NW	46.5	(233, 233)	0.28	0.28	0.75
4	19	True	j	j	0.1709837469988997	1	-35.0	-34.0	1.0	SE	46.5	(233, 233)	0.28	0.28	0.75
4	19	True	j	j	0.3797730780006532	1	-35.0	-34.0	1.0	SE	46.5	(233, 233)	0.28	0.28	0.75
4	19	True	j	f	0.4425834040011978	0	-35.0	-34.0	1.0	SE	46.5	(233, 233)	0.28	0.28	0.75
4	19	True	f	f	0.5328760800002783	1	-35.0	-36.0	-1.0	NW	46.5	(233, 233)	0.28	0.28	0.75
4	19	True	j	f	0.1558389450001414	0	-35.0	-34.0	1.0	NW	46.5	(233, 233)	0.28	0.28	0.75
4	19	True	j	j	0.3033237399995414	1	-35.0	-34.0	1.0	SE	46.5	(233, 233)	0.28	0.28	0.75
4	19	True	f	j	0.1448844959995767	0	-35.0	-36.0	-1.0	SE	46.5	(233, 233)	0.28	0.28	0.75
4	19	True	f	f	1.0596516660007185	1	-35.0	-36.0	-1.0	SE	46.5	(233, 233)	0.28	0.28	0.75
4	19	True	f	f	1.1103829319999932	1	-35.0	-36.0	-1.0	SE	46.5	(233, 233)	0.28	0.28	0.75
4	19	True	j	f	0.030719999998837	0	-35.0	-34.0	1.0	SE	46.5	(233, 233)	0.28	0.28	0.75
4	19	True	j	f	0.0977407069985929	0	-35.0	-34.0	1.0	SE	46.5	(233, 233)	0.28	0.28	0.75
4	19	True	j	f	0.6121986369998922	0	-35.0	-34.0	1.0	NW	46.5	(233, 233)	0.28	0.28	0.75
4	19	True	f	f	0.550688846000412	1	-35.0	-36.0	-1.0	SE	46.5	(233, 233)	0.28	0.28	0.75
4	19	True	f	f	0.2386033589991711	1	-35.0	-36.0	-1.0	NW	46.5	(233, 233)	0.28	0.28	0.75
4	19	True	j	j	0.0825612629996612	1	-35.0	-34.0	1.0	NW	46.5	(233, 233)	0.28	0.28	0.75
4	19	True	j	j	0.2804847309998877	1	-35.0	-34.0	1.0	NW	46.5	(233, 233)	0.28	0.28	0.75
4	19	True	j	j	0.2793227189995377	1	-35.0	-34.0	1.0	SE	46.5	(233, 233)	0.28	0.28	0.75
4	19	True	j	j	0.0566855389988631	1	-35.0	-34.0	1.0	SE	46.5	(233, 233)	0.28	0.28	0.75
4	19	True	j	j	0.2658645460014668	1	-35.0	-34.0	1.0	SE	46.5	(233, 233)	0.28	0.28	0.75
4	19	True	j	j	0.3392235320006875	1	-35.0	-34.0	1.0	SE	46.5	(233, 233)	0.28	0.28	0.75
4	19	True	j	j	0.0904198289990745	1	-35.0	-34.0	1.0	SE	46.5	(233, 233)	0.28	0.28	0.75
4	19	True	j	f	0.2551203620005253	0	-35.0	-34.0	1.0	NW	46.5	(233, 233)	0.28	0.28	0.75
4	19	True	f	j	0.259021551000842	0	-35.0	-36.0	-1.0	SE	46.5	(233, 233)	0.28	0.28	0.75
4	19	True	j	j	0.2997329930003616	1	-35.0	-34.0	1.0	NW	46.5	(233, 233)	0.28	0.28	0.75
4	19	True	f	f	0.3065333120011928	1	-35.0	-36.0	-1.0	SE	46.5	(233, 233)	0.28	0.28	0.75
4	19	True	j	j	0.3136605519994191	1	-35.0	-34.0	1.0	SE	46.5	(233, 233)	0.28	0.28	0.75
4	19	True	j	j	0.1549464119998447	1	-35.0	-34.0	1.0	SE	46.5	(233, 233)	0.28	0.28	0.75
4	19	True	f	f	0.4503167259990732	1	-35.0	-36.0	-1.0	NW	46.5	(233, 233)	0.28	0.28	0.75
4	19	True	f	f	0.1558589529995515	1	-35.0	-36.0	-1.0	NW	46.5	(233, 233)	0.28	0.28	0.75
4	19	True	f	f	0.0566938790016138	1	-35.0	-36.0	-1.0	NW	46.5	(233, 233)	0.28	0.28	0.75
4	19	True	f	f	0.0771202100004302	1	-35.0	-36.0	-1.0	SE	46.5	(233, 233)	0.28	0.28	0.75
4	19	True	f	j	0.2809395909989689	0	-35.0	-36.0	-1.0	SE	46.5	(233, 233)	0.28	0.28	0.75
4	19	True	j	f	0.2813848730002064	0	-35.0	-34.0	1.0	SE	46.5	(233, 233)	0.28	0.28	0.75
4	19	True	f	f	0.4139074979993893	1	-35.0	-36.0	-1.0	NW	46.5	(233, 233)	0.28	0.28	0.75
4	19	True	j	j	0.1098509060011565	1	-35.0	-34.0	1.0	NW	46.5	(233, 233)	0.28	0.28	0.75
4	19	True	j	j	0.2581749200016929	1	-35.0	-34.0	1.0	NW	46.5	(233, 233)	0.28	0.28	0.75
4	19	True	f	j	0.0949811720001889	0	-35.0	-36.0	-1.0	SE	46.5	(233, 233)	0.28	0.28	0.75
4	19	True	f	j	0.56193128599989	0	-35.0	-36.0	-1.0	SE	46.5	(233, 233)	0.28	0.28	0.75
4	19	True	j	f	0.3390059470002597	0	-35.0	-34.0	1.0	NW	46.5	(233, 233)	0.28	0.28	0.75
4	19	True	f	f	0.1219371520001004	1	-35.0	-36.0	-1.0	NW	46.5	(233, 233)	0.28	0.28	0.75
4	19	True	j	j	0.2089614080014143	1	-35.0	-34.0	1.0	SE	46.5	(233, 233)	0.28	0.28	0.75
4	19	True	j	f	0.9765577750004012	0	-35.0	-34.0	1.0	NW	46.5	(233, 233)	0.28	0.28	0.75
4	19	True	f	j	0.3282616750002489	0	-35.0	-36.0	-1.0	NW	46.5	(233, 233)	0.28	0.28	0.75
4	19	True	f	j	0.2011772259993449	0	-35.0	-36.0	-1.0	NW	46.5	(233, 233)	0.28	0.28	0.75
4	19	True	f	j	0.1992995139989943	0	-35.0	-36.0	-1.0	SE	46.5	(233, 233)	0.28	0.28	0.75
4	19	True	j	f	0.1262915469997096	0	-35.0	-34.0	1.0	NW	46.5	(233, 233)	0.28	0.28	0.75
4	19	True	f	f	0.2779813769993779	1	-35.0	-36.0	-1.0	SE	46.5	(233, 233)	0.28	0.28	0.75
4	19	True	f	j	0.0626567580002301	0	-35.0	-36.0	-1.0	SE	46.5	(233, 233)	0.28	0.28	0.75
4	19	True	f	j	0.5685225800007174	0	-35.0	-36.0	-1.0	SE	46.5	(233, 233)	0.28	0.28	0.75
4	19	True	j	j	0.045630254999196	1	-35.0	-34.0	1.0	NW	46.5	(233, 233)	0.28	0.28	0.75
4	19	True	j	j	0.1362881200002448	1	-35.0	-34.0	1.0	NW	46.5	(233, 233)	0.28	0.28	0.75
4	19	True	j	f	0.0231555059999664	0	-35.0	-34.0	1.0	SE	46.5	(233, 233)	0.28	0.28	0.75
4	19	True	j	j	0.2853205370010983	1	-35.0	-34.0	1.0	NW	46.5	(233, 233)	0.28	0.28	0.75
4	19	True	f	j	0.2747056400003203	0	-35.0	-36.0	-1.0	SE	46.5	(233, 233)	0.28	0.28	0.75
4	19	True	j	j	0.1378674480001791	1	-35.0	-34.0	1.0	SE	46.5	(233, 233)	0.28	0.28	0.75
4	19	True	f	j	0.0101509989999613	0	-35.0	-36.0	-1.0	NW	46.5	(233, 233)	0.28	0.28	0.75
4	19	True	f	f	0.3422081059998163	1	-35.0	-36.0	-1.0	NW	46.5	(233, 233)	0.28	0.28	0.75
4	19	True	j	f	0.1500393379992601	0	-35.0	-34.0	1.0	SE	46.5	(233, 233)	0.28	0.28	0.75
4	19	True	f	j	0.4434976410011586	0	-35.0	-36.0	-1.0	SE	46.5	(233, 233)	0.28	0.28	0.75
4	19	True	j	j	0.3077570519999426	1	-35.0	-34.0	1.0	NW	46.5	(233, 233)	0.28	0.28	0.75
4	19	True	f	j	0.286508633998892	0	-35.0	-36.0	-1.0	SE	46.5	(233, 233)	0.28	0.28	0.75
4	19	True	j	f	0.0623066699990886	0	-35.0	-34.0	1.0	NW	46.5	(233, 233)	0.28	0.28	0.75
4	19	True	f	j	0.137974519000636	0	-35.0	-36.0	-1.0	NW	46.5	(233, 233)	0.28	0.28	0.75
4	19	True	j	f	0.1413958369994361	0	-35.0	-34.0	1.0	NW	46.5	(233, 233)	0.28	0.28	0.75
4	19	True	f	j	0.316850600998805	0	-35.0	-36.0	-1.0	SE	46.5	(233, 233)	0.28	0.28	0.75
4	19	True	f	j	0.7096343039993371	0	-35.0	-36.0	-1.0	SE	46.5	(233, 233)	0.28	0.28	0.75
4	19	True	f	f	0.4084749030007515	1	-35.0	-36.0	-1.0	SE	46.5	(233, 233)	0.28	0.28	0.75
4	19	True	f	f	0.6661970180011849	1	-35.0	-36.0	-1.0	NW	46.5	(233, 233)	0.28	0.28	0.75
4	19	True	j	f	0.5063709349997225	0	-35.0	-34.0	1.0	NW	46.5	(233, 233)	0.28	0.28	0.75
4	19	True	j	f	0.3185399880003388	0	-35.0	-34.0	1.0	SE	46.5	(233, 233)	0.28	0.28	0.75
4	19	True	j	f	0.1043383779997384	0	-35.0	-34.0	1.0	SE	46.5	(233, 233)	0.28	0.28	0.75
4	19	True	j	f	0.2708352129993727	0	-35.0	-34.0	1.0	SE	46.5	(233, 233)	0.28	0.28	0.75
4	19	True	j	f	0.2869249859995761	0	-35.0	-34.0	1.0	SE	46.5	(233, 233)	0.28	0.28	0.75
4	19	True	j	f	0.3655241280011978	0	-35.0	-34.0	1.0	NW	46.5	(233, 233)	0.28	0.28	0.75
4	19	True	j	j	0.2558903579993057	1	-35.0	-34.0	1.0	NW	46.5	(233, 233)	0.28	0.28	0.75
4	19	True	f	j	0.1747245070000644	0	-35.0	-36.0	-1.0	SE	46.5	(233, 233)	0.28	0.28	0.75
4	19	True	f	f	0.1195729089995438	1	-35.0	-36.0	-1.0	SE	46.5	(233, 233)	0.28	0.28	0.75
4	19	True	j	f	0.406586598001013	0	-35.0	-34.0	1.0	NW	46.5	(233, 233)	0.28	0.28	0.75
4	19	True	j	j	0.2915323309989617	1	-35.0	-34.0	1.0	SE	46.5	(233, 233)	0.28	0.28	0.75
4	19	True	j	j	0.2376350989998172	1	-35.0	-34.0	1.0	NW	46.5	(233, 233)	0.28	0.28	0.75
4	19	True	j	j	0.2711474860007001	1	-35.0	-34.0	1.0	SE	46.5	(233, 233)	0.28	0.28	0.75
4	19	True	f	j	0.2346559630004776	0	-35.0	-36.0	-1.0	SE	46.5	(233, 233)	0.28	0.28	0.75
4	19	True	f	f	0.1014956029994209	1	-35.0	-36.0	-1.0	NW	46.5	(233, 233)	0.28	0.28	0.75
4	19	True	j	j	0.1565310559999488	1	-35.0	-34.0	1.0	NW	46.5	(233, 233)	0.28	0.28	0.75
4	19	True	j	j	0.3243706649991509	1	-35.0	-34.0	1.0	SE	46.5	(233, 233)	0.28	0.28	0.75
4	19	True	f	f	0.427131616999759	1	-35.0	-36.0	-1.0	NW	46.5	(233, 233)	0.28	0.28	0.75
4	19	True	f	j	0.1758663710006658	0	-35.0	-36.0	-1.0	SE	46.5	(233, 233)	0.28	0.28	0.75
4	19	True	f	j	0.2991373400000157	0	-35.0	-36.0	-1.0	NW	46.5	(233, 233)	0.28	0.28	0.75
4	19	True	j	f	0.0832669489991531	0	-35.0	-34.0	1.0	SE	46.5	(233, 233)	0.28	0.28	0.75
4	19	True	f	j	0.448318726999787	0	-35.0	-36.0	-1.0	NW	46.5	(233, 233)	0.28	0.28	0.75
4	19	True	f	j	0.1621272620013769	0	-35.0	-36.0	-1.0	SE	46.5	(233, 233)	0.28	0.28	0.75
4	19	True	j	j	0.0818137719998048	1	-35.0	-34.0	1.0	SE	46.5	(233, 233)	0.28	0.28	0.75
4	19	True	j	j	0.2938193869995302	1	-35.0	-34.0	1.0	SE	46.5	(233, 233)	0.28	0.28	0.75
4	19	True	f	f	0.6690146799992363	1	-35.0	-36.0	-1.0	SE	46.5	(233, 233)	0.28	0.28	0.75
4	19	True	f	f	0.2686638539998967	1	-35.0	-36.0	-1.0	NW	46.5	(233, 233)	0.28	0.28	0.75
4	19	True	j	j	0.1357217899985698	1	-35.0	-34.0	1.0	SE	46.5	(233, 233)	0.28	0.28	0.75
4	19	True	j	j	0.3936802600001101	1	-35.0	-34.0	1.0	SE	46.5	(233, 233)	0.28	0.28	0.75
4	19	True	f	f	0.2466974330000084	1	-35.0	-36.0	-1.0	NW	46.5	(233, 233)	0.28	0.28	0.75
4	19	True	j	j	0.070423055001811	1	-35.0	-34.0	1.0	SE	46.5	(233, 233)	0.28	0.28	0.75
4	19	True	j	j	0.0585683799999969	1	-35.0	-34.0	1.0	SE	46.5	(233, 233)	0.28	0.28	0.75
4	19	True	j	j	0.232283159999497	1	-35.0	-34.0	1.0	NW	46.5	(233, 233)	0.28	0.28	0.75
4	19	True	j	j	0.318647346999569	1	-35.0	-34.0	1.0	NW	46.5	(233, 233)	0.28	0.28	0.75
4	19	True	f	j	0.2079626350005128	0	-35.0	-36.0	-1.0	SE	46.5	(233, 233)	0.28	0.28	0.75
4	19	True	j	j	0.3380507320016477	1	-35.0	-34.0	1.0	SE	46.5	(233, 233)	0.28	0.28	0.75
4	19	True	f	j	0.4899935320008808	0	-35.0	-36.0	-1.0	SE	46.5	(233, 233)	0.28	0.28	0.75
4	19	True	j	f	0.1559863399997993	0	-35.0	-34.0	1.0	NW	46.5	(233, 233)	0.28	0.28	0.75
4	19	True	j	f	0.2095571659992856	0	-35.0	-34.0	1.0	SE	46.5	(233, 233)	0.28	0.28	0.75
4	19	True	j	f	0.5610625529989193	0	-35.0	-34.0	1.0	SE	46.5	(233, 233)	0.28	0.28	0.75
4	19	True	j	j	0.325630478999301	1	-35.0	-34.0	1.0	NW	46.5	(233, 233)	0.28	0.28	0.75
4	19	True	j	j	0.0680216270011442	1	-35.0	-34.0	1.0	SE	46.5	(233, 233)	0.28	0.28	0.75
4	19	True	j	j	0.2746200759993371	1	-35.0	-34.0	1.0	SE	46.5	(233, 233)	0.28	0.28	0.75
4	19	True	j	f	0.2801683790003153	0	-35.0	-34.0	1.0	SE	46.5	(233, 233)	0.28	0.28	0.75
4	19	True	j	j	0.3153023439990647	1	-35.0	-34.0	1.0	NW	46.5	(233, 233)	0.28	0.28	0.75
4	19	True	j	j	0.2426535760005208	1	-35.0	-34.0	1.0	SE	46.5	(233, 233)	0.28	0.28	0.75
4	19	True	j	j	0.1769992039990029	1	-35.0	-34.0	1.0	SE	46.5	(233, 233)	0.28	0.28	0.75
4	19	True	j	j	0.4746856440015108	1	-35.0	-34.0	1.0	NW	46.5	(233, 233)	0.28	0.28	0.75
4	19	True	f	j	0.1621173830008047	0	-35.0	-36.0	-1.0	NW	46.5	(233, 233)	0.28	0.28	0.75
4	19	True	f	f	0.0475565680008003	1	-35.0	-36.0	-1.0	NW	46.5	(233, 233)	0.28	0.28	0.75
4	19	True	f	f	0.3697743920001812	1	-35.0	-36.0	-1.0	SE	46.5	(233, 233)	0.28	0.28	0.75
4	19	True	j	f	0.3382044270001643	0	-35.0	-34.0	1.0	NW	46.5	(233, 233)	0.28	0.28	0.75
4	19	True	f	f	0.1105489660003513	1	-35.0	-36.0	-1.0	NW	46.5	(233, 233)	0.28	0.28	0.75
4	19	True	j	f	0.2881757970008038	0	-35.0	-34.0	1.0	NW	46.5	(233, 233)	0.28	0.28	0.75
4	19	True	f	f	0.2993890759989881	1	-35.0	-36.0	-1.0	SE	46.5	(233, 233)	0.28	0.28	0.75
4	19	True	f	f	0.0427402509994863	1	-35.0	-36.0	-1.0	NW	46.5	(233, 233)	0.28	0.28	0.75
4	19	True	j	j	0.2508277679989987	1	-35.0	-34.0	1.0	SE	46.5	(233, 233)	0.28	0.28	0.75
4	19	True	f	j	0.1176084729995636	0	-35.0	-36.0	-1.0	NW	46.5	(233, 233)	0.28	0.28	0.75
4	19	True	j	j	0.2668902269997488	1	-35.0	-34.0	1.0	SE	46.5	(233, 233)	0.28	0.28	0.75
4	19	True	j	j	0.060817028999736	1	-35.0	-34.0	1.0	NW	46.5	(233, 233)	0.28	0.28	0.75
4	19	True	j	j	0.1158982699998887	1	-35.0	-34.0	1.0	SE	46.5	(233, 233)	0.28	0.28	0.75
4	19	True	f	j	0.2477970590007316	0	-35.0	-36.0	-1.0	SE	46.5	(233, 233)	0.28	0.28	0.75
4	19	True	f	j	0.2686711129990726	0	-35.0	-36.0	-1.0	SE	46.5	(233, 233)	0.28	0.28	0.75
4	19	True	f	f	0.3468076859990106	1	-35.0	-36.0	-1.0	SE	46.5	(233, 233)	0.28	0.28	0.75
4	19	True	f	f	0.3188183600013872	1	-35.0	-36.0	-1.0	SE	46.5	(233, 233)	0.28	0.28	0.75
4	19	True	j	f	0.2772000759996444	0	-35.0	-34.0	1.0	SE	46.5	(233, 233)	0.28	0.28	0.75
4	19	True	f	f	0.2677826649996859	1	-35.0	-36.0	-1.0	NW	46.5	(233, 233)	0.28	0.28	0.75
4	19	True	j	f	0.0815579720001551	0	-35.0	-34.0	1.0	SE	46.5	(233, 233)	0.28	0.28	0.75
4	19	True	j	j	0.2997425800003839	1	-35.0	-34.0	1.0	NW	46.5	(233, 233)	0.28	0.28	0.75
4	19	True	j	j	0.1307687649987201	1	-35.0	-34.0	1.0	NW	46.5	(233, 233)	0.28	0.28	0.75
4	19	True	j	j	0.2813279830006649	1	-35.0	-34.0	1.0	SE	46.5	(233, 233)	0.28	0.28	0.75
4	19	True	f	j	0.0767296989997703	0	-35.0	-36.0	-1.0	SE	46.5	(233, 233)	0.28	0.28	0.75
4	19	True	f	f	0.149668431999089	1	-35.0	-36.0	-1.0	SE	46.5	(233, 233)	0.28	0.28	0.75
4	19	True	j	f	0.2441354099992168	0	-35.0	-34.0	1.0	SE	46.5	(233, 233)	0.28	0.28	0.75
4	19	True	j	f	0.2897636029993009	0	-35.0	-34.0	1.0	NW	46.5	(233, 233)	0.28	0.28	0.75
4	19	True	j	j	0.1950708229996962	1	-35.0	-34.0	1.0	NW	46.5	(233, 233)	0.28	0.28	0.75
4	19	True	f	j	0.0938796310001635	0	-35.0	-36.0	-1.0	SE	46.5	(233, 233)	0.28	0.28	0.75
4	19	True	j	j	0.0294035210008587	1	-35.0	-34.0	1.0	NW	46.5	(233, 233)	0.28	0.28	0.75
4	19	True	j	j	0.2717765679990407	1	-35.0	-34.0	1.0	NW	46.5	(233, 233)	0.28	0.28	0.75
4	19	True	f	j	0.1380282220015942	0	-35.0	-36.0	-1.0	NW	46.5	(233, 233)	0.28	0.28	0.75
4	19	True	f	j	0.2489510939994943	0	-35.0	-36.0	-1.0	NW	46.5	(233, 233)	0.28	0.28	0.75
4	19	True	f	f	0.1521639290003804	1	-35.0	-36.0	-1.0	SE	46.5	(233, 233)	0.28	0.28	0.75
4	19	True	j	f	0.0309042689987109	0	-35.0	-34.0	1.0	NW	46.5	(233, 233)	0.28	0.28	0.75
4	19	True	j	j	0.3765282610002032	1	-35.0	-34.0	1.0	SE	46.5	(233, 233)	0.28	0.28	0.75
4	19	True	j	j	0.2869862709994777	1	-35.0	-34.0	1.0	SE	46.5	(233, 233)	0.28	0.28	0.75
4	19	True	j	j	0.3322110660010366	1	-35.0	-34.0	1.0	SE	46.5	(233, 233)	0.28	0.28	0.75
4	19	True	f	j	0.2592048860005889	0	-35.0	-36.0	-1.0	SE	46.5	(233, 233)	0.28	0.28	0.75
4	19	True	f	f	0.2566676460010058	1	-35.0	-36.0	-1.0	SE	46.5	(233, 233)	0.28	0.28	0.75
4	19	True	j	j	0.3073717770002986	1	-35.0	-34.0	1.0	SE	46.5	(233, 233)	0.28	0.28	0.75
4	19	True	f	j	0.3131205390000104	0	-35.0	-36.0	-1.0	NW	46.5	(233, 233)	0.28	0.28	0.75
4	19	True	j	f	0.3126628850004636	0	-35.0	-34.0	1.0	NW	46.5	(233, 233)	0.28	0.28	0.75
4	19	True	j	j	0.407559402001425	1	-35.0	-34.0	1.0	NW	46.5	(233, 233)	0.28	0.28	0.75
4	19	True	j	j	0.2668731360008678	1	-35.0	-34.0	1.0	SE	46.5	(233, 233)	0.28	0.28	0.75
4	19	True	f	j	0.1792473180012166	0	-35.0	-36.0	-1.0	SE	46.5	(233, 233)	0.28	0.28	0.75
4	19	True	j	f	0.1790793249983835	0	-35.0	-34.0	1.0	SE	46.5	(233, 233)	0.28	0.28	0.75
4	19	True	j	f	0.4740475569997215	0	-35.0	-34.0	1.0	NW	46.5	(233, 233)	0.28	0.28	0.75
4	19	True	j	f	0.3104644600007304	0	-35.0	-34.0	1.0	NW	46.5	(233, 233)	0.28	0.28	0.75
4	19	True	f	j	0.4636563669992029	0	-35.0	-36.0	-1.0	SE	46.5	(233, 233)	0.28	0.28	0.75
4	19	True	j	j	0.1963613490006537	1	-35.0	-34.0	1.0	NW	46.5	(233, 233)	0.28	0.28	0.75
4	19	True	j	j	0.2967183889995795	1	-35.0	-34.0	1.0	NW	46.5	(233, 233)	0.28	0.28	0.75
4	19	True	j	j	0.2345912069995392	1	-35.0	-34.0	1.0	SE	46.5	(233, 233)	0.28	0.28	0.75
4	19	True	j	j	0.1593330489995423	1	-35.0	-34.0	1.0	SE	46.5	(233, 233)	0.28	0.28	0.75
4	19	True	f	f	0.3834768839988101	1	-35.0	-36.0	-1.0	NW	46.5	(233, 233)	0.28	0.28	0.75
4	19	True	f	f	0.0705984020005416	1	-35.0	-36.0	-1.0	NW	46.5	(233, 233)	0.28	0.28	0.75
4	19	True	f	f	0.249231960000543	1	-35.0	-36.0	-1.0	NW	46.5	(233, 233)	0.28	0.28	0.75
4	19	True	f	f	0.3682071090006502	1	-35.0	-36.0	-1.0	NW	46.5	(233, 233)	0.28	0.28	0.75
4	19	True	j	f	0.1863045789996249	0	-35.0	-34.0	1.0	NW	46.5	(233, 233)	0.28	0.28	0.75
4	19	True	f	j	0.3275115870001173	0	-35.0	-36.0	-1.0	SE	46.5	(233, 233)	0.28	0.28	0.75
4	19	True	j	j	0.0730541390003054	1	-35.0	-34.0	1.0	NW	46.5	(233, 233)	0.28	0.28	0.75
4	19	True	j	f	0.3273153369991632	0	-35.0	-34.0	1.0	SE	46.5	(233, 233)	0.28	0.28	0.75
4	19	True	f	j	0.2681900429997768	0	-35.0	-36.0	-1.0	SE	46.5	(233, 233)	0.28	0.28	0.75
4	19	True	f	j	0.2416893980007444	0	-35.0	-36.0	-1.0	NW	46.5	(233, 233)	0.28	0.28	0.75
4	19	True	j	j	0.1738279370001691	1	-35.0	-34.0	1.0	SE	46.5	(233, 233)	0.28	0.28	0.75
4	19	True	j	j	0.2433942799998476	1	-35.0	-34.0	1.0	SE	46.5	(233, 233)	0.28	0.28	0.75
4	19	True	f	f	0.4289111369998863	1	-35.0	-36.0	-1.0	NW	46.5	(233, 233)	0.28	0.28	0.75
4	19	True	f	j	0.0509858229997917	0	-35.0	-36.0	-1.0	SE	46.5	(233, 233)	0.28	0.28	0.75
4	19	True	f	f	0.0413417140007368	1	-35.0	-36.0	-1.0	SE	46.5	(233, 233)	0.28	0.28	0.75
4	19	True	j	f	0.1107711869990453	0	-35.0	-34.0	1.0	NW	46.5	(233, 233)	0.28	0.28	0.75
4	19	True	f	j	0.233779145999506	0	-35.0	-36.0	-1.0	SE	46.5	(233, 233)	0.28	0.28	0.75
4	19	True	j	j	0.0714003550001507	1	-35.0	-34.0	1.0	SE	46.5	(233, 233)	0.28	0.28	0.75
4	19	True	j	j	0.279730717998973	1	-35.0	-34.0	1.0	SE	46.5	(233, 233)	0.28	0.28	0.75
4	19	True	f	j	0.2246857629997976	0	-35.0	-36.0	-1.0	SE	46.5	(233, 233)	0.28	0.28	0.75
4	19	True	j	f	0.2221373510001285	0	-35.0	-34.0	1.0	NW	46.5	(233, 233)	0.28	0.28	0.75
4	19	True	j	j	0.0140831720000278	1	-35.0	-34.0	1.0	NW	46.5	(233, 233)	0.28	0.28	0.75
4	19	True	f	j	0.2948790029986412	0	-35.0	-36.0	-1.0	SE	46.5	(233, 233)	0.28	0.28	0.75
4	19	True	f	f	1.39256072399985	1	-35.0	-36.0	-1.0	NW	46.5	(233, 233)	0.28	0.28	0.75
4	19	True	j	f	0.3362731520010129	0	-35.0	-34.0	1.0	SE	46.5	(233, 233)	0.28	0.28	0.75
4	19	True	f	j	0.3030066840001382	0	-35.0	-36.0	-1.0	SE	46.5	(233, 233)	0.28	0.28	0.75
4	19	True	j	f	0.6450537799992162	0	-35.0	-34.0	1.0	SE	46.5	(233, 233)	0.28	0.28	0.75
4	19	True	f	f	0.3693460750000668	1	-35.0	-36.0	-1.0	NW	46.5	(233, 233)	0.28	0.28	0.75
4	19	True	j	f	0.3697154740002588	0	-35.0	-34.0	1.0	NW	46.5	(233, 233)	0.28	0.28	0.75
4	19	True	j	j	0.0500942969993047	1	-35.0	-34.0	1.0	NW	46.5	(233, 233)	0.28	0.28	0.75
4	19	True	f	j	0.0562390290015173	0	-35.0	-36.0	-1.0	NW	46.5	(233, 233)	0.28	0.28	0.75
4	19	True	f	f	0.4223516930014739	1	-35.0	-36.0	-1.0	SE	46.5	(233, 233)	0.28	0.28	0.75
4	19	True	f	f	0.4021898460014199	1	-35.0	-36.0	-1.0	NW	46.5	(233, 233)	0.28	0.28	0.75
4	19	True	f	f	0.1464634449985169	1	-35.0	-36.0	-1.0	NW	46.5	(233, 233)	0.28	0.28	0.75
4	19	True	f	f	0.3029023510007391	1	-35.0	-36.0	-1.0	NW	46.5	(233, 233)	0.28	0.28	0.75
4	19	True	j	f	0.1742550539984222	0	-35.0	-34.0	1.0	SE	46.5	(233, 233)	0.28	0.28	0.75
4	19	True	j	j	0.2868311769998399	1	-35.0	-34.0	1.0	SE	46.5	(233, 233)	0.28	0.28	0.75
4	19	True	j	j	0.2762408030012011	1	-35.0	-34.0	1.0	NW	46.5	(233, 233)	0.28	0.28	0.75
4	19	True	j	j	0.0820298159997037	1	-35.0	-34.0	1.0	NW	46.5	(233, 233)	0.28	0.28	0.75
4	19	True	j	j	0.3146565579991147	1	-35.0	-34.0	1.0	NW	46.5	(233, 233)	0.28	0.28	0.75
4	19	True	j	j	0.1273019100008241	1	-35.0	-34.0	1.0	SE	46.5	(233, 233)	0.28	0.28	0.75
4	19	True	f	j	0.1569958639993274	0	-35.0	-36.0	-1.0	SE	46.5	(233, 233)	0.28	0.28	0.75
4	19	True	f	f	0.0846979050002119	1	-35.0	-36.0	-1.0	SE	46.5	(233, 233)	0.28	0.28	0.75
4	19	True	f	f	0.2492022580008779	1	-35.0	-36.0	-1.0	SE	46.5	(233, 233)	0.28	0.28	0.75
4	19	True	f	f	0.3717260529992927	1	-35.0	-36.0	-1.0	NW	46.5	(233, 233)	0.28	0.28	0.75
4	19	True	f	f	0.2530897139986336	1	-35.0	-36.0	-1.0	NW	46.5	(233, 233)	0.28	0.28	0.75
4	19	True	j	f	0.013574137001342	0	-35.0	-34.0	1.0	NW	46.5	(233, 233)	0.28	0.28	0.75
4	19	True	j	j	0.0078742579989921	1	-35.0	-34.0	1.0	NW	46.5	(233, 233)	0.28	0.28	0.75
4	19	True	j	j	0.1675717000016447	1	-35.0	-34.0	1.0	SE	46.5	(233, 233)	0.28	0.28	0.75
