# Supplementary material for: The curriculum effect in visual learning: The role of readout dimensionality
Source: PLoS Comput Biol. 2026 Jul 24;22(7):e1014553. doi: 10.1371/journal.pcbi.1014553 (PMC13432104; doi:10.1371/journal.pcbi.1014553)
Supplement: S1 Data — (ZIP) [file pcbi.1014553.s009.zip › Data_Final_for_Repository/Non-sequential_subjects/Subject004/20250121_Subject004_NONSEQ_Day_3.csv]

Participant ID	Age	Train	Correct Response	Response	Response time (s)	Correct	Reference Angle (deg)	Orientation (deg)	Angle Separation (deg)	Corner	Viewing Distance (cm)	Stimulus Size (px)	Fixation Time	Probe Time	Cue Time
4	19	True	f	j	0.0210092279994569	0	-35.0	-36.0	-1.0	SE	46.5	(233, 233)	0.28	0.28	0.75
4	19	True	j	f	0.3017491980008344	0	-35.0	-34.0	1.0	NW	46.5	(233, 233)	0.28	0.28	0.75
4	19	True	j	f	4.046349026999451	0	-35.0	-34.0	1.0	SE	46.5	(233, 233)	0.28	0.28	0.75
4	19	True	j	j	0.5620553160006239	1	-35.0	-34.0	1.0	SE	46.5	(233, 233)	0.28	0.28	0.75
4	19	True	j	j	0.432007663001059	1	-35.0	-34.0	1.0	NW	46.5	(233, 233)	0.28	0.28	0.75
4	19	True	f	j	0.3131853199993202	0	-35.0	-36.0	-1.0	SE	46.5	(233, 233)	0.28	0.28	0.75
4	19	True	j	j	0.1506891700009873	1	-35.0	-34.0	1.0	NW	46.5	(233, 233)	0.28	0.28	0.75
4	19	True	j	f	0.4715069550002226	0	-35.0	-34.0	1.0	SE	46.5	(233, 233)	0.28	0.28	0.75
4	19	True	j	j	0.4608574560006673	1	-35.0	-34.0	1.0	SE	46.5	(233, 233)	0.28	0.28	0.75
4	19	True	f	f	0.6500385830004234	1	-35.0	-36.0	-1.0	SE	46.5	(233, 233)	0.28	0.28	0.75
4	19	True	j	f	1.9584936139999627	0	-35.0	-34.0	1.0	NW	46.5	(233, 233)	0.28	0.28	0.75
4	19	True	f	f	2.37610193799992	1	-35.0	-36.0	-1.0	SE	46.5	(233, 233)	0.28	0.28	0.75
4	19	True	f	j	0.2402446209998743	0	-35.0	-36.0	-1.0	SE	46.5	(233, 233)	0.28	0.28	0.75
4	19	True	j	j	0.3829670699997223	1	-35.0	-34.0	1.0	SE	46.5	(233, 233)	0.28	0.28	0.75
4	19	True	f	j	0.6781887079996523	0	-35.0	-36.0	-1.0	SE	46.5	(233, 233)	0.28	0.28	0.75
4	19	True	f	j	1.6599792960005288	0	-35.0	-36.0	-1.0	NW	46.5	(233, 233)	0.28	0.28	0.75
4	19	True	f	j	0.3446966110004723	0	-35.0	-36.0	-1.0	SE	46.5	(233, 233)	0.28	0.28	0.75
4	19	True	j	f	0.3038536719996045	0	-35.0	-34.0	1.0	NW	46.5	(233, 233)	0.28	0.28	0.75
4	19	True	j	j	0.1718207330013683	1	-35.0	-34.0	1.0	SE	46.5	(233, 233)	0.28	0.28	0.75
4	19	True	j	j	0.4389272309999796	1	-35.0	-34.0	1.0	SE	46.5	(233, 233)	0.28	0.28	0.75
4	19	True	j	j	0.047280792001402	1	-35.0	-34.0	1.0	SE	46.5	(233, 233)	0.28	0.28	0.75
4	19	True	j	j	0.3929491569997481	1	-35.0	-34.0	1.0	SE	46.5	(233, 233)	0.28	0.28	0.75
4	19	True	j	f	0.3154796100006933	0	-35.0	-34.0	1.0	NW	46.5	(233, 233)	0.28	0.28	0.75
4	19	True	f	f	0.3576512479994562	1	-35.0	-36.0	-1.0	NW	46.5	(233, 233)	0.28	0.28	0.75
4	19	True	f	j	0.1444844339985138	0	-35.0	-36.0	-1.0	NW	46.5	(233, 233)	0.28	0.28	0.75
4	19	True	f	f	2.186027522000586	1	-35.0	-36.0	-1.0	NW	46.5	(233, 233)	0.28	0.28	0.75
4	19	True	j	j	2.4213569730000017	1	-35.0	-34.0	1.0	NW	46.5	(233, 233)	0.28	0.28	0.75
4	19	True	j	j	1.685186265000084	1	-35.0	-34.0	1.0	SE	46.5	(233, 233)	0.28	0.28	0.75
4	19	True	f	j	0.2707959889994527	0	-35.0	-36.0	-1.0	SE	46.5	(233, 233)	0.28	0.28	0.75
4	19	True	f	f	0.2340446979997068	1	-35.0	-36.0	-1.0	SE	46.5	(233, 233)	0.28	0.28	0.75
4	19	True	f	f	0.3019943409999541	1	-35.0	-36.0	-1.0	NW	46.5	(233, 233)	0.28	0.28	0.75
4	19	True	f	j	0.3403161370006273	0	-35.0	-36.0	-1.0	SE	46.5	(233, 233)	0.28	0.28	0.75
4	19	True	j	f	0.3854796470004658	0	-35.0	-34.0	1.0	NW	46.5	(233, 233)	0.28	0.28	0.75
4	19	True	f	f	1.5767508190001536	1	-35.0	-36.0	-1.0	NW	46.5	(233, 233)	0.28	0.28	0.75
4	19	True	f	j	0.2749671609999495	0	-35.0	-36.0	-1.0	SE	46.5	(233, 233)	0.28	0.28	0.75
4	19	True	j	f	0.0305936250006197	0	-35.0	-34.0	1.0	NW	46.5	(233, 233)	0.28	0.28	0.75
4	19	True	j	f	0.3171223889985413	0	-35.0	-34.0	1.0	NW	46.5	(233, 233)	0.28	0.28	0.75
4	19	True	j	j	0.2163922859999729	1	-35.0	-34.0	1.0	NW	46.5	(233, 233)	0.28	0.28	0.75
4	19	True	j	j	0.2809507789988856	1	-35.0	-34.0	1.0	SE	46.5	(233, 233)	0.28	0.28	0.75
4	19	True	j	j	0.2654672129992832	1	-35.0	-34.0	1.0	SE	46.5	(233, 233)	0.28	0.28	0.75
4	19	True	j	j	0.2201747880008042	1	-35.0	-34.0	1.0	SE	46.5	(233, 233)	0.28	0.28	0.75
4	19	True	f	j	0.2898301229997742	0	-35.0	-36.0	-1.0	NW	46.5	(233, 233)	0.28	0.28	0.75
4	19	True	j	j	0.6062278270001116	1	-35.0	-34.0	1.0	NW	46.5	(233, 233)	0.28	0.28	0.75
4	19	True	f	j	0.2392607399997359	0	-35.0	-36.0	-1.0	NW	46.5	(233, 233)	0.28	0.28	0.75
4	19	True	f	j	0.5000460400005977	0	-35.0	-36.0	-1.0	NW	46.5	(233, 233)	0.28	0.28	0.75
4	19	True	j	f	0.9485172189997684	0	-35.0	-34.0	1.0	NW	46.5	(233, 233)	0.28	0.28	0.75
4	19	True	f	j	0.2908794470004068	0	-35.0	-36.0	-1.0	SE	46.5	(233, 233)	0.28	0.28	0.75
4	19	True	j	j	0.2912748689996078	1	-35.0	-34.0	1.0	SE	46.5	(233, 233)	0.28	0.28	0.75
4	19	True	f	f	0.3074321669992059	1	-35.0	-36.0	-1.0	NW	46.5	(233, 233)	0.28	0.28	0.75
4	19	True	j	f	0.3948657090004417	0	-35.0	-34.0	1.0	SE	46.5	(233, 233)	0.28	0.28	0.75
4	19	True	j	j	0.3131199859999469	1	-35.0	-34.0	1.0	SE	46.5	(233, 233)	0.28	0.28	0.75
4	19	True	f	f	0.3774808310008666	1	-35.0	-36.0	-1.0	NW	46.5	(233, 233)	0.28	0.28	0.75
4	19	True	f	f	0.5057205600005545	1	-35.0	-36.0	-1.0	SE	46.5	(233, 233)	0.28	0.28	0.75
4	19	True	j	f	0.2883361599997442	0	-35.0	-34.0	1.0	SE	46.5	(233, 233)	0.28	0.28	0.75
4	19	True	f	j	0.0801639569999679	0	-35.0	-36.0	-1.0	SE	46.5	(233, 233)	0.28	0.28	0.75
4	19	True	j	j	0.2603368399995815	1	-35.0	-34.0	1.0	NW	46.5	(233, 233)	0.28	0.28	0.75
4	19	True	j	j	0.2556877269998949	1	-35.0	-34.0	1.0	NW	46.5	(233, 233)	0.28	0.28	0.75
4	19	True	j	j	0.2872119079984259	1	-35.0	-34.0	1.0	SE	46.5	(233, 233)	0.28	0.28	0.75
4	19	True	f	j	0.5316948670006241	0	-35.0	-36.0	-1.0	NW	46.5	(233, 233)	0.28	0.28	0.75
4	19	True	j	j	0.0890248770010657	1	-35.0	-34.0	1.0	NW	46.5	(233, 233)	0.28	0.28	0.75
4	19	True	j	j	0.3313038930009497	1	-35.0	-34.0	1.0	SE	46.5	(233, 233)	0.28	0.28	0.75
4	19	True	f	j	1.0562246790013887	0	-35.0	-36.0	-1.0	SE	46.5	(233, 233)	0.28	0.28	0.75
4	19	True	j	j	1.4900321759996586	1	-35.0	-34.0	1.0	SE	46.5	(233, 233)	0.28	0.28	0.75
4	19	True	f	f	0.083304866000617	1	-35.0	-36.0	-1.0	NW	46.5	(233, 233)	0.28	0.28	0.75
4	19	True	j	j	0.2539236860011442	1	-35.0	-34.0	1.0	NW	46.5	(233, 233)	0.28	0.28	0.75
4	19	True	f	j	0.3923000579998188	0	-35.0	-36.0	-1.0	SE	46.5	(233, 233)	0.28	0.28	0.75
4	19	True	f	f	0.3699433940000745	1	-35.0	-36.0	-1.0	NW	46.5	(233, 233)	0.28	0.28	0.75
4	19	True	j	f	0.3199540690002322	0	-35.0	-34.0	1.0	NW	46.5	(233, 233)	0.28	0.28	0.75
4	19	True	f	f	0.2535319960006745	1	-35.0	-36.0	-1.0	NW	46.5	(233, 233)	0.28	0.28	0.75
4	19	True	f	j	0.3224887259984825	0	-35.0	-36.0	-1.0	SE	46.5	(233, 233)	0.28	0.28	0.75
4	19	True	f	f	0.4331562469997152	1	-35.0	-36.0	-1.0	NW	46.5	(233, 233)	0.28	0.28	0.75
4	19	True	f	j	0.3320764740001323	0	-35.0	-36.0	-1.0	SE	46.5	(233, 233)	0.28	0.28	0.75
4	19	True	f	j	0.0889975629997934	0	-35.0	-36.0	-1.0	SE	46.5	(233, 233)	0.28	0.28	0.75
4	19	True	j	j	0.3299494870007038	1	-35.0	-34.0	1.0	SE	46.5	(233, 233)	0.28	0.28	0.75
4	19	True	j	f	0.2250224580002395	0	-35.0	-34.0	1.0	SE	46.5	(233, 233)	0.28	0.28	0.75
4	19	True	f	f	0.2559362430001783	1	-35.0	-36.0	-1.0	NW	46.5	(233, 233)	0.28	0.28	0.75
4	19	True	f	j	0.1662644749994797	0	-35.0	-36.0	-1.0	SE	46.5	(233, 233)	0.28	0.28	0.75
4	19	True	f	f	0.3665118859989889	1	-35.0	-36.0	-1.0	NW	46.5	(233, 233)	0.28	0.28	0.75
4	19	True	j	j	0.1678402029992867	1	-35.0	-34.0	1.0	NW	46.5	(233, 233)	0.28	0.28	0.75
4	19	True	f	j	0.1654462860005878	0	-35.0	-36.0	-1.0	SE	46.5	(233, 233)	0.28	0.28	0.75
4	19	True	f	j	0.2912318639992008	0	-35.0	-36.0	-1.0	NW	46.5	(233, 233)	0.28	0.28	0.75
4	19	True	f	f	0.3156852860010986	1	-35.0	-36.0	-1.0	SE	46.5	(233, 233)	0.28	0.28	0.75
4	19	True	j	j	0.2682166970007529	1	-35.0	-34.0	1.0	SE	46.5	(233, 233)	0.28	0.28	0.75
4	19	True	j	f	0.3321659299999737	0	-35.0	-34.0	1.0	SE	46.5	(233, 233)	0.28	0.28	0.75
4	19	True	j	j	0.309743953999714	1	-35.0	-34.0	1.0	SE	46.5	(233, 233)	0.28	0.28	0.75
4	19	True	f	j	0.2658554899990122	0	-35.0	-36.0	-1.0	NW	46.5	(233, 233)	0.28	0.28	0.75
4	19	True	f	j	0.2773169510001025	0	-35.0	-36.0	-1.0	SE	46.5	(233, 233)	0.28	0.28	0.75
4	19	True	f	j	0.4034633749997738	0	-35.0	-36.0	-1.0	SE	46.5	(233, 233)	0.28	0.28	0.75
4	19	True	f	f	0.275510793999274	1	-35.0	-36.0	-1.0	NW	46.5	(233, 233)	0.28	0.28	0.75
4	19	True	j	j	0.2257768539984681	1	-35.0	-34.0	1.0	NW	46.5	(233, 233)	0.28	0.28	0.75
4	19	True	j	j	0.0315654759997414	1	-35.0	-34.0	1.0	SE	46.5	(233, 233)	0.28	0.28	0.75
4	19	True	f	j	0.2027588629989622	0	-35.0	-36.0	-1.0	SE	46.5	(233, 233)	0.28	0.28	0.75
4	19	True	f	f	0.2703303310008778	1	-35.0	-36.0	-1.0	NW	46.5	(233, 233)	0.28	0.28	0.75
4	19	True	f	f	0.067331035999814	1	-35.0	-36.0	-1.0	NW	46.5	(233, 233)	0.28	0.28	0.75
4	19	True	f	f	0.318752064000364	1	-35.0	-36.0	-1.0	NW	46.5	(233, 233)	0.28	0.28	0.75
4	19	True	f	f	0.1424115870013338	1	-35.0	-36.0	-1.0	NW	46.5	(233, 233)	0.28	0.28	0.75
4	19	True	j	j	0.4425318260000495	1	-35.0	-34.0	1.0	SE	46.5	(233, 233)	0.28	0.28	0.75
4	19	True	f	j	0.2855407099996228	0	-35.0	-36.0	-1.0	NW	46.5	(233, 233)	0.28	0.28	0.75
4	19	True	f	j	0.1994722079998609	0	-35.0	-36.0	-1.0	NW	46.5	(233, 233)	0.28	0.28	0.75
4	19	True	f	f	0.3116032500001893	1	-35.0	-36.0	-1.0	NW	46.5	(233, 233)	0.28	0.28	0.75
4	19	True	j	f	0.2518577329992695	0	-35.0	-34.0	1.0	NW	46.5	(233, 233)	0.28	0.28	0.75
4	19	True	f	j	0.2578187580002122	0	-35.0	-36.0	-1.0	NW	46.5	(233, 233)	0.28	0.28	0.75
4	19	True	j	j	0.2604312989988102	1	-35.0	-34.0	1.0	SE	46.5	(233, 233)	0.28	0.28	0.75
4	19	True	j	j	0.3116567259985459	1	-35.0	-34.0	1.0	SE	46.5	(233, 233)	0.28	0.28	0.75
4	19	True	j	j	0.282025516999056	1	-35.0	-34.0	1.0	SE	46.5	(233, 233)	0.28	0.28	0.75
4	19	True	f	j	0.7092778890000773	0	-35.0	-36.0	-1.0	NW	46.5	(233, 233)	0.28	0.28	0.75
4	19	True	j	j	0.3269464650002192	1	-35.0	-34.0	1.0	SE	46.5	(233, 233)	0.28	0.28	0.75
4	19	True	j	j	0.0194785680014319	1	-35.0	-34.0	1.0	SE	46.5	(233, 233)	0.28	0.28	0.75
4	19	True	j	f	0.6665810400008922	0	-35.0	-34.0	1.0	SE	46.5	(233, 233)	0.28	0.28	0.75
4	19	True	f	j	0.3249457759993674	0	-35.0	-36.0	-1.0	NW	46.5	(233, 233)	0.28	0.28	0.75
4	19	True	f	j	0.4115006829997583	0	-35.0	-36.0	-1.0	SE	46.5	(233, 233)	0.28	0.28	0.75
4	19	True	j	j	0.3072628320005606	1	-35.0	-34.0	1.0	SE	46.5	(233, 233)	0.28	0.28	0.75
4	19	True	j	j	0.0383886140007234	1	-35.0	-34.0	1.0	SE	46.5	(233, 233)	0.28	0.28	0.75
4	19	True	j	j	0.2536063299994566	1	-35.0	-34.0	1.0	NW	46.5	(233, 233)	0.28	0.28	0.75
4	19	True	j	j	0.2715236949989048	1	-35.0	-34.0	1.0	NW	46.5	(233, 233)	0.28	0.28	0.75
4	19	True	j	j	0.2563719990012032	1	-35.0	-34.0	1.0	SE	46.5	(233, 233)	0.28	0.28	0.75
4	19	True	j	j	0.3889719529997819	1	-35.0	-34.0	1.0	NW	46.5	(233, 233)	0.28	0.28	0.75
4	19	True	j	j	0.3705508459988778	1	-35.0	-34.0	1.0	SE	46.5	(233, 233)	0.28	0.28	0.75
4	19	True	j	f	0.0743510810007137	0	-35.0	-34.0	1.0	NW	46.5	(233, 233)	0.28	0.28	0.75
4	19	True	f	f	1.111619339999379	1	-35.0	-36.0	-1.0	SE	46.5	(233, 233)	0.28	0.28	0.75
4	19	True	f	f	0.3772664160005661	1	-35.0	-36.0	-1.0	NW	46.5	(233, 233)	0.28	0.28	0.75
4	19	True	f	f	0.2724542889991426	1	-35.0	-36.0	-1.0	NW	46.5	(233, 233)	0.28	0.28	0.75
4	19	True	f	j	0.3458693619995756	0	-35.0	-36.0	-1.0	NW	46.5	(233, 233)	0.28	0.28	0.75
4	19	True	f	j	0.4655355979994056	0	-35.0	-36.0	-1.0	SE	46.5	(233, 233)	0.28	0.28	0.75
4	19	True	f	f	0.0290663699997821	1	-35.0	-36.0	-1.0	SE	46.5	(233, 233)	0.28	0.28	0.75
4	19	True	f	f	0.2697581659995194	1	-35.0	-36.0	-1.0	NW	46.5	(233, 233)	0.28	0.28	0.75
4	19	True	f	f	0.3013578940008301	1	-35.0	-36.0	-1.0	NW	46.5	(233, 233)	0.28	0.28	0.75
4	19	True	f	f	0.2988356120004027	1	-35.0	-36.0	-1.0	NW	46.5	(233, 233)	0.28	0.28	0.75
4	19	True	f	f	0.2306520410002122	1	-35.0	-36.0	-1.0	NW	46.5	(233, 233)	0.28	0.28	0.75
4	19	True	f	f	0.330048865000208	1	-35.0	-36.0	-1.0	NW	46.5	(233, 233)	0.28	0.28	0.75
4	19	True	f	f	0.2575436900006025	1	-35.0	-36.0	-1.0	NW	46.5	(233, 233)	0.28	0.28	0.75
4	19	True	f	f	0.8997430190011073	1	-35.0	-36.0	-1.0	SE	46.5	(233, 233)	0.28	0.28	0.75
4	19	True	j	f	0.2864719379995222	0	-35.0	-34.0	1.0	NW	46.5	(233, 233)	0.28	0.28	0.75
4	19	True	f	j	0.2799003050004103	0	-35.0	-36.0	-1.0	SE	46.5	(233, 233)	0.28	0.28	0.75
4	19	True	f	j	0.2795438260000082	0	-35.0	-36.0	-1.0	NW	46.5	(233, 233)	0.28	0.28	0.75
4	19	True	f	f	0.3854932119993464	1	-35.0	-36.0	-1.0	NW	46.5	(233, 233)	0.28	0.28	0.75
4	19	True	f	f	0.3849412540002959	1	-35.0	-36.0	-1.0	NW	46.5	(233, 233)	0.28	0.28	0.75
4	19	True	f	j	0.5442866780012992	0	-35.0	-36.0	-1.0	SE	46.5	(233, 233)	0.28	0.28	0.75
4	19	True	j	f	0.2954978670004493	0	-35.0	-34.0	1.0	NW	46.5	(233, 233)	0.28	0.28	0.75
4	19	True	f	f	0.3307549370001652	1	-35.0	-36.0	-1.0	NW	46.5	(233, 233)	0.28	0.28	0.75
4	19	True	f	j	0.3052661010005977	0	-35.0	-36.0	-1.0	NW	46.5	(233, 233)	0.28	0.28	0.75
4	19	True	f	f	1.015911115999188	1	-35.0	-36.0	-1.0	SE	46.5	(233, 233)	0.28	0.28	0.75
4	19	True	j	j	0.1502253470007417	1	-35.0	-34.0	1.0	SE	46.5	(233, 233)	0.28	0.28	0.75
4	19	True	f	j	0.150590960000045	0	-35.0	-36.0	-1.0	NW	46.5	(233, 233)	0.28	0.28	0.75
4	19	True	f	j	0.2773327459999564	0	-35.0	-36.0	-1.0	NW	46.5	(233, 233)	0.28	0.28	0.75
4	19	True	j	j	0.237540293001075	1	-35.0	-34.0	1.0	SE	46.5	(233, 233)	0.28	0.28	0.75
4	19	True	j	j	0.2778014060004352	1	-35.0	-34.0	1.0	SE	46.5	(233, 233)	0.28	0.28	0.75
4	19	True	f	j	0.9904298600013136	0	-35.0	-36.0	-1.0	NW	46.5	(233, 233)	0.28	0.28	0.75
4	19	True	f	f	0.5272697710006469	1	-35.0	-36.0	-1.0	SE	46.5	(233, 233)	0.28	0.28	0.75
4	19	True	j	f	0.2810833639996417	0	-35.0	-34.0	1.0	SE	46.5	(233, 233)	0.28	0.28	0.75
4	19	True	j	f	0.4874093280013767	0	-35.0	-34.0	1.0	SE	46.5	(233, 233)	0.28	0.28	0.75
4	19	True	f	f	0.1963670730001467	1	-35.0	-36.0	-1.0	SE	46.5	(233, 233)	0.28	0.28	0.75
4	19	True	f	f	0.0094220980008685	1	-35.0	-36.0	-1.0	NW	46.5	(233, 233)	0.28	0.28	0.75
4	19	True	f	f	0.310182295001141	1	-35.0	-36.0	-1.0	SE	46.5	(233, 233)	0.28	0.28	0.75
4	19	True	f	f	0.3339687539992155	1	-35.0	-36.0	-1.0	SE	46.5	(233, 233)	0.28	0.28	0.75
4	19	True	j	f	0.2916711250018124	0	-35.0	-34.0	1.0	SE	46.5	(233, 233)	0.28	0.28	0.75
4	19	True	j	j	0.2837622360002569	1	-35.0	-34.0	1.0	SE	46.5	(233, 233)	0.28	0.28	0.75
4	19	True	j	j	0.2808071269992069	1	-35.0	-34.0	1.0	SE	46.5	(233, 233)	0.28	0.28	0.75
4	19	True	j	f	0.6035382709997066	0	-35.0	-34.0	1.0	NW	46.5	(233, 233)	0.28	0.28	0.75
4	19	True	j	j	0.2219425489984132	1	-35.0	-34.0	1.0	SE	46.5	(233, 233)	0.28	0.28	0.75
4	19	True	j	j	0.1623181520008074	1	-35.0	-34.0	1.0	SE	46.5	(233, 233)	0.28	0.28	0.75
4	19	True	j	j	0.6318329459991219	1	-35.0	-34.0	1.0	SE	46.5	(233, 233)	0.28	0.28	0.75
4	19	True	f	j	0.5016134300003614	0	-35.0	-36.0	-1.0	SE	46.5	(233, 233)	0.28	0.28	0.75
4	19	True	f	f	0.3018816149997292	1	-35.0	-36.0	-1.0	NW	46.5	(233, 233)	0.28	0.28	0.75
4	19	True	f	f	0.01564542000051	1	-35.0	-36.0	-1.0	NW	46.5	(233, 233)	0.28	0.28	0.75
4	19	True	f	j	0.2960831099990173	0	-35.0	-36.0	-1.0	SE	46.5	(233, 233)	0.28	0.28	0.75
4	19	True	j	j	0.0539910589995997	1	-35.0	-34.0	1.0	SE	46.5	(233, 233)	0.28	0.28	0.75
4	19	True	f	j	0.0779807029994117	0	-35.0	-36.0	-1.0	NW	46.5	(233, 233)	0.28	0.28	0.75
4	19	True	j	j	0.1192579650014522	1	-35.0	-34.0	1.0	NW	46.5	(233, 233)	0.28	0.28	0.75
4	19	True	f	j	0.1055437449995224	0	-35.0	-36.0	-1.0	SE	46.5	(233, 233)	0.28	0.28	0.75
4	19	True	f	f	0.2295210040010715	1	-35.0	-36.0	-1.0	NW	46.5	(233, 233)	0.28	0.28	0.75
4	19	True	f	j	0.0311916219998238	0	-35.0	-36.0	-1.0	SE	46.5	(233, 233)	0.28	0.28	0.75
4	19	True	j	j	0.0297275139982957	1	-35.0	-34.0	1.0	SE	46.5	(233, 233)	0.28	0.28	0.75
4	19	True	f	j	0.2560917039991182	0	-35.0	-36.0	-1.0	NW	46.5	(233, 233)	0.28	0.28	0.75
4	19	True	j	j	0.1707948999992368	1	-35.0	-34.0	1.0	NW	46.5	(233, 233)	0.28	0.28	0.75
4	19	True	f	j	0.3882524919990828	0	-35.0	-36.0	-1.0	SE	46.5	(233, 233)	0.28	0.28	0.75
4	19	True	j	j	0.3127630540002428	1	-35.0	-34.0	1.0	SE	46.5	(233, 233)	0.28	0.28	0.75
4	19	True	j	j	0.2614946900012	1	-35.0	-34.0	1.0	NW	46.5	(233, 233)	0.28	0.28	0.75
4	19	True	f	j	0.308806001999983	0	-35.0	-36.0	-1.0	SE	46.5	(233, 233)	0.28	0.28	0.75
4	19	True	j	j	0.1137539270002889	1	-35.0	-34.0	1.0	NW	46.5	(233, 233)	0.28	0.28	0.75
4	19	True	f	j	0.2850974350003525	0	-35.0	-36.0	-1.0	SE	46.5	(233, 233)	0.28	0.28	0.75
4	19	True	f	f	0.2741544689997681	1	-35.0	-36.0	-1.0	SE	46.5	(233, 233)	0.28	0.28	0.75
4	19	True	f	f	0.4040692079997825	1	-35.0	-36.0	-1.0	SE	46.5	(233, 233)	0.28	0.28	0.75
4	19	True	j	f	0.2849395020002703	0	-35.0	-34.0	1.0	SE	46.5	(233, 233)	0.28	0.28	0.75
4	19	True	f	f	0.2609855089995108	1	-35.0	-36.0	-1.0	SE	46.5	(233, 233)	0.28	0.28	0.75
4	19	True	f	f	0.2328567780004959	1	-35.0	-36.0	-1.0	NW	46.5	(233, 233)	0.28	0.28	0.75
4	19	True	f	f	0.2950454999991052	1	-35.0	-36.0	-1.0	SE	46.5	(233, 233)	0.28	0.28	0.75
4	19	True	f	f	0.2936119799996959	1	-35.0	-36.0	-1.0	SE	46.5	(233, 233)	0.28	0.28	0.75
4	19	True	f	f	0.2335955969992937	1	-35.0	-36.0	-1.0	NW	46.5	(233, 233)	0.28	0.28	0.75
4	19	True	f	f	0.3030803299989202	1	-35.0	-36.0	-1.0	NW	46.5	(233, 233)	0.28	0.28	0.75
4	19	True	f	j	0.2631114420000813	0	-35.0	-36.0	-1.0	SE	46.5	(233, 233)	0.28	0.28	0.75
4	19	True	f	j	0.2217422379999334	0	-35.0	-36.0	-1.0	NW	46.5	(233, 233)	0.28	0.28	0.75
4	19	True	f	f	0.0800912979993881	1	-35.0	-36.0	-1.0	NW	46.5	(233, 233)	0.28	0.28	0.75
4	19	True	j	j	0.2048504169997613	1	-35.0	-34.0	1.0	SE	46.5	(233, 233)	0.28	0.28	0.75
4	19	True	f	j	0.2349720150014036	0	-35.0	-36.0	-1.0	NW	46.5	(233, 233)	0.28	0.28	0.75
4	19	True	f	j	0.1977956320006342	0	-35.0	-36.0	-1.0	SE	46.5	(233, 233)	0.28	0.28	0.75
4	19	True	f	f	0.3411682449986983	1	-35.0	-36.0	-1.0	SE	46.5	(233, 233)	0.28	0.28	0.75
4	19	True	j	f	0.3529391089996352	0	-35.0	-34.0	1.0	SE	46.5	(233, 233)	0.28	0.28	0.75
4	19	True	j	f	0.3252718719995755	0	-35.0	-34.0	1.0	NW	46.5	(233, 233)	0.28	0.28	0.75
4	19	True	f	f	0.2618411179992108	1	-35.0	-36.0	-1.0	SE	46.5	(233, 233)	0.28	0.28	0.75
4	19	True	f	j	0.3019991460005258	0	-35.0	-36.0	-1.0	SE	46.5	(233, 233)	0.28	0.28	0.75
4	19	True	f	j	0.3547954310015484	0	-35.0	-36.0	-1.0	SE	46.5	(233, 233)	0.28	0.28	0.75
4	19	True	f	j	0.2392230990008101	0	-35.0	-36.0	-1.0	NW	46.5	(233, 233)	0.28	0.28	0.75
4	19	True	f	j	0.3327687979999609	0	-35.0	-36.0	-1.0	NW	46.5	(233, 233)	0.28	0.28	0.75
4	19	True	j	j	2.261153875999298	1	-35.0	-34.0	1.0	SE	46.5	(233, 233)	0.28	0.28	0.75
4	19	True	j	j	0.8571715959988069	1	-35.0	-34.0	1.0	NW	46.5	(233, 233)	0.28	0.28	0.75
4	19	True	f	j	0.0723210659998585	0	-35.0	-36.0	-1.0	SE	46.5	(233, 233)	0.28	0.28	0.75
4	19	True	j	j	0.1965434180001466	1	-35.0	-34.0	1.0	NW	46.5	(233, 233)	0.28	0.28	0.75
4	19	True	j	j	1.1755068580005172	1	-35.0	-34.0	1.0	SE	46.5	(233, 233)	0.28	0.28	0.75
4	19	True	j	j	0.3672744590003276	1	-35.0	-34.0	1.0	NW	46.5	(233, 233)	0.28	0.28	0.75
4	19	True	f	j	0.1917863210001087	0	-35.0	-36.0	-1.0	NW	46.5	(233, 233)	0.28	0.28	0.75
4	19	True	j	j	0.2535147439994034	1	-35.0	-34.0	1.0	SE	46.5	(233, 233)	0.28	0.28	0.75
4	19	True	j	j	0.3677258299994719	1	-35.0	-34.0	1.0	NW	46.5	(233, 233)	0.28	0.28	0.75
4	19	True	f	j	0.3565959940005996	0	-35.0	-36.0	-1.0	NW	46.5	(233, 233)	0.28	0.28	0.75
4	19	True	f	j	0.4005282760008413	0	-35.0	-36.0	-1.0	SE	46.5	(233, 233)	0.28	0.28	0.75
4	19	True	j	f	0.3075711910005339	0	-35.0	-34.0	1.0	SE	46.5	(233, 233)	0.28	0.28	0.75
4	19	True	j	j	0.26119505799943	1	-35.0	-34.0	1.0	SE	46.5	(233, 233)	0.28	0.28	0.75
4	19	True	j	j	0.2785439879990008	1	-35.0	-34.0	1.0	NW	46.5	(233, 233)	0.28	0.28	0.75
4	19	True	f	j	0.0914838270000473	0	-35.0	-36.0	-1.0	SE	46.5	(233, 233)	0.28	0.28	0.75
4	19	True	f	j	0.1460320409987616	0	-35.0	-36.0	-1.0	SE	46.5	(233, 233)	0.28	0.28	0.75
4	19	True	f	j	0.235963797000295	0	-35.0	-36.0	-1.0	NW	46.5	(233, 233)	0.28	0.28	0.75
4	19	True	j	j	0.3003936609984521	1	-35.0	-34.0	1.0	SE	46.5	(233, 233)	0.28	0.28	0.75
4	19	True	j	j	1.2606461980012682	1	-35.0	-34.0	1.0	NW	46.5	(233, 233)	0.28	0.28	0.75
4	19	True	j	j	0.5309164770005737	1	-35.0	-34.0	1.0	SE	46.5	(233, 233)	0.28	0.28	0.75
4	19	True	f	j	0.4787668950011721	0	-35.0	-36.0	-1.0	NW	46.5	(233, 233)	0.28	0.28	0.75
4	19	True	f	j	3.363846965999983	0	-35.0	-36.0	-1.0	SE	46.5	(233, 233)	0.28	0.28	0.75
4	19	True	j	f	0.9105979159994604	0	-35.0	-34.0	1.0	SE	46.5	(233, 233)	0.28	0.28	0.75
4	19	True	f	f	0.3648348360002273	1	-35.0	-36.0	-1.0	NW	46.5	(233, 233)	0.28	0.28	0.75
4	19	True	f	f	0.2881681240014586	1	-35.0	-36.0	-1.0	NW	46.5	(233, 233)	0.28	0.28	0.75
4	19	True	f	f	0.180922384999576	1	-35.0	-36.0	-1.0	NW	46.5	(233, 233)	0.28	0.28	0.75
4	19	True	j	f	0.2461728550006228	0	-35.0	-34.0	1.0	SE	46.5	(233, 233)	0.28	0.28	0.75
4	19	True	j	f	0.8231616630000644	0	-35.0	-34.0	1.0	SE	46.5	(233, 233)	0.28	0.28	0.75
4	19	True	f	f	0.3156919970006129	1	-35.0	-36.0	-1.0	NW	46.5	(233, 233)	0.28	0.28	0.75
4	19	True	j	f	0.2927866680001898	0	-35.0	-34.0	1.0	SE	46.5	(233, 233)	0.28	0.28	0.75
4	19	True	f	f	0.2469859359989641	1	-35.0	-36.0	-1.0	NW	46.5	(233, 233)	0.28	0.28	0.75
4	19	True	f	j	0.114545745000214	0	-35.0	-36.0	-1.0	SE	46.5	(233, 233)	0.28	0.28	0.75
4	19	True	f	j	0.2714760460003163	0	-35.0	-36.0	-1.0	SE	46.5	(233, 233)	0.28	0.28	0.75
4	19	True	j	f	0.2318815979997452	0	-35.0	-34.0	1.0	NW	46.5	(233, 233)	0.28	0.28	0.75
4	19	True	j	j	0.275703244999022	1	-35.0	-34.0	1.0	NW	46.5	(233, 233)	0.28	0.28	0.75
4	19	True	f	j	0.3686127959990699	0	-35.0	-36.0	-1.0	SE	46.5	(233, 233)	0.28	0.28	0.75
4	19	True	j	j	0.0230395010003121	1	-35.0	-34.0	1.0	NW	46.5	(233, 233)	0.28	0.28	0.75
4	19	True	j	f	0.1055818559998442	0	-35.0	-34.0	1.0	NW	46.5	(233, 233)	0.28	0.28	0.75
4	19	True	j	j	0.068812331999652	1	-35.0	-34.0	1.0	SE	46.5	(233, 233)	0.28	0.28	0.75
4	19	True	j	f	0.0091611579991877	0	-35.0	-34.0	1.0	NW	46.5	(233, 233)	0.28	0.28	0.75
4	19	True	j	j	0.0196936809988983	1	-35.0	-34.0	1.0	NW	46.5	(233, 233)	0.28	0.28	0.75
4	19	True	j	j	0.2908893300009367	1	-35.0	-34.0	1.0	SE	46.5	(233, 233)	0.28	0.28	0.75
4	19	True	j	j	0.2211428119990159	1	-35.0	-34.0	1.0	SE	46.5	(233, 233)	0.28	0.28	0.75
4	19	True	j	f	0.3620050230001652	0	-35.0	-34.0	1.0	NW	46.5	(233, 233)	0.28	0.28	0.75
4	19	True	j	j	0.1506921420004801	1	-35.0	-34.0	1.0	NW	46.5	(233, 233)	0.28	0.28	0.75
4	19	True	j	j	0.1710020619993884	1	-35.0	-34.0	1.0	SE	46.5	(233, 233)	0.28	0.28	0.75
4	19	True	j	j	0.1728915099993173	1	-35.0	-34.0	1.0	NW	46.5	(233, 233)	0.28	0.28	0.75
4	19	True	j	j	0.2719291510002222	1	-35.0	-34.0	1.0	SE	46.5	(233, 233)	0.28	0.28	0.75
4	19	True	j	j	0.3647989279998	1	-35.0	-34.0	1.0	SE	46.5	(233, 233)	0.28	0.28	0.75
4	19	True	j	f	0.030816776001302	0	-35.0	-34.0	1.0	SE	46.5	(233, 233)	0.28	0.28	0.75
4	19	True	j	j	0.3578946359994006	1	-35.0	-34.0	1.0	SE	46.5	(233, 233)	0.28	0.28	0.75
4	19	True	f	j	0.3307269340002676	0	-35.0	-36.0	-1.0	NW	46.5	(233, 233)	0.28	0.28	0.75
4	19	True	f	j	0.0032374559996242	0	-35.0	-36.0	-1.0	SE	46.5	(233, 233)	0.28	0.28	0.75
4	19	True	j	f	0.2767022030002408	0	-35.0	-34.0	1.0	NW	46.5	(233, 233)	0.28	0.28	0.75
4	19	True	j	j	0.2062039810007263	1	-35.0	-34.0	1.0	NW	46.5	(233, 233)	0.28	0.28	0.75
4	19	True	f	j	0.497996456000692	0	-35.0	-36.0	-1.0	NW	46.5	(233, 233)	0.28	0.28	0.75
4	19	True	j	j	0.2446425590005674	1	-35.0	-34.0	1.0	SE	46.5	(233, 233)	0.28	0.28	0.75
4	19	True	f	j	0.2949857960011286	0	-35.0	-36.0	-1.0	NW	46.5	(233, 233)	0.28	0.28	0.75
4	19	True	f	f	0.0634659100014687	1	-35.0	-36.0	-1.0	NW	46.5	(233, 233)	0.28	0.28	0.75
4	19	True	j	f	1.251433546000044	0	-35.0	-34.0	1.0	SE	46.5	(233, 233)	0.28	0.28	0.75
4	19	True	j	j	0.1146656599994457	1	-35.0	-34.0	1.0	SE	46.5	(233, 233)	0.28	0.28	0.75
4	19	True	f	j	0.2553343729996413	0	-35.0	-36.0	-1.0	SE	46.5	(233, 233)	0.28	0.28	0.75
4	19	True	f	j	0.3116690079987165	0	-35.0	-36.0	-1.0	SE	46.5	(233, 233)	0.28	0.28	0.75
4	19	True	f	f	0.2653792929995688	1	-35.0	-36.0	-1.0	NW	46.5	(233, 233)	0.28	0.28	0.75
4	19	True	f	f	0.325426575000165	1	-35.0	-36.0	-1.0	SE	46.5	(233, 233)	0.28	0.28	0.75
4	19	True	j	f	0.240767772998879	0	-35.0	-34.0	1.0	SE	46.5	(233, 233)	0.28	0.28	0.75
4	19	True	j	j	0.1183322950000729	1	-35.0	-34.0	1.0	SE	46.5	(233, 233)	0.28	0.28	0.75
4	19	True	f	f	0.1824493629992503	1	-35.0	-36.0	-1.0	NW	46.5	(233, 233)	0.28	0.28	0.75
4	19	True	f	j	0.3085648020005465	0	-35.0	-36.0	-1.0	SE	46.5	(233, 233)	0.28	0.28	0.75
4	19	True	j	j	0.2683960839985957	1	-35.0	-34.0	1.0	SE	46.5	(233, 233)	0.28	0.28	0.75
4	19	True	f	j	0.1188102359992626	0	-35.0	-36.0	-1.0	SE	46.5	(233, 233)	0.28	0.28	0.75
4	19	True	f	f	0.3475350490007258	1	-35.0	-36.0	-1.0	NW	46.5	(233, 233)	0.28	0.28	0.75
4	19	True	f	j	0.1176309530001162	0	-35.0	-36.0	-1.0	SE	46.5	(233, 233)	0.28	0.28	0.75
4	19	True	j	f	0.5493362189990876	0	-35.0	-34.0	1.0	SE	46.5	(233, 233)	0.28	0.28	0.75
4	19	True	f	j	0.2707081690004997	0	-35.0	-36.0	-1.0	SE	46.5	(233, 233)	0.28	0.28	0.75
4	19	True	f	f	0.3164566650011693	1	-35.0	-36.0	-1.0	NW	46.5	(233, 233)	0.28	0.28	0.75
4	19	True	j	f	0.1359416880004573	0	-35.0	-34.0	1.0	NW	46.5	(233, 233)	0.28	0.28	0.75
4	19	True	f	j	0.3333759430006466	0	-35.0	-36.0	-1.0	SE	46.5	(233, 233)	0.28	0.28	0.75
4	19	True	j	j	0.2705138020010054	1	-35.0	-34.0	1.0	NW	46.5	(233, 233)	0.28	0.28	0.75
4	19	True	f	j	0.4524073550001048	0	-35.0	-36.0	-1.0	NW	46.5	(233, 233)	0.28	0.28	0.75
4	19	True	f	j	0.0953486700000212	0	-35.0	-36.0	-1.0	NW	46.5	(233, 233)	0.28	0.28	0.75
4	19	True	j	j	0.9852677859998948	1	-35.0	-34.0	1.0	SE	46.5	(233, 233)	0.28	0.28	0.75
4	19	True	j	f	0.4456541590006964	0	-35.0	-34.0	1.0	SE	46.5	(233, 233)	0.28	0.28	0.75
4	19	True	j	f	0.4849919379994389	0	-35.0	-34.0	1.0	NW	46.5	(233, 233)	0.28	0.28	0.75
4	19	True	j	f	0.0945702360004361	0	-35.0	-34.0	1.0	SE	46.5	(233, 233)	0.28	0.28	0.75
4	19	True	j	j	0.068470307998723	1	-35.0	-34.0	1.0	SE	46.5	(233, 233)	0.28	0.28	0.75
4	19	True	j	j	0.2470252989987784	1	-35.0	-34.0	1.0	NW	46.5	(233, 233)	0.28	0.28	0.75
4	19	True	f	j	0.2848091739997471	0	-35.0	-36.0	-1.0	NW	46.5	(233, 233)	0.28	0.28	0.75
4	19	True	f	f	0.4879355080011009	1	-35.0	-36.0	-1.0	SE	46.5	(233, 233)	0.28	0.28	0.75
4	19	True	j	f	0.2088196990007418	0	-35.0	-34.0	1.0	NW	46.5	(233, 233)	0.28	0.28	0.75
4	19	True	f	j	0.3516454489999887	0	-35.0	-36.0	-1.0	SE	46.5	(233, 233)	0.28	0.28	0.75
4	19	True	f	f	0.0294012819995259	1	-35.0	-36.0	-1.0	NW	46.5	(233, 233)	0.28	0.28	0.75
4	19	True	f	f	3.243828452999878	1	-35.0	-36.0	-1.0	SE	46.5	(233, 233)	0.28	0.28	0.75
4	19	True	f	f	0.4627486350000254	1	-35.0	-36.0	-1.0	NW	46.5	(233, 233)	0.28	0.28	0.75
4	19	True	j	j	0.3938358270006574	1	-35.0	-34.0	1.0	SE	46.5	(233, 233)	0.28	0.28	0.75
4	19	True	j	j	0.3177387830000953	1	-35.0	-34.0	1.0	SE	46.5	(233, 233)	0.28	0.28	0.75
4	19	True	f	j	0.2536168879996694	0	-35.0	-36.0	-1.0	SE	46.5	(233, 233)	0.28	0.28	0.75
4	19	True	j	j	0.4088558470011776	1	-35.0	-34.0	1.0	NW	46.5	(233, 233)	0.28	0.28	0.75
4	19	True	j	j	0.1294825799996033	1	-35.0	-34.0	1.0	SE	46.5	(233, 233)	0.28	0.28	0.75
4	19	True	j	j	0.0465196019995346	1	-35.0	-34.0	1.0	SE	46.5	(233, 233)	0.28	0.28	0.75
4	19	True	j	j	0.3817709680006373	1	-35.0	-34.0	1.0	SE	46.5	(233, 233)	0.28	0.28	0.75
4	19	True	j	j	0.289302649000092	1	-35.0	-34.0	1.0	SE	46.5	(233, 233)	0.28	0.28	0.75
4	19	True	f	f	0.0940117550017021	1	-35.0	-36.0	-1.0	SE	46.5	(233, 233)	0.28	0.28	0.75
4	19	True	j	f	0.3455135709991737	0	-35.0	-34.0	1.0	NW	46.5	(233, 233)	0.28	0.28	0.75
4	19	True	f	j	0.3351590450001822	0	-35.0	-36.0	-1.0	NW	46.5	(233, 233)	0.28	0.28	0.75
4	19	True	f	j	0.2578393029998551	0	-35.0	-36.0	-1.0	SE	46.5	(233, 233)	0.28	0.28	0.75
4	19	True	j	j	0.0661865870006295	1	-35.0	-34.0	1.0	NW	46.5	(233, 233)	0.28	0.28	0.75
4	19	True	j	j	0.2778342689998681	1	-35.0	-34.0	1.0	NW	46.5	(233, 233)	0.28	0.28	0.75
4	19	True	j	j	1.1113803000007465	1	-35.0	-34.0	1.0	NW	46.5	(233, 233)	0.28	0.28	0.75
4	19	True	f	j	0.01881137700002	0	-35.0	-36.0	-1.0	SE	46.5	(233, 233)	0.28	0.28	0.75
4	19	True	f	f	3.4557926260004024	1	-35.0	-36.0	-1.0	NW	46.5	(233, 233)	0.28	0.28	0.75
4	19	True	f	j	0.1385713050003687	0	-35.0	-36.0	-1.0	NW	46.5	(233, 233)	0.28	0.28	0.75
4	19	True	f	f	0.057285775001219	1	-35.0	-36.0	-1.0	NW	46.5	(233, 233)	0.28	0.28	0.75
4	19	True	j	j	0.0778913209996972	1	-35.0	-34.0	1.0	SE	46.5	(233, 233)	0.28	0.28	0.75
4	19	True	j	j	0.2646338119993743	1	-35.0	-34.0	1.0	NW	46.5	(233, 233)	0.28	0.28	0.75
4	19	True	f	f	0.7869182869999349	1	-35.0	-36.0	-1.0	NW	46.5	(233, 233)	0.28	0.28	0.75
