# Supplementary material for: The curriculum effect in visual learning: The role of readout dimensionality
Source: PLoS Comput Biol. 2026 Jul 24;22(7):e1014553. doi: 10.1371/journal.pcbi.1014553 (PMC13432104; doi:10.1371/journal.pcbi.1014553)
Supplement: S1 Data — (ZIP) [file pcbi.1014553.s009.zip › Data_Final_for_Repository/Non-sequential_subjects/Subject004/20250120_Subject004_NONSEQ_Day_2.csv]

Participant ID	Age	Train	Correct Response	Response	Response time (s)	Correct	Reference Angle (deg)	Orientation (deg)	Angle Separation (deg)	Corner	Viewing Distance (cm)	Stimulus Size (px)	Fixation Time	Probe Time	Cue Time
4	19	True	j	j	0.5779275780005264	1	-35.0	-34.0	1.0	SE	46.5	(233, 233)	0.28	0.28	0.75
4	19	True	j	f	0.6488263369992637	0	-35.0	-34.0	1.0	NW	46.5	(233, 233)	0.28	0.28	0.75
4	19	True	f	j	0.3261410670002078	0	-35.0	-36.0	-1.0	NW	46.5	(233, 233)	0.28	0.28	0.75
4	19	True	f	f	0.232957317999535	1	-35.0	-36.0	-1.0	SE	46.5	(233, 233)	0.28	0.28	0.75
4	19	True	j	j	0.393064953999783	1	-35.0	-34.0	1.0	SE	46.5	(233, 233)	0.28	0.28	0.75
4	19	True	j	j	0.4638169970003218	1	-35.0	-34.0	1.0	SE	46.5	(233, 233)	0.28	0.28	0.75
4	19	True	f	j	0.3414325949997874	0	-35.0	-36.0	-1.0	SE	46.5	(233, 233)	0.28	0.28	0.75
4	19	True	j	j	0.4723772029992688	1	-35.0	-34.0	1.0	SE	46.5	(233, 233)	0.28	0.28	0.75
4	19	True	f	j	0.2928597069985699	0	-35.0	-36.0	-1.0	SE	46.5	(233, 233)	0.28	0.28	0.75
4	19	True	f	f	0.2371632270005648	1	-35.0	-36.0	-1.0	NW	46.5	(233, 233)	0.28	0.28	0.75
4	19	True	f	j	0.4153405170000042	0	-35.0	-36.0	-1.0	SE	46.5	(233, 233)	0.28	0.28	0.75
4	19	True	f	j	0.3250166070010891	0	-35.0	-36.0	-1.0	SE	46.5	(233, 233)	0.28	0.28	0.75
4	19	True	f	f	0.2612791850006033	1	-35.0	-36.0	-1.0	NW	46.5	(233, 233)	0.28	0.28	0.75
4	19	True	j	j	0.3130412580012489	1	-35.0	-34.0	1.0	SE	46.5	(233, 233)	0.28	0.28	0.75
4	19	True	j	j	0.4773037370014208	1	-35.0	-34.0	1.0	SE	46.5	(233, 233)	0.28	0.28	0.75
4	19	True	j	j	0.316970093999771	1	-35.0	-34.0	1.0	SE	46.5	(233, 233)	0.28	0.28	0.75
4	19	True	j	f	0.8818493609996949	0	-35.0	-34.0	1.0	NW	46.5	(233, 233)	0.28	0.28	0.75
4	19	True	f	j	0.2424904649997188	0	-35.0	-36.0	-1.0	NW	46.5	(233, 233)	0.28	0.28	0.75
4	19	True	j	j	0.4499583249998977	1	-35.0	-34.0	1.0	SE	46.5	(233, 233)	0.28	0.28	0.75
4	19	True	j	f	0.2983931620001385	0	-35.0	-34.0	1.0	SE	46.5	(233, 233)	0.28	0.28	0.75
4	19	True	j	f	0.2726415540000744	0	-35.0	-34.0	1.0	SE	46.5	(233, 233)	0.28	0.28	0.75
4	19	True	j	j	0.3360713490001217	1	-35.0	-34.0	1.0	SE	46.5	(233, 233)	0.28	0.28	0.75
4	19	True	j	f	0.4125774200001615	0	-35.0	-34.0	1.0	NW	46.5	(233, 233)	0.28	0.28	0.75
4	19	True	f	f	0.5019211429989809	1	-35.0	-36.0	-1.0	SE	46.5	(233, 233)	0.28	0.28	0.75
4	19	True	f	j	0.4807063120006205	0	-35.0	-36.0	-1.0	SE	46.5	(233, 233)	0.28	0.28	0.75
4	19	True	j	f	0.4036947339991457	0	-35.0	-34.0	1.0	NW	46.5	(233, 233)	0.28	0.28	0.75
4	19	True	j	f	0.6996873070002039	0	-35.0	-34.0	1.0	SE	46.5	(233, 233)	0.28	0.28	0.75
4	19	True	f	f	0.3439458249995368	1	-35.0	-36.0	-1.0	NW	46.5	(233, 233)	0.28	0.28	0.75
4	19	True	f	j	0.09006252799918	0	-35.0	-36.0	-1.0	NW	46.5	(233, 233)	0.28	0.28	0.75
4	19	True	j	j	0.6625475190012367	1	-35.0	-34.0	1.0	NW	46.5	(233, 233)	0.28	0.28	0.75
4	19	True	j	f	0.2560042450004403	0	-35.0	-34.0	1.0	NW	46.5	(233, 233)	0.28	0.28	0.75
4	19	True	f	j	0.3627277530013089	0	-35.0	-36.0	-1.0	SE	46.5	(233, 233)	0.28	0.28	0.75
4	19	True	f	j	0.4294392009996954	0	-35.0	-36.0	-1.0	SE	46.5	(233, 233)	0.28	0.28	0.75
4	19	True	f	f	0.2335011480008688	1	-35.0	-36.0	-1.0	NW	46.5	(233, 233)	0.28	0.28	0.75
4	19	True	j	j	2.985715587999948	1	-35.0	-34.0	1.0	SE	46.5	(233, 233)	0.28	0.28	0.75
4	19	True	f	j	1.3067849930012017	0	-35.0	-36.0	-1.0	NW	46.5	(233, 233)	0.28	0.28	0.75
4	19	True	j	f	0.257606132001456	0	-35.0	-34.0	1.0	NW	46.5	(233, 233)	0.28	0.28	0.75
4	19	True	f	f	0.3566704069999105	1	-35.0	-36.0	-1.0	NW	46.5	(233, 233)	0.28	0.28	0.75
4	19	True	f	j	0.1128007100014656	0	-35.0	-36.0	-1.0	SE	46.5	(233, 233)	0.28	0.28	0.75
4	19	True	f	f	0.2904859190002753	1	-35.0	-36.0	-1.0	SE	46.5	(233, 233)	0.28	0.28	0.75
4	19	True	j	f	0.2624080770001455	0	-35.0	-34.0	1.0	NW	46.5	(233, 233)	0.28	0.28	0.75
4	19	True	f	f	0.4008640110005217	1	-35.0	-36.0	-1.0	SE	46.5	(233, 233)	0.28	0.28	0.75
4	19	True	f	f	0.285625317999802	1	-35.0	-36.0	-1.0	NW	46.5	(233, 233)	0.28	0.28	0.75
4	19	True	f	j	0.3864079149989265	0	-35.0	-36.0	-1.0	SE	46.5	(233, 233)	0.28	0.28	0.75
4	19	True	f	f	0.3943894690000888	1	-35.0	-36.0	-1.0	SE	46.5	(233, 233)	0.28	0.28	0.75
4	19	True	f	f	0.2646790309991047	1	-35.0	-36.0	-1.0	NW	46.5	(233, 233)	0.28	0.28	0.75
4	19	True	f	j	0.389109924000877	0	-35.0	-36.0	-1.0	NW	46.5	(233, 233)	0.28	0.28	0.75
4	19	True	j	f	0.5030769919994782	0	-35.0	-34.0	1.0	NW	46.5	(233, 233)	0.28	0.28	0.75
4	19	True	j	f	0.2537903360007476	0	-35.0	-34.0	1.0	NW	46.5	(233, 233)	0.28	0.28	0.75
4	19	True	j	j	0.2778828859991336	1	-35.0	-34.0	1.0	NW	46.5	(233, 233)	0.28	0.28	0.75
4	19	True	f	j	0.2768929389985715	0	-35.0	-36.0	-1.0	NW	46.5	(233, 233)	0.28	0.28	0.75
4	19	True	j	f	0.4806220900009066	0	-35.0	-34.0	1.0	NW	46.5	(233, 233)	0.28	0.28	0.75
4	19	True	f	j	0.2444713650002086	0	-35.0	-36.0	-1.0	NW	46.5	(233, 233)	0.28	0.28	0.75
4	19	True	j	f	0.089419836000161	0	-35.0	-34.0	1.0	NW	46.5	(233, 233)	0.28	0.28	0.75
4	19	True	j	j	0.2451051460011513	1	-35.0	-34.0	1.0	NW	46.5	(233, 233)	0.28	0.28	0.75
4	19	True	f	j	0.3109475890014437	0	-35.0	-36.0	-1.0	NW	46.5	(233, 233)	0.28	0.28	0.75
4	19	True	j	f	0.2581041020002885	0	-35.0	-34.0	1.0	NW	46.5	(233, 233)	0.28	0.28	0.75
4	19	True	j	j	0.3563058820000151	1	-35.0	-34.0	1.0	NW	46.5	(233, 233)	0.28	0.28	0.75
4	19	True	f	j	0.2850117230009346	0	-35.0	-36.0	-1.0	SE	46.5	(233, 233)	0.28	0.28	0.75
4	19	True	j	f	0.0427740279992576	0	-35.0	-34.0	1.0	SE	46.5	(233, 233)	0.28	0.28	0.75
4	19	True	f	f	0.2727456130014616	1	-35.0	-36.0	-1.0	SE	46.5	(233, 233)	0.28	0.28	0.75
4	19	True	j	j	0.0478317289998813	1	-35.0	-34.0	1.0	SE	46.5	(233, 233)	0.28	0.28	0.75
4	19	True	f	j	1.2354455160002544	0	-35.0	-36.0	-1.0	NW	46.5	(233, 233)	0.28	0.28	0.75
4	19	True	j	j	0.4102538760016614	1	-35.0	-34.0	1.0	SE	46.5	(233, 233)	0.28	0.28	0.75
4	19	True	f	f	0.2584267889997136	1	-35.0	-36.0	-1.0	SE	46.5	(233, 233)	0.28	0.28	0.75
4	19	True	j	f	0.2783982379987719	0	-35.0	-34.0	1.0	NW	46.5	(233, 233)	0.28	0.28	0.75
4	19	True	f	j	0.2977503490001254	0	-35.0	-36.0	-1.0	SE	46.5	(233, 233)	0.28	0.28	0.75
4	19	True	j	f	0.3096189009993395	0	-35.0	-34.0	1.0	SE	46.5	(233, 233)	0.28	0.28	0.75
4	19	True	f	j	0.1806918140009656	0	-35.0	-36.0	-1.0	SE	46.5	(233, 233)	0.28	0.28	0.75
4	19	True	f	f	0.049388639999961	1	-35.0	-36.0	-1.0	NW	46.5	(233, 233)	0.28	0.28	0.75
4	19	True	j	j	0.1543780109986983	1	-35.0	-34.0	1.0	NW	46.5	(233, 233)	0.28	0.28	0.75
4	19	True	j	j	0.3186569810004585	1	-35.0	-34.0	1.0	NW	46.5	(233, 233)	0.28	0.28	0.75
4	19	True	f	j	0.4948366780008655	0	-35.0	-36.0	-1.0	NW	46.5	(233, 233)	0.28	0.28	0.75
4	19	True	j	f	0.5742909929995221	0	-35.0	-34.0	1.0	NW	46.5	(233, 233)	0.28	0.28	0.75
4	19	True	f	f	0.4734476020003058	1	-35.0	-36.0	-1.0	SE	46.5	(233, 233)	0.28	0.28	0.75
4	19	True	f	j	0.4284762499992212	0	-35.0	-36.0	-1.0	SE	46.5	(233, 233)	0.28	0.28	0.75
4	19	True	f	j	0.2532318729990948	0	-35.0	-36.0	-1.0	SE	46.5	(233, 233)	0.28	0.28	0.75
4	19	True	j	f	0.186850754000261	0	-35.0	-34.0	1.0	NW	46.5	(233, 233)	0.28	0.28	0.75
4	19	True	f	j	0.1876799010005925	0	-35.0	-36.0	-1.0	SE	46.5	(233, 233)	0.28	0.28	0.75
4	19	True	f	j	0.3227885800006334	0	-35.0	-36.0	-1.0	NW	46.5	(233, 233)	0.28	0.28	0.75
4	19	True	f	f	0.8395035899993673	1	-35.0	-36.0	-1.0	NW	46.5	(233, 233)	0.28	0.28	0.75
4	19	True	f	j	0.1019694039969181	0	-35.0	-36.0	-1.0	NW	46.5	(233, 233)	0.28	0.28	0.75
4	19	True	f	j	0.2921770100001595	0	-35.0	-36.0	-1.0	NW	46.5	(233, 233)	0.28	0.28	0.75
4	19	True	f	f	0.8111057159985648	1	-35.0	-36.0	-1.0	NW	46.5	(233, 233)	0.28	0.28	0.75
4	19	True	j	j	0.2981740569994144	1	-35.0	-34.0	1.0	NW	46.5	(233, 233)	0.28	0.28	0.75
4	19	True	j	f	1.067396603000816	0	-35.0	-34.0	1.0	SE	46.5	(233, 233)	0.28	0.28	0.75
4	19	True	f	j	0.2919832739971753	0	-35.0	-36.0	-1.0	SE	46.5	(233, 233)	0.28	0.28	0.75
4	19	True	f	j	0.1020602419994247	0	-35.0	-36.0	-1.0	SE	46.5	(233, 233)	0.28	0.28	0.75
4	19	True	j	j	0.0546089749987004	1	-35.0	-34.0	1.0	NW	46.5	(233, 233)	0.28	0.28	0.75
4	19	True	f	j	0.0387614140017831	0	-35.0	-36.0	-1.0	NW	46.5	(233, 233)	0.28	0.28	0.75
4	19	True	f	j	0.1858798940011183	0	-35.0	-36.0	-1.0	NW	46.5	(233, 233)	0.28	0.28	0.75
4	19	True	j	j	0.3272637680020125	1	-35.0	-34.0	1.0	SE	46.5	(233, 233)	0.28	0.28	0.75
4	19	True	j	j	0.31483496799774	1	-35.0	-34.0	1.0	NW	46.5	(233, 233)	0.28	0.28	0.75
4	19	True	f	f	0.3039953550032805	1	-35.0	-36.0	-1.0	SE	46.5	(233, 233)	0.28	0.28	0.75
4	19	True	f	f	0.2527157980002812	1	-35.0	-36.0	-1.0	NW	46.5	(233, 233)	0.28	0.28	0.75
4	19	True	j	f	0.3864919959996769	0	-35.0	-34.0	1.0	SE	46.5	(233, 233)	0.28	0.28	0.75
4	19	True	f	j	0.0990621790006116	0	-35.0	-36.0	-1.0	SE	46.5	(233, 233)	0.28	0.28	0.75
4	19	True	f	j	0.2802243559999624	0	-35.0	-36.0	-1.0	NW	46.5	(233, 233)	0.28	0.28	0.75
4	19	True	j	j	0.2331056580005679	1	-35.0	-34.0	1.0	SE	46.5	(233, 233)	0.28	0.28	0.75
4	19	True	j	j	0.0595499910014041	1	-35.0	-34.0	1.0	SE	46.5	(233, 233)	0.28	0.28	0.75
4	19	True	j	j	0.4252495479995559	1	-35.0	-34.0	1.0	SE	46.5	(233, 233)	0.28	0.28	0.75
4	19	True	f	j	0.1424006820016075	0	-35.0	-36.0	-1.0	NW	46.5	(233, 233)	0.28	0.28	0.75
4	19	True	f	j	0.283420309999201	0	-35.0	-36.0	-1.0	NW	46.5	(233, 233)	0.28	0.28	0.75
4	19	True	f	j	0.2449988090011174	0	-35.0	-36.0	-1.0	NW	46.5	(233, 233)	0.28	0.28	0.75
4	19	True	f	j	0.0070832890014571	0	-35.0	-36.0	-1.0	SE	46.5	(233, 233)	0.28	0.28	0.75
4	19	True	f	f	0.5683791089977603	1	-35.0	-36.0	-1.0	SE	46.5	(233, 233)	0.28	0.28	0.75
4	19	True	j	j	0.3111191919997509	1	-35.0	-34.0	1.0	NW	46.5	(233, 233)	0.28	0.28	0.75
4	19	True	f	j	0.0487725659986608	0	-35.0	-36.0	-1.0	SE	46.5	(233, 233)	0.28	0.28	0.75
4	19	True	f	j	0.2714061939987005	0	-35.0	-36.0	-1.0	NW	46.5	(233, 233)	0.28	0.28	0.75
4	19	True	f	j	0.1675637139996979	0	-35.0	-36.0	-1.0	NW	46.5	(233, 233)	0.28	0.28	0.75
4	19	True	j	j	0.3161667360000137	1	-35.0	-34.0	1.0	NW	46.5	(233, 233)	0.28	0.28	0.75
4	19	True	f	j	2.02681933599888	0	-35.0	-36.0	-1.0	SE	46.5	(233, 233)	0.28	0.28	0.75
4	19	True	j	j	0.2174782330002926	1	-35.0	-34.0	1.0	SE	46.5	(233, 233)	0.28	0.28	0.75
4	19	True	f	j	0.3624672850019124	0	-35.0	-36.0	-1.0	NW	46.5	(233, 233)	0.28	0.28	0.75
4	19	True	f	f	0.2784362170023087	1	-35.0	-36.0	-1.0	NW	46.5	(233, 233)	0.28	0.28	0.75
4	19	True	j	f	0.5037087880009494	0	-35.0	-34.0	1.0	NW	46.5	(233, 233)	0.28	0.28	0.75
4	19	True	f	j	0.2220971509996161	0	-35.0	-36.0	-1.0	SE	46.5	(233, 233)	0.28	0.28	0.75
4	19	True	j	j	0.2705861949980317	1	-35.0	-34.0	1.0	SE	46.5	(233, 233)	0.28	0.28	0.75
4	19	True	j	j	0.3108625170025334	1	-35.0	-34.0	1.0	SE	46.5	(233, 233)	0.28	0.28	0.75
4	19	True	f	f	0.2265906680004263	1	-35.0	-36.0	-1.0	NW	46.5	(233, 233)	0.28	0.28	0.75
4	19	True	j	j	0.0987031000004208	1	-35.0	-34.0	1.0	SE	46.5	(233, 233)	0.28	0.28	0.75
4	19	True	j	f	0.3612837979999312	0	-35.0	-34.0	1.0	SE	46.5	(233, 233)	0.28	0.28	0.75
4	19	True	f	f	0.3139429080001719	1	-35.0	-36.0	-1.0	SE	46.5	(233, 233)	0.28	0.28	0.75
4	19	True	j	f	0.2975557600002503	0	-35.0	-34.0	1.0	SE	46.5	(233, 233)	0.28	0.28	0.75
4	19	True	j	j	0.3396986090010614	1	-35.0	-34.0	1.0	SE	46.5	(233, 233)	0.28	0.28	0.75
4	19	True	j	f	0.2472289649995218	0	-35.0	-34.0	1.0	NW	46.5	(233, 233)	0.28	0.28	0.75
4	19	True	j	j	0.1408120020023489	1	-35.0	-34.0	1.0	NW	46.5	(233, 233)	0.28	0.28	0.75
4	19	True	f	j	0.2689074459995026	0	-35.0	-36.0	-1.0	SE	46.5	(233, 233)	0.28	0.28	0.75
4	19	True	j	j	0.2477908170003502	1	-35.0	-34.0	1.0	SE	46.5	(233, 233)	0.28	0.28	0.75
4	19	True	j	j	0.2936609700009285	1	-35.0	-34.0	1.0	SE	46.5	(233, 233)	0.28	0.28	0.75
4	19	True	f	j	0.0690823379991343	0	-35.0	-36.0	-1.0	SE	46.5	(233, 233)	0.28	0.28	0.75
4	19	True	j	j	0.4917468090025068	1	-35.0	-34.0	1.0	SE	46.5	(233, 233)	0.28	0.28	0.75
4	19	True	j	f	0.3898956310003996	0	-35.0	-34.0	1.0	NW	46.5	(233, 233)	0.28	0.28	0.75
4	19	True	j	f	0.2831579049998254	0	-35.0	-34.0	1.0	NW	46.5	(233, 233)	0.28	0.28	0.75
4	19	True	j	j	0.3259698509973532	1	-35.0	-34.0	1.0	SE	46.5	(233, 233)	0.28	0.28	0.75
4	19	True	f	j	0.1396427629988466	0	-35.0	-36.0	-1.0	SE	46.5	(233, 233)	0.28	0.28	0.75
4	19	True	j	j	0.2556830089997675	1	-35.0	-34.0	1.0	SE	46.5	(233, 233)	0.28	0.28	0.75
4	19	True	j	f	0.0959779349977907	0	-35.0	-34.0	1.0	NW	46.5	(233, 233)	0.28	0.28	0.75
4	19	True	j	j	0.2758147589993314	1	-35.0	-34.0	1.0	SE	46.5	(233, 233)	0.28	0.28	0.75
4	19	True	j	f	0.3619004069987568	0	-35.0	-34.0	1.0	NW	46.5	(233, 233)	0.28	0.28	0.75
4	19	True	f	j	0.3664587690000189	0	-35.0	-36.0	-1.0	SE	46.5	(233, 233)	0.28	0.28	0.75
4	19	True	f	j	0.3764155099997879	0	-35.0	-36.0	-1.0	SE	46.5	(233, 233)	0.28	0.28	0.75
4	19	True	f	f	0.6410972570010927	1	-35.0	-36.0	-1.0	SE	46.5	(233, 233)	0.28	0.28	0.75
4	19	True	f	f	0.374545915001363	1	-35.0	-36.0	-1.0	SE	46.5	(233, 233)	0.28	0.28	0.75
4	19	True	j	f	0.3456308269996953	0	-35.0	-34.0	1.0	SE	46.5	(233, 233)	0.28	0.28	0.75
4	19	True	f	f	0.3872558339971874	1	-35.0	-36.0	-1.0	NW	46.5	(233, 233)	0.28	0.28	0.75
4	19	True	j	j	0.2785499759993399	1	-35.0	-34.0	1.0	NW	46.5	(233, 233)	0.28	0.28	0.75
4	19	True	f	j	0.5253551230016456	0	-35.0	-36.0	-1.0	NW	46.5	(233, 233)	0.28	0.28	0.75
4	19	True	f	j	0.2469440629974997	0	-35.0	-36.0	-1.0	NW	46.5	(233, 233)	0.28	0.28	0.75
4	19	True	j	f	0.3005834319992573	0	-35.0	-34.0	1.0	NW	46.5	(233, 233)	0.28	0.28	0.75
4	19	True	j	f	0.3823380260000704	0	-35.0	-34.0	1.0	NW	46.5	(233, 233)	0.28	0.28	0.75
4	19	True	j	f	0.32446310999876	0	-35.0	-34.0	1.0	NW	46.5	(233, 233)	0.28	0.28	0.75
4	19	True	f	j	0.2659930690024339	0	-35.0	-36.0	-1.0	SE	46.5	(233, 233)	0.28	0.28	0.75
4	19	True	j	j	0.5902490359985677	1	-35.0	-34.0	1.0	SE	46.5	(233, 233)	0.28	0.28	0.75
4	19	True	j	f	0.2955343930007075	0	-35.0	-34.0	1.0	SE	46.5	(233, 233)	0.28	0.28	0.75
4	19	True	f	j	0.3138184970011934	0	-35.0	-36.0	-1.0	SE	46.5	(233, 233)	0.28	0.28	0.75
4	19	True	j	j	0.402960441999312	1	-35.0	-34.0	1.0	SE	46.5	(233, 233)	0.28	0.28	0.75
4	19	True	j	f	0.2756723800011968	0	-35.0	-34.0	1.0	SE	46.5	(233, 233)	0.28	0.28	0.75
4	19	True	f	f	0.268986152997968	1	-35.0	-36.0	-1.0	SE	46.5	(233, 233)	0.28	0.28	0.75
4	19	True	j	f	0.3006017010011419	0	-35.0	-34.0	1.0	NW	46.5	(233, 233)	0.28	0.28	0.75
4	19	True	f	f	0.6238478870000108	1	-35.0	-36.0	-1.0	NW	46.5	(233, 233)	0.28	0.28	0.75
4	19	True	f	f	0.1882922629993118	1	-35.0	-36.0	-1.0	NW	46.5	(233, 233)	0.28	0.28	0.75
4	19	True	j	j	0.4165423799968266	1	-35.0	-34.0	1.0	NW	46.5	(233, 233)	0.28	0.28	0.75
4	19	True	f	f	0.1211424219982291	1	-35.0	-36.0	-1.0	SE	46.5	(233, 233)	0.28	0.28	0.75
4	19	True	j	j	0.0727940229990053	1	-35.0	-34.0	1.0	SE	46.5	(233, 233)	0.28	0.28	0.75
4	19	True	f	j	0.2845752620014536	0	-35.0	-36.0	-1.0	SE	46.5	(233, 233)	0.28	0.28	0.75
4	19	True	j	j	1.9293638470007863	1	-35.0	-34.0	1.0	SE	46.5	(233, 233)	0.28	0.28	0.75
4	19	True	j	j	0.6874913520005066	1	-35.0	-34.0	1.0	SE	46.5	(233, 233)	0.28	0.28	0.75
4	19	True	j	j	0.3347902300010901	1	-35.0	-34.0	1.0	SE	46.5	(233, 233)	0.28	0.28	0.75
4	19	True	j	j	0.3013537180013372	1	-35.0	-34.0	1.0	SE	46.5	(233, 233)	0.28	0.28	0.75
4	19	True	f	f	0.2237823979994573	1	-35.0	-36.0	-1.0	NW	46.5	(233, 233)	0.28	0.28	0.75
4	19	True	f	j	0.2790954150004836	0	-35.0	-36.0	-1.0	SE	46.5	(233, 233)	0.28	0.28	0.75
4	19	True	f	f	0.0512673420016653	1	-35.0	-36.0	-1.0	SE	46.5	(233, 233)	0.28	0.28	0.75
4	19	True	j	f	0.011611053996603	0	-35.0	-34.0	1.0	NW	46.5	(233, 233)	0.28	0.28	0.75
4	19	True	j	j	0.301512725000066	1	-35.0	-34.0	1.0	NW	46.5	(233, 233)	0.28	0.28	0.75
4	19	True	j	j	0.395048925998708	1	-35.0	-34.0	1.0	NW	46.5	(233, 233)	0.28	0.28	0.75
4	19	True	f	f	0.375634436000837	1	-35.0	-36.0	-1.0	NW	46.5	(233, 233)	0.28	0.28	0.75
4	19	True	j	f	0.2419637000020884	0	-35.0	-34.0	1.0	NW	46.5	(233, 233)	0.28	0.28	0.75
4	19	True	j	f	0.1585702260017569	0	-35.0	-34.0	1.0	NW	46.5	(233, 233)	0.28	0.28	0.75
4	19	True	f	f	0.4017896510013088	1	-35.0	-36.0	-1.0	NW	46.5	(233, 233)	0.28	0.28	0.75
4	19	True	f	j	0.3233515440006158	0	-35.0	-36.0	-1.0	NW	46.5	(233, 233)	0.28	0.28	0.75
4	19	True	f	j	0.1490018260010401	0	-35.0	-36.0	-1.0	NW	46.5	(233, 233)	0.28	0.28	0.75
4	19	True	j	f	0.4915066650028166	0	-35.0	-34.0	1.0	SE	46.5	(233, 233)	0.28	0.28	0.75
4	19	True	j	f	0.2868101409985684	0	-35.0	-34.0	1.0	NW	46.5	(233, 233)	0.28	0.28	0.75
4	19	True	j	j	0.1091876930004218	1	-35.0	-34.0	1.0	SE	46.5	(233, 233)	0.28	0.28	0.75
4	19	True	j	f	0.1677436909994867	0	-35.0	-34.0	1.0	SE	46.5	(233, 233)	0.28	0.28	0.75
4	19	True	j	f	0.2693784970033448	0	-35.0	-34.0	1.0	NW	46.5	(233, 233)	0.28	0.28	0.75
4	19	True	f	j	0.3771655279997503	0	-35.0	-36.0	-1.0	SE	46.5	(233, 233)	0.28	0.28	0.75
4	19	True	j	j	0.0081697540008462	1	-35.0	-34.0	1.0	SE	46.5	(233, 233)	0.28	0.28	0.75
4	19	True	f	f	0.2404952430006233	1	-35.0	-36.0	-1.0	NW	46.5	(233, 233)	0.28	0.28	0.75
4	19	True	f	j	0.3119028119981522	0	-35.0	-36.0	-1.0	SE	46.5	(233, 233)	0.28	0.28	0.75
4	19	True	f	f	0.2274943230004282	1	-35.0	-36.0	-1.0	NW	46.5	(233, 233)	0.28	0.28	0.75
4	19	True	f	j	0.3026994410029147	0	-35.0	-36.0	-1.0	SE	46.5	(233, 233)	0.28	0.28	0.75
4	19	True	f	f	0.4676266280002892	1	-35.0	-36.0	-1.0	SE	46.5	(233, 233)	0.28	0.28	0.75
4	19	True	j	f	0.3441543810004077	0	-35.0	-34.0	1.0	NW	46.5	(233, 233)	0.28	0.28	0.75
4	19	True	f	j	0.3711639120010659	0	-35.0	-36.0	-1.0	SE	46.5	(233, 233)	0.28	0.28	0.75
4	19	True	j	j	0.2027543149997654	1	-35.0	-34.0	1.0	SE	46.5	(233, 233)	0.28	0.28	0.75
4	19	True	f	f	0.3337342079976224	1	-35.0	-36.0	-1.0	NW	46.5	(233, 233)	0.28	0.28	0.75
4	19	True	f	f	0.1870908089986187	1	-35.0	-36.0	-1.0	NW	46.5	(233, 233)	0.28	0.28	0.75
4	19	True	j	f	0.2969996209976671	0	-35.0	-34.0	1.0	NW	46.5	(233, 233)	0.28	0.28	0.75
4	19	True	j	f	0.3928392339985294	0	-35.0	-34.0	1.0	NW	46.5	(233, 233)	0.28	0.28	0.75
4	19	True	j	j	0.0165900419997342	1	-35.0	-34.0	1.0	SE	46.5	(233, 233)	0.28	0.28	0.75
4	19	True	f	f	1.7039039689989297	1	-35.0	-36.0	-1.0	SE	46.5	(233, 233)	0.28	0.28	0.75
4	19	True	j	f	0.4886211539997021	0	-35.0	-34.0	1.0	SE	46.5	(233, 233)	0.28	0.28	0.75
4	19	True	f	f	0.1498167790014122	1	-35.0	-36.0	-1.0	SE	46.5	(233, 233)	0.28	0.28	0.75
4	19	True	f	f	0.3775279910005338	1	-35.0	-36.0	-1.0	SE	46.5	(233, 233)	0.28	0.28	0.75
4	19	True	j	f	0.2474779080002918	0	-35.0	-34.0	1.0	NW	46.5	(233, 233)	0.28	0.28	0.75
4	19	True	f	f	0.2661362110011396	1	-35.0	-36.0	-1.0	SE	46.5	(233, 233)	0.28	0.28	0.75
4	19	True	j	f	0.332535077999637	0	-35.0	-34.0	1.0	SE	46.5	(233, 233)	0.28	0.28	0.75
4	19	True	j	f	0.3476665179987321	0	-35.0	-34.0	1.0	SE	46.5	(233, 233)	0.28	0.28	0.75
4	19	True	f	f	0.5337395289971028	1	-35.0	-36.0	-1.0	NW	46.5	(233, 233)	0.28	0.28	0.75
4	19	True	f	f	0.522026865000953	1	-35.0	-36.0	-1.0	NW	46.5	(233, 233)	0.28	0.28	0.75
4	19	True	f	f	0.4764251619999413	1	-35.0	-36.0	-1.0	SE	46.5	(233, 233)	0.28	0.28	0.75
4	19	True	f	j	0.2877720270007557	0	-35.0	-36.0	-1.0	NW	46.5	(233, 233)	0.28	0.28	0.75
4	19	True	f	f	0.4700993799997377	1	-35.0	-36.0	-1.0	SE	46.5	(233, 233)	0.28	0.28	0.75
4	19	True	f	f	0.8213645049982006	1	-35.0	-36.0	-1.0	SE	46.5	(233, 233)	0.28	0.28	0.75
4	19	True	j	f	0.5079361360003531	0	-35.0	-34.0	1.0	NW	46.5	(233, 233)	0.28	0.28	0.75
4	19	True	j	f	0.4244970299987471	0	-35.0	-34.0	1.0	SE	46.5	(233, 233)	0.28	0.28	0.75
4	19	True	f	j	0.2547069569991436	0	-35.0	-36.0	-1.0	SE	46.5	(233, 233)	0.28	0.28	0.75
4	19	True	j	f	0.1212632069982646	0	-35.0	-34.0	1.0	NW	46.5	(233, 233)	0.28	0.28	0.75
4	19	True	f	j	0.2738264840008924	0	-35.0	-36.0	-1.0	NW	46.5	(233, 233)	0.28	0.28	0.75
4	19	True	f	j	0.1379723889986053	0	-35.0	-36.0	-1.0	NW	46.5	(233, 233)	0.28	0.28	0.75
4	19	True	j	j	0.5688263729971368	1	-35.0	-34.0	1.0	NW	46.5	(233, 233)	0.28	0.28	0.75
4	19	True	f	j	0.3973855570002342	0	-35.0	-36.0	-1.0	SE	46.5	(233, 233)	0.28	0.28	0.75
4	19	True	f	j	0.3561876649982878	0	-35.0	-36.0	-1.0	SE	46.5	(233, 233)	0.28	0.28	0.75
4	19	True	j	j	0.2878074090003792	1	-35.0	-34.0	1.0	NW	46.5	(233, 233)	0.28	0.28	0.75
4	19	True	j	j	0.0942652619996806	1	-35.0	-34.0	1.0	SE	46.5	(233, 233)	0.28	0.28	0.75
4	19	True	j	j	0.4457265400014876	1	-35.0	-34.0	1.0	SE	46.5	(233, 233)	0.28	0.28	0.75
4	19	True	f	j	0.071310972001811	0	-35.0	-36.0	-1.0	SE	46.5	(233, 233)	0.28	0.28	0.75
4	19	True	j	j	0.2250179789989488	1	-35.0	-34.0	1.0	NW	46.5	(233, 233)	0.28	0.28	0.75
4	19	True	j	j	0.1494074980000732	1	-35.0	-34.0	1.0	NW	46.5	(233, 233)	0.28	0.28	0.75
4	19	True	j	j	0.3239087330002803	1	-35.0	-34.0	1.0	SE	46.5	(233, 233)	0.28	0.28	0.75
4	19	True	j	j	0.1556732680001005	1	-35.0	-34.0	1.0	SE	46.5	(233, 233)	0.28	0.28	0.75
4	19	True	j	j	0.2760850360027689	1	-35.0	-34.0	1.0	SE	46.5	(233, 233)	0.28	0.28	0.75
4	19	True	f	f	0.6601924590031558	1	-35.0	-36.0	-1.0	NW	46.5	(233, 233)	0.28	0.28	0.75
4	19	True	j	f	0.5795119579997845	0	-35.0	-34.0	1.0	SE	46.5	(233, 233)	0.28	0.28	0.75
4	19	True	j	j	0.4643340810034715	1	-35.0	-34.0	1.0	SE	46.5	(233, 233)	0.28	0.28	0.75
4	19	True	j	j	0.7990263190004043	1	-35.0	-34.0	1.0	SE	46.5	(233, 233)	0.28	0.28	0.75
4	19	True	j	j	0.2448834479982906	1	-35.0	-34.0	1.0	SE	46.5	(233, 233)	0.28	0.28	0.75
4	19	True	f	j	0.0097727029969973	0	-35.0	-36.0	-1.0	SE	46.5	(233, 233)	0.28	0.28	0.75
4	19	True	f	j	0.5829764769987378	0	-35.0	-36.0	-1.0	SE	46.5	(233, 233)	0.28	0.28	0.75
4	19	True	f	f	0.0935870610010169	1	-35.0	-36.0	-1.0	NW	46.5	(233, 233)	0.28	0.28	0.75
4	19	True	f	j	0.1586299869995855	0	-35.0	-36.0	-1.0	NW	46.5	(233, 233)	0.28	0.28	0.75
4	19	True	j	j	0.3485719810014416	1	-35.0	-34.0	1.0	SE	46.5	(233, 233)	0.28	0.28	0.75
4	19	True	f	j	0.3519381920013984	0	-35.0	-36.0	-1.0	SE	46.5	(233, 233)	0.28	0.28	0.75
4	19	True	f	j	0.3058200400009809	0	-35.0	-36.0	-1.0	SE	46.5	(233, 233)	0.28	0.28	0.75
4	19	True	f	f	0.0432703440019395	1	-35.0	-36.0	-1.0	NW	46.5	(233, 233)	0.28	0.28	0.75
4	19	True	j	j	0.5723271040005784	1	-35.0	-34.0	1.0	NW	46.5	(233, 233)	0.28	0.28	0.75
4	19	True	f	f	0.3395066650009539	1	-35.0	-36.0	-1.0	NW	46.5	(233, 233)	0.28	0.28	0.75
4	19	True	f	j	0.701948710000579	0	-35.0	-36.0	-1.0	NW	46.5	(233, 233)	0.28	0.28	0.75
4	19	True	f	j	0.3721421279988135	0	-35.0	-36.0	-1.0	SE	46.5	(233, 233)	0.28	0.28	0.75
4	19	True	j	f	0.3557999030017527	0	-35.0	-34.0	1.0	SE	46.5	(233, 233)	0.28	0.28	0.75
4	19	True	f	f	0.2677132470016659	1	-35.0	-36.0	-1.0	SE	46.5	(233, 233)	0.28	0.28	0.75
4	19	True	j	j	0.1312528870003007	1	-35.0	-34.0	1.0	NW	46.5	(233, 233)	0.28	0.28	0.75
4	19	True	f	j	0.3106746480007132	0	-35.0	-36.0	-1.0	NW	46.5	(233, 233)	0.28	0.28	0.75
4	19	True	j	f	1.1213241109981027	0	-35.0	-34.0	1.0	SE	46.5	(233, 233)	0.28	0.28	0.75
4	19	True	j	f	0.8105276219976076	0	-35.0	-34.0	1.0	SE	46.5	(233, 233)	0.28	0.28	0.75
4	19	True	f	j	0.4350378109993471	0	-35.0	-36.0	-1.0	NW	46.5	(233, 233)	0.28	0.28	0.75
4	19	True	f	f	0.3152672670003085	1	-35.0	-36.0	-1.0	NW	46.5	(233, 233)	0.28	0.28	0.75
4	19	True	f	f	0.5920314159993723	1	-35.0	-36.0	-1.0	NW	46.5	(233, 233)	0.28	0.28	0.75
4	19	True	j	j	0.4545787589995598	1	-35.0	-34.0	1.0	SE	46.5	(233, 233)	0.28	0.28	0.75
4	19	True	j	f	1.0534222130008857	0	-35.0	-34.0	1.0	SE	46.5	(233, 233)	0.28	0.28	0.75
4	19	True	j	f	0.3747935639985371	0	-35.0	-34.0	1.0	NW	46.5	(233, 233)	0.28	0.28	0.75
4	19	True	f	f	0.4579804839995631	1	-35.0	-36.0	-1.0	SE	46.5	(233, 233)	0.28	0.28	0.75
4	19	True	j	f	0.2954165459996147	0	-35.0	-34.0	1.0	NW	46.5	(233, 233)	0.28	0.28	0.75
4	19	True	j	f	0.4185214509998332	0	-35.0	-34.0	1.0	SE	46.5	(233, 233)	0.28	0.28	0.75
4	19	True	f	f	0.433990816000005	1	-35.0	-36.0	-1.0	NW	46.5	(233, 233)	0.28	0.28	0.75
4	19	True	f	f	0.8980610919970786	1	-35.0	-36.0	-1.0	SE	46.5	(233, 233)	0.28	0.28	0.75
4	19	True	f	f	0.1268203939980594	1	-35.0	-36.0	-1.0	SE	46.5	(233, 233)	0.28	0.28	0.75
4	19	True	f	f	0.5172445310017793	1	-35.0	-36.0	-1.0	NW	46.5	(233, 233)	0.28	0.28	0.75
4	19	True	j	f	0.1572616179983015	0	-35.0	-34.0	1.0	SE	46.5	(233, 233)	0.28	0.28	0.75
4	19	True	f	f	0.5545300330013561	1	-35.0	-36.0	-1.0	NW	46.5	(233, 233)	0.28	0.28	0.75
4	19	True	f	f	0.6777154429983057	1	-35.0	-36.0	-1.0	SE	46.5	(233, 233)	0.28	0.28	0.75
4	19	True	j	f	0.762485461000324	0	-35.0	-34.0	1.0	NW	46.5	(233, 233)	0.28	0.28	0.75
4	19	True	j	f	0.7360936760014738	0	-35.0	-34.0	1.0	NW	46.5	(233, 233)	0.28	0.28	0.75
4	19	True	f	f	0.433132107998972	1	-35.0	-36.0	-1.0	SE	46.5	(233, 233)	0.28	0.28	0.75
4	19	True	f	f	0.7354056679978385	1	-35.0	-36.0	-1.0	NW	46.5	(233, 233)	0.28	0.28	0.75
4	19	True	j	f	0.8821831409986771	0	-35.0	-34.0	1.0	NW	46.5	(233, 233)	0.28	0.28	0.75
4	19	True	f	j	0.4489796710004157	0	-35.0	-36.0	-1.0	SE	46.5	(233, 233)	0.28	0.28	0.75
4	19	True	j	j	0.1611727290000999	1	-35.0	-34.0	1.0	SE	46.5	(233, 233)	0.28	0.28	0.75
4	19	True	f	f	0.1788898419981706	1	-35.0	-36.0	-1.0	NW	46.5	(233, 233)	0.28	0.28	0.75
4	19	True	f	f	0.2775144110019027	1	-35.0	-36.0	-1.0	NW	46.5	(233, 233)	0.28	0.28	0.75
4	19	True	j	j	0.0126573179986735	1	-35.0	-34.0	1.0	NW	46.5	(233, 233)	0.28	0.28	0.75
4	19	True	j	j	0.1597963879976305	1	-35.0	-34.0	1.0	NW	46.5	(233, 233)	0.28	0.28	0.75
4	19	True	f	j	0.2169858020024548	0	-35.0	-36.0	-1.0	NW	46.5	(233, 233)	0.28	0.28	0.75
4	19	True	j	j	0.3238490219991945	1	-35.0	-34.0	1.0	SE	46.5	(233, 233)	0.28	0.28	0.75
4	19	True	j	j	0.234195280001586	1	-35.0	-34.0	1.0	SE	46.5	(233, 233)	0.28	0.28	0.75
4	19	True	j	f	0.4262439150006685	0	-35.0	-34.0	1.0	NW	46.5	(233, 233)	0.28	0.28	0.75
4	19	True	f	j	0.0927951020021282	0	-35.0	-36.0	-1.0	SE	46.5	(233, 233)	0.28	0.28	0.75
4	19	True	f	j	0.7791240590013331	0	-35.0	-36.0	-1.0	SE	46.5	(233, 233)	0.28	0.28	0.75
4	19	True	j	f	0.559509208000236	0	-35.0	-34.0	1.0	SE	46.5	(233, 233)	0.28	0.28	0.75
4	19	True	j	j	0.668189979998715	1	-35.0	-34.0	1.0	SE	46.5	(233, 233)	0.28	0.28	0.75
4	19	True	j	f	0.4211890609985858	0	-35.0	-34.0	1.0	SE	46.5	(233, 233)	0.28	0.28	0.75
4	19	True	j	f	0.122113925001031	0	-35.0	-34.0	1.0	NW	46.5	(233, 233)	0.28	0.28	0.75
4	19	True	f	f	0.4704741150017071	1	-35.0	-36.0	-1.0	NW	46.5	(233, 233)	0.28	0.28	0.75
4	19	True	j	f	0.960864633998426	0	-35.0	-34.0	1.0	SE	46.5	(233, 233)	0.28	0.28	0.75
4	19	True	f	f	0.524118648001604	1	-35.0	-36.0	-1.0	NW	46.5	(233, 233)	0.28	0.28	0.75
4	19	True	f	f	1.065581912997004	1	-35.0	-36.0	-1.0	SE	46.5	(233, 233)	0.28	0.28	0.75
4	19	True	j	j	0.3029216649993032	1	-35.0	-34.0	1.0	SE	46.5	(233, 233)	0.28	0.28	0.75
4	19	True	j	j	0.1216977450021659	1	-35.0	-34.0	1.0	NW	46.5	(233, 233)	0.28	0.28	0.75
4	19	True	f	j	0.0374535549999563	0	-35.0	-36.0	-1.0	SE	46.5	(233, 233)	0.28	0.28	0.75
4	19	True	f	j	0.3546057109997491	0	-35.0	-36.0	-1.0	SE	46.5	(233, 233)	0.28	0.28	0.75
4	19	True	j	j	0.0176403270015725	1	-35.0	-34.0	1.0	SE	46.5	(233, 233)	0.28	0.28	0.75
4	19	True	f	f	0.3322948819986777	1	-35.0	-36.0	-1.0	NW	46.5	(233, 233)	0.28	0.28	0.75
4	19	True	f	f	0.5694672839999839	1	-35.0	-36.0	-1.0	NW	46.5	(233, 233)	0.28	0.28	0.75
4	19	True	j	j	0.4814666519996535	1	-35.0	-34.0	1.0	NW	46.5	(233, 233)	0.28	0.28	0.75
4	19	True	j	j	0.5855163119995268	1	-35.0	-34.0	1.0	SE	46.5	(233, 233)	0.28	0.28	0.75
4	19	True	j	j	0.1528183370028273	1	-35.0	-34.0	1.0	SE	46.5	(233, 233)	0.28	0.28	0.75
4	19	True	f	j	0.3837986090002232	0	-35.0	-36.0	-1.0	NW	46.5	(233, 233)	0.28	0.28	0.75
4	19	True	j	j	0.3261840929990285	1	-35.0	-34.0	1.0	NW	46.5	(233, 233)	0.28	0.28	0.75
4	19	True	j	j	1.1087851519987453	1	-35.0	-34.0	1.0	NW	46.5	(233, 233)	0.28	0.28	0.75
4	19	True	j	j	0.8164376939967042	1	-35.0	-34.0	1.0	NW	46.5	(233, 233)	0.28	0.28	0.75
4	19	True	f	j	0.2266219529992668	0	-35.0	-36.0	-1.0	SE	46.5	(233, 233)	0.28	0.28	0.75
4	19	True	j	f	0.4318934860020818	0	-35.0	-34.0	1.0	NW	46.5	(233, 233)	0.28	0.28	0.75
4	19	True	j	f	1.2505695920008293	0	-35.0	-34.0	1.0	SE	46.5	(233, 233)	0.28	0.28	0.75
4	19	True	f	f	0.6430363889994624	1	-35.0	-36.0	-1.0	NW	46.5	(233, 233)	0.28	0.28	0.75
4	19	True	j	j	0.7468050500028767	1	-35.0	-34.0	1.0	SE	46.5	(233, 233)	0.28	0.28	0.75
4	19	True	j	f	0.352572023999528	0	-35.0	-34.0	1.0	NW	46.5	(233, 233)	0.28	0.28	0.75
4	19	True	j	j	0.1918343879988242	1	-35.0	-34.0	1.0	SE	46.5	(233, 233)	0.28	0.28	0.75
4	19	True	f	f	0.2772300420001556	1	-35.0	-36.0	-1.0	NW	46.5	(233, 233)	0.28	0.28	0.75
