# Supplementary material for: The curriculum effect in visual learning: The role of readout dimensionality
Source: PLoS Comput Biol. 2026 Jul 24;22(7):e1014553. doi: 10.1371/journal.pcbi.1014553 (PMC13432104; doi:10.1371/journal.pcbi.1014553)
Supplement: S1 Data — (ZIP) [file pcbi.1014553.s009.zip › Data_Final_for_Repository/Non-sequential_subjects/Subject003/20250115_Subject003_NONSEQ_Day_2.csv]

Participant ID	Age	Train	Correct Response	Response	Response time (s)	Correct	Reference Angle (deg)	Orientation (deg)	Angle Separation (deg)	Corner	Viewing Distance (cm)	Stimulus Size (px)	Fixation Time	Probe Time	Cue Time
3	24	True	f	f	0.1265913000097498	1	-35.0	-36.0	-1.0	SE	45	(150, 150)	0.28	0.28	0.75
3	24	True	j	f	0.7957691999617964	0	-35.0	-34.0	1.0	SE	45	(150, 150)	0.28	0.28	0.75
3	24	True	j	f	0.4724545000353828	0	-35.0	-34.0	1.0	NW	45	(150, 150)	0.28	0.28	0.75
3	24	True	j	j	0.1535830999491736	1	-35.0	-34.0	1.0	SE	45	(150, 150)	0.28	0.28	0.75
3	24	True	j	j	0.3085206999676302	1	-35.0	-34.0	1.0	NW	45	(150, 150)	0.28	0.28	0.75
3	24	True	j	f	0.500206199940294	0	-35.0	-34.0	1.0	NW	45	(150, 150)	0.28	0.28	0.75
3	24	True	j	f	0.9033078999491408	0	-35.0	-34.0	1.0	NW	45	(150, 150)	0.28	0.28	0.75
3	24	True	j	f	0.2371081999735906	0	-35.0	-34.0	1.0	SE	45	(150, 150)	0.28	0.28	0.75
3	24	True	j	f	0.9196613000240176	0	-35.0	-34.0	1.0	NW	45	(150, 150)	0.28	0.28	0.75
3	24	True	f	f	0.2619377999799326	1	-35.0	-36.0	-1.0	NW	45	(150, 150)	0.28	0.28	0.75
3	24	True	j	j	0.6840801000362262	1	-35.0	-34.0	1.0	NW	45	(150, 150)	0.28	0.28	0.75
3	24	True	f	f	0.3825422999216243	1	-35.0	-36.0	-1.0	SE	45	(150, 150)	0.28	0.28	0.75
3	24	True	j	f	0.3846389000536874	0	-35.0	-34.0	1.0	NW	45	(150, 150)	0.28	0.28	0.75
3	24	True	f	f	0.0476894999155774	1	-35.0	-36.0	-1.0	NW	45	(150, 150)	0.28	0.28	0.75
3	24	True	j	f	0.3042443000013008	0	-35.0	-34.0	1.0	NW	45	(150, 150)	0.28	0.28	0.75
3	24	True	j	f	0.2824850999750197	0	-35.0	-34.0	1.0	SE	45	(150, 150)	0.28	0.28	0.75
3	24	True	f	j	0.1565293999155983	0	-35.0	-36.0	-1.0	SE	45	(150, 150)	0.28	0.28	0.75
3	24	True	f	j	0.2081904999213293	0	-35.0	-36.0	-1.0	NW	45	(150, 150)	0.28	0.28	0.75
3	24	True	j	f	0.2087033999850973	0	-35.0	-34.0	1.0	SE	45	(150, 150)	0.28	0.28	0.75
3	24	True	j	j	0.2191903000930324	1	-35.0	-34.0	1.0	SE	45	(150, 150)	0.28	0.28	0.75
3	24	True	j	f	0.4687756999628618	0	-35.0	-34.0	1.0	NW	45	(150, 150)	0.28	0.28	0.75
3	24	True	f	j	0.2813072999706492	0	-35.0	-36.0	-1.0	NW	45	(150, 150)	0.28	0.28	0.75
3	24	True	f	f	0.2025214000605046	1	-35.0	-36.0	-1.0	SE	45	(150, 150)	0.28	0.28	0.75
3	24	True	f	j	0.2617474000435322	0	-35.0	-36.0	-1.0	NW	45	(150, 150)	0.28	0.28	0.75
3	24	True	j	f	0.2214443000266328	0	-35.0	-34.0	1.0	SE	45	(150, 150)	0.28	0.28	0.75
3	24	True	j	j	0.2472717000637203	1	-35.0	-34.0	1.0	SE	45	(150, 150)	0.28	0.28	0.75
3	24	True	f	j	0.1674121000105515	0	-35.0	-36.0	-1.0	SE	45	(150, 150)	0.28	0.28	0.75
3	24	True	f	f	0.1833485999377444	1	-35.0	-36.0	-1.0	SE	45	(150, 150)	0.28	0.28	0.75
3	24	True	j	f	0.2226978000253439	0	-35.0	-34.0	1.0	NW	45	(150, 150)	0.28	0.28	0.75
3	24	True	j	j	0.2698135999962687	1	-35.0	-34.0	1.0	NW	45	(150, 150)	0.28	0.28	0.75
3	24	True	f	f	0.2896328000351786	1	-35.0	-36.0	-1.0	SE	45	(150, 150)	0.28	0.28	0.75
3	24	True	j	f	0.5235015000216663	0	-35.0	-34.0	1.0	NW	45	(150, 150)	0.28	0.28	0.75
3	24	True	j	j	0.2575985000003129	1	-35.0	-34.0	1.0	SE	45	(150, 150)	0.28	0.28	0.75
3	24	True	j	f	0.0088701000204309	0	-35.0	-34.0	1.0	SE	45	(150, 150)	0.28	0.28	0.75
3	24	True	j	j	0.11696639994625	1	-35.0	-34.0	1.0	SE	45	(150, 150)	0.28	0.28	0.75
3	24	True	f	f	0.19282569992356	1	-35.0	-36.0	-1.0	SE	45	(150, 150)	0.28	0.28	0.75
3	24	True	j	f	0.0124309998936951	0	-35.0	-34.0	1.0	SE	45	(150, 150)	0.28	0.28	0.75
3	24	True	j	j	0.6240124000469223	1	-35.0	-34.0	1.0	SE	45	(150, 150)	0.28	0.28	0.75
3	24	True	j	f	0.5242794000077993	0	-35.0	-34.0	1.0	NW	45	(150, 150)	0.28	0.28	0.75
3	24	True	f	j	0.836565800011158	0	-35.0	-36.0	-1.0	SE	45	(150, 150)	0.28	0.28	0.75
3	24	True	f	f	0.1379871999379247	1	-35.0	-36.0	-1.0	SE	45	(150, 150)	0.28	0.28	0.75
3	24	True	f	f	0.2298569000558927	1	-35.0	-36.0	-1.0	NW	45	(150, 150)	0.28	0.28	0.75
3	24	True	j	j	0.2471648000646382	1	-35.0	-34.0	1.0	NW	45	(150, 150)	0.28	0.28	0.75
3	24	True	f	j	0.4326893000397831	0	-35.0	-36.0	-1.0	SE	45	(150, 150)	0.28	0.28	0.75
3	24	True	f	f	0.2961282999021932	1	-35.0	-36.0	-1.0	NW	45	(150, 150)	0.28	0.28	0.75
3	24	True	j	f	0.2623790999641642	0	-35.0	-34.0	1.0	NW	45	(150, 150)	0.28	0.28	0.75
3	24	True	j	j	0.7034344000276178	1	-35.0	-34.0	1.0	SE	45	(150, 150)	0.28	0.28	0.75
3	24	True	j	f	0.7058188999071717	0	-35.0	-34.0	1.0	NW	45	(150, 150)	0.28	0.28	0.75
3	24	True	j	j	0.0122801000252366	1	-35.0	-34.0	1.0	SE	45	(150, 150)	0.28	0.28	0.75
3	24	True	f	f	0.1802094000158831	1	-35.0	-36.0	-1.0	NW	45	(150, 150)	0.28	0.28	0.75
3	24	True	j	f	0.3988885999424383	0	-35.0	-34.0	1.0	NW	45	(150, 150)	0.28	0.28	0.75
3	24	True	j	f	0.3395953000290319	0	-35.0	-34.0	1.0	SE	45	(150, 150)	0.28	0.28	0.75
3	24	True	f	j	0.156305200071074	0	-35.0	-36.0	-1.0	NW	45	(150, 150)	0.28	0.28	0.75
3	24	True	j	f	0.1893507000058889	0	-35.0	-34.0	1.0	NW	45	(150, 150)	0.28	0.28	0.75
3	24	True	j	j	0.2220462999539449	1	-35.0	-34.0	1.0	NW	45	(150, 150)	0.28	0.28	0.75
3	24	True	j	f	0.4091494000749662	0	-35.0	-34.0	1.0	SE	45	(150, 150)	0.28	0.28	0.75
3	24	True	f	j	0.0424615999218076	0	-35.0	-36.0	-1.0	NW	45	(150, 150)	0.28	0.28	0.75
3	24	True	j	j	0.2782413999084383	1	-35.0	-34.0	1.0	SE	45	(150, 150)	0.28	0.28	0.75
3	24	True	j	f	0.0477562999585643	0	-35.0	-34.0	1.0	NW	45	(150, 150)	0.28	0.28	0.75
3	24	True	f	j	0.2707341000204906	0	-35.0	-36.0	-1.0	SE	45	(150, 150)	0.28	0.28	0.75
3	24	True	j	f	0.3509382000193	0	-35.0	-34.0	1.0	SE	45	(150, 150)	0.28	0.28	0.75
3	24	True	f	f	0.2331825000001117	1	-35.0	-36.0	-1.0	SE	45	(150, 150)	0.28	0.28	0.75
3	24	True	j	j	0.7342417999170721	1	-35.0	-34.0	1.0	NW	45	(150, 150)	0.28	0.28	0.75
3	24	True	j	j	0.2445797999389469	1	-35.0	-34.0	1.0	SE	45	(150, 150)	0.28	0.28	0.75
3	24	True	f	j	0.2737658000551164	0	-35.0	-36.0	-1.0	SE	45	(150, 150)	0.28	0.28	0.75
3	24	True	j	j	0.1998397000133991	1	-35.0	-34.0	1.0	SE	45	(150, 150)	0.28	0.28	0.75
3	24	True	j	j	0.2434718000004068	1	-35.0	-34.0	1.0	NW	45	(150, 150)	0.28	0.28	0.75
3	24	True	f	f	0.2141239000484347	1	-35.0	-36.0	-1.0	NW	45	(150, 150)	0.28	0.28	0.75
3	24	True	j	f	0.1847008999902755	0	-35.0	-34.0	1.0	NW	45	(150, 150)	0.28	0.28	0.75
3	24	True	f	j	0.4216503000352531	0	-35.0	-36.0	-1.0	SE	45	(150, 150)	0.28	0.28	0.75
3	24	True	j	f	0.2263786999974399	0	-35.0	-34.0	1.0	NW	45	(150, 150)	0.28	0.28	0.75
3	24	True	f	f	0.2835637000389397	1	-35.0	-36.0	-1.0	SE	45	(150, 150)	0.28	0.28	0.75
3	24	True	j	j	0.1714229000499472	1	-35.0	-34.0	1.0	SE	45	(150, 150)	0.28	0.28	0.75
3	24	True	j	j	0.0997570999898016	1	-35.0	-34.0	1.0	NW	45	(150, 150)	0.28	0.28	0.75
3	24	True	f	f	0.5571993000339717	1	-35.0	-36.0	-1.0	SE	45	(150, 150)	0.28	0.28	0.75
3	24	True	f	f	0.2026366000063717	1	-35.0	-36.0	-1.0	SE	45	(150, 150)	0.28	0.28	0.75
3	24	True	f	f	0.046359600033611	1	-35.0	-36.0	-1.0	SE	45	(150, 150)	0.28	0.28	0.75
3	24	True	f	f	0.2036953000351786	1	-35.0	-36.0	-1.0	NW	45	(150, 150)	0.28	0.28	0.75
3	24	True	j	f	0.192228400032036	0	-35.0	-34.0	1.0	SE	45	(150, 150)	0.28	0.28	0.75
3	24	True	f	j	0.4154325000708923	0	-35.0	-36.0	-1.0	SE	45	(150, 150)	0.28	0.28	0.75
3	24	True	f	f	0.2043281000806018	1	-35.0	-36.0	-1.0	NW	45	(150, 150)	0.28	0.28	0.75
3	24	True	j	f	0.2182464998913929	0	-35.0	-34.0	1.0	SE	45	(150, 150)	0.28	0.28	0.75
3	24	True	j	f	0.2142488999525085	0	-35.0	-34.0	1.0	SE	45	(150, 150)	0.28	0.28	0.75
3	24	True	j	j	0.8625054999720305	1	-35.0	-34.0	1.0	NW	45	(150, 150)	0.28	0.28	0.75
3	24	True	f	f	0.4517820000182837	1	-35.0	-36.0	-1.0	SE	45	(150, 150)	0.28	0.28	0.75
3	24	True	f	f	0.221963100018911	1	-35.0	-36.0	-1.0	NW	45	(150, 150)	0.28	0.28	0.75
3	24	True	f	j	0.3150112000294029	0	-35.0	-36.0	-1.0	SE	45	(150, 150)	0.28	0.28	0.75
3	24	True	j	f	0.0425893000792712	0	-35.0	-34.0	1.0	SE	45	(150, 150)	0.28	0.28	0.75
3	24	True	j	f	0.0463386999908834	0	-35.0	-34.0	1.0	NW	45	(150, 150)	0.28	0.28	0.75
3	24	True	j	j	0.2230317000066861	1	-35.0	-34.0	1.0	SE	45	(150, 150)	0.28	0.28	0.75
3	24	True	j	j	0.0910484000341966	1	-35.0	-34.0	1.0	NW	45	(150, 150)	0.28	0.28	0.75
3	24	True	j	f	0.3394503999734297	0	-35.0	-34.0	1.0	NW	45	(150, 150)	0.28	0.28	0.75
3	24	True	j	f	0.2123127999948337	0	-35.0	-34.0	1.0	SE	45	(150, 150)	0.28	0.28	0.75
3	24	True	f	j	0.0501098000677302	0	-35.0	-36.0	-1.0	NW	45	(150, 150)	0.28	0.28	0.75
3	24	True	f	j	0.1524080999661237	0	-35.0	-36.0	-1.0	NW	45	(150, 150)	0.28	0.28	0.75
3	24	True	f	f	0.3165124000515789	1	-35.0	-36.0	-1.0	SE	45	(150, 150)	0.28	0.28	0.75
3	24	True	j	j	0.2832246000180021	1	-35.0	-34.0	1.0	SE	45	(150, 150)	0.28	0.28	0.75
3	24	True	f	f	0.2065095999278128	1	-35.0	-36.0	-1.0	SE	45	(150, 150)	0.28	0.28	0.75
3	24	True	j	f	0.2494482999900356	0	-35.0	-34.0	1.0	NW	45	(150, 150)	0.28	0.28	0.75
3	24	True	j	f	0.0829139000270515	0	-35.0	-34.0	1.0	NW	45	(150, 150)	0.28	0.28	0.75
3	24	True	j	f	0.0328278999077156	0	-35.0	-34.0	1.0	NW	45	(150, 150)	0.28	0.28	0.75
3	24	True	f	f	0.5510483999969438	1	-35.0	-36.0	-1.0	NW	45	(150, 150)	0.28	0.28	0.75
3	24	True	f	f	0.2598269999725744	1	-35.0	-36.0	-1.0	NW	45	(150, 150)	0.28	0.28	0.75
3	24	True	f	f	0.1317066999617964	1	-35.0	-36.0	-1.0	SE	45	(150, 150)	0.28	0.28	0.75
3	24	True	j	f	0.5369768000673503	0	-35.0	-34.0	1.0	NW	45	(150, 150)	0.28	0.28	0.75
3	24	True	j	f	0.2156059999251738	0	-35.0	-34.0	1.0	NW	45	(150, 150)	0.28	0.28	0.75
3	24	True	f	f	0.0876058000139892	1	-35.0	-36.0	-1.0	SE	45	(150, 150)	0.28	0.28	0.75
3	24	True	j	j	0.1214869999093934	1	-35.0	-34.0	1.0	SE	45	(150, 150)	0.28	0.28	0.75
3	24	True	j	f	0.5894010999472812	0	-35.0	-34.0	1.0	NW	45	(150, 150)	0.28	0.28	0.75
3	24	True	f	j	0.3710306000430137	0	-35.0	-36.0	-1.0	NW	45	(150, 150)	0.28	0.28	0.75
3	24	True	j	j	0.1269229999743402	1	-35.0	-34.0	1.0	NW	45	(150, 150)	0.28	0.28	0.75
3	24	True	j	f	0.1324968999251723	0	-35.0	-34.0	1.0	NW	45	(150, 150)	0.28	0.28	0.75
3	24	True	f	j	0.6093826000578701	0	-35.0	-36.0	-1.0	NW	45	(150, 150)	0.28	0.28	0.75
3	24	True	j	f	0.1579986999277025	0	-35.0	-34.0	1.0	NW	45	(150, 150)	0.28	0.28	0.75
3	24	True	j	f	0.0777507999446243	0	-35.0	-34.0	1.0	SE	45	(150, 150)	0.28	0.28	0.75
3	24	True	f	f	0.3627209999831393	1	-35.0	-36.0	-1.0	NW	45	(150, 150)	0.28	0.28	0.75
3	24	True	j	j	0.2506641999352723	1	-35.0	-34.0	1.0	NW	45	(150, 150)	0.28	0.28	0.75
3	24	True	j	f	0.0669999000383541	0	-35.0	-34.0	1.0	SE	45	(150, 150)	0.28	0.28	0.75
3	24	True	f	f	0.2079387999838218	1	-35.0	-36.0	-1.0	SE	45	(150, 150)	0.28	0.28	0.75
3	24	True	j	f	0.157819400075823	0	-35.0	-34.0	1.0	SE	45	(150, 150)	0.28	0.28	0.75
3	24	True	j	f	0.4271350998897105	0	-35.0	-34.0	1.0	NW	45	(150, 150)	0.28	0.28	0.75
3	24	True	f	f	0.2179400000022724	1	-35.0	-36.0	-1.0	NW	45	(150, 150)	0.28	0.28	0.75
3	24	True	j	f	0.4673032000428065	0	-35.0	-34.0	1.0	SE	45	(150, 150)	0.28	0.28	0.75
3	24	True	j	j	0.2353845000034198	1	-35.0	-34.0	1.0	SE	45	(150, 150)	0.28	0.28	0.75
3	24	True	j	j	0.2158868999686092	1	-35.0	-34.0	1.0	NW	45	(150, 150)	0.28	0.28	0.75
3	24	True	j	f	0.171115200035274	0	-35.0	-34.0	1.0	NW	45	(150, 150)	0.28	0.28	0.75
3	24	True	j	f	0.441140400012955	0	-35.0	-34.0	1.0	NW	45	(150, 150)	0.28	0.28	0.75
3	24	True	j	f	0.191792199970223	0	-35.0	-34.0	1.0	NW	45	(150, 150)	0.28	0.28	0.75
3	24	True	f	f	0.2380973000545054	1	-35.0	-36.0	-1.0	SE	45	(150, 150)	0.28	0.28	0.75
3	24	True	f	f	0.2383239000337198	1	-35.0	-36.0	-1.0	SE	45	(150, 150)	0.28	0.28	0.75
3	24	True	j	j	0.3713161000050604	1	-35.0	-34.0	1.0	SE	45	(150, 150)	0.28	0.28	0.75
3	24	True	j	j	0.5909040999831632	1	-35.0	-34.0	1.0	SE	45	(150, 150)	0.28	0.28	0.75
3	24	True	f	f	0.1414293000707402	1	-35.0	-36.0	-1.0	SE	45	(150, 150)	0.28	0.28	0.75
3	24	True	f	f	0.1876234000083059	1	-35.0	-36.0	-1.0	SE	45	(150, 150)	0.28	0.28	0.75
3	24	True	f	j	0.4902386999456212	0	-35.0	-36.0	-1.0	NW	45	(150, 150)	0.28	0.28	0.75
3	24	True	j	f	0.230847300030291	0	-35.0	-34.0	1.0	NW	45	(150, 150)	0.28	0.28	0.75
3	24	True	j	j	0.2849448999622836	1	-35.0	-34.0	1.0	SE	45	(150, 150)	0.28	0.28	0.75
3	24	True	f	f	0.22175090003293	1	-35.0	-36.0	-1.0	SE	45	(150, 150)	0.28	0.28	0.75
3	24	True	j	f	0.2011447999393567	0	-35.0	-34.0	1.0	SE	45	(150, 150)	0.28	0.28	0.75
3	24	True	j	f	0.2026174999773502	0	-35.0	-34.0	1.0	SE	45	(150, 150)	0.28	0.28	0.75
3	24	True	j	f	0.1911419000243768	0	-35.0	-34.0	1.0	SE	45	(150, 150)	0.28	0.28	0.75
3	24	True	f	f	0.1420338000170886	1	-35.0	-36.0	-1.0	NW	45	(150, 150)	0.28	0.28	0.75
3	24	True	j	f	0.3386258999817073	0	-35.0	-34.0	1.0	NW	45	(150, 150)	0.28	0.28	0.75
3	24	True	f	f	0.1763287000358104	1	-35.0	-36.0	-1.0	NW	45	(150, 150)	0.28	0.28	0.75
3	24	True	f	f	0.1535563999786973	1	-35.0	-36.0	-1.0	NW	45	(150, 150)	0.28	0.28	0.75
3	24	True	f	f	0.3239897999446839	1	-35.0	-36.0	-1.0	SE	45	(150, 150)	0.28	0.28	0.75
3	24	True	f	f	0.1104371000546962	1	-35.0	-36.0	-1.0	SE	45	(150, 150)	0.28	0.28	0.75
3	24	True	j	f	0.3560588000109419	0	-35.0	-34.0	1.0	NW	45	(150, 150)	0.28	0.28	0.75
3	24	True	j	f	0.3019111999310553	0	-35.0	-34.0	1.0	NW	45	(150, 150)	0.28	0.28	0.75
3	24	True	j	f	0.2313925999915227	0	-35.0	-34.0	1.0	NW	45	(150, 150)	0.28	0.28	0.75
3	24	True	j	j	0.3797153999330476	1	-35.0	-34.0	1.0	NW	45	(150, 150)	0.28	0.28	0.75
3	24	True	f	f	0.4929721000371501	1	-35.0	-36.0	-1.0	SE	45	(150, 150)	0.28	0.28	0.75
3	24	True	j	f	0.2396728999447077	0	-35.0	-34.0	1.0	NW	45	(150, 150)	0.28	0.28	0.75
3	24	True	f	j	0.3122456000419333	0	-35.0	-36.0	-1.0	NW	45	(150, 150)	0.28	0.28	0.75
3	24	True	j	f	0.5171458000550047	0	-35.0	-34.0	1.0	SE	45	(150, 150)	0.28	0.28	0.75
3	24	True	f	j	0.4508822000352666	0	-35.0	-36.0	-1.0	SE	45	(150, 150)	0.28	0.28	0.75
3	24	True	j	f	0.6488810000009835	0	-35.0	-34.0	1.0	NW	45	(150, 150)	0.28	0.28	0.75
3	24	True	j	j	0.3561087000416592	1	-35.0	-34.0	1.0	SE	45	(150, 150)	0.28	0.28	0.75
3	24	True	j	f	0.2180088999448344	0	-35.0	-34.0	1.0	NW	45	(150, 150)	0.28	0.28	0.75
3	24	True	f	f	0.1970658999634906	1	-35.0	-36.0	-1.0	NW	45	(150, 150)	0.28	0.28	0.75
3	24	True	f	f	0.2617358999559656	1	-35.0	-36.0	-1.0	SE	45	(150, 150)	0.28	0.28	0.75
3	24	True	j	j	0.2705086000496521	1	-35.0	-34.0	1.0	SE	45	(150, 150)	0.28	0.28	0.75
3	24	True	f	f	0.2313367000315338	1	-35.0	-36.0	-1.0	NW	45	(150, 150)	0.28	0.28	0.75
3	24	True	j	j	0.2682459000498056	1	-35.0	-34.0	1.0	NW	45	(150, 150)	0.28	0.28	0.75
3	24	True	j	j	0.2914773999946192	1	-35.0	-34.0	1.0	SE	45	(150, 150)	0.28	0.28	0.75
3	24	True	j	f	0.2641900000162422	0	-35.0	-34.0	1.0	SE	45	(150, 150)	0.28	0.28	0.75
3	24	True	j	f	0.1637082999804988	0	-35.0	-34.0	1.0	SE	45	(150, 150)	0.28	0.28	0.75
3	24	True	f	f	0.2043367999140173	1	-35.0	-36.0	-1.0	NW	45	(150, 150)	0.28	0.28	0.75
3	24	True	j	j	0.2790379000362009	1	-35.0	-34.0	1.0	NW	45	(150, 150)	0.28	0.28	0.75
3	24	True	f	f	0.2020827999804169	1	-35.0	-36.0	-1.0	NW	45	(150, 150)	0.28	0.28	0.75
3	24	True	f	f	0.2691889000125229	1	-35.0	-36.0	-1.0	SE	45	(150, 150)	0.28	0.28	0.75
3	24	True	j	f	0.1863886000355705	0	-35.0	-34.0	1.0	SE	45	(150, 150)	0.28	0.28	0.75
3	24	True	f	f	0.0410993000259622	1	-35.0	-36.0	-1.0	SE	45	(150, 150)	0.28	0.28	0.75
3	24	True	j	f	0.1408711000112816	0	-35.0	-34.0	1.0	SE	45	(150, 150)	0.28	0.28	0.75
3	24	True	j	f	0.084869899903424	0	-35.0	-34.0	1.0	SE	45	(150, 150)	0.28	0.28	0.75
3	24	True	f	j	0.48798119998537	0	-35.0	-36.0	-1.0	SE	45	(150, 150)	0.28	0.28	0.75
3	24	True	j	f	0.0133474000031128	0	-35.0	-34.0	1.0	NW	45	(150, 150)	0.28	0.28	0.75
3	24	True	f	f	0.3716372000053525	1	-35.0	-36.0	-1.0	NW	45	(150, 150)	0.28	0.28	0.75
3	24	True	f	f	0.2412938999477774	1	-35.0	-36.0	-1.0	NW	45	(150, 150)	0.28	0.28	0.75
3	24	True	f	f	0.2090074999723583	1	-35.0	-36.0	-1.0	SE	45	(150, 150)	0.28	0.28	0.75
3	24	True	j	f	0.0541444000555202	0	-35.0	-34.0	1.0	NW	45	(150, 150)	0.28	0.28	0.75
3	24	True	f	j	1.730726799927652	0	-35.0	-36.0	-1.0	NW	45	(150, 150)	0.28	0.28	0.75
3	24	True	f	j	0.3612417000113055	0	-35.0	-36.0	-1.0	SE	45	(150, 150)	0.28	0.28	0.75
3	24	True	f	f	0.2333608999615535	1	-35.0	-36.0	-1.0	SE	45	(150, 150)	0.28	0.28	0.75
3	24	True	f	f	0.1115404999582097	1	-35.0	-36.0	-1.0	NW	45	(150, 150)	0.28	0.28	0.75
3	24	True	f	j	0.2917489999672398	0	-35.0	-36.0	-1.0	SE	45	(150, 150)	0.28	0.28	0.75
3	24	True	f	j	0.3506237999536097	0	-35.0	-36.0	-1.0	SE	45	(150, 150)	0.28	0.28	0.75
3	24	True	f	f	0.1983656999655068	1	-35.0	-36.0	-1.0	SE	45	(150, 150)	0.28	0.28	0.75
3	24	True	j	j	0.232957899919711	1	-35.0	-34.0	1.0	SE	45	(150, 150)	0.28	0.28	0.75
3	24	True	f	f	0.7131596999242902	1	-35.0	-36.0	-1.0	NW	45	(150, 150)	0.28	0.28	0.75
3	24	True	j	j	0.3482809000415727	1	-35.0	-34.0	1.0	NW	45	(150, 150)	0.28	0.28	0.75
3	24	True	f	j	0.2585116999689489	0	-35.0	-36.0	-1.0	NW	45	(150, 150)	0.28	0.28	0.75
3	24	True	f	f	0.1781382999615743	1	-35.0	-36.0	-1.0	SE	45	(150, 150)	0.28	0.28	0.75
3	24	True	j	f	0.2749230000190437	0	-35.0	-34.0	1.0	NW	45	(150, 150)	0.28	0.28	0.75
3	24	True	j	j	0.192687900038436	1	-35.0	-34.0	1.0	NW	45	(150, 150)	0.28	0.28	0.75
3	24	True	j	f	0.1408947000745684	0	-35.0	-34.0	1.0	NW	45	(150, 150)	0.28	0.28	0.75
3	24	True	j	j	1.4351129999849943	1	-35.0	-34.0	1.0	SE	45	(150, 150)	0.28	0.28	0.75
3	24	True	j	f	0.6238739000400528	0	-35.0	-34.0	1.0	NW	45	(150, 150)	0.28	0.28	0.75
3	24	True	j	j	0.4034596000565216	1	-35.0	-34.0	1.0	SE	45	(150, 150)	0.28	0.28	0.75
3	24	True	f	j	0.1438947999849915	0	-35.0	-36.0	-1.0	SE	45	(150, 150)	0.28	0.28	0.75
3	24	True	j	j	0.0286588000599294	1	-35.0	-34.0	1.0	SE	45	(150, 150)	0.28	0.28	0.75
3	24	True	j	j	1.257825899985619	1	-35.0	-34.0	1.0	SE	45	(150, 150)	0.28	0.28	0.75
3	24	True	f	f	0.0646309999283403	1	-35.0	-36.0	-1.0	NW	45	(150, 150)	0.28	0.28	0.75
3	24	True	f	f	0.197313499986194	1	-35.0	-36.0	-1.0	NW	45	(150, 150)	0.28	0.28	0.75
3	24	True	f	f	0.284585400018841	1	-35.0	-36.0	-1.0	SE	45	(150, 150)	0.28	0.28	0.75
3	24	True	j	f	0.213465999928303	0	-35.0	-34.0	1.0	NW	45	(150, 150)	0.28	0.28	0.75
3	24	True	j	j	0.0278015000512823	1	-35.0	-34.0	1.0	NW	45	(150, 150)	0.28	0.28	0.75
3	24	True	f	f	0.1909776000538841	1	-35.0	-36.0	-1.0	SE	45	(150, 150)	0.28	0.28	0.75
3	24	True	f	j	0.1945013999938964	0	-35.0	-36.0	-1.0	SE	45	(150, 150)	0.28	0.28	0.75
3	24	True	f	j	0.0243502999655902	0	-35.0	-36.0	-1.0	SE	45	(150, 150)	0.28	0.28	0.75
3	24	True	f	f	0.352749100071378	1	-35.0	-36.0	-1.0	NW	45	(150, 150)	0.28	0.28	0.75
3	24	True	f	f	0.1960920999990776	1	-35.0	-36.0	-1.0	SE	45	(150, 150)	0.28	0.28	0.75
3	24	True	j	f	0.1078615000005811	0	-35.0	-34.0	1.0	NW	45	(150, 150)	0.28	0.28	0.75
3	24	True	f	f	0.1903516999445855	1	-35.0	-36.0	-1.0	SE	45	(150, 150)	0.28	0.28	0.75
3	24	True	j	f	0.0207020000088959	0	-35.0	-34.0	1.0	SE	45	(150, 150)	0.28	0.28	0.75
3	24	True	j	f	0.2970585000002756	0	-35.0	-34.0	1.0	SE	45	(150, 150)	0.28	0.28	0.75
3	24	True	j	f	0.1224911999888718	0	-35.0	-34.0	1.0	NW	45	(150, 150)	0.28	0.28	0.75
3	24	True	j	f	0.1145621999166905	0	-35.0	-34.0	1.0	SE	45	(150, 150)	0.28	0.28	0.75
3	24	True	f	f	0.2155797999585047	1	-35.0	-36.0	-1.0	SE	45	(150, 150)	0.28	0.28	0.75
3	24	True	j	f	0.2006748000858351	0	-35.0	-34.0	1.0	SE	45	(150, 150)	0.28	0.28	0.75
3	24	True	j	f	0.0957939999643713	0	-35.0	-34.0	1.0	SE	45	(150, 150)	0.28	0.28	0.75
3	24	True	j	j	0.2320598000660538	1	-35.0	-34.0	1.0	SE	45	(150, 150)	0.28	0.28	0.75
3	24	True	j	j	0.228143599932082	1	-35.0	-34.0	1.0	SE	45	(150, 150)	0.28	0.28	0.75
3	24	True	f	j	0.324602400069125	0	-35.0	-36.0	-1.0	NW	45	(150, 150)	0.28	0.28	0.75
3	24	True	f	j	0.8240900000091642	0	-35.0	-36.0	-1.0	SE	45	(150, 150)	0.28	0.28	0.75
3	24	True	f	j	0.2965456999372691	0	-35.0	-36.0	-1.0	SE	45	(150, 150)	0.28	0.28	0.75
3	24	True	j	j	0.2392446999438107	1	-35.0	-34.0	1.0	SE	45	(150, 150)	0.28	0.28	0.75
3	24	True	f	f	0.3823665000963956	1	-35.0	-36.0	-1.0	SE	45	(150, 150)	0.28	0.28	0.75
3	24	True	j	j	0.2922597000142559	1	-35.0	-34.0	1.0	SE	45	(150, 150)	0.28	0.28	0.75
3	24	True	j	j	0.003326499951072	1	-35.0	-34.0	1.0	NW	45	(150, 150)	0.28	0.28	0.75
3	24	True	j	j	0.2546513000270352	1	-35.0	-34.0	1.0	NW	45	(150, 150)	0.28	0.28	0.75
3	24	True	f	f	1.201555399922654	1	-35.0	-36.0	-1.0	NW	45	(150, 150)	0.28	0.28	0.75
3	24	True	j	f	0.2938415999524295	0	-35.0	-34.0	1.0	NW	45	(150, 150)	0.28	0.28	0.75
3	24	True	f	f	0.0319579999195411	1	-35.0	-36.0	-1.0	NW	45	(150, 150)	0.28	0.28	0.75
3	24	True	f	j	0.1236585999140515	0	-35.0	-36.0	-1.0	NW	45	(150, 150)	0.28	0.28	0.75
3	24	True	f	f	0.3641365000512451	1	-35.0	-36.0	-1.0	NW	45	(150, 150)	0.28	0.28	0.75
3	24	True	f	f	0.245934100006707	1	-35.0	-36.0	-1.0	NW	45	(150, 150)	0.28	0.28	0.75
3	24	True	j	f	0.2360166000435128	0	-35.0	-34.0	1.0	NW	45	(150, 150)	0.28	0.28	0.75
3	24	True	j	f	0.3317861999385059	0	-35.0	-34.0	1.0	NW	45	(150, 150)	0.28	0.28	0.75
3	24	True	j	f	0.1913837998872622	0	-35.0	-34.0	1.0	NW	45	(150, 150)	0.28	0.28	0.75
3	24	True	f	j	0.0831765999319031	0	-35.0	-36.0	-1.0	SE	45	(150, 150)	0.28	0.28	0.75
3	24	True	j	f	0.2303488000761717	0	-35.0	-34.0	1.0	SE	45	(150, 150)	0.28	0.28	0.75
3	24	True	f	f	0.310995899955742	1	-35.0	-36.0	-1.0	SE	45	(150, 150)	0.28	0.28	0.75
3	24	True	f	f	0.2337899999693036	1	-35.0	-36.0	-1.0	SE	45	(150, 150)	0.28	0.28	0.75
3	24	True	f	j	0.3351601000176742	0	-35.0	-36.0	-1.0	SE	45	(150, 150)	0.28	0.28	0.75
3	24	True	j	f	0.2114175999304279	0	-35.0	-34.0	1.0	SE	45	(150, 150)	0.28	0.28	0.75
3	24	True	f	f	0.0448560999939218	1	-35.0	-36.0	-1.0	NW	45	(150, 150)	0.28	0.28	0.75
3	24	True	f	f	0.0079824000131338	1	-35.0	-36.0	-1.0	NW	45	(150, 150)	0.28	0.28	0.75
3	24	True	j	j	0.207843399955891	1	-35.0	-34.0	1.0	SE	45	(150, 150)	0.28	0.28	0.75
3	24	True	j	f	0.1669303000671789	0	-35.0	-34.0	1.0	NW	45	(150, 150)	0.28	0.28	0.75
3	24	True	j	j	0.2263061000267043	1	-35.0	-34.0	1.0	SE	45	(150, 150)	0.28	0.28	0.75
3	24	True	j	f	0.1131869000382721	0	-35.0	-34.0	1.0	NW	45	(150, 150)	0.28	0.28	0.75
3	24	True	j	f	0.0043229999719187	0	-35.0	-34.0	1.0	SE	45	(150, 150)	0.28	0.28	0.75
3	24	True	f	f	0.1160047000739723	1	-35.0	-36.0	-1.0	NW	45	(150, 150)	0.28	0.28	0.75
3	24	True	j	f	0.2062458000145852	0	-35.0	-34.0	1.0	SE	45	(150, 150)	0.28	0.28	0.75
3	24	True	j	f	0.3558318999130279	0	-35.0	-34.0	1.0	SE	45	(150, 150)	0.28	0.28	0.75
3	24	True	j	f	0.2338608999270945	0	-35.0	-34.0	1.0	NW	45	(150, 150)	0.28	0.28	0.75
3	24	True	f	f	0.2684811999788508	1	-35.0	-36.0	-1.0	SE	45	(150, 150)	0.28	0.28	0.75
3	24	True	j	j	0.2120352999772876	1	-35.0	-34.0	1.0	SE	45	(150, 150)	0.28	0.28	0.75
3	24	True	j	f	0.1605584999779239	0	-35.0	-34.0	1.0	SE	45	(150, 150)	0.28	0.28	0.75
3	24	True	j	f	0.428756000008434	0	-35.0	-34.0	1.0	NW	45	(150, 150)	0.28	0.28	0.75
3	24	True	f	f	0.007699100067839	1	-35.0	-36.0	-1.0	SE	45	(150, 150)	0.28	0.28	0.75
3	24	True	j	j	0.3077238999539986	1	-35.0	-34.0	1.0	SE	45	(150, 150)	0.28	0.28	0.75
3	24	True	j	f	0.1418265999527648	0	-35.0	-34.0	1.0	SE	45	(150, 150)	0.28	0.28	0.75
3	24	True	f	f	0.0345100000267848	1	-35.0	-36.0	-1.0	NW	45	(150, 150)	0.28	0.28	0.75
3	24	True	j	f	0.2578933000331744	0	-35.0	-34.0	1.0	NW	45	(150, 150)	0.28	0.28	0.75
3	24	True	j	f	0.2513678999384865	0	-35.0	-34.0	1.0	NW	45	(150, 150)	0.28	0.28	0.75
3	24	True	j	j	0.2702374999644235	1	-35.0	-34.0	1.0	NW	45	(150, 150)	0.28	0.28	0.75
3	24	True	f	f	0.1998153999447822	1	-35.0	-36.0	-1.0	NW	45	(150, 150)	0.28	0.28	0.75
3	24	True	j	f	0.390232800040394	0	-35.0	-34.0	1.0	NW	45	(150, 150)	0.28	0.28	0.75
3	24	True	j	f	0.2993745000567287	0	-35.0	-34.0	1.0	NW	45	(150, 150)	0.28	0.28	0.75
3	24	True	f	f	0.3366077999817207	1	-35.0	-36.0	-1.0	SE	45	(150, 150)	0.28	0.28	0.75
3	24	True	j	j	0.4542469999287277	1	-35.0	-34.0	1.0	NW	45	(150, 150)	0.28	0.28	0.75
3	24	True	j	f	0.3597795000532642	0	-35.0	-34.0	1.0	SE	45	(150, 150)	0.28	0.28	0.75
3	24	True	f	f	0.2523748000385239	1	-35.0	-36.0	-1.0	SE	45	(150, 150)	0.28	0.28	0.75
3	24	True	f	f	0.256001399946399	1	-35.0	-36.0	-1.0	NW	45	(150, 150)	0.28	0.28	0.75
3	24	True	j	f	0.2063093000324443	0	-35.0	-34.0	1.0	NW	45	(150, 150)	0.28	0.28	0.75
3	24	True	f	f	0.2096912999404594	1	-35.0	-36.0	-1.0	NW	45	(150, 150)	0.28	0.28	0.75
3	24	True	j	j	0.2652408999856561	1	-35.0	-34.0	1.0	NW	45	(150, 150)	0.28	0.28	0.75
3	24	True	j	j	0.3110681999241933	1	-35.0	-34.0	1.0	NW	45	(150, 150)	0.28	0.28	0.75
3	24	True	f	f	0.2852326999418437	1	-35.0	-36.0	-1.0	NW	45	(150, 150)	0.28	0.28	0.75
3	24	True	f	f	0.2345989000750705	1	-35.0	-36.0	-1.0	NW	45	(150, 150)	0.28	0.28	0.75
3	24	True	f	j	0.1086227999767288	0	-35.0	-36.0	-1.0	SE	45	(150, 150)	0.28	0.28	0.75
3	24	True	j	f	0.2324664000188931	0	-35.0	-34.0	1.0	SE	45	(150, 150)	0.28	0.28	0.75
3	24	True	f	f	0.1802278000395745	1	-35.0	-36.0	-1.0	NW	45	(150, 150)	0.28	0.28	0.75
3	24	True	f	j	0.5527009000070393	0	-35.0	-36.0	-1.0	NW	45	(150, 150)	0.28	0.28	0.75
3	24	True	j	f	0.0143166999332606	0	-35.0	-34.0	1.0	NW	45	(150, 150)	0.28	0.28	0.75
3	24	True	f	j	0.146894000004977	0	-35.0	-36.0	-1.0	NW	45	(150, 150)	0.28	0.28	0.75
3	24	True	j	f	0.3459989000111818	0	-35.0	-34.0	1.0	NW	45	(150, 150)	0.28	0.28	0.75
3	24	True	j	j	0.2852493000682443	1	-35.0	-34.0	1.0	SE	45	(150, 150)	0.28	0.28	0.75
3	24	True	f	f	0.2202611999819055	1	-35.0	-36.0	-1.0	SE	45	(150, 150)	0.28	0.28	0.75
3	24	True	j	j	0.3212399000767618	1	-35.0	-34.0	1.0	SE	45	(150, 150)	0.28	0.28	0.75
3	24	True	f	f	0.6542394999414682	1	-35.0	-36.0	-1.0	SE	45	(150, 150)	0.28	0.28	0.75
3	24	True	j	f	0.2746219000546261	0	-35.0	-34.0	1.0	NW	45	(150, 150)	0.28	0.28	0.75
3	24	True	j	f	0.172539799939841	0	-35.0	-34.0	1.0	SE	45	(150, 150)	0.28	0.28	0.75
3	24	True	j	j	0.0586745000910013	1	-35.0	-34.0	1.0	SE	45	(150, 150)	0.28	0.28	0.75
3	24	True	f	f	0.0316367000341415	1	-35.0	-36.0	-1.0	SE	45	(150, 150)	0.28	0.28	0.75
3	24	True	f	f	0.0643416000530123	1	-35.0	-36.0	-1.0	NW	45	(150, 150)	0.28	0.28	0.75
3	24	True	j	j	0.185001999954693	1	-35.0	-34.0	1.0	SE	45	(150, 150)	0.28	0.28	0.75
3	24	True	f	j	0.1256711999885738	0	-35.0	-36.0	-1.0	NW	45	(150, 150)	0.28	0.28	0.75
3	24	True	j	f	0.2809205000521615	0	-35.0	-34.0	1.0	NW	45	(150, 150)	0.28	0.28	0.75
3	24	True	j	f	0.0988349000690504	0	-35.0	-34.0	1.0	NW	45	(150, 150)	0.28	0.28	0.75
3	24	True	f	f	0.3818616999778896	1	-35.0	-36.0	-1.0	NW	45	(150, 150)	0.28	0.28	0.75
3	24	True	f	f	0.2058065999299287	1	-35.0	-36.0	-1.0	NW	45	(150, 150)	0.28	0.28	0.75
3	24	True	j	f	0.3821062999777496	0	-35.0	-34.0	1.0	NW	45	(150, 150)	0.28	0.28	0.75
3	24	True	f	f	0.2773340999847278	1	-35.0	-36.0	-1.0	NW	45	(150, 150)	0.28	0.28	0.75
3	24	True	f	f	0.2548962000291794	1	-35.0	-36.0	-1.0	NW	45	(150, 150)	0.28	0.28	0.75
3	24	True	f	f	0.4213886000216007	1	-35.0	-36.0	-1.0	NW	45	(150, 150)	0.28	0.28	0.75
3	24	True	f	f	0.2436231999890878	1	-35.0	-36.0	-1.0	SE	45	(150, 150)	0.28	0.28	0.75
3	24	True	f	f	0.2551105000311509	1	-35.0	-36.0	-1.0	NW	45	(150, 150)	0.28	0.28	0.75
3	24	True	f	f	0.3793455000268295	1	-35.0	-36.0	-1.0	SE	45	(150, 150)	0.28	0.28	0.75
3	24	True	f	f	0.2407978000119328	1	-35.0	-36.0	-1.0	SE	45	(150, 150)	0.28	0.28	0.75
3	24	True	f	f	0.3128205999964848	1	-35.0	-36.0	-1.0	SE	45	(150, 150)	0.28	0.28	0.75
3	24	True	f	f	0.3242140999063849	1	-35.0	-36.0	-1.0	SE	45	(150, 150)	0.28	0.28	0.75
3	24	True	j	f	0.3614572000224143	0	-35.0	-34.0	1.0	SE	45	(150, 150)	0.28	0.28	0.75
3	24	True	j	j	0.288183500058949	1	-35.0	-34.0	1.0	SE	45	(150, 150)	0.28	0.28	0.75
3	24	True	j	j	0.5886418999871239	1	-35.0	-34.0	1.0	NW	45	(150, 150)	0.28	0.28	0.75
3	24	True	j	f	2.54509089991916	0	-35.0	-34.0	1.0	NW	45	(150, 150)	0.28	0.28	0.75
3	24	True	j	j	0.1347877000225708	1	-35.0	-34.0	1.0	NW	45	(150, 150)	0.28	0.28	0.75
3	24	True	f	f	0.5206031000707299	1	-35.0	-36.0	-1.0	NW	45	(150, 150)	0.28	0.28	0.75
