# Supplementary material for: The curriculum effect in visual learning: The role of readout dimensionality
Source: PLoS Comput Biol. 2026 Jul 24;22(7):e1014553. doi: 10.1371/journal.pcbi.1014553 (PMC13432104; doi:10.1371/journal.pcbi.1014553)
Supplement: S1 Data — (ZIP) [file pcbi.1014553.s009.zip › Data_Final_for_Repository/Non-sequential_subjects/Subject003/20250114_Subject003_NONSEQ_Day_1.csv]

Participant ID	Age	Train	Correct Response	Response	Response time (s)	Correct	Reference Angle (deg)	Orientation (deg)	Angle Separation (deg)	Corner	Viewing Distance (cm)	Stimulus Size (px)	Fixation Time	Probe Time	Cue Time
3	24	True	j	f	0.8874126999871805	0	-35.0	-34.0	1.0	SE	45	(150, 150)	0.28	0.28	0.75
3	24	True	j	f	0.571876100031659	0	-35.0	-34.0	1.0	NW	45	(150, 150)	0.28	0.28	0.75
3	24	True	f	f	1.809186999918893	1	-35.0	-36.0	-1.0	NW	45	(150, 150)	0.28	0.28	0.75
3	24	True	f	f	0.6218276000581682	1	-35.0	-36.0	-1.0	SE	45	(150, 150)	0.28	0.28	0.75
3	24	True	j	f	0.991025700001046	0	-35.0	-34.0	1.0	SE	45	(150, 150)	0.28	0.28	0.75
3	24	True	f	f	0.7157430000370368	1	-35.0	-36.0	-1.0	SE	45	(150, 150)	0.28	0.28	0.75
3	24	True	j	j	0.3848842999432236	1	-35.0	-34.0	1.0	SE	45	(150, 150)	0.28	0.28	0.75
3	24	True	j	j	1.1277814001077786	1	-35.0	-34.0	1.0	NW	45	(150, 150)	0.28	0.28	0.75
3	24	True	f	f	0.0438270999584347	1	-35.0	-36.0	-1.0	NW	45	(150, 150)	0.28	0.28	0.75
3	24	True	j	f	0.2300992000382393	0	-35.0	-34.0	1.0	NW	45	(150, 150)	0.28	0.28	0.75
3	24	True	j	f	0.5756052999058738	0	-35.0	-34.0	1.0	SE	45	(150, 150)	0.28	0.28	0.75
3	24	True	j	j	0.1054256999632343	1	-35.0	-34.0	1.0	SE	45	(150, 150)	0.28	0.28	0.75
3	24	True	f	f	0.2329627000726759	1	-35.0	-36.0	-1.0	SE	45	(150, 150)	0.28	0.28	0.75
3	24	True	j	f	0.2861755000194534	0	-35.0	-34.0	1.0	NW	45	(150, 150)	0.28	0.28	0.75
3	24	True	f	f	0.7588972999947146	1	-35.0	-36.0	-1.0	NW	45	(150, 150)	0.28	0.28	0.75
3	24	True	f	j	0.4738745000213384	0	-35.0	-36.0	-1.0	NW	45	(150, 150)	0.28	0.28	0.75
3	24	True	f	f	0.4952712999656796	1	-35.0	-36.0	-1.0	SE	45	(150, 150)	0.28	0.28	0.75
3	24	True	f	f	0.3346856000134721	1	-35.0	-36.0	-1.0	NW	45	(150, 150)	0.28	0.28	0.75
3	24	True	f	f	0.3021361000137403	1	-35.0	-36.0	-1.0	SE	45	(150, 150)	0.28	0.28	0.75
3	24	True	j	j	0.0983056999975815	1	-35.0	-34.0	1.0	NW	45	(150, 150)	0.28	0.28	0.75
3	24	True	j	f	0.2322991999099031	0	-35.0	-34.0	1.0	NW	45	(150, 150)	0.28	0.28	0.75
3	24	True	j	j	1.0970964999869466	1	-35.0	-34.0	1.0	NW	45	(150, 150)	0.28	0.28	0.75
3	24	True	j	f	0.1835629000561311	0	-35.0	-34.0	1.0	SE	45	(150, 150)	0.28	0.28	0.75
3	24	True	f	j	0.0787796999793499	0	-35.0	-36.0	-1.0	SE	45	(150, 150)	0.28	0.28	0.75
3	24	True	f	f	0.0710424999706447	1	-35.0	-36.0	-1.0	SE	45	(150, 150)	0.28	0.28	0.75
3	24	True	j	f	0.4725962000666186	0	-35.0	-34.0	1.0	NW	45	(150, 150)	0.28	0.28	0.75
3	24	True	j	j	0.7432968000648543	1	-35.0	-34.0	1.0	SE	45	(150, 150)	0.28	0.28	0.75
3	24	True	f	f	0.1287889999803155	1	-35.0	-36.0	-1.0	SE	45	(150, 150)	0.28	0.28	0.75
3	24	True	j	j	0.0221236000070348	1	-35.0	-34.0	1.0	SE	45	(150, 150)	0.28	0.28	0.75
3	24	True	f	j	0.4905759999528527	0	-35.0	-36.0	-1.0	SE	45	(150, 150)	0.28	0.28	0.75
3	24	True	j	j	0.1673018999863416	1	-35.0	-34.0	1.0	NW	45	(150, 150)	0.28	0.28	0.75
3	24	True	f	f	0.7092675000894815	1	-35.0	-36.0	-1.0	NW	45	(150, 150)	0.28	0.28	0.75
3	24	True	j	j	0.2966096999589354	1	-35.0	-34.0	1.0	NW	45	(150, 150)	0.28	0.28	0.75
3	24	True	f	f	0.5898108000401407	1	-35.0	-36.0	-1.0	NW	45	(150, 150)	0.28	0.28	0.75
3	24	True	j	f	0.458319199969992	0	-35.0	-34.0	1.0	SE	45	(150, 150)	0.28	0.28	0.75
3	24	True	j	f	0.3820538999279961	0	-35.0	-34.0	1.0	NW	45	(150, 150)	0.28	0.28	0.75
3	24	True	j	j	0.1086502000689506	1	-35.0	-34.0	1.0	SE	45	(150, 150)	0.28	0.28	0.75
3	24	True	f	j	0.2845748999388888	0	-35.0	-36.0	-1.0	SE	45	(150, 150)	0.28	0.28	0.75
3	24	True	f	j	0.1440745000727474	0	-35.0	-36.0	-1.0	SE	45	(150, 150)	0.28	0.28	0.75
3	24	True	f	f	0.7389456999953836	1	-35.0	-36.0	-1.0	NW	45	(150, 150)	0.28	0.28	0.75
3	24	True	f	f	0.3154452999588102	1	-35.0	-36.0	-1.0	NW	45	(150, 150)	0.28	0.28	0.75
3	24	True	f	j	0.830955500015989	0	-35.0	-36.0	-1.0	NW	45	(150, 150)	0.28	0.28	0.75
3	24	True	j	f	0.5173830999992788	0	-35.0	-34.0	1.0	SE	45	(150, 150)	0.28	0.28	0.75
3	24	True	j	f	0.5065424999920651	0	-35.0	-34.0	1.0	NW	45	(150, 150)	0.28	0.28	0.75
3	24	True	j	f	0.1732631000922992	0	-35.0	-34.0	1.0	NW	45	(150, 150)	0.28	0.28	0.75
3	24	True	j	j	0.0345943999709561	1	-35.0	-34.0	1.0	SE	45	(150, 150)	0.28	0.28	0.75
3	24	True	j	j	0.5310260000405833	1	-35.0	-34.0	1.0	SE	45	(150, 150)	0.28	0.28	0.75
3	24	True	f	f	0.6597674998920411	1	-35.0	-36.0	-1.0	NW	45	(150, 150)	0.28	0.28	0.75
3	24	True	f	j	0.884816600009799	0	-35.0	-36.0	-1.0	SE	45	(150, 150)	0.28	0.28	0.75
3	24	True	f	j	0.8450062999036163	0	-35.0	-36.0	-1.0	NW	45	(150, 150)	0.28	0.28	0.75
3	24	True	f	f	0.0594586000079289	1	-35.0	-36.0	-1.0	NW	45	(150, 150)	0.28	0.28	0.75
3	24	True	f	f	0.227014199947007	1	-35.0	-36.0	-1.0	NW	45	(150, 150)	0.28	0.28	0.75
3	24	True	j	j	0.2299748000223189	1	-35.0	-34.0	1.0	NW	45	(150, 150)	0.28	0.28	0.75
3	24	True	f	j	0.1689166999422013	0	-35.0	-36.0	-1.0	NW	45	(150, 150)	0.28	0.28	0.75
3	24	True	f	f	0.7352628000080585	1	-35.0	-36.0	-1.0	SE	45	(150, 150)	0.28	0.28	0.75
3	24	True	j	j	0.0403802000219002	1	-35.0	-34.0	1.0	SE	45	(150, 150)	0.28	0.28	0.75
3	24	True	j	f	0.2260843999683857	0	-35.0	-34.0	1.0	SE	45	(150, 150)	0.28	0.28	0.75
3	24	True	j	j	1.1350497000385076	1	-35.0	-34.0	1.0	SE	45	(150, 150)	0.28	0.28	0.75
3	24	True	j	f	0.1798114000121131	0	-35.0	-34.0	1.0	SE	45	(150, 150)	0.28	0.28	0.75
3	24	True	f	f	0.4578333999961614	1	-35.0	-36.0	-1.0	NW	45	(150, 150)	0.28	0.28	0.75
3	24	True	j	f	0.1779437999939546	0	-35.0	-34.0	1.0	SE	45	(150, 150)	0.28	0.28	0.75
3	24	True	f	j	0.7741003999253735	0	-35.0	-36.0	-1.0	NW	45	(150, 150)	0.28	0.28	0.75
3	24	True	j	f	0.662608899991028	0	-35.0	-34.0	1.0	SE	45	(150, 150)	0.28	0.28	0.75
3	24	True	f	f	0.1996591000352054	1	-35.0	-36.0	-1.0	SE	45	(150, 150)	0.28	0.28	0.75
3	24	True	j	j	0.2179106000112369	1	-35.0	-34.0	1.0	SE	45	(150, 150)	0.28	0.28	0.75
3	24	True	f	f	0.47808679996524	1	-35.0	-36.0	-1.0	NW	45	(150, 150)	0.28	0.28	0.75
3	24	True	j	f	0.7221968000521883	0	-35.0	-34.0	1.0	SE	45	(150, 150)	0.28	0.28	0.75
3	24	True	j	j	0.1838257000781595	1	-35.0	-34.0	1.0	NW	45	(150, 150)	0.28	0.28	0.75
3	24	True	f	f	0.2497126000234857	1	-35.0	-36.0	-1.0	SE	45	(150, 150)	0.28	0.28	0.75
3	24	True	f	f	0.2330192999215796	1	-35.0	-36.0	-1.0	SE	45	(150, 150)	0.28	0.28	0.75
3	24	True	j	j	0.2623225999996066	1	-35.0	-34.0	1.0	NW	45	(150, 150)	0.28	0.28	0.75
3	24	True	f	j	0.4605265000136569	0	-35.0	-36.0	-1.0	SE	45	(150, 150)	0.28	0.28	0.75
3	24	True	f	j	0.3536888000089675	0	-35.0	-36.0	-1.0	SE	45	(150, 150)	0.28	0.28	0.75
3	24	True	f	f	0.529727999935858	1	-35.0	-36.0	-1.0	NW	45	(150, 150)	0.28	0.28	0.75
3	24	True	j	f	0.7510499999625608	0	-35.0	-34.0	1.0	SE	45	(150, 150)	0.28	0.28	0.75
3	24	True	f	f	0.0163346999324858	1	-35.0	-36.0	-1.0	NW	45	(150, 150)	0.28	0.28	0.75
3	24	True	j	j	0.2589181999210268	1	-35.0	-34.0	1.0	NW	45	(150, 150)	0.28	0.28	0.75
3	24	True	f	f	0.6065727999666706	1	-35.0	-36.0	-1.0	NW	45	(150, 150)	0.28	0.28	0.75
3	24	True	f	j	0.1805119999917224	0	-35.0	-36.0	-1.0	NW	45	(150, 150)	0.28	0.28	0.75
3	24	True	j	j	0.4716563000110909	1	-35.0	-34.0	1.0	NW	45	(150, 150)	0.28	0.28	0.75
3	24	True	j	f	0.538464599987492	0	-35.0	-34.0	1.0	SE	45	(150, 150)	0.28	0.28	0.75
3	24	True	f	f	0.2308896000031381	1	-35.0	-36.0	-1.0	NW	45	(150, 150)	0.28	0.28	0.75
3	24	True	j	f	0.5834828999359161	0	-35.0	-34.0	1.0	SE	45	(150, 150)	0.28	0.28	0.75
3	24	True	j	f	0.657368200016208	0	-35.0	-34.0	1.0	NW	45	(150, 150)	0.28	0.28	0.75
3	24	True	f	f	0.9909198000095784	1	-35.0	-36.0	-1.0	SE	45	(150, 150)	0.28	0.28	0.75
3	24	True	f	f	0.2582476999377832	1	-35.0	-36.0	-1.0	NW	45	(150, 150)	0.28	0.28	0.75
3	24	True	f	f	0.2338366999756544	1	-35.0	-36.0	-1.0	NW	45	(150, 150)	0.28	0.28	0.75
3	24	True	j	f	0.4878174000186845	0	-35.0	-34.0	1.0	NW	45	(150, 150)	0.28	0.28	0.75
3	24	True	j	f	0.1728982999920845	0	-35.0	-34.0	1.0	NW	45	(150, 150)	0.28	0.28	0.75
3	24	True	j	j	0.2316601000493392	1	-35.0	-34.0	1.0	SE	45	(150, 150)	0.28	0.28	0.75
3	24	True	f	f	0.1722989999689161	1	-35.0	-36.0	-1.0	NW	45	(150, 150)	0.28	0.28	0.75
3	24	True	f	f	0.0119120000163093	1	-35.0	-36.0	-1.0	SE	45	(150, 150)	0.28	0.28	0.75
3	24	True	f	j	0.2280989000573754	0	-35.0	-36.0	-1.0	SE	45	(150, 150)	0.28	0.28	0.75
3	24	True	j	j	0.2164695999817922	1	-35.0	-34.0	1.0	SE	45	(150, 150)	0.28	0.28	0.75
3	24	True	j	f	1.4239561000140384	0	-35.0	-34.0	1.0	NW	45	(150, 150)	0.28	0.28	0.75
3	24	True	f	f	0.2410715000005439	1	-35.0	-36.0	-1.0	NW	45	(150, 150)	0.28	0.28	0.75
3	24	True	f	f	0.7150291000725701	1	-35.0	-36.0	-1.0	NW	45	(150, 150)	0.28	0.28	0.75
3	24	True	f	f	1.4496953999623656	1	-35.0	-36.0	-1.0	SE	45	(150, 150)	0.28	0.28	0.75
3	24	True	j	f	0.2758008999517187	0	-35.0	-34.0	1.0	NW	45	(150, 150)	0.28	0.28	0.75
3	24	True	j	f	0.0572936000535264	0	-35.0	-34.0	1.0	NW	45	(150, 150)	0.28	0.28	0.75
3	24	True	j	f	0.2000224000075832	0	-35.0	-34.0	1.0	NW	45	(150, 150)	0.28	0.28	0.75
3	24	True	j	f	0.4520921000512317	0	-35.0	-34.0	1.0	NW	45	(150, 150)	0.28	0.28	0.75
3	24	True	f	f	0.2271737999981269	1	-35.0	-36.0	-1.0	SE	45	(150, 150)	0.28	0.28	0.75
3	24	True	f	f	0.2108642999082803	1	-35.0	-36.0	-1.0	NW	45	(150, 150)	0.28	0.28	0.75
3	24	True	j	j	0.336570099927485	1	-35.0	-34.0	1.0	SE	45	(150, 150)	0.28	0.28	0.75
3	24	True	j	j	0.2456703999778255	1	-35.0	-34.0	1.0	NW	45	(150, 150)	0.28	0.28	0.75
3	24	True	f	j	0.4903806999791413	0	-35.0	-36.0	-1.0	NW	45	(150, 150)	0.28	0.28	0.75
3	24	True	f	f	0.411428700084798	1	-35.0	-36.0	-1.0	SE	45	(150, 150)	0.28	0.28	0.75
3	24	True	f	f	0.2130225000437349	1	-35.0	-36.0	-1.0	NW	45	(150, 150)	0.28	0.28	0.75
3	24	True	f	f	0.3309883999172598	1	-35.0	-36.0	-1.0	SE	45	(150, 150)	0.28	0.28	0.75
3	24	True	f	j	0.3505942999618128	0	-35.0	-36.0	-1.0	SE	45	(150, 150)	0.28	0.28	0.75
3	24	True	f	j	0.4178891000337899	0	-35.0	-36.0	-1.0	SE	45	(150, 150)	0.28	0.28	0.75
3	24	True	f	f	0.117073000059463	1	-35.0	-36.0	-1.0	SE	45	(150, 150)	0.28	0.28	0.75
3	24	True	f	f	0.5169695999938995	1	-35.0	-36.0	-1.0	NW	45	(150, 150)	0.28	0.28	0.75
3	24	True	j	j	0.1420437999768182	1	-35.0	-34.0	1.0	NW	45	(150, 150)	0.28	0.28	0.75
3	24	True	j	j	0.0544638000428676	1	-35.0	-34.0	1.0	SE	45	(150, 150)	0.28	0.28	0.75
3	24	True	j	f	0.4958671999629587	0	-35.0	-34.0	1.0	NW	45	(150, 150)	0.28	0.28	0.75
3	24	True	f	f	0.0253480999963358	1	-35.0	-36.0	-1.0	SE	45	(150, 150)	0.28	0.28	0.75
3	24	True	f	f	0.5598950999556109	1	-35.0	-36.0	-1.0	SE	45	(150, 150)	0.28	0.28	0.75
3	24	True	j	f	0.1925080999499187	0	-35.0	-34.0	1.0	SE	45	(150, 150)	0.28	0.28	0.75
3	24	True	j	j	0.4720377000048756	1	-35.0	-34.0	1.0	SE	45	(150, 150)	0.28	0.28	0.75
3	24	True	j	j	1.112790400045924	1	-35.0	-34.0	1.0	NW	45	(150, 150)	0.28	0.28	0.75
3	24	True	f	f	0.2744748999830335	1	-35.0	-36.0	-1.0	SE	45	(150, 150)	0.28	0.28	0.75
3	24	True	f	f	0.1184830000856891	1	-35.0	-36.0	-1.0	NW	45	(150, 150)	0.28	0.28	0.75
3	24	True	f	f	0.5499592999694869	1	-35.0	-36.0	-1.0	SE	45	(150, 150)	0.28	0.28	0.75
3	24	True	f	f	0.3012158999918028	1	-35.0	-36.0	-1.0	NW	45	(150, 150)	0.28	0.28	0.75
3	24	True	j	f	0.4437320999568328	0	-35.0	-34.0	1.0	NW	45	(150, 150)	0.28	0.28	0.75
3	24	True	f	f	0.2002912000752985	1	-35.0	-36.0	-1.0	NW	45	(150, 150)	0.28	0.28	0.75
3	24	True	j	f	0.4814275000244379	0	-35.0	-34.0	1.0	NW	45	(150, 150)	0.28	0.28	0.75
3	24	True	f	j	0.0522003000369295	0	-35.0	-36.0	-1.0	SE	45	(150, 150)	0.28	0.28	0.75
3	24	True	f	f	0.2223555999808013	1	-35.0	-36.0	-1.0	NW	45	(150, 150)	0.28	0.28	0.75
3	24	True	j	f	0.2612471000757068	0	-35.0	-34.0	1.0	NW	45	(150, 150)	0.28	0.28	0.75
3	24	True	f	f	0.4887467999942601	1	-35.0	-36.0	-1.0	NW	45	(150, 150)	0.28	0.28	0.75
3	24	True	j	f	0.184068200062029	0	-35.0	-34.0	1.0	SE	45	(150, 150)	0.28	0.28	0.75
3	24	True	f	f	0.1801166000077501	1	-35.0	-36.0	-1.0	NW	45	(150, 150)	0.28	0.28	0.75
3	24	True	j	f	0.2182402000762522	0	-35.0	-34.0	1.0	SE	45	(150, 150)	0.28	0.28	0.75
3	24	True	j	f	0.3789037000387907	0	-35.0	-34.0	1.0	NW	45	(150, 150)	0.28	0.28	0.75
3	24	True	f	f	0.1301779000787064	1	-35.0	-36.0	-1.0	NW	45	(150, 150)	0.28	0.28	0.75
3	24	True	f	f	0.2944314000196755	1	-35.0	-36.0	-1.0	SE	45	(150, 150)	0.28	0.28	0.75
3	24	True	j	j	0.3123854999430477	1	-35.0	-34.0	1.0	SE	45	(150, 150)	0.28	0.28	0.75
3	24	True	f	f	0.3363318999763578	1	-35.0	-36.0	-1.0	SE	45	(150, 150)	0.28	0.28	0.75
3	24	True	j	j	0.2826870999997481	1	-35.0	-34.0	1.0	SE	45	(150, 150)	0.28	0.28	0.75
3	24	True	j	j	0.3323131999932229	1	-35.0	-34.0	1.0	NW	45	(150, 150)	0.28	0.28	0.75
3	24	True	f	f	0.1498470000224188	1	-35.0	-36.0	-1.0	NW	45	(150, 150)	0.28	0.28	0.75
3	24	True	f	f	0.2013913999544456	1	-35.0	-36.0	-1.0	SE	45	(150, 150)	0.28	0.28	0.75
3	24	True	j	f	0.1951838999520987	0	-35.0	-34.0	1.0	SE	45	(150, 150)	0.28	0.28	0.75
3	24	True	f	f	0.131156500079669	1	-35.0	-36.0	-1.0	NW	45	(150, 150)	0.28	0.28	0.75
3	24	True	j	j	0.1889904999407008	1	-35.0	-34.0	1.0	NW	45	(150, 150)	0.28	0.28	0.75
3	24	True	j	j	0.0513261000160127	1	-35.0	-34.0	1.0	SE	45	(150, 150)	0.28	0.28	0.75
3	24	True	f	f	0.2284760000184178	1	-35.0	-36.0	-1.0	NW	45	(150, 150)	0.28	0.28	0.75
3	24	True	j	f	0.2110025999136269	0	-35.0	-34.0	1.0	NW	45	(150, 150)	0.28	0.28	0.75
3	24	True	j	f	0.5889636999927461	0	-35.0	-34.0	1.0	SE	45	(150, 150)	0.28	0.28	0.75
3	24	True	f	j	0.3250573999248445	0	-35.0	-36.0	-1.0	NW	45	(150, 150)	0.28	0.28	0.75
3	24	True	f	j	0.6055823999922723	0	-35.0	-36.0	-1.0	SE	45	(150, 150)	0.28	0.28	0.75
3	24	True	f	f	0.2702176000457257	1	-35.0	-36.0	-1.0	SE	45	(150, 150)	0.28	0.28	0.75
3	24	True	f	f	0.1832700000377372	1	-35.0	-36.0	-1.0	SE	45	(150, 150)	0.28	0.28	0.75
3	24	True	j	j	0.19598620000761	1	-35.0	-34.0	1.0	SE	45	(150, 150)	0.28	0.28	0.75
3	24	True	j	j	0.3069805999984965	1	-35.0	-34.0	1.0	NW	45	(150, 150)	0.28	0.28	0.75
3	24	True	j	f	0.2931527000619098	0	-35.0	-34.0	1.0	SE	45	(150, 150)	0.28	0.28	0.75
3	24	True	f	f	0.6254420999903232	1	-35.0	-36.0	-1.0	SE	45	(150, 150)	0.28	0.28	0.75
3	24	True	j	f	0.3081943000433966	0	-35.0	-34.0	1.0	NW	45	(150, 150)	0.28	0.28	0.75
3	24	True	j	f	0.2305867000250145	0	-35.0	-34.0	1.0	SE	45	(150, 150)	0.28	0.28	0.75
3	24	True	j	f	0.2290590000338852	0	-35.0	-34.0	1.0	NW	45	(150, 150)	0.28	0.28	0.75
3	24	True	f	f	0.2175507999490946	1	-35.0	-36.0	-1.0	NW	45	(150, 150)	0.28	0.28	0.75
3	24	True	f	f	0.2177313999272883	1	-35.0	-36.0	-1.0	SE	45	(150, 150)	0.28	0.28	0.75
3	24	True	j	j	0.2595052000833675	1	-35.0	-34.0	1.0	SE	45	(150, 150)	0.28	0.28	0.75
3	24	True	f	j	0.2351332999533042	0	-35.0	-36.0	-1.0	SE	45	(150, 150)	0.28	0.28	0.75
3	24	True	f	j	0.3732293000211939	0	-35.0	-36.0	-1.0	NW	45	(150, 150)	0.28	0.28	0.75
3	24	True	f	f	0.302313599968329	1	-35.0	-36.0	-1.0	NW	45	(150, 150)	0.28	0.28	0.75
3	24	True	f	f	0.2527545999037102	1	-35.0	-36.0	-1.0	NW	45	(150, 150)	0.28	0.28	0.75
3	24	True	j	j	0.152339500025846	1	-35.0	-34.0	1.0	SE	45	(150, 150)	0.28	0.28	0.75
3	24	True	f	f	0.1986687999451533	1	-35.0	-36.0	-1.0	SE	45	(150, 150)	0.28	0.28	0.75
3	24	True	j	f	0.1382893999107182	0	-35.0	-34.0	1.0	NW	45	(150, 150)	0.28	0.28	0.75
3	24	True	j	j	0.2534787999466061	1	-35.0	-34.0	1.0	SE	45	(150, 150)	0.28	0.28	0.75
3	24	True	j	f	0.5625135001027957	0	-35.0	-34.0	1.0	NW	45	(150, 150)	0.28	0.28	0.75
3	24	True	f	f	0.2092187000671401	1	-35.0	-36.0	-1.0	NW	45	(150, 150)	0.28	0.28	0.75
3	24	True	f	f	0.2346228000242263	1	-35.0	-36.0	-1.0	SE	45	(150, 150)	0.28	0.28	0.75
3	24	True	j	j	0.4331707999808714	1	-35.0	-34.0	1.0	NW	45	(150, 150)	0.28	0.28	0.75
3	24	True	f	j	0.1974828999955207	0	-35.0	-36.0	-1.0	SE	45	(150, 150)	0.28	0.28	0.75
3	24	True	f	f	0.169339400017634	1	-35.0	-36.0	-1.0	SE	45	(150, 150)	0.28	0.28	0.75
3	24	True	j	j	0.7618796000024304	1	-35.0	-34.0	1.0	SE	45	(150, 150)	0.28	0.28	0.75
3	24	True	f	f	0.8150334000820294	1	-35.0	-36.0	-1.0	SE	45	(150, 150)	0.28	0.28	0.75
3	24	True	j	f	0.588465700042434	0	-35.0	-34.0	1.0	SE	45	(150, 150)	0.28	0.28	0.75
3	24	True	f	j	0.5234954999759793	0	-35.0	-36.0	-1.0	NW	45	(150, 150)	0.28	0.28	0.75
3	24	True	j	f	0.7943626999622211	0	-35.0	-34.0	1.0	NW	45	(150, 150)	0.28	0.28	0.75
3	24	True	j	j	0.307811800041236	1	-35.0	-34.0	1.0	NW	45	(150, 150)	0.28	0.28	0.75
3	24	True	j	j	0.6041937000118196	1	-35.0	-34.0	1.0	SE	45	(150, 150)	0.28	0.28	0.75
3	24	True	f	f	0.2713788000401109	1	-35.0	-36.0	-1.0	SE	45	(150, 150)	0.28	0.28	0.75
3	24	True	j	f	0.298626400064677	0	-35.0	-34.0	1.0	NW	45	(150, 150)	0.28	0.28	0.75
3	24	True	j	j	0.2557836000341922	1	-35.0	-34.0	1.0	NW	45	(150, 150)	0.28	0.28	0.75
3	24	True	j	f	0.5523975000251085	0	-35.0	-34.0	1.0	NW	45	(150, 150)	0.28	0.28	0.75
3	24	True	f	j	0.8574840999208391	0	-35.0	-36.0	-1.0	SE	45	(150, 150)	0.28	0.28	0.75
3	24	True	j	f	0.1762815000256523	0	-35.0	-34.0	1.0	SE	45	(150, 150)	0.28	0.28	0.75
3	24	True	f	f	0.1136440000263974	1	-35.0	-36.0	-1.0	SE	45	(150, 150)	0.28	0.28	0.75
3	24	True	f	f	0.2140642999438569	1	-35.0	-36.0	-1.0	SE	45	(150, 150)	0.28	0.28	0.75
3	24	True	j	j	0.2822076000738889	1	-35.0	-34.0	1.0	SE	45	(150, 150)	0.28	0.28	0.75
3	24	True	j	j	1.1141315000131726	1	-35.0	-34.0	1.0	NW	45	(150, 150)	0.28	0.28	0.75
3	24	True	f	j	0.667280099936761	0	-35.0	-36.0	-1.0	NW	45	(150, 150)	0.28	0.28	0.75
3	24	True	f	j	1.6038987999781966	0	-35.0	-36.0	-1.0	NW	45	(150, 150)	0.28	0.28	0.75
3	24	True	f	f	1.1387313000159338	1	-35.0	-36.0	-1.0	NW	45	(150, 150)	0.28	0.28	0.75
3	24	True	j	f	0.237934699980542	0	-35.0	-34.0	1.0	NW	45	(150, 150)	0.28	0.28	0.75
3	24	True	f	f	0.2468062000116333	1	-35.0	-36.0	-1.0	NW	45	(150, 150)	0.28	0.28	0.75
3	24	True	j	f	0.1055115999188274	0	-35.0	-34.0	1.0	NW	45	(150, 150)	0.28	0.28	0.75
3	24	True	f	f	0.4812112000072375	1	-35.0	-36.0	-1.0	NW	45	(150, 150)	0.28	0.28	0.75
3	24	True	j	j	0.4867990999482572	1	-35.0	-34.0	1.0	SE	45	(150, 150)	0.28	0.28	0.75
3	24	True	j	j	0.1444599999813363	1	-35.0	-34.0	1.0	SE	45	(150, 150)	0.28	0.28	0.75
3	24	True	f	f	0.1826398000121116	1	-35.0	-36.0	-1.0	SE	45	(150, 150)	0.28	0.28	0.75
3	24	True	j	f	0.6881562999915332	0	-35.0	-34.0	1.0	NW	45	(150, 150)	0.28	0.28	0.75
3	24	True	f	f	0.116374000092037	1	-35.0	-36.0	-1.0	NW	45	(150, 150)	0.28	0.28	0.75
3	24	True	f	f	0.6226559999631718	1	-35.0	-36.0	-1.0	NW	45	(150, 150)	0.28	0.28	0.75
3	24	True	j	j	0.2796567999757826	1	-35.0	-34.0	1.0	NW	45	(150, 150)	0.28	0.28	0.75
3	24	True	j	j	0.3009484000504017	1	-35.0	-34.0	1.0	NW	45	(150, 150)	0.28	0.28	0.75
3	24	True	j	j	0.7151283000130206	1	-35.0	-34.0	1.0	NW	45	(150, 150)	0.28	0.28	0.75
3	24	True	j	f	0.43347059993539	0	-35.0	-34.0	1.0	NW	45	(150, 150)	0.28	0.28	0.75
3	24	True	j	f	0.6915539000183344	0	-35.0	-34.0	1.0	NW	45	(150, 150)	0.28	0.28	0.75
3	24	True	f	f	0.227119900053367	1	-35.0	-36.0	-1.0	SE	45	(150, 150)	0.28	0.28	0.75
3	24	True	f	f	0.0918468999443575	1	-35.0	-36.0	-1.0	SE	45	(150, 150)	0.28	0.28	0.75
3	24	True	f	f	0.011548199923709	1	-35.0	-36.0	-1.0	NW	45	(150, 150)	0.28	0.28	0.75
3	24	True	j	f	0.2867776999482885	0	-35.0	-34.0	1.0	NW	45	(150, 150)	0.28	0.28	0.75
3	24	True	j	j	0.1789891000371426	1	-35.0	-34.0	1.0	SE	45	(150, 150)	0.28	0.28	0.75
3	24	True	j	j	0.0827786000445485	1	-35.0	-34.0	1.0	SE	45	(150, 150)	0.28	0.28	0.75
3	24	True	j	f	0.4637502999976277	0	-35.0	-34.0	1.0	SE	45	(150, 150)	0.28	0.28	0.75
3	24	True	f	j	0.2415903999935835	0	-35.0	-36.0	-1.0	SE	45	(150, 150)	0.28	0.28	0.75
3	24	True	f	f	1.539884899975732	1	-35.0	-36.0	-1.0	NW	45	(150, 150)	0.28	0.28	0.75
3	24	True	j	f	0.6362185999751091	0	-35.0	-34.0	1.0	NW	45	(150, 150)	0.28	0.28	0.75
3	24	True	f	f	0.7824445000151172	1	-35.0	-36.0	-1.0	NW	45	(150, 150)	0.28	0.28	0.75
3	24	True	j	j	0.5731960999546573	1	-35.0	-34.0	1.0	SE	45	(150, 150)	0.28	0.28	0.75
3	24	True	j	f	0.4391825000056997	0	-35.0	-34.0	1.0	NW	45	(150, 150)	0.28	0.28	0.75
3	24	True	f	f	0.0519764999626204	1	-35.0	-36.0	-1.0	SE	45	(150, 150)	0.28	0.28	0.75
3	24	True	f	f	0.3991736999014392	1	-35.0	-36.0	-1.0	SE	45	(150, 150)	0.28	0.28	0.75
3	24	True	j	j	0.5496119000017643	1	-35.0	-34.0	1.0	SE	45	(150, 150)	0.28	0.28	0.75
3	24	True	j	f	0.2246857999125495	0	-35.0	-34.0	1.0	NW	45	(150, 150)	0.28	0.28	0.75
3	24	True	f	f	0.3472958999918774	1	-35.0	-36.0	-1.0	SE	45	(150, 150)	0.28	0.28	0.75
3	24	True	f	f	0.2775723999366164	1	-35.0	-36.0	-1.0	NW	45	(150, 150)	0.28	0.28	0.75
3	24	True	j	j	2.16993370000273	1	-35.0	-34.0	1.0	SE	45	(150, 150)	0.28	0.28	0.75
3	24	True	j	j	0.5541671999963	1	-35.0	-34.0	1.0	NW	45	(150, 150)	0.28	0.28	0.75
3	24	True	f	j	0.9792488999664783	0	-35.0	-36.0	-1.0	NW	45	(150, 150)	0.28	0.28	0.75
3	24	True	f	j	0.4236288999672979	0	-35.0	-36.0	-1.0	NW	45	(150, 150)	0.28	0.28	0.75
3	24	True	j	f	0.2189898999640718	0	-35.0	-34.0	1.0	NW	45	(150, 150)	0.28	0.28	0.75
3	24	True	j	f	0.4716062999796122	0	-35.0	-34.0	1.0	NW	45	(150, 150)	0.28	0.28	0.75
3	24	True	j	f	0.2654737000120803	0	-35.0	-34.0	1.0	SE	45	(150, 150)	0.28	0.28	0.75
3	24	True	f	f	0.1701736999675631	1	-35.0	-36.0	-1.0	SE	45	(150, 150)	0.28	0.28	0.75
3	24	True	f	f	0.4120453000068664	1	-35.0	-36.0	-1.0	NW	45	(150, 150)	0.28	0.28	0.75
3	24	True	f	j	0.3676511000376194	0	-35.0	-36.0	-1.0	SE	45	(150, 150)	0.28	0.28	0.75
3	24	True	f	f	0.2478841000702232	1	-35.0	-36.0	-1.0	SE	45	(150, 150)	0.28	0.28	0.75
3	24	True	f	f	0.2353763000573963	1	-35.0	-36.0	-1.0	NW	45	(150, 150)	0.28	0.28	0.75
3	24	True	f	j	0.18021989997942	0	-35.0	-36.0	-1.0	SE	45	(150, 150)	0.28	0.28	0.75
3	24	True	j	j	0.0043289000168442	1	-35.0	-34.0	1.0	SE	45	(150, 150)	0.28	0.28	0.75
3	24	True	j	j	0.2042824999662116	1	-35.0	-34.0	1.0	SE	45	(150, 150)	0.28	0.28	0.75
3	24	True	j	j	0.1740677000489086	1	-35.0	-34.0	1.0	NW	45	(150, 150)	0.28	0.28	0.75
3	24	True	f	j	0.2745294000487774	0	-35.0	-36.0	-1.0	SE	45	(150, 150)	0.28	0.28	0.75
3	24	True	f	f	0.3644161999691278	1	-35.0	-36.0	-1.0	NW	45	(150, 150)	0.28	0.28	0.75
3	24	True	j	j	0.1245167999295517	1	-35.0	-34.0	1.0	NW	45	(150, 150)	0.28	0.28	0.75
3	24	True	f	j	0.0502622999483719	0	-35.0	-36.0	-1.0	SE	45	(150, 150)	0.28	0.28	0.75
3	24	True	j	f	0.6812069000443444	0	-35.0	-34.0	1.0	SE	45	(150, 150)	0.28	0.28	0.75
3	24	True	j	j	0.2033863000106066	1	-35.0	-34.0	1.0	NW	45	(150, 150)	0.28	0.28	0.75
3	24	True	j	j	0.2074965999927371	1	-35.0	-34.0	1.0	SE	45	(150, 150)	0.28	0.28	0.75
3	24	True	f	j	0.7562637000810355	0	-35.0	-36.0	-1.0	SE	45	(150, 150)	0.28	0.28	0.75
3	24	True	j	j	0.230377500061877	1	-35.0	-34.0	1.0	SE	45	(150, 150)	0.28	0.28	0.75
3	24	True	j	j	0.2080398000543937	1	-35.0	-34.0	1.0	SE	45	(150, 150)	0.28	0.28	0.75
3	24	True	j	j	0.1042817999841645	1	-35.0	-34.0	1.0	SE	45	(150, 150)	0.28	0.28	0.75
3	24	True	j	f	3.370368400006555	0	-35.0	-34.0	1.0	NW	45	(150, 150)	0.28	0.28	0.75
3	24	True	f	j	1.1767475000815466	0	-35.0	-36.0	-1.0	NW	45	(150, 150)	0.28	0.28	0.75
3	24	True	f	f	0.2838022999931127	1	-35.0	-36.0	-1.0	NW	45	(150, 150)	0.28	0.28	0.75
3	24	True	f	j	0.8685675000306219	0	-35.0	-36.0	-1.0	SE	45	(150, 150)	0.28	0.28	0.75
3	24	True	f	f	0.1828677000012248	1	-35.0	-36.0	-1.0	SE	45	(150, 150)	0.28	0.28	0.75
3	24	True	j	j	0.4532337000127882	1	-35.0	-34.0	1.0	SE	45	(150, 150)	0.28	0.28	0.75
3	24	True	j	f	1.3211419000290334	0	-35.0	-34.0	1.0	NW	45	(150, 150)	0.28	0.28	0.75
3	24	True	f	j	0.1731789999175816	0	-35.0	-36.0	-1.0	SE	45	(150, 150)	0.28	0.28	0.75
3	24	True	j	f	0.2438196999719366	0	-35.0	-34.0	1.0	SE	45	(150, 150)	0.28	0.28	0.75
3	24	True	j	j	0.0772855000104755	1	-35.0	-34.0	1.0	NW	45	(150, 150)	0.28	0.28	0.75
3	24	True	j	f	0.1647587999468669	0	-35.0	-34.0	1.0	NW	45	(150, 150)	0.28	0.28	0.75
3	24	True	j	j	0.0482015999732539	1	-35.0	-34.0	1.0	NW	45	(150, 150)	0.28	0.28	0.75
3	24	True	j	f	1.2006078999256715	0	-35.0	-34.0	1.0	SE	45	(150, 150)	0.28	0.28	0.75
3	24	True	f	f	1.037288899999112	1	-35.0	-36.0	-1.0	SE	45	(150, 150)	0.28	0.28	0.75
3	24	True	j	j	0.0579012999078258	1	-35.0	-34.0	1.0	SE	45	(150, 150)	0.28	0.28	0.75
3	24	True	f	f	0.5655104999896139	1	-35.0	-36.0	-1.0	SE	45	(150, 150)	0.28	0.28	0.75
3	24	True	f	f	0.2414496000856161	1	-35.0	-36.0	-1.0	SE	45	(150, 150)	0.28	0.28	0.75
3	24	True	f	f	0.0873657000483945	1	-35.0	-36.0	-1.0	NW	45	(150, 150)	0.28	0.28	0.75
3	24	True	f	f	0.1147291000233963	1	-35.0	-36.0	-1.0	NW	45	(150, 150)	0.28	0.28	0.75
3	24	True	j	f	0.5049670999869704	0	-35.0	-34.0	1.0	NW	45	(150, 150)	0.28	0.28	0.75
3	24	True	j	j	0.0699284999864175	1	-35.0	-34.0	1.0	SE	45	(150, 150)	0.28	0.28	0.75
3	24	True	j	j	0.1967281999532133	1	-35.0	-34.0	1.0	NW	45	(150, 150)	0.28	0.28	0.75
3	24	True	j	f	0.518149400013499	0	-35.0	-34.0	1.0	SE	45	(150, 150)	0.28	0.28	0.75
3	24	True	j	j	0.4325669999234378	1	-35.0	-34.0	1.0	NW	45	(150, 150)	0.28	0.28	0.75
3	24	True	j	f	0.4153753999853506	0	-35.0	-34.0	1.0	NW	45	(150, 150)	0.28	0.28	0.75
3	24	True	j	f	0.2114779000403359	0	-35.0	-34.0	1.0	SE	45	(150, 150)	0.28	0.28	0.75
3	24	True	f	f	0.2302119999658316	1	-35.0	-36.0	-1.0	SE	45	(150, 150)	0.28	0.28	0.75
3	24	True	f	f	0.6686729000648484	1	-35.0	-36.0	-1.0	NW	45	(150, 150)	0.28	0.28	0.75
3	24	True	f	f	0.077549299923703	1	-35.0	-36.0	-1.0	NW	45	(150, 150)	0.28	0.28	0.75
3	24	True	f	j	0.1852976999944076	0	-35.0	-36.0	-1.0	SE	45	(150, 150)	0.28	0.28	0.75
3	24	True	j	j	0.1098768999800086	1	-35.0	-34.0	1.0	SE	45	(150, 150)	0.28	0.28	0.75
3	24	True	f	f	0.127454400062561	1	-35.0	-36.0	-1.0	NW	45	(150, 150)	0.28	0.28	0.75
3	24	True	f	f	0.10731900006067	1	-35.0	-36.0	-1.0	NW	45	(150, 150)	0.28	0.28	0.75
3	24	True	f	f	0.2114349999465048	1	-35.0	-36.0	-1.0	NW	45	(150, 150)	0.28	0.28	0.75
3	24	True	j	f	0.034193699946627	0	-35.0	-34.0	1.0	SE	45	(150, 150)	0.28	0.28	0.75
3	24	True	f	f	0.311243100091815	1	-35.0	-36.0	-1.0	NW	45	(150, 150)	0.28	0.28	0.75
3	24	True	j	f	0.3329634999390691	0	-35.0	-34.0	1.0	SE	45	(150, 150)	0.28	0.28	0.75
3	24	True	j	f	0.0139439000049605	0	-35.0	-34.0	1.0	NW	45	(150, 150)	0.28	0.28	0.75
3	24	True	j	f	0.3407102000201121	0	-35.0	-34.0	1.0	NW	45	(150, 150)	0.28	0.28	0.75
3	24	True	j	f	0.2577273999340832	0	-35.0	-34.0	1.0	SE	45	(150, 150)	0.28	0.28	0.75
3	24	True	j	f	0.3829232000280171	0	-35.0	-34.0	1.0	NW	45	(150, 150)	0.28	0.28	0.75
3	24	True	f	f	0.1408483000705018	1	-35.0	-36.0	-1.0	NW	45	(150, 150)	0.28	0.28	0.75
3	24	True	f	f	0.1466935999924317	1	-35.0	-36.0	-1.0	SE	45	(150, 150)	0.28	0.28	0.75
3	24	True	j	f	0.2846960000460967	0	-35.0	-34.0	1.0	SE	45	(150, 150)	0.28	0.28	0.75
3	24	True	f	f	0.5575073999352753	1	-35.0	-36.0	-1.0	NW	45	(150, 150)	0.28	0.28	0.75
3	24	True	j	f	0.2535655000247061	0	-35.0	-34.0	1.0	NW	45	(150, 150)	0.28	0.28	0.75
3	24	True	f	f	0.2075664999429136	1	-35.0	-36.0	-1.0	SE	45	(150, 150)	0.28	0.28	0.75
3	24	True	j	f	0.4243747999425977	0	-35.0	-34.0	1.0	SE	45	(150, 150)	0.28	0.28	0.75
3	24	True	j	f	0.3004402000224218	0	-35.0	-34.0	1.0	NW	45	(150, 150)	0.28	0.28	0.75
3	24	True	f	f	0.2476194000337273	1	-35.0	-36.0	-1.0	SE	45	(150, 150)	0.28	0.28	0.75
3	24	True	f	f	0.3962733999360353	1	-35.0	-36.0	-1.0	NW	45	(150, 150)	0.28	0.28	0.75
3	24	True	f	f	0.4430618000915274	1	-35.0	-36.0	-1.0	NW	45	(150, 150)	0.28	0.28	0.75
3	24	True	j	f	0.7533431999618188	0	-35.0	-34.0	1.0	SE	45	(150, 150)	0.28	0.28	0.75
3	24	True	f	f	0.2732773000607267	1	-35.0	-36.0	-1.0	NW	45	(150, 150)	0.28	0.28	0.75
3	24	True	j	j	0.2575349999824539	1	-35.0	-34.0	1.0	NW	45	(150, 150)	0.28	0.28	0.75
3	24	True	f	j	0.2428304000059142	0	-35.0	-36.0	-1.0	SE	45	(150, 150)	0.28	0.28	0.75
3	24	True	j	f	0.4497857999522239	0	-35.0	-34.0	1.0	NW	45	(150, 150)	0.28	0.28	0.75
3	24	True	f	j	0.2763159000314772	0	-35.0	-36.0	-1.0	SE	45	(150, 150)	0.28	0.28	0.75
3	24	True	f	f	0.2214008000446483	1	-35.0	-36.0	-1.0	NW	45	(150, 150)	0.28	0.28	0.75
