# Supplementary material for: The curriculum effect in visual learning: The role of readout dimensionality
Source: PLoS Comput Biol. 2026 Jul 24;22(7):e1014553. doi: 10.1371/journal.pcbi.1014553 (PMC13432104; doi:10.1371/journal.pcbi.1014553)
Supplement: S1 Data — (ZIP) [file pcbi.1014553.s009.zip › Data_Final_for_Repository/Non-sequential_subjects/Subject003/20250118_Subject003_NONSEQ_Day_5.csv]

Participant ID	Age	Train	Correct Response	Response	Response time (s)	Correct	Reference Angle (deg)	Orientation (deg)	Angle Separation (deg)	Corner	Viewing Distance (cm)	Stimulus Size (px)	Fixation Time	Probe Time	Cue Time
3	24	False	j	f	0.897837599972263	0	55.0	56.0	1.0	SW	45	(150, 150)	0.28	0.28	0.75
3	24	False	j	j	0.3034596000798046	1	55.0	56.0	1.0	SW	45	(150, 150)	0.28	0.28	0.75
3	24	False	j	f	0.0772164000663906	0	55.0	56.0	1.0	SW	45	(150, 150)	0.28	0.28	0.75
3	24	False	f	j	0.3807002999819815	0	55.0	54.0	-1.0	SW	45	(150, 150)	0.28	0.28	0.75
3	24	False	f	j	0.4322099999990314	0	55.0	54.0	-1.0	NE	45	(150, 150)	0.28	0.28	0.75
3	24	False	f	j	1.8221174001228064	0	55.0	54.0	-1.0	NE	45	(150, 150)	0.28	0.28	0.75
3	24	False	f	f	0.3620398000348359	1	55.0	54.0	-1.0	NE	45	(150, 150)	0.28	0.28	0.75
3	24	False	f	j	0.2087779000867158	0	55.0	54.0	-1.0	SW	45	(150, 150)	0.28	0.28	0.75
3	24	False	j	f	0.1929065999574959	0	55.0	56.0	1.0	SW	45	(150, 150)	0.28	0.28	0.75
3	24	False	j	j	0.4737905000802129	1	55.0	56.0	1.0	NE	45	(150, 150)	0.28	0.28	0.75
3	24	False	f	j	0.7078181998804212	0	55.0	54.0	-1.0	NE	45	(150, 150)	0.28	0.28	0.75
3	24	False	j	f	0.1971410999540239	0	55.0	56.0	1.0	SW	45	(150, 150)	0.28	0.28	0.75
3	24	False	j	j	0.4514224999584257	1	55.0	56.0	1.0	NE	45	(150, 150)	0.28	0.28	0.75
3	24	False	f	j	1.5680408000480384	0	55.0	54.0	-1.0	NE	45	(150, 150)	0.28	0.28	0.75
3	24	False	f	f	0.1680093000177294	1	55.0	54.0	-1.0	NE	45	(150, 150)	0.28	0.28	0.75
3	24	False	j	j	0.4915577999781817	1	55.0	56.0	1.0	NE	45	(150, 150)	0.28	0.28	0.75
3	24	False	j	f	0.5709031999576837	0	55.0	56.0	1.0	SW	45	(150, 150)	0.28	0.28	0.75
3	24	False	f	j	0.4081135999877006	0	55.0	54.0	-1.0	SW	45	(150, 150)	0.28	0.28	0.75
3	24	False	f	f	1.0329038000199944	1	55.0	54.0	-1.0	SW	45	(150, 150)	0.28	0.28	0.75
3	24	False	j	j	0.5476726000197232	1	55.0	56.0	1.0	NE	45	(150, 150)	0.28	0.28	0.75
3	24	False	f	f	0.5765722999349236	1	55.0	54.0	-1.0	NE	45	(150, 150)	0.28	0.28	0.75
3	24	False	f	j	0.6765624000690877	0	55.0	54.0	-1.0	NE	45	(150, 150)	0.28	0.28	0.75
3	24	False	j	j	0.5973813000600785	1	55.0	56.0	1.0	NE	45	(150, 150)	0.28	0.28	0.75
3	24	False	j	j	0.7301129999104887	1	55.0	56.0	1.0	NE	45	(150, 150)	0.28	0.28	0.75
3	24	False	j	j	0.1670046001672744	1	55.0	56.0	1.0	NE	45	(150, 150)	0.28	0.28	0.75
3	24	False	j	j	0.7629144000820816	1	55.0	56.0	1.0	NE	45	(150, 150)	0.28	0.28	0.75
3	24	False	f	j	0.3349794999230653	0	55.0	54.0	-1.0	SW	45	(150, 150)	0.28	0.28	0.75
3	24	False	f	j	0.2991651000920683	0	55.0	54.0	-1.0	NE	45	(150, 150)	0.28	0.28	0.75
3	24	False	f	f	0.7299131001345813	1	55.0	54.0	-1.0	NE	45	(150, 150)	0.28	0.28	0.75
3	24	False	f	f	0.220626899972558	1	55.0	54.0	-1.0	NE	45	(150, 150)	0.28	0.28	0.75
3	24	False	j	f	0.732089500175789	0	55.0	56.0	1.0	NE	45	(150, 150)	0.28	0.28	0.75
3	24	False	j	j	0.2866594002116471	1	55.0	56.0	1.0	SW	45	(150, 150)	0.28	0.28	0.75
3	24	False	f	f	0.2691428000107407	1	55.0	54.0	-1.0	SW	45	(150, 150)	0.28	0.28	0.75
3	24	False	f	f	0.2449624999426305	1	55.0	54.0	-1.0	NE	45	(150, 150)	0.28	0.28	0.75
3	24	False	j	f	0.5682652001269162	0	55.0	56.0	1.0	NE	45	(150, 150)	0.28	0.28	0.75
3	24	False	f	j	0.3981864999514073	0	55.0	54.0	-1.0	SW	45	(150, 150)	0.28	0.28	0.75
3	24	False	j	j	0.9106872000265868	1	55.0	56.0	1.0	SW	45	(150, 150)	0.28	0.28	0.75
3	24	False	j	j	0.4780991999432444	1	55.0	56.0	1.0	NE	45	(150, 150)	0.28	0.28	0.75
3	24	False	f	j	0.3118705998640507	0	55.0	54.0	-1.0	NE	45	(150, 150)	0.28	0.28	0.75
3	24	False	f	j	0.2077896001283079	0	55.0	54.0	-1.0	SW	45	(150, 150)	0.28	0.28	0.75
3	24	False	j	j	0.0729719998780638	1	55.0	56.0	1.0	SW	45	(150, 150)	0.28	0.28	0.75
3	24	False	f	f	0.7456881001126021	1	55.0	54.0	-1.0	NE	45	(150, 150)	0.28	0.28	0.75
3	24	False	j	j	0.3582200000528246	1	55.0	56.0	1.0	SW	45	(150, 150)	0.28	0.28	0.75
3	24	False	f	f	0.2966223999392241	1	55.0	54.0	-1.0	SW	45	(150, 150)	0.28	0.28	0.75
3	24	False	f	j	1.327322999946773	0	55.0	54.0	-1.0	SW	45	(150, 150)	0.28	0.28	0.75
3	24	False	j	f	0.0817567999474704	0	55.0	56.0	1.0	SW	45	(150, 150)	0.28	0.28	0.75
3	24	False	f	j	0.2387874000705778	0	55.0	54.0	-1.0	NE	45	(150, 150)	0.28	0.28	0.75
3	24	False	f	f	0.2468733999412506	1	55.0	54.0	-1.0	SW	45	(150, 150)	0.28	0.28	0.75
3	24	False	f	j	0.3755517001263797	0	55.0	54.0	-1.0	NE	45	(150, 150)	0.28	0.28	0.75
3	24	False	f	j	0.2021178998984396	0	55.0	54.0	-1.0	SW	45	(150, 150)	0.28	0.28	0.75
3	24	False	j	f	0.3407121999189257	0	55.0	56.0	1.0	SW	45	(150, 150)	0.28	0.28	0.75
3	24	False	j	j	0.6365357001777738	1	55.0	56.0	1.0	NE	45	(150, 150)	0.28	0.28	0.75
3	24	False	f	j	0.3989601000212133	0	55.0	54.0	-1.0	NE	45	(150, 150)	0.28	0.28	0.75
3	24	False	f	j	0.2033404000103473	0	55.0	54.0	-1.0	NE	45	(150, 150)	0.28	0.28	0.75
3	24	False	f	j	0.4063093001022935	0	55.0	54.0	-1.0	NE	45	(150, 150)	0.28	0.28	0.75
3	24	False	f	f	0.1838438000995665	1	55.0	54.0	-1.0	NE	45	(150, 150)	0.28	0.28	0.75
3	24	False	j	j	0.2308869999833405	1	55.0	56.0	1.0	NE	45	(150, 150)	0.28	0.28	0.75
3	24	False	j	f	0.3309856001287699	0	55.0	56.0	1.0	SW	45	(150, 150)	0.28	0.28	0.75
3	24	False	f	j	0.2462710000108927	0	55.0	54.0	-1.0	SW	45	(150, 150)	0.28	0.28	0.75
3	24	False	f	f	0.7854773001745343	1	55.0	54.0	-1.0	SW	45	(150, 150)	0.28	0.28	0.75
3	24	False	j	j	0.1019695000723004	1	55.0	56.0	1.0	SW	45	(150, 150)	0.28	0.28	0.75
3	24	False	j	j	1.2402091000694782	1	55.0	56.0	1.0	NE	45	(150, 150)	0.28	0.28	0.75
3	24	False	j	j	0.7363257000688463	1	55.0	56.0	1.0	SW	45	(150, 150)	0.28	0.28	0.75
3	24	False	j	f	0.313887600088492	0	55.0	56.0	1.0	SW	45	(150, 150)	0.28	0.28	0.75
3	24	False	j	j	0.6074600000865757	1	55.0	56.0	1.0	SW	45	(150, 150)	0.28	0.28	0.75
3	24	False	f	j	0.2096365999896079	0	55.0	54.0	-1.0	SW	45	(150, 150)	0.28	0.28	0.75
3	24	False	j	j	0.3297997000627219	1	55.0	56.0	1.0	NE	45	(150, 150)	0.28	0.28	0.75
3	24	False	f	j	0.2694010001141578	0	55.0	54.0	-1.0	SW	45	(150, 150)	0.28	0.28	0.75
3	24	False	j	j	0.2339740998577326	1	55.0	56.0	1.0	NE	45	(150, 150)	0.28	0.28	0.75
3	24	False	f	f	0.8223896999843419	1	55.0	54.0	-1.0	NE	45	(150, 150)	0.28	0.28	0.75
3	24	False	j	j	0.1944809998385608	1	55.0	56.0	1.0	NE	45	(150, 150)	0.28	0.28	0.75
3	24	False	f	j	0.3735203000251204	0	55.0	54.0	-1.0	SW	45	(150, 150)	0.28	0.28	0.75
3	24	False	f	j	0.2487776998896151	0	55.0	54.0	-1.0	NE	45	(150, 150)	0.28	0.28	0.75
3	24	False	f	j	0.2401343001984059	0	55.0	54.0	-1.0	NE	45	(150, 150)	0.28	0.28	0.75
3	24	False	f	j	0.3126057998742908	0	55.0	54.0	-1.0	SW	45	(150, 150)	0.28	0.28	0.75
3	24	False	j	j	0.3213523000013083	1	55.0	56.0	1.0	SW	45	(150, 150)	0.28	0.28	0.75
3	24	False	f	j	0.2232941999100148	0	55.0	54.0	-1.0	NE	45	(150, 150)	0.28	0.28	0.75
3	24	False	j	j	0.0606587999500334	1	55.0	56.0	1.0	NE	45	(150, 150)	0.28	0.28	0.75
3	24	False	f	j	0.3018016999121755	0	55.0	54.0	-1.0	SW	45	(150, 150)	0.28	0.28	0.75
3	24	False	j	j	0.1865542999003082	1	55.0	56.0	1.0	SW	45	(150, 150)	0.28	0.28	0.75
3	24	False	j	f	0.0925692000892013	0	55.0	56.0	1.0	SW	45	(150, 150)	0.28	0.28	0.75
3	24	False	j	j	0.1616404000669717	1	55.0	56.0	1.0	SW	45	(150, 150)	0.28	0.28	0.75
3	24	False	f	j	0.3389441000763327	0	55.0	54.0	-1.0	NE	45	(150, 150)	0.28	0.28	0.75
3	24	False	j	j	0.3142868999857455	1	55.0	56.0	1.0	NE	45	(150, 150)	0.28	0.28	0.75
3	24	False	f	j	0.1862194000277668	0	55.0	54.0	-1.0	NE	45	(150, 150)	0.28	0.28	0.75
3	24	False	j	j	0.3296924000605941	1	55.0	56.0	1.0	SW	45	(150, 150)	0.28	0.28	0.75
3	24	False	f	j	0.2183477999642491	0	55.0	54.0	-1.0	SW	45	(150, 150)	0.28	0.28	0.75
3	24	False	f	j	0.029775199946016	0	55.0	54.0	-1.0	SW	45	(150, 150)	0.28	0.28	0.75
3	24	False	f	j	0.2164317998103797	0	55.0	54.0	-1.0	NE	45	(150, 150)	0.28	0.28	0.75
3	24	False	f	j	0.1256711999885738	0	55.0	54.0	-1.0	SW	45	(150, 150)	0.28	0.28	0.75
3	24	False	j	f	0.2649445000570267	0	55.0	56.0	1.0	SW	45	(150, 150)	0.28	0.28	0.75
3	24	False	j	j	0.4189827998634428	1	55.0	56.0	1.0	NE	45	(150, 150)	0.28	0.28	0.75
3	24	False	j	j	0.3105669000651687	1	55.0	56.0	1.0	NE	45	(150, 150)	0.28	0.28	0.75
3	24	False	f	j	0.3346220999956131	0	55.0	54.0	-1.0	SW	45	(150, 150)	0.28	0.28	0.75
3	24	False	f	j	0.253210499882698	0	55.0	54.0	-1.0	NE	45	(150, 150)	0.28	0.28	0.75
3	24	False	j	j	0.1469427000265568	1	55.0	56.0	1.0	NE	45	(150, 150)	0.28	0.28	0.75
3	24	False	f	j	0.4472757000476122	0	55.0	54.0	-1.0	NE	45	(150, 150)	0.28	0.28	0.75
3	24	False	j	f	0.2572971999179572	0	55.0	56.0	1.0	NE	45	(150, 150)	0.28	0.28	0.75
3	24	False	f	j	0.3814974001143127	0	55.0	54.0	-1.0	SW	45	(150, 150)	0.28	0.28	0.75
3	24	False	f	j	0.5091470999177545	0	55.0	54.0	-1.0	NE	45	(150, 150)	0.28	0.28	0.75
3	24	False	f	f	0.4213547999970615	1	55.0	54.0	-1.0	NE	45	(150, 150)	0.28	0.28	0.75
3	24	False	f	j	0.957187700085342	0	55.0	54.0	-1.0	NE	45	(150, 150)	0.28	0.28	0.75
3	24	False	j	j	0.6427058998961002	1	55.0	56.0	1.0	NE	45	(150, 150)	0.28	0.28	0.75
3	24	False	f	f	0.1976874999236315	1	55.0	54.0	-1.0	NE	45	(150, 150)	0.28	0.28	0.75
3	24	False	f	f	0.287232399918139	1	55.0	54.0	-1.0	NE	45	(150, 150)	0.28	0.28	0.75
3	24	False	f	j	0.24789739982225	0	55.0	54.0	-1.0	SW	45	(150, 150)	0.28	0.28	0.75
3	24	False	j	j	0.5160801000893116	1	55.0	56.0	1.0	NE	45	(150, 150)	0.28	0.28	0.75
3	24	False	f	f	2.0525575999636203	1	55.0	54.0	-1.0	SW	45	(150, 150)	0.28	0.28	0.75
3	24	False	j	f	0.4712294999044388	0	55.0	56.0	1.0	SW	45	(150, 150)	0.28	0.28	0.75
3	24	False	f	j	0.6150851999409497	0	55.0	54.0	-1.0	NE	45	(150, 150)	0.28	0.28	0.75
3	24	False	j	j	0.207430399954319	1	55.0	56.0	1.0	NE	45	(150, 150)	0.28	0.28	0.75
3	24	False	j	j	0.3373728001024574	1	55.0	56.0	1.0	SW	45	(150, 150)	0.28	0.28	0.75
3	24	False	j	f	0.2807867999654263	0	55.0	56.0	1.0	SW	45	(150, 150)	0.28	0.28	0.75
3	24	False	j	j	0.2011766000650823	1	55.0	56.0	1.0	SW	45	(150, 150)	0.28	0.28	0.75
3	24	False	j	f	0.0581531000789254	0	55.0	56.0	1.0	SW	45	(150, 150)	0.28	0.28	0.75
3	24	False	f	j	0.2551158999558538	0	55.0	54.0	-1.0	SW	45	(150, 150)	0.28	0.28	0.75
3	24	False	j	f	1.2763161999173462	0	55.0	56.0	1.0	NE	45	(150, 150)	0.28	0.28	0.75
3	24	False	j	f	0.2599186999723315	0	55.0	56.0	1.0	NE	45	(150, 150)	0.28	0.28	0.75
3	24	False	f	f	0.2764481001067906	1	55.0	54.0	-1.0	NE	45	(150, 150)	0.28	0.28	0.75
3	24	False	f	f	0.0832267000805586	1	55.0	54.0	-1.0	NE	45	(150, 150)	0.28	0.28	0.75
3	24	False	f	j	0.2748714000917971	0	55.0	54.0	-1.0	SW	45	(150, 150)	0.28	0.28	0.75
3	24	False	j	j	0.1713237999938428	1	55.0	56.0	1.0	SW	45	(150, 150)	0.28	0.28	0.75
3	24	False	j	j	0.198454099940136	1	55.0	56.0	1.0	SW	45	(150, 150)	0.28	0.28	0.75
3	24	False	f	f	0.0244966000318527	1	55.0	54.0	-1.0	NE	45	(150, 150)	0.28	0.28	0.75
3	24	False	f	f	0.3064363000448793	1	55.0	54.0	-1.0	NE	45	(150, 150)	0.28	0.28	0.75
3	24	False	j	j	0.1464784999843686	1	55.0	56.0	1.0	SW	45	(150, 150)	0.28	0.28	0.75
3	24	False	f	j	0.0949631999246776	0	55.0	54.0	-1.0	SW	45	(150, 150)	0.28	0.28	0.75
3	24	False	j	f	0.1741784999612718	0	55.0	56.0	1.0	NE	45	(150, 150)	0.28	0.28	0.75
3	24	False	j	j	0.3379498000722378	1	55.0	56.0	1.0	SW	45	(150, 150)	0.28	0.28	0.75
3	24	False	f	j	0.1063254999462515	0	55.0	54.0	-1.0	SW	45	(150, 150)	0.28	0.28	0.75
3	24	False	f	j	0.1744925999082625	0	55.0	54.0	-1.0	NE	45	(150, 150)	0.28	0.28	0.75
3	24	False	f	j	0.2343868999741971	0	55.0	54.0	-1.0	SW	45	(150, 150)	0.28	0.28	0.75
3	24	False	f	f	0.217140199849382	1	55.0	54.0	-1.0	NE	45	(150, 150)	0.28	0.28	0.75
3	24	False	f	j	0.063364699948579	0	55.0	54.0	-1.0	NE	45	(150, 150)	0.28	0.28	0.75
3	24	False	f	j	0.1016115001402795	0	55.0	54.0	-1.0	NE	45	(150, 150)	0.28	0.28	0.75
3	24	False	f	j	0.2299183998256921	0	55.0	54.0	-1.0	SW	45	(150, 150)	0.28	0.28	0.75
3	24	False	f	j	0.2228983999229967	0	55.0	54.0	-1.0	SW	45	(150, 150)	0.28	0.28	0.75
3	24	False	j	j	0.2562990998849273	1	55.0	56.0	1.0	SW	45	(150, 150)	0.28	0.28	0.75
3	24	False	f	j	0.0983110999222844	0	55.0	54.0	-1.0	NE	45	(150, 150)	0.28	0.28	0.75
3	24	False	f	j	0.0613423998001962	0	55.0	54.0	-1.0	NE	45	(150, 150)	0.28	0.28	0.75
3	24	False	j	j	0.2007325999438762	1	55.0	56.0	1.0	SW	45	(150, 150)	0.28	0.28	0.75
3	24	False	f	j	0.233229300007224	0	55.0	54.0	-1.0	SW	45	(150, 150)	0.28	0.28	0.75
3	24	False	f	j	0.2030372999142855	0	55.0	54.0	-1.0	NE	45	(150, 150)	0.28	0.28	0.75
3	24	False	j	j	0.1243024999275803	1	55.0	56.0	1.0	SW	45	(150, 150)	0.28	0.28	0.75
3	24	False	f	f	0.0561056002043187	1	55.0	54.0	-1.0	NE	45	(150, 150)	0.28	0.28	0.75
3	24	False	f	j	0.218568000011146	0	55.0	54.0	-1.0	NE	45	(150, 150)	0.28	0.28	0.75
3	24	False	j	f	0.4002835000865161	0	55.0	56.0	1.0	SW	45	(150, 150)	0.28	0.28	0.75
3	24	False	f	j	0.2450860999524593	0	55.0	54.0	-1.0	SW	45	(150, 150)	0.28	0.28	0.75
3	24	False	j	f	0.2639892001170665	0	55.0	56.0	1.0	SW	45	(150, 150)	0.28	0.28	0.75
3	24	False	j	j	0.1951527998317033	1	55.0	56.0	1.0	NE	45	(150, 150)	0.28	0.28	0.75
3	24	False	f	j	0.2933390999678522	0	55.0	54.0	-1.0	SW	45	(150, 150)	0.28	0.28	0.75
3	24	False	f	f	0.2658075999934226	1	55.0	54.0	-1.0	NE	45	(150, 150)	0.28	0.28	0.75
3	24	False	j	f	0.2014431999996304	0	55.0	56.0	1.0	SW	45	(150, 150)	0.28	0.28	0.75
3	24	False	j	f	0.1017122999764978	0	55.0	56.0	1.0	SW	45	(150, 150)	0.28	0.28	0.75
3	24	False	j	f	0.3335684000048786	0	55.0	56.0	1.0	SW	45	(150, 150)	0.28	0.28	0.75
3	24	False	f	f	0.3181793999392539	1	55.0	54.0	-1.0	SW	45	(150, 150)	0.28	0.28	0.75
3	24	False	j	j	0.1390409998130053	1	55.0	56.0	1.0	NE	45	(150, 150)	0.28	0.28	0.75
3	24	False	j	f	0.2139431999530643	0	55.0	56.0	1.0	SW	45	(150, 150)	0.28	0.28	0.75
3	24	False	j	j	0.0604332000948488	1	55.0	56.0	1.0	NE	45	(150, 150)	0.28	0.28	0.75
3	24	False	f	j	0.2111973999999463	0	55.0	54.0	-1.0	NE	45	(150, 150)	0.28	0.28	0.75
3	24	False	j	f	0.2096289999317377	0	55.0	56.0	1.0	SW	45	(150, 150)	0.28	0.28	0.75
3	24	False	j	f	0.2762661001179367	0	55.0	56.0	1.0	SW	45	(150, 150)	0.28	0.28	0.75
3	24	False	j	j	0.2159568001516163	1	55.0	56.0	1.0	NE	45	(150, 150)	0.28	0.28	0.75
3	24	False	j	j	0.1138826000969857	1	55.0	56.0	1.0	NE	45	(150, 150)	0.28	0.28	0.75
3	24	False	f	j	0.295594000024721	0	55.0	54.0	-1.0	SW	45	(150, 150)	0.28	0.28	0.75
3	24	False	f	f	0.2703497000038624	1	55.0	54.0	-1.0	SW	45	(150, 150)	0.28	0.28	0.75
3	24	False	j	f	0.2276032001245767	0	55.0	56.0	1.0	SW	45	(150, 150)	0.28	0.28	0.75
3	24	False	f	j	0.117664200020954	0	55.0	54.0	-1.0	NE	45	(150, 150)	0.28	0.28	0.75
3	24	False	f	j	0.3136297001037746	0	55.0	54.0	-1.0	NE	45	(150, 150)	0.28	0.28	0.75
3	24	False	j	f	0.1212315000593662	0	55.0	56.0	1.0	SW	45	(150, 150)	0.28	0.28	0.75
3	24	False	f	j	0.2515118999872356	0	55.0	54.0	-1.0	NE	45	(150, 150)	0.28	0.28	0.75
3	24	False	f	j	0.2471785000525415	0	55.0	54.0	-1.0	NE	45	(150, 150)	0.28	0.28	0.75
3	24	False	f	j	0.1865119999274611	0	55.0	54.0	-1.0	NE	45	(150, 150)	0.28	0.28	0.75
3	24	False	f	f	0.3102806000970304	1	55.0	54.0	-1.0	NE	45	(150, 150)	0.28	0.28	0.75
3	24	False	f	f	0.2690826000180095	1	55.0	54.0	-1.0	NE	45	(150, 150)	0.28	0.28	0.75
3	24	False	f	f	0.1701072000432759	1	55.0	54.0	-1.0	SW	45	(150, 150)	0.28	0.28	0.75
3	24	False	j	j	0.2099949000403285	1	55.0	56.0	1.0	SW	45	(150, 150)	0.28	0.28	0.75
3	24	False	f	j	0.0113326997961848	0	55.0	54.0	-1.0	NE	45	(150, 150)	0.28	0.28	0.75
3	24	False	j	j	0.3233511000871658	1	55.0	56.0	1.0	NE	45	(150, 150)	0.28	0.28	0.75
3	24	False	f	j	0.2282994999550283	0	55.0	54.0	-1.0	SW	45	(150, 150)	0.28	0.28	0.75
3	24	False	f	f	0.2098008999601006	1	55.0	54.0	-1.0	SW	45	(150, 150)	0.28	0.28	0.75
3	24	False	j	j	0.074918600032106	1	55.0	56.0	1.0	SW	45	(150, 150)	0.28	0.28	0.75
3	24	False	f	j	0.3198202000930905	0	55.0	54.0	-1.0	SW	45	(150, 150)	0.28	0.28	0.75
3	24	False	j	j	0.2338471999391913	1	55.0	56.0	1.0	NE	45	(150, 150)	0.28	0.28	0.75
3	24	False	f	j	0.4451493001542985	0	55.0	54.0	-1.0	NE	45	(150, 150)	0.28	0.28	0.75
3	24	False	j	j	1.1392749999649825	1	55.0	56.0	1.0	SW	45	(150, 150)	0.28	0.28	0.75
3	24	False	f	j	0.0577106000855565	0	55.0	54.0	-1.0	NE	45	(150, 150)	0.28	0.28	0.75
3	24	False	f	j	0.2515840998385101	0	55.0	54.0	-1.0	NE	45	(150, 150)	0.28	0.28	0.75
3	24	False	j	f	0.2402387999463826	0	55.0	56.0	1.0	NE	45	(150, 150)	0.28	0.28	0.75
3	24	False	f	j	0.0615767000708729	0	55.0	54.0	-1.0	NE	45	(150, 150)	0.28	0.28	0.75
3	24	False	j	j	0.202583699952811	1	55.0	56.0	1.0	SW	45	(150, 150)	0.28	0.28	0.75
3	24	False	j	f	0.0925797000527381	0	55.0	56.0	1.0	NE	45	(150, 150)	0.28	0.28	0.75
3	24	False	j	j	0.2407392999157309	1	55.0	56.0	1.0	NE	45	(150, 150)	0.28	0.28	0.75
3	24	False	f	j	0.105728899827227	0	55.0	54.0	-1.0	NE	45	(150, 150)	0.28	0.28	0.75
3	24	False	f	f	0.268112399848178	1	55.0	54.0	-1.0	NE	45	(150, 150)	0.28	0.28	0.75
3	24	False	f	j	0.0035722001921385	0	55.0	54.0	-1.0	SW	45	(150, 150)	0.28	0.28	0.75
3	24	False	j	j	0.0065218999516218	1	55.0	56.0	1.0	NE	45	(150, 150)	0.28	0.28	0.75
3	24	False	j	j	0.0999765999149531	1	55.0	56.0	1.0	NE	45	(150, 150)	0.28	0.28	0.75
3	24	False	j	j	0.1713053002022206	1	55.0	56.0	1.0	NE	45	(150, 150)	0.28	0.28	0.75
3	24	False	j	j	0.2040764999110251	1	55.0	56.0	1.0	SW	45	(150, 150)	0.28	0.28	0.75
3	24	False	f	j	0.4167289999313652	0	55.0	54.0	-1.0	SW	45	(150, 150)	0.28	0.28	0.75
3	24	False	f	j	0.2657500999048352	0	55.0	54.0	-1.0	NE	45	(150, 150)	0.28	0.28	0.75
3	24	False	j	j	0.186970500042662	1	55.0	56.0	1.0	SW	45	(150, 150)	0.28	0.28	0.75
3	24	False	j	j	0.1653379998169839	1	55.0	56.0	1.0	SW	45	(150, 150)	0.28	0.28	0.75
3	24	False	j	j	0.217622899916023	1	55.0	56.0	1.0	SW	45	(150, 150)	0.28	0.28	0.75
3	24	False	j	j	0.2454523001797497	1	55.0	56.0	1.0	NE	45	(150, 150)	0.28	0.28	0.75
3	24	False	f	j	0.2071591999847442	0	55.0	54.0	-1.0	NE	45	(150, 150)	0.28	0.28	0.75
3	24	False	j	j	0.120635500177741	1	55.0	56.0	1.0	SW	45	(150, 150)	0.28	0.28	0.75
3	24	False	f	f	0.2281514999922365	1	55.0	54.0	-1.0	SW	45	(150, 150)	0.28	0.28	0.75
3	24	False	f	j	0.2376151999924332	0	55.0	54.0	-1.0	SW	45	(150, 150)	0.28	0.28	0.75
3	24	False	f	f	0.0037796997930854	1	55.0	54.0	-1.0	NE	45	(150, 150)	0.28	0.28	0.75
3	24	False	f	j	0.1686704000458121	0	55.0	54.0	-1.0	NE	45	(150, 150)	0.28	0.28	0.75
3	24	False	f	j	0.1859356998465955	0	55.0	54.0	-1.0	NE	45	(150, 150)	0.28	0.28	0.75
3	24	False	f	j	0.394629499875009	0	55.0	54.0	-1.0	NE	45	(150, 150)	0.28	0.28	0.75
3	24	False	f	j	0.2193633001297712	0	55.0	54.0	-1.0	NE	45	(150, 150)	0.28	0.28	0.75
3	24	False	f	j	0.2283127000555396	0	55.0	54.0	-1.0	NE	45	(150, 150)	0.28	0.28	0.75
3	24	False	j	j	0.1925091999582946	1	55.0	56.0	1.0	NE	45	(150, 150)	0.28	0.28	0.75
3	24	False	f	j	0.255919300019741	0	55.0	54.0	-1.0	NE	45	(150, 150)	0.28	0.28	0.75
3	24	False	f	j	0.1824772001709789	0	55.0	54.0	-1.0	NE	45	(150, 150)	0.28	0.28	0.75
3	24	False	j	j	0.192231599939987	1	55.0	56.0	1.0	SW	45	(150, 150)	0.28	0.28	0.75
3	24	False	f	j	0.1043063998222351	0	55.0	54.0	-1.0	NE	45	(150, 150)	0.28	0.28	0.75
3	24	False	f	j	0.0865807998925447	0	55.0	54.0	-1.0	NE	45	(150, 150)	0.28	0.28	0.75
3	24	False	j	j	0.222507500089705	1	55.0	56.0	1.0	NE	45	(150, 150)	0.28	0.28	0.75
3	24	False	j	j	0.4254708001390099	1	55.0	56.0	1.0	NE	45	(150, 150)	0.28	0.28	0.75
3	24	False	j	j	0.2389652000274509	1	55.0	56.0	1.0	NE	45	(150, 150)	0.28	0.28	0.75
3	24	False	f	j	0.2481889000628143	0	55.0	54.0	-1.0	SW	45	(150, 150)	0.28	0.28	0.75
3	24	False	f	f	0.2113381999079138	1	55.0	54.0	-1.0	NE	45	(150, 150)	0.28	0.28	0.75
3	24	False	f	j	0.7176742001902312	0	55.0	54.0	-1.0	SW	45	(150, 150)	0.28	0.28	0.75
3	24	False	j	j	0.3546551000326872	1	55.0	56.0	1.0	NE	45	(150, 150)	0.28	0.28	0.75
3	24	False	f	f	1.1773123000748456	1	55.0	54.0	-1.0	SW	45	(150, 150)	0.28	0.28	0.75
3	24	False	j	j	0.6628674999810755	1	55.0	56.0	1.0	NE	45	(150, 150)	0.28	0.28	0.75
3	24	False	f	f	0.2819491000846028	1	55.0	54.0	-1.0	SW	45	(150, 150)	0.28	0.28	0.75
3	24	False	j	f	0.2567711998708546	0	55.0	56.0	1.0	NE	45	(150, 150)	0.28	0.28	0.75
3	24	False	j	j	0.0467326000798493	1	55.0	56.0	1.0	NE	45	(150, 150)	0.28	0.28	0.75
3	24	False	j	f	0.4017564998939633	0	55.0	56.0	1.0	NE	45	(150, 150)	0.28	0.28	0.75
3	24	False	j	f	0.183002799982205	0	55.0	56.0	1.0	NE	45	(150, 150)	0.28	0.28	0.75
3	24	False	j	j	0.0033813999034464	1	55.0	56.0	1.0	SW	45	(150, 150)	0.28	0.28	0.75
3	24	False	j	f	0.2554144999012351	0	55.0	56.0	1.0	NE	45	(150, 150)	0.28	0.28	0.75
3	24	False	j	f	0.2989253001287579	0	55.0	56.0	1.0	NE	45	(150, 150)	0.28	0.28	0.75
3	24	False	f	j	0.1999928001314401	0	55.0	54.0	-1.0	NE	45	(150, 150)	0.28	0.28	0.75
3	24	False	j	f	0.2230988999363035	0	55.0	56.0	1.0	SW	45	(150, 150)	0.28	0.28	0.75
3	24	False	f	j	0.2188091999851167	0	55.0	54.0	-1.0	NE	45	(150, 150)	0.28	0.28	0.75
3	24	False	j	j	0.2517129001207649	1	55.0	56.0	1.0	SW	45	(150, 150)	0.28	0.28	0.75
3	24	False	f	j	0.197940899990499	0	55.0	54.0	-1.0	SW	45	(150, 150)	0.28	0.28	0.75
3	24	False	j	j	0.2213797001168131	1	55.0	56.0	1.0	SW	45	(150, 150)	0.28	0.28	0.75
3	24	False	f	f	0.0933451999444514	1	55.0	54.0	-1.0	NE	45	(150, 150)	0.28	0.28	0.75
3	24	False	j	f	0.2455706000328064	0	55.0	56.0	1.0	NE	45	(150, 150)	0.28	0.28	0.75
3	24	False	f	j	0.0873138001188635	0	55.0	54.0	-1.0	NE	45	(150, 150)	0.28	0.28	0.75
3	24	False	j	f	0.7139562000520527	0	55.0	56.0	1.0	SW	45	(150, 150)	0.28	0.28	0.75
3	24	False	f	j	0.2792909001000225	0	55.0	54.0	-1.0	NE	45	(150, 150)	0.28	0.28	0.75
3	24	False	j	f	0.1427080000285059	0	55.0	56.0	1.0	SW	45	(150, 150)	0.28	0.28	0.75
3	24	False	f	j	0.2119440999813377	0	55.0	54.0	-1.0	NE	45	(150, 150)	0.28	0.28	0.75
3	24	False	f	f	0.1844927999190986	1	55.0	54.0	-1.0	SW	45	(150, 150)	0.28	0.28	0.75
3	24	False	f	f	0.2517871998716146	1	55.0	54.0	-1.0	SW	45	(150, 150)	0.28	0.28	0.75
3	24	False	j	j	0.2802119001280516	1	55.0	56.0	1.0	NE	45	(150, 150)	0.28	0.28	0.75
3	24	False	f	f	0.3218935998156667	1	55.0	54.0	-1.0	SW	45	(150, 150)	0.28	0.28	0.75
3	24	False	f	f	0.4342647998128086	1	55.0	54.0	-1.0	NE	45	(150, 150)	0.28	0.28	0.75
3	24	False	f	f	0.2201076000928878	1	55.0	54.0	-1.0	SW	45	(150, 150)	0.28	0.28	0.75
3	24	False	j	f	0.2155034998431801	0	55.0	56.0	1.0	SW	45	(150, 150)	0.28	0.28	0.75
3	24	False	f	j	0.1978821000084281	0	55.0	54.0	-1.0	NE	45	(150, 150)	0.28	0.28	0.75
3	24	False	f	f	0.7660163000691682	1	55.0	54.0	-1.0	SW	45	(150, 150)	0.28	0.28	0.75
3	24	False	f	f	0.2293257000856101	1	55.0	54.0	-1.0	SW	45	(150, 150)	0.28	0.28	0.75
3	24	False	f	f	0.1779658999294042	1	55.0	54.0	-1.0	NE	45	(150, 150)	0.28	0.28	0.75
3	24	False	j	j	0.242353199981153	1	55.0	56.0	1.0	NE	45	(150, 150)	0.28	0.28	0.75
3	24	False	f	j	0.1367226000875234	0	55.0	54.0	-1.0	SW	45	(150, 150)	0.28	0.28	0.75
3	24	False	j	j	0.2371590000111609	1	55.0	56.0	1.0	SW	45	(150, 150)	0.28	0.28	0.75
3	24	False	f	j	0.1967056000139564	0	55.0	54.0	-1.0	SW	45	(150, 150)	0.28	0.28	0.75
3	24	False	f	f	0.2297417998779565	1	55.0	54.0	-1.0	SW	45	(150, 150)	0.28	0.28	0.75
3	24	False	f	f	0.5615431000478566	1	55.0	54.0	-1.0	NE	45	(150, 150)	0.28	0.28	0.75
3	24	False	j	f	1.0660327998921275	0	55.0	56.0	1.0	SW	45	(150, 150)	0.28	0.28	0.75
3	24	False	f	f	0.23171820002608	1	55.0	54.0	-1.0	SW	45	(150, 150)	0.28	0.28	0.75
3	24	False	f	j	0.1257583000697195	0	55.0	54.0	-1.0	SW	45	(150, 150)	0.28	0.28	0.75
3	24	False	f	f	0.515404200181365	1	55.0	54.0	-1.0	SW	45	(150, 150)	0.28	0.28	0.75
3	24	False	j	j	0.1481165001168847	1	55.0	56.0	1.0	NE	45	(150, 150)	0.28	0.28	0.75
3	24	False	f	j	0.0328633999451994	0	55.0	54.0	-1.0	SW	45	(150, 150)	0.28	0.28	0.75
3	24	False	f	j	0.0859856000170111	0	55.0	54.0	-1.0	SW	45	(150, 150)	0.28	0.28	0.75
3	24	False	j	j	0.3808374998625368	1	55.0	56.0	1.0	SW	45	(150, 150)	0.28	0.28	0.75
3	24	False	j	j	0.0997298001311719	1	55.0	56.0	1.0	NE	45	(150, 150)	0.28	0.28	0.75
3	24	False	j	j	0.4408362999092787	1	55.0	56.0	1.0	NE	45	(150, 150)	0.28	0.28	0.75
3	24	False	j	j	0.2569085999857634	1	55.0	56.0	1.0	NE	45	(150, 150)	0.28	0.28	0.75
3	24	False	j	j	0.675103300018236	1	55.0	56.0	1.0	NE	45	(150, 150)	0.28	0.28	0.75
3	24	False	j	j	0.2207016998436302	1	55.0	56.0	1.0	SW	45	(150, 150)	0.28	0.28	0.75
3	24	False	j	j	0.1497935000807047	1	55.0	56.0	1.0	SW	45	(150, 150)	0.28	0.28	0.75
3	24	False	j	j	0.2424085999373346	1	55.0	56.0	1.0	NE	45	(150, 150)	0.28	0.28	0.75
3	24	False	j	j	0.2340943999588489	1	55.0	56.0	1.0	SW	45	(150, 150)	0.28	0.28	0.75
3	24	False	f	j	0.0149938999675214	0	55.0	54.0	-1.0	NE	45	(150, 150)	0.28	0.28	0.75
3	24	False	j	j	0.2240743001457303	1	55.0	56.0	1.0	SW	45	(150, 150)	0.28	0.28	0.75
3	24	False	j	j	0.0700159999541938	1	55.0	56.0	1.0	NE	45	(150, 150)	0.28	0.28	0.75
3	24	False	f	f	0.0178014000412076	1	55.0	54.0	-1.0	NE	45	(150, 150)	0.28	0.28	0.75
3	24	False	f	j	0.3013583000283688	0	55.0	54.0	-1.0	NE	45	(150, 150)	0.28	0.28	0.75
3	24	False	j	f	0.0407124001067131	0	55.0	56.0	1.0	NE	45	(150, 150)	0.28	0.28	0.75
3	24	False	j	j	0.3013265999034047	1	55.0	56.0	1.0	SW	45	(150, 150)	0.28	0.28	0.75
3	24	False	f	f	0.8300281001720577	1	55.0	54.0	-1.0	NE	45	(150, 150)	0.28	0.28	0.75
3	24	False	f	f	0.2331932000815868	1	55.0	54.0	-1.0	NE	45	(150, 150)	0.28	0.28	0.75
3	24	False	j	j	0.2956282999366522	1	55.0	56.0	1.0	SW	45	(150, 150)	0.28	0.28	0.75
3	24	False	f	j	0.1159578000660985	0	55.0	54.0	-1.0	SW	45	(150, 150)	0.28	0.28	0.75
3	24	False	f	j	0.0127671998925507	0	55.0	54.0	-1.0	SW	45	(150, 150)	0.28	0.28	0.75
3	24	False	f	j	0.2389783998951316	0	55.0	54.0	-1.0	SW	45	(150, 150)	0.28	0.28	0.75
3	24	False	j	j	0.0887169998604804	1	55.0	56.0	1.0	SW	45	(150, 150)	0.28	0.28	0.75
3	24	False	f	j	0.0254679999779909	0	55.0	54.0	-1.0	SW	45	(150, 150)	0.28	0.28	0.75
3	24	False	f	j	0.2552683998364955	0	55.0	54.0	-1.0	NE	45	(150, 150)	0.28	0.28	0.75
3	24	False	j	j	0.2123298000078648	1	55.0	56.0	1.0	SW	45	(150, 150)	0.28	0.28	0.75
3	24	False	f	j	0.063717600191012	0	55.0	54.0	-1.0	NE	45	(150, 150)	0.28	0.28	0.75
3	24	False	j	j	0.1510125000495463	1	55.0	56.0	1.0	SW	45	(150, 150)	0.28	0.28	0.75
3	24	False	j	f	0.2752649001777172	0	55.0	56.0	1.0	NE	45	(150, 150)	0.28	0.28	0.75
3	24	False	f	f	0.2889647998381406	1	55.0	54.0	-1.0	SW	45	(150, 150)	0.28	0.28	0.75
3	24	False	j	f	0.3186025999020785	0	55.0	56.0	1.0	NE	45	(150, 150)	0.28	0.28	0.75
3	24	False	f	f	0.1566649000160396	1	55.0	54.0	-1.0	NE	45	(150, 150)	0.28	0.28	0.75
3	24	False	j	f	0.1676560000050813	0	55.0	56.0	1.0	SW	45	(150, 150)	0.28	0.28	0.75
3	24	False	j	f	0.0288813998922705	0	55.0	56.0	1.0	NE	45	(150, 150)	0.28	0.28	0.75
3	24	False	j	f	0.2212924999184906	0	55.0	56.0	1.0	NE	45	(150, 150)	0.28	0.28	0.75
3	24	False	f	f	0.322698000119999	1	55.0	54.0	-1.0	NE	45	(150, 150)	0.28	0.28	0.75
3	24	False	f	f	0.2528034998103976	1	55.0	54.0	-1.0	NE	45	(150, 150)	0.28	0.28	0.75
3	24	False	f	j	0.3236761000007391	0	55.0	54.0	-1.0	SW	45	(150, 150)	0.28	0.28	0.75
3	24	False	f	j	0.4276010999456048	0	55.0	54.0	-1.0	SW	45	(150, 150)	0.28	0.28	0.75
3	24	False	j	f	0.1660408000461757	0	55.0	56.0	1.0	NE	45	(150, 150)	0.28	0.28	0.75
3	24	False	f	f	0.2122881000395864	1	55.0	54.0	-1.0	SW	45	(150, 150)	0.28	0.28	0.75
3	24	False	j	j	0.2447164000477641	1	55.0	56.0	1.0	NE	45	(150, 150)	0.28	0.28	0.75
3	24	False	f	f	0.2612359998747706	1	55.0	54.0	-1.0	SW	45	(150, 150)	0.28	0.28	0.75
3	24	False	f	f	0.0666436001192778	1	55.0	54.0	-1.0	NE	45	(150, 150)	0.28	0.28	0.75
