# Supplementary material for: The curriculum effect in visual learning: The role of readout dimensionality
Source: PLoS Comput Biol. 2026 Jul 24;22(7):e1014553. doi: 10.1371/journal.pcbi.1014553 (PMC13432104; doi:10.1371/journal.pcbi.1014553)
Supplement: S1 Data — (ZIP) [file pcbi.1014553.s009.zip › Data_Final_for_Repository/Non-sequential_subjects/Subject003/20250117_Subject003_NONSEQ_Day_4.csv]

Participant ID	Age	Train	Correct Response	Response	Response time (s)	Correct	Reference Angle (deg)	Orientation (deg)	Angle Separation (deg)	Corner	Viewing Distance (cm)	Stimulus Size (px)	Fixation Time	Probe Time	Cue Time
3	24	True	j	f	0.0200470000272616	0	-35.0	-34.0	1.0	SE	45	(150, 150)	0.28	0.28	0.75
3	24	True	f	j	0.3202015999704599	0	-35.0	-36.0	-1.0	SE	45	(150, 150)	0.28	0.28	0.75
3	24	True	j	j	0.4987297999905422	1	-35.0	-34.0	1.0	SE	45	(150, 150)	0.28	0.28	0.75
3	24	True	j	f	0.250439399969764	0	-35.0	-34.0	1.0	NW	45	(150, 150)	0.28	0.28	0.75
3	24	True	j	j	0.2161776999710127	1	-35.0	-34.0	1.0	NW	45	(150, 150)	0.28	0.28	0.75
3	24	True	j	j	0.0334351999917998	1	-35.0	-34.0	1.0	SE	45	(150, 150)	0.28	0.28	0.75
3	24	True	f	j	0.3211922000627965	0	-35.0	-36.0	-1.0	SE	45	(150, 150)	0.28	0.28	0.75
3	24	True	j	j	0.291244399966672	1	-35.0	-34.0	1.0	NW	45	(150, 150)	0.28	0.28	0.75
3	24	True	j	j	0.2095139001030475	1	-35.0	-34.0	1.0	SE	45	(150, 150)	0.28	0.28	0.75
3	24	True	f	f	0.1367821999592706	1	-35.0	-36.0	-1.0	SE	45	(150, 150)	0.28	0.28	0.75
3	24	True	f	f	0.0417037999723106	1	-35.0	-36.0	-1.0	SE	45	(150, 150)	0.28	0.28	0.75
3	24	True	j	j	0.2311690000351518	1	-35.0	-34.0	1.0	SE	45	(150, 150)	0.28	0.28	0.75
3	24	True	j	f	0.2866321000037715	0	-35.0	-34.0	1.0	NW	45	(150, 150)	0.28	0.28	0.75
3	24	True	j	j	0.3362486000405624	1	-35.0	-34.0	1.0	NW	45	(150, 150)	0.28	0.28	0.75
3	24	True	f	j	0.3142162000294775	0	-35.0	-36.0	-1.0	NW	45	(150, 150)	0.28	0.28	0.75
3	24	True	j	j	0.2086945000337436	1	-35.0	-34.0	1.0	SE	45	(150, 150)	0.28	0.28	0.75
3	24	True	j	j	0.272588700056076	1	-35.0	-34.0	1.0	NW	45	(150, 150)	0.28	0.28	0.75
3	24	True	j	j	0.0753991999663412	1	-35.0	-34.0	1.0	NW	45	(150, 150)	0.28	0.28	0.75
3	24	True	f	f	0.3118075999664143	1	-35.0	-36.0	-1.0	SE	45	(150, 150)	0.28	0.28	0.75
3	24	True	j	f	0.1615788999479264	0	-35.0	-34.0	1.0	NW	45	(150, 150)	0.28	0.28	0.75
3	24	True	j	f	0.0898029999807477	0	-35.0	-34.0	1.0	NW	45	(150, 150)	0.28	0.28	0.75
3	24	True	f	f	0.0627842000685632	1	-35.0	-36.0	-1.0	NW	45	(150, 150)	0.28	0.28	0.75
3	24	True	j	j	0.0355318000074476	1	-35.0	-34.0	1.0	NW	45	(150, 150)	0.28	0.28	0.75
3	24	True	j	j	0.1943961000069975	1	-35.0	-34.0	1.0	SE	45	(150, 150)	0.28	0.28	0.75
3	24	True	j	j	0.1226324000163003	1	-35.0	-34.0	1.0	NW	45	(150, 150)	0.28	0.28	0.75
3	24	True	j	j	0.0611105000134557	1	-35.0	-34.0	1.0	SE	45	(150, 150)	0.28	0.28	0.75
3	24	True	f	f	0.3704756000079214	1	-35.0	-36.0	-1.0	SE	45	(150, 150)	0.28	0.28	0.75
3	24	True	f	f	0.2030009001027792	1	-35.0	-36.0	-1.0	NW	45	(150, 150)	0.28	0.28	0.75
3	24	True	f	f	1.9006688999943435	1	-35.0	-36.0	-1.0	SE	45	(150, 150)	0.28	0.28	0.75
3	24	True	j	f	0.1964594000019133	0	-35.0	-34.0	1.0	SE	45	(150, 150)	0.28	0.28	0.75
3	24	True	f	f	0.2019231999292969	1	-35.0	-36.0	-1.0	NW	45	(150, 150)	0.28	0.28	0.75
3	24	True	j	j	0.1699078999226912	1	-35.0	-34.0	1.0	SE	45	(150, 150)	0.28	0.28	0.75
3	24	True	j	f	0.1442439999664202	0	-35.0	-34.0	1.0	NW	45	(150, 150)	0.28	0.28	0.75
3	24	True	j	j	0.1990680999588221	1	-35.0	-34.0	1.0	NW	45	(150, 150)	0.28	0.28	0.75
3	24	True	j	j	0.0190338999964296	1	-35.0	-34.0	1.0	SE	45	(150, 150)	0.28	0.28	0.75
3	24	True	f	f	0.1259102000622078	1	-35.0	-36.0	-1.0	SE	45	(150, 150)	0.28	0.28	0.75
3	24	True	f	j	0.3498568999348208	0	-35.0	-36.0	-1.0	SE	45	(150, 150)	0.28	0.28	0.75
3	24	True	f	j	0.1794624999165535	0	-35.0	-36.0	-1.0	SE	45	(150, 150)	0.28	0.28	0.75
3	24	True	f	j	0.0518057999433949	0	-35.0	-36.0	-1.0	SE	45	(150, 150)	0.28	0.28	0.75
3	24	True	f	f	0.2326121999649331	1	-35.0	-36.0	-1.0	SE	45	(150, 150)	0.28	0.28	0.75
3	24	True	f	j	0.2007424000184983	0	-35.0	-36.0	-1.0	SE	45	(150, 150)	0.28	0.28	0.75
3	24	True	f	f	0.2881179999094456	1	-35.0	-36.0	-1.0	NW	45	(150, 150)	0.28	0.28	0.75
3	24	True	j	f	0.3711324000032618	0	-35.0	-34.0	1.0	NW	45	(150, 150)	0.28	0.28	0.75
3	24	True	j	j	0.3359146999428049	1	-35.0	-34.0	1.0	SE	45	(150, 150)	0.28	0.28	0.75
3	24	True	j	j	0.3892183999996632	1	-35.0	-34.0	1.0	NW	45	(150, 150)	0.28	0.28	0.75
3	24	True	j	j	0.2012816000496968	1	-35.0	-34.0	1.0	NW	45	(150, 150)	0.28	0.28	0.75
3	24	True	f	j	0.2278946000151336	0	-35.0	-36.0	-1.0	SE	45	(150, 150)	0.28	0.28	0.75
3	24	True	f	f	0.9660094999708236	1	-35.0	-36.0	-1.0	NW	45	(150, 150)	0.28	0.28	0.75
3	24	True	f	j	0.2799346999963745	0	-35.0	-36.0	-1.0	SE	45	(150, 150)	0.28	0.28	0.75
3	24	True	f	f	0.1889805999817326	1	-35.0	-36.0	-1.0	SE	45	(150, 150)	0.28	0.28	0.75
3	24	True	j	j	0.2305824999930337	1	-35.0	-34.0	1.0	SE	45	(150, 150)	0.28	0.28	0.75
3	24	True	j	f	0.189163799979724	0	-35.0	-34.0	1.0	SE	45	(150, 150)	0.28	0.28	0.75
3	24	True	j	j	0.2319058000575751	1	-35.0	-34.0	1.0	SE	45	(150, 150)	0.28	0.28	0.75
3	24	True	j	f	0.1977133000036701	0	-35.0	-34.0	1.0	NW	45	(150, 150)	0.28	0.28	0.75
3	24	True	j	j	0.2740520000224933	1	-35.0	-34.0	1.0	SE	45	(150, 150)	0.28	0.28	0.75
3	24	True	j	f	0.2282768000150099	0	-35.0	-34.0	1.0	NW	45	(150, 150)	0.28	0.28	0.75
3	24	True	j	f	0.2642018001060933	0	-35.0	-34.0	1.0	NW	45	(150, 150)	0.28	0.28	0.75
3	24	True	f	f	0.2603987000184133	1	-35.0	-36.0	-1.0	NW	45	(150, 150)	0.28	0.28	0.75
3	24	True	f	f	0.2743879000190645	1	-35.0	-36.0	-1.0	SE	45	(150, 150)	0.28	0.28	0.75
3	24	True	f	f	0.1999337000306695	1	-35.0	-36.0	-1.0	NW	45	(150, 150)	0.28	0.28	0.75
3	24	True	j	j	0.1706397999078035	1	-35.0	-34.0	1.0	SE	45	(150, 150)	0.28	0.28	0.75
3	24	True	j	j	0.181855299975723	1	-35.0	-34.0	1.0	SE	45	(150, 150)	0.28	0.28	0.75
3	24	True	f	f	0.1898011000594124	1	-35.0	-36.0	-1.0	SE	45	(150, 150)	0.28	0.28	0.75
3	24	True	f	f	0.6423990000039339	1	-35.0	-36.0	-1.0	NW	45	(150, 150)	0.28	0.28	0.75
3	24	True	f	j	0.2649510999908671	0	-35.0	-36.0	-1.0	SE	45	(150, 150)	0.28	0.28	0.75
3	24	True	f	j	0.2380217000609263	0	-35.0	-36.0	-1.0	SE	45	(150, 150)	0.28	0.28	0.75
3	24	True	f	j	1.2437647000188008	0	-35.0	-36.0	-1.0	NW	45	(150, 150)	0.28	0.28	0.75
3	24	True	j	j	0.2883172000292688	1	-35.0	-34.0	1.0	NW	45	(150, 150)	0.28	0.28	0.75
3	24	True	j	j	0.2898572999984026	1	-35.0	-34.0	1.0	NW	45	(150, 150)	0.28	0.28	0.75
3	24	True	f	j	0.3889354999409988	0	-35.0	-36.0	-1.0	NW	45	(150, 150)	0.28	0.28	0.75
3	24	True	f	j	0.8821134000318125	0	-35.0	-36.0	-1.0	NW	45	(150, 150)	0.28	0.28	0.75
3	24	True	j	j	0.0210603999439626	1	-35.0	-34.0	1.0	NW	45	(150, 150)	0.28	0.28	0.75
3	24	True	f	f	0.1760644000023603	1	-35.0	-36.0	-1.0	SE	45	(150, 150)	0.28	0.28	0.75
3	24	True	f	f	0.3455255000153556	1	-35.0	-36.0	-1.0	NW	45	(150, 150)	0.28	0.28	0.75
3	24	True	f	j	0.12113539990969	0	-35.0	-36.0	-1.0	NW	45	(150, 150)	0.28	0.28	0.75
3	24	True	j	f	0.4098870999878272	0	-35.0	-34.0	1.0	NW	45	(150, 150)	0.28	0.28	0.75
3	24	True	j	j	0.0341921000508591	1	-35.0	-34.0	1.0	NW	45	(150, 150)	0.28	0.28	0.75
3	24	True	f	j	0.2675096999155357	0	-35.0	-36.0	-1.0	NW	45	(150, 150)	0.28	0.28	0.75
3	24	True	j	f	0.0017119999974966	0	-35.0	-34.0	1.0	NW	45	(150, 150)	0.28	0.28	0.75
3	24	True	f	j	0.2275006000418216	0	-35.0	-36.0	-1.0	SE	45	(150, 150)	0.28	0.28	0.75
3	24	True	f	f	0.322087200009264	1	-35.0	-36.0	-1.0	NW	45	(150, 150)	0.28	0.28	0.75
3	24	True	j	f	0.238987399963662	0	-35.0	-34.0	1.0	NW	45	(150, 150)	0.28	0.28	0.75
3	24	True	f	j	0.2592719999374822	0	-35.0	-36.0	-1.0	SE	45	(150, 150)	0.28	0.28	0.75
3	24	True	f	j	0.3133015999337658	0	-35.0	-36.0	-1.0	SE	45	(150, 150)	0.28	0.28	0.75
3	24	True	f	j	0.2560801000799984	0	-35.0	-36.0	-1.0	SE	45	(150, 150)	0.28	0.28	0.75
3	24	True	f	f	0.1501068000216037	1	-35.0	-36.0	-1.0	NW	45	(150, 150)	0.28	0.28	0.75
3	24	True	f	j	0.3473091999767348	0	-35.0	-36.0	-1.0	SE	45	(150, 150)	0.28	0.28	0.75
3	24	True	f	j	0.2287171999923885	0	-35.0	-36.0	-1.0	SE	45	(150, 150)	0.28	0.28	0.75
3	24	True	j	f	0.2599280000431463	0	-35.0	-34.0	1.0	NW	45	(150, 150)	0.28	0.28	0.75
3	24	True	j	f	0.2247154000215232	0	-35.0	-34.0	1.0	NW	45	(150, 150)	0.28	0.28	0.75
3	24	True	j	f	0.3027874000836164	0	-35.0	-34.0	1.0	NW	45	(150, 150)	0.28	0.28	0.75
3	24	True	f	f	0.1429875999456271	1	-35.0	-36.0	-1.0	NW	45	(150, 150)	0.28	0.28	0.75
3	24	True	j	f	0.2934315999737009	0	-35.0	-34.0	1.0	SE	45	(150, 150)	0.28	0.28	0.75
3	24	True	j	f	0.274767900002189	0	-35.0	-34.0	1.0	NW	45	(150, 150)	0.28	0.28	0.75
3	24	True	f	j	0.2023554999614134	0	-35.0	-36.0	-1.0	SE	45	(150, 150)	0.28	0.28	0.75
3	24	True	f	f	0.0112903000554069	1	-35.0	-36.0	-1.0	SE	45	(150, 150)	0.28	0.28	0.75
3	24	True	j	f	0.3184642000123858	0	-35.0	-34.0	1.0	SE	45	(150, 150)	0.28	0.28	0.75
3	24	True	f	f	0.1194062000140547	1	-35.0	-36.0	-1.0	SE	45	(150, 150)	0.28	0.28	0.75
3	24	True	j	j	0.3739168000174686	1	-35.0	-34.0	1.0	NW	45	(150, 150)	0.28	0.28	0.75
3	24	True	f	j	0.2455628999741748	0	-35.0	-36.0	-1.0	SE	45	(150, 150)	0.28	0.28	0.75
3	24	True	j	f	0.1780694000190124	0	-35.0	-34.0	1.0	NW	45	(150, 150)	0.28	0.28	0.75
3	24	True	j	f	0.6004181000171229	0	-35.0	-34.0	1.0	NW	45	(150, 150)	0.28	0.28	0.75
3	24	True	f	j	0.1455491000087931	0	-35.0	-36.0	-1.0	SE	45	(150, 150)	0.28	0.28	0.75
3	24	True	j	j	0.2121983000542968	1	-35.0	-34.0	1.0	NW	45	(150, 150)	0.28	0.28	0.75
3	24	True	f	f	0.4913546000607312	1	-35.0	-36.0	-1.0	NW	45	(150, 150)	0.28	0.28	0.75
3	24	True	f	j	0.3029610000085085	0	-35.0	-36.0	-1.0	NW	45	(150, 150)	0.28	0.28	0.75
3	24	True	f	f	0.2342656999826431	1	-35.0	-36.0	-1.0	NW	45	(150, 150)	0.28	0.28	0.75
3	24	True	f	j	0.7012562999734655	0	-35.0	-36.0	-1.0	NW	45	(150, 150)	0.28	0.28	0.75
3	24	True	f	f	0.1644726999802515	1	-35.0	-36.0	-1.0	SE	45	(150, 150)	0.28	0.28	0.75
3	24	True	f	j	0.2301430000225082	0	-35.0	-36.0	-1.0	SE	45	(150, 150)	0.28	0.28	0.75
3	24	True	f	j	0.367780499975197	0	-35.0	-36.0	-1.0	NW	45	(150, 150)	0.28	0.28	0.75
3	24	True	j	j	0.2553859000327065	1	-35.0	-34.0	1.0	NW	45	(150, 150)	0.28	0.28	0.75
3	24	True	f	f	0.1517025000648573	1	-35.0	-36.0	-1.0	NW	45	(150, 150)	0.28	0.28	0.75
3	24	True	j	f	1.9271251000463965	0	-35.0	-34.0	1.0	NW	45	(150, 150)	0.28	0.28	0.75
3	24	True	f	j	0.5537257000105456	0	-35.0	-36.0	-1.0	SE	45	(150, 150)	0.28	0.28	0.75
3	24	True	f	j	0.3287313000764698	0	-35.0	-36.0	-1.0	SE	45	(150, 150)	0.28	0.28	0.75
3	24	True	f	f	0.2835774000268429	1	-35.0	-36.0	-1.0	NW	45	(150, 150)	0.28	0.28	0.75
3	24	True	f	j	0.0747019000118598	0	-35.0	-36.0	-1.0	SE	45	(150, 150)	0.28	0.28	0.75
3	24	True	j	j	0.3056700000306591	1	-35.0	-34.0	1.0	NW	45	(150, 150)	0.28	0.28	0.75
3	24	True	f	j	0.1287485000211745	0	-35.0	-36.0	-1.0	NW	45	(150, 150)	0.28	0.28	0.75
3	24	True	j	j	0.3797020999481901	1	-35.0	-34.0	1.0	SE	45	(150, 150)	0.28	0.28	0.75
3	24	True	j	j	0.2207919000647962	1	-35.0	-34.0	1.0	NW	45	(150, 150)	0.28	0.28	0.75
3	24	True	j	j	0.935745400027372	1	-35.0	-34.0	1.0	SE	45	(150, 150)	0.28	0.28	0.75
3	24	True	f	j	1.0298237999668345	0	-35.0	-36.0	-1.0	NW	45	(150, 150)	0.28	0.28	0.75
3	24	True	j	f	0.0026566999731585	0	-35.0	-34.0	1.0	NW	45	(150, 150)	0.28	0.28	0.75
3	24	True	j	f	0.1797860000515356	0	-35.0	-34.0	1.0	NW	45	(150, 150)	0.28	0.28	0.75
3	24	True	f	j	0.1966586000053212	0	-35.0	-36.0	-1.0	SE	45	(150, 150)	0.28	0.28	0.75
3	24	True	f	j	0.2073229000670835	0	-35.0	-36.0	-1.0	SE	45	(150, 150)	0.28	0.28	0.75
3	24	True	f	j	0.1695707000326365	0	-35.0	-36.0	-1.0	SE	45	(150, 150)	0.28	0.28	0.75
3	24	True	f	f	0.2637965999310836	1	-35.0	-36.0	-1.0	NW	45	(150, 150)	0.28	0.28	0.75
3	24	True	j	j	0.3894177000038326	1	-35.0	-34.0	1.0	SE	45	(150, 150)	0.28	0.28	0.75
3	24	True	j	f	0.4125525000272318	0	-35.0	-34.0	1.0	NW	45	(150, 150)	0.28	0.28	0.75
3	24	True	j	f	0.0673774000024423	0	-35.0	-34.0	1.0	SE	45	(150, 150)	0.28	0.28	0.75
3	24	True	j	f	0.2674446000019088	0	-35.0	-34.0	1.0	NW	45	(150, 150)	0.28	0.28	0.75
3	24	True	f	f	0.2111449999501928	1	-35.0	-36.0	-1.0	NW	45	(150, 150)	0.28	0.28	0.75
3	24	True	j	j	0.1926282999338582	1	-35.0	-34.0	1.0	SE	45	(150, 150)	0.28	0.28	0.75
3	24	True	f	j	0.0220165000064298	0	-35.0	-36.0	-1.0	NW	45	(150, 150)	0.28	0.28	0.75
3	24	True	j	f	0.2483016999904066	0	-35.0	-34.0	1.0	NW	45	(150, 150)	0.28	0.28	0.75
3	24	True	j	j	0.1358825999777764	1	-35.0	-34.0	1.0	SE	45	(150, 150)	0.28	0.28	0.75
3	24	True	f	f	0.3263510999968275	1	-35.0	-36.0	-1.0	SE	45	(150, 150)	0.28	0.28	0.75
3	24	True	f	f	0.2311318999854847	1	-35.0	-36.0	-1.0	SE	45	(150, 150)	0.28	0.28	0.75
3	24	True	f	f	0.1185187000082805	1	-35.0	-36.0	-1.0	NW	45	(150, 150)	0.28	0.28	0.75
3	24	True	j	f	0.6607539999531582	0	-35.0	-34.0	1.0	SE	45	(150, 150)	0.28	0.28	0.75
3	24	True	j	f	0.1071244999766349	0	-35.0	-34.0	1.0	NW	45	(150, 150)	0.28	0.28	0.75
3	24	True	f	j	0.4729598000412807	0	-35.0	-36.0	-1.0	SE	45	(150, 150)	0.28	0.28	0.75
3	24	True	f	j	0.3296029000775888	0	-35.0	-36.0	-1.0	SE	45	(150, 150)	0.28	0.28	0.75
3	24	True	f	j	0.1387756000040099	0	-35.0	-36.0	-1.0	SE	45	(150, 150)	0.28	0.28	0.75
3	24	True	j	j	0.3716682000085711	1	-35.0	-34.0	1.0	NW	45	(150, 150)	0.28	0.28	0.75
3	24	True	f	f	0.4345052000135183	1	-35.0	-36.0	-1.0	NW	45	(150, 150)	0.28	0.28	0.75
3	24	True	j	j	0.5701470000203699	1	-35.0	-34.0	1.0	SE	45	(150, 150)	0.28	0.28	0.75
3	24	True	f	f	0.4886036000680178	1	-35.0	-36.0	-1.0	NW	45	(150, 150)	0.28	0.28	0.75
3	24	True	j	f	0.3840927999699488	0	-35.0	-34.0	1.0	NW	45	(150, 150)	0.28	0.28	0.75
3	24	True	j	j	1.425678199972026	1	-35.0	-34.0	1.0	NW	45	(150, 150)	0.28	0.28	0.75
3	24	True	j	j	0.1074293999699875	1	-35.0	-34.0	1.0	NW	45	(150, 150)	0.28	0.28	0.75
3	24	True	f	f	0.037381500005722	1	-35.0	-36.0	-1.0	NW	45	(150, 150)	0.28	0.28	0.75
3	24	True	j	f	1.080201799981296	0	-35.0	-34.0	1.0	NW	45	(150, 150)	0.28	0.28	0.75
3	24	True	j	j	0.4022616998990997	1	-35.0	-34.0	1.0	SE	45	(150, 150)	0.28	0.28	0.75
3	24	True	j	f	0.7745794999646023	0	-35.0	-34.0	1.0	NW	45	(150, 150)	0.28	0.28	0.75
3	24	True	f	j	0.6547346999868751	0	-35.0	-36.0	-1.0	NW	45	(150, 150)	0.28	0.28	0.75
3	24	True	j	f	0.16182270005811	0	-35.0	-34.0	1.0	NW	45	(150, 150)	0.28	0.28	0.75
3	24	True	f	f	0.0556233000243082	1	-35.0	-36.0	-1.0	NW	45	(150, 150)	0.28	0.28	0.75
3	24	True	f	f	0.2070380999939516	1	-35.0	-36.0	-1.0	SE	45	(150, 150)	0.28	0.28	0.75
3	24	True	j	j	0.231762700015679	1	-35.0	-34.0	1.0	SE	45	(150, 150)	0.28	0.28	0.75
3	24	True	f	j	0.2268519999925047	0	-35.0	-36.0	-1.0	NW	45	(150, 150)	0.28	0.28	0.75
3	24	True	j	j	0.2405370000051334	1	-35.0	-34.0	1.0	SE	45	(150, 150)	0.28	0.28	0.75
3	24	True	f	f	0.1696516000665724	1	-35.0	-36.0	-1.0	NW	45	(150, 150)	0.28	0.28	0.75
3	24	True	f	j	0.2247580999974161	0	-35.0	-36.0	-1.0	NW	45	(150, 150)	0.28	0.28	0.75
3	24	True	j	f	0.1545094000175595	0	-35.0	-34.0	1.0	NW	45	(150, 150)	0.28	0.28	0.75
3	24	True	j	j	0.3158519000280648	1	-35.0	-34.0	1.0	NW	45	(150, 150)	0.28	0.28	0.75
3	24	True	j	f	0.394598999992013	0	-35.0	-34.0	1.0	NW	45	(150, 150)	0.28	0.28	0.75
3	24	True	f	j	0.2436040000757202	0	-35.0	-36.0	-1.0	SE	45	(150, 150)	0.28	0.28	0.75
3	24	True	f	f	0.3606681999517604	1	-35.0	-36.0	-1.0	SE	45	(150, 150)	0.28	0.28	0.75
3	24	True	f	f	0.24469850002788	1	-35.0	-36.0	-1.0	SE	45	(150, 150)	0.28	0.28	0.75
3	24	True	j	j	0.0230243999976664	1	-35.0	-34.0	1.0	SE	45	(150, 150)	0.28	0.28	0.75
3	24	True	j	j	0.0101208999985829	1	-35.0	-34.0	1.0	SE	45	(150, 150)	0.28	0.28	0.75
3	24	True	f	j	0.007341899909079	0	-35.0	-36.0	-1.0	SE	45	(150, 150)	0.28	0.28	0.75
3	24	True	j	f	0.1926596000557765	0	-35.0	-34.0	1.0	SE	45	(150, 150)	0.28	0.28	0.75
3	24	True	f	f	0.0990444999188184	1	-35.0	-36.0	-1.0	NW	45	(150, 150)	0.28	0.28	0.75
3	24	True	j	j	0.2058648000238463	1	-35.0	-34.0	1.0	SE	45	(150, 150)	0.28	0.28	0.75
3	24	True	f	f	0.0009070000378414	1	-35.0	-36.0	-1.0	NW	45	(150, 150)	0.28	0.28	0.75
3	24	True	j	f	0.351159599958919	0	-35.0	-34.0	1.0	NW	45	(150, 150)	0.28	0.28	0.75
3	24	True	f	f	0.1331202000146731	1	-35.0	-36.0	-1.0	NW	45	(150, 150)	0.28	0.28	0.75
3	24	True	f	f	0.1063981000334024	1	-35.0	-36.0	-1.0	SE	45	(150, 150)	0.28	0.28	0.75
3	24	True	f	j	0.2011690000072121	0	-35.0	-36.0	-1.0	NW	45	(150, 150)	0.28	0.28	0.75
3	24	True	j	j	0.5565545000135899	1	-35.0	-34.0	1.0	SE	45	(150, 150)	0.28	0.28	0.75
3	24	True	j	f	0.1061694000381976	0	-35.0	-34.0	1.0	SE	45	(150, 150)	0.28	0.28	0.75
3	24	True	j	f	0.4686741000041365	0	-35.0	-34.0	1.0	NW	45	(150, 150)	0.28	0.28	0.75
3	24	True	j	f	0.4041450000368058	0	-35.0	-34.0	1.0	NW	45	(150, 150)	0.28	0.28	0.75
3	24	True	f	f	0.1755797000369057	1	-35.0	-36.0	-1.0	SE	45	(150, 150)	0.28	0.28	0.75
3	24	True	f	j	0.2111784000881016	0	-35.0	-36.0	-1.0	SE	45	(150, 150)	0.28	0.28	0.75
3	24	True	f	f	0.3763002000050619	1	-35.0	-36.0	-1.0	SE	45	(150, 150)	0.28	0.28	0.75
3	24	True	f	f	0.0093018999323248	1	-35.0	-36.0	-1.0	NW	45	(150, 150)	0.28	0.28	0.75
3	24	True	j	f	0.225171500002034	0	-35.0	-34.0	1.0	SE	45	(150, 150)	0.28	0.28	0.75
3	24	True	j	j	0.1774123000213876	1	-35.0	-34.0	1.0	SE	45	(150, 150)	0.28	0.28	0.75
3	24	True	j	f	0.0657853999873623	0	-35.0	-34.0	1.0	NW	45	(150, 150)	0.28	0.28	0.75
3	24	True	j	j	0.2155737000284716	1	-35.0	-34.0	1.0	SE	45	(150, 150)	0.28	0.28	0.75
3	24	True	f	f	1.0867121999617666	1	-35.0	-36.0	-1.0	NW	45	(150, 150)	0.28	0.28	0.75
3	24	True	j	j	0.2421084000961855	1	-35.0	-34.0	1.0	SE	45	(150, 150)	0.28	0.28	0.75
3	24	True	j	j	0.5129062000196427	1	-35.0	-34.0	1.0	SE	45	(150, 150)	0.28	0.28	0.75
3	24	True	j	j	0.775316399987787	1	-35.0	-34.0	1.0	SE	45	(150, 150)	0.28	0.28	0.75
3	24	True	j	f	1.0275288000702858	0	-35.0	-34.0	1.0	NW	45	(150, 150)	0.28	0.28	0.75
3	24	True	f	j	0.2871276000514626	0	-35.0	-36.0	-1.0	SE	45	(150, 150)	0.28	0.28	0.75
3	24	True	f	j	0.4677392999874428	0	-35.0	-36.0	-1.0	SE	45	(150, 150)	0.28	0.28	0.75
3	24	True	f	f	0.4307193999411538	1	-35.0	-36.0	-1.0	SE	45	(150, 150)	0.28	0.28	0.75
3	24	True	f	f	0.1822758000344038	1	-35.0	-36.0	-1.0	SE	45	(150, 150)	0.28	0.28	0.75
3	24	True	f	f	0.0087319000158458	1	-35.0	-36.0	-1.0	NW	45	(150, 150)	0.28	0.28	0.75
3	24	True	f	f	1.6366171999834478	1	-35.0	-36.0	-1.0	SE	45	(150, 150)	0.28	0.28	0.75
3	24	True	f	f	0.3233083999948576	1	-35.0	-36.0	-1.0	SE	45	(150, 150)	0.28	0.28	0.75
3	24	True	j	f	1.3588271999033168	0	-35.0	-34.0	1.0	NW	45	(150, 150)	0.28	0.28	0.75
3	24	True	f	j	1.5262695999117568	0	-35.0	-36.0	-1.0	SE	45	(150, 150)	0.28	0.28	0.75
3	24	True	j	f	0.2112282000016421	0	-35.0	-34.0	1.0	SE	45	(150, 150)	0.28	0.28	0.75
3	24	True	j	f	0.4716049999697134	0	-35.0	-34.0	1.0	NW	45	(150, 150)	0.28	0.28	0.75
3	24	True	j	j	0.2643688999814912	1	-35.0	-34.0	1.0	SE	45	(150, 150)	0.28	0.28	0.75
3	24	True	j	j	0.1903935000300407	1	-35.0	-34.0	1.0	NW	45	(150, 150)	0.28	0.28	0.75
3	24	True	f	j	0.3255880998913198	0	-35.0	-36.0	-1.0	NW	45	(150, 150)	0.28	0.28	0.75
3	24	True	f	f	0.2341546000679955	1	-35.0	-36.0	-1.0	SE	45	(150, 150)	0.28	0.28	0.75
3	24	True	j	f	1.4992641999851912	0	-35.0	-34.0	1.0	NW	45	(150, 150)	0.28	0.28	0.75
3	24	True	f	j	0.0876202000072225	0	-35.0	-36.0	-1.0	SE	45	(150, 150)	0.28	0.28	0.75
3	24	True	j	f	0.2812617999734357	0	-35.0	-34.0	1.0	NW	45	(150, 150)	0.28	0.28	0.75
3	24	True	f	j	0.146872799959965	0	-35.0	-36.0	-1.0	SE	45	(150, 150)	0.28	0.28	0.75
3	24	True	j	j	0.0395968999946489	1	-35.0	-34.0	1.0	NW	45	(150, 150)	0.28	0.28	0.75
3	24	True	j	f	0.3780872999923304	0	-35.0	-34.0	1.0	SE	45	(150, 150)	0.28	0.28	0.75
3	24	True	f	f	0.3589346000226214	1	-35.0	-36.0	-1.0	NW	45	(150, 150)	0.28	0.28	0.75
3	24	True	f	f	0.299597300007008	1	-35.0	-36.0	-1.0	NW	45	(150, 150)	0.28	0.28	0.75
3	24	True	j	f	0.1261243999470025	0	-35.0	-34.0	1.0	NW	45	(150, 150)	0.28	0.28	0.75
3	24	True	j	j	0.6866567999823019	1	-35.0	-34.0	1.0	SE	45	(150, 150)	0.28	0.28	0.75
3	24	True	f	j	0.5310059000039473	0	-35.0	-36.0	-1.0	SE	45	(150, 150)	0.28	0.28	0.75
3	24	True	f	j	0.2002857000334188	0	-35.0	-36.0	-1.0	SE	45	(150, 150)	0.28	0.28	0.75
3	24	True	f	f	0.1241381000727415	1	-35.0	-36.0	-1.0	SE	45	(150, 150)	0.28	0.28	0.75
3	24	True	f	j	0.2290527999866753	0	-35.0	-36.0	-1.0	NW	45	(150, 150)	0.28	0.28	0.75
3	24	True	j	j	1.6857528000837192	1	-35.0	-34.0	1.0	NW	45	(150, 150)	0.28	0.28	0.75
3	24	True	j	f	0.16558679996524	0	-35.0	-34.0	1.0	SE	45	(150, 150)	0.28	0.28	0.75
3	24	True	j	f	1.237776599940844	0	-35.0	-34.0	1.0	SE	45	(150, 150)	0.28	0.28	0.75
3	24	True	j	f	0.379786100005731	0	-35.0	-34.0	1.0	SE	45	(150, 150)	0.28	0.28	0.75
3	24	True	f	j	0.5371881000464782	0	-35.0	-36.0	-1.0	NW	45	(150, 150)	0.28	0.28	0.75
3	24	True	f	f	0.1577921999851241	1	-35.0	-36.0	-1.0	SE	45	(150, 150)	0.28	0.28	0.75
3	24	True	f	f	0.2045598999829962	1	-35.0	-36.0	-1.0	NW	45	(150, 150)	0.28	0.28	0.75
3	24	True	j	j	0.2147108999779448	1	-35.0	-34.0	1.0	SE	45	(150, 150)	0.28	0.28	0.75
3	24	True	j	j	0.3380400000605732	1	-35.0	-34.0	1.0	NW	45	(150, 150)	0.28	0.28	0.75
3	24	True	j	f	0.2256076000630855	0	-35.0	-34.0	1.0	NW	45	(150, 150)	0.28	0.28	0.75
3	24	True	f	f	0.8031187999295071	1	-35.0	-36.0	-1.0	NW	45	(150, 150)	0.28	0.28	0.75
3	24	True	j	j	1.041835300042294	1	-35.0	-34.0	1.0	SE	45	(150, 150)	0.28	0.28	0.75
3	24	True	f	f	0.0212386000202968	1	-35.0	-36.0	-1.0	SE	45	(150, 150)	0.28	0.28	0.75
3	24	True	f	f	0.4447864000685513	1	-35.0	-36.0	-1.0	NW	45	(150, 150)	0.28	0.28	0.75
3	24	True	j	j	0.1568940000142902	1	-35.0	-34.0	1.0	SE	45	(150, 150)	0.28	0.28	0.75
3	24	True	f	f	0.1972369999857619	1	-35.0	-36.0	-1.0	SE	45	(150, 150)	0.28	0.28	0.75
3	24	True	j	f	0.8186695999465883	0	-35.0	-34.0	1.0	NW	45	(150, 150)	0.28	0.28	0.75
3	24	True	f	f	0.2845337999751791	1	-35.0	-36.0	-1.0	SE	45	(150, 150)	0.28	0.28	0.75
3	24	True	f	f	0.2998945000581443	1	-35.0	-36.0	-1.0	NW	45	(150, 150)	0.28	0.28	0.75
3	24	True	j	j	0.2869970999890938	1	-35.0	-34.0	1.0	NW	45	(150, 150)	0.28	0.28	0.75
3	24	True	f	j	0.1268050000071525	0	-35.0	-36.0	-1.0	SE	45	(150, 150)	0.28	0.28	0.75
3	24	True	j	f	0.1249742000363767	0	-35.0	-34.0	1.0	SE	45	(150, 150)	0.28	0.28	0.75
3	24	True	f	j	0.1888373999390751	0	-35.0	-36.0	-1.0	SE	45	(150, 150)	0.28	0.28	0.75
3	24	True	f	j	0.0870614000596106	0	-35.0	-36.0	-1.0	SE	45	(150, 150)	0.28	0.28	0.75
3	24	True	f	f	0.1074267000658437	1	-35.0	-36.0	-1.0	SE	45	(150, 150)	0.28	0.28	0.75
3	24	True	f	f	0.2285276000620797	1	-35.0	-36.0	-1.0	NW	45	(150, 150)	0.28	0.28	0.75
3	24	True	j	j	0.3880423000082373	1	-35.0	-34.0	1.0	SE	45	(150, 150)	0.28	0.28	0.75
3	24	True	j	j	0.0403839000500738	1	-35.0	-34.0	1.0	NW	45	(150, 150)	0.28	0.28	0.75
3	24	True	j	f	0.084197900025174	0	-35.0	-34.0	1.0	NW	45	(150, 150)	0.28	0.28	0.75
3	24	True	j	j	0.3467040000250563	1	-35.0	-34.0	1.0	SE	45	(150, 150)	0.28	0.28	0.75
3	24	True	j	j	0.0764202000573277	1	-35.0	-34.0	1.0	NW	45	(150, 150)	0.28	0.28	0.75
3	24	True	f	f	1.0635168000590056	1	-35.0	-36.0	-1.0	SE	45	(150, 150)	0.28	0.28	0.75
3	24	True	f	f	0.0598066999809816	1	-35.0	-36.0	-1.0	SE	45	(150, 150)	0.28	0.28	0.75
3	24	True	j	f	0.8306492000119761	0	-35.0	-34.0	1.0	SE	45	(150, 150)	0.28	0.28	0.75
3	24	True	j	f	0.1067498999182134	0	-35.0	-34.0	1.0	SE	45	(150, 150)	0.28	0.28	0.75
3	24	True	f	f	0.1489949999377131	1	-35.0	-36.0	-1.0	SE	45	(150, 150)	0.28	0.28	0.75
3	24	True	f	j	0.3553718000184744	0	-35.0	-36.0	-1.0	SE	45	(150, 150)	0.28	0.28	0.75
3	24	True	f	f	0.2362951000686735	1	-35.0	-36.0	-1.0	NW	45	(150, 150)	0.28	0.28	0.75
3	24	True	j	j	2.6372000999981537	1	-35.0	-34.0	1.0	SE	45	(150, 150)	0.28	0.28	0.75
3	24	True	f	f	0.0022166999988257	1	-35.0	-36.0	-1.0	NW	45	(150, 150)	0.28	0.28	0.75
3	24	True	j	j	0.0230022999458014	1	-35.0	-34.0	1.0	NW	45	(150, 150)	0.28	0.28	0.75
3	24	True	f	f	0.7551827999996021	1	-35.0	-36.0	-1.0	SE	45	(150, 150)	0.28	0.28	0.75
3	24	True	j	f	0.3973565999185666	0	-35.0	-34.0	1.0	NW	45	(150, 150)	0.28	0.28	0.75
3	24	True	j	j	0.4121434999397024	1	-35.0	-34.0	1.0	NW	45	(150, 150)	0.28	0.28	0.75
3	24	True	f	j	0.2334660000633448	0	-35.0	-36.0	-1.0	SE	45	(150, 150)	0.28	0.28	0.75
3	24	True	f	f	0.124722099979408	1	-35.0	-36.0	-1.0	NW	45	(150, 150)	0.28	0.28	0.75
3	24	True	f	f	0.3262424999848008	1	-35.0	-36.0	-1.0	SE	45	(150, 150)	0.28	0.28	0.75
3	24	True	j	f	0.8505692000035197	0	-35.0	-34.0	1.0	NW	45	(150, 150)	0.28	0.28	0.75
3	24	True	f	j	0.2102093999274075	0	-35.0	-36.0	-1.0	NW	45	(150, 150)	0.28	0.28	0.75
3	24	True	f	f	1.2739397000987085	1	-35.0	-36.0	-1.0	SE	45	(150, 150)	0.28	0.28	0.75
3	24	True	f	j	0.200426899944432	0	-35.0	-36.0	-1.0	SE	45	(150, 150)	0.28	0.28	0.75
3	24	True	f	j	0.0244350000284612	0	-35.0	-36.0	-1.0	SE	45	(150, 150)	0.28	0.28	0.75
3	24	True	f	j	0.0829872000031173	0	-35.0	-36.0	-1.0	SE	45	(150, 150)	0.28	0.28	0.75
3	24	True	f	j	0.0484333999920636	0	-35.0	-36.0	-1.0	SE	45	(150, 150)	0.28	0.28	0.75
3	24	True	f	f	0.9312140999827534	1	-35.0	-36.0	-1.0	NW	45	(150, 150)	0.28	0.28	0.75
3	24	True	f	j	0.2814418999478221	0	-35.0	-36.0	-1.0	SE	45	(150, 150)	0.28	0.28	0.75
3	24	True	f	f	0.2957108999835327	1	-35.0	-36.0	-1.0	SE	45	(150, 150)	0.28	0.28	0.75
3	24	True	j	j	0.1482478999532759	1	-35.0	-34.0	1.0	SE	45	(150, 150)	0.28	0.28	0.75
3	24	True	j	j	0.3916780999861657	1	-35.0	-34.0	1.0	NW	45	(150, 150)	0.28	0.28	0.75
3	24	True	j	f	0.516863500000909	0	-35.0	-34.0	1.0	NW	45	(150, 150)	0.28	0.28	0.75
3	24	True	j	f	0.1552462000399828	0	-35.0	-34.0	1.0	SE	45	(150, 150)	0.28	0.28	0.75
3	24	True	f	f	0.1046258000424131	1	-35.0	-36.0	-1.0	SE	45	(150, 150)	0.28	0.28	0.75
3	24	True	f	f	0.1860325000016018	1	-35.0	-36.0	-1.0	NW	45	(150, 150)	0.28	0.28	0.75
3	24	True	f	f	0.1618967000395059	1	-35.0	-36.0	-1.0	SE	45	(150, 150)	0.28	0.28	0.75
3	24	True	j	j	0.1066319000674411	1	-35.0	-34.0	1.0	SE	45	(150, 150)	0.28	0.28	0.75
3	24	True	f	f	0.192346700001508	1	-35.0	-36.0	-1.0	SE	45	(150, 150)	0.28	0.28	0.75
3	24	True	f	j	0.1287925000069663	0	-35.0	-36.0	-1.0	NW	45	(150, 150)	0.28	0.28	0.75
3	24	True	j	j	0.2289130999706685	1	-35.0	-34.0	1.0	NW	45	(150, 150)	0.28	0.28	0.75
3	24	True	f	f	0.5615649999817833	1	-35.0	-36.0	-1.0	NW	45	(150, 150)	0.28	0.28	0.75
3	24	True	j	f	0.1848156999330967	0	-35.0	-34.0	1.0	NW	45	(150, 150)	0.28	0.28	0.75
3	24	True	f	f	0.7492933999747038	1	-35.0	-36.0	-1.0	NW	45	(150, 150)	0.28	0.28	0.75
3	24	True	f	j	0.0951514999615028	0	-35.0	-36.0	-1.0	NW	45	(150, 150)	0.28	0.28	0.75
3	24	True	j	f	0.1400590999983251	0	-35.0	-34.0	1.0	NW	45	(150, 150)	0.28	0.28	0.75
3	24	True	f	j	0.1867936999769881	0	-35.0	-36.0	-1.0	NW	45	(150, 150)	0.28	0.28	0.75
3	24	True	j	f	0.5084491000743583	0	-35.0	-34.0	1.0	SE	45	(150, 150)	0.28	0.28	0.75
3	24	True	j	f	0.0142837000312283	0	-35.0	-34.0	1.0	SE	45	(150, 150)	0.28	0.28	0.75
3	24	True	j	j	0.1913789000827819	1	-35.0	-34.0	1.0	NW	45	(150, 150)	0.28	0.28	0.75
3	24	True	j	f	0.0508629999822005	0	-35.0	-34.0	1.0	NW	45	(150, 150)	0.28	0.28	0.75
3	24	True	j	j	0.4728786000050604	1	-35.0	-34.0	1.0	SE	45	(150, 150)	0.28	0.28	0.75
3	24	True	f	f	0.1068610000656917	1	-35.0	-36.0	-1.0	NW	45	(150, 150)	0.28	0.28	0.75
3	24	True	j	f	0.8211053999839351	0	-35.0	-34.0	1.0	NW	45	(150, 150)	0.28	0.28	0.75
3	24	True	f	j	0.196745999972336	0	-35.0	-36.0	-1.0	NW	45	(150, 150)	0.28	0.28	0.75
3	24	True	f	f	0.1390813000034541	1	-35.0	-36.0	-1.0	SE	45	(150, 150)	0.28	0.28	0.75
3	24	True	f	j	0.4055016000056639	0	-35.0	-36.0	-1.0	SE	45	(150, 150)	0.28	0.28	0.75
3	24	True	j	f	1.475617100019008	0	-35.0	-34.0	1.0	NW	45	(150, 150)	0.28	0.28	0.75
3	24	True	j	j	0.3793007999192923	1	-35.0	-34.0	1.0	NW	45	(150, 150)	0.28	0.28	0.75
3	24	True	f	f	0.269105700077489	1	-35.0	-36.0	-1.0	SE	45	(150, 150)	0.28	0.28	0.75
3	24	True	j	j	0.2927822000347078	1	-35.0	-34.0	1.0	SE	45	(150, 150)	0.28	0.28	0.75
3	24	True	f	f	0.1776195999700576	1	-35.0	-36.0	-1.0	SE	45	(150, 150)	0.28	0.28	0.75
3	24	True	f	f	0.1607868999708444	1	-35.0	-36.0	-1.0	NW	45	(150, 150)	0.28	0.28	0.75
