# Supplementary material for: The curriculum effect in visual learning: The role of readout dimensionality
Source: PLoS Comput Biol. 2026 Jul 24;22(7):e1014553. doi: 10.1371/journal.pcbi.1014553 (PMC13432104; doi:10.1371/journal.pcbi.1014553)
Supplement: S1 Data — (ZIP) [file pcbi.1014553.s009.zip › Data_Final_for_Repository/Non-sequential_subjects/Subject003/20250116_Subject003_NONSEQ_Day_3.csv]

Participant ID	Age	Train	Correct Response	Response	Response time (s)	Correct	Reference Angle (deg)	Orientation (deg)	Angle Separation (deg)	Corner	Viewing Distance (cm)	Stimulus Size (px)	Fixation Time	Probe Time	Cue Time
3	24	True	j	f	0.1481213000370189	0	-35.0	-34.0	1.0	SE	45	(150, 150)	0.28	0.28	0.75
3	24	True	f	f	0.4037053999491036	1	-35.0	-36.0	-1.0	NW	45	(150, 150)	0.28	0.28	0.75
3	24	True	j	j	0.3218551999889314	1	-35.0	-34.0	1.0	NW	45	(150, 150)	0.28	0.28	0.75
3	24	True	f	f	0.3534401999786496	1	-35.0	-36.0	-1.0	NW	45	(150, 150)	0.28	0.28	0.75
3	24	True	j	j	0.2580939000472426	1	-35.0	-34.0	1.0	SE	45	(150, 150)	0.28	0.28	0.75
3	24	True	j	j	0.2407486999873072	1	-35.0	-34.0	1.0	SE	45	(150, 150)	0.28	0.28	0.75
3	24	True	f	f	0.2424573000753298	1	-35.0	-36.0	-1.0	NW	45	(150, 150)	0.28	0.28	0.75
3	24	True	f	j	0.2713210999500006	0	-35.0	-36.0	-1.0	NW	45	(150, 150)	0.28	0.28	0.75
3	24	True	f	f	0.3081924000289291	1	-35.0	-36.0	-1.0	SE	45	(150, 150)	0.28	0.28	0.75
3	24	True	j	f	0.4296683999709785	0	-35.0	-34.0	1.0	SE	45	(150, 150)	0.28	0.28	0.75
3	24	True	f	f	0.1726883000228554	1	-35.0	-36.0	-1.0	SE	45	(150, 150)	0.28	0.28	0.75
3	24	True	j	f	0.0006799000548198	0	-35.0	-34.0	1.0	SE	45	(150, 150)	0.28	0.28	0.75
3	24	True	j	f	0.1146324999863281	0	-35.0	-34.0	1.0	SE	45	(150, 150)	0.28	0.28	0.75
3	24	True	j	f	0.2455114000476896	0	-35.0	-34.0	1.0	SE	45	(150, 150)	0.28	0.28	0.75
3	24	True	j	f	0.6159203000133857	0	-35.0	-34.0	1.0	SE	45	(150, 150)	0.28	0.28	0.75
3	24	True	f	f	0.0767322999890893	1	-35.0	-36.0	-1.0	SE	45	(150, 150)	0.28	0.28	0.75
3	24	True	f	j	0.5139111999887973	0	-35.0	-36.0	-1.0	SE	45	(150, 150)	0.28	0.28	0.75
3	24	True	j	f	0.6074933999916539	0	-35.0	-34.0	1.0	SE	45	(150, 150)	0.28	0.28	0.75
3	24	True	j	f	0.3486421001143753	0	-35.0	-34.0	1.0	SE	45	(150, 150)	0.28	0.28	0.75
3	24	True	f	j	0.4981576999416575	0	-35.0	-36.0	-1.0	NW	45	(150, 150)	0.28	0.28	0.75
3	24	True	j	f	0.2037111999234184	0	-35.0	-34.0	1.0	SE	45	(150, 150)	0.28	0.28	0.75
3	24	True	f	j	0.2095227000536397	0	-35.0	-36.0	-1.0	SE	45	(150, 150)	0.28	0.28	0.75
3	24	True	f	f	0.1822667999658733	1	-35.0	-36.0	-1.0	NW	45	(150, 150)	0.28	0.28	0.75
3	24	True	f	j	0.2311963000101968	0	-35.0	-36.0	-1.0	SE	45	(150, 150)	0.28	0.28	0.75
3	24	True	f	f	0.7661500000394881	1	-35.0	-36.0	-1.0	NW	45	(150, 150)	0.28	0.28	0.75
3	24	True	f	f	0.1080714999698102	1	-35.0	-36.0	-1.0	SE	45	(150, 150)	0.28	0.28	0.75
3	24	True	j	j	0.3226869000354782	1	-35.0	-34.0	1.0	SE	45	(150, 150)	0.28	0.28	0.75
3	24	True	j	j	0.1075663999654352	1	-35.0	-34.0	1.0	NW	45	(150, 150)	0.28	0.28	0.75
3	24	True	j	f	0.396930200047791	0	-35.0	-34.0	1.0	SE	45	(150, 150)	0.28	0.28	0.75
3	24	True	j	j	0.2564924999605864	1	-35.0	-34.0	1.0	SE	45	(150, 150)	0.28	0.28	0.75
3	24	True	j	f	0.6540765000972897	0	-35.0	-34.0	1.0	NW	45	(150, 150)	0.28	0.28	0.75
3	24	True	f	f	0.3257981999777257	1	-35.0	-36.0	-1.0	SE	45	(150, 150)	0.28	0.28	0.75
3	24	True	j	j	0.0876747999573126	1	-35.0	-34.0	1.0	NW	45	(150, 150)	0.28	0.28	0.75
3	24	True	f	j	0.3842553000431508	0	-35.0	-36.0	-1.0	SE	45	(150, 150)	0.28	0.28	0.75
3	24	True	j	f	0.0627492999192327	0	-35.0	-34.0	1.0	NW	45	(150, 150)	0.28	0.28	0.75
3	24	True	j	j	0.3849853000137955	1	-35.0	-34.0	1.0	SE	45	(150, 150)	0.28	0.28	0.75
3	24	True	f	f	0.2995959999971092	1	-35.0	-36.0	-1.0	NW	45	(150, 150)	0.28	0.28	0.75
3	24	True	f	f	0.1022022000979632	1	-35.0	-36.0	-1.0	NW	45	(150, 150)	0.28	0.28	0.75
3	24	True	j	f	0.3850474000209942	0	-35.0	-34.0	1.0	NW	45	(150, 150)	0.28	0.28	0.75
3	24	True	f	f	0.3369094000663608	1	-35.0	-36.0	-1.0	NW	45	(150, 150)	0.28	0.28	0.75
3	24	True	f	f	0.2802231999812647	1	-35.0	-36.0	-1.0	SE	45	(150, 150)	0.28	0.28	0.75
3	24	True	j	f	0.2822596000041812	0	-35.0	-34.0	1.0	NW	45	(150, 150)	0.28	0.28	0.75
3	24	True	j	f	0.2176682000281289	0	-35.0	-34.0	1.0	SE	45	(150, 150)	0.28	0.28	0.75
3	24	True	f	f	0.137607300071977	1	-35.0	-36.0	-1.0	SE	45	(150, 150)	0.28	0.28	0.75
3	24	True	f	f	0.15492850006558	1	-35.0	-36.0	-1.0	NW	45	(150, 150)	0.28	0.28	0.75
3	24	True	j	j	0.2276949000079184	1	-35.0	-34.0	1.0	SE	45	(150, 150)	0.28	0.28	0.75
3	24	True	j	j	0.3736755999270826	1	-35.0	-34.0	1.0	SE	45	(150, 150)	0.28	0.28	0.75
3	24	True	f	f	0.3111735000275075	1	-35.0	-36.0	-1.0	SE	45	(150, 150)	0.28	0.28	0.75
3	24	True	f	f	0.3433757999446243	1	-35.0	-36.0	-1.0	SE	45	(150, 150)	0.28	0.28	0.75
3	24	True	j	f	0.3290432000067085	0	-35.0	-34.0	1.0	NW	45	(150, 150)	0.28	0.28	0.75
3	24	True	j	f	0.2213448999682441	0	-35.0	-34.0	1.0	SE	45	(150, 150)	0.28	0.28	0.75
3	24	True	f	f	0.3439786001108587	1	-35.0	-36.0	-1.0	SE	45	(150, 150)	0.28	0.28	0.75
3	24	True	f	f	0.3748062000377103	1	-35.0	-36.0	-1.0	NW	45	(150, 150)	0.28	0.28	0.75
3	24	True	f	j	0.1861943999538198	0	-35.0	-36.0	-1.0	NW	45	(150, 150)	0.28	0.28	0.75
3	24	True	f	j	0.3471973000559956	0	-35.0	-36.0	-1.0	SE	45	(150, 150)	0.28	0.28	0.75
3	24	True	f	f	0.9020401999587192	1	-35.0	-36.0	-1.0	NW	45	(150, 150)	0.28	0.28	0.75
3	24	True	f	j	0.3934824999887496	0	-35.0	-36.0	-1.0	SE	45	(150, 150)	0.28	0.28	0.75
3	24	True	f	f	0.3812987999990582	1	-35.0	-36.0	-1.0	NW	45	(150, 150)	0.28	0.28	0.75
3	24	True	f	f	0.1474584999959916	1	-35.0	-36.0	-1.0	NW	45	(150, 150)	0.28	0.28	0.75
3	24	True	f	f	0.2963167999405414	1	-35.0	-36.0	-1.0	NW	45	(150, 150)	0.28	0.28	0.75
3	24	True	j	f	0.3282063000369817	0	-35.0	-34.0	1.0	NW	45	(150, 150)	0.28	0.28	0.75
3	24	True	f	f	0.4288229000521824	1	-35.0	-36.0	-1.0	NW	45	(150, 150)	0.28	0.28	0.75
3	24	True	f	f	0.3322217999957502	1	-35.0	-36.0	-1.0	NW	45	(150, 150)	0.28	0.28	0.75
3	24	True	j	f	0.3152318999636918	0	-35.0	-34.0	1.0	NW	45	(150, 150)	0.28	0.28	0.75
3	24	True	f	j	0.0498053000774234	0	-35.0	-36.0	-1.0	SE	45	(150, 150)	0.28	0.28	0.75
3	24	True	f	f	0.1094087000237777	1	-35.0	-36.0	-1.0	NW	45	(150, 150)	0.28	0.28	0.75
3	24	True	j	j	0.5912226000800729	1	-35.0	-34.0	1.0	SE	45	(150, 150)	0.28	0.28	0.75
3	24	True	j	f	0.2526868999702856	0	-35.0	-34.0	1.0	SE	45	(150, 150)	0.28	0.28	0.75
3	24	True	f	f	0.2842127999756485	1	-35.0	-36.0	-1.0	SE	45	(150, 150)	0.28	0.28	0.75
3	24	True	f	f	0.2937785999383777	1	-35.0	-36.0	-1.0	SE	45	(150, 150)	0.28	0.28	0.75
3	24	True	f	j	0.2558539999881759	0	-35.0	-36.0	-1.0	SE	45	(150, 150)	0.28	0.28	0.75
3	24	True	j	j	0.5575120999710634	1	-35.0	-34.0	1.0	SE	45	(150, 150)	0.28	0.28	0.75
3	24	True	f	f	0.1909200000809505	1	-35.0	-36.0	-1.0	SE	45	(150, 150)	0.28	0.28	0.75
3	24	True	f	f	0.2817366000963375	1	-35.0	-36.0	-1.0	NW	45	(150, 150)	0.28	0.28	0.75
3	24	True	j	j	0.0350287000183016	1	-35.0	-34.0	1.0	SE	45	(150, 150)	0.28	0.28	0.75
3	24	True	f	f	0.2308491999283433	1	-35.0	-36.0	-1.0	NW	45	(150, 150)	0.28	0.28	0.75
3	24	True	f	f	0.4186461999779567	1	-35.0	-36.0	-1.0	NW	45	(150, 150)	0.28	0.28	0.75
3	24	True	j	j	0.1779054999351501	1	-35.0	-34.0	1.0	SE	45	(150, 150)	0.28	0.28	0.75
3	24	True	f	f	0.1915387000190094	1	-35.0	-36.0	-1.0	NW	45	(150, 150)	0.28	0.28	0.75
3	24	True	j	f	0.2782213999889791	0	-35.0	-34.0	1.0	SE	45	(150, 150)	0.28	0.28	0.75
3	24	True	f	f	0.5487062999745831	1	-35.0	-36.0	-1.0	SE	45	(150, 150)	0.28	0.28	0.75
3	24	True	f	f	0.4561611999524757	1	-35.0	-36.0	-1.0	NW	45	(150, 150)	0.28	0.28	0.75
3	24	True	f	f	0.5180035999510437	1	-35.0	-36.0	-1.0	SE	45	(150, 150)	0.28	0.28	0.75
3	24	True	j	j	0.5942179999547079	1	-35.0	-34.0	1.0	NW	45	(150, 150)	0.28	0.28	0.75
3	24	True	f	f	0.1419328999472782	1	-35.0	-36.0	-1.0	NW	45	(150, 150)	0.28	0.28	0.75
3	24	True	j	f	0.2367728999815881	0	-35.0	-34.0	1.0	NW	45	(150, 150)	0.28	0.28	0.75
3	24	True	j	j	0.2324342000065371	1	-35.0	-34.0	1.0	SE	45	(150, 150)	0.28	0.28	0.75
3	24	True	j	j	0.2286780000431463	1	-35.0	-34.0	1.0	SE	45	(150, 150)	0.28	0.28	0.75
3	24	True	j	j	0.2076753000728786	1	-35.0	-34.0	1.0	SE	45	(150, 150)	0.28	0.28	0.75
3	24	True	f	f	0.1611680999631062	1	-35.0	-36.0	-1.0	SE	45	(150, 150)	0.28	0.28	0.75
3	24	True	f	f	0.3812883999198675	1	-35.0	-36.0	-1.0	SE	45	(150, 150)	0.28	0.28	0.75
3	24	True	f	f	0.2929567000828683	1	-35.0	-36.0	-1.0	SE	45	(150, 150)	0.28	0.28	0.75
3	24	True	f	f	0.1565890000201761	1	-35.0	-36.0	-1.0	NW	45	(150, 150)	0.28	0.28	0.75
3	24	True	f	f	0.2131882000248879	1	-35.0	-36.0	-1.0	SE	45	(150, 150)	0.28	0.28	0.75
3	24	True	j	f	0.2619663999648765	0	-35.0	-34.0	1.0	SE	45	(150, 150)	0.28	0.28	0.75
3	24	True	f	f	0.1933038000715896	1	-35.0	-36.0	-1.0	NW	45	(150, 150)	0.28	0.28	0.75
3	24	True	j	j	0.2062646000413224	1	-35.0	-34.0	1.0	SE	45	(150, 150)	0.28	0.28	0.75
3	24	True	j	f	0.2671455999370664	0	-35.0	-34.0	1.0	NW	45	(150, 150)	0.28	0.28	0.75
3	24	True	f	f	0.2553020000923425	1	-35.0	-36.0	-1.0	NW	45	(150, 150)	0.28	0.28	0.75
3	24	True	j	j	0.0046728999586775	1	-35.0	-34.0	1.0	SE	45	(150, 150)	0.28	0.28	0.75
3	24	True	f	f	0.2436671999748796	1	-35.0	-36.0	-1.0	NW	45	(150, 150)	0.28	0.28	0.75
3	24	True	j	f	0.2605760999722406	0	-35.0	-34.0	1.0	NW	45	(150, 150)	0.28	0.28	0.75
3	24	True	f	f	0.2097070999443531	1	-35.0	-36.0	-1.0	SE	45	(150, 150)	0.28	0.28	0.75
3	24	True	j	f	0.4363639999646693	0	-35.0	-34.0	1.0	NW	45	(150, 150)	0.28	0.28	0.75
3	24	True	f	f	0.1864602999994531	1	-35.0	-36.0	-1.0	NW	45	(150, 150)	0.28	0.28	0.75
3	24	True	f	f	0.2279276000335812	1	-35.0	-36.0	-1.0	SE	45	(150, 150)	0.28	0.28	0.75
3	24	True	j	j	0.1362666999921202	1	-35.0	-34.0	1.0	SE	45	(150, 150)	0.28	0.28	0.75
3	24	True	f	j	2.12666900001932	0	-35.0	-36.0	-1.0	NW	45	(150, 150)	0.28	0.28	0.75
3	24	True	j	f	0.1947174000088125	0	-35.0	-34.0	1.0	NW	45	(150, 150)	0.28	0.28	0.75
3	24	True	f	f	0.30193189997226	1	-35.0	-36.0	-1.0	SE	45	(150, 150)	0.28	0.28	0.75
3	24	True	j	j	0.2722234000684693	1	-35.0	-34.0	1.0	SE	45	(150, 150)	0.28	0.28	0.75
3	24	True	j	f	0.3211004000622779	0	-35.0	-34.0	1.0	NW	45	(150, 150)	0.28	0.28	0.75
3	24	True	f	f	0.3712285999208689	1	-35.0	-36.0	-1.0	SE	45	(150, 150)	0.28	0.28	0.75
3	24	True	f	j	0.1709580000024289	0	-35.0	-36.0	-1.0	NW	45	(150, 150)	0.28	0.28	0.75
3	24	True	f	f	0.2658313000574708	1	-35.0	-36.0	-1.0	NW	45	(150, 150)	0.28	0.28	0.75
3	24	True	f	f	0.239782000076957	1	-35.0	-36.0	-1.0	NW	45	(150, 150)	0.28	0.28	0.75
3	24	True	f	j	0.290489099919796	0	-35.0	-36.0	-1.0	SE	45	(150, 150)	0.28	0.28	0.75
3	24	True	f	f	0.0997322000330314	1	-35.0	-36.0	-1.0	SE	45	(150, 150)	0.28	0.28	0.75
3	24	True	j	j	0.3235991999972611	1	-35.0	-34.0	1.0	NW	45	(150, 150)	0.28	0.28	0.75
3	24	True	j	f	0.1650099999969825	0	-35.0	-34.0	1.0	SE	45	(150, 150)	0.28	0.28	0.75
3	24	True	f	j	0.4201975000323728	0	-35.0	-36.0	-1.0	NW	45	(150, 150)	0.28	0.28	0.75
3	24	True	j	j	0.1349792999681085	1	-35.0	-34.0	1.0	SE	45	(150, 150)	0.28	0.28	0.75
3	24	True	j	f	0.0454085000092163	0	-35.0	-34.0	1.0	NW	45	(150, 150)	0.28	0.28	0.75
3	24	True	j	j	0.1962921000085771	1	-35.0	-34.0	1.0	NW	45	(150, 150)	0.28	0.28	0.75
3	24	True	f	f	0.2477108000312	1	-35.0	-36.0	-1.0	NW	45	(150, 150)	0.28	0.28	0.75
3	24	True	f	j	0.2282580999890342	0	-35.0	-36.0	-1.0	SE	45	(150, 150)	0.28	0.28	0.75
3	24	True	f	j	0.0213952999329194	0	-35.0	-36.0	-1.0	NW	45	(150, 150)	0.28	0.28	0.75
3	24	True	f	j	0.108040300081484	0	-35.0	-36.0	-1.0	SE	45	(150, 150)	0.28	0.28	0.75
3	24	True	f	j	0.757345600053668	0	-35.0	-36.0	-1.0	NW	45	(150, 150)	0.28	0.28	0.75
3	24	True	f	j	0.2890840999316424	0	-35.0	-36.0	-1.0	SE	45	(150, 150)	0.28	0.28	0.75
3	24	True	f	f	0.2294120999285951	1	-35.0	-36.0	-1.0	NW	45	(150, 150)	0.28	0.28	0.75
3	24	True	f	j	0.3313954999903217	0	-35.0	-36.0	-1.0	SE	45	(150, 150)	0.28	0.28	0.75
3	24	True	f	j	0.4752644000109285	0	-35.0	-36.0	-1.0	NW	45	(150, 150)	0.28	0.28	0.75
3	24	True	f	j	0.2772019000258297	0	-35.0	-36.0	-1.0	SE	45	(150, 150)	0.28	0.28	0.75
3	24	True	f	j	0.7319949999218807	0	-35.0	-36.0	-1.0	NW	45	(150, 150)	0.28	0.28	0.75
3	24	True	j	f	0.2520558000542223	0	-35.0	-34.0	1.0	NW	45	(150, 150)	0.28	0.28	0.75
3	24	True	f	j	0.2374482000013813	0	-35.0	-36.0	-1.0	SE	45	(150, 150)	0.28	0.28	0.75
3	24	True	f	f	0.0524406000040471	1	-35.0	-36.0	-1.0	SE	45	(150, 150)	0.28	0.28	0.75
3	24	True	f	f	0.4073407999239862	1	-35.0	-36.0	-1.0	SE	45	(150, 150)	0.28	0.28	0.75
3	24	True	j	f	0.2807208000449464	0	-35.0	-34.0	1.0	SE	45	(150, 150)	0.28	0.28	0.75
3	24	True	j	f	0.0296729999827221	0	-35.0	-34.0	1.0	NW	45	(150, 150)	0.28	0.28	0.75
3	24	True	j	j	0.7704077999806032	1	-35.0	-34.0	1.0	NW	45	(150, 150)	0.28	0.28	0.75
3	24	True	f	f	0.2670674999244511	1	-35.0	-36.0	-1.0	NW	45	(150, 150)	0.28	0.28	0.75
3	24	True	j	j	0.2244012999581173	1	-35.0	-34.0	1.0	SE	45	(150, 150)	0.28	0.28	0.75
3	24	True	j	j	0.3694428999442607	1	-35.0	-34.0	1.0	SE	45	(150, 150)	0.28	0.28	0.75
3	24	True	j	f	0.0659426000202074	0	-35.0	-34.0	1.0	SE	45	(150, 150)	0.28	0.28	0.75
3	24	True	j	f	0.143538900068961	0	-35.0	-34.0	1.0	NW	45	(150, 150)	0.28	0.28	0.75
3	24	True	f	f	0.2589217000640929	1	-35.0	-36.0	-1.0	NW	45	(150, 150)	0.28	0.28	0.75
3	24	True	f	f	0.087904900079593	1	-35.0	-36.0	-1.0	NW	45	(150, 150)	0.28	0.28	0.75
3	24	True	f	j	0.3342414000071585	0	-35.0	-36.0	-1.0	NW	45	(150, 150)	0.28	0.28	0.75
3	24	True	f	f	0.02039479999803	1	-35.0	-36.0	-1.0	NW	45	(150, 150)	0.28	0.28	0.75
3	24	True	j	j	0.2775300999637693	1	-35.0	-34.0	1.0	NW	45	(150, 150)	0.28	0.28	0.75
3	24	True	j	j	0.2308822000632062	1	-35.0	-34.0	1.0	SE	45	(150, 150)	0.28	0.28	0.75
3	24	True	j	j	0.5120385000482202	1	-35.0	-34.0	1.0	NW	45	(150, 150)	0.28	0.28	0.75
3	24	True	f	f	0.2357418000465259	1	-35.0	-36.0	-1.0	NW	45	(150, 150)	0.28	0.28	0.75
3	24	True	j	f	0.1231890000635758	0	-35.0	-34.0	1.0	NW	45	(150, 150)	0.28	0.28	0.75
3	24	True	j	j	0.328724299906753	1	-35.0	-34.0	1.0	NW	45	(150, 150)	0.28	0.28	0.75
3	24	True	j	j	0.2649860000237822	1	-35.0	-34.0	1.0	SE	45	(150, 150)	0.28	0.28	0.75
3	24	True	j	f	0.5159164998913184	0	-35.0	-34.0	1.0	NW	45	(150, 150)	0.28	0.28	0.75
3	24	True	f	j	0.2074994000140577	0	-35.0	-36.0	-1.0	SE	45	(150, 150)	0.28	0.28	0.75
3	24	True	f	f	0.3030090000247583	1	-35.0	-36.0	-1.0	NW	45	(150, 150)	0.28	0.28	0.75
3	24	True	j	j	0.2182198000373318	1	-35.0	-34.0	1.0	NW	45	(150, 150)	0.28	0.28	0.75
3	24	True	f	f	0.3706610000226646	1	-35.0	-36.0	-1.0	SE	45	(150, 150)	0.28	0.28	0.75
3	24	True	j	f	0.2369596000062301	0	-35.0	-34.0	1.0	NW	45	(150, 150)	0.28	0.28	0.75
3	24	True	j	f	0.3180931999813765	0	-35.0	-34.0	1.0	SE	45	(150, 150)	0.28	0.28	0.75
3	24	True	f	f	0.2529898000648245	1	-35.0	-36.0	-1.0	NW	45	(150, 150)	0.28	0.28	0.75
3	24	True	j	j	0.1744002000195905	1	-35.0	-34.0	1.0	SE	45	(150, 150)	0.28	0.28	0.75
3	24	True	f	f	0.1172483999980613	1	-35.0	-36.0	-1.0	SE	45	(150, 150)	0.28	0.28	0.75
3	24	True	f	f	0.2255332999629899	1	-35.0	-36.0	-1.0	SE	45	(150, 150)	0.28	0.28	0.75
3	24	True	j	j	0.5225120999384671	1	-35.0	-34.0	1.0	SE	45	(150, 150)	0.28	0.28	0.75
3	24	True	j	j	0.672469700104557	1	-35.0	-34.0	1.0	SE	45	(150, 150)	0.28	0.28	0.75
3	24	True	f	f	0.2324683000333607	1	-35.0	-36.0	-1.0	NW	45	(150, 150)	0.28	0.28	0.75
3	24	True	f	j	0.264629999990575	0	-35.0	-36.0	-1.0	SE	45	(150, 150)	0.28	0.28	0.75
3	24	True	j	f	0.4800268999533728	0	-35.0	-34.0	1.0	SE	45	(150, 150)	0.28	0.28	0.75
3	24	True	f	f	0.2002807999961078	1	-35.0	-36.0	-1.0	SE	45	(150, 150)	0.28	0.28	0.75
3	24	True	j	f	0.2810877000447362	0	-35.0	-34.0	1.0	SE	45	(150, 150)	0.28	0.28	0.75
3	24	True	j	j	0.1810523000312969	1	-35.0	-34.0	1.0	SE	45	(150, 150)	0.28	0.28	0.75
3	24	True	f	j	0.0795991999329999	0	-35.0	-36.0	-1.0	SE	45	(150, 150)	0.28	0.28	0.75
3	24	True	f	f	0.2659500999143347	1	-35.0	-36.0	-1.0	SE	45	(150, 150)	0.28	0.28	0.75
3	24	True	j	f	0.2791436000261456	0	-35.0	-34.0	1.0	SE	45	(150, 150)	0.28	0.28	0.75
3	24	True	j	f	0.357038400019519	0	-35.0	-34.0	1.0	SE	45	(150, 150)	0.28	0.28	0.75
3	24	True	f	f	0.1091943000210449	1	-35.0	-36.0	-1.0	SE	45	(150, 150)	0.28	0.28	0.75
3	24	True	j	f	0.1944291000254452	0	-35.0	-34.0	1.0	SE	45	(150, 150)	0.28	0.28	0.75
3	24	True	f	f	0.3424683000193909	1	-35.0	-36.0	-1.0	NW	45	(150, 150)	0.28	0.28	0.75
3	24	True	f	f	0.371023099985905	1	-35.0	-36.0	-1.0	SE	45	(150, 150)	0.28	0.28	0.75
3	24	True	f	f	0.2412564000114798	1	-35.0	-36.0	-1.0	SE	45	(150, 150)	0.28	0.28	0.75
3	24	True	f	f	0.2719688999932259	1	-35.0	-36.0	-1.0	SE	45	(150, 150)	0.28	0.28	0.75
3	24	True	f	f	0.2881076000630855	1	-35.0	-36.0	-1.0	SE	45	(150, 150)	0.28	0.28	0.75
3	24	True	f	j	0.5737579999258742	0	-35.0	-36.0	-1.0	NW	45	(150, 150)	0.28	0.28	0.75
3	24	True	f	j	0.2051326000364497	0	-35.0	-36.0	-1.0	NW	45	(150, 150)	0.28	0.28	0.75
3	24	True	j	j	0.3741195000475272	1	-35.0	-34.0	1.0	NW	45	(150, 150)	0.28	0.28	0.75
3	24	True	j	j	0.6126951000187546	1	-35.0	-34.0	1.0	SE	45	(150, 150)	0.28	0.28	0.75
3	24	True	f	f	0.2310650999424979	1	-35.0	-36.0	-1.0	NW	45	(150, 150)	0.28	0.28	0.75
3	24	True	j	j	0.6308752000331879	1	-35.0	-34.0	1.0	SE	45	(150, 150)	0.28	0.28	0.75
3	24	True	j	j	0.0781418000115081	1	-35.0	-34.0	1.0	SE	45	(150, 150)	0.28	0.28	0.75
3	24	True	f	j	1.0444119999883696	0	-35.0	-36.0	-1.0	SE	45	(150, 150)	0.28	0.28	0.75
3	24	True	j	j	0.3809249000623822	1	-35.0	-34.0	1.0	SE	45	(150, 150)	0.28	0.28	0.75
3	24	True	j	f	1.1408540999982506	0	-35.0	-34.0	1.0	NW	45	(150, 150)	0.28	0.28	0.75
3	24	True	f	j	0.4306184999877587	0	-35.0	-36.0	-1.0	NW	45	(150, 150)	0.28	0.28	0.75
3	24	True	j	j	0.0672229999909177	1	-35.0	-34.0	1.0	SE	45	(150, 150)	0.28	0.28	0.75
3	24	True	j	f	0.2658123999135569	0	-35.0	-34.0	1.0	SE	45	(150, 150)	0.28	0.28	0.75
3	24	True	j	j	0.0319484000792726	1	-35.0	-34.0	1.0	SE	45	(150, 150)	0.28	0.28	0.75
3	24	True	j	j	0.422722699935548	1	-35.0	-34.0	1.0	NW	45	(150, 150)	0.28	0.28	0.75
3	24	True	j	j	0.2271355000557378	1	-35.0	-34.0	1.0	SE	45	(150, 150)	0.28	0.28	0.75
3	24	True	f	f	0.3081600000150502	1	-35.0	-36.0	-1.0	NW	45	(150, 150)	0.28	0.28	0.75
3	24	True	f	j	0.342077000066638	0	-35.0	-36.0	-1.0	NW	45	(150, 150)	0.28	0.28	0.75
3	24	True	j	j	0.2186128000030294	1	-35.0	-34.0	1.0	SE	45	(150, 150)	0.28	0.28	0.75
3	24	True	j	j	0.349591700010933	1	-35.0	-34.0	1.0	NW	45	(150, 150)	0.28	0.28	0.75
3	24	True	j	j	0.3616911999415606	1	-35.0	-34.0	1.0	NW	45	(150, 150)	0.28	0.28	0.75
3	24	True	j	j	0.5699652000330389	1	-35.0	-34.0	1.0	NW	45	(150, 150)	0.28	0.28	0.75
3	24	True	f	j	0.6060779000399634	0	-35.0	-36.0	-1.0	SE	45	(150, 150)	0.28	0.28	0.75
3	24	True	j	f	0.1629554000683128	0	-35.0	-34.0	1.0	SE	45	(150, 150)	0.28	0.28	0.75
3	24	True	f	j	0.4871394999790936	0	-35.0	-36.0	-1.0	NW	45	(150, 150)	0.28	0.28	0.75
3	24	True	f	j	0.2321153000229969	0	-35.0	-36.0	-1.0	SE	45	(150, 150)	0.28	0.28	0.75
3	24	True	f	f	1.0054590000072494	1	-35.0	-36.0	-1.0	NW	45	(150, 150)	0.28	0.28	0.75
3	24	True	f	f	0.2694533000467345	1	-35.0	-36.0	-1.0	SE	45	(150, 150)	0.28	0.28	0.75
3	24	True	f	f	0.2138291998999193	1	-35.0	-36.0	-1.0	SE	45	(150, 150)	0.28	0.28	0.75
3	24	True	j	j	0.1787746999179944	1	-35.0	-34.0	1.0	SE	45	(150, 150)	0.28	0.28	0.75
3	24	True	j	f	0.4826999999349937	0	-35.0	-34.0	1.0	NW	45	(150, 150)	0.28	0.28	0.75
3	24	True	j	j	0.0392444999888539	1	-35.0	-34.0	1.0	SE	45	(150, 150)	0.28	0.28	0.75
3	24	True	f	j	0.6264856000198051	0	-35.0	-36.0	-1.0	SE	45	(150, 150)	0.28	0.28	0.75
3	24	True	j	f	0.3017854000208899	0	-35.0	-34.0	1.0	NW	45	(150, 150)	0.28	0.28	0.75
3	24	True	f	f	0.1477459999732673	1	-35.0	-36.0	-1.0	SE	45	(150, 150)	0.28	0.28	0.75
3	24	True	f	f	0.4112111999420449	1	-35.0	-36.0	-1.0	NW	45	(150, 150)	0.28	0.28	0.75
3	24	True	f	f	0.3087682999903336	1	-35.0	-36.0	-1.0	NW	45	(150, 150)	0.28	0.28	0.75
3	24	True	j	j	0.5910482000326738	1	-35.0	-34.0	1.0	NW	45	(150, 150)	0.28	0.28	0.75
3	24	True	f	f	0.2106835000449791	1	-35.0	-36.0	-1.0	NW	45	(150, 150)	0.28	0.28	0.75
3	24	True	j	j	0.226422099978663	1	-35.0	-34.0	1.0	SE	45	(150, 150)	0.28	0.28	0.75
3	24	True	f	f	1.4627661999547854	1	-35.0	-36.0	-1.0	NW	45	(150, 150)	0.28	0.28	0.75
3	24	True	f	j	0.5938201999524608	0	-35.0	-36.0	-1.0	SE	45	(150, 150)	0.28	0.28	0.75
3	24	True	j	j	0.4711465999716893	1	-35.0	-34.0	1.0	SE	45	(150, 150)	0.28	0.28	0.75
3	24	True	j	j	0.2889293000334874	1	-35.0	-34.0	1.0	SE	45	(150, 150)	0.28	0.28	0.75
3	24	True	f	f	0.3361999000189826	1	-35.0	-36.0	-1.0	NW	45	(150, 150)	0.28	0.28	0.75
3	24	True	j	j	0.2842506000306457	1	-35.0	-34.0	1.0	SE	45	(150, 150)	0.28	0.28	0.75
3	24	True	f	j	0.4040743000805378	0	-35.0	-36.0	-1.0	SE	45	(150, 150)	0.28	0.28	0.75
3	24	True	j	j	0.3036719999508932	1	-35.0	-34.0	1.0	NW	45	(150, 150)	0.28	0.28	0.75
3	24	True	f	j	0.5012844000011683	0	-35.0	-36.0	-1.0	SE	45	(150, 150)	0.28	0.28	0.75
3	24	True	j	f	0.0159136999864131	0	-35.0	-34.0	1.0	SE	45	(150, 150)	0.28	0.28	0.75
3	24	True	f	f	0.3524742999579757	1	-35.0	-36.0	-1.0	NW	45	(150, 150)	0.28	0.28	0.75
3	24	True	j	j	0.2831573999719694	1	-35.0	-34.0	1.0	NW	45	(150, 150)	0.28	0.28	0.75
3	24	True	f	f	0.2452000000048428	1	-35.0	-36.0	-1.0	SE	45	(150, 150)	0.28	0.28	0.75
3	24	True	f	j	0.304334600106813	0	-35.0	-36.0	-1.0	SE	45	(150, 150)	0.28	0.28	0.75
3	24	True	f	f	0.6702049999730662	1	-35.0	-36.0	-1.0	SE	45	(150, 150)	0.28	0.28	0.75
3	24	True	j	j	0.2599838000023737	1	-35.0	-34.0	1.0	SE	45	(150, 150)	0.28	0.28	0.75
3	24	True	j	j	0.2326257000677287	1	-35.0	-34.0	1.0	SE	45	(150, 150)	0.28	0.28	0.75
3	24	True	j	f	0.1325518999947235	0	-35.0	-34.0	1.0	SE	45	(150, 150)	0.28	0.28	0.75
3	24	True	f	j	0.1584956999868154	0	-35.0	-36.0	-1.0	SE	45	(150, 150)	0.28	0.28	0.75
3	24	True	j	j	0.2058256000746041	1	-35.0	-34.0	1.0	SE	45	(150, 150)	0.28	0.28	0.75
3	24	True	j	j	0.2313610999844968	1	-35.0	-34.0	1.0	NW	45	(150, 150)	0.28	0.28	0.75
3	24	True	j	j	0.2836771999718621	1	-35.0	-34.0	1.0	SE	45	(150, 150)	0.28	0.28	0.75
3	24	True	f	j	0.3782560999970883	0	-35.0	-36.0	-1.0	NW	45	(150, 150)	0.28	0.28	0.75
3	24	True	f	j	0.3581113000400364	0	-35.0	-36.0	-1.0	SE	45	(150, 150)	0.28	0.28	0.75
3	24	True	f	j	0.2811832999577746	0	-35.0	-36.0	-1.0	SE	45	(150, 150)	0.28	0.28	0.75
3	24	True	f	j	0.3012716000666842	0	-35.0	-36.0	-1.0	SE	45	(150, 150)	0.28	0.28	0.75
3	24	True	f	j	0.3244070999789983	0	-35.0	-36.0	-1.0	SE	45	(150, 150)	0.28	0.28	0.75
3	24	True	j	f	0.1471538000041619	0	-35.0	-34.0	1.0	NW	45	(150, 150)	0.28	0.28	0.75
3	24	True	f	j	0.2716993000358343	0	-35.0	-36.0	-1.0	NW	45	(150, 150)	0.28	0.28	0.75
3	24	True	j	f	0.4925140000414103	0	-35.0	-34.0	1.0	SE	45	(150, 150)	0.28	0.28	0.75
3	24	True	f	j	0.2712708000326529	0	-35.0	-36.0	-1.0	SE	45	(150, 150)	0.28	0.28	0.75
3	24	True	f	f	0.3403604000341147	1	-35.0	-36.0	-1.0	SE	45	(150, 150)	0.28	0.28	0.75
3	24	True	j	f	1.1647560000419617	0	-35.0	-34.0	1.0	SE	45	(150, 150)	0.28	0.28	0.75
3	24	True	f	f	0.2450624000048264	1	-35.0	-36.0	-1.0	NW	45	(150, 150)	0.28	0.28	0.75
3	24	True	j	f	0.3055151000153273	0	-35.0	-34.0	1.0	NW	45	(150, 150)	0.28	0.28	0.75
3	24	True	j	j	0.2446635999949649	1	-35.0	-34.0	1.0	NW	45	(150, 150)	0.28	0.28	0.75
3	24	True	j	j	0.3182659999001771	1	-35.0	-34.0	1.0	SE	45	(150, 150)	0.28	0.28	0.75
3	24	True	f	f	0.0719870999455452	1	-35.0	-36.0	-1.0	NW	45	(150, 150)	0.28	0.28	0.75
3	24	True	j	f	0.3170272000133991	0	-35.0	-34.0	1.0	NW	45	(150, 150)	0.28	0.28	0.75
3	24	True	f	f	0.6836117999628186	1	-35.0	-36.0	-1.0	NW	45	(150, 150)	0.28	0.28	0.75
3	24	True	j	j	0.0973156000254675	1	-35.0	-34.0	1.0	SE	45	(150, 150)	0.28	0.28	0.75
3	24	True	f	f	0.1844048999482765	1	-35.0	-36.0	-1.0	NW	45	(150, 150)	0.28	0.28	0.75
3	24	True	f	j	0.3235029999632388	0	-35.0	-36.0	-1.0	SE	45	(150, 150)	0.28	0.28	0.75
3	24	True	j	j	0.2224681999068707	1	-35.0	-34.0	1.0	SE	45	(150, 150)	0.28	0.28	0.75
3	24	True	f	j	0.2387281999690458	0	-35.0	-36.0	-1.0	NW	45	(150, 150)	0.28	0.28	0.75
3	24	True	f	f	0.3453184999525547	1	-35.0	-36.0	-1.0	SE	45	(150, 150)	0.28	0.28	0.75
3	24	True	j	f	0.0551567000802606	0	-35.0	-34.0	1.0	NW	45	(150, 150)	0.28	0.28	0.75
3	24	True	f	f	0.0548361000837758	1	-35.0	-36.0	-1.0	NW	45	(150, 150)	0.28	0.28	0.75
3	24	True	j	f	0.5885306000709534	0	-35.0	-34.0	1.0	NW	45	(150, 150)	0.28	0.28	0.75
3	24	True	j	j	0.2989672999829054	1	-35.0	-34.0	1.0	NW	45	(150, 150)	0.28	0.28	0.75
3	24	True	f	j	0.2585708999540657	0	-35.0	-36.0	-1.0	SE	45	(150, 150)	0.28	0.28	0.75
3	24	True	f	f	0.0511255000019446	1	-35.0	-36.0	-1.0	NW	45	(150, 150)	0.28	0.28	0.75
3	24	True	j	f	0.7960765999741852	0	-35.0	-34.0	1.0	SE	45	(150, 150)	0.28	0.28	0.75
3	24	True	f	j	0.4949897000333294	0	-35.0	-36.0	-1.0	SE	45	(150, 150)	0.28	0.28	0.75
3	24	True	j	f	0.389623700059019	0	-35.0	-34.0	1.0	NW	45	(150, 150)	0.28	0.28	0.75
3	24	True	f	f	0.3781137999612838	1	-35.0	-36.0	-1.0	SE	45	(150, 150)	0.28	0.28	0.75
3	24	True	f	j	2.7724231999600306	0	-35.0	-36.0	-1.0	NW	45	(150, 150)	0.28	0.28	0.75
3	24	True	j	f	0.4372327999444678	0	-35.0	-34.0	1.0	NW	45	(150, 150)	0.28	0.28	0.75
3	24	True	f	f	0.236636699992232	1	-35.0	-36.0	-1.0	SE	45	(150, 150)	0.28	0.28	0.75
3	24	True	f	j	0.2723987998906523	0	-35.0	-36.0	-1.0	NW	45	(150, 150)	0.28	0.28	0.75
3	24	True	j	j	0.1590953000122681	1	-35.0	-34.0	1.0	SE	45	(150, 150)	0.28	0.28	0.75
3	24	True	f	f	0.2267383000580594	1	-35.0	-36.0	-1.0	NW	45	(150, 150)	0.28	0.28	0.75
3	24	True	f	f	0.6649589999578893	1	-35.0	-36.0	-1.0	NW	45	(150, 150)	0.28	0.28	0.75
3	24	True	f	f	0.2927173000061884	1	-35.0	-36.0	-1.0	SE	45	(150, 150)	0.28	0.28	0.75
3	24	True	f	f	2.0770059999777004	1	-35.0	-36.0	-1.0	NW	45	(150, 150)	0.28	0.28	0.75
3	24	True	f	f	0.1748317999299615	1	-35.0	-36.0	-1.0	SE	45	(150, 150)	0.28	0.28	0.75
3	24	True	j	j	0.1957382999826222	1	-35.0	-34.0	1.0	SE	45	(150, 150)	0.28	0.28	0.75
3	24	True	j	f	0.3757874999428168	0	-35.0	-34.0	1.0	NW	45	(150, 150)	0.28	0.28	0.75
3	24	True	f	f	0.2753582999575883	1	-35.0	-36.0	-1.0	NW	45	(150, 150)	0.28	0.28	0.75
3	24	True	j	j	0.2115619999822229	1	-35.0	-34.0	1.0	NW	45	(150, 150)	0.28	0.28	0.75
3	24	True	f	f	0.5705953999422491	1	-35.0	-36.0	-1.0	NW	45	(150, 150)	0.28	0.28	0.75
3	24	True	f	f	0.2626139000058174	1	-35.0	-36.0	-1.0	SE	45	(150, 150)	0.28	0.28	0.75
3	24	True	j	j	0.4166940000141039	1	-35.0	-34.0	1.0	NW	45	(150, 150)	0.28	0.28	0.75
3	24	True	f	f	0.373789899982512	1	-35.0	-36.0	-1.0	NW	45	(150, 150)	0.28	0.28	0.75
3	24	True	f	f	0.2027398999780416	1	-35.0	-36.0	-1.0	NW	45	(150, 150)	0.28	0.28	0.75
3	24	True	j	f	0.2466182000935077	0	-35.0	-34.0	1.0	NW	45	(150, 150)	0.28	0.28	0.75
3	24	True	j	j	0.2198849000269547	1	-35.0	-34.0	1.0	NW	45	(150, 150)	0.28	0.28	0.75
3	24	True	f	j	1.468621699954383	0	-35.0	-36.0	-1.0	SE	45	(150, 150)	0.28	0.28	0.75
3	24	True	f	f	0.5119901000289246	1	-35.0	-36.0	-1.0	NW	45	(150, 150)	0.28	0.28	0.75
3	24	True	j	j	0.2511087000602856	1	-35.0	-34.0	1.0	SE	45	(150, 150)	0.28	0.28	0.75
3	24	True	j	f	0.1747755999676883	0	-35.0	-34.0	1.0	NW	45	(150, 150)	0.28	0.28	0.75
3	24	True	f	j	0.4515622000908479	0	-35.0	-36.0	-1.0	SE	45	(150, 150)	0.28	0.28	0.75
3	24	True	f	j	0.1472915000049397	0	-35.0	-36.0	-1.0	NW	45	(150, 150)	0.28	0.28	0.75
3	24	True	j	f	0.6098880000645295	0	-35.0	-34.0	1.0	NW	45	(150, 150)	0.28	0.28	0.75
3	24	True	j	j	1.5475841000443324	1	-35.0	-34.0	1.0	SE	45	(150, 150)	0.28	0.28	0.75
3	24	True	j	j	0.2430142000084743	1	-35.0	-34.0	1.0	SE	45	(150, 150)	0.28	0.28	0.75
3	24	True	j	j	0.2704576000105589	1	-35.0	-34.0	1.0	NW	45	(150, 150)	0.28	0.28	0.75
3	24	True	f	j	0.2407532999059185	0	-35.0	-36.0	-1.0	SE	45	(150, 150)	0.28	0.28	0.75
3	24	True	j	f	0.2834768999600783	0	-35.0	-34.0	1.0	NW	45	(150, 150)	0.28	0.28	0.75
3	24	True	j	f	0.2557531000347808	0	-35.0	-34.0	1.0	NW	45	(150, 150)	0.28	0.28	0.75
3	24	True	f	f	0.2054261999437585	1	-35.0	-36.0	-1.0	NW	45	(150, 150)	0.28	0.28	0.75
3	24	True	f	j	0.7398488000035286	0	-35.0	-36.0	-1.0	SE	45	(150, 150)	0.28	0.28	0.75
