# Supplementary material for: The curriculum effect in visual learning: The role of readout dimensionality
Source: PLoS Comput Biol. 2026 Jul 24;22(7):e1014553. doi: 10.1371/journal.pcbi.1014553 (PMC13432104; doi:10.1371/journal.pcbi.1014553)
Supplement: S1 Data — (ZIP) [file pcbi.1014553.s009.zip › Data_Final_for_Repository/Non-sequential_subjects/Subject002/20250108_Subject002_NONSEQ_Day_2.csv]

Participant ID	Age	Train	Correct Response	Response	Response time (s)	Correct	Reference Angle (deg)	Orientation (deg)	Angle Separation (deg)	Corner	Viewing Distance (cm)	Stimulus Size (px)	Fixation Time	Probe Time	Cue Time
2	24	True	j	j	0.2483819581102579	1	-35.0	-34.0	1.0	SE	50	(298, 298)	0.28	0.28	0.75
2	24	True	j	f	0.2456894170027226	0	-35.0	-34.0	1.0	NW	50	(298, 298)	0.28	0.28	0.75
2	24	True	j	j	0.3274983330629766	1	-35.0	-34.0	1.0	SE	50	(298, 298)	0.28	0.28	0.75
2	24	True	f	j	0.3459275830537081	0	-35.0	-36.0	-1.0	NW	50	(298, 298)	0.28	0.28	0.75
2	24	True	f	f	0.2393163749948144	1	-35.0	-36.0	-1.0	SE	50	(298, 298)	0.28	0.28	0.75
2	24	True	j	j	0.3728077500127256	1	-35.0	-34.0	1.0	NW	50	(298, 298)	0.28	0.28	0.75
2	24	True	j	j	0.4159654581453651	1	-35.0	-34.0	1.0	SE	50	(298, 298)	0.28	0.28	0.75
2	24	True	j	f	0.307488374877721	0	-35.0	-34.0	1.0	SE	50	(298, 298)	0.28	0.28	0.75
2	24	True	f	j	0.2660677498206496	0	-35.0	-36.0	-1.0	NW	50	(298, 298)	0.28	0.28	0.75
2	24	True	j	j	0.5344267499167472	1	-35.0	-34.0	1.0	NW	50	(298, 298)	0.28	0.28	0.75
2	24	True	f	j	0.3476575000677258	0	-35.0	-36.0	-1.0	SE	50	(298, 298)	0.28	0.28	0.75
2	24	True	j	f	0.4909685000311583	0	-35.0	-34.0	1.0	SE	50	(298, 298)	0.28	0.28	0.75
2	24	True	j	f	0.2616432500071823	0	-35.0	-34.0	1.0	SE	50	(298, 298)	0.28	0.28	0.75
2	24	True	f	f	0.253103791968897	1	-35.0	-36.0	-1.0	NW	50	(298, 298)	0.28	0.28	0.75
2	24	True	j	j	0.2605761659797281	1	-35.0	-34.0	1.0	SE	50	(298, 298)	0.28	0.28	0.75
2	24	True	j	j	0.2858249999117106	1	-35.0	-34.0	1.0	NW	50	(298, 298)	0.28	0.28	0.75
2	24	True	j	j	0.3932023330125958	1	-35.0	-34.0	1.0	SE	50	(298, 298)	0.28	0.28	0.75
2	24	True	j	f	0.4082114580087363	0	-35.0	-34.0	1.0	SE	50	(298, 298)	0.28	0.28	0.75
2	24	True	j	f	0.1909719579853117	0	-35.0	-34.0	1.0	SE	50	(298, 298)	0.28	0.28	0.75
2	24	True	j	f	0.2364276251755654	0	-35.0	-34.0	1.0	NW	50	(298, 298)	0.28	0.28	0.75
2	24	True	j	j	0.2473816249985247	1	-35.0	-34.0	1.0	SE	50	(298, 298)	0.28	0.28	0.75
2	24	True	j	j	0.3823477500118315	1	-35.0	-34.0	1.0	SE	50	(298, 298)	0.28	0.28	0.75
2	24	True	f	j	0.4034450410399586	0	-35.0	-36.0	-1.0	NW	50	(298, 298)	0.28	0.28	0.75
2	24	True	f	j	0.3304010420106351	0	-35.0	-36.0	-1.0	SE	50	(298, 298)	0.28	0.28	0.75
2	24	True	j	j	0.1663965422194451	1	-35.0	-34.0	1.0	NW	50	(298, 298)	0.28	0.28	0.75
2	24	True	j	f	0.2743165411520749	0	-35.0	-34.0	1.0	SE	50	(298, 298)	0.28	0.28	0.75
2	24	True	j	j	0.4795044159982353	1	-35.0	-34.0	1.0	NW	50	(298, 298)	0.28	0.28	0.75
2	24	True	f	f	0.297226499998942	1	-35.0	-36.0	-1.0	NW	50	(298, 298)	0.28	0.28	0.75
2	24	True	f	f	0.0750687920954078	1	-35.0	-36.0	-1.0	SE	50	(298, 298)	0.28	0.28	0.75
2	24	True	f	j	0.1937052081339061	0	-35.0	-36.0	-1.0	NW	50	(298, 298)	0.28	0.28	0.75
2	24	True	j	j	0.0974648329429328	1	-35.0	-34.0	1.0	SE	50	(298, 298)	0.28	0.28	0.75
2	24	True	f	j	0.3277355839964002	0	-35.0	-36.0	-1.0	SE	50	(298, 298)	0.28	0.28	0.75
2	24	True	f	j	0.2763952501118183	0	-35.0	-36.0	-1.0	NW	50	(298, 298)	0.28	0.28	0.75
2	24	True	j	f	0.092053584055975	0	-35.0	-34.0	1.0	NW	50	(298, 298)	0.28	0.28	0.75
2	24	True	j	j	0.0610330419149249	1	-35.0	-34.0	1.0	NW	50	(298, 298)	0.28	0.28	0.75
2	24	True	f	j	0.0120250419713556	0	-35.0	-36.0	-1.0	NW	50	(298, 298)	0.28	0.28	0.75
2	24	True	j	j	0.230017416877672	1	-35.0	-34.0	1.0	NW	50	(298, 298)	0.28	0.28	0.75
2	24	True	f	f	0.2619955418631434	1	-35.0	-36.0	-1.0	SE	50	(298, 298)	0.28	0.28	0.75
2	24	True	j	j	0.0813916251063346	1	-35.0	-34.0	1.0	SE	50	(298, 298)	0.28	0.28	0.75
2	24	True	f	j	0.2413035000208765	0	-35.0	-36.0	-1.0	NW	50	(298, 298)	0.28	0.28	0.75
2	24	True	j	j	0.2031709169968962	1	-35.0	-34.0	1.0	SE	50	(298, 298)	0.28	0.28	0.75
2	24	True	j	f	0.0410317911300808	0	-35.0	-34.0	1.0	NW	50	(298, 298)	0.28	0.28	0.75
2	24	True	j	j	0.3276100419461727	1	-35.0	-34.0	1.0	SE	50	(298, 298)	0.28	0.28	0.75
2	24	True	j	j	0.2764648750890046	1	-35.0	-34.0	1.0	NW	50	(298, 298)	0.28	0.28	0.75
2	24	True	j	j	0.2935994169674814	1	-35.0	-34.0	1.0	SE	50	(298, 298)	0.28	0.28	0.75
2	24	True	j	j	0.3221685409080237	1	-35.0	-34.0	1.0	SE	50	(298, 298)	0.28	0.28	0.75
2	24	True	f	f	0.2200333750806749	1	-35.0	-36.0	-1.0	NW	50	(298, 298)	0.28	0.28	0.75
2	24	True	f	j	0.4023750410415232	0	-35.0	-36.0	-1.0	SE	50	(298, 298)	0.28	0.28	0.75
2	24	True	j	j	0.2188680837862193	1	-35.0	-34.0	1.0	SE	50	(298, 298)	0.28	0.28	0.75
2	24	True	f	j	0.2405014168471098	0	-35.0	-36.0	-1.0	SE	50	(298, 298)	0.28	0.28	0.75
2	24	True	j	j	0.2875058329664171	1	-35.0	-34.0	1.0	NW	50	(298, 298)	0.28	0.28	0.75
2	24	True	j	j	0.2751564590726048	1	-35.0	-34.0	1.0	SE	50	(298, 298)	0.28	0.28	0.75
2	24	True	f	f	0.190100000007078	1	-35.0	-36.0	-1.0	SE	50	(298, 298)	0.28	0.28	0.75
2	24	True	j	j	0.3311986660119146	1	-35.0	-34.0	1.0	NW	50	(298, 298)	0.28	0.28	0.75
2	24	True	f	j	0.2189534169156104	0	-35.0	-36.0	-1.0	NW	50	(298, 298)	0.28	0.28	0.75
2	24	True	f	j	0.2534246251452714	0	-35.0	-36.0	-1.0	SE	50	(298, 298)	0.28	0.28	0.75
2	24	True	j	j	0.2436795840039849	1	-35.0	-34.0	1.0	SE	50	(298, 298)	0.28	0.28	0.75
2	24	True	f	f	0.3434712919406593	1	-35.0	-36.0	-1.0	SE	50	(298, 298)	0.28	0.28	0.75
2	24	True	j	j	0.2615215419791639	1	-35.0	-34.0	1.0	NW	50	(298, 298)	0.28	0.28	0.75
2	24	True	j	j	0.2130674170330166	1	-35.0	-34.0	1.0	NW	50	(298, 298)	0.28	0.28	0.75
2	24	True	f	j	0.1221822921652346	0	-35.0	-36.0	-1.0	NW	50	(298, 298)	0.28	0.28	0.75
2	24	True	j	f	0.2850911251734942	0	-35.0	-34.0	1.0	NW	50	(298, 298)	0.28	0.28	0.75
2	24	True	j	j	0.2298349579796195	1	-35.0	-34.0	1.0	SE	50	(298, 298)	0.28	0.28	0.75
2	24	True	f	f	0.1112339168321341	1	-35.0	-36.0	-1.0	NW	50	(298, 298)	0.28	0.28	0.75
2	24	True	f	j	0.4580562920309603	0	-35.0	-36.0	-1.0	NW	50	(298, 298)	0.28	0.28	0.75
2	24	True	f	j	0.1215044159907847	0	-35.0	-36.0	-1.0	NW	50	(298, 298)	0.28	0.28	0.75
2	24	True	j	j	0.2558279160875827	1	-35.0	-34.0	1.0	SE	50	(298, 298)	0.28	0.28	0.75
2	24	True	f	j	0.2656231250148266	0	-35.0	-36.0	-1.0	SE	50	(298, 298)	0.28	0.28	0.75
2	24	True	j	f	0.3383943331427872	0	-35.0	-34.0	1.0	NW	50	(298, 298)	0.28	0.28	0.75
2	24	True	f	j	0.2734049169812351	0	-35.0	-36.0	-1.0	NW	50	(298, 298)	0.28	0.28	0.75
2	24	True	f	j	0.3284079160075634	0	-35.0	-36.0	-1.0	SE	50	(298, 298)	0.28	0.28	0.75
2	24	True	f	f	0.1112054579425603	1	-35.0	-36.0	-1.0	NW	50	(298, 298)	0.28	0.28	0.75
2	24	True	f	j	0.1076143330428749	0	-35.0	-36.0	-1.0	NW	50	(298, 298)	0.28	0.28	0.75
2	24	True	j	f	0.2453520412091165	0	-35.0	-34.0	1.0	NW	50	(298, 298)	0.28	0.28	0.75
2	24	True	j	f	0.336701582884416	0	-35.0	-34.0	1.0	NW	50	(298, 298)	0.28	0.28	0.75
2	24	True	j	j	0.26163937500678	1	-35.0	-34.0	1.0	SE	50	(298, 298)	0.28	0.28	0.75
2	24	True	j	j	0.0085895829834043	1	-35.0	-34.0	1.0	NW	50	(298, 298)	0.28	0.28	0.75
2	24	True	f	j	0.1717695828992873	0	-35.0	-36.0	-1.0	SE	50	(298, 298)	0.28	0.28	0.75
2	24	True	f	f	0.3156432078685611	1	-35.0	-36.0	-1.0	SE	50	(298, 298)	0.28	0.28	0.75
2	24	True	j	j	0.2366001671180129	1	-35.0	-34.0	1.0	SE	50	(298, 298)	0.28	0.28	0.75
2	24	True	j	f	0.2214914159849286	0	-35.0	-34.0	1.0	SE	50	(298, 298)	0.28	0.28	0.75
2	24	True	f	f	0.2209844999015331	1	-35.0	-36.0	-1.0	NW	50	(298, 298)	0.28	0.28	0.75
2	24	True	f	j	0.0398154589347541	0	-35.0	-36.0	-1.0	SE	50	(298, 298)	0.28	0.28	0.75
2	24	True	j	f	0.2993309590965509	0	-35.0	-34.0	1.0	NW	50	(298, 298)	0.28	0.28	0.75
2	24	True	f	f	0.2145182499662041	1	-35.0	-36.0	-1.0	NW	50	(298, 298)	0.28	0.28	0.75
2	24	True	f	f	0.2392710838466882	1	-35.0	-36.0	-1.0	NW	50	(298, 298)	0.28	0.28	0.75
2	24	True	j	f	0.2655102079734206	0	-35.0	-34.0	1.0	SE	50	(298, 298)	0.28	0.28	0.75
2	24	True	f	j	0.2283771249931305	0	-35.0	-36.0	-1.0	NW	50	(298, 298)	0.28	0.28	0.75
2	24	True	j	j	0.3145662080496549	1	-35.0	-34.0	1.0	SE	50	(298, 298)	0.28	0.28	0.75
2	24	True	f	j	0.1812422079965472	0	-35.0	-36.0	-1.0	NW	50	(298, 298)	0.28	0.28	0.75
2	24	True	j	j	0.1828080411069095	1	-35.0	-34.0	1.0	SE	50	(298, 298)	0.28	0.28	0.75
2	24	True	j	j	0.3885462498292327	1	-35.0	-34.0	1.0	SE	50	(298, 298)	0.28	0.28	0.75
2	24	True	f	f	0.1882215829100459	1	-35.0	-36.0	-1.0	SE	50	(298, 298)	0.28	0.28	0.75
2	24	True	j	j	0.2143078329972922	1	-35.0	-34.0	1.0	SE	50	(298, 298)	0.28	0.28	0.75
2	24	True	j	j	0.261826999951154	1	-35.0	-34.0	1.0	SE	50	(298, 298)	0.28	0.28	0.75
2	24	True	j	j	0.2388639580458402	1	-35.0	-34.0	1.0	SE	50	(298, 298)	0.28	0.28	0.75
2	24	True	f	j	0.2358815409243106	0	-35.0	-36.0	-1.0	SE	50	(298, 298)	0.28	0.28	0.75
2	24	True	j	f	0.1259184998925775	0	-35.0	-34.0	1.0	NW	50	(298, 298)	0.28	0.28	0.75
2	24	True	f	j	0.2300147919449955	0	-35.0	-36.0	-1.0	SE	50	(298, 298)	0.28	0.28	0.75
2	24	True	j	f	0.3115072089713067	0	-35.0	-34.0	1.0	SE	50	(298, 298)	0.28	0.28	0.75
2	24	True	j	f	0.2534430001396686	0	-35.0	-34.0	1.0	NW	50	(298, 298)	0.28	0.28	0.75
2	24	True	f	j	0.2765071659814566	0	-35.0	-36.0	-1.0	SE	50	(298, 298)	0.28	0.28	0.75
2	24	True	f	f	0.2536720421630889	1	-35.0	-36.0	-1.0	NW	50	(298, 298)	0.28	0.28	0.75
2	24	True	j	f	0.2667787910904735	0	-35.0	-34.0	1.0	NW	50	(298, 298)	0.28	0.28	0.75
2	24	True	j	f	0.2526657080743462	0	-35.0	-34.0	1.0	NW	50	(298, 298)	0.28	0.28	0.75
2	24	True	j	f	0.2158112081233412	0	-35.0	-34.0	1.0	NW	50	(298, 298)	0.28	0.28	0.75
2	24	True	j	j	0.0610762920696288	1	-35.0	-34.0	1.0	SE	50	(298, 298)	0.28	0.28	0.75
2	24	True	f	f	0.1102384999394416	1	-35.0	-36.0	-1.0	SE	50	(298, 298)	0.28	0.28	0.75
2	24	True	f	j	0.2397232078947127	0	-35.0	-36.0	-1.0	NW	50	(298, 298)	0.28	0.28	0.75
2	24	True	j	f	0.1868944170419126	0	-35.0	-34.0	1.0	NW	50	(298, 298)	0.28	0.28	0.75
2	24	True	f	j	0.3528083330020308	0	-35.0	-36.0	-1.0	SE	50	(298, 298)	0.28	0.28	0.75
2	24	True	j	j	0.123618375044316	1	-35.0	-34.0	1.0	SE	50	(298, 298)	0.28	0.28	0.75
2	24	True	j	j	0.2032714579254388	1	-35.0	-34.0	1.0	NW	50	(298, 298)	0.28	0.28	0.75
2	24	True	j	f	0.1612794159445911	0	-35.0	-34.0	1.0	SE	50	(298, 298)	0.28	0.28	0.75
2	24	True	f	j	0.2474528749007731	0	-35.0	-36.0	-1.0	SE	50	(298, 298)	0.28	0.28	0.75
2	24	True	j	f	0.2270890409126877	0	-35.0	-34.0	1.0	SE	50	(298, 298)	0.28	0.28	0.75
2	24	True	f	f	0.1765762909781187	1	-35.0	-36.0	-1.0	NW	50	(298, 298)	0.28	0.28	0.75
2	24	True	f	j	0.2708025421015918	0	-35.0	-36.0	-1.0	NW	50	(298, 298)	0.28	0.28	0.75
2	24	True	j	j	0.1795835839584469	1	-35.0	-34.0	1.0	SE	50	(298, 298)	0.28	0.28	0.75
2	24	True	j	j	0.1204892499372363	1	-35.0	-34.0	1.0	SE	50	(298, 298)	0.28	0.28	0.75
2	24	True	j	f	0.2569417080376297	0	-35.0	-34.0	1.0	NW	50	(298, 298)	0.28	0.28	0.75
2	24	True	f	f	0.084611166967079	1	-35.0	-36.0	-1.0	NW	50	(298, 298)	0.28	0.28	0.75
2	24	True	j	f	0.2693120420444757	0	-35.0	-34.0	1.0	NW	50	(298, 298)	0.28	0.28	0.75
2	24	True	j	f	0.2678809170611202	0	-35.0	-34.0	1.0	NW	50	(298, 298)	0.28	0.28	0.75
2	24	True	j	j	0.0023920000530779	1	-35.0	-34.0	1.0	SE	50	(298, 298)	0.28	0.28	0.75
2	24	True	j	j	0.2237652500625699	1	-35.0	-34.0	1.0	SE	50	(298, 298)	0.28	0.28	0.75
2	24	True	j	f	0.2266602499876171	0	-35.0	-34.0	1.0	NW	50	(298, 298)	0.28	0.28	0.75
2	24	True	f	j	0.1879458751063794	0	-35.0	-36.0	-1.0	NW	50	(298, 298)	0.28	0.28	0.75
2	24	True	j	j	0.0968304998241365	1	-35.0	-34.0	1.0	SE	50	(298, 298)	0.28	0.28	0.75
2	24	True	j	f	0.2883367501199245	0	-35.0	-34.0	1.0	NW	50	(298, 298)	0.28	0.28	0.75
2	24	True	f	f	0.1349241249263286	1	-35.0	-36.0	-1.0	SE	50	(298, 298)	0.28	0.28	0.75
2	24	True	j	j	0.2346483750734478	1	-35.0	-34.0	1.0	NW	50	(298, 298)	0.28	0.28	0.75
2	24	True	f	f	0.2331009160261601	1	-35.0	-36.0	-1.0	NW	50	(298, 298)	0.28	0.28	0.75
2	24	True	j	j	0.1537957079708576	1	-35.0	-34.0	1.0	SE	50	(298, 298)	0.28	0.28	0.75
2	24	True	f	j	0.2398655409924686	0	-35.0	-36.0	-1.0	NW	50	(298, 298)	0.28	0.28	0.75
2	24	True	f	j	0.238354624947533	0	-35.0	-36.0	-1.0	NW	50	(298, 298)	0.28	0.28	0.75
2	24	True	j	j	1.504812665982172	1	-35.0	-34.0	1.0	SE	50	(298, 298)	0.28	0.28	0.75
2	24	True	j	f	0.1023288329597562	0	-35.0	-34.0	1.0	NW	50	(298, 298)	0.28	0.28	0.75
2	24	True	j	f	0.2925577920395881	0	-35.0	-34.0	1.0	NW	50	(298, 298)	0.28	0.28	0.75
2	24	True	j	j	0.170941499993205	1	-35.0	-34.0	1.0	NW	50	(298, 298)	0.28	0.28	0.75
2	24	True	f	j	0.2695931249763816	0	-35.0	-36.0	-1.0	NW	50	(298, 298)	0.28	0.28	0.75
2	24	True	j	f	0.1758662078063935	0	-35.0	-34.0	1.0	NW	50	(298, 298)	0.28	0.28	0.75
2	24	True	f	f	0.3106621250044554	1	-35.0	-36.0	-1.0	SE	50	(298, 298)	0.28	0.28	0.75
2	24	True	f	f	0.2313400409184396	1	-35.0	-36.0	-1.0	NW	50	(298, 298)	0.28	0.28	0.75
2	24	True	j	j	0.19112000009045	1	-35.0	-34.0	1.0	SE	50	(298, 298)	0.28	0.28	0.75
2	24	True	j	j	0.2317553330212831	1	-35.0	-34.0	1.0	SE	50	(298, 298)	0.28	0.28	0.75
2	24	True	j	j	0.2431894170586019	1	-35.0	-34.0	1.0	SE	50	(298, 298)	0.28	0.28	0.75
2	24	True	f	j	0.0482701249420642	0	-35.0	-36.0	-1.0	SE	50	(298, 298)	0.28	0.28	0.75
2	24	True	f	f	0.1979874579701572	1	-35.0	-36.0	-1.0	NW	50	(298, 298)	0.28	0.28	0.75
2	24	True	f	f	0.1291754159610718	1	-35.0	-36.0	-1.0	NW	50	(298, 298)	0.28	0.28	0.75
2	24	True	f	f	0.0245475838892161	1	-35.0	-36.0	-1.0	SE	50	(298, 298)	0.28	0.28	0.75
2	24	True	j	f	0.4470304169226438	0	-35.0	-34.0	1.0	NW	50	(298, 298)	0.28	0.28	0.75
2	24	True	f	j	0.2928636251017451	0	-35.0	-36.0	-1.0	SE	50	(298, 298)	0.28	0.28	0.75
2	24	True	j	f	0.0332323750481009	0	-35.0	-34.0	1.0	SE	50	(298, 298)	0.28	0.28	0.75
2	24	True	j	j	0.1387705418746918	1	-35.0	-34.0	1.0	NW	50	(298, 298)	0.28	0.28	0.75
2	24	True	j	j	0.146535666892305	1	-35.0	-34.0	1.0	NW	50	(298, 298)	0.28	0.28	0.75
2	24	True	f	j	0.3643800420686602	0	-35.0	-36.0	-1.0	SE	50	(298, 298)	0.28	0.28	0.75
2	24	True	j	f	0.1461377500090748	0	-35.0	-34.0	1.0	NW	50	(298, 298)	0.28	0.28	0.75
2	24	True	f	f	0.2907349169254303	1	-35.0	-36.0	-1.0	SE	50	(298, 298)	0.28	0.28	0.75
2	24	True	j	j	0.1680330419912934	1	-35.0	-34.0	1.0	SE	50	(298, 298)	0.28	0.28	0.75
2	24	True	f	f	0.2351324160117656	1	-35.0	-36.0	-1.0	SE	50	(298, 298)	0.28	0.28	0.75
2	24	True	f	f	0.2371167500969022	1	-35.0	-36.0	-1.0	SE	50	(298, 298)	0.28	0.28	0.75
2	24	True	j	f	0.1088339160196483	0	-35.0	-34.0	1.0	NW	50	(298, 298)	0.28	0.28	0.75
2	24	True	f	j	0.2159935000818222	0	-35.0	-36.0	-1.0	SE	50	(298, 298)	0.28	0.28	0.75
2	24	True	j	j	0.2607181670609861	1	-35.0	-34.0	1.0	SE	50	(298, 298)	0.28	0.28	0.75
2	24	True	f	j	0.3148797911126166	0	-35.0	-36.0	-1.0	SE	50	(298, 298)	0.28	0.28	0.75
2	24	True	f	j	0.1948881249409169	0	-35.0	-36.0	-1.0	NW	50	(298, 298)	0.28	0.28	0.75
2	24	True	j	f	0.2677457500249147	0	-35.0	-34.0	1.0	NW	50	(298, 298)	0.28	0.28	0.75
2	24	True	j	j	0.2493080829735845	1	-35.0	-34.0	1.0	SE	50	(298, 298)	0.28	0.28	0.75
2	24	True	f	j	0.2332571670413017	0	-35.0	-36.0	-1.0	NW	50	(298, 298)	0.28	0.28	0.75
2	24	True	f	f	0.2215912500396371	1	-35.0	-36.0	-1.0	NW	50	(298, 298)	0.28	0.28	0.75
2	24	True	j	f	0.230263624805957	0	-35.0	-34.0	1.0	NW	50	(298, 298)	0.28	0.28	0.75
2	24	True	j	j	0.3114977078512311	1	-35.0	-34.0	1.0	NW	50	(298, 298)	0.28	0.28	0.75
2	24	True	f	j	0.1333747080061584	0	-35.0	-36.0	-1.0	NW	50	(298, 298)	0.28	0.28	0.75
2	24	True	f	j	0.0232776659540832	0	-35.0	-36.0	-1.0	NW	50	(298, 298)	0.28	0.28	0.75
2	24	True	f	f	0.2915904589463025	1	-35.0	-36.0	-1.0	SE	50	(298, 298)	0.28	0.28	0.75
2	24	True	j	f	0.1237922909203916	0	-35.0	-34.0	1.0	NW	50	(298, 298)	0.28	0.28	0.75
2	24	True	j	f	0.2393890831153839	0	-35.0	-34.0	1.0	SE	50	(298, 298)	0.28	0.28	0.75
2	24	True	f	j	0.2091448749415576	0	-35.0	-36.0	-1.0	SE	50	(298, 298)	0.28	0.28	0.75
2	24	True	j	f	0.2407432501204311	0	-35.0	-34.0	1.0	SE	50	(298, 298)	0.28	0.28	0.75
2	24	True	j	f	0.3407439161092043	0	-35.0	-34.0	1.0	SE	50	(298, 298)	0.28	0.28	0.75
2	24	True	f	j	0.2632922499906271	0	-35.0	-36.0	-1.0	SE	50	(298, 298)	0.28	0.28	0.75
2	24	True	f	j	0.0223844998981803	0	-35.0	-36.0	-1.0	SE	50	(298, 298)	0.28	0.28	0.75
2	24	True	f	f	0.2349466250743717	1	-35.0	-36.0	-1.0	SE	50	(298, 298)	0.28	0.28	0.75
2	24	True	f	f	0.2544023331720382	1	-35.0	-36.0	-1.0	NW	50	(298, 298)	0.28	0.28	0.75
2	24	True	j	j	0.2658515418879688	1	-35.0	-34.0	1.0	NW	50	(298, 298)	0.28	0.28	0.75
2	24	True	f	j	0.1954013749491423	0	-35.0	-36.0	-1.0	SE	50	(298, 298)	0.28	0.28	0.75
2	24	True	f	f	0.2737708748318255	1	-35.0	-36.0	-1.0	NW	50	(298, 298)	0.28	0.28	0.75
2	24	True	f	j	0.2328247500117868	0	-35.0	-36.0	-1.0	SE	50	(298, 298)	0.28	0.28	0.75
2	24	True	j	f	0.1517102909274399	0	-35.0	-34.0	1.0	NW	50	(298, 298)	0.28	0.28	0.75
2	24	True	f	f	0.0736133330501616	1	-35.0	-36.0	-1.0	NW	50	(298, 298)	0.28	0.28	0.75
2	24	True	j	f	0.0995918330736458	0	-35.0	-34.0	1.0	NW	50	(298, 298)	0.28	0.28	0.75
2	24	True	f	f	0.2573544171173125	1	-35.0	-36.0	-1.0	NW	50	(298, 298)	0.28	0.28	0.75
2	24	True	j	j	0.0648271250538528	1	-35.0	-34.0	1.0	SE	50	(298, 298)	0.28	0.28	0.75
2	24	True	j	j	0.0751765419263392	1	-35.0	-34.0	1.0	SE	50	(298, 298)	0.28	0.28	0.75
2	24	True	j	j	0.1531879580579698	1	-35.0	-34.0	1.0	SE	50	(298, 298)	0.28	0.28	0.75
2	24	True	j	j	0.1941514578647911	1	-35.0	-34.0	1.0	SE	50	(298, 298)	0.28	0.28	0.75
2	24	True	j	j	0.1730376668274402	1	-35.0	-34.0	1.0	NW	50	(298, 298)	0.28	0.28	0.75
2	24	True	j	j	0.201905625173822	1	-35.0	-34.0	1.0	NW	50	(298, 298)	0.28	0.28	0.75
2	24	True	j	j	0.0932137907948345	1	-35.0	-34.0	1.0	SE	50	(298, 298)	0.28	0.28	0.75
2	24	True	f	f	0.226263582939282	1	-35.0	-36.0	-1.0	NW	50	(298, 298)	0.28	0.28	0.75
2	24	True	j	j	0.2033707501832395	1	-35.0	-34.0	1.0	SE	50	(298, 298)	0.28	0.28	0.75
2	24	True	f	j	0.2188598329667002	0	-35.0	-36.0	-1.0	SE	50	(298, 298)	0.28	0.28	0.75
2	24	True	j	f	0.0081421670038253	0	-35.0	-34.0	1.0	NW	50	(298, 298)	0.28	0.28	0.75
2	24	True	j	j	0.0610634579788893	1	-35.0	-34.0	1.0	SE	50	(298, 298)	0.28	0.28	0.75
2	24	True	f	j	0.1083812089636921	0	-35.0	-36.0	-1.0	SE	50	(298, 298)	0.28	0.28	0.75
2	24	True	j	j	0.2445835419930517	1	-35.0	-34.0	1.0	SE	50	(298, 298)	0.28	0.28	0.75
2	24	True	j	j	0.3351357919164002	1	-35.0	-34.0	1.0	SE	50	(298, 298)	0.28	0.28	0.75
2	24	True	j	j	0.1834781251382082	1	-35.0	-34.0	1.0	SE	50	(298, 298)	0.28	0.28	0.75
2	24	True	f	j	0.0652780830860138	0	-35.0	-36.0	-1.0	SE	50	(298, 298)	0.28	0.28	0.75
2	24	True	j	j	0.25463229091838	1	-35.0	-34.0	1.0	SE	50	(298, 298)	0.28	0.28	0.75
2	24	True	j	j	0.3092272079084068	1	-35.0	-34.0	1.0	SE	50	(298, 298)	0.28	0.28	0.75
2	24	True	f	f	0.1594622910488397	1	-35.0	-36.0	-1.0	SE	50	(298, 298)	0.28	0.28	0.75
2	24	True	f	f	0.2679197499528527	1	-35.0	-36.0	-1.0	NW	50	(298, 298)	0.28	0.28	0.75
2	24	True	j	j	0.26270587509498	1	-35.0	-34.0	1.0	NW	50	(298, 298)	0.28	0.28	0.75
2	24	True	j	f	0.0947868330404162	0	-35.0	-34.0	1.0	NW	50	(298, 298)	0.28	0.28	0.75
2	24	True	f	j	0.2582778339274227	0	-35.0	-36.0	-1.0	NW	50	(298, 298)	0.28	0.28	0.75
2	24	True	f	j	0.0773430000990629	0	-35.0	-36.0	-1.0	NW	50	(298, 298)	0.28	0.28	0.75
2	24	True	f	f	0.1411542079877108	1	-35.0	-36.0	-1.0	NW	50	(298, 298)	0.28	0.28	0.75
2	24	True	j	f	0.1218466251157224	0	-35.0	-34.0	1.0	NW	50	(298, 298)	0.28	0.28	0.75
2	24	True	j	f	0.1195130841806531	0	-35.0	-34.0	1.0	SE	50	(298, 298)	0.28	0.28	0.75
2	24	True	f	f	0.1004919579718262	1	-35.0	-36.0	-1.0	SE	50	(298, 298)	0.28	0.28	0.75
2	24	True	f	j	0.2361351249273866	0	-35.0	-36.0	-1.0	SE	50	(298, 298)	0.28	0.28	0.75
2	24	True	f	f	0.0106657911092042	1	-35.0	-36.0	-1.0	NW	50	(298, 298)	0.28	0.28	0.75
2	24	True	j	f	0.2879700001794845	0	-35.0	-34.0	1.0	SE	50	(298, 298)	0.28	0.28	0.75
2	24	True	f	f	0.3169992920011282	1	-35.0	-36.0	-1.0	SE	50	(298, 298)	0.28	0.28	0.75
2	24	True	f	j	0.2175212500151246	0	-35.0	-36.0	-1.0	NW	50	(298, 298)	0.28	0.28	0.75
2	24	True	j	j	0.0388675830326974	1	-35.0	-34.0	1.0	SE	50	(298, 298)	0.28	0.28	0.75
2	24	True	j	j	0.3124746659304946	1	-35.0	-34.0	1.0	NW	50	(298, 298)	0.28	0.28	0.75
2	24	True	f	f	0.2876095829997211	1	-35.0	-36.0	-1.0	SE	50	(298, 298)	0.28	0.28	0.75
2	24	True	j	f	0.18207100010477	0	-35.0	-34.0	1.0	SE	50	(298, 298)	0.28	0.28	0.75
2	24	True	j	j	0.1158298337832093	1	-35.0	-34.0	1.0	NW	50	(298, 298)	0.28	0.28	0.75
2	24	True	f	j	0.2241908751893788	0	-35.0	-36.0	-1.0	SE	50	(298, 298)	0.28	0.28	0.75
2	24	True	f	j	0.1634045420214533	0	-35.0	-36.0	-1.0	NW	50	(298, 298)	0.28	0.28	0.75
2	24	True	j	j	0.1280166248325258	1	-35.0	-34.0	1.0	SE	50	(298, 298)	0.28	0.28	0.75
2	24	True	f	j	0.1114932920318096	0	-35.0	-36.0	-1.0	SE	50	(298, 298)	0.28	0.28	0.75
2	24	True	f	f	0.2452107090502977	1	-35.0	-36.0	-1.0	NW	50	(298, 298)	0.28	0.28	0.75
2	24	True	f	j	0.2395191660616547	0	-35.0	-36.0	-1.0	SE	50	(298, 298)	0.28	0.28	0.75
2	24	True	j	f	0.5273124589584768	0	-35.0	-34.0	1.0	NW	50	(298, 298)	0.28	0.28	0.75
2	24	True	f	j	0.2682290831580758	0	-35.0	-36.0	-1.0	NW	50	(298, 298)	0.28	0.28	0.75
2	24	True	f	j	0.1987578328698873	0	-35.0	-36.0	-1.0	NW	50	(298, 298)	0.28	0.28	0.75
2	24	True	j	f	0.1413658750243485	0	-35.0	-34.0	1.0	NW	50	(298, 298)	0.28	0.28	0.75
2	24	True	j	f	0.1163386248517781	0	-35.0	-34.0	1.0	SE	50	(298, 298)	0.28	0.28	0.75
2	24	True	f	j	0.2267682089004665	0	-35.0	-36.0	-1.0	NW	50	(298, 298)	0.28	0.28	0.75
2	24	True	f	j	0.0747320409864187	0	-35.0	-36.0	-1.0	SE	50	(298, 298)	0.28	0.28	0.75
2	24	True	j	f	0.1562346247956156	0	-35.0	-34.0	1.0	NW	50	(298, 298)	0.28	0.28	0.75
2	24	True	f	f	0.2496712920255959	1	-35.0	-36.0	-1.0	SE	50	(298, 298)	0.28	0.28	0.75
2	24	True	f	f	0.1955112910363823	1	-35.0	-36.0	-1.0	SE	50	(298, 298)	0.28	0.28	0.75
2	24	True	j	j	0.2952980841509998	1	-35.0	-34.0	1.0	NW	50	(298, 298)	0.28	0.28	0.75
2	24	True	f	j	0.1149301249533891	0	-35.0	-36.0	-1.0	SE	50	(298, 298)	0.28	0.28	0.75
2	24	True	f	f	0.1039211659226566	1	-35.0	-36.0	-1.0	NW	50	(298, 298)	0.28	0.28	0.75
2	24	True	j	f	0.3093632909003645	0	-35.0	-34.0	1.0	NW	50	(298, 298)	0.28	0.28	0.75
2	24	True	j	j	0.084401500178501	1	-35.0	-34.0	1.0	SE	50	(298, 298)	0.28	0.28	0.75
2	24	True	j	j	0.2257818339858204	1	-35.0	-34.0	1.0	NW	50	(298, 298)	0.28	0.28	0.75
2	24	True	j	j	0.0365902499761432	1	-35.0	-34.0	1.0	NW	50	(298, 298)	0.28	0.28	0.75
2	24	True	j	j	0.1768187079578638	1	-35.0	-34.0	1.0	SE	50	(298, 298)	0.28	0.28	0.75
2	24	True	f	f	0.0410248329862952	1	-35.0	-36.0	-1.0	NW	50	(298, 298)	0.28	0.28	0.75
2	24	True	j	j	0.2574799170251935	1	-35.0	-34.0	1.0	SE	50	(298, 298)	0.28	0.28	0.75
2	24	True	f	f	0.0615569169167429	1	-35.0	-36.0	-1.0	NW	50	(298, 298)	0.28	0.28	0.75
2	24	True	f	j	0.3219047919847071	0	-35.0	-36.0	-1.0	NW	50	(298, 298)	0.28	0.28	0.75
2	24	True	j	f	0.0616108328104019	0	-35.0	-34.0	1.0	NW	50	(298, 298)	0.28	0.28	0.75
2	24	True	f	f	0.1242485831025987	1	-35.0	-36.0	-1.0	NW	50	(298, 298)	0.28	0.28	0.75
2	24	True	j	j	0.0645735829602927	1	-35.0	-34.0	1.0	SE	50	(298, 298)	0.28	0.28	0.75
2	24	True	j	j	0.2252858330029994	1	-35.0	-34.0	1.0	NW	50	(298, 298)	0.28	0.28	0.75
2	24	True	j	j	0.116339375032112	1	-35.0	-34.0	1.0	NW	50	(298, 298)	0.28	0.28	0.75
2	24	True	f	j	0.2468818749766796	0	-35.0	-36.0	-1.0	NW	50	(298, 298)	0.28	0.28	0.75
2	24	True	f	f	0.0355605829972773	1	-35.0	-36.0	-1.0	SE	50	(298, 298)	0.28	0.28	0.75
2	24	True	f	j	0.2562791248783469	0	-35.0	-36.0	-1.0	SE	50	(298, 298)	0.28	0.28	0.75
2	24	True	f	f	0.2584859158378094	1	-35.0	-36.0	-1.0	NW	50	(298, 298)	0.28	0.28	0.75
2	24	True	f	f	0.1400694160256534	1	-35.0	-36.0	-1.0	SE	50	(298, 298)	0.28	0.28	0.75
2	24	True	j	f	0.0408723750151693	0	-35.0	-34.0	1.0	NW	50	(298, 298)	0.28	0.28	0.75
2	24	True	j	j	0.2983857090584934	1	-35.0	-34.0	1.0	SE	50	(298, 298)	0.28	0.28	0.75
2	24	True	f	j	0.3313127919100225	0	-35.0	-36.0	-1.0	SE	50	(298, 298)	0.28	0.28	0.75
2	24	True	f	f	0.321320875082165	1	-35.0	-36.0	-1.0	NW	50	(298, 298)	0.28	0.28	0.75
2	24	True	f	f	0.1583190409000963	1	-35.0	-36.0	-1.0	SE	50	(298, 298)	0.28	0.28	0.75
2	24	True	f	j	0.3132598330266773	0	-35.0	-36.0	-1.0	SE	50	(298, 298)	0.28	0.28	0.75
2	24	True	j	f	0.2947355839423835	0	-35.0	-34.0	1.0	SE	50	(298, 298)	0.28	0.28	0.75
2	24	True	f	f	0.2698752079159021	1	-35.0	-36.0	-1.0	NW	50	(298, 298)	0.28	0.28	0.75
2	24	True	j	j	0.3590183749329299	1	-35.0	-34.0	1.0	NW	50	(298, 298)	0.28	0.28	0.75
2	24	True	f	j	0.2718278330285102	0	-35.0	-36.0	-1.0	NW	50	(298, 298)	0.28	0.28	0.75
2	24	True	f	j	0.145384666044265	0	-35.0	-36.0	-1.0	SE	50	(298, 298)	0.28	0.28	0.75
2	24	True	j	j	0.0809642090462148	1	-35.0	-34.0	1.0	SE	50	(298, 298)	0.28	0.28	0.75
2	24	True	f	f	0.31785524985753	1	-35.0	-36.0	-1.0	SE	50	(298, 298)	0.28	0.28	0.75
2	24	True	j	j	0.2935682921670377	1	-35.0	-34.0	1.0	NW	50	(298, 298)	0.28	0.28	0.75
2	24	True	j	j	0.0260022499132901	1	-35.0	-34.0	1.0	NW	50	(298, 298)	0.28	0.28	0.75
2	24	True	f	j	0.1062467501033097	0	-35.0	-36.0	-1.0	NW	50	(298, 298)	0.28	0.28	0.75
2	24	True	j	f	0.1661219580564648	0	-35.0	-34.0	1.0	NW	50	(298, 298)	0.28	0.28	0.75
2	24	True	f	j	0.2771310419775545	0	-35.0	-36.0	-1.0	SE	50	(298, 298)	0.28	0.28	0.75
2	24	True	f	j	0.2082287499215454	0	-35.0	-36.0	-1.0	NW	50	(298, 298)	0.28	0.28	0.75
2	24	True	j	j	0.274283624952659	1	-35.0	-34.0	1.0	NW	50	(298, 298)	0.28	0.28	0.75
2	24	True	f	j	0.1999554589856416	0	-35.0	-36.0	-1.0	SE	50	(298, 298)	0.28	0.28	0.75
2	24	True	f	f	0.2812696250621229	1	-35.0	-36.0	-1.0	SE	50	(298, 298)	0.28	0.28	0.75
2	24	True	f	j	0.1761165000498294	0	-35.0	-36.0	-1.0	NW	50	(298, 298)	0.28	0.28	0.75
2	24	True	j	j	0.2211296248715371	1	-35.0	-34.0	1.0	SE	50	(298, 298)	0.28	0.28	0.75
2	24	True	j	j	0.4792093751020729	1	-35.0	-34.0	1.0	SE	50	(298, 298)	0.28	0.28	0.75
2	24	True	f	j	0.4308292919304222	0	-35.0	-36.0	-1.0	SE	50	(298, 298)	0.28	0.28	0.75
2	24	True	j	f	0.3017442498821765	0	-35.0	-34.0	1.0	NW	50	(298, 298)	0.28	0.28	0.75
2	24	True	j	j	0.3002934579271823	1	-35.0	-34.0	1.0	NW	50	(298, 298)	0.28	0.28	0.75
2	24	True	j	j	0.3049811660312116	1	-35.0	-34.0	1.0	NW	50	(298, 298)	0.28	0.28	0.75
2	24	True	f	j	0.034873958909884	0	-35.0	-36.0	-1.0	NW	50	(298, 298)	0.28	0.28	0.75
2	24	True	j	f	0.1323867498431354	0	-35.0	-34.0	1.0	SE	50	(298, 298)	0.28	0.28	0.75
2	24	True	j	j	0.1010689588729292	1	-35.0	-34.0	1.0	NW	50	(298, 298)	0.28	0.28	0.75
2	24	True	f	j	0.0877939159981906	0	-35.0	-36.0	-1.0	SE	50	(298, 298)	0.28	0.28	0.75
2	24	True	f	f	0.2168190421070903	1	-35.0	-36.0	-1.0	NW	50	(298, 298)	0.28	0.28	0.75
2	24	True	f	j	0.2386916670948267	0	-35.0	-36.0	-1.0	SE	50	(298, 298)	0.28	0.28	0.75
2	24	True	f	j	0.2683156249113381	0	-35.0	-36.0	-1.0	SE	50	(298, 298)	0.28	0.28	0.75
2	24	True	j	f	0.1602017919067293	0	-35.0	-34.0	1.0	SE	50	(298, 298)	0.28	0.28	0.75
2	24	True	j	j	0.2773820420261472	1	-35.0	-34.0	1.0	SE	50	(298, 298)	0.28	0.28	0.75
2	24	True	j	f	0.1901635001413524	0	-35.0	-34.0	1.0	NW	50	(298, 298)	0.28	0.28	0.75
2	24	True	f	f	0.2160497501026839	1	-35.0	-36.0	-1.0	SE	50	(298, 298)	0.28	0.28	0.75
2	24	True	f	f	0.2449464169330895	1	-35.0	-36.0	-1.0	NW	50	(298, 298)	0.28	0.28	0.75
2	24	True	f	f	0.2740159588865936	1	-35.0	-36.0	-1.0	NW	50	(298, 298)	0.28	0.28	0.75
2	24	True	j	j	0.273343917215243	1	-35.0	-34.0	1.0	SE	50	(298, 298)	0.28	0.28	0.75
2	24	True	f	j	0.1711242920719087	0	-35.0	-36.0	-1.0	SE	50	(298, 298)	0.28	0.28	0.75
2	24	True	f	j	0.2288323750253766	0	-35.0	-36.0	-1.0	SE	50	(298, 298)	0.28	0.28	0.75
2	24	True	f	f	0.0039084588643163	1	-35.0	-36.0	-1.0	SE	50	(298, 298)	0.28	0.28	0.75
2	24	True	f	j	0.299993708031252	0	-35.0	-36.0	-1.0	NW	50	(298, 298)	0.28	0.28	0.75
2	24	True	j	f	0.2913467499893158	0	-35.0	-34.0	1.0	NW	50	(298, 298)	0.28	0.28	0.75
2	24	True	j	f	0.1462700411211699	0	-35.0	-34.0	1.0	SE	50	(298, 298)	0.28	0.28	0.75
2	24	True	f	f	0.2080619160551577	1	-35.0	-36.0	-1.0	SE	50	(298, 298)	0.28	0.28	0.75
