# Supplementary material for: The curriculum effect in visual learning: The role of readout dimensionality
Source: PLoS Comput Biol. 2026 Jul 24;22(7):e1014553. doi: 10.1371/journal.pcbi.1014553 (PMC13432104; doi:10.1371/journal.pcbi.1014553)
Supplement: S1 Data — (ZIP) [file pcbi.1014553.s009.zip › Data_Final_for_Repository/Non-sequential_subjects/Subject002/20250111_Subject002_NONSEQ_Day_5.csv]

Participant ID	Age	Train	Correct Response	Response	Response time (s)	Correct	Reference Angle (deg)	Orientation (deg)	Angle Separation (deg)	Corner	Viewing Distance (cm)	Stimulus Size (px)	Fixation Time	Probe Time	Cue Time
2	24	False	f	f	0.2218744999263435	1	55.0	54.0	-1.0	NE	50	(298, 298)	0.28	0.28	0.75
2	24	False	f	f	0.2278619999997317	1	55.0	54.0	-1.0	NE	50	(298, 298)	0.28	0.28	0.75
2	24	False	f	j	0.5955744578968734	0	55.0	54.0	-1.0	SW	50	(298, 298)	0.28	0.28	0.75
2	24	False	j	f	0.1215134998783469	0	55.0	56.0	1.0	NE	50	(298, 298)	0.28	0.28	0.75
2	24	False	f	j	0.2208433749619871	0	55.0	54.0	-1.0	NE	50	(298, 298)	0.28	0.28	0.75
2	24	False	f	j	0.2892403749283403	0	55.0	54.0	-1.0	NE	50	(298, 298)	0.28	0.28	0.75
2	24	False	f	j	0.303322667023167	0	55.0	54.0	-1.0	SW	50	(298, 298)	0.28	0.28	0.75
2	24	False	j	j	0.3187286669854074	1	55.0	56.0	1.0	NE	50	(298, 298)	0.28	0.28	0.75
2	24	False	f	f	0.2452317080460488	1	55.0	54.0	-1.0	NE	50	(298, 298)	0.28	0.28	0.75
2	24	False	f	j	0.2604390829801559	0	55.0	54.0	-1.0	SW	50	(298, 298)	0.28	0.28	0.75
2	24	False	f	j	0.0810582919511944	0	55.0	54.0	-1.0	SW	50	(298, 298)	0.28	0.28	0.75
2	24	False	f	f	0.1334544168785214	1	55.0	54.0	-1.0	NE	50	(298, 298)	0.28	0.28	0.75
2	24	False	f	j	1.4397747919429094	0	55.0	54.0	-1.0	NE	50	(298, 298)	0.28	0.28	0.75
2	24	False	j	j	0.403173667145893	1	55.0	56.0	1.0	SW	50	(298, 298)	0.28	0.28	0.75
2	24	False	f	j	0.4065363749396056	0	55.0	54.0	-1.0	NE	50	(298, 298)	0.28	0.28	0.75
2	24	False	f	j	0.2557706660591066	0	55.0	54.0	-1.0	SW	50	(298, 298)	0.28	0.28	0.75
2	24	False	f	j	0.1957998748403042	0	55.0	54.0	-1.0	SW	50	(298, 298)	0.28	0.28	0.75
2	24	False	f	f	0.2219194171484559	1	55.0	54.0	-1.0	SW	50	(298, 298)	0.28	0.28	0.75
2	24	False	f	j	0.2269950411282479	0	55.0	54.0	-1.0	NE	50	(298, 298)	0.28	0.28	0.75
2	24	False	f	f	0.5558351671788841	1	55.0	54.0	-1.0	SW	50	(298, 298)	0.28	0.28	0.75
2	24	False	j	f	0.544238124974072	0	55.0	56.0	1.0	NE	50	(298, 298)	0.28	0.28	0.75
2	24	False	f	j	0.0059298749547451	0	55.0	54.0	-1.0	NE	50	(298, 298)	0.28	0.28	0.75
2	24	False	f	j	1.038672290975228	0	55.0	54.0	-1.0	NE	50	(298, 298)	0.28	0.28	0.75
2	24	False	f	j	0.343383708037436	0	55.0	54.0	-1.0	NE	50	(298, 298)	0.28	0.28	0.75
2	24	False	f	f	0.1779731670394539	1	55.0	54.0	-1.0	SW	50	(298, 298)	0.28	0.28	0.75
2	24	False	j	j	0.0723040418233722	1	55.0	56.0	1.0	NE	50	(298, 298)	0.28	0.28	0.75
2	24	False	j	j	0.2310406249016523	1	55.0	56.0	1.0	NE	50	(298, 298)	0.28	0.28	0.75
2	24	False	j	j	0.2398819159716367	1	55.0	56.0	1.0	NE	50	(298, 298)	0.28	0.28	0.75
2	24	False	f	j	0.0162968751974403	0	55.0	54.0	-1.0	NE	50	(298, 298)	0.28	0.28	0.75
2	24	False	j	j	0.6162314999382943	1	55.0	56.0	1.0	SW	50	(298, 298)	0.28	0.28	0.75
2	24	False	f	j	0.3466065421234816	0	55.0	54.0	-1.0	NE	50	(298, 298)	0.28	0.28	0.75
2	24	False	f	f	0.3231927501037717	1	55.0	54.0	-1.0	NE	50	(298, 298)	0.28	0.28	0.75
2	24	False	f	f	0.2676983750425279	1	55.0	54.0	-1.0	SW	50	(298, 298)	0.28	0.28	0.75
2	24	False	f	f	0.4816074578557163	1	55.0	54.0	-1.0	SW	50	(298, 298)	0.28	0.28	0.75
2	24	False	j	j	0.3548797499388456	1	55.0	56.0	1.0	SW	50	(298, 298)	0.28	0.28	0.75
2	24	False	f	j	0.9154555408749728	0	55.0	54.0	-1.0	NE	50	(298, 298)	0.28	0.28	0.75
2	24	False	j	f	0.5902868751436472	0	55.0	56.0	1.0	NE	50	(298, 298)	0.28	0.28	0.75
2	24	False	f	j	0.7092399590183049	0	55.0	54.0	-1.0	NE	50	(298, 298)	0.28	0.28	0.75
2	24	False	j	f	0.5471869169268757	0	55.0	56.0	1.0	NE	50	(298, 298)	0.28	0.28	0.75
2	24	False	f	f	0.2746456249151379	1	55.0	54.0	-1.0	NE	50	(298, 298)	0.28	0.28	0.75
2	24	False	f	j	0.1815734589472413	0	55.0	54.0	-1.0	NE	50	(298, 298)	0.28	0.28	0.75
2	24	False	j	j	0.3512938329949975	1	55.0	56.0	1.0	NE	50	(298, 298)	0.28	0.28	0.75
2	24	False	j	j	0.3786101250443607	1	55.0	56.0	1.0	SW	50	(298, 298)	0.28	0.28	0.75
2	24	False	j	f	0.2358944590669125	0	55.0	56.0	1.0	NE	50	(298, 298)	0.28	0.28	0.75
2	24	False	f	j	0.1412749169394374	0	55.0	54.0	-1.0	NE	50	(298, 298)	0.28	0.28	0.75
2	24	False	j	j	0.1437429999932646	1	55.0	56.0	1.0	NE	50	(298, 298)	0.28	0.28	0.75
2	24	False	j	j	0.2635796670801937	1	55.0	56.0	1.0	NE	50	(298, 298)	0.28	0.28	0.75
2	24	False	j	j	0.2781100410502404	1	55.0	56.0	1.0	SW	50	(298, 298)	0.28	0.28	0.75
2	24	False	f	j	1.2159503330476582	0	55.0	54.0	-1.0	NE	50	(298, 298)	0.28	0.28	0.75
2	24	False	f	j	0.1745760410558432	0	55.0	54.0	-1.0	SW	50	(298, 298)	0.28	0.28	0.75
2	24	False	f	j	0.2725875000469386	0	55.0	54.0	-1.0	NE	50	(298, 298)	0.28	0.28	0.75
2	24	False	f	j	0.3127448749728501	0	55.0	54.0	-1.0	SW	50	(298, 298)	0.28	0.28	0.75
2	24	False	j	j	0.3003267499152571	1	55.0	56.0	1.0	SW	50	(298, 298)	0.28	0.28	0.75
2	24	False	f	f	0.078621125081554	1	55.0	54.0	-1.0	SW	50	(298, 298)	0.28	0.28	0.75
2	24	False	f	f	0.0724582909606397	1	55.0	54.0	-1.0	SW	50	(298, 298)	0.28	0.28	0.75
2	24	False	j	j	0.3956091250292957	1	55.0	56.0	1.0	SW	50	(298, 298)	0.28	0.28	0.75
2	24	False	j	j	0.22758908290416	1	55.0	56.0	1.0	NE	50	(298, 298)	0.28	0.28	0.75
2	24	False	j	j	0.375626124907285	1	55.0	56.0	1.0	NE	50	(298, 298)	0.28	0.28	0.75
2	24	False	j	j	0.3767294997815043	1	55.0	56.0	1.0	NE	50	(298, 298)	0.28	0.28	0.75
2	24	False	f	f	0.2100520001258701	1	55.0	54.0	-1.0	SW	50	(298, 298)	0.28	0.28	0.75
2	24	False	j	j	0.385431292001158	1	55.0	56.0	1.0	SW	50	(298, 298)	0.28	0.28	0.75
2	24	False	f	f	0.2817145420704037	1	55.0	54.0	-1.0	NE	50	(298, 298)	0.28	0.28	0.75
2	24	False	j	j	0.1818281249143183	1	55.0	56.0	1.0	SW	50	(298, 298)	0.28	0.28	0.75
2	24	False	j	j	0.2402781669516116	1	55.0	56.0	1.0	NE	50	(298, 298)	0.28	0.28	0.75
2	24	False	f	j	0.1223834161646664	0	55.0	54.0	-1.0	NE	50	(298, 298)	0.28	0.28	0.75
2	24	False	j	j	0.1453483749646693	1	55.0	56.0	1.0	SW	50	(298, 298)	0.28	0.28	0.75
2	24	False	f	j	0.1645673329476267	0	55.0	54.0	-1.0	SW	50	(298, 298)	0.28	0.28	0.75
2	24	False	f	j	0.2364730420522391	0	55.0	54.0	-1.0	SW	50	(298, 298)	0.28	0.28	0.75
2	24	False	f	j	0.1575644998811185	0	55.0	54.0	-1.0	SW	50	(298, 298)	0.28	0.28	0.75
2	24	False	j	f	0.3257764589507133	0	55.0	56.0	1.0	NE	50	(298, 298)	0.28	0.28	0.75
2	24	False	f	j	0.3895120830275118	0	55.0	54.0	-1.0	NE	50	(298, 298)	0.28	0.28	0.75
2	24	False	j	j	0.3127730418927967	1	55.0	56.0	1.0	NE	50	(298, 298)	0.28	0.28	0.75
2	24	False	f	f	0.3281872919760644	1	55.0	54.0	-1.0	SW	50	(298, 298)	0.28	0.28	0.75
2	24	False	f	f	0.2795887910760939	1	55.0	54.0	-1.0	SW	50	(298, 298)	0.28	0.28	0.75
2	24	False	f	j	0.3175370418466627	0	55.0	54.0	-1.0	SW	50	(298, 298)	0.28	0.28	0.75
2	24	False	f	j	0.2046717498451471	0	55.0	54.0	-1.0	NE	50	(298, 298)	0.28	0.28	0.75
2	24	False	j	j	0.3112139999866485	1	55.0	56.0	1.0	SW	50	(298, 298)	0.28	0.28	0.75
2	24	False	j	j	0.2577406670898199	1	55.0	56.0	1.0	SW	50	(298, 298)	0.28	0.28	0.75
2	24	False	j	j	0.8205036669969559	1	55.0	56.0	1.0	NE	50	(298, 298)	0.28	0.28	0.75
2	24	False	f	f	0.3413881659507751	1	55.0	54.0	-1.0	NE	50	(298, 298)	0.28	0.28	0.75
2	24	False	j	j	0.3717974580358714	1	55.0	56.0	1.0	NE	50	(298, 298)	0.28	0.28	0.75
2	24	False	f	f	0.3694335001055151	1	55.0	54.0	-1.0	SW	50	(298, 298)	0.28	0.28	0.75
2	24	False	f	j	0.320818250067532	0	55.0	54.0	-1.0	NE	50	(298, 298)	0.28	0.28	0.75
2	24	False	f	f	0.3061967918183654	1	55.0	54.0	-1.0	SW	50	(298, 298)	0.28	0.28	0.75
2	24	False	j	f	0.3373528330121189	0	55.0	56.0	1.0	NE	50	(298, 298)	0.28	0.28	0.75
2	24	False	f	f	0.431589791085571	1	55.0	54.0	-1.0	NE	50	(298, 298)	0.28	0.28	0.75
2	24	False	j	f	0.6681083329021931	0	55.0	56.0	1.0	SW	50	(298, 298)	0.28	0.28	0.75
2	24	False	f	j	0.1732877921313047	0	55.0	54.0	-1.0	SW	50	(298, 298)	0.28	0.28	0.75
2	24	False	f	j	0.2723828749731183	0	55.0	54.0	-1.0	NE	50	(298, 298)	0.28	0.28	0.75
2	24	False	f	j	0.3403652918059379	0	55.0	54.0	-1.0	NE	50	(298, 298)	0.28	0.28	0.75
2	24	False	j	j	0.5819150002207607	1	55.0	56.0	1.0	SW	50	(298, 298)	0.28	0.28	0.75
2	24	False	f	j	0.3044112918432802	0	55.0	54.0	-1.0	SW	50	(298, 298)	0.28	0.28	0.75
2	24	False	j	j	0.0983647499233484	1	55.0	56.0	1.0	NE	50	(298, 298)	0.28	0.28	0.75
2	24	False	f	f	0.4666665829718113	1	55.0	54.0	-1.0	SW	50	(298, 298)	0.28	0.28	0.75
2	24	False	f	f	0.2379291248507797	1	55.0	54.0	-1.0	SW	50	(298, 298)	0.28	0.28	0.75
2	24	False	f	f	0.3016222920268774	1	55.0	54.0	-1.0	SW	50	(298, 298)	0.28	0.28	0.75
2	24	False	j	j	0.2728571670595556	1	55.0	56.0	1.0	NE	50	(298, 298)	0.28	0.28	0.75
2	24	False	j	f	0.3842039580922574	0	55.0	56.0	1.0	SW	50	(298, 298)	0.28	0.28	0.75
2	24	False	j	f	0.561561250127852	0	55.0	56.0	1.0	SW	50	(298, 298)	0.28	0.28	0.75
2	24	False	f	j	0.5496326659340411	0	55.0	54.0	-1.0	SW	50	(298, 298)	0.28	0.28	0.75
2	24	False	j	j	0.9250989172142	1	55.0	56.0	1.0	SW	50	(298, 298)	0.28	0.28	0.75
2	24	False	f	j	2.292261165799573	0	55.0	54.0	-1.0	SW	50	(298, 298)	0.28	0.28	0.75
2	24	False	f	j	0.2650977079756558	0	55.0	54.0	-1.0	NE	50	(298, 298)	0.28	0.28	0.75
2	24	False	j	j	0.0703056249767541	1	55.0	56.0	1.0	SW	50	(298, 298)	0.28	0.28	0.75
2	24	False	f	j	0.3229265410918742	0	55.0	54.0	-1.0	SW	50	(298, 298)	0.28	0.28	0.75
2	24	False	f	j	0.8176016670186073	0	55.0	54.0	-1.0	NE	50	(298, 298)	0.28	0.28	0.75
2	24	False	f	f	0.1272412079852074	1	55.0	54.0	-1.0	NE	50	(298, 298)	0.28	0.28	0.75
2	24	False	f	j	1.2794764579739422	0	55.0	54.0	-1.0	SW	50	(298, 298)	0.28	0.28	0.75
2	24	False	f	j	0.0439711248036474	0	55.0	54.0	-1.0	SW	50	(298, 298)	0.28	0.28	0.75
2	24	False	j	j	0.1367871249094605	1	55.0	56.0	1.0	SW	50	(298, 298)	0.28	0.28	0.75
2	24	False	f	f	0.1364665839355439	1	55.0	54.0	-1.0	SW	50	(298, 298)	0.28	0.28	0.75
2	24	False	j	f	0.2248164999764412	0	55.0	56.0	1.0	NE	50	(298, 298)	0.28	0.28	0.75
2	24	False	j	f	0.3474257080815732	0	55.0	56.0	1.0	SW	50	(298, 298)	0.28	0.28	0.75
2	24	False	j	j	0.2294509578496217	1	55.0	56.0	1.0	NE	50	(298, 298)	0.28	0.28	0.75
2	24	False	j	j	0.0426995831076055	1	55.0	56.0	1.0	NE	50	(298, 298)	0.28	0.28	0.75
2	24	False	j	j	0.2930452500004321	1	55.0	56.0	1.0	NE	50	(298, 298)	0.28	0.28	0.75
2	24	False	f	j	0.3631738747935742	0	55.0	54.0	-1.0	NE	50	(298, 298)	0.28	0.28	0.75
2	24	False	f	f	0.3003807908389717	1	55.0	54.0	-1.0	SW	50	(298, 298)	0.28	0.28	0.75
2	24	False	f	j	0.0127628338523209	0	55.0	54.0	-1.0	NE	50	(298, 298)	0.28	0.28	0.75
2	24	False	j	j	0.2958237081766128	1	55.0	56.0	1.0	SW	50	(298, 298)	0.28	0.28	0.75
2	24	False	f	f	0.0928535410203039	1	55.0	54.0	-1.0	SW	50	(298, 298)	0.28	0.28	0.75
2	24	False	f	j	0.2895219579804688	0	55.0	54.0	-1.0	NE	50	(298, 298)	0.28	0.28	0.75
2	24	False	f	j	0.2452803750056773	0	55.0	54.0	-1.0	NE	50	(298, 298)	0.28	0.28	0.75
2	24	False	f	f	0.3401021668687463	1	55.0	54.0	-1.0	NE	50	(298, 298)	0.28	0.28	0.75
2	24	False	f	f	0.5647729579359293	1	55.0	54.0	-1.0	NE	50	(298, 298)	0.28	0.28	0.75
2	24	False	j	f	0.4215517500415444	0	55.0	56.0	1.0	NE	50	(298, 298)	0.28	0.28	0.75
2	24	False	j	j	0.8019737920258194	1	55.0	56.0	1.0	SW	50	(298, 298)	0.28	0.28	0.75
2	24	False	j	j	0.874514166964218	1	55.0	56.0	1.0	NE	50	(298, 298)	0.28	0.28	0.75
2	24	False	j	j	0.477541167056188	1	55.0	56.0	1.0	SW	50	(298, 298)	0.28	0.28	0.75
2	24	False	f	f	0.184673500014469	1	55.0	54.0	-1.0	NE	50	(298, 298)	0.28	0.28	0.75
2	24	False	f	j	0.2365256671328097	0	55.0	54.0	-1.0	SW	50	(298, 298)	0.28	0.28	0.75
2	24	False	f	j	0.2692229580134153	0	55.0	54.0	-1.0	SW	50	(298, 298)	0.28	0.28	0.75
2	24	False	j	j	0.2128182919695973	1	55.0	56.0	1.0	SW	50	(298, 298)	0.28	0.28	0.75
2	24	False	f	f	0.1263143748510629	1	55.0	54.0	-1.0	NE	50	(298, 298)	0.28	0.28	0.75
2	24	False	j	f	0.3058609589934349	0	55.0	56.0	1.0	SW	50	(298, 298)	0.28	0.28	0.75
2	24	False	j	j	0.2350155001040548	1	55.0	56.0	1.0	NE	50	(298, 298)	0.28	0.28	0.75
2	24	False	j	j	0.225792541867122	1	55.0	56.0	1.0	NE	50	(298, 298)	0.28	0.28	0.75
2	24	False	f	j	0.1663359168451279	0	55.0	54.0	-1.0	NE	50	(298, 298)	0.28	0.28	0.75
2	24	False	f	j	0.5478346669115126	0	55.0	54.0	-1.0	SW	50	(298, 298)	0.28	0.28	0.75
2	24	False	j	f	0.2466294169425964	0	55.0	56.0	1.0	SW	50	(298, 298)	0.28	0.28	0.75
2	24	False	j	f	0.2433042081538587	0	55.0	56.0	1.0	SW	50	(298, 298)	0.28	0.28	0.75
2	24	False	j	j	0.2028862501028925	1	55.0	56.0	1.0	NE	50	(298, 298)	0.28	0.28	0.75
2	24	False	j	j	0.1252918750979006	1	55.0	56.0	1.0	NE	50	(298, 298)	0.28	0.28	0.75
2	24	False	j	j	0.2552749998867512	1	55.0	56.0	1.0	NE	50	(298, 298)	0.28	0.28	0.75
2	24	False	j	f	0.234289624961093	0	55.0	56.0	1.0	SW	50	(298, 298)	0.28	0.28	0.75
2	24	False	f	f	0.2779169590212405	1	55.0	54.0	-1.0	SW	50	(298, 298)	0.28	0.28	0.75
2	24	False	f	j	0.0813837919849902	0	55.0	54.0	-1.0	SW	50	(298, 298)	0.28	0.28	0.75
2	24	False	j	j	0.3850142499431968	1	55.0	56.0	1.0	SW	50	(298, 298)	0.28	0.28	0.75
2	24	False	f	f	0.2419944999273866	1	55.0	54.0	-1.0	SW	50	(298, 298)	0.28	0.28	0.75
2	24	False	j	j	0.2389227089006453	1	55.0	56.0	1.0	SW	50	(298, 298)	0.28	0.28	0.75
2	24	False	f	j	0.2137868329882621	0	55.0	54.0	-1.0	NE	50	(298, 298)	0.28	0.28	0.75
2	24	False	j	j	0.174212166108191	1	55.0	56.0	1.0	SW	50	(298, 298)	0.28	0.28	0.75
2	24	False	j	j	0.2991943340748548	1	55.0	56.0	1.0	NE	50	(298, 298)	0.28	0.28	0.75
2	24	False	f	j	0.3610622081905603	0	55.0	54.0	-1.0	NE	50	(298, 298)	0.28	0.28	0.75
2	24	False	j	j	0.2682588750030845	1	55.0	56.0	1.0	NE	50	(298, 298)	0.28	0.28	0.75
2	24	False	j	f	0.370945957954973	0	55.0	56.0	1.0	NE	50	(298, 298)	0.28	0.28	0.75
2	24	False	j	j	0.2677562918979674	1	55.0	56.0	1.0	SW	50	(298, 298)	0.28	0.28	0.75
2	24	False	j	f	0.0166495000012218	0	55.0	56.0	1.0	NE	50	(298, 298)	0.28	0.28	0.75
2	24	False	j	j	0.2937825829721987	1	55.0	56.0	1.0	SW	50	(298, 298)	0.28	0.28	0.75
2	24	False	f	j	0.2485278330277651	0	55.0	54.0	-1.0	NE	50	(298, 298)	0.28	0.28	0.75
2	24	False	f	j	0.3435193749610334	0	55.0	54.0	-1.0	NE	50	(298, 298)	0.28	0.28	0.75
2	24	False	f	j	0.2504108340945095	0	55.0	54.0	-1.0	SW	50	(298, 298)	0.28	0.28	0.75
2	24	False	f	f	0.2516620829701423	1	55.0	54.0	-1.0	NE	50	(298, 298)	0.28	0.28	0.75
2	24	False	f	j	0.2337811670731753	0	55.0	54.0	-1.0	SW	50	(298, 298)	0.28	0.28	0.75
2	24	False	f	j	0.2934712078422308	0	55.0	54.0	-1.0	SW	50	(298, 298)	0.28	0.28	0.75
2	24	False	f	j	0.3177712918259203	0	55.0	54.0	-1.0	NE	50	(298, 298)	0.28	0.28	0.75
2	24	False	f	f	0.2960979170165956	1	55.0	54.0	-1.0	NE	50	(298, 298)	0.28	0.28	0.75
2	24	False	f	f	0.2599414170254022	1	55.0	54.0	-1.0	SW	50	(298, 298)	0.28	0.28	0.75
2	24	False	f	f	0.3057448340114206	1	55.0	54.0	-1.0	NE	50	(298, 298)	0.28	0.28	0.75
2	24	False	j	j	0.2489088331349194	1	55.0	56.0	1.0	NE	50	(298, 298)	0.28	0.28	0.75
2	24	False	j	f	0.0876357080414891	0	55.0	56.0	1.0	NE	50	(298, 298)	0.28	0.28	0.75
2	24	False	j	j	0.3124735420569777	1	55.0	56.0	1.0	NE	50	(298, 298)	0.28	0.28	0.75
2	24	False	j	j	0.8053298748563975	1	55.0	56.0	1.0	NE	50	(298, 298)	0.28	0.28	0.75
2	24	False	j	f	0.315568916965276	0	55.0	56.0	1.0	NE	50	(298, 298)	0.28	0.28	0.75
2	24	False	j	j	0.2631269998382777	1	55.0	56.0	1.0	NE	50	(298, 298)	0.28	0.28	0.75
2	24	False	j	j	0.1675751670263707	1	55.0	56.0	1.0	NE	50	(298, 298)	0.28	0.28	0.75
2	24	False	j	j	0.238519666949287	1	55.0	56.0	1.0	SW	50	(298, 298)	0.28	0.28	0.75
2	24	False	f	j	0.2685170420445502	0	55.0	54.0	-1.0	SW	50	(298, 298)	0.28	0.28	0.75
2	24	False	j	f	0.3108529578894377	0	55.0	56.0	1.0	NE	50	(298, 298)	0.28	0.28	0.75
2	24	False	f	f	0.1788186661433428	1	55.0	54.0	-1.0	SW	50	(298, 298)	0.28	0.28	0.75
2	24	False	j	f	0.2857963750138879	0	55.0	56.0	1.0	NE	50	(298, 298)	0.28	0.28	0.75
2	24	False	j	j	0.1364762920420617	1	55.0	56.0	1.0	NE	50	(298, 298)	0.28	0.28	0.75
2	24	False	f	f	0.2331969579681754	1	55.0	54.0	-1.0	NE	50	(298, 298)	0.28	0.28	0.75
2	24	False	f	j	0.2600275829900056	0	55.0	54.0	-1.0	SW	50	(298, 298)	0.28	0.28	0.75
2	24	False	f	f	0.2441525000613182	1	55.0	54.0	-1.0	NE	50	(298, 298)	0.28	0.28	0.75
2	24	False	f	f	0.2398433338385075	1	55.0	54.0	-1.0	SW	50	(298, 298)	0.28	0.28	0.75
2	24	False	j	f	0.3141967500559985	0	55.0	56.0	1.0	NE	50	(298, 298)	0.28	0.28	0.75
2	24	False	j	j	0.1306349171791225	1	55.0	56.0	1.0	NE	50	(298, 298)	0.28	0.28	0.75
2	24	False	j	j	0.2527159589808434	1	55.0	56.0	1.0	SW	50	(298, 298)	0.28	0.28	0.75
2	24	False	f	f	0.2282911669462919	1	55.0	54.0	-1.0	NE	50	(298, 298)	0.28	0.28	0.75
2	24	False	f	j	0.4415452089160681	0	55.0	54.0	-1.0	NE	50	(298, 298)	0.28	0.28	0.75
2	24	False	f	f	0.3054766249842942	1	55.0	54.0	-1.0	NE	50	(298, 298)	0.28	0.28	0.75
2	24	False	f	j	0.275082791922614	0	55.0	54.0	-1.0	NE	50	(298, 298)	0.28	0.28	0.75
2	24	False	j	f	0.3087416670750826	0	55.0	56.0	1.0	NE	50	(298, 298)	0.28	0.28	0.75
2	24	False	f	j	0.2485945420339703	0	55.0	54.0	-1.0	NE	50	(298, 298)	0.28	0.28	0.75
2	24	False	j	f	0.1378764170221984	0	55.0	56.0	1.0	NE	50	(298, 298)	0.28	0.28	0.75
2	24	False	f	j	0.2504138329531997	0	55.0	54.0	-1.0	SW	50	(298, 298)	0.28	0.28	0.75
2	24	False	j	j	0.2830089170020073	1	55.0	56.0	1.0	NE	50	(298, 298)	0.28	0.28	0.75
2	24	False	j	f	0.2703799169976264	0	55.0	56.0	1.0	SW	50	(298, 298)	0.28	0.28	0.75
2	24	False	j	j	0.2087645421270281	1	55.0	56.0	1.0	SW	50	(298, 298)	0.28	0.28	0.75
2	24	False	j	f	0.2680001249536872	0	55.0	56.0	1.0	SW	50	(298, 298)	0.28	0.28	0.75
2	24	False	j	j	0.4074292909353971	1	55.0	56.0	1.0	NE	50	(298, 298)	0.28	0.28	0.75
2	24	False	j	j	0.2811521249823272	1	55.0	56.0	1.0	NE	50	(298, 298)	0.28	0.28	0.75
2	24	False	f	f	0.2885146669577807	1	55.0	54.0	-1.0	SW	50	(298, 298)	0.28	0.28	0.75
2	24	False	j	j	0.3507621670141816	1	55.0	56.0	1.0	NE	50	(298, 298)	0.28	0.28	0.75
2	24	False	j	j	0.2880998752079904	1	55.0	56.0	1.0	NE	50	(298, 298)	0.28	0.28	0.75
2	24	False	f	j	0.174620792036876	0	55.0	54.0	-1.0	NE	50	(298, 298)	0.28	0.28	0.75
2	24	False	f	f	0.0836552919354289	1	55.0	54.0	-1.0	NE	50	(298, 298)	0.28	0.28	0.75
2	24	False	f	j	0.1443069579545408	0	55.0	54.0	-1.0	NE	50	(298, 298)	0.28	0.28	0.75
2	24	False	j	j	0.2623300000559538	1	55.0	56.0	1.0	NE	50	(298, 298)	0.28	0.28	0.75
2	24	False	f	f	0.3358964999206364	1	55.0	54.0	-1.0	SW	50	(298, 298)	0.28	0.28	0.75
2	24	False	f	j	0.1492918750736862	0	55.0	54.0	-1.0	NE	50	(298, 298)	0.28	0.28	0.75
2	24	False	f	f	0.4365812081377953	1	55.0	54.0	-1.0	SW	50	(298, 298)	0.28	0.28	0.75
2	24	False	f	j	0.0681024580262601	0	55.0	54.0	-1.0	SW	50	(298, 298)	0.28	0.28	0.75
2	24	False	j	j	0.2210969161242246	1	55.0	56.0	1.0	SW	50	(298, 298)	0.28	0.28	0.75
2	24	False	f	f	0.3133592919912189	1	55.0	54.0	-1.0	SW	50	(298, 298)	0.28	0.28	0.75
2	24	False	f	j	0.2639293749816715	0	55.0	54.0	-1.0	SW	50	(298, 298)	0.28	0.28	0.75
2	24	False	f	j	0.1105818750802427	0	55.0	54.0	-1.0	NE	50	(298, 298)	0.28	0.28	0.75
2	24	False	j	j	0.2323042089119553	1	55.0	56.0	1.0	NE	50	(298, 298)	0.28	0.28	0.75
2	24	False	j	j	0.1394259589724242	1	55.0	56.0	1.0	NE	50	(298, 298)	0.28	0.28	0.75
2	24	False	f	f	0.4638090829830616	1	55.0	54.0	-1.0	NE	50	(298, 298)	0.28	0.28	0.75
2	24	False	j	j	0.0064456658437848	1	55.0	56.0	1.0	NE	50	(298, 298)	0.28	0.28	0.75
2	24	False	f	j	0.884213584009558	0	55.0	54.0	-1.0	SW	50	(298, 298)	0.28	0.28	0.75
2	24	False	j	f	0.2990117080044001	0	55.0	56.0	1.0	SW	50	(298, 298)	0.28	0.28	0.75
2	24	False	f	j	0.2917742091231048	0	55.0	54.0	-1.0	NE	50	(298, 298)	0.28	0.28	0.75
2	24	False	f	j	0.3077534169424325	0	55.0	54.0	-1.0	NE	50	(298, 298)	0.28	0.28	0.75
2	24	False	j	f	0.6948544590268284	0	55.0	56.0	1.0	NE	50	(298, 298)	0.28	0.28	0.75
2	24	False	f	f	0.2281984998844564	1	55.0	54.0	-1.0	SW	50	(298, 298)	0.28	0.28	0.75
2	24	False	j	j	0.0855300421826541	1	55.0	56.0	1.0	NE	50	(298, 298)	0.28	0.28	0.75
2	24	False	f	j	0.366715416079387	0	55.0	54.0	-1.0	SW	50	(298, 298)	0.28	0.28	0.75
2	24	False	f	f	0.280219875043258	1	55.0	54.0	-1.0	NE	50	(298, 298)	0.28	0.28	0.75
2	24	False	f	j	0.2223318750038743	0	55.0	54.0	-1.0	SW	50	(298, 298)	0.28	0.28	0.75
2	24	False	j	f	0.2733112499117851	0	55.0	56.0	1.0	NE	50	(298, 298)	0.28	0.28	0.75
2	24	False	j	j	0.2651662081480026	1	55.0	56.0	1.0	NE	50	(298, 298)	0.28	0.28	0.75
2	24	False	f	f	0.1510062080342322	1	55.0	54.0	-1.0	SW	50	(298, 298)	0.28	0.28	0.75
2	24	False	f	j	0.2604142499621957	0	55.0	54.0	-1.0	SW	50	(298, 298)	0.28	0.28	0.75
2	24	False	j	f	0.182617082959041	0	55.0	56.0	1.0	SW	50	(298, 298)	0.28	0.28	0.75
2	24	False	j	j	0.2747791251167655	1	55.0	56.0	1.0	SW	50	(298, 298)	0.28	0.28	0.75
2	24	False	f	f	0.2836704580113292	1	55.0	54.0	-1.0	SW	50	(298, 298)	0.28	0.28	0.75
2	24	False	j	j	0.1169134580995887	1	55.0	56.0	1.0	SW	50	(298, 298)	0.28	0.28	0.75
2	24	False	j	j	0.2723535418044776	1	55.0	56.0	1.0	NE	50	(298, 298)	0.28	0.28	0.75
2	24	False	j	f	0.2713855828624218	0	55.0	56.0	1.0	NE	50	(298, 298)	0.28	0.28	0.75
2	24	False	f	f	0.2837045420892536	1	55.0	54.0	-1.0	SW	50	(298, 298)	0.28	0.28	0.75
2	24	False	j	j	0.2461750421207398	1	55.0	56.0	1.0	NE	50	(298, 298)	0.28	0.28	0.75
2	24	False	f	f	0.2594593749381602	1	55.0	54.0	-1.0	SW	50	(298, 298)	0.28	0.28	0.75
2	24	False	f	j	0.1181926249992102	0	55.0	54.0	-1.0	NE	50	(298, 298)	0.28	0.28	0.75
2	24	False	f	f	0.2721584998071193	1	55.0	54.0	-1.0	SW	50	(298, 298)	0.28	0.28	0.75
2	24	False	j	f	0.2201671251095831	0	55.0	56.0	1.0	SW	50	(298, 298)	0.28	0.28	0.75
2	24	False	f	j	1.015887624816969	0	55.0	54.0	-1.0	SW	50	(298, 298)	0.28	0.28	0.75
2	24	False	f	f	0.3188914579804986	1	55.0	54.0	-1.0	NE	50	(298, 298)	0.28	0.28	0.75
2	24	False	f	j	0.2235433750320226	0	55.0	54.0	-1.0	SW	50	(298, 298)	0.28	0.28	0.75
2	24	False	f	f	0.0623665829189121	1	55.0	54.0	-1.0	NE	50	(298, 298)	0.28	0.28	0.75
2	24	False	f	f	0.1870994998607784	1	55.0	54.0	-1.0	SW	50	(298, 298)	0.28	0.28	0.75
2	24	False	f	j	0.1217665830627083	0	55.0	54.0	-1.0	SW	50	(298, 298)	0.28	0.28	0.75
2	24	False	f	j	0.2903740000911057	0	55.0	54.0	-1.0	NE	50	(298, 298)	0.28	0.28	0.75
2	24	False	f	f	0.2410260839387774	1	55.0	54.0	-1.0	NE	50	(298, 298)	0.28	0.28	0.75
2	24	False	j	j	0.2207416668534279	1	55.0	56.0	1.0	NE	50	(298, 298)	0.28	0.28	0.75
2	24	False	f	f	0.2190500409342348	1	55.0	54.0	-1.0	SW	50	(298, 298)	0.28	0.28	0.75
2	24	False	j	j	0.0285422501619905	1	55.0	56.0	1.0	SW	50	(298, 298)	0.28	0.28	0.75
2	24	False	f	f	0.0577091251034289	1	55.0	54.0	-1.0	SW	50	(298, 298)	0.28	0.28	0.75
2	24	False	f	j	0.0399041669443249	0	55.0	54.0	-1.0	NE	50	(298, 298)	0.28	0.28	0.75
2	24	False	f	f	0.0895333751104772	1	55.0	54.0	-1.0	SW	50	(298, 298)	0.28	0.28	0.75
2	24	False	j	j	0.2540372079238295	1	55.0	56.0	1.0	SW	50	(298, 298)	0.28	0.28	0.75
2	24	False	f	f	0.026150207966566	1	55.0	54.0	-1.0	NE	50	(298, 298)	0.28	0.28	0.75
2	24	False	j	j	0.0989036671817302	1	55.0	56.0	1.0	NE	50	(298, 298)	0.28	0.28	0.75
2	24	False	f	f	0.1751998330000788	1	55.0	54.0	-1.0	SW	50	(298, 298)	0.28	0.28	0.75
2	24	False	f	j	0.1700569579843431	0	55.0	54.0	-1.0	NE	50	(298, 298)	0.28	0.28	0.75
2	24	False	j	j	0.0973307080566883	1	55.0	56.0	1.0	NE	50	(298, 298)	0.28	0.28	0.75
2	24	False	f	f	0.1415000830311328	1	55.0	54.0	-1.0	NE	50	(298, 298)	0.28	0.28	0.75
2	24	False	f	j	0.7904477908741683	0	55.0	54.0	-1.0	NE	50	(298, 298)	0.28	0.28	0.75
2	24	False	f	j	0.055158750154078	0	55.0	54.0	-1.0	NE	50	(298, 298)	0.28	0.28	0.75
2	24	False	j	j	0.2612450418528169	1	55.0	56.0	1.0	NE	50	(298, 298)	0.28	0.28	0.75
2	24	False	f	j	0.2735091659706086	0	55.0	54.0	-1.0	NE	50	(298, 298)	0.28	0.28	0.75
2	24	False	f	j	0.29845687514171	0	55.0	54.0	-1.0	NE	50	(298, 298)	0.28	0.28	0.75
2	24	False	j	j	0.449779458111152	1	55.0	56.0	1.0	SW	50	(298, 298)	0.28	0.28	0.75
2	24	False	f	j	0.1692586669232696	0	55.0	54.0	-1.0	NE	50	(298, 298)	0.28	0.28	0.75
2	24	False	j	f	0.1241288750898093	0	55.0	56.0	1.0	SW	50	(298, 298)	0.28	0.28	0.75
2	24	False	j	j	0.28015650017187	1	55.0	56.0	1.0	SW	50	(298, 298)	0.28	0.28	0.75
2	24	False	j	j	0.277881917078048	1	55.0	56.0	1.0	SW	50	(298, 298)	0.28	0.28	0.75
2	24	False	f	f	0.2189357909373939	1	55.0	54.0	-1.0	NE	50	(298, 298)	0.28	0.28	0.75
2	24	False	f	f	0.2695352910086512	1	55.0	54.0	-1.0	SW	50	(298, 298)	0.28	0.28	0.75
2	24	False	j	j	0.1123913330957293	1	55.0	56.0	1.0	SW	50	(298, 298)	0.28	0.28	0.75
2	24	False	f	f	0.3628740420099348	1	55.0	54.0	-1.0	SW	50	(298, 298)	0.28	0.28	0.75
2	24	False	j	j	0.2653860838618129	1	55.0	56.0	1.0	NE	50	(298, 298)	0.28	0.28	0.75
2	24	False	f	j	0.3362376249860972	0	55.0	54.0	-1.0	NE	50	(298, 298)	0.28	0.28	0.75
2	24	False	f	j	0.2147594580892473	0	55.0	54.0	-1.0	NE	50	(298, 298)	0.28	0.28	0.75
2	24	False	j	f	0.3621790420729667	0	55.0	56.0	1.0	SW	50	(298, 298)	0.28	0.28	0.75
2	24	False	j	j	0.2704307909589261	1	55.0	56.0	1.0	NE	50	(298, 298)	0.28	0.28	0.75
2	24	False	f	j	0.2858679578639567	0	55.0	54.0	-1.0	SW	50	(298, 298)	0.28	0.28	0.75
2	24	False	f	f	0.3003572500310838	1	55.0	54.0	-1.0	NE	50	(298, 298)	0.28	0.28	0.75
2	24	False	f	j	0.3505349580664187	0	55.0	54.0	-1.0	NE	50	(298, 298)	0.28	0.28	0.75
2	24	False	j	j	0.3276300420984626	1	55.0	56.0	1.0	NE	50	(298, 298)	0.28	0.28	0.75
2	24	False	f	f	0.2798222911078483	1	55.0	54.0	-1.0	NE	50	(298, 298)	0.28	0.28	0.75
2	24	False	f	f	0.3078808749560267	1	55.0	54.0	-1.0	SW	50	(298, 298)	0.28	0.28	0.75
2	24	False	f	f	0.3098777078557759	1	55.0	54.0	-1.0	NE	50	(298, 298)	0.28	0.28	0.75
2	24	False	f	f	0.3044050419703126	1	55.0	54.0	-1.0	SW	50	(298, 298)	0.28	0.28	0.75
2	24	False	f	j	0.2822610831353813	0	55.0	54.0	-1.0	SW	50	(298, 298)	0.28	0.28	0.75
2	24	False	j	j	0.2683145829942077	1	55.0	56.0	1.0	SW	50	(298, 298)	0.28	0.28	0.75
2	24	False	j	f	0.2092287091072648	0	55.0	56.0	1.0	SW	50	(298, 298)	0.28	0.28	0.75
2	24	False	j	f	0.2675802910234779	0	55.0	56.0	1.0	NE	50	(298, 298)	0.28	0.28	0.75
2	24	False	f	j	0.0870560409966856	0	55.0	54.0	-1.0	SW	50	(298, 298)	0.28	0.28	0.75
2	24	False	f	j	0.2516129158902913	0	55.0	54.0	-1.0	SW	50	(298, 298)	0.28	0.28	0.75
2	24	False	f	j	0.3371494160965085	0	55.0	54.0	-1.0	SW	50	(298, 298)	0.28	0.28	0.75
2	24	False	j	j	0.8128821668215096	1	55.0	56.0	1.0	SW	50	(298, 298)	0.28	0.28	0.75
2	24	False	f	j	0.3209303750190884	0	55.0	54.0	-1.0	NE	50	(298, 298)	0.28	0.28	0.75
2	24	False	j	j	0.2350716250948608	1	55.0	56.0	1.0	NE	50	(298, 298)	0.28	0.28	0.75
2	24	False	j	j	0.1559384998399764	1	55.0	56.0	1.0	NE	50	(298, 298)	0.28	0.28	0.75
2	24	False	f	f	0.2888108338229358	1	55.0	54.0	-1.0	NE	50	(298, 298)	0.28	0.28	0.75
2	24	False	f	f	0.2886198749765754	1	55.0	54.0	-1.0	NE	50	(298, 298)	0.28	0.28	0.75
2	24	False	j	f	0.2007214580662548	0	55.0	56.0	1.0	SW	50	(298, 298)	0.28	0.28	0.75
2	24	False	j	j	0.1387814581394195	1	55.0	56.0	1.0	SW	50	(298, 298)	0.28	0.28	0.75
2	24	False	j	f	0.2258534589782357	0	55.0	56.0	1.0	SW	50	(298, 298)	0.28	0.28	0.75
2	24	False	j	f	0.2696229999419302	0	55.0	56.0	1.0	NE	50	(298, 298)	0.28	0.28	0.75
2	24	False	j	j	0.3161016670055687	1	55.0	56.0	1.0	SW	50	(298, 298)	0.28	0.28	0.75
2	24	False	j	f	0.3681827499531209	0	55.0	56.0	1.0	NE	50	(298, 298)	0.28	0.28	0.75
2	24	False	f	f	0.2862264171708375	1	55.0	54.0	-1.0	NE	50	(298, 298)	0.28	0.28	0.75
2	24	False	f	j	0.2403573750052601	0	55.0	54.0	-1.0	NE	50	(298, 298)	0.28	0.28	0.75
2	24	False	f	j	0.3330569171812385	0	55.0	54.0	-1.0	SW	50	(298, 298)	0.28	0.28	0.75
2	24	False	j	j	0.0834325419273227	1	55.0	56.0	1.0	SW	50	(298, 298)	0.28	0.28	0.75
2	24	False	f	j	0.1130581658799201	0	55.0	54.0	-1.0	NE	50	(298, 298)	0.28	0.28	0.75
