# Supplementary material for: The curriculum effect in visual learning: The role of readout dimensionality
Source: PLoS Comput Biol. 2026 Jul 24;22(7):e1014553. doi: 10.1371/journal.pcbi.1014553 (PMC13432104; doi:10.1371/journal.pcbi.1014553)
Supplement: S1 Data — (ZIP) [file pcbi.1014553.s009.zip › Data_Final_for_Repository/Non-sequential_subjects/Subject002/20250107_Subject002_NONSEQ_Day_1.csv]

Participant ID	Age	Train	Correct Response	Response	Response time (s)	Correct	Reference Angle (deg)	Orientation (deg)	Angle Separation (deg)	Corner	Viewing Distance (cm)	Stimulus Size (px)	Fixation Time	Probe Time	Cue Time
2	24	True	f	f	0.4627812090329826	1	-35.0	-36.0	-1.0	NW	50	(298, 298)	0.28	0.28	0.75
2	24	True	f	j	0.7686360410880297	0	-35.0	-36.0	-1.0	NW	50	(298, 298)	0.28	0.28	0.75
2	24	True	f	j	1.0649605421349406	0	-35.0	-36.0	-1.0	NW	50	(298, 298)	0.28	0.28	0.75
2	24	True	j	f	0.6543968340847641	0	-35.0	-34.0	1.0	SE	50	(298, 298)	0.28	0.28	0.75
2	24	True	f	f	0.1787169999442994	1	-35.0	-36.0	-1.0	SE	50	(298, 298)	0.28	0.28	0.75
2	24	True	j	f	0.4992495828773826	0	-35.0	-34.0	1.0	SE	50	(298, 298)	0.28	0.28	0.75
2	24	True	f	j	0.4116927499417215	0	-35.0	-36.0	-1.0	NW	50	(298, 298)	0.28	0.28	0.75
2	24	True	f	j	1.208592665847391	0	-35.0	-36.0	-1.0	SE	50	(298, 298)	0.28	0.28	0.75
2	24	True	f	f	0.4643313328269869	1	-35.0	-36.0	-1.0	SE	50	(298, 298)	0.28	0.28	0.75
2	24	True	f	f	0.632582874968648	1	-35.0	-36.0	-1.0	SE	50	(298, 298)	0.28	0.28	0.75
2	24	True	f	f	0.0821161668282002	1	-35.0	-36.0	-1.0	SE	50	(298, 298)	0.28	0.28	0.75
2	24	True	f	f	0.5539409168995917	1	-35.0	-36.0	-1.0	SE	50	(298, 298)	0.28	0.28	0.75
2	24	True	f	j	0.7682992920745164	0	-35.0	-36.0	-1.0	NW	50	(298, 298)	0.28	0.28	0.75
2	24	True	f	j	0.4259980001952499	0	-35.0	-36.0	-1.0	SE	50	(298, 298)	0.28	0.28	0.75
2	24	True	f	f	0.3208537921309471	1	-35.0	-36.0	-1.0	NW	50	(298, 298)	0.28	0.28	0.75
2	24	True	j	f	0.0559670410584658	0	-35.0	-34.0	1.0	NW	50	(298, 298)	0.28	0.28	0.75
2	24	True	f	j	0.2991600839886814	0	-35.0	-36.0	-1.0	SE	50	(298, 298)	0.28	0.28	0.75
2	24	True	f	f	0.335254207951948	1	-35.0	-36.0	-1.0	SE	50	(298, 298)	0.28	0.28	0.75
2	24	True	f	j	0.4736463748849928	0	-35.0	-36.0	-1.0	NW	50	(298, 298)	0.28	0.28	0.75
2	24	True	j	f	0.3384451249148696	0	-35.0	-34.0	1.0	SE	50	(298, 298)	0.28	0.28	0.75
2	24	True	j	j	0.4527801668737083	1	-35.0	-34.0	1.0	SE	50	(298, 298)	0.28	0.28	0.75
2	24	True	f	j	0.1862474170047789	0	-35.0	-36.0	-1.0	SE	50	(298, 298)	0.28	0.28	0.75
2	24	True	f	f	0.8739179170224816	1	-35.0	-36.0	-1.0	NW	50	(298, 298)	0.28	0.28	0.75
2	24	True	f	j	0.5688632498495281	0	-35.0	-36.0	-1.0	NW	50	(298, 298)	0.28	0.28	0.75
2	24	True	f	f	0.2479572908487171	1	-35.0	-36.0	-1.0	SE	50	(298, 298)	0.28	0.28	0.75
2	24	True	j	f	0.3570736669935286	0	-35.0	-34.0	1.0	NW	50	(298, 298)	0.28	0.28	0.75
2	24	True	j	f	0.4787872501183301	0	-35.0	-34.0	1.0	NW	50	(298, 298)	0.28	0.28	0.75
2	24	True	j	j	0.3508484580088407	1	-35.0	-34.0	1.0	SE	50	(298, 298)	0.28	0.28	0.75
2	24	True	f	j	0.3385778330266475	0	-35.0	-36.0	-1.0	SE	50	(298, 298)	0.28	0.28	0.75
2	24	True	f	j	0.3068721247836947	0	-35.0	-36.0	-1.0	NW	50	(298, 298)	0.28	0.28	0.75
2	24	True	f	j	0.3459796670358628	0	-35.0	-36.0	-1.0	NW	50	(298, 298)	0.28	0.28	0.75
2	24	True	f	f	0.2350076660513878	1	-35.0	-36.0	-1.0	NW	50	(298, 298)	0.28	0.28	0.75
2	24	True	f	f	0.4651194999460131	1	-35.0	-36.0	-1.0	SE	50	(298, 298)	0.28	0.28	0.75
2	24	True	f	f	0.2964093328919261	1	-35.0	-36.0	-1.0	SE	50	(298, 298)	0.28	0.28	0.75
2	24	True	f	f	0.2903263750486076	1	-35.0	-36.0	-1.0	NW	50	(298, 298)	0.28	0.28	0.75
2	24	True	f	j	0.4488762079272419	0	-35.0	-36.0	-1.0	SE	50	(298, 298)	0.28	0.28	0.75
2	24	True	f	f	0.3856637079734355	1	-35.0	-36.0	-1.0	SE	50	(298, 298)	0.28	0.28	0.75
2	24	True	j	f	0.3183416670653969	0	-35.0	-34.0	1.0	NW	50	(298, 298)	0.28	0.28	0.75
2	24	True	j	f	0.1613409169949591	0	-35.0	-34.0	1.0	NW	50	(298, 298)	0.28	0.28	0.75
2	24	True	j	j	0.140094542177394	1	-35.0	-34.0	1.0	NW	50	(298, 298)	0.28	0.28	0.75
2	24	True	f	j	0.5619190421421081	0	-35.0	-36.0	-1.0	NW	50	(298, 298)	0.28	0.28	0.75
2	24	True	f	f	0.3478364159818738	1	-35.0	-36.0	-1.0	SE	50	(298, 298)	0.28	0.28	0.75
2	24	True	j	f	0.3288124999962747	0	-35.0	-34.0	1.0	NW	50	(298, 298)	0.28	0.28	0.75
2	24	True	f	j	0.1871726668905466	0	-35.0	-36.0	-1.0	NW	50	(298, 298)	0.28	0.28	0.75
2	24	True	j	f	0.3280239170417189	0	-35.0	-34.0	1.0	NW	50	(298, 298)	0.28	0.28	0.75
2	24	True	f	j	0.2991147499997169	0	-35.0	-36.0	-1.0	NW	50	(298, 298)	0.28	0.28	0.75
2	24	True	j	j	0.3801131658256054	1	-35.0	-34.0	1.0	SE	50	(298, 298)	0.28	0.28	0.75
2	24	True	j	f	0.2748114999849349	0	-35.0	-34.0	1.0	NW	50	(298, 298)	0.28	0.28	0.75
2	24	True	j	j	0.1569785410538315	1	-35.0	-34.0	1.0	NW	50	(298, 298)	0.28	0.28	0.75
2	24	True	f	f	0.3904832501430064	1	-35.0	-36.0	-1.0	SE	50	(298, 298)	0.28	0.28	0.75
2	24	True	j	j	0.3051845000591129	1	-35.0	-34.0	1.0	NW	50	(298, 298)	0.28	0.28	0.75
2	24	True	j	j	0.2471925420686602	1	-35.0	-34.0	1.0	SE	50	(298, 298)	0.28	0.28	0.75
2	24	True	f	j	0.0149884580168873	0	-35.0	-36.0	-1.0	NW	50	(298, 298)	0.28	0.28	0.75
2	24	True	j	f	0.2570408747997135	0	-35.0	-34.0	1.0	NW	50	(298, 298)	0.28	0.28	0.75
2	24	True	f	j	0.2482995830941945	0	-35.0	-36.0	-1.0	SE	50	(298, 298)	0.28	0.28	0.75
2	24	True	j	j	0.0569919161498546	1	-35.0	-34.0	1.0	SE	50	(298, 298)	0.28	0.28	0.75
2	24	True	j	f	0.2335602908860892	0	-35.0	-34.0	1.0	SE	50	(298, 298)	0.28	0.28	0.75
2	24	True	j	j	0.073068750090897	1	-35.0	-34.0	1.0	NW	50	(298, 298)	0.28	0.28	0.75
2	24	True	f	j	0.0547347909305244	0	-35.0	-36.0	-1.0	NW	50	(298, 298)	0.28	0.28	0.75
2	24	True	f	f	0.2539566250052303	1	-35.0	-36.0	-1.0	SE	50	(298, 298)	0.28	0.28	0.75
2	24	True	j	j	0.2717734170146286	1	-35.0	-34.0	1.0	NW	50	(298, 298)	0.28	0.28	0.75
2	24	True	f	f	0.1825557088013738	1	-35.0	-36.0	-1.0	SE	50	(298, 298)	0.28	0.28	0.75
2	24	True	j	j	0.2026569170411676	1	-35.0	-34.0	1.0	SE	50	(298, 298)	0.28	0.28	0.75
2	24	True	f	j	0.3218099169898778	0	-35.0	-36.0	-1.0	SE	50	(298, 298)	0.28	0.28	0.75
2	24	True	j	f	0.2383564170449972	0	-35.0	-34.0	1.0	NW	50	(298, 298)	0.28	0.28	0.75
2	24	True	f	j	0.2292442091275006	0	-35.0	-36.0	-1.0	NW	50	(298, 298)	0.28	0.28	0.75
2	24	True	f	f	0.3110640419181436	1	-35.0	-36.0	-1.0	SE	50	(298, 298)	0.28	0.28	0.75
2	24	True	j	j	0.3496069589164108	1	-35.0	-34.0	1.0	NW	50	(298, 298)	0.28	0.28	0.75
2	24	True	j	f	0.256106249988079	0	-35.0	-34.0	1.0	SE	50	(298, 298)	0.28	0.28	0.75
2	24	True	f	j	0.2440372921992093	0	-35.0	-36.0	-1.0	SE	50	(298, 298)	0.28	0.28	0.75
2	24	True	j	j	0.2361051670741289	1	-35.0	-34.0	1.0	SE	50	(298, 298)	0.28	0.28	0.75
2	24	True	j	j	0.2656180409248918	1	-35.0	-34.0	1.0	SE	50	(298, 298)	0.28	0.28	0.75
2	24	True	j	f	0.3498986659105867	0	-35.0	-34.0	1.0	NW	50	(298, 298)	0.28	0.28	0.75
2	24	True	f	f	0.0078281660098582	1	-35.0	-36.0	-1.0	NW	50	(298, 298)	0.28	0.28	0.75
2	24	True	j	f	0.1401124580297619	0	-35.0	-34.0	1.0	SE	50	(298, 298)	0.28	0.28	0.75
2	24	True	j	j	0.3235294581390917	1	-35.0	-34.0	1.0	SE	50	(298, 298)	0.28	0.28	0.75
2	24	True	j	j	0.2498839169275015	1	-35.0	-34.0	1.0	SE	50	(298, 298)	0.28	0.28	0.75
2	24	True	f	j	0.3354993748944253	0	-35.0	-36.0	-1.0	NW	50	(298, 298)	0.28	0.28	0.75
2	24	True	j	j	0.1442044579889625	1	-35.0	-34.0	1.0	SE	50	(298, 298)	0.28	0.28	0.75
2	24	True	f	f	0.243731957860291	1	-35.0	-36.0	-1.0	NW	50	(298, 298)	0.28	0.28	0.75
2	24	True	j	f	0.1031153330113738	0	-35.0	-34.0	1.0	NW	50	(298, 298)	0.28	0.28	0.75
2	24	True	j	f	0.2928659170866012	0	-35.0	-34.0	1.0	SE	50	(298, 298)	0.28	0.28	0.75
2	24	True	j	j	0.192780332872644	1	-35.0	-34.0	1.0	NW	50	(298, 298)	0.28	0.28	0.75
2	24	True	f	j	0.2210410421248525	0	-35.0	-36.0	-1.0	NW	50	(298, 298)	0.28	0.28	0.75
2	24	True	j	j	0.3254432908724993	1	-35.0	-34.0	1.0	NW	50	(298, 298)	0.28	0.28	0.75
2	24	True	j	j	0.261968000093475	1	-35.0	-34.0	1.0	SE	50	(298, 298)	0.28	0.28	0.75
2	24	True	f	j	0.2882563341408968	0	-35.0	-36.0	-1.0	NW	50	(298, 298)	0.28	0.28	0.75
2	24	True	j	j	0.2405037921853363	1	-35.0	-34.0	1.0	SE	50	(298, 298)	0.28	0.28	0.75
2	24	True	f	j	0.2037146671209484	0	-35.0	-36.0	-1.0	SE	50	(298, 298)	0.28	0.28	0.75
2	24	True	j	j	0.1885560411028564	1	-35.0	-34.0	1.0	SE	50	(298, 298)	0.28	0.28	0.75
2	24	True	f	j	0.0762002079281956	0	-35.0	-36.0	-1.0	SE	50	(298, 298)	0.28	0.28	0.75
2	24	True	j	j	0.3439267079811543	1	-35.0	-34.0	1.0	SE	50	(298, 298)	0.28	0.28	0.75
2	24	True	f	j	0.3404304168652743	0	-35.0	-36.0	-1.0	NW	50	(298, 298)	0.28	0.28	0.75
2	24	True	f	j	0.3936943330336362	0	-35.0	-36.0	-1.0	NW	50	(298, 298)	0.28	0.28	0.75
2	24	True	f	j	0.5498729578685015	0	-35.0	-36.0	-1.0	SE	50	(298, 298)	0.28	0.28	0.75
2	24	True	f	j	0.3599015411455184	0	-35.0	-36.0	-1.0	SE	50	(298, 298)	0.28	0.28	0.75
2	24	True	f	j	0.2066245418973267	0	-35.0	-36.0	-1.0	NW	50	(298, 298)	0.28	0.28	0.75
2	24	True	f	f	0.1770140000153333	1	-35.0	-36.0	-1.0	SE	50	(298, 298)	0.28	0.28	0.75
2	24	True	j	f	0.3372546657919884	0	-35.0	-34.0	1.0	SE	50	(298, 298)	0.28	0.28	0.75
2	24	True	j	f	0.0243822499178349	0	-35.0	-34.0	1.0	NW	50	(298, 298)	0.28	0.28	0.75
2	24	True	f	f	0.2418003331404179	1	-35.0	-36.0	-1.0	NW	50	(298, 298)	0.28	0.28	0.75
2	24	True	f	j	0.2170026251114905	0	-35.0	-36.0	-1.0	SE	50	(298, 298)	0.28	0.28	0.75
2	24	True	f	j	0.2327819589991122	0	-35.0	-36.0	-1.0	SE	50	(298, 298)	0.28	0.28	0.75
2	24	True	j	f	0.5613283328711987	0	-35.0	-34.0	1.0	SE	50	(298, 298)	0.28	0.28	0.75
2	24	True	j	j	0.3647932501044124	1	-35.0	-34.0	1.0	NW	50	(298, 298)	0.28	0.28	0.75
2	24	True	j	j	0.2598439999856055	1	-35.0	-34.0	1.0	SE	50	(298, 298)	0.28	0.28	0.75
2	24	True	f	j	0.093319792067632	0	-35.0	-36.0	-1.0	SE	50	(298, 298)	0.28	0.28	0.75
2	24	True	j	f	0.5317093748599291	0	-35.0	-34.0	1.0	SE	50	(298, 298)	0.28	0.28	0.75
2	24	True	f	j	0.0757590418215841	0	-35.0	-36.0	-1.0	NW	50	(298, 298)	0.28	0.28	0.75
2	24	True	f	f	0.0780779588967561	1	-35.0	-36.0	-1.0	SE	50	(298, 298)	0.28	0.28	0.75
2	24	True	j	j	0.1901520830579102	1	-35.0	-34.0	1.0	SE	50	(298, 298)	0.28	0.28	0.75
2	24	True	f	j	0.0809402500744909	0	-35.0	-36.0	-1.0	NW	50	(298, 298)	0.28	0.28	0.75
2	24	True	j	f	0.1882452089339494	0	-35.0	-34.0	1.0	NW	50	(298, 298)	0.28	0.28	0.75
2	24	True	f	f	0.2764179590158164	1	-35.0	-36.0	-1.0	SE	50	(298, 298)	0.28	0.28	0.75
2	24	True	j	j	0.1050276670139283	1	-35.0	-34.0	1.0	NW	50	(298, 298)	0.28	0.28	0.75
2	24	True	j	j	0.0198357081972062	1	-35.0	-34.0	1.0	SE	50	(298, 298)	0.28	0.28	0.75
2	24	True	j	j	0.2929428329225629	1	-35.0	-34.0	1.0	NW	50	(298, 298)	0.28	0.28	0.75
2	24	True	j	f	0.159142917022109	0	-35.0	-34.0	1.0	SE	50	(298, 298)	0.28	0.28	0.75
2	24	True	j	j	0.238388166995719	1	-35.0	-34.0	1.0	SE	50	(298, 298)	0.28	0.28	0.75
2	24	True	f	j	0.2630152080673724	0	-35.0	-36.0	-1.0	SE	50	(298, 298)	0.28	0.28	0.75
2	24	True	f	f	0.2378427498042583	1	-35.0	-36.0	-1.0	NW	50	(298, 298)	0.28	0.28	0.75
2	24	True	j	f	0.0615867080632597	0	-35.0	-34.0	1.0	NW	50	(298, 298)	0.28	0.28	0.75
2	24	True	f	f	0.1413254998624324	1	-35.0	-36.0	-1.0	SE	50	(298, 298)	0.28	0.28	0.75
2	24	True	f	f	0.2681819999124855	1	-35.0	-36.0	-1.0	NW	50	(298, 298)	0.28	0.28	0.75
2	24	True	f	f	0.0784691658336669	1	-35.0	-36.0	-1.0	NW	50	(298, 298)	0.28	0.28	0.75
2	24	True	j	f	0.0434991249348968	0	-35.0	-34.0	1.0	NW	50	(298, 298)	0.28	0.28	0.75
2	24	True	j	f	0.2101507501211017	0	-35.0	-34.0	1.0	SE	50	(298, 298)	0.28	0.28	0.75
2	24	True	f	j	0.271191457984969	0	-35.0	-36.0	-1.0	SE	50	(298, 298)	0.28	0.28	0.75
2	24	True	f	f	0.3362747910432517	1	-35.0	-36.0	-1.0	NW	50	(298, 298)	0.28	0.28	0.75
2	24	True	f	f	0.2031016249675303	1	-35.0	-36.0	-1.0	SE	50	(298, 298)	0.28	0.28	0.75
2	24	True	f	f	0.2254717501346022	1	-35.0	-36.0	-1.0	SE	50	(298, 298)	0.28	0.28	0.75
2	24	True	j	f	0.2443537500221282	0	-35.0	-34.0	1.0	SE	50	(298, 298)	0.28	0.28	0.75
2	24	True	f	j	0.3605658749584108	0	-35.0	-36.0	-1.0	SE	50	(298, 298)	0.28	0.28	0.75
2	24	True	f	j	0.2337882909923792	0	-35.0	-36.0	-1.0	SE	50	(298, 298)	0.28	0.28	0.75
2	24	True	j	j	0.2835752079263329	1	-35.0	-34.0	1.0	SE	50	(298, 298)	0.28	0.28	0.75
2	24	True	f	j	0.1118616659659892	0	-35.0	-36.0	-1.0	SE	50	(298, 298)	0.28	0.28	0.75
2	24	True	f	f	0.1125676669180393	1	-35.0	-36.0	-1.0	SE	50	(298, 298)	0.28	0.28	0.75
2	24	True	f	f	0.3100821250118315	1	-35.0	-36.0	-1.0	SE	50	(298, 298)	0.28	0.28	0.75
2	24	True	f	f	0.001392708858475	1	-35.0	-36.0	-1.0	SE	50	(298, 298)	0.28	0.28	0.75
2	24	True	j	j	0.2868734169751405	1	-35.0	-34.0	1.0	NW	50	(298, 298)	0.28	0.28	0.75
2	24	True	f	j	0.0118309999816119	0	-35.0	-36.0	-1.0	NW	50	(298, 298)	0.28	0.28	0.75
2	24	True	j	f	0.2478887918405234	0	-35.0	-34.0	1.0	SE	50	(298, 298)	0.28	0.28	0.75
2	24	True	j	j	0.2657423340715468	1	-35.0	-34.0	1.0	NW	50	(298, 298)	0.28	0.28	0.75
2	24	True	f	j	0.2885992501396686	0	-35.0	-36.0	-1.0	SE	50	(298, 298)	0.28	0.28	0.75
2	24	True	j	f	0.1747742497827857	0	-35.0	-34.0	1.0	SE	50	(298, 298)	0.28	0.28	0.75
2	24	True	f	j	0.2666173330508172	0	-35.0	-36.0	-1.0	NW	50	(298, 298)	0.28	0.28	0.75
2	24	True	f	j	0.2137774578295648	0	-35.0	-36.0	-1.0	SE	50	(298, 298)	0.28	0.28	0.75
2	24	True	j	f	0.3219410420861095	0	-35.0	-34.0	1.0	SE	50	(298, 298)	0.28	0.28	0.75
2	24	True	j	j	0.310976792126894	1	-35.0	-34.0	1.0	NW	50	(298, 298)	0.28	0.28	0.75
2	24	True	j	j	0.1457010000012815	1	-35.0	-34.0	1.0	SE	50	(298, 298)	0.28	0.28	0.75
2	24	True	f	j	0.0501091249752789	0	-35.0	-36.0	-1.0	NW	50	(298, 298)	0.28	0.28	0.75
2	24	True	f	j	0.2916249171830714	0	-35.0	-36.0	-1.0	NW	50	(298, 298)	0.28	0.28	0.75
2	24	True	f	j	0.1138059590011835	0	-35.0	-36.0	-1.0	NW	50	(298, 298)	0.28	0.28	0.75
2	24	True	j	f	0.2937942079734057	0	-35.0	-34.0	1.0	SE	50	(298, 298)	0.28	0.28	0.75
2	24	True	f	j	0.1135669997893273	0	-35.0	-36.0	-1.0	SE	50	(298, 298)	0.28	0.28	0.75
2	24	True	f	j	0.0408992909360677	0	-35.0	-36.0	-1.0	NW	50	(298, 298)	0.28	0.28	0.75
2	24	True	f	f	0.2346725829411298	1	-35.0	-36.0	-1.0	NW	50	(298, 298)	0.28	0.28	0.75
2	24	True	f	f	0.1480709579773247	1	-35.0	-36.0	-1.0	SE	50	(298, 298)	0.28	0.28	0.75
2	24	True	j	f	0.2597429580055177	0	-35.0	-34.0	1.0	SE	50	(298, 298)	0.28	0.28	0.75
2	24	True	j	j	0.0961931671481579	1	-35.0	-34.0	1.0	SE	50	(298, 298)	0.28	0.28	0.75
2	24	True	f	f	0.2318667501676827	1	-35.0	-36.0	-1.0	NW	50	(298, 298)	0.28	0.28	0.75
2	24	True	f	j	0.2584368330426514	0	-35.0	-36.0	-1.0	NW	50	(298, 298)	0.28	0.28	0.75
2	24	True	f	f	0.0199028339702636	1	-35.0	-36.0	-1.0	SE	50	(298, 298)	0.28	0.28	0.75
2	24	True	j	f	0.2456964580342173	0	-35.0	-34.0	1.0	NW	50	(298, 298)	0.28	0.28	0.75
2	24	True	j	j	0.359867834020406	1	-35.0	-34.0	1.0	SE	50	(298, 298)	0.28	0.28	0.75
2	24	True	f	j	0.2801200831308961	0	-35.0	-36.0	-1.0	SE	50	(298, 298)	0.28	0.28	0.75
2	24	True	f	j	0.3254016248974949	0	-35.0	-36.0	-1.0	SE	50	(298, 298)	0.28	0.28	0.75
2	24	True	j	f	0.2063329159282148	0	-35.0	-34.0	1.0	NW	50	(298, 298)	0.28	0.28	0.75
2	24	True	j	j	0.0098944171331822	1	-35.0	-34.0	1.0	SE	50	(298, 298)	0.28	0.28	0.75
2	24	True	f	j	0.28014099993743	0	-35.0	-36.0	-1.0	SE	50	(298, 298)	0.28	0.28	0.75
2	24	True	f	j	0.2691899158526212	0	-35.0	-36.0	-1.0	NW	50	(298, 298)	0.28	0.28	0.75
2	24	True	f	f	0.2963534579612314	1	-35.0	-36.0	-1.0	SE	50	(298, 298)	0.28	0.28	0.75
2	24	True	j	j	0.1975939578842371	1	-35.0	-34.0	1.0	NW	50	(298, 298)	0.28	0.28	0.75
2	24	True	j	j	0.2145846250932663	1	-35.0	-34.0	1.0	NW	50	(298, 298)	0.28	0.28	0.75
2	24	True	f	f	0.2124540419317782	1	-35.0	-36.0	-1.0	NW	50	(298, 298)	0.28	0.28	0.75
2	24	True	f	j	0.3946378340478986	0	-35.0	-36.0	-1.0	SE	50	(298, 298)	0.28	0.28	0.75
2	24	True	j	j	0.2043132500257343	1	-35.0	-34.0	1.0	SE	50	(298, 298)	0.28	0.28	0.75
2	24	True	j	f	0.2677043750882149	0	-35.0	-34.0	1.0	NW	50	(298, 298)	0.28	0.28	0.75
2	24	True	j	j	0.1911360840313136	1	-35.0	-34.0	1.0	SE	50	(298, 298)	0.28	0.28	0.75
2	24	True	j	j	0.1828148330096155	1	-35.0	-34.0	1.0	SE	50	(298, 298)	0.28	0.28	0.75
2	24	True	f	j	0.3727283750195056	0	-35.0	-36.0	-1.0	SE	50	(298, 298)	0.28	0.28	0.75
2	24	True	j	f	0.249902417184785	0	-35.0	-34.0	1.0	NW	50	(298, 298)	0.28	0.28	0.75
2	24	True	j	j	0.1962547078728675	1	-35.0	-34.0	1.0	SE	50	(298, 298)	0.28	0.28	0.75
2	24	True	f	j	0.2555818750988692	0	-35.0	-36.0	-1.0	SE	50	(298, 298)	0.28	0.28	0.75
2	24	True	j	j	0.1422097499016672	1	-35.0	-34.0	1.0	SE	50	(298, 298)	0.28	0.28	0.75
2	24	True	j	j	0.2742192500736564	1	-35.0	-34.0	1.0	NW	50	(298, 298)	0.28	0.28	0.75
2	24	True	f	j	0.1308638751506805	0	-35.0	-36.0	-1.0	SE	50	(298, 298)	0.28	0.28	0.75
2	24	True	f	f	0.243924583075568	1	-35.0	-36.0	-1.0	NW	50	(298, 298)	0.28	0.28	0.75
2	24	True	j	f	0.2473260830156505	0	-35.0	-34.0	1.0	SE	50	(298, 298)	0.28	0.28	0.75
2	24	True	f	j	0.2338131668511778	0	-35.0	-36.0	-1.0	SE	50	(298, 298)	0.28	0.28	0.75
2	24	True	f	j	0.0785542500670999	0	-35.0	-36.0	-1.0	NW	50	(298, 298)	0.28	0.28	0.75
2	24	True	j	f	0.3041628750506788	0	-35.0	-34.0	1.0	NW	50	(298, 298)	0.28	0.28	0.75
2	24	True	f	j	0.2154272911138832	0	-35.0	-36.0	-1.0	NW	50	(298, 298)	0.28	0.28	0.75
2	24	True	f	f	0.2010294161736965	1	-35.0	-36.0	-1.0	NW	50	(298, 298)	0.28	0.28	0.75
2	24	True	f	f	0.0098031249362975	1	-35.0	-36.0	-1.0	SE	50	(298, 298)	0.28	0.28	0.75
2	24	True	j	f	0.2802417909260839	0	-35.0	-34.0	1.0	SE	50	(298, 298)	0.28	0.28	0.75
2	24	True	f	j	0.3205220000818372	0	-35.0	-36.0	-1.0	NW	50	(298, 298)	0.28	0.28	0.75
2	24	True	f	f	0.3310817920137197	1	-35.0	-36.0	-1.0	SE	50	(298, 298)	0.28	0.28	0.75
2	24	True	f	j	0.2676258329302072	0	-35.0	-36.0	-1.0	SE	50	(298, 298)	0.28	0.28	0.75
2	24	True	j	f	0.2930617921520024	0	-35.0	-34.0	1.0	NW	50	(298, 298)	0.28	0.28	0.75
2	24	True	j	j	0.1508139579091221	1	-35.0	-34.0	1.0	SE	50	(298, 298)	0.28	0.28	0.75
2	24	True	j	f	0.1905181668698787	0	-35.0	-34.0	1.0	SE	50	(298, 298)	0.28	0.28	0.75
2	24	True	f	f	0.2718714589718729	1	-35.0	-36.0	-1.0	SE	50	(298, 298)	0.28	0.28	0.75
2	24	True	j	j	0.1678582080639898	1	-35.0	-34.0	1.0	NW	50	(298, 298)	0.28	0.28	0.75
2	24	True	f	j	0.2834687498398125	0	-35.0	-36.0	-1.0	NW	50	(298, 298)	0.28	0.28	0.75
2	24	True	f	f	0.0935047091916203	1	-35.0	-36.0	-1.0	NW	50	(298, 298)	0.28	0.28	0.75
2	24	True	f	j	0.2505950829945504	0	-35.0	-36.0	-1.0	NW	50	(298, 298)	0.28	0.28	0.75
2	24	True	f	f	0.2126306251157075	1	-35.0	-36.0	-1.0	SE	50	(298, 298)	0.28	0.28	0.75
2	24	True	j	j	0.0339487500023096	1	-35.0	-34.0	1.0	NW	50	(298, 298)	0.28	0.28	0.75
2	24	True	f	j	0.2582715000025928	0	-35.0	-36.0	-1.0	NW	50	(298, 298)	0.28	0.28	0.75
2	24	True	j	j	0.0623229998163878	1	-35.0	-34.0	1.0	SE	50	(298, 298)	0.28	0.28	0.75
2	24	True	j	j	0.3090328329708427	1	-35.0	-34.0	1.0	NW	50	(298, 298)	0.28	0.28	0.75
2	24	True	f	j	0.1524952920153737	0	-35.0	-36.0	-1.0	SE	50	(298, 298)	0.28	0.28	0.75
2	24	True	j	j	0.2670731251128018	1	-35.0	-34.0	1.0	SE	50	(298, 298)	0.28	0.28	0.75
2	24	True	f	j	0.345348667120561	0	-35.0	-36.0	-1.0	NW	50	(298, 298)	0.28	0.28	0.75
2	24	True	j	j	0.2651501670479774	1	-35.0	-34.0	1.0	NW	50	(298, 298)	0.28	0.28	0.75
2	24	True	f	j	0.0876674579922109	0	-35.0	-36.0	-1.0	SE	50	(298, 298)	0.28	0.28	0.75
2	24	True	j	j	0.2381762089207768	1	-35.0	-34.0	1.0	SE	50	(298, 298)	0.28	0.28	0.75
2	24	True	f	j	0.3817002919968217	0	-35.0	-36.0	-1.0	SE	50	(298, 298)	0.28	0.28	0.75
2	24	True	f	f	0.3831649590283632	1	-35.0	-36.0	-1.0	NW	50	(298, 298)	0.28	0.28	0.75
2	24	True	f	j	0.0556111249607056	0	-35.0	-36.0	-1.0	NW	50	(298, 298)	0.28	0.28	0.75
2	24	True	j	j	0.0146425832062959	1	-35.0	-34.0	1.0	SE	50	(298, 298)	0.28	0.28	0.75
2	24	True	j	j	0.2183353339787572	1	-35.0	-34.0	1.0	NW	50	(298, 298)	0.28	0.28	0.75
2	24	True	f	f	0.2726467500906437	1	-35.0	-36.0	-1.0	NW	50	(298, 298)	0.28	0.28	0.75
2	24	True	j	j	0.089293000055477	1	-35.0	-34.0	1.0	NW	50	(298, 298)	0.28	0.28	0.75
2	24	True	f	j	0.0805402498226612	0	-35.0	-36.0	-1.0	NW	50	(298, 298)	0.28	0.28	0.75
2	24	True	f	j	0.3095738750416785	0	-35.0	-36.0	-1.0	NW	50	(298, 298)	0.28	0.28	0.75
2	24	True	f	f	0.2825244578998536	1	-35.0	-36.0	-1.0	SE	50	(298, 298)	0.28	0.28	0.75
2	24	True	f	f	0.2121215839870274	1	-35.0	-36.0	-1.0	SE	50	(298, 298)	0.28	0.28	0.75
2	24	True	j	j	0.3435196250211447	1	-35.0	-34.0	1.0	SE	50	(298, 298)	0.28	0.28	0.75
2	24	True	f	f	0.1940924997907132	1	-35.0	-36.0	-1.0	NW	50	(298, 298)	0.28	0.28	0.75
2	24	True	j	f	0.4104665410704911	0	-35.0	-34.0	1.0	SE	50	(298, 298)	0.28	0.28	0.75
2	24	True	j	j	0.2508307499811053	1	-35.0	-34.0	1.0	SE	50	(298, 298)	0.28	0.28	0.75
2	24	True	j	j	0.3120357920415699	1	-35.0	-34.0	1.0	SE	50	(298, 298)	0.28	0.28	0.75
2	24	True	j	j	0.2803550828248262	1	-35.0	-34.0	1.0	NW	50	(298, 298)	0.28	0.28	0.75
2	24	True	j	j	0.2209740828257054	1	-35.0	-34.0	1.0	SE	50	(298, 298)	0.28	0.28	0.75
2	24	True	j	j	0.2794417089316994	1	-35.0	-34.0	1.0	NW	50	(298, 298)	0.28	0.28	0.75
2	24	True	j	j	0.0907812919467687	1	-35.0	-34.0	1.0	SE	50	(298, 298)	0.28	0.28	0.75
2	24	True	f	f	0.2353012079838663	1	-35.0	-36.0	-1.0	NW	50	(298, 298)	0.28	0.28	0.75
2	24	True	f	f	0.2513536249753088	1	-35.0	-36.0	-1.0	SE	50	(298, 298)	0.28	0.28	0.75
2	24	True	f	f	0.1019733338616788	1	-35.0	-36.0	-1.0	SE	50	(298, 298)	0.28	0.28	0.75
2	24	True	j	j	0.1966229579411447	1	-35.0	-34.0	1.0	SE	50	(298, 298)	0.28	0.28	0.75
2	24	True	j	f	0.302852707915008	0	-35.0	-34.0	1.0	SE	50	(298, 298)	0.28	0.28	0.75
2	24	True	j	f	0.224147415952757	0	-35.0	-34.0	1.0	NW	50	(298, 298)	0.28	0.28	0.75
2	24	True	f	j	0.1341807499993592	0	-35.0	-36.0	-1.0	NW	50	(298, 298)	0.28	0.28	0.75
2	24	True	j	f	0.2300609999801963	0	-35.0	-34.0	1.0	NW	50	(298, 298)	0.28	0.28	0.75
2	24	True	j	j	0.0711749999318271	1	-35.0	-34.0	1.0	SE	50	(298, 298)	0.28	0.28	0.75
2	24	True	j	j	0.1092086669523269	1	-35.0	-34.0	1.0	NW	50	(298, 298)	0.28	0.28	0.75
2	24	True	f	j	0.2957022918853909	0	-35.0	-36.0	-1.0	SE	50	(298, 298)	0.28	0.28	0.75
2	24	True	f	f	0.1718039999250322	1	-35.0	-36.0	-1.0	SE	50	(298, 298)	0.28	0.28	0.75
2	24	True	j	f	0.2670599580742419	0	-35.0	-34.0	1.0	NW	50	(298, 298)	0.28	0.28	0.75
2	24	True	j	j	0.0434767908882349	1	-35.0	-34.0	1.0	SE	50	(298, 298)	0.28	0.28	0.75
2	24	True	j	j	0.3038258329033851	1	-35.0	-34.0	1.0	NW	50	(298, 298)	0.28	0.28	0.75
2	24	True	f	j	0.2482896251603961	0	-35.0	-36.0	-1.0	NW	50	(298, 298)	0.28	0.28	0.75
2	24	True	f	f	0.2704432499594986	1	-35.0	-36.0	-1.0	NW	50	(298, 298)	0.28	0.28	0.75
2	24	True	f	j	0.3081561669241637	0	-35.0	-36.0	-1.0	SE	50	(298, 298)	0.28	0.28	0.75
2	24	True	j	j	0.3418789999559521	1	-35.0	-34.0	1.0	SE	50	(298, 298)	0.28	0.28	0.75
2	24	True	f	j	0.3010062919929623	0	-35.0	-36.0	-1.0	SE	50	(298, 298)	0.28	0.28	0.75
2	24	True	f	j	0.2652172921225428	0	-35.0	-36.0	-1.0	SE	50	(298, 298)	0.28	0.28	0.75
2	24	True	j	f	0.1301992500666529	0	-35.0	-34.0	1.0	SE	50	(298, 298)	0.28	0.28	0.75
2	24	True	f	j	0.2611065828241408	0	-35.0	-36.0	-1.0	SE	50	(298, 298)	0.28	0.28	0.75
2	24	True	j	f	0.2421602921094745	0	-35.0	-34.0	1.0	NW	50	(298, 298)	0.28	0.28	0.75
2	24	True	f	f	0.2812547089997679	1	-35.0	-36.0	-1.0	NW	50	(298, 298)	0.28	0.28	0.75
2	24	True	j	f	0.2881523340474814	0	-35.0	-34.0	1.0	NW	50	(298, 298)	0.28	0.28	0.75
2	24	True	f	f	0.3181259999983012	1	-35.0	-36.0	-1.0	SE	50	(298, 298)	0.28	0.28	0.75
2	24	True	j	f	0.32808250002563	0	-35.0	-34.0	1.0	NW	50	(298, 298)	0.28	0.28	0.75
2	24	True	f	j	0.1967822080478072	0	-35.0	-36.0	-1.0	NW	50	(298, 298)	0.28	0.28	0.75
2	24	True	j	f	0.3246421250514686	0	-35.0	-34.0	1.0	SE	50	(298, 298)	0.28	0.28	0.75
2	24	True	j	j	0.2330559999682009	1	-35.0	-34.0	1.0	NW	50	(298, 298)	0.28	0.28	0.75
2	24	True	j	f	0.064600917045027	0	-35.0	-34.0	1.0	NW	50	(298, 298)	0.28	0.28	0.75
2	24	True	j	j	0.1839141249656677	1	-35.0	-34.0	1.0	SE	50	(298, 298)	0.28	0.28	0.75
2	24	True	j	j	0.4373229998163879	1	-35.0	-34.0	1.0	NW	50	(298, 298)	0.28	0.28	0.75
2	24	True	j	f	0.4509846251457929	0	-35.0	-34.0	1.0	SE	50	(298, 298)	0.28	0.28	0.75
2	24	True	f	j	0.2334252498112619	0	-35.0	-36.0	-1.0	NW	50	(298, 298)	0.28	0.28	0.75
2	24	True	f	f	0.3717066249810159	1	-35.0	-36.0	-1.0	NW	50	(298, 298)	0.28	0.28	0.75
2	24	True	f	f	0.1460569589398801	1	-35.0	-36.0	-1.0	NW	50	(298, 298)	0.28	0.28	0.75
2	24	True	f	j	0.3614149999339133	0	-35.0	-36.0	-1.0	SE	50	(298, 298)	0.28	0.28	0.75
2	24	True	j	j	0.0543302500154823	1	-35.0	-34.0	1.0	SE	50	(298, 298)	0.28	0.28	0.75
2	24	True	j	f	0.1851495411247015	0	-35.0	-34.0	1.0	NW	50	(298, 298)	0.28	0.28	0.75
2	24	True	j	j	0.2963861669413745	1	-35.0	-34.0	1.0	SE	50	(298, 298)	0.28	0.28	0.75
2	24	True	j	j	0.3199781668372452	1	-35.0	-34.0	1.0	SE	50	(298, 298)	0.28	0.28	0.75
2	24	True	f	f	0.2059960421174764	1	-35.0	-36.0	-1.0	SE	50	(298, 298)	0.28	0.28	0.75
2	24	True	j	f	0.1696287498343736	0	-35.0	-34.0	1.0	SE	50	(298, 298)	0.28	0.28	0.75
2	24	True	f	f	0.3221764580812305	1	-35.0	-36.0	-1.0	NW	50	(298, 298)	0.28	0.28	0.75
2	24	True	f	f	0.3058337920811027	1	-35.0	-36.0	-1.0	NW	50	(298, 298)	0.28	0.28	0.75
2	24	True	j	f	0.2965279999189079	0	-35.0	-34.0	1.0	NW	50	(298, 298)	0.28	0.28	0.75
2	24	True	f	j	0.2001432499382645	0	-35.0	-36.0	-1.0	SE	50	(298, 298)	0.28	0.28	0.75
2	24	True	j	f	0.0080400409642606	0	-35.0	-34.0	1.0	SE	50	(298, 298)	0.28	0.28	0.75
2	24	True	j	f	0.062850542133674	0	-35.0	-34.0	1.0	NW	50	(298, 298)	0.28	0.28	0.75
2	24	True	f	j	0.0473797500599175	0	-35.0	-36.0	-1.0	SE	50	(298, 298)	0.28	0.28	0.75
2	24	True	j	j	0.0133352919947355	1	-35.0	-34.0	1.0	SE	50	(298, 298)	0.28	0.28	0.75
2	24	True	f	j	0.0484232080634683	0	-35.0	-36.0	-1.0	SE	50	(298, 298)	0.28	0.28	0.75
2	24	True	j	j	0.2029140421655029	1	-35.0	-34.0	1.0	SE	50	(298, 298)	0.28	0.28	0.75
2	24	True	f	f	0.2554583330638706	1	-35.0	-36.0	-1.0	NW	50	(298, 298)	0.28	0.28	0.75
2	24	True	j	f	0.3457823330536484	0	-35.0	-34.0	1.0	NW	50	(298, 298)	0.28	0.28	0.75
2	24	True	f	j	0.1867835000157356	0	-35.0	-36.0	-1.0	NW	50	(298, 298)	0.28	0.28	0.75
2	24	True	j	j	0.2901820000261068	1	-35.0	-34.0	1.0	SE	50	(298, 298)	0.28	0.28	0.75
2	24	True	f	f	0.1799322089646011	1	-35.0	-36.0	-1.0	NW	50	(298, 298)	0.28	0.28	0.75
2	24	True	j	j	0.1932012909092009	1	-35.0	-34.0	1.0	NW	50	(298, 298)	0.28	0.28	0.75
2	24	True	f	j	0.2023058750201016	0	-35.0	-36.0	-1.0	SE	50	(298, 298)	0.28	0.28	0.75
2	24	True	j	f	0.0029448750428855	0	-35.0	-34.0	1.0	SE	50	(298, 298)	0.28	0.28	0.75
2	24	True	f	j	0.1510467079933732	0	-35.0	-36.0	-1.0	NW	50	(298, 298)	0.28	0.28	0.75
2	24	True	f	f	0.1496929579880088	1	-35.0	-36.0	-1.0	SE	50	(298, 298)	0.28	0.28	0.75
2	24	True	j	j	0.0095988749526441	1	-35.0	-34.0	1.0	SE	50	(298, 298)	0.28	0.28	0.75
2	24	True	f	f	0.0400019579101353	1	-35.0	-36.0	-1.0	NW	50	(298, 298)	0.28	0.28	0.75
2	24	True	j	j	0.0866511249914765	1	-35.0	-34.0	1.0	NW	50	(298, 298)	0.28	0.28	0.75
2	24	True	j	j	0.0812250000890344	1	-35.0	-34.0	1.0	NW	50	(298, 298)	0.28	0.28	0.75
2	24	True	f	j	0.014754667179659	0	-35.0	-36.0	-1.0	NW	50	(298, 298)	0.28	0.28	0.75
2	24	True	f	f	0.239154458977282	1	-35.0	-36.0	-1.0	SE	50	(298, 298)	0.28	0.28	0.75
2	24	True	j	f	0.2927940830122679	0	-35.0	-34.0	1.0	SE	50	(298, 298)	0.28	0.28	0.75
2	24	True	j	j	0.2486193750519305	1	-35.0	-34.0	1.0	NW	50	(298, 298)	0.28	0.28	0.75
2	24	True	f	f	0.2800379579421133	1	-35.0	-36.0	-1.0	NW	50	(298, 298)	0.28	0.28	0.75
2	24	True	j	j	0.1314778330270201	1	-35.0	-34.0	1.0	NW	50	(298, 298)	0.28	0.28	0.75
2	24	True	j	j	0.1600277500692755	1	-35.0	-34.0	1.0	NW	50	(298, 298)	0.28	0.28	0.75
2	24	True	f	j	0.2394591250922531	0	-35.0	-36.0	-1.0	NW	50	(298, 298)	0.28	0.28	0.75
2	24	True	f	f	0.1956135421060025	1	-35.0	-36.0	-1.0	NW	50	(298, 298)	0.28	0.28	0.75
2	24	True	j	j	0.1670293749775737	1	-35.0	-34.0	1.0	SE	50	(298, 298)	0.28	0.28	0.75
2	24	True	f	j	0.0249134171754121	0	-35.0	-36.0	-1.0	SE	50	(298, 298)	0.28	0.28	0.75
2	24	True	j	f	0.2626928328536451	0	-35.0	-34.0	1.0	NW	50	(298, 298)	0.28	0.28	0.75
2	24	True	j	j	0.3170816251076758	1	-35.0	-34.0	1.0	SE	50	(298, 298)	0.28	0.28	0.75
