# Supplementary material for: The curriculum effect in visual learning: The role of readout dimensionality
Source: PLoS Comput Biol. 2026 Jul 24;22(7):e1014553. doi: 10.1371/journal.pcbi.1014553 (PMC13432104; doi:10.1371/journal.pcbi.1014553)
Supplement: S1 Data — (ZIP) [file pcbi.1014553.s009.zip › Data_Final_for_Repository/Non-sequential_subjects/Subject002/20250110_Subject002_NONSEQ_Day_4.csv]

Participant ID	Age	Train	Correct Response	Response	Response time (s)	Correct	Reference Angle (deg)	Orientation (deg)	Angle Separation (deg)	Corner	Viewing Distance (cm)	Stimulus Size (px)	Fixation Time	Probe Time	Cue Time
2	24	True	f	f	0.0096695420797914	1	-35.0	-36.0	-1.0	SE	50	(298, 298)	0.28	0.28	0.75
2	24	True	f	f	0.2433844581246376	1	-35.0	-36.0	-1.0	NW	50	(298, 298)	0.28	0.28	0.75
2	24	True	j	j	0.2227302910760045	1	-35.0	-34.0	1.0	NW	50	(298, 298)	0.28	0.28	0.75
2	24	True	j	j	0.1897904579527676	1	-35.0	-34.0	1.0	SE	50	(298, 298)	0.28	0.28	0.75
2	24	True	f	f	0.2310529169626534	1	-35.0	-36.0	-1.0	NW	50	(298, 298)	0.28	0.28	0.75
2	24	True	f	j	0.2357766670174896	0	-35.0	-36.0	-1.0	SE	50	(298, 298)	0.28	0.28	0.75
2	24	True	f	f	0.2835083748213947	1	-35.0	-36.0	-1.0	NW	50	(298, 298)	0.28	0.28	0.75
2	24	True	j	j	0.1476417079102248	1	-35.0	-34.0	1.0	SE	50	(298, 298)	0.28	0.28	0.75
2	24	True	j	j	0.0128899998962879	1	-35.0	-34.0	1.0	SE	50	(298, 298)	0.28	0.28	0.75
2	24	True	f	f	0.2285652090795338	1	-35.0	-36.0	-1.0	NW	50	(298, 298)	0.28	0.28	0.75
2	24	True	j	j	0.2295844999607652	1	-35.0	-34.0	1.0	SE	50	(298, 298)	0.28	0.28	0.75
2	24	True	f	j	0.2092641671188175	0	-35.0	-36.0	-1.0	SE	50	(298, 298)	0.28	0.28	0.75
2	24	True	f	f	0.1981746249366551	1	-35.0	-36.0	-1.0	SE	50	(298, 298)	0.28	0.28	0.75
2	24	True	f	j	0.2213134579360485	0	-35.0	-36.0	-1.0	SE	50	(298, 298)	0.28	0.28	0.75
2	24	True	j	f	0.0676850001327693	0	-35.0	-34.0	1.0	NW	50	(298, 298)	0.28	0.28	0.75
2	24	True	j	j	0.1972684578504413	1	-35.0	-34.0	1.0	NW	50	(298, 298)	0.28	0.28	0.75
2	24	True	j	j	0.2313868750352412	1	-35.0	-34.0	1.0	SE	50	(298, 298)	0.28	0.28	0.75
2	24	True	f	j	0.2417949580121785	0	-35.0	-36.0	-1.0	NW	50	(298, 298)	0.28	0.28	0.75
2	24	True	j	j	0.2469037079717964	1	-35.0	-34.0	1.0	SE	50	(298, 298)	0.28	0.28	0.75
2	24	True	j	j	0.0870282920077443	1	-35.0	-34.0	1.0	SE	50	(298, 298)	0.28	0.28	0.75
2	24	True	j	j	0.2787176251877099	1	-35.0	-34.0	1.0	SE	50	(298, 298)	0.28	0.28	0.75
2	24	True	f	j	0.2020189589820802	0	-35.0	-36.0	-1.0	NW	50	(298, 298)	0.28	0.28	0.75
2	24	True	f	j	0.2561022909358144	0	-35.0	-36.0	-1.0	SE	50	(298, 298)	0.28	0.28	0.75
2	24	True	f	j	0.2167132091708481	0	-35.0	-36.0	-1.0	SE	50	(298, 298)	0.28	0.28	0.75
2	24	True	j	j	0.1803785839583724	1	-35.0	-34.0	1.0	SE	50	(298, 298)	0.28	0.28	0.75
2	24	True	f	j	0.2473827910143882	0	-35.0	-36.0	-1.0	NW	50	(298, 298)	0.28	0.28	0.75
2	24	True	j	j	0.2828980828635394	1	-35.0	-34.0	1.0	NW	50	(298, 298)	0.28	0.28	0.75
2	24	True	f	j	0.3367514167912304	0	-35.0	-36.0	-1.0	SE	50	(298, 298)	0.28	0.28	0.75
2	24	True	f	j	0.2334916670806706	0	-35.0	-36.0	-1.0	NW	50	(298, 298)	0.28	0.28	0.75
2	24	True	f	j	0.1801736250054091	0	-35.0	-36.0	-1.0	NW	50	(298, 298)	0.28	0.28	0.75
2	24	True	j	f	0.0783663338515907	0	-35.0	-34.0	1.0	NW	50	(298, 298)	0.28	0.28	0.75
2	24	True	j	j	0.264733208110556	1	-35.0	-34.0	1.0	SE	50	(298, 298)	0.28	0.28	0.75
2	24	True	f	j	0.293143083108589	0	-35.0	-36.0	-1.0	SE	50	(298, 298)	0.28	0.28	0.75
2	24	True	f	j	0.2385597079992294	0	-35.0	-36.0	-1.0	SE	50	(298, 298)	0.28	0.28	0.75
2	24	True	j	f	0.4107853749301284	0	-35.0	-34.0	1.0	NW	50	(298, 298)	0.28	0.28	0.75
2	24	True	f	j	0.4441603331360966	0	-35.0	-36.0	-1.0	SE	50	(298, 298)	0.28	0.28	0.75
2	24	True	j	j	0.2348082920070737	1	-35.0	-34.0	1.0	SE	50	(298, 298)	0.28	0.28	0.75
2	24	True	f	j	0.2342723330948501	0	-35.0	-36.0	-1.0	NW	50	(298, 298)	0.28	0.28	0.75
2	24	True	f	f	0.3234176670666784	1	-35.0	-36.0	-1.0	SE	50	(298, 298)	0.28	0.28	0.75
2	24	True	f	j	0.2625640409532934	0	-35.0	-36.0	-1.0	SE	50	(298, 298)	0.28	0.28	0.75
2	24	True	f	j	0.1163338341284543	0	-35.0	-36.0	-1.0	NW	50	(298, 298)	0.28	0.28	0.75
2	24	True	j	j	0.2800069581717253	1	-35.0	-34.0	1.0	NW	50	(298, 298)	0.28	0.28	0.75
2	24	True	j	j	0.2035789578221738	1	-35.0	-34.0	1.0	SE	50	(298, 298)	0.28	0.28	0.75
2	24	True	j	f	0.3259441251866519	0	-35.0	-34.0	1.0	SE	50	(298, 298)	0.28	0.28	0.75
2	24	True	j	j	0.2578002079389989	1	-35.0	-34.0	1.0	SE	50	(298, 298)	0.28	0.28	0.75
2	24	True	f	j	0.1338291249703616	0	-35.0	-36.0	-1.0	SE	50	(298, 298)	0.28	0.28	0.75
2	24	True	j	j	0.2236843339633196	1	-35.0	-34.0	1.0	NW	50	(298, 298)	0.28	0.28	0.75
2	24	True	j	j	0.2800529580563307	1	-35.0	-34.0	1.0	NW	50	(298, 298)	0.28	0.28	0.75
2	24	True	j	j	0.2154777499381452	1	-35.0	-34.0	1.0	SE	50	(298, 298)	0.28	0.28	0.75
2	24	True	j	j	0.322781375143677	1	-35.0	-34.0	1.0	NW	50	(298, 298)	0.28	0.28	0.75
2	24	True	j	j	0.1292238750029355	1	-35.0	-34.0	1.0	NW	50	(298, 298)	0.28	0.28	0.75
2	24	True	f	f	0.2832174578215927	1	-35.0	-36.0	-1.0	SE	50	(298, 298)	0.28	0.28	0.75
2	24	True	f	j	0.1234951249789446	0	-35.0	-36.0	-1.0	SE	50	(298, 298)	0.28	0.28	0.75
2	24	True	j	j	0.0660452910233289	1	-35.0	-34.0	1.0	NW	50	(298, 298)	0.28	0.28	0.75
2	24	True	j	j	0.2222517079208046	1	-35.0	-34.0	1.0	NW	50	(298, 298)	0.28	0.28	0.75
2	24	True	f	f	0.0012402501888573	1	-35.0	-36.0	-1.0	SE	50	(298, 298)	0.28	0.28	0.75
2	24	True	j	j	0.0522420001216232	1	-35.0	-34.0	1.0	NW	50	(298, 298)	0.28	0.28	0.75
2	24	True	f	f	0.2151035419665277	1	-35.0	-36.0	-1.0	SE	50	(298, 298)	0.28	0.28	0.75
2	24	True	f	j	0.1746982501354068	0	-35.0	-36.0	-1.0	NW	50	(298, 298)	0.28	0.28	0.75
2	24	True	j	f	0.1491991248913109	0	-35.0	-34.0	1.0	NW	50	(298, 298)	0.28	0.28	0.75
2	24	True	f	j	0.2088483329862356	0	-35.0	-36.0	-1.0	NW	50	(298, 298)	0.28	0.28	0.75
2	24	True	f	j	0.233963374979794	0	-35.0	-36.0	-1.0	SE	50	(298, 298)	0.28	0.28	0.75
2	24	True	j	f	0.2430678331293165	0	-35.0	-34.0	1.0	NW	50	(298, 298)	0.28	0.28	0.75
2	24	True	f	j	0.3416404998861253	0	-35.0	-36.0	-1.0	NW	50	(298, 298)	0.28	0.28	0.75
2	24	True	f	f	0.2222937089391052	1	-35.0	-36.0	-1.0	SE	50	(298, 298)	0.28	0.28	0.75
2	24	True	j	j	0.0687147499993443	1	-35.0	-34.0	1.0	NW	50	(298, 298)	0.28	0.28	0.75
2	24	True	f	j	0.0516494999174028	0	-35.0	-36.0	-1.0	NW	50	(298, 298)	0.28	0.28	0.75
2	24	True	f	f	0.2558165420778095	1	-35.0	-36.0	-1.0	SE	50	(298, 298)	0.28	0.28	0.75
2	24	True	j	f	0.2336512920446694	0	-35.0	-34.0	1.0	NW	50	(298, 298)	0.28	0.28	0.75
2	24	True	j	f	0.1137782919686287	0	-35.0	-34.0	1.0	SE	50	(298, 298)	0.28	0.28	0.75
2	24	True	j	j	0.209142834180966	1	-35.0	-34.0	1.0	NW	50	(298, 298)	0.28	0.28	0.75
2	24	True	j	f	0.2169693750329315	0	-35.0	-34.0	1.0	NW	50	(298, 298)	0.28	0.28	0.75
2	24	True	j	f	0.0762995411641895	0	-35.0	-34.0	1.0	SE	50	(298, 298)	0.28	0.28	0.75
2	24	True	f	f	0.2695870830211788	1	-35.0	-36.0	-1.0	SE	50	(298, 298)	0.28	0.28	0.75
2	24	True	j	j	0.1313275410793721	1	-35.0	-34.0	1.0	NW	50	(298, 298)	0.28	0.28	0.75
2	24	True	j	j	0.3698429171927273	1	-35.0	-34.0	1.0	NW	50	(298, 298)	0.28	0.28	0.75
2	24	True	f	j	0.1021927499677985	0	-35.0	-36.0	-1.0	NW	50	(298, 298)	0.28	0.28	0.75
2	24	True	j	f	0.0785402921028435	0	-35.0	-34.0	1.0	NW	50	(298, 298)	0.28	0.28	0.75
2	24	True	j	j	0.2143222910817712	1	-35.0	-34.0	1.0	NW	50	(298, 298)	0.28	0.28	0.75
2	24	True	j	j	0.0059348749928176	1	-35.0	-34.0	1.0	SE	50	(298, 298)	0.28	0.28	0.75
2	24	True	f	j	1.3243117919191718	0	-35.0	-36.0	-1.0	NW	50	(298, 298)	0.28	0.28	0.75
2	24	True	f	j	0.1961999160703271	0	-35.0	-36.0	-1.0	NW	50	(298, 298)	0.28	0.28	0.75
2	24	True	j	j	0.2734501250088215	1	-35.0	-34.0	1.0	SE	50	(298, 298)	0.28	0.28	0.75
2	24	True	j	f	0.2530499580316245	0	-35.0	-34.0	1.0	SE	50	(298, 298)	0.28	0.28	0.75
2	24	True	j	j	0.1001666670199483	1	-35.0	-34.0	1.0	SE	50	(298, 298)	0.28	0.28	0.75
2	24	True	f	j	0.0152094170916825	0	-35.0	-36.0	-1.0	NW	50	(298, 298)	0.28	0.28	0.75
2	24	True	f	j	0.2777795000001788	0	-35.0	-36.0	-1.0	NW	50	(298, 298)	0.28	0.28	0.75
2	24	True	f	j	0.1128294579684734	0	-35.0	-36.0	-1.0	SE	50	(298, 298)	0.28	0.28	0.75
2	24	True	f	f	0.0260270000435411	1	-35.0	-36.0	-1.0	SE	50	(298, 298)	0.28	0.28	0.75
2	24	True	f	j	0.1594825831707567	0	-35.0	-36.0	-1.0	SE	50	(298, 298)	0.28	0.28	0.75
2	24	True	j	j	0.0289538339711725	1	-35.0	-34.0	1.0	SE	50	(298, 298)	0.28	0.28	0.75
2	24	True	j	j	0.1164556669536978	1	-35.0	-34.0	1.0	SE	50	(298, 298)	0.28	0.28	0.75
2	24	True	f	j	0.2381034579593688	0	-35.0	-36.0	-1.0	SE	50	(298, 298)	0.28	0.28	0.75
2	24	True	j	j	0.2022731669712811	1	-35.0	-34.0	1.0	SE	50	(298, 298)	0.28	0.28	0.75
2	24	True	j	j	0.2342416669707745	1	-35.0	-34.0	1.0	SE	50	(298, 298)	0.28	0.28	0.75
2	24	True	j	j	0.1310153750237077	1	-35.0	-34.0	1.0	SE	50	(298, 298)	0.28	0.28	0.75
2	24	True	f	f	0.234183541033417	1	-35.0	-36.0	-1.0	SE	50	(298, 298)	0.28	0.28	0.75
2	24	True	f	f	0.2581621250137687	1	-35.0	-36.0	-1.0	NW	50	(298, 298)	0.28	0.28	0.75
2	24	True	f	f	0.2990940830204636	1	-35.0	-36.0	-1.0	NW	50	(298, 298)	0.28	0.28	0.75
2	24	True	j	f	0.2537884579505771	0	-35.0	-34.0	1.0	NW	50	(298, 298)	0.28	0.28	0.75
2	24	True	f	f	0.2634550840593874	1	-35.0	-36.0	-1.0	NW	50	(298, 298)	0.28	0.28	0.75
2	24	True	j	j	0.056718457955867	1	-35.0	-34.0	1.0	SE	50	(298, 298)	0.28	0.28	0.75
2	24	True	j	f	0.0262316251173615	0	-35.0	-34.0	1.0	NW	50	(298, 298)	0.28	0.28	0.75
2	24	True	j	j	0.2548919999971986	1	-35.0	-34.0	1.0	SE	50	(298, 298)	0.28	0.28	0.75
2	24	True	j	j	0.2455527500715106	1	-35.0	-34.0	1.0	SE	50	(298, 298)	0.28	0.28	0.75
2	24	True	f	j	0.2384202498942613	0	-35.0	-36.0	-1.0	SE	50	(298, 298)	0.28	0.28	0.75
2	24	True	f	j	0.2442223750986158	0	-35.0	-36.0	-1.0	SE	50	(298, 298)	0.28	0.28	0.75
2	24	True	j	f	0.2019547908566892	0	-35.0	-34.0	1.0	NW	50	(298, 298)	0.28	0.28	0.75
2	24	True	f	j	0.078551541082561	0	-35.0	-36.0	-1.0	SE	50	(298, 298)	0.28	0.28	0.75
2	24	True	j	j	0.018494333140552	1	-35.0	-34.0	1.0	SE	50	(298, 298)	0.28	0.28	0.75
2	24	True	f	j	0.3427000408992171	0	-35.0	-36.0	-1.0	NW	50	(298, 298)	0.28	0.28	0.75
2	24	True	f	j	0.0974818330723792	0	-35.0	-36.0	-1.0	SE	50	(298, 298)	0.28	0.28	0.75
2	24	True	j	f	0.2483309169765561	0	-35.0	-34.0	1.0	SE	50	(298, 298)	0.28	0.28	0.75
2	24	True	f	j	0.0079582089092582	0	-35.0	-36.0	-1.0	SE	50	(298, 298)	0.28	0.28	0.75
2	24	True	f	j	0.0124072500038892	0	-35.0	-36.0	-1.0	SE	50	(298, 298)	0.28	0.28	0.75
2	24	True	j	j	0.1208357501309365	1	-35.0	-34.0	1.0	NW	50	(298, 298)	0.28	0.28	0.75
2	24	True	j	f	0.0013854159042239	0	-35.0	-34.0	1.0	NW	50	(298, 298)	0.28	0.28	0.75
2	24	True	j	j	0.1391875001136213	1	-35.0	-34.0	1.0	NW	50	(298, 298)	0.28	0.28	0.75
2	24	True	j	f	0.1287335830274969	0	-35.0	-34.0	1.0	SE	50	(298, 298)	0.28	0.28	0.75
2	24	True	j	j	0.305714291986078	1	-35.0	-34.0	1.0	NW	50	(298, 298)	0.28	0.28	0.75
2	24	True	j	j	0.2532287919893861	1	-35.0	-34.0	1.0	SE	50	(298, 298)	0.28	0.28	0.75
2	24	True	j	j	0.078661791048944	1	-35.0	-34.0	1.0	NW	50	(298, 298)	0.28	0.28	0.75
2	24	True	j	j	0.27801787503995	1	-35.0	-34.0	1.0	NW	50	(298, 298)	0.28	0.28	0.75
2	24	True	f	j	0.3204494998790324	0	-35.0	-36.0	-1.0	SE	50	(298, 298)	0.28	0.28	0.75
2	24	True	j	f	0.2158485420513898	0	-35.0	-34.0	1.0	SE	50	(298, 298)	0.28	0.28	0.75
2	24	True	j	j	0.2896192499902099	1	-35.0	-34.0	1.0	NW	50	(298, 298)	0.28	0.28	0.75
2	24	True	f	j	0.0515500830952078	0	-35.0	-36.0	-1.0	SE	50	(298, 298)	0.28	0.28	0.75
2	24	True	j	j	0.2269158749841153	1	-35.0	-34.0	1.0	SE	50	(298, 298)	0.28	0.28	0.75
2	24	True	f	j	0.2753186249174177	0	-35.0	-36.0	-1.0	SE	50	(298, 298)	0.28	0.28	0.75
2	24	True	f	j	0.3978319161105901	0	-35.0	-36.0	-1.0	NW	50	(298, 298)	0.28	0.28	0.75
2	24	True	j	j	0.2668581248726696	1	-35.0	-34.0	1.0	SE	50	(298, 298)	0.28	0.28	0.75
2	24	True	j	j	0.1688187499530613	1	-35.0	-34.0	1.0	NW	50	(298, 298)	0.28	0.28	0.75
2	24	True	j	j	0.2272269579116255	1	-35.0	-34.0	1.0	SE	50	(298, 298)	0.28	0.28	0.75
2	24	True	j	j	0.1481547500006854	1	-35.0	-34.0	1.0	SE	50	(298, 298)	0.28	0.28	0.75
2	24	True	f	f	0.1579176669474691	1	-35.0	-36.0	-1.0	NW	50	(298, 298)	0.28	0.28	0.75
2	24	True	f	f	0.2655804168898612	1	-35.0	-36.0	-1.0	NW	50	(298, 298)	0.28	0.28	0.75
2	24	True	f	f	0.0941792498342692	1	-35.0	-36.0	-1.0	SE	50	(298, 298)	0.28	0.28	0.75
2	24	True	j	j	0.2890138339716941	1	-35.0	-34.0	1.0	SE	50	(298, 298)	0.28	0.28	0.75
2	24	True	f	j	0.0838605829048901	0	-35.0	-36.0	-1.0	SE	50	(298, 298)	0.28	0.28	0.75
2	24	True	j	f	0.1388233748730272	0	-35.0	-34.0	1.0	NW	50	(298, 298)	0.28	0.28	0.75
2	24	True	j	j	0.2776107080280781	1	-35.0	-34.0	1.0	SE	50	(298, 298)	0.28	0.28	0.75
2	24	True	f	f	0.0747811249457299	1	-35.0	-36.0	-1.0	NW	50	(298, 298)	0.28	0.28	0.75
2	24	True	j	j	0.0631707089487463	1	-35.0	-34.0	1.0	NW	50	(298, 298)	0.28	0.28	0.75
2	24	True	j	j	0.2106472919695079	1	-35.0	-34.0	1.0	SE	50	(298, 298)	0.28	0.28	0.75
2	24	True	j	j	0.1713880829047411	1	-35.0	-34.0	1.0	NW	50	(298, 298)	0.28	0.28	0.75
2	24	True	j	f	0.2839575419202447	0	-35.0	-34.0	1.0	SE	50	(298, 298)	0.28	0.28	0.75
2	24	True	f	f	0.1234815421048551	1	-35.0	-36.0	-1.0	NW	50	(298, 298)	0.28	0.28	0.75
2	24	True	f	j	0.2989182919263839	0	-35.0	-36.0	-1.0	SE	50	(298, 298)	0.28	0.28	0.75
2	24	True	f	j	0.256685541011393	0	-35.0	-36.0	-1.0	NW	50	(298, 298)	0.28	0.28	0.75
2	24	True	f	f	0.0517394170165061	1	-35.0	-36.0	-1.0	SE	50	(298, 298)	0.28	0.28	0.75
2	24	True	f	j	0.332389417104423	0	-35.0	-36.0	-1.0	NW	50	(298, 298)	0.28	0.28	0.75
2	24	True	j	f	0.3258410000707954	0	-35.0	-34.0	1.0	SE	50	(298, 298)	0.28	0.28	0.75
2	24	True	f	j	0.2174893750343471	0	-35.0	-36.0	-1.0	SE	50	(298, 298)	0.28	0.28	0.75
2	24	True	f	f	0.1130840841215103	1	-35.0	-36.0	-1.0	SE	50	(298, 298)	0.28	0.28	0.75
2	24	True	j	j	0.0694905831478536	1	-35.0	-34.0	1.0	NW	50	(298, 298)	0.28	0.28	0.75
2	24	True	f	f	0.2638207499403506	1	-35.0	-36.0	-1.0	NW	50	(298, 298)	0.28	0.28	0.75
2	24	True	f	j	0.2115351250395178	0	-35.0	-36.0	-1.0	SE	50	(298, 298)	0.28	0.28	0.75
2	24	True	f	j	0.1340979160740971	0	-35.0	-36.0	-1.0	NW	50	(298, 298)	0.28	0.28	0.75
2	24	True	j	j	0.1002881249878555	1	-35.0	-34.0	1.0	SE	50	(298, 298)	0.28	0.28	0.75
2	24	True	j	j	0.126154915895313	1	-35.0	-34.0	1.0	NW	50	(298, 298)	0.28	0.28	0.75
2	24	True	f	f	0.0497242079582065	1	-35.0	-36.0	-1.0	SE	50	(298, 298)	0.28	0.28	0.75
2	24	True	f	f	0.2109546659048646	1	-35.0	-36.0	-1.0	SE	50	(298, 298)	0.28	0.28	0.75
2	24	True	j	j	0.251664208015427	1	-35.0	-34.0	1.0	SE	50	(298, 298)	0.28	0.28	0.75
2	24	True	j	j	0.2387212088797241	1	-35.0	-34.0	1.0	NW	50	(298, 298)	0.28	0.28	0.75
2	24	True	j	j	0.0085793340113013	1	-35.0	-34.0	1.0	SE	50	(298, 298)	0.28	0.28	0.75
2	24	True	f	j	0.281298833200708	0	-35.0	-36.0	-1.0	NW	50	(298, 298)	0.28	0.28	0.75
2	24	True	j	f	0.2611682082060724	0	-35.0	-34.0	1.0	NW	50	(298, 298)	0.28	0.28	0.75
2	24	True	f	j	0.2390227089636027	0	-35.0	-36.0	-1.0	NW	50	(298, 298)	0.28	0.28	0.75
2	24	True	f	j	0.2550079158972949	0	-35.0	-36.0	-1.0	SE	50	(298, 298)	0.28	0.28	0.75
2	24	True	f	j	0.2084436661098152	0	-35.0	-36.0	-1.0	NW	50	(298, 298)	0.28	0.28	0.75
2	24	True	j	j	0.1602013339288532	1	-35.0	-34.0	1.0	NW	50	(298, 298)	0.28	0.28	0.75
2	24	True	j	j	0.2803034170065075	1	-35.0	-34.0	1.0	SE	50	(298, 298)	0.28	0.28	0.75
2	24	True	f	j	0.1643856659065932	0	-35.0	-36.0	-1.0	SE	50	(298, 298)	0.28	0.28	0.75
2	24	True	f	j	0.1090203749481588	0	-35.0	-36.0	-1.0	NW	50	(298, 298)	0.28	0.28	0.75
2	24	True	f	j	0.4608140829950571	0	-35.0	-36.0	-1.0	SE	50	(298, 298)	0.28	0.28	0.75
2	24	True	f	f	0.0138274589553475	1	-35.0	-36.0	-1.0	SE	50	(298, 298)	0.28	0.28	0.75
2	24	True	f	j	0.1850212500430643	0	-35.0	-36.0	-1.0	NW	50	(298, 298)	0.28	0.28	0.75
2	24	True	j	j	0.172149249818176	1	-35.0	-34.0	1.0	NW	50	(298, 298)	0.28	0.28	0.75
2	24	True	j	f	0.2708169999532401	0	-35.0	-34.0	1.0	NW	50	(298, 298)	0.28	0.28	0.75
2	24	True	f	j	0.170345792081207	0	-35.0	-36.0	-1.0	NW	50	(298, 298)	0.28	0.28	0.75
2	24	True	f	j	0.2534799580462277	0	-35.0	-36.0	-1.0	NW	50	(298, 298)	0.28	0.28	0.75
2	24	True	f	f	0.2374609168618917	1	-35.0	-36.0	-1.0	NW	50	(298, 298)	0.28	0.28	0.75
2	24	True	f	f	0.2380316250491887	1	-35.0	-36.0	-1.0	NW	50	(298, 298)	0.28	0.28	0.75
2	24	True	j	j	0.2141221249476075	1	-35.0	-34.0	1.0	NW	50	(298, 298)	0.28	0.28	0.75
2	24	True	j	f	0.2606445420533418	0	-35.0	-34.0	1.0	SE	50	(298, 298)	0.28	0.28	0.75
2	24	True	j	f	0.1836448749527335	0	-35.0	-34.0	1.0	SE	50	(298, 298)	0.28	0.28	0.75
2	24	True	f	f	0.0847109998576343	1	-35.0	-36.0	-1.0	NW	50	(298, 298)	0.28	0.28	0.75
2	24	True	j	f	0.243520125048235	0	-35.0	-34.0	1.0	SE	50	(298, 298)	0.28	0.28	0.75
2	24	True	f	j	0.3572692919988185	0	-35.0	-36.0	-1.0	NW	50	(298, 298)	0.28	0.28	0.75
2	24	True	f	f	0.2575772500131279	1	-35.0	-36.0	-1.0	NW	50	(298, 298)	0.28	0.28	0.75
2	24	True	f	f	0.1054064580239355	1	-35.0	-36.0	-1.0	NW	50	(298, 298)	0.28	0.28	0.75
2	24	True	j	f	0.0411237908992916	0	-35.0	-34.0	1.0	SE	50	(298, 298)	0.28	0.28	0.75
2	24	True	j	f	0.2988965841941535	0	-35.0	-34.0	1.0	NW	50	(298, 298)	0.28	0.28	0.75
2	24	True	f	j	0.0088489581830799	0	-35.0	-36.0	-1.0	NW	50	(298, 298)	0.28	0.28	0.75
2	24	True	j	j	0.0274028750136494	1	-35.0	-34.0	1.0	NW	50	(298, 298)	0.28	0.28	0.75
2	24	True	f	j	0.2352730419952422	0	-35.0	-36.0	-1.0	NW	50	(298, 298)	0.28	0.28	0.75
2	24	True	j	f	0.0392019590362906	0	-35.0	-34.0	1.0	SE	50	(298, 298)	0.28	0.28	0.75
2	24	True	j	j	0.218885000096634	1	-35.0	-34.0	1.0	NW	50	(298, 298)	0.28	0.28	0.75
2	24	True	f	f	0.1789274590555578	1	-35.0	-36.0	-1.0	SE	50	(298, 298)	0.28	0.28	0.75
2	24	True	j	j	0.2489662910811603	1	-35.0	-34.0	1.0	NW	50	(298, 298)	0.28	0.28	0.75
2	24	True	f	j	0.2589354591909796	0	-35.0	-36.0	-1.0	NW	50	(298, 298)	0.28	0.28	0.75
2	24	True	j	j	0.1105222089681774	1	-35.0	-34.0	1.0	SE	50	(298, 298)	0.28	0.28	0.75
2	24	True	j	j	0.2309702921193093	1	-35.0	-34.0	1.0	NW	50	(298, 298)	0.28	0.28	0.75
2	24	True	f	f	0.2498340001329779	1	-35.0	-36.0	-1.0	NW	50	(298, 298)	0.28	0.28	0.75
2	24	True	f	j	0.3352340839337557	0	-35.0	-36.0	-1.0	SE	50	(298, 298)	0.28	0.28	0.75
2	24	True	f	j	0.0353335000108927	0	-35.0	-36.0	-1.0	NW	50	(298, 298)	0.28	0.28	0.75
2	24	True	f	f	0.2753777080215513	1	-35.0	-36.0	-1.0	SE	50	(298, 298)	0.28	0.28	0.75
2	24	True	f	j	0.1739136250689625	0	-35.0	-36.0	-1.0	SE	50	(298, 298)	0.28	0.28	0.75
2	24	True	f	f	0.286821125075221	1	-35.0	-36.0	-1.0	NW	50	(298, 298)	0.28	0.28	0.75
2	24	True	f	j	0.2280302080325782	0	-35.0	-36.0	-1.0	SE	50	(298, 298)	0.28	0.28	0.75
2	24	True	f	j	0.2342298747971654	0	-35.0	-36.0	-1.0	SE	50	(298, 298)	0.28	0.28	0.75
2	24	True	f	j	0.1059047919698059	0	-35.0	-36.0	-1.0	NW	50	(298, 298)	0.28	0.28	0.75
2	24	True	f	f	0.1574204158969223	1	-35.0	-36.0	-1.0	SE	50	(298, 298)	0.28	0.28	0.75
2	24	True	f	j	0.0086937909945845	0	-35.0	-36.0	-1.0	SE	50	(298, 298)	0.28	0.28	0.75
2	24	True	f	j	0.1990006668493151	0	-35.0	-36.0	-1.0	SE	50	(298, 298)	0.28	0.28	0.75
2	24	True	j	j	0.2320203331764787	1	-35.0	-34.0	1.0	SE	50	(298, 298)	0.28	0.28	0.75
2	24	True	f	j	0.1950901669915765	0	-35.0	-36.0	-1.0	NW	50	(298, 298)	0.28	0.28	0.75
2	24	True	j	f	0.184331415919587	0	-35.0	-34.0	1.0	SE	50	(298, 298)	0.28	0.28	0.75
2	24	True	j	j	0.2972602499648928	1	-35.0	-34.0	1.0	NW	50	(298, 298)	0.28	0.28	0.75
2	24	True	f	j	0.0470284591428935	0	-35.0	-36.0	-1.0	SE	50	(298, 298)	0.28	0.28	0.75
2	24	True	j	j	0.2948115409817546	1	-35.0	-34.0	1.0	NW	50	(298, 298)	0.28	0.28	0.75
2	24	True	f	j	0.071821958059445	0	-35.0	-36.0	-1.0	SE	50	(298, 298)	0.28	0.28	0.75
2	24	True	f	j	0.2264264170080423	0	-35.0	-36.0	-1.0	NW	50	(298, 298)	0.28	0.28	0.75
2	24	True	j	j	0.0484153327997773	1	-35.0	-34.0	1.0	SE	50	(298, 298)	0.28	0.28	0.75
2	24	True	j	j	0.1176472909282893	1	-35.0	-34.0	1.0	SE	50	(298, 298)	0.28	0.28	0.75
2	24	True	j	j	0.0555832500103861	1	-35.0	-34.0	1.0	NW	50	(298, 298)	0.28	0.28	0.75
2	24	True	j	j	0.2404334999155253	1	-35.0	-34.0	1.0	SE	50	(298, 298)	0.28	0.28	0.75
2	24	True	j	j	0.0984772918745875	1	-35.0	-34.0	1.0	SE	50	(298, 298)	0.28	0.28	0.75
2	24	True	j	j	0.0281231249682605	1	-35.0	-34.0	1.0	SE	50	(298, 298)	0.28	0.28	0.75
2	24	True	j	j	0.2376382499933242	1	-35.0	-34.0	1.0	NW	50	(298, 298)	0.28	0.28	0.75
2	24	True	f	f	0.1594854169525206	1	-35.0	-36.0	-1.0	SE	50	(298, 298)	0.28	0.28	0.75
2	24	True	f	j	0.3521845419891178	0	-35.0	-36.0	-1.0	NW	50	(298, 298)	0.28	0.28	0.75
2	24	True	j	j	0.1256187919061631	1	-35.0	-34.0	1.0	NW	50	(298, 298)	0.28	0.28	0.75
2	24	True	j	j	0.2677410000469535	1	-35.0	-34.0	1.0	NW	50	(298, 298)	0.28	0.28	0.75
2	24	True	f	j	0.1975077078677714	0	-35.0	-36.0	-1.0	SE	50	(298, 298)	0.28	0.28	0.75
2	24	True	f	f	0.0829485841095447	1	-35.0	-36.0	-1.0	NW	50	(298, 298)	0.28	0.28	0.75
2	24	True	f	j	0.2269083750434219	0	-35.0	-36.0	-1.0	NW	50	(298, 298)	0.28	0.28	0.75
2	24	True	f	f	0.2122676249127835	1	-35.0	-36.0	-1.0	NW	50	(298, 298)	0.28	0.28	0.75
2	24	True	f	j	0.1765829590149223	0	-35.0	-36.0	-1.0	NW	50	(298, 298)	0.28	0.28	0.75
2	24	True	f	f	0.0137817908544093	1	-35.0	-36.0	-1.0	SE	50	(298, 298)	0.28	0.28	0.75
2	24	True	f	f	0.1691592917777598	1	-35.0	-36.0	-1.0	SE	50	(298, 298)	0.28	0.28	0.75
2	24	True	j	f	0.2535667498596012	0	-35.0	-34.0	1.0	SE	50	(298, 298)	0.28	0.28	0.75
2	24	True	j	j	0.2151574168819934	1	-35.0	-34.0	1.0	SE	50	(298, 298)	0.28	0.28	0.75
2	24	True	f	j	0.2467577077914029	0	-35.0	-36.0	-1.0	SE	50	(298, 298)	0.28	0.28	0.75
2	24	True	j	j	0.1152668751310557	1	-35.0	-34.0	1.0	NW	50	(298, 298)	0.28	0.28	0.75
2	24	True	j	j	0.2476889579556882	1	-35.0	-34.0	1.0	SE	50	(298, 298)	0.28	0.28	0.75
2	24	True	j	f	0.2543471669778228	0	-35.0	-34.0	1.0	NW	50	(298, 298)	0.28	0.28	0.75
2	24	True	f	j	0.2372718341648578	0	-35.0	-36.0	-1.0	NW	50	(298, 298)	0.28	0.28	0.75
2	24	True	j	j	0.123740583891049	1	-35.0	-34.0	1.0	NW	50	(298, 298)	0.28	0.28	0.75
2	24	True	j	f	0.205264083109796	0	-35.0	-34.0	1.0	NW	50	(298, 298)	0.28	0.28	0.75
2	24	True	j	j	0.1073412089608609	1	-35.0	-34.0	1.0	NW	50	(298, 298)	0.28	0.28	0.75
2	24	True	j	j	0.287157166050747	1	-35.0	-34.0	1.0	SE	50	(298, 298)	0.28	0.28	0.75
2	24	True	f	f	0.1328675418626517	1	-35.0	-36.0	-1.0	SE	50	(298, 298)	0.28	0.28	0.75
2	24	True	j	j	0.1911184161435812	1	-35.0	-34.0	1.0	SE	50	(298, 298)	0.28	0.28	0.75
2	24	True	f	j	0.0673103749286383	0	-35.0	-36.0	-1.0	NW	50	(298, 298)	0.28	0.28	0.75
2	24	True	j	j	0.159918291028589	1	-35.0	-34.0	1.0	NW	50	(298, 298)	0.28	0.28	0.75
2	24	True	j	j	0.1390909578185528	1	-35.0	-34.0	1.0	SE	50	(298, 298)	0.28	0.28	0.75
2	24	True	j	j	0.0178600419312715	1	-35.0	-34.0	1.0	SE	50	(298, 298)	0.28	0.28	0.75
2	24	True	f	f	0.2377266250550747	1	-35.0	-36.0	-1.0	NW	50	(298, 298)	0.28	0.28	0.75
2	24	True	f	j	0.16625304101035	0	-35.0	-36.0	-1.0	NW	50	(298, 298)	0.28	0.28	0.75
2	24	True	j	f	0.2451881670858711	0	-35.0	-34.0	1.0	SE	50	(298, 298)	0.28	0.28	0.75
2	24	True	f	f	0.2146523329429328	1	-35.0	-36.0	-1.0	NW	50	(298, 298)	0.28	0.28	0.75
2	24	True	j	j	0.0547198341228067	1	-35.0	-34.0	1.0	NW	50	(298, 298)	0.28	0.28	0.75
2	24	True	j	f	0.2666518329642713	0	-35.0	-34.0	1.0	SE	50	(298, 298)	0.28	0.28	0.75
2	24	True	f	f	0.1438802080228924	1	-35.0	-36.0	-1.0	SE	50	(298, 298)	0.28	0.28	0.75
2	24	True	f	f	0.1362134581431746	1	-35.0	-36.0	-1.0	SE	50	(298, 298)	0.28	0.28	0.75
2	24	True	j	j	0.2005905001424253	1	-35.0	-34.0	1.0	NW	50	(298, 298)	0.28	0.28	0.75
2	24	True	f	f	0.2168996660038828	1	-35.0	-36.0	-1.0	SE	50	(298, 298)	0.28	0.28	0.75
2	24	True	f	f	0.1145992910023778	1	-35.0	-36.0	-1.0	NW	50	(298, 298)	0.28	0.28	0.75
2	24	True	f	f	0.1101187909953296	1	-35.0	-36.0	-1.0	NW	50	(298, 298)	0.28	0.28	0.75
2	24	True	f	j	0.2414919580332934	0	-35.0	-36.0	-1.0	NW	50	(298, 298)	0.28	0.28	0.75
2	24	True	f	f	0.3369582500308752	1	-35.0	-36.0	-1.0	SE	50	(298, 298)	0.28	0.28	0.75
2	24	True	j	f	0.1038924159947782	0	-35.0	-34.0	1.0	SE	50	(298, 298)	0.28	0.28	0.75
2	24	True	j	j	0.1627354591619223	1	-35.0	-34.0	1.0	SE	50	(298, 298)	0.28	0.28	0.75
2	24	True	f	j	0.1585996248759329	0	-35.0	-36.0	-1.0	NW	50	(298, 298)	0.28	0.28	0.75
2	24	True	f	j	0.2594900000840425	0	-35.0	-36.0	-1.0	NW	50	(298, 298)	0.28	0.28	0.75
2	24	True	f	j	0.0388061250559985	0	-35.0	-36.0	-1.0	SE	50	(298, 298)	0.28	0.28	0.75
2	24	True	j	j	0.0495225829072296	1	-35.0	-34.0	1.0	SE	50	(298, 298)	0.28	0.28	0.75
2	24	True	j	j	0.0234326249919831	1	-35.0	-34.0	1.0	SE	50	(298, 298)	0.28	0.28	0.75
2	24	True	f	j	0.0269046660978347	0	-35.0	-36.0	-1.0	SE	50	(298, 298)	0.28	0.28	0.75
2	24	True	f	j	0.2758907082024961	0	-35.0	-36.0	-1.0	NW	50	(298, 298)	0.28	0.28	0.75
2	24	True	j	j	0.2262574580963701	1	-35.0	-34.0	1.0	NW	50	(298, 298)	0.28	0.28	0.75
2	24	True	j	j	0.1843162500299513	1	-35.0	-34.0	1.0	SE	50	(298, 298)	0.28	0.28	0.75
2	24	True	j	f	0.138070415938273	0	-35.0	-34.0	1.0	SE	50	(298, 298)	0.28	0.28	0.75
2	24	True	f	f	0.0479846668895334	1	-35.0	-36.0	-1.0	NW	50	(298, 298)	0.28	0.28	0.75
2	24	True	f	f	0.2479145000688731	1	-35.0	-36.0	-1.0	NW	50	(298, 298)	0.28	0.28	0.75
2	24	True	j	j	0.0465129169169813	1	-35.0	-34.0	1.0	NW	50	(298, 298)	0.28	0.28	0.75
2	24	True	j	j	0.2928954579401761	1	-35.0	-34.0	1.0	SE	50	(298, 298)	0.28	0.28	0.75
2	24	True	f	f	0.209787999978289	1	-35.0	-36.0	-1.0	SE	50	(298, 298)	0.28	0.28	0.75
2	24	True	j	j	0.0440265410579741	1	-35.0	-34.0	1.0	NW	50	(298, 298)	0.28	0.28	0.75
2	24	True	f	f	0.0955049998592585	1	-35.0	-36.0	-1.0	NW	50	(298, 298)	0.28	0.28	0.75
2	24	True	f	f	0.1705835831817239	1	-35.0	-36.0	-1.0	NW	50	(298, 298)	0.28	0.28	0.75
2	24	True	f	f	0.0694635831750929	1	-35.0	-36.0	-1.0	NW	50	(298, 298)	0.28	0.28	0.75
2	24	True	j	j	0.1356602089945227	1	-35.0	-34.0	1.0	NW	50	(298, 298)	0.28	0.28	0.75
2	24	True	j	j	0.0363905830308795	1	-35.0	-34.0	1.0	SE	50	(298, 298)	0.28	0.28	0.75
2	24	True	f	j	0.2232380830682814	0	-35.0	-36.0	-1.0	SE	50	(298, 298)	0.28	0.28	0.75
2	24	True	f	f	0.0231238750275224	1	-35.0	-36.0	-1.0	NW	50	(298, 298)	0.28	0.28	0.75
2	24	True	j	j	0.0451377078425139	1	-35.0	-34.0	1.0	SE	50	(298, 298)	0.28	0.28	0.75
2	24	True	j	f	0.0655169999226927	0	-35.0	-34.0	1.0	NW	50	(298, 298)	0.28	0.28	0.75
2	24	True	f	j	0.2496874160133302	0	-35.0	-36.0	-1.0	SE	50	(298, 298)	0.28	0.28	0.75
2	24	True	j	j	0.0320635840762406	1	-35.0	-34.0	1.0	SE	50	(298, 298)	0.28	0.28	0.75
2	24	True	j	j	0.1585050830617547	1	-35.0	-34.0	1.0	SE	50	(298, 298)	0.28	0.28	0.75
2	24	True	f	f	0.0403719169553369	1	-35.0	-36.0	-1.0	NW	50	(298, 298)	0.28	0.28	0.75
2	24	True	j	j	0.2194077919702977	1	-35.0	-34.0	1.0	SE	50	(298, 298)	0.28	0.28	0.75
2	24	True	f	f	0.0554942078888416	1	-35.0	-36.0	-1.0	NW	50	(298, 298)	0.28	0.28	0.75
2	24	True	j	j	0.1726916248444467	1	-35.0	-34.0	1.0	SE	50	(298, 298)	0.28	0.28	0.75
2	24	True	f	f	0.0582204160746187	1	-35.0	-36.0	-1.0	NW	50	(298, 298)	0.28	0.28	0.75
2	24	True	f	j	0.1833103338722139	0	-35.0	-36.0	-1.0	SE	50	(298, 298)	0.28	0.28	0.75
2	24	True	f	f	0.2694026669487357	1	-35.0	-36.0	-1.0	SE	50	(298, 298)	0.28	0.28	0.75
2	24	True	f	j	0.2302728751674294	0	-35.0	-36.0	-1.0	SE	50	(298, 298)	0.28	0.28	0.75
2	24	True	j	j	0.1965159999672323	1	-35.0	-34.0	1.0	NW	50	(298, 298)	0.28	0.28	0.75
2	24	True	f	j	0.4515418750233948	0	-35.0	-36.0	-1.0	NW	50	(298, 298)	0.28	0.28	0.75
2	24	True	j	j	0.2311473749577999	1	-35.0	-34.0	1.0	SE	50	(298, 298)	0.28	0.28	0.75
2	24	True	f	j	0.1502576249185949	0	-35.0	-36.0	-1.0	SE	50	(298, 298)	0.28	0.28	0.75
2	24	True	j	f	0.1817605001851916	0	-35.0	-34.0	1.0	NW	50	(298, 298)	0.28	0.28	0.75
2	24	True	j	j	0.2581854588352144	1	-35.0	-34.0	1.0	SE	50	(298, 298)	0.28	0.28	0.75
2	24	True	j	j	0.1547277080826461	1	-35.0	-34.0	1.0	NW	50	(298, 298)	0.28	0.28	0.75
2	24	True	j	j	0.0339673329144716	1	-35.0	-34.0	1.0	NW	50	(298, 298)	0.28	0.28	0.75
2	24	True	j	j	0.2406404588837176	1	-35.0	-34.0	1.0	NW	50	(298, 298)	0.28	0.28	0.75
2	24	True	j	f	0.1296315828803926	0	-35.0	-34.0	1.0	SE	50	(298, 298)	0.28	0.28	0.75
