# Supplementary material for: The curriculum effect in visual learning: The role of readout dimensionality
Source: PLoS Comput Biol. 2026 Jul 24;22(7):e1014553. doi: 10.1371/journal.pcbi.1014553 (PMC13432104; doi:10.1371/journal.pcbi.1014553)
Supplement: S1 Data — (ZIP) [file pcbi.1014553.s009.zip › Data_Final_for_Repository/Non-sequential_subjects/Subject002/20250109_Subject002_NONSEQ_Day_3.csv]

Participant ID	Age	Train	Correct Response	Response	Response time (s)	Correct	Reference Angle (deg)	Orientation (deg)	Angle Separation (deg)	Corner	Viewing Distance (cm)	Stimulus Size (px)	Fixation Time	Probe Time	Cue Time
2	24	True	j	f	0.3667717911303043	0	-35.0	-34.0	1.0	NW	50	(298, 298)	0.28	0.28	0.75
2	24	True	f	j	0.1531242078635841	0	-35.0	-36.0	-1.0	NW	50	(298, 298)	0.28	0.28	0.75
2	24	True	j	f	0.2031489580404013	0	-35.0	-34.0	1.0	SE	50	(298, 298)	0.28	0.28	0.75
2	24	True	f	j	0.1251789578236639	0	-35.0	-36.0	-1.0	NW	50	(298, 298)	0.28	0.28	0.75
2	24	True	f	f	0.5424921249505132	1	-35.0	-36.0	-1.0	NW	50	(298, 298)	0.28	0.28	0.75
2	24	True	f	j	0.2290593341458588	0	-35.0	-36.0	-1.0	NW	50	(298, 298)	0.28	0.28	0.75
2	24	True	j	j	0.2609257919248193	1	-35.0	-34.0	1.0	NW	50	(298, 298)	0.28	0.28	0.75
2	24	True	j	j	0.4279644999187439	1	-35.0	-34.0	1.0	SE	50	(298, 298)	0.28	0.28	0.75
2	24	True	f	f	0.2333984579890966	1	-35.0	-36.0	-1.0	SE	50	(298, 298)	0.28	0.28	0.75
2	24	True	j	j	0.1901711670216173	1	-35.0	-34.0	1.0	SE	50	(298, 298)	0.28	0.28	0.75
2	24	True	j	j	0.2662516669370234	1	-35.0	-34.0	1.0	SE	50	(298, 298)	0.28	0.28	0.75
2	24	True	j	f	0.3816245419438928	0	-35.0	-34.0	1.0	NW	50	(298, 298)	0.28	0.28	0.75
2	24	True	j	j	0.2160754159558564	1	-35.0	-34.0	1.0	NW	50	(298, 298)	0.28	0.28	0.75
2	24	True	j	j	0.2945922079961747	1	-35.0	-34.0	1.0	NW	50	(298, 298)	0.28	0.28	0.75
2	24	True	j	j	0.1438045841641724	1	-35.0	-34.0	1.0	SE	50	(298, 298)	0.28	0.28	0.75
2	24	True	f	f	0.2521270830184221	1	-35.0	-36.0	-1.0	NW	50	(298, 298)	0.28	0.28	0.75
2	24	True	f	j	0.2193625830113887	0	-35.0	-36.0	-1.0	NW	50	(298, 298)	0.28	0.28	0.75
2	24	True	f	f	0.0821819170378148	1	-35.0	-36.0	-1.0	SE	50	(298, 298)	0.28	0.28	0.75
2	24	True	f	j	0.5017333750147372	0	-35.0	-36.0	-1.0	NW	50	(298, 298)	0.28	0.28	0.75
2	24	True	j	j	0.2160186250694096	1	-35.0	-34.0	1.0	SE	50	(298, 298)	0.28	0.28	0.75
2	24	True	f	f	0.2244366251397878	1	-35.0	-36.0	-1.0	NW	50	(298, 298)	0.28	0.28	0.75
2	24	True	f	j	0.2189001669175923	0	-35.0	-36.0	-1.0	SE	50	(298, 298)	0.28	0.28	0.75
2	24	True	f	f	0.2007340418640524	1	-35.0	-36.0	-1.0	NW	50	(298, 298)	0.28	0.28	0.75
2	24	True	j	f	0.1599795001093298	0	-35.0	-34.0	1.0	NW	50	(298, 298)	0.28	0.28	0.75
2	24	True	j	f	0.3202752091456204	0	-35.0	-34.0	1.0	SE	50	(298, 298)	0.28	0.28	0.75
2	24	True	j	f	0.2860435838811099	0	-35.0	-34.0	1.0	NW	50	(298, 298)	0.28	0.28	0.75
2	24	True	f	j	0.211667708819732	0	-35.0	-36.0	-1.0	SE	50	(298, 298)	0.28	0.28	0.75
2	24	True	j	j	0.2523233748506754	1	-35.0	-34.0	1.0	NW	50	(298, 298)	0.28	0.28	0.75
2	24	True	j	f	0.0251593338325619	0	-35.0	-34.0	1.0	NW	50	(298, 298)	0.28	0.28	0.75
2	24	True	j	j	0.1405579159036278	1	-35.0	-34.0	1.0	SE	50	(298, 298)	0.28	0.28	0.75
2	24	True	j	j	0.2901901660952717	1	-35.0	-34.0	1.0	SE	50	(298, 298)	0.28	0.28	0.75
2	24	True	f	j	0.2496579580474645	0	-35.0	-36.0	-1.0	SE	50	(298, 298)	0.28	0.28	0.75
2	24	True	f	j	0.1459091671276837	0	-35.0	-36.0	-1.0	SE	50	(298, 298)	0.28	0.28	0.75
2	24	True	j	j	0.2567230840213597	1	-35.0	-34.0	1.0	SE	50	(298, 298)	0.28	0.28	0.75
2	24	True	j	j	0.3381115419324487	1	-35.0	-34.0	1.0	SE	50	(298, 298)	0.28	0.28	0.75
2	24	True	f	f	0.2244262921158224	1	-35.0	-36.0	-1.0	NW	50	(298, 298)	0.28	0.28	0.75
2	24	True	j	j	0.2142231250181794	1	-35.0	-34.0	1.0	NW	50	(298, 298)	0.28	0.28	0.75
2	24	True	j	f	0.2674006249289959	0	-35.0	-34.0	1.0	SE	50	(298, 298)	0.28	0.28	0.75
2	24	True	j	f	0.116723165847361	0	-35.0	-34.0	1.0	NW	50	(298, 298)	0.28	0.28	0.75
2	24	True	j	f	0.2544907908886671	0	-35.0	-34.0	1.0	NW	50	(298, 298)	0.28	0.28	0.75
2	24	True	f	j	0.2055931249633431	0	-35.0	-36.0	-1.0	NW	50	(298, 298)	0.28	0.28	0.75
2	24	True	f	f	0.2506750409957021	1	-35.0	-36.0	-1.0	NW	50	(298, 298)	0.28	0.28	0.75
2	24	True	j	j	0.1257394170388579	1	-35.0	-34.0	1.0	SE	50	(298, 298)	0.28	0.28	0.75
2	24	True	j	j	0.2753283749334514	1	-35.0	-34.0	1.0	NW	50	(298, 298)	0.28	0.28	0.75
2	24	True	j	f	0.2266981669235974	0	-35.0	-34.0	1.0	NW	50	(298, 298)	0.28	0.28	0.75
2	24	True	j	j	0.2259434589650482	1	-35.0	-34.0	1.0	SE	50	(298, 298)	0.28	0.28	0.75
2	24	True	j	j	0.201332916971296	1	-35.0	-34.0	1.0	SE	50	(298, 298)	0.28	0.28	0.75
2	24	True	j	f	0.3069151670206338	0	-35.0	-34.0	1.0	SE	50	(298, 298)	0.28	0.28	0.75
2	24	True	f	f	0.0868102500680834	1	-35.0	-36.0	-1.0	NW	50	(298, 298)	0.28	0.28	0.75
2	24	True	f	f	0.2376135410740971	1	-35.0	-36.0	-1.0	SE	50	(298, 298)	0.28	0.28	0.75
2	24	True	f	j	0.3520860839635134	0	-35.0	-36.0	-1.0	NW	50	(298, 298)	0.28	0.28	0.75
2	24	True	f	f	0.2352830828167498	1	-35.0	-36.0	-1.0	SE	50	(298, 298)	0.28	0.28	0.75
2	24	True	f	f	0.2883682909887284	1	-35.0	-36.0	-1.0	SE	50	(298, 298)	0.28	0.28	0.75
2	24	True	f	j	0.2253934580367058	0	-35.0	-36.0	-1.0	SE	50	(298, 298)	0.28	0.28	0.75
2	24	True	f	j	0.1276227501221001	0	-35.0	-36.0	-1.0	SE	50	(298, 298)	0.28	0.28	0.75
2	24	True	j	j	0.2646455420181155	1	-35.0	-34.0	1.0	NW	50	(298, 298)	0.28	0.28	0.75
2	24	True	f	f	0.2585773749742657	1	-35.0	-36.0	-1.0	NW	50	(298, 298)	0.28	0.28	0.75
2	24	True	j	j	0.2472732078749686	1	-35.0	-34.0	1.0	SE	50	(298, 298)	0.28	0.28	0.75
2	24	True	j	f	0.3021306658629328	0	-35.0	-34.0	1.0	SE	50	(298, 298)	0.28	0.28	0.75
2	24	True	f	j	0.3716677080374211	0	-35.0	-36.0	-1.0	SE	50	(298, 298)	0.28	0.28	0.75
2	24	True	j	f	0.1994945409242063	0	-35.0	-34.0	1.0	SE	50	(298, 298)	0.28	0.28	0.75
2	24	True	f	j	0.1655835418496281	0	-35.0	-36.0	-1.0	SE	50	(298, 298)	0.28	0.28	0.75
2	24	True	f	j	0.052914333064109	0	-35.0	-36.0	-1.0	NW	50	(298, 298)	0.28	0.28	0.75
2	24	True	j	f	0.3530285409651696	0	-35.0	-34.0	1.0	NW	50	(298, 298)	0.28	0.28	0.75
2	24	True	f	f	0.193061500089243	1	-35.0	-36.0	-1.0	SE	50	(298, 298)	0.28	0.28	0.75
2	24	True	f	f	0.2428732919506728	1	-35.0	-36.0	-1.0	SE	50	(298, 298)	0.28	0.28	0.75
2	24	True	j	f	0.240587875014171	0	-35.0	-34.0	1.0	SE	50	(298, 298)	0.28	0.28	0.75
2	24	True	j	f	0.2523705409839749	0	-35.0	-34.0	1.0	SE	50	(298, 298)	0.28	0.28	0.75
2	24	True	j	j	0.2279525001067668	1	-35.0	-34.0	1.0	NW	50	(298, 298)	0.28	0.28	0.75
2	24	True	j	j	0.2707893748302012	1	-35.0	-34.0	1.0	SE	50	(298, 298)	0.28	0.28	0.75
2	24	True	j	f	0.2867767079733312	0	-35.0	-34.0	1.0	SE	50	(298, 298)	0.28	0.28	0.75
2	24	True	f	f	0.3341859588399529	1	-35.0	-36.0	-1.0	NW	50	(298, 298)	0.28	0.28	0.75
2	24	True	f	f	0.337334041018039	1	-35.0	-36.0	-1.0	SE	50	(298, 298)	0.28	0.28	0.75
2	24	True	j	f	0.1299569581169635	0	-35.0	-34.0	1.0	SE	50	(298, 298)	0.28	0.28	0.75
2	24	True	f	j	0.296843625139445	0	-35.0	-36.0	-1.0	NW	50	(298, 298)	0.28	0.28	0.75
2	24	True	f	f	0.2959183750208467	1	-35.0	-36.0	-1.0	NW	50	(298, 298)	0.28	0.28	0.75
2	24	True	j	j	0.2847692500799894	1	-35.0	-34.0	1.0	SE	50	(298, 298)	0.28	0.28	0.75
2	24	True	f	f	0.3203187920153141	1	-35.0	-36.0	-1.0	SE	50	(298, 298)	0.28	0.28	0.75
2	24	True	j	f	0.1258931669872254	0	-35.0	-34.0	1.0	NW	50	(298, 298)	0.28	0.28	0.75
2	24	True	f	f	0.2122474999632686	1	-35.0	-36.0	-1.0	NW	50	(298, 298)	0.28	0.28	0.75
2	24	True	j	f	0.2198494169861078	0	-35.0	-34.0	1.0	NW	50	(298, 298)	0.28	0.28	0.75
2	24	True	f	j	0.0738665000535547	0	-35.0	-36.0	-1.0	NW	50	(298, 298)	0.28	0.28	0.75
2	24	True	j	f	0.4266859169583767	0	-35.0	-34.0	1.0	SE	50	(298, 298)	0.28	0.28	0.75
2	24	True	j	f	0.3145822081714868	0	-35.0	-34.0	1.0	NW	50	(298, 298)	0.28	0.28	0.75
2	24	True	f	j	0.3125561669003218	0	-35.0	-36.0	-1.0	SE	50	(298, 298)	0.28	0.28	0.75
2	24	True	f	f	0.2117626669351011	1	-35.0	-36.0	-1.0	NW	50	(298, 298)	0.28	0.28	0.75
2	24	True	f	f	0.2757992909755558	1	-35.0	-36.0	-1.0	SE	50	(298, 298)	0.28	0.28	0.75
2	24	True	f	f	0.2843746249563992	1	-35.0	-36.0	-1.0	SE	50	(298, 298)	0.28	0.28	0.75
2	24	True	j	j	0.2755584579426795	1	-35.0	-34.0	1.0	NW	50	(298, 298)	0.28	0.28	0.75
2	24	True	j	j	0.2566578749101609	1	-35.0	-34.0	1.0	SE	50	(298, 298)	0.28	0.28	0.75
2	24	True	f	f	0.2441511659417301	1	-35.0	-36.0	-1.0	NW	50	(298, 298)	0.28	0.28	0.75
2	24	True	f	f	0.2545907921157777	1	-35.0	-36.0	-1.0	SE	50	(298, 298)	0.28	0.28	0.75
2	24	True	j	f	0.1029219171032309	0	-35.0	-34.0	1.0	NW	50	(298, 298)	0.28	0.28	0.75
2	24	True	j	f	0.298248624894768	0	-35.0	-34.0	1.0	SE	50	(298, 298)	0.28	0.28	0.75
2	24	True	j	j	0.2531223748810589	1	-35.0	-34.0	1.0	SE	50	(298, 298)	0.28	0.28	0.75
2	24	True	f	f	0.3045721671078354	1	-35.0	-36.0	-1.0	SE	50	(298, 298)	0.28	0.28	0.75
2	24	True	j	f	0.2823477080091834	0	-35.0	-34.0	1.0	NW	50	(298, 298)	0.28	0.28	0.75
2	24	True	j	f	0.2637914158403873	0	-35.0	-34.0	1.0	NW	50	(298, 298)	0.28	0.28	0.75
2	24	True	f	f	0.229085624916479	1	-35.0	-36.0	-1.0	NW	50	(298, 298)	0.28	0.28	0.75
2	24	True	j	f	0.0522598340176045	0	-35.0	-34.0	1.0	NW	50	(298, 298)	0.28	0.28	0.75
2	24	True	j	j	0.0716345410328358	1	-35.0	-34.0	1.0	NW	50	(298, 298)	0.28	0.28	0.75
2	24	True	f	f	0.2849943749606609	1	-35.0	-36.0	-1.0	SE	50	(298, 298)	0.28	0.28	0.75
2	24	True	j	f	0.2402266249991953	0	-35.0	-34.0	1.0	SE	50	(298, 298)	0.28	0.28	0.75
2	24	True	f	f	0.2302105422131717	1	-35.0	-36.0	-1.0	NW	50	(298, 298)	0.28	0.28	0.75
2	24	True	j	j	0.2970167079474777	1	-35.0	-34.0	1.0	NW	50	(298, 298)	0.28	0.28	0.75
2	24	True	j	j	0.0850925000850111	1	-35.0	-34.0	1.0	NW	50	(298, 298)	0.28	0.28	0.75
2	24	True	f	f	0.1489060840103775	1	-35.0	-36.0	-1.0	SE	50	(298, 298)	0.28	0.28	0.75
2	24	True	f	j	0.1484246251638978	0	-35.0	-36.0	-1.0	SE	50	(298, 298)	0.28	0.28	0.75
2	24	True	j	f	0.253746666945517	0	-35.0	-34.0	1.0	NW	50	(298, 298)	0.28	0.28	0.75
2	24	True	j	j	0.1615157919004559	1	-35.0	-34.0	1.0	NW	50	(298, 298)	0.28	0.28	0.75
2	24	True	j	f	0.0367575001437217	0	-35.0	-34.0	1.0	NW	50	(298, 298)	0.28	0.28	0.75
2	24	True	j	j	0.0848838328383863	1	-35.0	-34.0	1.0	NW	50	(298, 298)	0.28	0.28	0.75
2	24	True	f	f	0.2356445000041276	1	-35.0	-36.0	-1.0	SE	50	(298, 298)	0.28	0.28	0.75
2	24	True	f	j	0.4134235829114914	0	-35.0	-36.0	-1.0	SE	50	(298, 298)	0.28	0.28	0.75
2	24	True	j	f	0.2914538339246064	0	-35.0	-34.0	1.0	NW	50	(298, 298)	0.28	0.28	0.75
2	24	True	f	f	0.2357273751404136	1	-35.0	-36.0	-1.0	NW	50	(298, 298)	0.28	0.28	0.75
2	24	True	j	j	0.0889205830171704	1	-35.0	-34.0	1.0	SE	50	(298, 298)	0.28	0.28	0.75
2	24	True	j	j	0.2300032910425216	1	-35.0	-34.0	1.0	SE	50	(298, 298)	0.28	0.28	0.75
2	24	True	j	j	0.2108070829417556	1	-35.0	-34.0	1.0	SE	50	(298, 298)	0.28	0.28	0.75
2	24	True	f	f	0.2940084999427199	1	-35.0	-36.0	-1.0	NW	50	(298, 298)	0.28	0.28	0.75
2	24	True	j	j	0.0831639999523758	1	-35.0	-34.0	1.0	NW	50	(298, 298)	0.28	0.28	0.75
2	24	True	j	j	0.0205279998481273	1	-35.0	-34.0	1.0	NW	50	(298, 298)	0.28	0.28	0.75
2	24	True	j	j	0.2514549589250237	1	-35.0	-34.0	1.0	SE	50	(298, 298)	0.28	0.28	0.75
2	24	True	j	f	0.268041166011244	0	-35.0	-34.0	1.0	SE	50	(298, 298)	0.28	0.28	0.75
2	24	True	f	j	0.2343427499290555	0	-35.0	-36.0	-1.0	SE	50	(298, 298)	0.28	0.28	0.75
2	24	True	f	f	0.1886480839457363	1	-35.0	-36.0	-1.0	SE	50	(298, 298)	0.28	0.28	0.75
2	24	True	j	j	0.1218447079882025	1	-35.0	-34.0	1.0	NW	50	(298, 298)	0.28	0.28	0.75
2	24	True	j	j	0.2355577910784632	1	-35.0	-34.0	1.0	NW	50	(298, 298)	0.28	0.28	0.75
2	24	True	f	j	0.2590623330324888	0	-35.0	-36.0	-1.0	SE	50	(298, 298)	0.28	0.28	0.75
2	24	True	f	f	0.1120770410634577	1	-35.0	-36.0	-1.0	NW	50	(298, 298)	0.28	0.28	0.75
2	24	True	j	j	0.0358804590068757	1	-35.0	-34.0	1.0	NW	50	(298, 298)	0.28	0.28	0.75
2	24	True	j	j	0.2875754160340875	1	-35.0	-34.0	1.0	NW	50	(298, 298)	0.28	0.28	0.75
2	24	True	f	j	0.4503713750746101	0	-35.0	-36.0	-1.0	NW	50	(298, 298)	0.28	0.28	0.75
2	24	True	f	j	0.1954361251555383	0	-35.0	-36.0	-1.0	SE	50	(298, 298)	0.28	0.28	0.75
2	24	True	f	j	0.3736791659612208	0	-35.0	-36.0	-1.0	NW	50	(298, 298)	0.28	0.28	0.75
2	24	True	j	j	0.2728815409354865	1	-35.0	-34.0	1.0	SE	50	(298, 298)	0.28	0.28	0.75
2	24	True	f	f	0.2148556660395115	1	-35.0	-36.0	-1.0	SE	50	(298, 298)	0.28	0.28	0.75
2	24	True	f	j	0.2479163750540465	0	-35.0	-36.0	-1.0	NW	50	(298, 298)	0.28	0.28	0.75
2	24	True	j	j	0.2774785840883851	1	-35.0	-34.0	1.0	SE	50	(298, 298)	0.28	0.28	0.75
2	24	True	f	f	0.2861983340699225	1	-35.0	-36.0	-1.0	NW	50	(298, 298)	0.28	0.28	0.75
2	24	True	j	j	0.341663375031203	1	-35.0	-34.0	1.0	SE	50	(298, 298)	0.28	0.28	0.75
2	24	True	j	j	0.2350841669831425	1	-35.0	-34.0	1.0	SE	50	(298, 298)	0.28	0.28	0.75
2	24	True	j	j	0.2634909998159855	1	-35.0	-34.0	1.0	SE	50	(298, 298)	0.28	0.28	0.75
2	24	True	f	j	0.252015917096287	0	-35.0	-36.0	-1.0	NW	50	(298, 298)	0.28	0.28	0.75
2	24	True	j	j	0.228936375118792	1	-35.0	-34.0	1.0	SE	50	(298, 298)	0.28	0.28	0.75
2	24	True	f	j	0.293275750009343	0	-35.0	-36.0	-1.0	SE	50	(298, 298)	0.28	0.28	0.75
2	24	True	f	f	0.2912781659979373	1	-35.0	-36.0	-1.0	NW	50	(298, 298)	0.28	0.28	0.75
2	24	True	j	j	0.2524211250711232	1	-35.0	-34.0	1.0	SE	50	(298, 298)	0.28	0.28	0.75
2	24	True	j	j	0.2536890420597046	1	-35.0	-34.0	1.0	SE	50	(298, 298)	0.28	0.28	0.75
2	24	True	f	j	0.1931922081857919	0	-35.0	-36.0	-1.0	SE	50	(298, 298)	0.28	0.28	0.75
2	24	True	j	j	0.1669444169383496	1	-35.0	-34.0	1.0	NW	50	(298, 298)	0.28	0.28	0.75
2	24	True	j	j	0.1833203749265521	1	-35.0	-34.0	1.0	SE	50	(298, 298)	0.28	0.28	0.75
2	24	True	j	f	0.1982953750994056	0	-35.0	-34.0	1.0	NW	50	(298, 298)	0.28	0.28	0.75
2	24	True	f	j	0.2173409170936793	0	-35.0	-36.0	-1.0	NW	50	(298, 298)	0.28	0.28	0.75
2	24	True	j	j	0.2538786251097917	1	-35.0	-34.0	1.0	NW	50	(298, 298)	0.28	0.28	0.75
2	24	True	f	f	0.2834252920001745	1	-35.0	-36.0	-1.0	NW	50	(298, 298)	0.28	0.28	0.75
2	24	True	f	j	0.1965759580489248	0	-35.0	-36.0	-1.0	NW	50	(298, 298)	0.28	0.28	0.75
2	24	True	j	j	0.0923681249842047	1	-35.0	-34.0	1.0	SE	50	(298, 298)	0.28	0.28	0.75
2	24	True	j	f	0.2113159580621868	0	-35.0	-34.0	1.0	SE	50	(298, 298)	0.28	0.28	0.75
2	24	True	f	f	1.170405625132844	1	-35.0	-36.0	-1.0	SE	50	(298, 298)	0.28	0.28	0.75
2	24	True	j	j	0.2780577498488128	1	-35.0	-34.0	1.0	NW	50	(298, 298)	0.28	0.28	0.75
2	24	True	f	j	0.2471502090338617	0	-35.0	-36.0	-1.0	SE	50	(298, 298)	0.28	0.28	0.75
2	24	True	j	j	0.0584860409144312	1	-35.0	-34.0	1.0	SE	50	(298, 298)	0.28	0.28	0.75
2	24	True	j	j	0.3685850829351693	1	-35.0	-34.0	1.0	NW	50	(298, 298)	0.28	0.28	0.75
2	24	True	j	j	0.2303321671206504	1	-35.0	-34.0	1.0	NW	50	(298, 298)	0.28	0.28	0.75
2	24	True	f	j	0.0855387919582426	0	-35.0	-36.0	-1.0	NW	50	(298, 298)	0.28	0.28	0.75
2	24	True	j	j	0.0332086668349802	1	-35.0	-34.0	1.0	NW	50	(298, 298)	0.28	0.28	0.75
2	24	True	f	j	0.3608430000022053	0	-35.0	-36.0	-1.0	NW	50	(298, 298)	0.28	0.28	0.75
2	24	True	f	f	0.2213387920055538	1	-35.0	-36.0	-1.0	SE	50	(298, 298)	0.28	0.28	0.75
2	24	True	f	j	0.261631750036031	0	-35.0	-36.0	-1.0	SE	50	(298, 298)	0.28	0.28	0.75
2	24	True	j	j	0.2400362079497426	1	-35.0	-34.0	1.0	NW	50	(298, 298)	0.28	0.28	0.75
2	24	True	f	j	0.2309492910280823	0	-35.0	-36.0	-1.0	NW	50	(298, 298)	0.28	0.28	0.75
2	24	True	j	j	0.2633787500672042	1	-35.0	-34.0	1.0	SE	50	(298, 298)	0.28	0.28	0.75
2	24	True	j	j	0.2491742090787738	1	-35.0	-34.0	1.0	SE	50	(298, 298)	0.28	0.28	0.75
2	24	True	j	j	0.1950465829577297	1	-35.0	-34.0	1.0	NW	50	(298, 298)	0.28	0.28	0.75
2	24	True	f	j	0.2478247501421719	0	-35.0	-36.0	-1.0	NW	50	(298, 298)	0.28	0.28	0.75
2	24	True	j	j	0.0718052498996257	1	-35.0	-34.0	1.0	SE	50	(298, 298)	0.28	0.28	0.75
2	24	True	f	j	0.25125762517564	0	-35.0	-36.0	-1.0	NW	50	(298, 298)	0.28	0.28	0.75
2	24	True	j	j	0.0731388749554753	1	-35.0	-34.0	1.0	SE	50	(298, 298)	0.28	0.28	0.75
2	24	True	j	j	0.0427171671763062	1	-35.0	-34.0	1.0	SE	50	(298, 298)	0.28	0.28	0.75
2	24	True	j	j	0.2747876250650733	1	-35.0	-34.0	1.0	SE	50	(298, 298)	0.28	0.28	0.75
2	24	True	j	j	0.1900951249990612	1	-35.0	-34.0	1.0	SE	50	(298, 298)	0.28	0.28	0.75
2	24	True	f	j	0.1676499999593943	0	-35.0	-36.0	-1.0	NW	50	(298, 298)	0.28	0.28	0.75
2	24	True	j	j	0.1851925000082701	1	-35.0	-34.0	1.0	NW	50	(298, 298)	0.28	0.28	0.75
2	24	True	f	j	0.0603887080214917	0	-35.0	-36.0	-1.0	SE	50	(298, 298)	0.28	0.28	0.75
2	24	True	j	j	0.202777124941349	1	-35.0	-34.0	1.0	NW	50	(298, 298)	0.28	0.28	0.75
2	24	True	j	j	0.3313134158961475	1	-35.0	-34.0	1.0	NW	50	(298, 298)	0.28	0.28	0.75
2	24	True	f	j	0.2699546250514686	0	-35.0	-36.0	-1.0	NW	50	(298, 298)	0.28	0.28	0.75
2	24	True	f	f	0.156581874936819	1	-35.0	-36.0	-1.0	NW	50	(298, 298)	0.28	0.28	0.75
2	24	True	f	f	0.2909355000592768	1	-35.0	-36.0	-1.0	SE	50	(298, 298)	0.28	0.28	0.75
2	24	True	j	j	0.4139140001498163	1	-35.0	-34.0	1.0	NW	50	(298, 298)	0.28	0.28	0.75
2	24	True	f	f	0.2412851660046726	1	-35.0	-36.0	-1.0	SE	50	(298, 298)	0.28	0.28	0.75
2	24	True	f	f	0.0606928749475628	1	-35.0	-36.0	-1.0	NW	50	(298, 298)	0.28	0.28	0.75
2	24	True	j	j	0.2467555420007556	1	-35.0	-34.0	1.0	NW	50	(298, 298)	0.28	0.28	0.75
2	24	True	f	j	0.3108065000269562	0	-35.0	-36.0	-1.0	SE	50	(298, 298)	0.28	0.28	0.75
2	24	True	j	j	0.0580890418495982	1	-35.0	-34.0	1.0	NW	50	(298, 298)	0.28	0.28	0.75
2	24	True	f	j	0.2823802498169243	0	-35.0	-36.0	-1.0	SE	50	(298, 298)	0.28	0.28	0.75
2	24	True	f	f	0.1796604159753769	1	-35.0	-36.0	-1.0	NW	50	(298, 298)	0.28	0.28	0.75
2	24	True	f	j	0.1036510418634861	0	-35.0	-36.0	-1.0	NW	50	(298, 298)	0.28	0.28	0.75
2	24	True	f	j	0.0324450831394642	0	-35.0	-36.0	-1.0	SE	50	(298, 298)	0.28	0.28	0.75
2	24	True	j	j	0.855148958042264	1	-35.0	-34.0	1.0	SE	50	(298, 298)	0.28	0.28	0.75
2	24	True	f	j	0.162968167103827	0	-35.0	-36.0	-1.0	NW	50	(298, 298)	0.28	0.28	0.75
2	24	True	j	j	0.2754771669860929	1	-35.0	-34.0	1.0	SE	50	(298, 298)	0.28	0.28	0.75
2	24	True	j	j	0.1867235829122364	1	-35.0	-34.0	1.0	NW	50	(298, 298)	0.28	0.28	0.75
2	24	True	f	f	0.1833768750075251	1	-35.0	-36.0	-1.0	SE	50	(298, 298)	0.28	0.28	0.75
2	24	True	j	j	0.2621887091081589	1	-35.0	-34.0	1.0	NW	50	(298, 298)	0.28	0.28	0.75
2	24	True	j	f	0.0105518330819904	0	-35.0	-34.0	1.0	NW	50	(298, 298)	0.28	0.28	0.75
2	24	True	f	j	0.0113351249601691	0	-35.0	-36.0	-1.0	NW	50	(298, 298)	0.28	0.28	0.75
2	24	True	f	j	0.0084037911146879	0	-35.0	-36.0	-1.0	NW	50	(298, 298)	0.28	0.28	0.75
2	24	True	f	j	0.195620542159304	0	-35.0	-36.0	-1.0	NW	50	(298, 298)	0.28	0.28	0.75
2	24	True	f	f	0.0192764590028673	1	-35.0	-36.0	-1.0	SE	50	(298, 298)	0.28	0.28	0.75
2	24	True	f	f	0.2563156669493764	1	-35.0	-36.0	-1.0	SE	50	(298, 298)	0.28	0.28	0.75
2	24	True	j	f	0.0950117500033229	0	-35.0	-34.0	1.0	NW	50	(298, 298)	0.28	0.28	0.75
2	24	True	f	j	0.1187122918199747	0	-35.0	-36.0	-1.0	SE	50	(298, 298)	0.28	0.28	0.75
2	24	True	f	f	0.010531332809478	1	-35.0	-36.0	-1.0	NW	50	(298, 298)	0.28	0.28	0.75
2	24	True	f	f	0.2986943749710917	1	-35.0	-36.0	-1.0	SE	50	(298, 298)	0.28	0.28	0.75
2	24	True	j	f	0.306710084201768	0	-35.0	-34.0	1.0	SE	50	(298, 298)	0.28	0.28	0.75
2	24	True	f	f	0.2390097910538315	1	-35.0	-36.0	-1.0	SE	50	(298, 298)	0.28	0.28	0.75
2	24	True	j	j	0.2895107090007514	1	-35.0	-34.0	1.0	NW	50	(298, 298)	0.28	0.28	0.75
2	24	True	f	j	0.2313835830427706	0	-35.0	-36.0	-1.0	SE	50	(298, 298)	0.28	0.28	0.75
2	24	True	j	j	0.1583431249018758	1	-35.0	-34.0	1.0	NW	50	(298, 298)	0.28	0.28	0.75
2	24	True	j	j	0.2805400830693543	1	-35.0	-34.0	1.0	NW	50	(298, 298)	0.28	0.28	0.75
2	24	True	f	j	0.242530417162925	0	-35.0	-36.0	-1.0	SE	50	(298, 298)	0.28	0.28	0.75
2	24	True	f	j	0.0193287918809801	0	-35.0	-36.0	-1.0	NW	50	(298, 298)	0.28	0.28	0.75
2	24	True	f	f	0.2472131249960512	1	-35.0	-36.0	-1.0	NW	50	(298, 298)	0.28	0.28	0.75
2	24	True	f	f	0.4038646251428872	1	-35.0	-36.0	-1.0	SE	50	(298, 298)	0.28	0.28	0.75
2	24	True	j	j	0.2388999590184539	1	-35.0	-34.0	1.0	NW	50	(298, 298)	0.28	0.28	0.75
2	24	True	j	j	0.2103670409414917	1	-35.0	-34.0	1.0	SE	50	(298, 298)	0.28	0.28	0.75
2	24	True	f	j	0.2469162500929087	0	-35.0	-36.0	-1.0	NW	50	(298, 298)	0.28	0.28	0.75
2	24	True	j	j	0.1041697079781442	1	-35.0	-34.0	1.0	SE	50	(298, 298)	0.28	0.28	0.75
2	24	True	f	f	0.1146037501748651	1	-35.0	-36.0	-1.0	NW	50	(298, 298)	0.28	0.28	0.75
2	24	True	f	j	0.2344726249575615	0	-35.0	-36.0	-1.0	SE	50	(298, 298)	0.28	0.28	0.75
2	24	True	f	f	0.3085018328856677	1	-35.0	-36.0	-1.0	SE	50	(298, 298)	0.28	0.28	0.75
2	24	True	j	j	0.079636458074674	1	-35.0	-34.0	1.0	NW	50	(298, 298)	0.28	0.28	0.75
2	24	True	j	j	0.2243471248075366	1	-35.0	-34.0	1.0	SE	50	(298, 298)	0.28	0.28	0.75
2	24	True	j	j	0.3267002911306917	1	-35.0	-34.0	1.0	SE	50	(298, 298)	0.28	0.28	0.75
2	24	True	f	j	0.0972483749501407	0	-35.0	-36.0	-1.0	NW	50	(298, 298)	0.28	0.28	0.75
2	24	True	j	j	0.2640201249159872	1	-35.0	-34.0	1.0	SE	50	(298, 298)	0.28	0.28	0.75
2	24	True	j	f	0.0461400421336293	0	-35.0	-34.0	1.0	NW	50	(298, 298)	0.28	0.28	0.75
2	24	True	f	f	0.0169022919144481	1	-35.0	-36.0	-1.0	SE	50	(298, 298)	0.28	0.28	0.75
2	24	True	f	f	0.3963440000079572	1	-35.0	-36.0	-1.0	SE	50	(298, 298)	0.28	0.28	0.75
2	24	True	f	j	0.1566840829327702	0	-35.0	-36.0	-1.0	SE	50	(298, 298)	0.28	0.28	0.75
2	24	True	j	j	0.0439995001070201	1	-35.0	-34.0	1.0	NW	50	(298, 298)	0.28	0.28	0.75
2	24	True	f	j	0.1815479171928018	0	-35.0	-36.0	-1.0	SE	50	(298, 298)	0.28	0.28	0.75
2	24	True	j	f	0.0889951661229133	0	-35.0	-34.0	1.0	NW	50	(298, 298)	0.28	0.28	0.75
2	24	True	j	f	0.0704750420991331	0	-35.0	-34.0	1.0	SE	50	(298, 298)	0.28	0.28	0.75
2	24	True	f	j	0.2421102500520646	0	-35.0	-36.0	-1.0	NW	50	(298, 298)	0.28	0.28	0.75
2	24	True	j	f	0.4293187910225242	0	-35.0	-34.0	1.0	NW	50	(298, 298)	0.28	0.28	0.75
2	24	True	j	j	0.0533945830538868	1	-35.0	-34.0	1.0	SE	50	(298, 298)	0.28	0.28	0.75
2	24	True	f	f	0.1779545000754296	1	-35.0	-36.0	-1.0	SE	50	(298, 298)	0.28	0.28	0.75
2	24	True	f	j	0.2417073750402778	0	-35.0	-36.0	-1.0	NW	50	(298, 298)	0.28	0.28	0.75
2	24	True	j	j	0.2797561669722199	1	-35.0	-34.0	1.0	SE	50	(298, 298)	0.28	0.28	0.75
2	24	True	f	f	0.1790875419974327	1	-35.0	-36.0	-1.0	NW	50	(298, 298)	0.28	0.28	0.75
2	24	True	j	j	0.2899978749919683	1	-35.0	-34.0	1.0	SE	50	(298, 298)	0.28	0.28	0.75
2	24	True	f	f	0.1893384999129921	1	-35.0	-36.0	-1.0	NW	50	(298, 298)	0.28	0.28	0.75
2	24	True	f	j	0.1353339168708771	0	-35.0	-36.0	-1.0	SE	50	(298, 298)	0.28	0.28	0.75
2	24	True	j	j	0.2357512088492512	1	-35.0	-34.0	1.0	NW	50	(298, 298)	0.28	0.28	0.75
2	24	True	j	j	0.1442311669234186	1	-35.0	-34.0	1.0	NW	50	(298, 298)	0.28	0.28	0.75
2	24	True	j	j	0.0148387921508401	1	-35.0	-34.0	1.0	NW	50	(298, 298)	0.28	0.28	0.75
2	24	True	f	f	0.2790530410129577	1	-35.0	-36.0	-1.0	SE	50	(298, 298)	0.28	0.28	0.75
2	24	True	j	f	0.3305927498731762	0	-35.0	-34.0	1.0	NW	50	(298, 298)	0.28	0.28	0.75
2	24	True	j	j	0.1891512498259544	1	-35.0	-34.0	1.0	NW	50	(298, 298)	0.28	0.28	0.75
2	24	True	j	j	0.2264507501386106	1	-35.0	-34.0	1.0	SE	50	(298, 298)	0.28	0.28	0.75
2	24	True	j	f	0.0645370408892631	0	-35.0	-34.0	1.0	NW	50	(298, 298)	0.28	0.28	0.75
2	24	True	f	j	0.2179090839345008	0	-35.0	-36.0	-1.0	SE	50	(298, 298)	0.28	0.28	0.75
2	24	True	f	f	0.1652720000129193	1	-35.0	-36.0	-1.0	SE	50	(298, 298)	0.28	0.28	0.75
2	24	True	f	f	0.0428007498849183	1	-35.0	-36.0	-1.0	NW	50	(298, 298)	0.28	0.28	0.75
2	24	True	j	f	0.2642777909059077	0	-35.0	-34.0	1.0	NW	50	(298, 298)	0.28	0.28	0.75
2	24	True	f	j	0.0153812910430133	0	-35.0	-36.0	-1.0	NW	50	(298, 298)	0.28	0.28	0.75
2	24	True	f	f	0.0810525841079652	1	-35.0	-36.0	-1.0	SE	50	(298, 298)	0.28	0.28	0.75
2	24	True	f	j	0.3797823330387473	0	-35.0	-36.0	-1.0	SE	50	(298, 298)	0.28	0.28	0.75
2	24	True	j	f	0.4249802089761942	0	-35.0	-34.0	1.0	NW	50	(298, 298)	0.28	0.28	0.75
2	24	True	f	j	0.2609776668250561	0	-35.0	-36.0	-1.0	SE	50	(298, 298)	0.28	0.28	0.75
2	24	True	f	j	0.2387302920687943	0	-35.0	-36.0	-1.0	NW	50	(298, 298)	0.28	0.28	0.75
2	24	True	f	f	0.3444211662281304	1	-35.0	-36.0	-1.0	NW	50	(298, 298)	0.28	0.28	0.75
2	24	True	f	j	0.1526164999231696	0	-35.0	-36.0	-1.0	NW	50	(298, 298)	0.28	0.28	0.75
2	24	True	f	j	0.2091420411597937	0	-35.0	-36.0	-1.0	NW	50	(298, 298)	0.28	0.28	0.75
2	24	True	j	j	0.2241132080089301	1	-35.0	-34.0	1.0	NW	50	(298, 298)	0.28	0.28	0.75
2	24	True	j	j	0.1823685830458998	1	-35.0	-34.0	1.0	SE	50	(298, 298)	0.28	0.28	0.75
2	24	True	j	j	0.0526711249258369	1	-35.0	-34.0	1.0	NW	50	(298, 298)	0.28	0.28	0.75
2	24	True	j	j	0.210625333013013	1	-35.0	-34.0	1.0	NW	50	(298, 298)	0.28	0.28	0.75
2	24	True	j	j	0.0639454170595854	1	-35.0	-34.0	1.0	NW	50	(298, 298)	0.28	0.28	0.75
2	24	True	f	f	0.0565199998673051	1	-35.0	-36.0	-1.0	NW	50	(298, 298)	0.28	0.28	0.75
2	24	True	j	j	0.2669952500145882	1	-35.0	-34.0	1.0	SE	50	(298, 298)	0.28	0.28	0.75
2	24	True	j	j	0.1817364171147346	1	-35.0	-34.0	1.0	SE	50	(298, 298)	0.28	0.28	0.75
2	24	True	f	j	0.2527608328964561	0	-35.0	-36.0	-1.0	SE	50	(298, 298)	0.28	0.28	0.75
2	24	True	f	f	0.1135932498145848	1	-35.0	-36.0	-1.0	SE	50	(298, 298)	0.28	0.28	0.75
2	24	True	j	j	0.1602308328729123	1	-35.0	-34.0	1.0	NW	50	(298, 298)	0.28	0.28	0.75
2	24	True	f	j	0.2358840000815689	0	-35.0	-36.0	-1.0	SE	50	(298, 298)	0.28	0.28	0.75
2	24	True	f	f	0.1868844160344451	1	-35.0	-36.0	-1.0	NW	50	(298, 298)	0.28	0.28	0.75
2	24	True	f	j	0.2192070831079036	0	-35.0	-36.0	-1.0	SE	50	(298, 298)	0.28	0.28	0.75
2	24	True	f	j	0.1931390420068055	0	-35.0	-36.0	-1.0	SE	50	(298, 298)	0.28	0.28	0.75
2	24	True	f	f	0.2128874158952385	1	-35.0	-36.0	-1.0	NW	50	(298, 298)	0.28	0.28	0.75
2	24	True	f	j	0.2689017090015113	0	-35.0	-36.0	-1.0	NW	50	(298, 298)	0.28	0.28	0.75
2	24	True	f	j	0.1934167498257011	0	-35.0	-36.0	-1.0	NW	50	(298, 298)	0.28	0.28	0.75
2	24	True	j	j	0.317921333014965	1	-35.0	-34.0	1.0	SE	50	(298, 298)	0.28	0.28	0.75
2	24	True	f	f	0.2043483750894665	1	-35.0	-36.0	-1.0	NW	50	(298, 298)	0.28	0.28	0.75
2	24	True	j	f	0.205251625040546	0	-35.0	-34.0	1.0	SE	50	(298, 298)	0.28	0.28	0.75
2	24	True	f	j	0.7681228329893202	0	-35.0	-36.0	-1.0	NW	50	(298, 298)	0.28	0.28	0.75
2	24	True	j	j	0.2707645420450717	1	-35.0	-34.0	1.0	SE	50	(298, 298)	0.28	0.28	0.75
2	24	True	j	j	0.2646239579189569	1	-35.0	-34.0	1.0	SE	50	(298, 298)	0.28	0.28	0.75
2	24	True	j	j	0.2990005000028759	1	-35.0	-34.0	1.0	NW	50	(298, 298)	0.28	0.28	0.75
2	24	True	f	f	0.1987162919249385	1	-35.0	-36.0	-1.0	SE	50	(298, 298)	0.28	0.28	0.75
2	24	True	j	f	0.3263335002120584	0	-35.0	-34.0	1.0	SE	50	(298, 298)	0.28	0.28	0.75
2	24	True	f	f	0.2243585838004946	1	-35.0	-36.0	-1.0	NW	50	(298, 298)	0.28	0.28	0.75
2	24	True	j	f	0.3358831668738276	0	-35.0	-34.0	1.0	NW	50	(298, 298)	0.28	0.28	0.75
2	24	True	j	j	0.2239165839273482	1	-35.0	-34.0	1.0	NW	50	(298, 298)	0.28	0.28	0.75
2	24	True	j	j	0.1252830410376191	1	-35.0	-34.0	1.0	NW	50	(298, 298)	0.28	0.28	0.75
2	24	True	j	j	0.1996322500053793	1	-35.0	-34.0	1.0	SE	50	(298, 298)	0.28	0.28	0.75
2	24	True	f	f	0.3866713750176132	1	-35.0	-36.0	-1.0	SE	50	(298, 298)	0.28	0.28	0.75
2	24	True	f	j	0.2257239168975502	0	-35.0	-36.0	-1.0	SE	50	(298, 298)	0.28	0.28	0.75
2	24	True	f	f	0.3088742080144584	1	-35.0	-36.0	-1.0	NW	50	(298, 298)	0.28	0.28	0.75
2	24	True	f	f	0.3157551249023527	1	-35.0	-36.0	-1.0	SE	50	(298, 298)	0.28	0.28	0.75
2	24	True	f	j	0.2231501250062137	0	-35.0	-36.0	-1.0	NW	50	(298, 298)	0.28	0.28	0.75
2	24	True	f	f	0.0175401659216731	1	-35.0	-36.0	-1.0	NW	50	(298, 298)	0.28	0.28	0.75
2	24	True	f	f	0.2213182500563562	1	-35.0	-36.0	-1.0	SE	50	(298, 298)	0.28	0.28	0.75
2	24	True	f	f	0.1921057500876486	1	-35.0	-36.0	-1.0	SE	50	(298, 298)	0.28	0.28	0.75
2	24	True	f	j	0.1884385000448674	0	-35.0	-36.0	-1.0	NW	50	(298, 298)	0.28	0.28	0.75
2	24	True	j	f	0.2613869591150433	0	-35.0	-34.0	1.0	NW	50	(298, 298)	0.28	0.28	0.75
2	24	True	j	j	0.2523067910224199	1	-35.0	-34.0	1.0	SE	50	(298, 298)	0.28	0.28	0.75
