# Supplementary material for: The curriculum effect in visual learning: The role of readout dimensionality
Source: PLoS Comput Biol. 2026 Jul 24;22(7):e1014553. doi: 10.1371/journal.pcbi.1014553 (PMC13432104; doi:10.1371/journal.pcbi.1014553)
Supplement: S1 Data — (ZIP) [file pcbi.1014553.s009.zip › Data_Final_for_Repository/Non-sequential_subjects/Subject005/20250122_Subject005_NONSEQ_Day_3.csv]

Participant ID	Age	Train	Correct Response	Response	Response time (s)	Correct	Reference Angle (deg)	Orientation (deg)	Angle Separation (deg)	Corner	Viewing Distance (cm)	Stimulus Size (px)	Fixation Time	Probe Time	Cue Time
5	19	True	j	j	0.8819892923347652	1	-35.0	-34.0	1.0	NW	55	(251, 251)	0.28	0.28	0.75
5	19	True	j	j	0.0934027498587966	1	-35.0	-34.0	1.0	NW	55	(251, 251)	0.28	0.28	0.75
5	19	True	j	f	0.1737634581513703	0	-35.0	-34.0	1.0	NW	55	(251, 251)	0.28	0.28	0.75
5	19	True	f	f	0.7424451657570899	1	-35.0	-36.0	-1.0	SE	55	(251, 251)	0.28	0.28	0.75
5	19	True	j	j	0.5166590833105147	1	-35.0	-34.0	1.0	SE	55	(251, 251)	0.28	0.28	0.75
5	19	True	j	f	1.1751720421016216	0	-35.0	-34.0	1.0	NW	55	(251, 251)	0.28	0.28	0.75
5	19	True	j	j	0.6803785841912031	1	-35.0	-34.0	1.0	SE	55	(251, 251)	0.28	0.28	0.75
5	19	True	f	j	0.4464360838755965	0	-35.0	-36.0	-1.0	NW	55	(251, 251)	0.28	0.28	0.75
5	19	True	j	j	0.3872517910785973	1	-35.0	-34.0	1.0	NW	55	(251, 251)	0.28	0.28	0.75
5	19	True	f	f	0.3548100003972649	1	-35.0	-36.0	-1.0	NW	55	(251, 251)	0.28	0.28	0.75
5	19	True	j	f	0.3157342500053346	0	-35.0	-34.0	1.0	NW	55	(251, 251)	0.28	0.28	0.75
5	19	True	j	f	0.7689025830477476	0	-35.0	-34.0	1.0	SE	55	(251, 251)	0.28	0.28	0.75
5	19	True	f	f	0.3965212092734873	1	-35.0	-36.0	-1.0	NW	55	(251, 251)	0.28	0.28	0.75
5	19	True	f	j	1.3999575828202069	0	-35.0	-36.0	-1.0	SE	55	(251, 251)	0.28	0.28	0.75
5	19	True	f	f	0.5585667924024165	1	-35.0	-36.0	-1.0	NW	55	(251, 251)	0.28	0.28	0.75
5	19	True	f	f	0.9901996669359504	1	-35.0	-36.0	-1.0	NW	55	(251, 251)	0.28	0.28	0.75
5	19	True	j	j	0.2960402918979525	1	-35.0	-34.0	1.0	NW	55	(251, 251)	0.28	0.28	0.75
5	19	True	j	j	0.3423199998214841	1	-35.0	-34.0	1.0	SE	55	(251, 251)	0.28	0.28	0.75
5	19	True	f	f	0.3305055839009583	1	-35.0	-36.0	-1.0	NW	55	(251, 251)	0.28	0.28	0.75
5	19	True	j	j	0.4410433750599623	1	-35.0	-34.0	1.0	NW	55	(251, 251)	0.28	0.28	0.75
5	19	True	f	f	0.3535444997251034	1	-35.0	-36.0	-1.0	NW	55	(251, 251)	0.28	0.28	0.75
5	19	True	f	j	0.5248986668884754	0	-35.0	-36.0	-1.0	SE	55	(251, 251)	0.28	0.28	0.75
5	19	True	j	j	0.2925219577737152	1	-35.0	-34.0	1.0	SE	55	(251, 251)	0.28	0.28	0.75
5	19	True	j	f	0.2944372920319438	0	-35.0	-34.0	1.0	NW	55	(251, 251)	0.28	0.28	0.75
5	19	True	j	f	0.1498405421152711	0	-35.0	-34.0	1.0	NW	55	(251, 251)	0.28	0.28	0.75
5	19	True	j	j	0.3344967090524733	1	-35.0	-34.0	1.0	NW	55	(251, 251)	0.28	0.28	0.75
5	19	True	j	j	0.2893989998847246	1	-35.0	-34.0	1.0	SE	55	(251, 251)	0.28	0.28	0.75
5	19	True	j	j	0.2733937501907348	1	-35.0	-34.0	1.0	SE	55	(251, 251)	0.28	0.28	0.75
5	19	True	j	f	0.323799957986921	0	-35.0	-34.0	1.0	NW	55	(251, 251)	0.28	0.28	0.75
5	19	True	f	f	0.4188643340021372	1	-35.0	-36.0	-1.0	NW	55	(251, 251)	0.28	0.28	0.75
5	19	True	f	f	0.2748895832337439	1	-35.0	-36.0	-1.0	SE	55	(251, 251)	0.28	0.28	0.75
5	19	True	f	j	0.2898965836502611	0	-35.0	-36.0	-1.0	SE	55	(251, 251)	0.28	0.28	0.75
5	19	True	f	j	0.4404917918145656	0	-35.0	-36.0	-1.0	SE	55	(251, 251)	0.28	0.28	0.75
5	19	True	f	j	0.2543631661683321	0	-35.0	-36.0	-1.0	SE	55	(251, 251)	0.28	0.28	0.75
5	19	True	j	j	0.4697902905754745	1	-35.0	-34.0	1.0	NW	55	(251, 251)	0.28	0.28	0.75
5	19	True	f	f	0.410580082796514	1	-35.0	-36.0	-1.0	NW	55	(251, 251)	0.28	0.28	0.75
5	19	True	j	j	0.1705991248600185	1	-35.0	-34.0	1.0	NW	55	(251, 251)	0.28	0.28	0.75
5	19	True	j	j	0.3212717091664672	1	-35.0	-34.0	1.0	SE	55	(251, 251)	0.28	0.28	0.75
5	19	True	f	j	0.2704853327013552	0	-35.0	-36.0	-1.0	SE	55	(251, 251)	0.28	0.28	0.75
5	19	True	f	j	0.2856746669858694	0	-35.0	-36.0	-1.0	SE	55	(251, 251)	0.28	0.28	0.75
5	19	True	f	f	0.2035601660609245	1	-35.0	-36.0	-1.0	NW	55	(251, 251)	0.28	0.28	0.75
5	19	True	f	f	0.2939574168995023	1	-35.0	-36.0	-1.0	NW	55	(251, 251)	0.28	0.28	0.75
5	19	True	j	j	0.3166809580288827	1	-35.0	-34.0	1.0	NW	55	(251, 251)	0.28	0.28	0.75
5	19	True	f	f	0.3853757502511143	1	-35.0	-36.0	-1.0	SE	55	(251, 251)	0.28	0.28	0.75
5	19	True	f	j	0.541036874987185	0	-35.0	-36.0	-1.0	NW	55	(251, 251)	0.28	0.28	0.75
5	19	True	j	f	0.3127713748253882	0	-35.0	-34.0	1.0	NW	55	(251, 251)	0.28	0.28	0.75
5	19	True	j	f	0.1454664999619126	0	-35.0	-34.0	1.0	NW	55	(251, 251)	0.28	0.28	0.75
5	19	True	j	f	0.1011628750711679	0	-35.0	-34.0	1.0	NW	55	(251, 251)	0.28	0.28	0.75
5	19	True	j	j	0.086273125372827	1	-35.0	-34.0	1.0	SE	55	(251, 251)	0.28	0.28	0.75
5	19	True	j	j	0.3057137499563396	1	-35.0	-34.0	1.0	SE	55	(251, 251)	0.28	0.28	0.75
5	19	True	f	j	0.2213957919739186	0	-35.0	-36.0	-1.0	NW	55	(251, 251)	0.28	0.28	0.75
5	19	True	j	f	0.1492500002495944	0	-35.0	-34.0	1.0	NW	55	(251, 251)	0.28	0.28	0.75
5	19	True	f	j	0.2803936251439154	0	-35.0	-36.0	-1.0	SE	55	(251, 251)	0.28	0.28	0.75
5	19	True	j	j	0.0659885411150753	1	-35.0	-34.0	1.0	SE	55	(251, 251)	0.28	0.28	0.75
5	19	True	j	f	0.2432565419003367	0	-35.0	-34.0	1.0	NW	55	(251, 251)	0.28	0.28	0.75
5	19	True	f	j	0.1274932911619544	0	-35.0	-36.0	-1.0	SE	55	(251, 251)	0.28	0.28	0.75
5	19	True	j	j	0.1086282078176736	1	-35.0	-34.0	1.0	SE	55	(251, 251)	0.28	0.28	0.75
5	19	True	j	f	1.0934439999982717	0	-35.0	-34.0	1.0	SE	55	(251, 251)	0.28	0.28	0.75
5	19	True	f	j	0.4355663326568901	0	-35.0	-36.0	-1.0	SE	55	(251, 251)	0.28	0.28	0.75
5	19	True	f	f	0.4515143330208957	1	-35.0	-36.0	-1.0	NW	55	(251, 251)	0.28	0.28	0.75
5	19	True	f	f	0.021260708104819	1	-35.0	-36.0	-1.0	NW	55	(251, 251)	0.28	0.28	0.75
5	19	True	j	j	0.2813212079927325	1	-35.0	-34.0	1.0	SE	55	(251, 251)	0.28	0.28	0.75
5	19	True	f	j	0.3269470417872071	0	-35.0	-36.0	-1.0	SE	55	(251, 251)	0.28	0.28	0.75
5	19	True	j	f	0.2980243749916553	0	-35.0	-34.0	1.0	NW	55	(251, 251)	0.28	0.28	0.75
5	19	True	f	j	0.3590150829404592	0	-35.0	-36.0	-1.0	SE	55	(251, 251)	0.28	0.28	0.75
5	19	True	j	j	0.450955375097692	1	-35.0	-34.0	1.0	NW	55	(251, 251)	0.28	0.28	0.75
5	19	True	j	f	0.4617303339764476	0	-35.0	-34.0	1.0	NW	55	(251, 251)	0.28	0.28	0.75
5	19	True	j	j	0.8284529582597315	1	-35.0	-34.0	1.0	NW	55	(251, 251)	0.28	0.28	0.75
5	19	True	f	f	0.4494655001908541	1	-35.0	-36.0	-1.0	NW	55	(251, 251)	0.28	0.28	0.75
5	19	True	j	j	0.0889391670934856	1	-35.0	-34.0	1.0	NW	55	(251, 251)	0.28	0.28	0.75
5	19	True	j	f	0.4516629157587886	0	-35.0	-34.0	1.0	NW	55	(251, 251)	0.28	0.28	0.75
5	19	True	j	j	1.1391934580169618	1	-35.0	-34.0	1.0	SE	55	(251, 251)	0.28	0.28	0.75
5	19	True	j	f	0.8306817086413503	0	-35.0	-34.0	1.0	NW	55	(251, 251)	0.28	0.28	0.75
5	19	True	f	f	0.7055096672847867	1	-35.0	-36.0	-1.0	NW	55	(251, 251)	0.28	0.28	0.75
5	19	True	j	f	1.3731704172678292	0	-35.0	-34.0	1.0	SE	55	(251, 251)	0.28	0.28	0.75
5	19	True	j	j	0.8664641659706831	1	-35.0	-34.0	1.0	NW	55	(251, 251)	0.28	0.28	0.75
5	19	True	f	f	0.6466457499191165	1	-35.0	-36.0	-1.0	NW	55	(251, 251)	0.28	0.28	0.75
5	19	True	f	j	0.5144462087191641	0	-35.0	-36.0	-1.0	NW	55	(251, 251)	0.28	0.28	0.75
5	19	True	j	j	0.2848202497698366	1	-35.0	-34.0	1.0	NW	55	(251, 251)	0.28	0.28	0.75
5	19	True	f	f	0.5865615420043468	1	-35.0	-36.0	-1.0	NW	55	(251, 251)	0.28	0.28	0.75
5	19	True	f	f	0.6618250412866473	1	-35.0	-36.0	-1.0	NW	55	(251, 251)	0.28	0.28	0.75
5	19	True	f	f	0.5551250409334898	1	-35.0	-36.0	-1.0	SE	55	(251, 251)	0.28	0.28	0.75
5	19	True	f	j	0.7589166671968997	0	-35.0	-36.0	-1.0	NW	55	(251, 251)	0.28	0.28	0.75
5	19	True	f	j	0.384759415872395	0	-35.0	-36.0	-1.0	SE	55	(251, 251)	0.28	0.28	0.75
5	19	True	f	j	0.2425711248070001	0	-35.0	-36.0	-1.0	NW	55	(251, 251)	0.28	0.28	0.75
5	19	True	j	j	0.3213073331862688	1	-35.0	-34.0	1.0	SE	55	(251, 251)	0.28	0.28	0.75
5	19	True	j	j	0.8422362077981234	1	-35.0	-34.0	1.0	NW	55	(251, 251)	0.28	0.28	0.75
5	19	True	f	j	0.0543376663699746	0	-35.0	-36.0	-1.0	SE	55	(251, 251)	0.28	0.28	0.75
5	19	True	f	j	0.5568899586796761	0	-35.0	-36.0	-1.0	SE	55	(251, 251)	0.28	0.28	0.75
5	19	True	f	f	1.060588332824409	1	-35.0	-36.0	-1.0	NW	55	(251, 251)	0.28	0.28	0.75
5	19	True	f	f	0.7084697503596544	1	-35.0	-36.0	-1.0	SE	55	(251, 251)	0.28	0.28	0.75
5	19	True	f	j	0.4295141249895096	0	-35.0	-36.0	-1.0	SE	55	(251, 251)	0.28	0.28	0.75
5	19	True	f	f	0.6237597498111427	1	-35.0	-36.0	-1.0	NW	55	(251, 251)	0.28	0.28	0.75
5	19	True	f	j	0.0153017500415444	0	-35.0	-36.0	-1.0	SE	55	(251, 251)	0.28	0.28	0.75
5	19	True	j	f	0.2919819168746471	0	-35.0	-34.0	1.0	NW	55	(251, 251)	0.28	0.28	0.75
5	19	True	f	j	0.2061692499555647	0	-35.0	-36.0	-1.0	SE	55	(251, 251)	0.28	0.28	0.75
5	19	True	j	j	0.9185504172928632	1	-35.0	-34.0	1.0	NW	55	(251, 251)	0.28	0.28	0.75
5	19	True	f	f	0.2011628746986389	1	-35.0	-36.0	-1.0	NW	55	(251, 251)	0.28	0.28	0.75
5	19	True	f	j	1.8640302917920053	0	-35.0	-36.0	-1.0	SE	55	(251, 251)	0.28	0.28	0.75
5	19	True	f	j	0.4582693330012262	0	-35.0	-36.0	-1.0	SE	55	(251, 251)	0.28	0.28	0.75
5	19	True	f	j	0.2926726662553847	0	-35.0	-36.0	-1.0	NW	55	(251, 251)	0.28	0.28	0.75
5	19	True	j	j	0.4514087080024183	1	-35.0	-34.0	1.0	SE	55	(251, 251)	0.28	0.28	0.75
5	19	True	f	j	0.3248730842024088	0	-35.0	-36.0	-1.0	SE	55	(251, 251)	0.28	0.28	0.75
5	19	True	f	j	0.3482247497886419	0	-35.0	-36.0	-1.0	SE	55	(251, 251)	0.28	0.28	0.75
5	19	True	j	j	0.092759458348155	1	-35.0	-34.0	1.0	SE	55	(251, 251)	0.28	0.28	0.75
5	19	True	j	j	0.2909942087717354	1	-35.0	-34.0	1.0	SE	55	(251, 251)	0.28	0.28	0.75
5	19	True	j	f	0.2918046247214079	0	-35.0	-34.0	1.0	NW	55	(251, 251)	0.28	0.28	0.75
5	19	True	j	j	0.3017176249995827	1	-35.0	-34.0	1.0	NW	55	(251, 251)	0.28	0.28	0.75
5	19	True	j	j	0.3164822501130402	1	-35.0	-34.0	1.0	NW	55	(251, 251)	0.28	0.28	0.75
5	19	True	j	f	0.0972150000743568	0	-35.0	-34.0	1.0	NW	55	(251, 251)	0.28	0.28	0.75
5	19	True	f	f	0.5733300000429153	1	-35.0	-36.0	-1.0	SE	55	(251, 251)	0.28	0.28	0.75
5	19	True	f	j	0.5223019998520613	0	-35.0	-36.0	-1.0	NW	55	(251, 251)	0.28	0.28	0.75
5	19	True	j	j	0.4883763748221099	1	-35.0	-34.0	1.0	NW	55	(251, 251)	0.28	0.28	0.75
5	19	True	j	j	0.3585930410772562	1	-35.0	-34.0	1.0	SE	55	(251, 251)	0.28	0.28	0.75
5	19	True	f	f	0.7446120409294963	1	-35.0	-36.0	-1.0	NW	55	(251, 251)	0.28	0.28	0.75
5	19	True	j	j	0.379763875156641	1	-35.0	-34.0	1.0	NW	55	(251, 251)	0.28	0.28	0.75
5	19	True	f	j	0.1533194161020219	0	-35.0	-36.0	-1.0	NW	55	(251, 251)	0.28	0.28	0.75
5	19	True	j	j	0.0861192909069359	1	-35.0	-34.0	1.0	SE	55	(251, 251)	0.28	0.28	0.75
5	19	True	f	j	0.3405673750676214	0	-35.0	-36.0	-1.0	NW	55	(251, 251)	0.28	0.28	0.75
5	19	True	j	f	0.3915388751775026	0	-35.0	-34.0	1.0	SE	55	(251, 251)	0.28	0.28	0.75
5	19	True	f	j	0.3588971667923033	0	-35.0	-36.0	-1.0	NW	55	(251, 251)	0.28	0.28	0.75
5	19	True	f	j	0.25580979231745	0	-35.0	-36.0	-1.0	SE	55	(251, 251)	0.28	0.28	0.75
5	19	True	j	j	0.2611258747056126	1	-35.0	-34.0	1.0	NW	55	(251, 251)	0.28	0.28	0.75
5	19	True	j	f	0.4773354581557214	0	-35.0	-34.0	1.0	NW	55	(251, 251)	0.28	0.28	0.75
5	19	True	j	j	0.2157130003906786	1	-35.0	-34.0	1.0	SE	55	(251, 251)	0.28	0.28	0.75
5	19	True	f	j	0.1676208330318331	0	-35.0	-36.0	-1.0	NW	55	(251, 251)	0.28	0.28	0.75
5	19	True	j	f	0.2967820838093757	0	-35.0	-34.0	1.0	SE	55	(251, 251)	0.28	0.28	0.75
5	19	True	j	j	0.1593149588443339	1	-35.0	-34.0	1.0	NW	55	(251, 251)	0.28	0.28	0.75
5	19	True	f	j	0.6745916660875082	0	-35.0	-36.0	-1.0	SE	55	(251, 251)	0.28	0.28	0.75
5	19	True	f	j	0.4273365419358015	0	-35.0	-36.0	-1.0	NW	55	(251, 251)	0.28	0.28	0.75
5	19	True	f	j	0.2488317498937249	0	-35.0	-36.0	-1.0	NW	55	(251, 251)	0.28	0.28	0.75
5	19	True	j	j	0.2824552920646965	1	-35.0	-34.0	1.0	SE	55	(251, 251)	0.28	0.28	0.75
5	19	True	f	j	0.2591368341818452	0	-35.0	-36.0	-1.0	NW	55	(251, 251)	0.28	0.28	0.75
5	19	True	j	f	0.2201422080397606	0	-35.0	-34.0	1.0	NW	55	(251, 251)	0.28	0.28	0.75
5	19	True	j	j	0.4002571245655417	1	-35.0	-34.0	1.0	SE	55	(251, 251)	0.28	0.28	0.75
5	19	True	j	j	0.51402970822528	1	-35.0	-34.0	1.0	SE	55	(251, 251)	0.28	0.28	0.75
5	19	True	f	f	0.195736292283982	1	-35.0	-36.0	-1.0	NW	55	(251, 251)	0.28	0.28	0.75
5	19	True	j	f	0.6934907082468271	0	-35.0	-34.0	1.0	NW	55	(251, 251)	0.28	0.28	0.75
5	19	True	f	f	0.2885075830854475	1	-35.0	-36.0	-1.0	NW	55	(251, 251)	0.28	0.28	0.75
5	19	True	f	j	0.3152402499690652	0	-35.0	-36.0	-1.0	SE	55	(251, 251)	0.28	0.28	0.75
5	19	True	j	f	0.91852100007236	0	-35.0	-34.0	1.0	SE	55	(251, 251)	0.28	0.28	0.75
5	19	True	f	j	0.086632624734193	0	-35.0	-36.0	-1.0	SE	55	(251, 251)	0.28	0.28	0.75
5	19	True	f	j	0.1755413343198597	0	-35.0	-36.0	-1.0	NW	55	(251, 251)	0.28	0.28	0.75
5	19	True	f	f	0.0182470828294754	1	-35.0	-36.0	-1.0	NW	55	(251, 251)	0.28	0.28	0.75
5	19	True	j	j	0.9489168343134224	1	-35.0	-34.0	1.0	SE	55	(251, 251)	0.28	0.28	0.75
5	19	True	j	j	0.4060831670649349	1	-35.0	-34.0	1.0	NW	55	(251, 251)	0.28	0.28	0.75
5	19	True	j	j	0.3891450827941298	1	-35.0	-34.0	1.0	NW	55	(251, 251)	0.28	0.28	0.75
5	19	True	j	f	0.219129332806915	0	-35.0	-34.0	1.0	SE	55	(251, 251)	0.28	0.28	0.75
5	19	True	f	j	0.3530783331952989	0	-35.0	-36.0	-1.0	SE	55	(251, 251)	0.28	0.28	0.75
5	19	True	j	j	0.4319110419601202	1	-35.0	-34.0	1.0	SE	55	(251, 251)	0.28	0.28	0.75
5	19	True	j	j	0.3409041250124573	1	-35.0	-34.0	1.0	SE	55	(251, 251)	0.28	0.28	0.75
5	19	True	j	f	0.6075910832732916	0	-35.0	-34.0	1.0	NW	55	(251, 251)	0.28	0.28	0.75
5	19	True	j	f	0.3691270002163946	0	-35.0	-34.0	1.0	NW	55	(251, 251)	0.28	0.28	0.75
5	19	True	j	j	0.0837279162369668	1	-35.0	-34.0	1.0	SE	55	(251, 251)	0.28	0.28	0.75
5	19	True	j	f	0.1518938750959932	0	-35.0	-34.0	1.0	NW	55	(251, 251)	0.28	0.28	0.75
5	19	True	j	j	0.375830375123769	1	-35.0	-34.0	1.0	NW	55	(251, 251)	0.28	0.28	0.75
5	19	True	j	j	0.2492777090519666	1	-35.0	-34.0	1.0	NW	55	(251, 251)	0.28	0.28	0.75
5	19	True	f	j	0.2305611250922083	0	-35.0	-36.0	-1.0	NW	55	(251, 251)	0.28	0.28	0.75
5	19	True	f	f	0.1833492079749703	1	-35.0	-36.0	-1.0	SE	55	(251, 251)	0.28	0.28	0.75
5	19	True	f	f	0.213252792134881	1	-35.0	-36.0	-1.0	SE	55	(251, 251)	0.28	0.28	0.75
5	19	True	f	f	0.6865941248834133	1	-35.0	-36.0	-1.0	SE	55	(251, 251)	0.28	0.28	0.75
5	19	True	j	f	0.917352832853794	0	-35.0	-34.0	1.0	NW	55	(251, 251)	0.28	0.28	0.75
5	19	True	f	f	0.1269631250761449	1	-35.0	-36.0	-1.0	NW	55	(251, 251)	0.28	0.28	0.75
5	19	True	j	f	0.0528817917220294	0	-35.0	-34.0	1.0	NW	55	(251, 251)	0.28	0.28	0.75
5	19	True	f	j	0.1432730839587748	0	-35.0	-36.0	-1.0	NW	55	(251, 251)	0.28	0.28	0.75
5	19	True	j	j	0.1380144581198692	1	-35.0	-34.0	1.0	SE	55	(251, 251)	0.28	0.28	0.75
5	19	True	f	j	0.2919244160875678	0	-35.0	-36.0	-1.0	NW	55	(251, 251)	0.28	0.28	0.75
5	19	True	j	f	0.1163351670838892	0	-35.0	-34.0	1.0	NW	55	(251, 251)	0.28	0.28	0.75
5	19	True	j	f	0.1893061660230159	0	-35.0	-34.0	1.0	SE	55	(251, 251)	0.28	0.28	0.75
5	19	True	f	j	0.043652624823153	0	-35.0	-36.0	-1.0	SE	55	(251, 251)	0.28	0.28	0.75
5	19	True	j	j	0.5246686250902712	1	-35.0	-34.0	1.0	SE	55	(251, 251)	0.28	0.28	0.75
5	19	True	f	j	0.2049269168637693	0	-35.0	-36.0	-1.0	NW	55	(251, 251)	0.28	0.28	0.75
5	19	True	f	f	0.3921263329684734	1	-35.0	-36.0	-1.0	NW	55	(251, 251)	0.28	0.28	0.75
5	19	True	f	j	0.1577451671473682	0	-35.0	-36.0	-1.0	NW	55	(251, 251)	0.28	0.28	0.75
5	19	True	f	j	0.3347839168272912	0	-35.0	-36.0	-1.0	NW	55	(251, 251)	0.28	0.28	0.75
5	19	True	f	j	0.3926773751154542	0	-35.0	-36.0	-1.0	SE	55	(251, 251)	0.28	0.28	0.75
5	19	True	j	f	0.0925589171238243	0	-35.0	-34.0	1.0	NW	55	(251, 251)	0.28	0.28	0.75
5	19	True	j	f	0.2591436253860593	0	-35.0	-34.0	1.0	NW	55	(251, 251)	0.28	0.28	0.75
5	19	True	f	j	0.0241545843891799	0	-35.0	-36.0	-1.0	SE	55	(251, 251)	0.28	0.28	0.75
5	19	True	f	j	0.5000685839913785	0	-35.0	-36.0	-1.0	SE	55	(251, 251)	0.28	0.28	0.75
5	19	True	j	f	0.3176224580965936	0	-35.0	-34.0	1.0	NW	55	(251, 251)	0.28	0.28	0.75
5	19	True	j	j	0.8678065002895892	1	-35.0	-34.0	1.0	NW	55	(251, 251)	0.28	0.28	0.75
5	19	True	f	f	0.3250479167327285	1	-35.0	-36.0	-1.0	NW	55	(251, 251)	0.28	0.28	0.75
5	19	True	j	j	0.0814164159819483	1	-35.0	-34.0	1.0	SE	55	(251, 251)	0.28	0.28	0.75
5	19	True	f	j	0.3268818752840161	0	-35.0	-36.0	-1.0	SE	55	(251, 251)	0.28	0.28	0.75
5	19	True	j	j	0.232435833197087	1	-35.0	-34.0	1.0	SE	55	(251, 251)	0.28	0.28	0.75
5	19	True	j	f	0.2072946247644722	0	-35.0	-34.0	1.0	NW	55	(251, 251)	0.28	0.28	0.75
5	19	True	j	j	0.2685431251302361	1	-35.0	-34.0	1.0	SE	55	(251, 251)	0.28	0.28	0.75
5	19	True	j	j	0.3368434580042958	1	-35.0	-34.0	1.0	NW	55	(251, 251)	0.28	0.28	0.75
5	19	True	f	j	0.7975320410914719	0	-35.0	-36.0	-1.0	SE	55	(251, 251)	0.28	0.28	0.75
5	19	True	j	f	0.0537092918530106	0	-35.0	-34.0	1.0	NW	55	(251, 251)	0.28	0.28	0.75
5	19	True	j	f	0.2988984589464962	0	-35.0	-34.0	1.0	NW	55	(251, 251)	0.28	0.28	0.75
5	19	True	j	f	0.2790197501890361	0	-35.0	-34.0	1.0	NW	55	(251, 251)	0.28	0.28	0.75
5	19	True	f	j	0.2533632917329669	0	-35.0	-36.0	-1.0	SE	55	(251, 251)	0.28	0.28	0.75
5	19	True	j	j	0.4748695828020572	1	-35.0	-34.0	1.0	SE	55	(251, 251)	0.28	0.28	0.75
5	19	True	f	j	0.4769682078622281	0	-35.0	-36.0	-1.0	SE	55	(251, 251)	0.28	0.28	0.75
5	19	True	f	f	0.4676815420389175	1	-35.0	-36.0	-1.0	NW	55	(251, 251)	0.28	0.28	0.75
5	19	True	j	f	0.4012075406499207	0	-35.0	-34.0	1.0	NW	55	(251, 251)	0.28	0.28	0.75
5	19	True	f	j	0.5497384592890739	0	-35.0	-36.0	-1.0	SE	55	(251, 251)	0.28	0.28	0.75
5	19	True	j	j	0.6414515003561974	1	-35.0	-34.0	1.0	SE	55	(251, 251)	0.28	0.28	0.75
5	19	True	f	j	0.2602564170956611	0	-35.0	-36.0	-1.0	NW	55	(251, 251)	0.28	0.28	0.75
5	19	True	f	j	0.4190282500348985	0	-35.0	-36.0	-1.0	SE	55	(251, 251)	0.28	0.28	0.75
5	19	True	j	j	0.1846493338234722	1	-35.0	-34.0	1.0	SE	55	(251, 251)	0.28	0.28	0.75
5	19	True	f	j	0.3881611670367419	0	-35.0	-36.0	-1.0	SE	55	(251, 251)	0.28	0.28	0.75
5	19	True	f	j	0.3847925830632448	0	-35.0	-36.0	-1.0	SE	55	(251, 251)	0.28	0.28	0.75
5	19	True	f	j	0.2687145420350134	0	-35.0	-36.0	-1.0	SE	55	(251, 251)	0.28	0.28	0.75
5	19	True	j	j	0.1015612906776368	1	-35.0	-34.0	1.0	SE	55	(251, 251)	0.28	0.28	0.75
5	19	True	j	f	0.4121679160743952	0	-35.0	-34.0	1.0	NW	55	(251, 251)	0.28	0.28	0.75
5	19	True	f	j	0.1763248750939965	0	-35.0	-36.0	-1.0	SE	55	(251, 251)	0.28	0.28	0.75
5	19	True	j	j	0.2888535419479012	1	-35.0	-34.0	1.0	SE	55	(251, 251)	0.28	0.28	0.75
5	19	True	f	f	0.0927241672761738	1	-35.0	-36.0	-1.0	NW	55	(251, 251)	0.28	0.28	0.75
5	19	True	f	j	0.0035271667875349	0	-35.0	-36.0	-1.0	SE	55	(251, 251)	0.28	0.28	0.75
5	19	True	f	j	0.2195153343491256	0	-35.0	-36.0	-1.0	SE	55	(251, 251)	0.28	0.28	0.75
5	19	True	j	f	0.260982041247189	0	-35.0	-34.0	1.0	NW	55	(251, 251)	0.28	0.28	0.75
5	19	True	f	f	0.4489004593342542	1	-35.0	-36.0	-1.0	NW	55	(251, 251)	0.28	0.28	0.75
5	19	True	f	f	0.2762673343531787	1	-35.0	-36.0	-1.0	NW	55	(251, 251)	0.28	0.28	0.75
5	19	True	f	j	0.4192427918314934	0	-35.0	-36.0	-1.0	SE	55	(251, 251)	0.28	0.28	0.75
5	19	True	j	j	0.0860380423255264	1	-35.0	-34.0	1.0	NW	55	(251, 251)	0.28	0.28	0.75
5	19	True	f	j	0.0420700409449636	0	-35.0	-36.0	-1.0	SE	55	(251, 251)	0.28	0.28	0.75
5	19	True	j	f	0.3501069578342139	0	-35.0	-34.0	1.0	NW	55	(251, 251)	0.28	0.28	0.75
5	19	True	j	f	0.4969580001197755	0	-35.0	-34.0	1.0	NW	55	(251, 251)	0.28	0.28	0.75
5	19	True	j	f	0.2669575419276953	0	-35.0	-34.0	1.0	NW	55	(251, 251)	0.28	0.28	0.75
5	19	True	j	j	0.1661340841092169	1	-35.0	-34.0	1.0	SE	55	(251, 251)	0.28	0.28	0.75
5	19	True	j	f	0.3045392497442662	0	-35.0	-34.0	1.0	NW	55	(251, 251)	0.28	0.28	0.75
5	19	True	j	f	0.1808515000157058	0	-35.0	-34.0	1.0	NW	55	(251, 251)	0.28	0.28	0.75
5	19	True	f	f	0.2802455830387771	1	-35.0	-36.0	-1.0	NW	55	(251, 251)	0.28	0.28	0.75
5	19	True	j	f	0.3840684592723846	0	-35.0	-34.0	1.0	NW	55	(251, 251)	0.28	0.28	0.75
5	19	True	f	f	0.1104982090182602	1	-35.0	-36.0	-1.0	NW	55	(251, 251)	0.28	0.28	0.75
5	19	True	f	f	0.4908429579809308	1	-35.0	-36.0	-1.0	NW	55	(251, 251)	0.28	0.28	0.75
5	19	True	j	f	0.7458919580094516	0	-35.0	-34.0	1.0	NW	55	(251, 251)	0.28	0.28	0.75
5	19	True	j	j	0.1620230418629944	1	-35.0	-34.0	1.0	SE	55	(251, 251)	0.28	0.28	0.75
5	19	True	f	j	0.3096589157357812	0	-35.0	-36.0	-1.0	SE	55	(251, 251)	0.28	0.28	0.75
5	19	True	f	j	0.2467733328230679	0	-35.0	-36.0	-1.0	SE	55	(251, 251)	0.28	0.28	0.75
5	19	True	f	j	0.0553235001862049	0	-35.0	-36.0	-1.0	SE	55	(251, 251)	0.28	0.28	0.75
5	19	True	f	j	0.1571127078495919	0	-35.0	-36.0	-1.0	SE	55	(251, 251)	0.28	0.28	0.75
5	19	True	f	j	0.5101002906449139	0	-35.0	-36.0	-1.0	SE	55	(251, 251)	0.28	0.28	0.75
5	19	True	f	j	0.2697499999776482	0	-35.0	-36.0	-1.0	SE	55	(251, 251)	0.28	0.28	0.75
5	19	True	f	f	0.2371562919579446	1	-35.0	-36.0	-1.0	NW	55	(251, 251)	0.28	0.28	0.75
5	19	True	j	j	0.3775793332606554	1	-35.0	-34.0	1.0	SE	55	(251, 251)	0.28	0.28	0.75
5	19	True	f	f	0.3025326249189675	1	-35.0	-36.0	-1.0	NW	55	(251, 251)	0.28	0.28	0.75
5	19	True	j	j	0.0161311668343842	1	-35.0	-34.0	1.0	SE	55	(251, 251)	0.28	0.28	0.75
5	19	True	f	f	0.0762515002861619	1	-35.0	-36.0	-1.0	SE	55	(251, 251)	0.28	0.28	0.75
5	19	True	j	f	0.1166763752698898	0	-35.0	-34.0	1.0	NW	55	(251, 251)	0.28	0.28	0.75
5	19	True	f	j	0.251602541655302	0	-35.0	-36.0	-1.0	SE	55	(251, 251)	0.28	0.28	0.75
5	19	True	j	j	0.454509750008583	1	-35.0	-34.0	1.0	NW	55	(251, 251)	0.28	0.28	0.75
5	19	True	f	j	0.0343688749708235	0	-35.0	-36.0	-1.0	NW	55	(251, 251)	0.28	0.28	0.75
5	19	True	f	j	0.0526910000480711	0	-35.0	-36.0	-1.0	SE	55	(251, 251)	0.28	0.28	0.75
5	19	True	f	j	0.0141649157740175	0	-35.0	-36.0	-1.0	SE	55	(251, 251)	0.28	0.28	0.75
5	19	True	f	j	0.3117076246999204	0	-35.0	-36.0	-1.0	SE	55	(251, 251)	0.28	0.28	0.75
5	19	True	f	f	0.7449519587680697	1	-35.0	-36.0	-1.0	SE	55	(251, 251)	0.28	0.28	0.75
5	19	True	f	j	0.47737683262676	0	-35.0	-36.0	-1.0	NW	55	(251, 251)	0.28	0.28	0.75
5	19	True	f	j	0.4898380003869533	0	-35.0	-36.0	-1.0	NW	55	(251, 251)	0.28	0.28	0.75
5	19	True	j	j	0.4345095842145383	1	-35.0	-34.0	1.0	NW	55	(251, 251)	0.28	0.28	0.75
5	19	True	j	f	0.3374095829203725	0	-35.0	-34.0	1.0	SE	55	(251, 251)	0.28	0.28	0.75
5	19	True	f	f	0.417234250344336	1	-35.0	-36.0	-1.0	SE	55	(251, 251)	0.28	0.28	0.75
5	19	True	f	f	0.5449839169159532	1	-35.0	-36.0	-1.0	NW	55	(251, 251)	0.28	0.28	0.75
5	19	True	f	j	0.2434162497520446	0	-35.0	-36.0	-1.0	SE	55	(251, 251)	0.28	0.28	0.75
5	19	True	f	f	0.5149342911317945	1	-35.0	-36.0	-1.0	NW	55	(251, 251)	0.28	0.28	0.75
5	19	True	j	f	0.0846567908301949	0	-35.0	-34.0	1.0	NW	55	(251, 251)	0.28	0.28	0.75
5	19	True	f	j	0.3114064587280154	0	-35.0	-36.0	-1.0	SE	55	(251, 251)	0.28	0.28	0.75
5	19	True	f	f	0.2670843326486647	1	-35.0	-36.0	-1.0	NW	55	(251, 251)	0.28	0.28	0.75
5	19	True	j	j	0.2698435839265585	1	-35.0	-34.0	1.0	NW	55	(251, 251)	0.28	0.28	0.75
5	19	True	f	j	0.064773625228554	0	-35.0	-36.0	-1.0	SE	55	(251, 251)	0.28	0.28	0.75
5	19	True	f	f	0.1515440829098224	1	-35.0	-36.0	-1.0	NW	55	(251, 251)	0.28	0.28	0.75
5	19	True	f	j	0.3687878753989935	0	-35.0	-36.0	-1.0	SE	55	(251, 251)	0.28	0.28	0.75
5	19	True	j	f	0.2174720843322575	0	-35.0	-34.0	1.0	NW	55	(251, 251)	0.28	0.28	0.75
5	19	True	j	j	0.2299130829051137	1	-35.0	-34.0	1.0	NW	55	(251, 251)	0.28	0.28	0.75
5	19	True	j	j	0.1891627912409603	1	-35.0	-34.0	1.0	SE	55	(251, 251)	0.28	0.28	0.75
5	19	True	j	j	0.1637349999509751	1	-35.0	-34.0	1.0	SE	55	(251, 251)	0.28	0.28	0.75
5	19	True	j	j	0.0296388329006731	1	-35.0	-34.0	1.0	SE	55	(251, 251)	0.28	0.28	0.75
5	19	True	f	f	0.1076064170338213	1	-35.0	-36.0	-1.0	NW	55	(251, 251)	0.28	0.28	0.75
5	19	True	j	j	0.2826623748987913	1	-35.0	-34.0	1.0	SE	55	(251, 251)	0.28	0.28	0.75
5	19	True	j	j	0.0627576252445578	1	-35.0	-34.0	1.0	SE	55	(251, 251)	0.28	0.28	0.75
5	19	True	j	j	0.1727470410987734	1	-35.0	-34.0	1.0	SE	55	(251, 251)	0.28	0.28	0.75
5	19	True	j	j	0.4043748341500759	1	-35.0	-34.0	1.0	SE	55	(251, 251)	0.28	0.28	0.75
5	19	True	f	j	0.4287191252224147	0	-35.0	-36.0	-1.0	SE	55	(251, 251)	0.28	0.28	0.75
5	19	True	j	j	0.0963440840132534	1	-35.0	-34.0	1.0	NW	55	(251, 251)	0.28	0.28	0.75
5	19	True	f	j	0.1041945000179112	0	-35.0	-36.0	-1.0	SE	55	(251, 251)	0.28	0.28	0.75
5	19	True	f	f	0.2352104997262358	1	-35.0	-36.0	-1.0	NW	55	(251, 251)	0.28	0.28	0.75
5	19	True	j	j	0.4381745420396328	1	-35.0	-34.0	1.0	SE	55	(251, 251)	0.28	0.28	0.75
5	19	True	f	j	0.3184619168750942	0	-35.0	-36.0	-1.0	SE	55	(251, 251)	0.28	0.28	0.75
5	19	True	j	j	0.1916786669753492	1	-35.0	-34.0	1.0	SE	55	(251, 251)	0.28	0.28	0.75
5	19	True	j	j	0.3193526659160852	1	-35.0	-34.0	1.0	NW	55	(251, 251)	0.28	0.28	0.75
5	19	True	j	f	0.4244715417735278	0	-35.0	-34.0	1.0	NW	55	(251, 251)	0.28	0.28	0.75
5	19	True	f	f	0.1716032498516142	1	-35.0	-36.0	-1.0	NW	55	(251, 251)	0.28	0.28	0.75
5	19	True	f	j	0.276711749844253	0	-35.0	-36.0	-1.0	SE	55	(251, 251)	0.28	0.28	0.75
5	19	True	f	j	0.41629479220137	0	-35.0	-36.0	-1.0	NW	55	(251, 251)	0.28	0.28	0.75
5	19	True	j	f	0.3381554158404469	0	-35.0	-34.0	1.0	NW	55	(251, 251)	0.28	0.28	0.75
5	19	True	j	f	0.1089595830999314	0	-35.0	-34.0	1.0	NW	55	(251, 251)	0.28	0.28	0.75
5	19	True	f	f	0.3557277913205325	1	-35.0	-36.0	-1.0	SE	55	(251, 251)	0.28	0.28	0.75
5	19	True	j	j	0.2614547503180802	1	-35.0	-34.0	1.0	SE	55	(251, 251)	0.28	0.28	0.75
5	19	True	f	f	0.4412289587780833	1	-35.0	-36.0	-1.0	SE	55	(251, 251)	0.28	0.28	0.75
5	19	True	j	j	0.2547594578936696	1	-35.0	-34.0	1.0	SE	55	(251, 251)	0.28	0.28	0.75
5	19	True	f	f	0.4854655410163104	1	-35.0	-36.0	-1.0	SE	55	(251, 251)	0.28	0.28	0.75
5	19	True	f	j	0.1341682923957705	0	-35.0	-36.0	-1.0	SE	55	(251, 251)	0.28	0.28	0.75
5	19	True	f	j	0.3639977918937802	0	-35.0	-36.0	-1.0	SE	55	(251, 251)	0.28	0.28	0.75
5	19	True	j	f	0.2463592910207808	0	-35.0	-34.0	1.0	NW	55	(251, 251)	0.28	0.28	0.75
5	19	True	f	j	0.1275199581868946	0	-35.0	-36.0	-1.0	SE	55	(251, 251)	0.28	0.28	0.75
5	19	True	f	j	0.0502232499420642	0	-35.0	-36.0	-1.0	SE	55	(251, 251)	0.28	0.28	0.75
5	19	True	j	f	0.2861501667648554	0	-35.0	-34.0	1.0	NW	55	(251, 251)	0.28	0.28	0.75
5	19	True	f	j	0.320431041996926	0	-35.0	-36.0	-1.0	SE	55	(251, 251)	0.28	0.28	0.75
5	19	True	j	j	0.1216631666757166	1	-35.0	-34.0	1.0	SE	55	(251, 251)	0.28	0.28	0.75
5	19	True	f	j	0.6090079168789089	0	-35.0	-36.0	-1.0	NW	55	(251, 251)	0.28	0.28	0.75
5	19	True	j	j	0.0503659169189631	1	-35.0	-34.0	1.0	SE	55	(251, 251)	0.28	0.28	0.75
5	19	True	j	j	1.4456425001844764	1	-35.0	-34.0	1.0	SE	55	(251, 251)	0.28	0.28	0.75
5	19	True	j	j	0.8896041670814157	1	-35.0	-34.0	1.0	SE	55	(251, 251)	0.28	0.28	0.75
5	19	True	f	j	0.2068353341892361	0	-35.0	-36.0	-1.0	SE	55	(251, 251)	0.28	0.28	0.75
5	19	True	j	f	0.4942111661657691	0	-35.0	-34.0	1.0	NW	55	(251, 251)	0.28	0.28	0.75
5	19	True	j	j	0.2315950831398368	1	-35.0	-34.0	1.0	SE	55	(251, 251)	0.28	0.28	0.75
5	19	True	j	f	0.429625874850899	0	-35.0	-34.0	1.0	NW	55	(251, 251)	0.28	0.28	0.75
5	19	True	f	j	0.3566407077014446	0	-35.0	-36.0	-1.0	SE	55	(251, 251)	0.28	0.28	0.75
5	19	True	f	f	0.2239373340271413	1	-35.0	-36.0	-1.0	SE	55	(251, 251)	0.28	0.28	0.75
5	19	True	j	j	0.3014009580947459	1	-35.0	-34.0	1.0	NW	55	(251, 251)	0.28	0.28	0.75
5	19	True	j	f	0.2667838339693844	0	-35.0	-34.0	1.0	NW	55	(251, 251)	0.28	0.28	0.75
5	19	True	j	j	0.3849060828797519	1	-35.0	-34.0	1.0	SE	55	(251, 251)	0.28	0.28	0.75
5	19	True	f	f	0.0643675830215215	1	-35.0	-36.0	-1.0	NW	55	(251, 251)	0.28	0.28	0.75
5	19	True	j	j	0.6416889592073858	1	-35.0	-34.0	1.0	NW	55	(251, 251)	0.28	0.28	0.75
5	19	True	j	f	1.0596195831894877	0	-35.0	-34.0	1.0	SE	55	(251, 251)	0.28	0.28	0.75
5	19	True	j	f	1.350285166874528	0	-35.0	-34.0	1.0	NW	55	(251, 251)	0.28	0.28	0.75
5	19	True	j	j	0.3233874579891562	1	-35.0	-34.0	1.0	NW	55	(251, 251)	0.28	0.28	0.75
