# Supplementary material for: The curriculum effect in visual learning: The role of readout dimensionality
Source: PLoS Comput Biol. 2026 Jul 24;22(7):e1014553. doi: 10.1371/journal.pcbi.1014553 (PMC13432104; doi:10.1371/journal.pcbi.1014553)
Supplement: S1 Data — (ZIP) [file pcbi.1014553.s009.zip › Data_Final_for_Repository/Non-sequential_subjects/Subject005/20250123_Subject005_NONSEQ_Day_4.csv]

Participant ID	Age	Train	Correct Response	Response	Response time (s)	Correct	Reference Angle (deg)	Orientation (deg)	Angle Separation (deg)	Corner	Viewing Distance (cm)	Stimulus Size (px)	Fixation Time	Probe Time	Cue Time
5	19	True	f	j	0.581939207855612	0	-35.0	-36.0	-1.0	SE	55	(251, 251)	0.28	0.28	0.75
5	19	True	j	j	0.3391316668130457	1	-35.0	-34.0	1.0	NW	55	(251, 251)	0.28	0.28	0.75
5	19	True	j	f	0.243834042456001	0	-35.0	-34.0	1.0	NW	55	(251, 251)	0.28	0.28	0.75
5	19	True	f	f	0.480749124661088	1	-35.0	-36.0	-1.0	SE	55	(251, 251)	0.28	0.28	0.75
5	19	True	j	j	0.1486974167637527	1	-35.0	-34.0	1.0	SE	55	(251, 251)	0.28	0.28	0.75
5	19	True	j	j	0.1659476668573916	1	-35.0	-34.0	1.0	SE	55	(251, 251)	0.28	0.28	0.75
5	19	True	j	j	1.4961717082187531	1	-35.0	-34.0	1.0	SE	55	(251, 251)	0.28	0.28	0.75
5	19	True	f	j	10.00013458263129	0	-35.0	-36.0	-1.0	SE	55	(251, 251)	0.28	0.28	0.75
5	19	True	j	j	0.0685654999688267	1	-35.0	-34.0	1.0	SE	55	(251, 251)	0.28	0.28	0.75
5	19	True	f	j	0.3102172091603279	0	-35.0	-36.0	-1.0	SE	55	(251, 251)	0.28	0.28	0.75
5	19	True	j	f	0.2033888329751789	0	-35.0	-34.0	1.0	SE	55	(251, 251)	0.28	0.28	0.75
5	19	True	f	j	0.1066964589990675	0	-35.0	-36.0	-1.0	SE	55	(251, 251)	0.28	0.28	0.75
5	19	True	j	f	0.5476241670548916	0	-35.0	-34.0	1.0	SE	55	(251, 251)	0.28	0.28	0.75
5	19	True	f	j	0.2894532917998731	0	-35.0	-36.0	-1.0	NW	55	(251, 251)	0.28	0.28	0.75
5	19	True	j	f	0.2391544999554753	0	-35.0	-34.0	1.0	NW	55	(251, 251)	0.28	0.28	0.75
5	19	True	j	j	0.1834496669471264	1	-35.0	-34.0	1.0	SE	55	(251, 251)	0.28	0.28	0.75
5	19	True	j	f	0.0651798751205205	0	-35.0	-34.0	1.0	SE	55	(251, 251)	0.28	0.28	0.75
5	19	True	j	f	0.3974168333224952	0	-35.0	-34.0	1.0	NW	55	(251, 251)	0.28	0.28	0.75
5	19	True	j	j	0.4135752497240901	1	-35.0	-34.0	1.0	SE	55	(251, 251)	0.28	0.28	0.75
5	19	True	f	j	1.5854427497833967	0	-35.0	-36.0	-1.0	SE	55	(251, 251)	0.28	0.28	0.75
5	19	True	f	j	0.1851174999028444	0	-35.0	-36.0	-1.0	NW	55	(251, 251)	0.28	0.28	0.75
5	19	True	j	j	0.6790311671793461	1	-35.0	-34.0	1.0	NW	55	(251, 251)	0.28	0.28	0.75
5	19	True	f	f	0.3573192502371967	1	-35.0	-36.0	-1.0	NW	55	(251, 251)	0.28	0.28	0.75
5	19	True	j	j	0.2860780409537256	1	-35.0	-34.0	1.0	SE	55	(251, 251)	0.28	0.28	0.75
5	19	True	f	j	0.1585196247324347	0	-35.0	-36.0	-1.0	NW	55	(251, 251)	0.28	0.28	0.75
5	19	True	j	j	0.3034471669234335	1	-35.0	-34.0	1.0	NW	55	(251, 251)	0.28	0.28	0.75
5	19	True	j	f	0.396892209071666	0	-35.0	-34.0	1.0	NW	55	(251, 251)	0.28	0.28	0.75
5	19	True	j	j	0.2339931251481175	1	-35.0	-34.0	1.0	SE	55	(251, 251)	0.28	0.28	0.75
5	19	True	j	f	0.1509884996339678	0	-35.0	-34.0	1.0	NW	55	(251, 251)	0.28	0.28	0.75
5	19	True	j	j	0.0781279997900128	1	-35.0	-34.0	1.0	SE	55	(251, 251)	0.28	0.28	0.75
5	19	True	j	j	0.1276244996115565	1	-35.0	-34.0	1.0	SE	55	(251, 251)	0.28	0.28	0.75
5	19	True	f	j	0.0533179170452058	0	-35.0	-36.0	-1.0	SE	55	(251, 251)	0.28	0.28	0.75
5	19	True	f	j	0.17446866678074	0	-35.0	-36.0	-1.0	SE	55	(251, 251)	0.28	0.28	0.75
5	19	True	f	f	0.0884062498807907	1	-35.0	-36.0	-1.0	NW	55	(251, 251)	0.28	0.28	0.75
5	19	True	j	f	0.2587257078848779	0	-35.0	-34.0	1.0	SE	55	(251, 251)	0.28	0.28	0.75
5	19	True	f	f	0.3928510001860559	1	-35.0	-36.0	-1.0	NW	55	(251, 251)	0.28	0.28	0.75
5	19	True	f	f	0.4227459160611033	1	-35.0	-36.0	-1.0	NW	55	(251, 251)	0.28	0.28	0.75
5	19	True	j	f	0.1310553327202797	0	-35.0	-34.0	1.0	NW	55	(251, 251)	0.28	0.28	0.75
5	19	True	f	f	0.2118743751198053	1	-35.0	-36.0	-1.0	NW	55	(251, 251)	0.28	0.28	0.75
5	19	True	j	j	0.1020508329384028	1	-35.0	-34.0	1.0	NW	55	(251, 251)	0.28	0.28	0.75
5	19	True	j	j	0.0416281251236796	1	-35.0	-34.0	1.0	SE	55	(251, 251)	0.28	0.28	0.75
5	19	True	j	f	0.3505787919275462	0	-35.0	-34.0	1.0	SE	55	(251, 251)	0.28	0.28	0.75
5	19	True	j	f	0.7446966250427067	0	-35.0	-34.0	1.0	NW	55	(251, 251)	0.28	0.28	0.75
5	19	True	j	f	0.3014625417999923	0	-35.0	-34.0	1.0	SE	55	(251, 251)	0.28	0.28	0.75
5	19	True	f	f	0.4421377503313124	1	-35.0	-36.0	-1.0	NW	55	(251, 251)	0.28	0.28	0.75
5	19	True	j	f	0.8934998749755323	0	-35.0	-34.0	1.0	SE	55	(251, 251)	0.28	0.28	0.75
5	19	True	f	f	0.0694725001230835	1	-35.0	-36.0	-1.0	NW	55	(251, 251)	0.28	0.28	0.75
5	19	True	f	j	0.0486483331769704	0	-35.0	-36.0	-1.0	SE	55	(251, 251)	0.28	0.28	0.75
5	19	True	j	f	0.0044989166781306	0	-35.0	-34.0	1.0	NW	55	(251, 251)	0.28	0.28	0.75
5	19	True	f	f	0.3142995829693973	1	-35.0	-36.0	-1.0	SE	55	(251, 251)	0.28	0.28	0.75
5	19	True	j	f	0.0508917500264942	0	-35.0	-34.0	1.0	NW	55	(251, 251)	0.28	0.28	0.75
5	19	True	f	f	0.3784362496808171	1	-35.0	-36.0	-1.0	NW	55	(251, 251)	0.28	0.28	0.75
5	19	True	j	j	0.2333734580315649	1	-35.0	-34.0	1.0	NW	55	(251, 251)	0.28	0.28	0.75
5	19	True	j	f	0.1454269583337009	0	-35.0	-34.0	1.0	SE	55	(251, 251)	0.28	0.28	0.75
5	19	True	j	j	0.3121355827897787	1	-35.0	-34.0	1.0	SE	55	(251, 251)	0.28	0.28	0.75
5	19	True	f	j	0.2444341662339866	0	-35.0	-36.0	-1.0	SE	55	(251, 251)	0.28	0.28	0.75
5	19	True	j	f	2.4318001670762897	0	-35.0	-34.0	1.0	SE	55	(251, 251)	0.28	0.28	0.75
5	19	True	j	f	0.1224210411310195	0	-35.0	-34.0	1.0	NW	55	(251, 251)	0.28	0.28	0.75
5	19	True	f	f	0.3613050836138427	1	-35.0	-36.0	-1.0	NW	55	(251, 251)	0.28	0.28	0.75
5	19	True	j	j	0.2692241249606013	1	-35.0	-34.0	1.0	SE	55	(251, 251)	0.28	0.28	0.75
5	19	True	j	f	0.3584816670045256	0	-35.0	-34.0	1.0	NW	55	(251, 251)	0.28	0.28	0.75
5	19	True	j	j	0.1071024583652615	1	-35.0	-34.0	1.0	SE	55	(251, 251)	0.28	0.28	0.75
5	19	True	f	f	0.333085916005075	1	-35.0	-36.0	-1.0	NW	55	(251, 251)	0.28	0.28	0.75
5	19	True	f	f	0.297584000043571	1	-35.0	-36.0	-1.0	NW	55	(251, 251)	0.28	0.28	0.75
5	19	True	j	j	0.2615430830046534	1	-35.0	-34.0	1.0	SE	55	(251, 251)	0.28	0.28	0.75
5	19	True	f	j	0.0808079168200492	0	-35.0	-36.0	-1.0	SE	55	(251, 251)	0.28	0.28	0.75
5	19	True	f	f	0.1591596668586135	1	-35.0	-36.0	-1.0	NW	55	(251, 251)	0.28	0.28	0.75
5	19	True	f	j	0.5010372078977525	0	-35.0	-36.0	-1.0	SE	55	(251, 251)	0.28	0.28	0.75
5	19	True	j	j	0.3820146252401173	1	-35.0	-34.0	1.0	SE	55	(251, 251)	0.28	0.28	0.75
5	19	True	f	j	0.307301000226289	0	-35.0	-36.0	-1.0	NW	55	(251, 251)	0.28	0.28	0.75
5	19	True	j	j	0.4291359577327966	1	-35.0	-34.0	1.0	SE	55	(251, 251)	0.28	0.28	0.75
5	19	True	j	f	0.2263631247915327	0	-35.0	-34.0	1.0	NW	55	(251, 251)	0.28	0.28	0.75
5	19	True	f	j	0.1869067922234535	0	-35.0	-36.0	-1.0	NW	55	(251, 251)	0.28	0.28	0.75
5	19	True	f	f	0.1234212080016732	1	-35.0	-36.0	-1.0	NW	55	(251, 251)	0.28	0.28	0.75
5	19	True	f	j	0.3577883341349661	0	-35.0	-36.0	-1.0	NW	55	(251, 251)	0.28	0.28	0.75
5	19	True	f	f	0.3874340830370784	1	-35.0	-36.0	-1.0	NW	55	(251, 251)	0.28	0.28	0.75
5	19	True	f	f	0.142794958781451	1	-35.0	-36.0	-1.0	NW	55	(251, 251)	0.28	0.28	0.75
5	19	True	j	j	0.3590103746391833	1	-35.0	-34.0	1.0	SE	55	(251, 251)	0.28	0.28	0.75
5	19	True	j	f	0.2335872501134872	0	-35.0	-34.0	1.0	NW	55	(251, 251)	0.28	0.28	0.75
5	19	True	f	f	0.0901107499375939	1	-35.0	-36.0	-1.0	NW	55	(251, 251)	0.28	0.28	0.75
5	19	True	j	j	0.5986593337729573	1	-35.0	-34.0	1.0	SE	55	(251, 251)	0.28	0.28	0.75
5	19	True	j	f	0.3801502911373973	0	-35.0	-34.0	1.0	NW	55	(251, 251)	0.28	0.28	0.75
5	19	True	j	j	0.0308893327601254	1	-35.0	-34.0	1.0	SE	55	(251, 251)	0.28	0.28	0.75
5	19	True	f	j	0.2275381661020219	0	-35.0	-36.0	-1.0	SE	55	(251, 251)	0.28	0.28	0.75
5	19	True	j	f	0.1040572086349129	0	-35.0	-34.0	1.0	NW	55	(251, 251)	0.28	0.28	0.75
5	19	True	j	f	0.0437262090854346	0	-35.0	-34.0	1.0	NW	55	(251, 251)	0.28	0.28	0.75
5	19	True	j	j	0.4190099174156785	1	-35.0	-34.0	1.0	SE	55	(251, 251)	0.28	0.28	0.75
5	19	True	j	j	0.2727344171144068	1	-35.0	-34.0	1.0	NW	55	(251, 251)	0.28	0.28	0.75
5	19	True	j	j	0.2954854173585772	1	-35.0	-34.0	1.0	NW	55	(251, 251)	0.28	0.28	0.75
5	19	True	f	f	0.2797671668231487	1	-35.0	-36.0	-1.0	NW	55	(251, 251)	0.28	0.28	0.75
5	19	True	f	j	0.0941711249761283	0	-35.0	-36.0	-1.0	SE	55	(251, 251)	0.28	0.28	0.75
5	19	True	f	j	0.2632094593718648	0	-35.0	-36.0	-1.0	NW	55	(251, 251)	0.28	0.28	0.75
5	19	True	j	j	0.3317739157937467	1	-35.0	-34.0	1.0	NW	55	(251, 251)	0.28	0.28	0.75
5	19	True	f	j	0.0626695416867733	0	-35.0	-36.0	-1.0	SE	55	(251, 251)	0.28	0.28	0.75
5	19	True	f	j	0.1529617090709507	0	-35.0	-36.0	-1.0	NW	55	(251, 251)	0.28	0.28	0.75
5	19	True	f	f	0.2014997079968452	1	-35.0	-36.0	-1.0	NW	55	(251, 251)	0.28	0.28	0.75
5	19	True	j	j	0.0202740826644003	1	-35.0	-34.0	1.0	SE	55	(251, 251)	0.28	0.28	0.75
5	19	True	j	f	0.3834282080642879	0	-35.0	-34.0	1.0	NW	55	(251, 251)	0.28	0.28	0.75
5	19	True	f	f	0.2892359588295221	1	-35.0	-36.0	-1.0	NW	55	(251, 251)	0.28	0.28	0.75
5	19	True	j	f	0.3562799165956676	0	-35.0	-34.0	1.0	SE	55	(251, 251)	0.28	0.28	0.75
5	19	True	j	j	0.3689483748748898	1	-35.0	-34.0	1.0	SE	55	(251, 251)	0.28	0.28	0.75
5	19	True	j	f	0.2916902918368578	0	-35.0	-34.0	1.0	NW	55	(251, 251)	0.28	0.28	0.75
5	19	True	j	f	0.1885607088916003	0	-35.0	-34.0	1.0	NW	55	(251, 251)	0.28	0.28	0.75
5	19	True	f	f	0.3460487499833107	1	-35.0	-36.0	-1.0	NW	55	(251, 251)	0.28	0.28	0.75
5	19	True	j	j	0.5226527089253068	1	-35.0	-34.0	1.0	NW	55	(251, 251)	0.28	0.28	0.75
5	19	True	j	f	0.0927627077326178	0	-35.0	-34.0	1.0	NW	55	(251, 251)	0.28	0.28	0.75
5	19	True	f	j	0.3360848748125136	0	-35.0	-36.0	-1.0	SE	55	(251, 251)	0.28	0.28	0.75
5	19	True	f	f	0.4794709170237183	1	-35.0	-36.0	-1.0	NW	55	(251, 251)	0.28	0.28	0.75
5	19	True	f	j	0.3482726248912513	0	-35.0	-36.0	-1.0	NW	55	(251, 251)	0.28	0.28	0.75
5	19	True	j	j	0.170834292192012	1	-35.0	-34.0	1.0	NW	55	(251, 251)	0.28	0.28	0.75
5	19	True	j	f	0.0617201249115169	0	-35.0	-34.0	1.0	NW	55	(251, 251)	0.28	0.28	0.75
5	19	True	f	j	0.0915838330984115	0	-35.0	-36.0	-1.0	NW	55	(251, 251)	0.28	0.28	0.75
5	19	True	f	j	0.11473587481305	0	-35.0	-36.0	-1.0	SE	55	(251, 251)	0.28	0.28	0.75
5	19	True	j	f	0.0393867078237235	0	-35.0	-34.0	1.0	NW	55	(251, 251)	0.28	0.28	0.75
5	19	True	f	j	0.2443981668911874	0	-35.0	-36.0	-1.0	SE	55	(251, 251)	0.28	0.28	0.75
5	19	True	f	j	0.3354188748635351	0	-35.0	-36.0	-1.0	SE	55	(251, 251)	0.28	0.28	0.75
5	19	True	f	j	0.1351531250402331	0	-35.0	-36.0	-1.0	SE	55	(251, 251)	0.28	0.28	0.75
5	19	True	f	f	0.2941432502120733	1	-35.0	-36.0	-1.0	NW	55	(251, 251)	0.28	0.28	0.75
5	19	True	f	f	0.3136177500709891	1	-35.0	-36.0	-1.0	NW	55	(251, 251)	0.28	0.28	0.75
5	19	True	f	f	0.1661423747427761	1	-35.0	-36.0	-1.0	NW	55	(251, 251)	0.28	0.28	0.75
5	19	True	j	j	0.2050173329189419	1	-35.0	-34.0	1.0	NW	55	(251, 251)	0.28	0.28	0.75
5	19	True	f	j	0.0638060001656413	0	-35.0	-36.0	-1.0	SE	55	(251, 251)	0.28	0.28	0.75
5	19	True	j	f	0.3131331671029329	0	-35.0	-34.0	1.0	NW	55	(251, 251)	0.28	0.28	0.75
5	19	True	j	j	0.423004874959588	1	-35.0	-34.0	1.0	SE	55	(251, 251)	0.28	0.28	0.75
5	19	True	f	f	0.2894802908413112	1	-35.0	-36.0	-1.0	NW	55	(251, 251)	0.28	0.28	0.75
5	19	True	f	f	0.2860422497615218	1	-35.0	-36.0	-1.0	NW	55	(251, 251)	0.28	0.28	0.75
5	19	True	j	f	0.2443585000000894	0	-35.0	-34.0	1.0	NW	55	(251, 251)	0.28	0.28	0.75
5	19	True	j	f	0.085593749769032	0	-35.0	-34.0	1.0	NW	55	(251, 251)	0.28	0.28	0.75
5	19	True	f	f	0.399530875030905	1	-35.0	-36.0	-1.0	NW	55	(251, 251)	0.28	0.28	0.75
5	19	True	j	j	0.2937891250476241	1	-35.0	-34.0	1.0	NW	55	(251, 251)	0.28	0.28	0.75
5	19	True	f	j	0.1930056670680642	0	-35.0	-36.0	-1.0	SE	55	(251, 251)	0.28	0.28	0.75
5	19	True	f	j	0.3025265000760555	0	-35.0	-36.0	-1.0	SE	55	(251, 251)	0.28	0.28	0.75
5	19	True	j	f	0.3229712080210447	0	-35.0	-34.0	1.0	NW	55	(251, 251)	0.28	0.28	0.75
5	19	True	f	f	0.413760791067034	1	-35.0	-36.0	-1.0	NW	55	(251, 251)	0.28	0.28	0.75
5	19	True	j	j	0.3715820838697254	1	-35.0	-34.0	1.0	SE	55	(251, 251)	0.28	0.28	0.75
5	19	True	j	j	0.1891345423646271	1	-35.0	-34.0	1.0	SE	55	(251, 251)	0.28	0.28	0.75
5	19	True	f	j	0.2588524580933153	0	-35.0	-36.0	-1.0	SE	55	(251, 251)	0.28	0.28	0.75
5	19	True	f	j	0.309470874723047	0	-35.0	-36.0	-1.0	NW	55	(251, 251)	0.28	0.28	0.75
5	19	True	f	f	0.0036640004254877	1	-35.0	-36.0	-1.0	NW	55	(251, 251)	0.28	0.28	0.75
5	19	True	j	j	0.4146626251749694	1	-35.0	-34.0	1.0	SE	55	(251, 251)	0.28	0.28	0.75
5	19	True	f	f	0.3877892922610044	1	-35.0	-36.0	-1.0	NW	55	(251, 251)	0.28	0.28	0.75
5	19	True	f	j	1.099738750141114	0	-35.0	-36.0	-1.0	SE	55	(251, 251)	0.28	0.28	0.75
5	19	True	j	j	0.3378137499094009	1	-35.0	-34.0	1.0	SE	55	(251, 251)	0.28	0.28	0.75
5	19	True	f	j	0.8532199580222368	0	-35.0	-36.0	-1.0	NW	55	(251, 251)	0.28	0.28	0.75
5	19	True	f	f	0.1430266671814024	1	-35.0	-36.0	-1.0	NW	55	(251, 251)	0.28	0.28	0.75
5	19	True	j	j	0.3672556253150105	1	-35.0	-34.0	1.0	NW	55	(251, 251)	0.28	0.28	0.75
5	19	True	j	j	0.3135607498697936	1	-35.0	-34.0	1.0	SE	55	(251, 251)	0.28	0.28	0.75
5	19	True	f	j	0.0378209999762475	0	-35.0	-36.0	-1.0	SE	55	(251, 251)	0.28	0.28	0.75
5	19	True	f	j	0.1507195411249995	0	-35.0	-36.0	-1.0	SE	55	(251, 251)	0.28	0.28	0.75
5	19	True	f	j	0.6473510419018567	0	-35.0	-36.0	-1.0	SE	55	(251, 251)	0.28	0.28	0.75
5	19	True	f	j	0.3435834590345621	0	-35.0	-36.0	-1.0	SE	55	(251, 251)	0.28	0.28	0.75
5	19	True	f	f	0.2830659160390496	1	-35.0	-36.0	-1.0	NW	55	(251, 251)	0.28	0.28	0.75
5	19	True	f	j	0.4118339172564447	0	-35.0	-36.0	-1.0	NW	55	(251, 251)	0.28	0.28	0.75
5	19	True	j	f	0.3917597499676049	0	-35.0	-34.0	1.0	NW	55	(251, 251)	0.28	0.28	0.75
5	19	True	j	f	0.2327399170026183	0	-35.0	-34.0	1.0	NW	55	(251, 251)	0.28	0.28	0.75
5	19	True	j	j	0.263133583124727	1	-35.0	-34.0	1.0	SE	55	(251, 251)	0.28	0.28	0.75
5	19	True	j	j	0.3220257922075689	1	-35.0	-34.0	1.0	SE	55	(251, 251)	0.28	0.28	0.75
5	19	True	j	j	0.2963718338869512	1	-35.0	-34.0	1.0	SE	55	(251, 251)	0.28	0.28	0.75
5	19	True	f	j	0.5911332918331027	0	-35.0	-36.0	-1.0	SE	55	(251, 251)	0.28	0.28	0.75
5	19	True	f	j	0.261776375118643	0	-35.0	-36.0	-1.0	SE	55	(251, 251)	0.28	0.28	0.75
5	19	True	f	j	0.3158364999108016	0	-35.0	-36.0	-1.0	SE	55	(251, 251)	0.28	0.28	0.75
5	19	True	f	f	0.3806175417266786	1	-35.0	-36.0	-1.0	NW	55	(251, 251)	0.28	0.28	0.75
5	19	True	j	f	0.0448931660503149	0	-35.0	-34.0	1.0	NW	55	(251, 251)	0.28	0.28	0.75
5	19	True	j	f	0.3110513328574598	0	-35.0	-34.0	1.0	NW	55	(251, 251)	0.28	0.28	0.75
5	19	True	j	f	0.1175194582901895	0	-35.0	-34.0	1.0	SE	55	(251, 251)	0.28	0.28	0.75
5	19	True	f	f	0.0693042916245758	1	-35.0	-36.0	-1.0	NW	55	(251, 251)	0.28	0.28	0.75
5	19	True	j	j	0.1728023337200284	1	-35.0	-34.0	1.0	NW	55	(251, 251)	0.28	0.28	0.75
5	19	True	j	j	0.3994212909601629	1	-35.0	-34.0	1.0	SE	55	(251, 251)	0.28	0.28	0.75
5	19	True	f	j	0.3404399580322206	0	-35.0	-36.0	-1.0	SE	55	(251, 251)	0.28	0.28	0.75
5	19	True	f	j	0.5064081251621246	0	-35.0	-36.0	-1.0	NW	55	(251, 251)	0.28	0.28	0.75
5	19	True	f	j	0.4936625827103853	0	-35.0	-36.0	-1.0	NW	55	(251, 251)	0.28	0.28	0.75
5	19	True	f	j	0.3920396668836474	0	-35.0	-36.0	-1.0	NW	55	(251, 251)	0.28	0.28	0.75
5	19	True	f	j	0.2751407916657626	0	-35.0	-36.0	-1.0	SE	55	(251, 251)	0.28	0.28	0.75
5	19	True	j	f	0.4675149577669799	0	-35.0	-34.0	1.0	SE	55	(251, 251)	0.28	0.28	0.75
5	19	True	f	j	0.0019217920489609	0	-35.0	-36.0	-1.0	NW	55	(251, 251)	0.28	0.28	0.75
5	19	True	f	j	0.1991972918622195	0	-35.0	-36.0	-1.0	NW	55	(251, 251)	0.28	0.28	0.75
5	19	True	j	f	0.4797628340311348	0	-35.0	-34.0	1.0	SE	55	(251, 251)	0.28	0.28	0.75
5	19	True	j	f	0.3560608327388763	0	-35.0	-34.0	1.0	NW	55	(251, 251)	0.28	0.28	0.75
5	19	True	f	j	0.2032082909718155	0	-35.0	-36.0	-1.0	SE	55	(251, 251)	0.28	0.28	0.75
5	19	True	j	f	0.0859526670537889	0	-35.0	-34.0	1.0	NW	55	(251, 251)	0.28	0.28	0.75
5	19	True	j	j	0.2081164577975869	1	-35.0	-34.0	1.0	SE	55	(251, 251)	0.28	0.28	0.75
5	19	True	j	f	0.1736449166201055	0	-35.0	-34.0	1.0	NW	55	(251, 251)	0.28	0.28	0.75
5	19	True	f	f	0.087223291862756	1	-35.0	-36.0	-1.0	NW	55	(251, 251)	0.28	0.28	0.75
5	19	True	f	f	0.4278916246257722	1	-35.0	-36.0	-1.0	NW	55	(251, 251)	0.28	0.28	0.75
5	19	True	f	f	0.7996181668713689	1	-35.0	-36.0	-1.0	NW	55	(251, 251)	0.28	0.28	0.75
5	19	True	f	j	0.2372344578616321	0	-35.0	-36.0	-1.0	SE	55	(251, 251)	0.28	0.28	0.75
5	19	True	j	j	0.5358413327485323	1	-35.0	-34.0	1.0	SE	55	(251, 251)	0.28	0.28	0.75
5	19	True	j	j	0.4215353331528604	1	-35.0	-34.0	1.0	SE	55	(251, 251)	0.28	0.28	0.75
5	19	True	j	j	0.4260527919977903	1	-35.0	-34.0	1.0	SE	55	(251, 251)	0.28	0.28	0.75
5	19	True	j	f	0.3243976668454706	0	-35.0	-34.0	1.0	NW	55	(251, 251)	0.28	0.28	0.75
5	19	True	j	f	0.2077022497542202	0	-35.0	-34.0	1.0	NW	55	(251, 251)	0.28	0.28	0.75
5	19	True	f	j	0.2974505829624831	0	-35.0	-36.0	-1.0	SE	55	(251, 251)	0.28	0.28	0.75
5	19	True	f	j	0.2849480840377509	0	-35.0	-36.0	-1.0	SE	55	(251, 251)	0.28	0.28	0.75
5	19	True	j	f	0.4827191247604787	0	-35.0	-34.0	1.0	NW	55	(251, 251)	0.28	0.28	0.75
5	19	True	f	j	0.5583261251449585	0	-35.0	-36.0	-1.0	SE	55	(251, 251)	0.28	0.28	0.75
5	19	True	f	f	0.2360367910005152	1	-35.0	-36.0	-1.0	NW	55	(251, 251)	0.28	0.28	0.75
5	19	True	f	j	0.3772391672246158	0	-35.0	-36.0	-1.0	NW	55	(251, 251)	0.28	0.28	0.75
5	19	True	j	j	0.269482540898025	1	-35.0	-34.0	1.0	NW	55	(251, 251)	0.28	0.28	0.75
5	19	True	j	f	0.3002912076190114	0	-35.0	-34.0	1.0	SE	55	(251, 251)	0.28	0.28	0.75
5	19	True	j	j	0.1560800420120358	1	-35.0	-34.0	1.0	NW	55	(251, 251)	0.28	0.28	0.75
5	19	True	f	f	0.2719966247677803	1	-35.0	-36.0	-1.0	NW	55	(251, 251)	0.28	0.28	0.75
5	19	True	f	j	0.2344099157489836	0	-35.0	-36.0	-1.0	SE	55	(251, 251)	0.28	0.28	0.75
5	19	True	f	j	0.0245404583401978	0	-35.0	-36.0	-1.0	SE	55	(251, 251)	0.28	0.28	0.75
5	19	True	j	j	0.3656781250610947	1	-35.0	-34.0	1.0	SE	55	(251, 251)	0.28	0.28	0.75
5	19	True	f	f	0.4709787080064416	1	-35.0	-36.0	-1.0	NW	55	(251, 251)	0.28	0.28	0.75
5	19	True	f	f	0.3391474168747663	1	-35.0	-36.0	-1.0	NW	55	(251, 251)	0.28	0.28	0.75
5	19	True	f	j	0.3364564576186239	0	-35.0	-36.0	-1.0	NW	55	(251, 251)	0.28	0.28	0.75
5	19	True	f	j	0.304880874697119	0	-35.0	-36.0	-1.0	SE	55	(251, 251)	0.28	0.28	0.75
5	19	True	f	f	0.271541082765907	1	-35.0	-36.0	-1.0	NW	55	(251, 251)	0.28	0.28	0.75
5	19	True	j	f	0.8193623749539256	0	-35.0	-34.0	1.0	NW	55	(251, 251)	0.28	0.28	0.75
5	19	True	f	f	0.0065044588409364	1	-35.0	-36.0	-1.0	NW	55	(251, 251)	0.28	0.28	0.75
5	19	True	j	j	0.3864643340930342	1	-35.0	-34.0	1.0	SE	55	(251, 251)	0.28	0.28	0.75
5	19	True	j	f	0.1446666670963168	0	-35.0	-34.0	1.0	SE	55	(251, 251)	0.28	0.28	0.75
5	19	True	j	j	0.4107467918656766	1	-35.0	-34.0	1.0	SE	55	(251, 251)	0.28	0.28	0.75
5	19	True	j	j	0.3642835831269622	1	-35.0	-34.0	1.0	SE	55	(251, 251)	0.28	0.28	0.75
5	19	True	f	j	0.3259331248700619	0	-35.0	-36.0	-1.0	SE	55	(251, 251)	0.28	0.28	0.75
5	19	True	j	f	0.1321418746374547	0	-35.0	-34.0	1.0	NW	55	(251, 251)	0.28	0.28	0.75
5	19	True	f	j	0.4748423337005079	0	-35.0	-36.0	-1.0	SE	55	(251, 251)	0.28	0.28	0.75
5	19	True	f	j	0.1028492501936853	0	-35.0	-36.0	-1.0	NW	55	(251, 251)	0.28	0.28	0.75
5	19	True	j	j	0.3904963750392198	1	-35.0	-34.0	1.0	NW	55	(251, 251)	0.28	0.28	0.75
5	19	True	j	f	0.3486972087994218	0	-35.0	-34.0	1.0	SE	55	(251, 251)	0.28	0.28	0.75
5	19	True	j	f	0.2383036250248551	0	-35.0	-34.0	1.0	NW	55	(251, 251)	0.28	0.28	0.75
5	19	True	f	f	0.3003881671465933	1	-35.0	-36.0	-1.0	NW	55	(251, 251)	0.28	0.28	0.75
5	19	True	f	f	0.4171257088892162	1	-35.0	-36.0	-1.0	SE	55	(251, 251)	0.28	0.28	0.75
5	19	True	f	j	0.0735604157671332	0	-35.0	-36.0	-1.0	SE	55	(251, 251)	0.28	0.28	0.75
5	19	True	f	j	0.3117101672105491	0	-35.0	-36.0	-1.0	SE	55	(251, 251)	0.28	0.28	0.75
5	19	True	j	f	0.2553385002538562	0	-35.0	-34.0	1.0	NW	55	(251, 251)	0.28	0.28	0.75
5	19	True	j	f	0.1316208750940859	0	-35.0	-34.0	1.0	SE	55	(251, 251)	0.28	0.28	0.75
5	19	True	j	f	0.0370982498861849	0	-35.0	-34.0	1.0	NW	55	(251, 251)	0.28	0.28	0.75
5	19	True	j	j	0.4646130413748324	1	-35.0	-34.0	1.0	SE	55	(251, 251)	0.28	0.28	0.75
5	19	True	f	j	0.3020984157919884	0	-35.0	-36.0	-1.0	SE	55	(251, 251)	0.28	0.28	0.75
5	19	True	f	f	0.3723484156653285	1	-35.0	-36.0	-1.0	SE	55	(251, 251)	0.28	0.28	0.75
5	19	True	j	j	0.170889416243881	1	-35.0	-34.0	1.0	SE	55	(251, 251)	0.28	0.28	0.75
5	19	True	j	f	0.1330184582620859	0	-35.0	-34.0	1.0	NW	55	(251, 251)	0.28	0.28	0.75
5	19	True	f	f	0.3012415831908583	1	-35.0	-36.0	-1.0	NW	55	(251, 251)	0.28	0.28	0.75
5	19	True	j	j	0.1396700828336179	1	-35.0	-34.0	1.0	SE	55	(251, 251)	0.28	0.28	0.75
5	19	True	j	f	0.2925685839727521	0	-35.0	-34.0	1.0	NW	55	(251, 251)	0.28	0.28	0.75
5	19	True	f	j	0.2270370419137179	0	-35.0	-36.0	-1.0	SE	55	(251, 251)	0.28	0.28	0.75
5	19	True	j	f	0.062001125421375	0	-35.0	-34.0	1.0	NW	55	(251, 251)	0.28	0.28	0.75
5	19	True	f	f	0.1239533750340342	1	-35.0	-36.0	-1.0	NW	55	(251, 251)	0.28	0.28	0.75
5	19	True	j	j	0.3258580002002418	1	-35.0	-34.0	1.0	NW	55	(251, 251)	0.28	0.28	0.75
5	19	True	j	f	0.1099553327076137	0	-35.0	-34.0	1.0	NW	55	(251, 251)	0.28	0.28	0.75
5	19	True	j	f	0.263409832958132	0	-35.0	-34.0	1.0	NW	55	(251, 251)	0.28	0.28	0.75
5	19	True	f	j	0.1435487498529255	0	-35.0	-36.0	-1.0	NW	55	(251, 251)	0.28	0.28	0.75
5	19	True	j	j	0.0642011249437928	1	-35.0	-34.0	1.0	SE	55	(251, 251)	0.28	0.28	0.75
5	19	True	f	j	0.1720052496530115	0	-35.0	-36.0	-1.0	SE	55	(251, 251)	0.28	0.28	0.75
5	19	True	j	j	1.3460277090780437	1	-35.0	-34.0	1.0	SE	55	(251, 251)	0.28	0.28	0.75
5	19	True	f	f	0.9019829579629004	1	-35.0	-36.0	-1.0	NW	55	(251, 251)	0.28	0.28	0.75
5	19	True	j	j	0.4472854579798877	1	-35.0	-34.0	1.0	SE	55	(251, 251)	0.28	0.28	0.75
5	19	True	j	f	0.8191698752343655	0	-35.0	-34.0	1.0	NW	55	(251, 251)	0.28	0.28	0.75
5	19	True	f	f	0.6899114167317748	1	-35.0	-36.0	-1.0	NW	55	(251, 251)	0.28	0.28	0.75
5	19	True	f	j	1.2735571670345962	0	-35.0	-36.0	-1.0	SE	55	(251, 251)	0.28	0.28	0.75
5	19	True	j	j	0.3227499169297516	1	-35.0	-34.0	1.0	SE	55	(251, 251)	0.28	0.28	0.75
5	19	True	f	j	0.3849093751050532	0	-35.0	-36.0	-1.0	SE	55	(251, 251)	0.28	0.28	0.75
5	19	True	f	j	0.3801277913153171	0	-35.0	-36.0	-1.0	SE	55	(251, 251)	0.28	0.28	0.75
5	19	True	j	f	0.1870674579404294	0	-35.0	-34.0	1.0	NW	55	(251, 251)	0.28	0.28	0.75
5	19	True	j	j	0.2746359161101281	1	-35.0	-34.0	1.0	SE	55	(251, 251)	0.28	0.28	0.75
5	19	True	f	f	0.602611375041306	1	-35.0	-36.0	-1.0	NW	55	(251, 251)	0.28	0.28	0.75
5	19	True	f	j	0.1951764160767197	0	-35.0	-36.0	-1.0	SE	55	(251, 251)	0.28	0.28	0.75
5	19	True	f	f	0.4226339999586344	1	-35.0	-36.0	-1.0	NW	55	(251, 251)	0.28	0.28	0.75
5	19	True	j	j	0.3985919579863548	1	-35.0	-34.0	1.0	SE	55	(251, 251)	0.28	0.28	0.75
5	19	True	j	j	0.3733686250634491	1	-35.0	-34.0	1.0	SE	55	(251, 251)	0.28	0.28	0.75
5	19	True	j	j	0.2730688340961933	1	-35.0	-34.0	1.0	SE	55	(251, 251)	0.28	0.28	0.75
5	19	True	j	j	0.2926477501168847	1	-35.0	-34.0	1.0	SE	55	(251, 251)	0.28	0.28	0.75
5	19	True	f	j	0.1858085826970636	0	-35.0	-36.0	-1.0	SE	55	(251, 251)	0.28	0.28	0.75
5	19	True	f	j	0.1802929998375475	0	-35.0	-36.0	-1.0	SE	55	(251, 251)	0.28	0.28	0.75
5	19	True	j	j	0.1430608751252293	1	-35.0	-34.0	1.0	SE	55	(251, 251)	0.28	0.28	0.75
5	19	True	f	j	0.1512191672809422	0	-35.0	-36.0	-1.0	SE	55	(251, 251)	0.28	0.28	0.75
5	19	True	j	f	0.2066983748227358	0	-35.0	-34.0	1.0	NW	55	(251, 251)	0.28	0.28	0.75
5	19	True	j	j	0.256219333037734	1	-35.0	-34.0	1.0	NW	55	(251, 251)	0.28	0.28	0.75
5	19	True	j	f	0.4820668748579919	0	-35.0	-34.0	1.0	NW	55	(251, 251)	0.28	0.28	0.75
5	19	True	f	f	0.4496167907491326	1	-35.0	-36.0	-1.0	SE	55	(251, 251)	0.28	0.28	0.75
5	19	True	j	j	0.1195379584096372	1	-35.0	-34.0	1.0	NW	55	(251, 251)	0.28	0.28	0.75
5	19	True	j	j	0.3924547918140888	1	-35.0	-34.0	1.0	SE	55	(251, 251)	0.28	0.28	0.75
5	19	True	j	j	0.364246292039752	1	-35.0	-34.0	1.0	SE	55	(251, 251)	0.28	0.28	0.75
5	19	True	f	j	0.1864078752696514	0	-35.0	-36.0	-1.0	SE	55	(251, 251)	0.28	0.28	0.75
5	19	True	f	j	0.3406604169867933	0	-35.0	-36.0	-1.0	SE	55	(251, 251)	0.28	0.28	0.75
5	19	True	j	j	0.2521414998918772	1	-35.0	-34.0	1.0	SE	55	(251, 251)	0.28	0.28	0.75
5	19	True	j	f	0.1919599161483347	0	-35.0	-34.0	1.0	NW	55	(251, 251)	0.28	0.28	0.75
5	19	True	j	j	0.453536166343838	1	-35.0	-34.0	1.0	SE	55	(251, 251)	0.28	0.28	0.75
5	19	True	j	j	0.3297577919438481	1	-35.0	-34.0	1.0	SE	55	(251, 251)	0.28	0.28	0.75
5	19	True	j	j	0.4134500417858362	1	-35.0	-34.0	1.0	SE	55	(251, 251)	0.28	0.28	0.75
5	19	True	j	f	0.0141410827636718	0	-35.0	-34.0	1.0	NW	55	(251, 251)	0.28	0.28	0.75
5	19	True	j	j	0.2536055003292858	1	-35.0	-34.0	1.0	SE	55	(251, 251)	0.28	0.28	0.75
5	19	True	f	j	0.3069523330777883	0	-35.0	-36.0	-1.0	SE	55	(251, 251)	0.28	0.28	0.75
5	19	True	f	f	0.0513137504458427	1	-35.0	-36.0	-1.0	NW	55	(251, 251)	0.28	0.28	0.75
5	19	True	f	f	0.2107292907312512	1	-35.0	-36.0	-1.0	NW	55	(251, 251)	0.28	0.28	0.75
5	19	True	j	j	0.0370955001562833	1	-35.0	-34.0	1.0	SE	55	(251, 251)	0.28	0.28	0.75
5	19	True	j	j	0.3665913329459727	1	-35.0	-34.0	1.0	SE	55	(251, 251)	0.28	0.28	0.75
5	19	True	j	j	0.3486809581518173	1	-35.0	-34.0	1.0	SE	55	(251, 251)	0.28	0.28	0.75
5	19	True	f	f	0.4231572905555367	1	-35.0	-36.0	-1.0	NW	55	(251, 251)	0.28	0.28	0.75
5	19	True	f	j	1.4227300840429962	0	-35.0	-36.0	-1.0	NW	55	(251, 251)	0.28	0.28	0.75
5	19	True	f	j	0.2331475829705596	0	-35.0	-36.0	-1.0	SE	55	(251, 251)	0.28	0.28	0.75
5	19	True	f	j	0.1112602078355848	0	-35.0	-36.0	-1.0	SE	55	(251, 251)	0.28	0.28	0.75
5	19	True	j	f	0.4618068747222423	0	-35.0	-34.0	1.0	SE	55	(251, 251)	0.28	0.28	0.75
5	19	True	f	j	0.3918513329699635	0	-35.0	-36.0	-1.0	SE	55	(251, 251)	0.28	0.28	0.75
5	19	True	j	j	0.2922025001607835	1	-35.0	-34.0	1.0	SE	55	(251, 251)	0.28	0.28	0.75
5	19	True	j	f	0.6988349999301136	0	-35.0	-34.0	1.0	NW	55	(251, 251)	0.28	0.28	0.75
5	19	True	f	f	0.4137569172307849	1	-35.0	-36.0	-1.0	SE	55	(251, 251)	0.28	0.28	0.75
5	19	True	f	j	0.6398235000669956	0	-35.0	-36.0	-1.0	SE	55	(251, 251)	0.28	0.28	0.75
5	19	True	f	f	0.5624007917940617	1	-35.0	-36.0	-1.0	NW	55	(251, 251)	0.28	0.28	0.75
5	19	True	f	j	0.3866287497803569	0	-35.0	-36.0	-1.0	SE	55	(251, 251)	0.28	0.28	0.75
5	19	True	f	j	4.733250542078167	0	-35.0	-36.0	-1.0	SE	55	(251, 251)	0.28	0.28	0.75
5	19	True	j	f	0.3444737079553306	0	-35.0	-34.0	1.0	SE	55	(251, 251)	0.28	0.28	0.75
5	19	True	j	f	0.7849747920408845	0	-35.0	-34.0	1.0	NW	55	(251, 251)	0.28	0.28	0.75
5	19	True	j	j	0.307446707971394	1	-35.0	-34.0	1.0	SE	55	(251, 251)	0.28	0.28	0.75
5	19	True	f	j	0.8358759582042694	0	-35.0	-36.0	-1.0	SE	55	(251, 251)	0.28	0.28	0.75
5	19	True	f	f	0.5478122080676258	1	-35.0	-36.0	-1.0	NW	55	(251, 251)	0.28	0.28	0.75
5	19	True	j	j	1.341577666811645	1	-35.0	-34.0	1.0	SE	55	(251, 251)	0.28	0.28	0.75
5	19	True	f	j	0.6082490002736449	0	-35.0	-36.0	-1.0	NW	55	(251, 251)	0.28	0.28	0.75
5	19	True	j	f	0.3705234169028699	0	-35.0	-34.0	1.0	NW	55	(251, 251)	0.28	0.28	0.75
5	19	True	f	j	0.4947939170524478	0	-35.0	-36.0	-1.0	NW	55	(251, 251)	0.28	0.28	0.75
5	19	True	f	j	0.6193661252036691	0	-35.0	-36.0	-1.0	SE	55	(251, 251)	0.28	0.28	0.75
5	19	True	f	f	0.2652004999108612	1	-35.0	-36.0	-1.0	NW	55	(251, 251)	0.28	0.28	0.75
5	19	True	f	f	0.3355151670984924	1	-35.0	-36.0	-1.0	NW	55	(251, 251)	0.28	0.28	0.75
5	19	True	f	j	0.1917114169336855	0	-35.0	-36.0	-1.0	SE	55	(251, 251)	0.28	0.28	0.75
5	19	True	f	j	0.7715307078324258	0	-35.0	-36.0	-1.0	NW	55	(251, 251)	0.28	0.28	0.75
5	19	True	j	j	0.5345602501183748	1	-35.0	-34.0	1.0	NW	55	(251, 251)	0.28	0.28	0.75
5	19	True	f	j	0.5281794164329767	0	-35.0	-36.0	-1.0	NW	55	(251, 251)	0.28	0.28	0.75
5	19	True	j	j	0.3870309581980109	1	-35.0	-34.0	1.0	SE	55	(251, 251)	0.28	0.28	0.75
