# Supplementary material for: The curriculum effect in visual learning: The role of readout dimensionality
Source: PLoS Comput Biol. 2026 Jul 24;22(7):e1014553. doi: 10.1371/journal.pcbi.1014553 (PMC13432104; doi:10.1371/journal.pcbi.1014553)
Supplement: S1 Data — (ZIP) [file pcbi.1014553.s009.zip › Data_Final_for_Repository/Non-sequential_subjects/Subject005/20250125_Subject005_NONSEQ_Day_5.csv]

Participant ID	Age	Train	Correct Response	Response	Response time (s)	Correct	Reference Angle (deg)	Orientation (deg)	Angle Separation (deg)	Corner	Viewing Distance (cm)	Stimulus Size (px)	Fixation Time	Probe Time	Cue Time
5	19	False	j	j	0.2432263749979029	1	55.0	56.0	1.0	NE	55	(251, 251)	0.28	0.28	0.75
5	19	False	f	f	0.2924518340005306	1	55.0	54.0	-1.0	SW	55	(251, 251)	0.28	0.28	0.75
5	19	False	j	f	0.6088021249997837	0	55.0	56.0	1.0	SW	55	(251, 251)	0.28	0.28	0.75
5	19	False	j	f	0.2105394589998468	0	55.0	56.0	1.0	SW	55	(251, 251)	0.28	0.28	0.75
5	19	False	j	f	0.2314909170017927	0	55.0	56.0	1.0	SW	55	(251, 251)	0.28	0.28	0.75
5	19	False	j	j	0.1001187080000818	1	55.0	56.0	1.0	SW	55	(251, 251)	0.28	0.28	0.75
5	19	False	f	j	0.3689863330000662	0	55.0	54.0	-1.0	NE	55	(251, 251)	0.28	0.28	0.75
5	19	False	j	f	0.1157932499991147	0	55.0	56.0	1.0	NE	55	(251, 251)	0.28	0.28	0.75
5	19	False	j	f	0.5572890000003099	0	55.0	56.0	1.0	SW	55	(251, 251)	0.28	0.28	0.75
5	19	False	j	j	0.793526749999728	1	55.0	56.0	1.0	SW	55	(251, 251)	0.28	0.28	0.75
5	19	False	f	f	0.355786750002153	1	55.0	54.0	-1.0	NE	55	(251, 251)	0.28	0.28	0.75
5	19	False	f	j	0.2983605410008749	0	55.0	54.0	-1.0	SW	55	(251, 251)	0.28	0.28	0.75
5	19	False	j	f	0.2942262079995998	0	55.0	56.0	1.0	SW	55	(251, 251)	0.28	0.28	0.75
5	19	False	j	j	0.3472474580012203	1	55.0	56.0	1.0	NE	55	(251, 251)	0.28	0.28	0.75
5	19	False	f	f	0.390582166997774	1	55.0	54.0	-1.0	SW	55	(251, 251)	0.28	0.28	0.75
5	19	False	f	j	0.0910112500023387	0	55.0	54.0	-1.0	SW	55	(251, 251)	0.28	0.28	0.75
5	19	False	f	f	0.3530149170001095	1	55.0	54.0	-1.0	SW	55	(251, 251)	0.28	0.28	0.75
5	19	False	f	f	0.4504318330000387	1	55.0	54.0	-1.0	SW	55	(251, 251)	0.28	0.28	0.75
5	19	False	f	f	0.1092157500024768	1	55.0	54.0	-1.0	NE	55	(251, 251)	0.28	0.28	0.75
5	19	False	j	j	0.0587415829977544	1	55.0	56.0	1.0	SW	55	(251, 251)	0.28	0.28	0.75
5	19	False	j	j	0.7696756250006729	1	55.0	56.0	1.0	SW	55	(251, 251)	0.28	0.28	0.75
5	19	False	j	f	0.7021140420001757	0	55.0	56.0	1.0	SW	55	(251, 251)	0.28	0.28	0.75
5	19	False	f	f	0.3570240410008409	1	55.0	54.0	-1.0	NE	55	(251, 251)	0.28	0.28	0.75
5	19	False	j	f	0.2625799170018581	0	55.0	56.0	1.0	NE	55	(251, 251)	0.28	0.28	0.75
5	19	False	f	f	0.3155818329978501	1	55.0	54.0	-1.0	SW	55	(251, 251)	0.28	0.28	0.75
5	19	False	j	f	0.2331832910022058	0	55.0	56.0	1.0	SW	55	(251, 251)	0.28	0.28	0.75
5	19	False	j	j	0.1720045000001846	1	55.0	56.0	1.0	SW	55	(251, 251)	0.28	0.28	0.75
5	19	False	f	f	0.7643573749992356	1	55.0	54.0	-1.0	NE	55	(251, 251)	0.28	0.28	0.75
5	19	False	j	f	0.0139724999971804	0	55.0	56.0	1.0	SW	55	(251, 251)	0.28	0.28	0.75
5	19	False	f	f	0.2718745000020135	1	55.0	54.0	-1.0	NE	55	(251, 251)	0.28	0.28	0.75
5	19	False	j	f	0.6115923750003276	0	55.0	56.0	1.0	SW	55	(251, 251)	0.28	0.28	0.75
5	19	False	f	f	0.0886816660022304	1	55.0	54.0	-1.0	NE	55	(251, 251)	0.28	0.28	0.75
5	19	False	f	f	0.0720608749979874	1	55.0	54.0	-1.0	SW	55	(251, 251)	0.28	0.28	0.75
5	19	False	j	f	0.1941627919986785	0	55.0	56.0	1.0	SW	55	(251, 251)	0.28	0.28	0.75
5	19	False	f	j	0.2913243330003752	0	55.0	54.0	-1.0	SW	55	(251, 251)	0.28	0.28	0.75
5	19	False	f	f	0.1973677500027406	1	55.0	54.0	-1.0	NE	55	(251, 251)	0.28	0.28	0.75
5	19	False	j	f	0.3085129169994616	0	55.0	56.0	1.0	NE	55	(251, 251)	0.28	0.28	0.75
5	19	False	f	f	0.6116658329992788	1	55.0	54.0	-1.0	NE	55	(251, 251)	0.28	0.28	0.75
5	19	False	f	f	0.1957155829986732	1	55.0	54.0	-1.0	SW	55	(251, 251)	0.28	0.28	0.75
5	19	False	j	f	0.1783552499982761	0	55.0	56.0	1.0	SW	55	(251, 251)	0.28	0.28	0.75
5	19	False	j	f	0.1364557910019357	0	55.0	56.0	1.0	NE	55	(251, 251)	0.28	0.28	0.75
5	19	False	j	j	0.2876780409969797	1	55.0	56.0	1.0	SW	55	(251, 251)	0.28	0.28	0.75
5	19	False	f	f	0.3043619169984595	1	55.0	54.0	-1.0	SW	55	(251, 251)	0.28	0.28	0.75
5	19	False	f	f	0.230859875002352	1	55.0	54.0	-1.0	SW	55	(251, 251)	0.28	0.28	0.75
5	19	False	f	j	0.0184261670001433	0	55.0	54.0	-1.0	NE	55	(251, 251)	0.28	0.28	0.75
5	19	False	j	f	0.030519166997692	0	55.0	56.0	1.0	NE	55	(251, 251)	0.28	0.28	0.75
5	19	False	j	f	0.2810512920004839	0	55.0	56.0	1.0	SW	55	(251, 251)	0.28	0.28	0.75
5	19	False	j	f	0.0731856249985867	0	55.0	56.0	1.0	NE	55	(251, 251)	0.28	0.28	0.75
5	19	False	f	j	0.0915652080002473	0	55.0	54.0	-1.0	NE	55	(251, 251)	0.28	0.28	0.75
5	19	False	j	f	0.0464364159997785	0	55.0	56.0	1.0	NE	55	(251, 251)	0.28	0.28	0.75
5	19	False	j	j	0.4358938330005912	1	55.0	56.0	1.0	SW	55	(251, 251)	0.28	0.28	0.75
5	19	False	j	f	0.314784124999278	0	55.0	56.0	1.0	NE	55	(251, 251)	0.28	0.28	0.75
5	19	False	f	f	0.4464066250002361	1	55.0	54.0	-1.0	SW	55	(251, 251)	0.28	0.28	0.75
5	19	False	j	j	0.2251644579991989	1	55.0	56.0	1.0	NE	55	(251, 251)	0.28	0.28	0.75
5	19	False	f	f	0.2714994169982674	1	55.0	54.0	-1.0	NE	55	(251, 251)	0.28	0.28	0.75
5	19	False	f	f	0.4439086249985848	1	55.0	54.0	-1.0	NE	55	(251, 251)	0.28	0.28	0.75
5	19	False	j	f	0.3302498340017337	0	55.0	56.0	1.0	SW	55	(251, 251)	0.28	0.28	0.75
5	19	False	j	j	0.0400317499988887	1	55.0	56.0	1.0	NE	55	(251, 251)	0.28	0.28	0.75
5	19	False	j	f	0.4635616249979648	0	55.0	56.0	1.0	NE	55	(251, 251)	0.28	0.28	0.75
5	19	False	j	j	0.1797589580019121	1	55.0	56.0	1.0	NE	55	(251, 251)	0.28	0.28	0.75
5	19	False	f	f	0.4428285409994714	1	55.0	54.0	-1.0	NE	55	(251, 251)	0.28	0.28	0.75
5	19	False	f	j	0.3740041659984854	0	55.0	54.0	-1.0	NE	55	(251, 251)	0.28	0.28	0.75
5	19	False	f	j	1.2894516659980582	0	55.0	54.0	-1.0	NE	55	(251, 251)	0.28	0.28	0.75
5	19	False	j	f	1.0894195830005629	0	55.0	56.0	1.0	NE	55	(251, 251)	0.28	0.28	0.75
5	19	False	j	j	1.3159158330017815	1	55.0	56.0	1.0	NE	55	(251, 251)	0.28	0.28	0.75
5	19	False	f	f	0.4933496250014286	1	55.0	54.0	-1.0	SW	55	(251, 251)	0.28	0.28	0.75
5	19	False	j	j	0.5583270419992914	1	55.0	56.0	1.0	NE	55	(251, 251)	0.28	0.28	0.75
5	19	False	f	f	0.4342728750016249	1	55.0	54.0	-1.0	SW	55	(251, 251)	0.28	0.28	0.75
5	19	False	j	f	0.38753295800052	0	55.0	56.0	1.0	SW	55	(251, 251)	0.28	0.28	0.75
5	19	False	j	f	0.3464366669977607	0	55.0	56.0	1.0	NE	55	(251, 251)	0.28	0.28	0.75
5	19	False	j	j	0.7300737080004183	1	55.0	56.0	1.0	SW	55	(251, 251)	0.28	0.28	0.75
5	19	False	j	j	0.4215633329986303	1	55.0	56.0	1.0	NE	55	(251, 251)	0.28	0.28	0.75
5	19	False	f	f	0.4854845420013589	1	55.0	54.0	-1.0	NE	55	(251, 251)	0.28	0.28	0.75
5	19	False	f	f	0.1865552500021294	1	55.0	54.0	-1.0	SW	55	(251, 251)	0.28	0.28	0.75
5	19	False	f	f	0.3131812079991505	1	55.0	54.0	-1.0	SW	55	(251, 251)	0.28	0.28	0.75
5	19	False	j	f	0.2112972920003812	0	55.0	56.0	1.0	NE	55	(251, 251)	0.28	0.28	0.75
5	19	False	j	j	0.6959256670015748	1	55.0	56.0	1.0	NE	55	(251, 251)	0.28	0.28	0.75
5	19	False	f	f	0.1753505000015138	1	55.0	54.0	-1.0	NE	55	(251, 251)	0.28	0.28	0.75
5	19	False	f	f	0.1551119579999067	1	55.0	54.0	-1.0	SW	55	(251, 251)	0.28	0.28	0.75
5	19	False	j	f	0.0258797499991487	0	55.0	56.0	1.0	SW	55	(251, 251)	0.28	0.28	0.75
5	19	False	f	f	0.6226378329993167	1	55.0	54.0	-1.0	NE	55	(251, 251)	0.28	0.28	0.75
5	19	False	f	f	0.2226437499994062	1	55.0	54.0	-1.0	SW	55	(251, 251)	0.28	0.28	0.75
5	19	False	f	j	0.3170338749987422	0	55.0	54.0	-1.0	SW	55	(251, 251)	0.28	0.28	0.75
5	19	False	f	f	0.6189389999999548	1	55.0	54.0	-1.0	NE	55	(251, 251)	0.28	0.28	0.75
5	19	False	f	f	0.5263930000000983	1	55.0	54.0	-1.0	NE	55	(251, 251)	0.28	0.28	0.75
5	19	False	f	f	0.4422652920002292	1	55.0	54.0	-1.0	SW	55	(251, 251)	0.28	0.28	0.75
5	19	False	f	f	0.3688026249983522	1	55.0	54.0	-1.0	NE	55	(251, 251)	0.28	0.28	0.75
5	19	False	j	j	0.2484157499966386	1	55.0	56.0	1.0	SW	55	(251, 251)	0.28	0.28	0.75
5	19	False	j	f	0.234412041001633	0	55.0	56.0	1.0	SW	55	(251, 251)	0.28	0.28	0.75
5	19	False	f	f	0.2515508330034208	1	55.0	54.0	-1.0	NE	55	(251, 251)	0.28	0.28	0.75
5	19	False	j	j	0.1234876670023368	1	55.0	56.0	1.0	SW	55	(251, 251)	0.28	0.28	0.75
5	19	False	j	f	0.1295052079985907	0	55.0	56.0	1.0	NE	55	(251, 251)	0.28	0.28	0.75
5	19	False	j	j	0.3201429999971878	1	55.0	56.0	1.0	SW	55	(251, 251)	0.28	0.28	0.75
5	19	False	f	f	0.0868892500002402	1	55.0	54.0	-1.0	SW	55	(251, 251)	0.28	0.28	0.75
5	19	False	j	f	0.0778487499992479	0	55.0	56.0	1.0	NE	55	(251, 251)	0.28	0.28	0.75
5	19	False	f	j	0.099789583000529	0	55.0	54.0	-1.0	SW	55	(251, 251)	0.28	0.28	0.75
5	19	False	f	f	0.2715582919990993	1	55.0	54.0	-1.0	SW	55	(251, 251)	0.28	0.28	0.75
5	19	False	j	f	0.3048297909990651	0	55.0	56.0	1.0	SW	55	(251, 251)	0.28	0.28	0.75
5	19	False	j	j	0.3463376250001602	1	55.0	56.0	1.0	SW	55	(251, 251)	0.28	0.28	0.75
5	19	False	f	f	0.4098619159994996	1	55.0	54.0	-1.0	SW	55	(251, 251)	0.28	0.28	0.75
5	19	False	j	j	0.2466008339979453	1	55.0	56.0	1.0	SW	55	(251, 251)	0.28	0.28	0.75
5	19	False	f	j	0.3971409170007973	0	55.0	54.0	-1.0	SW	55	(251, 251)	0.28	0.28	0.75
5	19	False	f	j	0.3265827920004085	0	55.0	54.0	-1.0	SW	55	(251, 251)	0.28	0.28	0.75
5	19	False	f	f	0.3082432080009312	1	55.0	54.0	-1.0	NE	55	(251, 251)	0.28	0.28	0.75
5	19	False	f	f	0.3549202920003154	1	55.0	54.0	-1.0	NE	55	(251, 251)	0.28	0.28	0.75
5	19	False	j	f	0.2240857500000856	0	55.0	56.0	1.0	NE	55	(251, 251)	0.28	0.28	0.75
5	19	False	f	j	0.3120038749984815	0	55.0	54.0	-1.0	SW	55	(251, 251)	0.28	0.28	0.75
5	19	False	f	f	0.1898545419971924	1	55.0	54.0	-1.0	SW	55	(251, 251)	0.28	0.28	0.75
5	19	False	j	f	0.1420175409984949	0	55.0	56.0	1.0	NE	55	(251, 251)	0.28	0.28	0.75
5	19	False	j	f	0.2901894579990767	0	55.0	56.0	1.0	SW	55	(251, 251)	0.28	0.28	0.75
5	19	False	j	f	0.2444277079994208	0	55.0	56.0	1.0	SW	55	(251, 251)	0.28	0.28	0.75
5	19	False	f	f	0.2919669580005575	1	55.0	54.0	-1.0	SW	55	(251, 251)	0.28	0.28	0.75
5	19	False	j	f	0.2182617499965999	0	55.0	56.0	1.0	SW	55	(251, 251)	0.28	0.28	0.75
5	19	False	j	f	0.2582344170004944	0	55.0	56.0	1.0	NE	55	(251, 251)	0.28	0.28	0.75
5	19	False	f	f	0.2992958330032707	1	55.0	54.0	-1.0	NE	55	(251, 251)	0.28	0.28	0.75
5	19	False	f	f	0.2826537910004845	1	55.0	54.0	-1.0	NE	55	(251, 251)	0.28	0.28	0.75
5	19	False	f	f	0.0802802079997491	1	55.0	54.0	-1.0	SW	55	(251, 251)	0.28	0.28	0.75
5	19	False	j	f	0.4877010840027651	0	55.0	56.0	1.0	NE	55	(251, 251)	0.28	0.28	0.75
5	19	False	j	f	0.0575614590015902	0	55.0	56.0	1.0	NE	55	(251, 251)	0.28	0.28	0.75
5	19	False	j	j	0.2670490409982449	1	55.0	56.0	1.0	NE	55	(251, 251)	0.28	0.28	0.75
5	19	False	f	f	0.2695422090000647	1	55.0	54.0	-1.0	NE	55	(251, 251)	0.28	0.28	0.75
5	19	False	f	j	0.2902331250006682	0	55.0	54.0	-1.0	NE	55	(251, 251)	0.28	0.28	0.75
5	19	False	j	f	0.1330945000008796	0	55.0	56.0	1.0	SW	55	(251, 251)	0.28	0.28	0.75
5	19	False	j	f	0.2496108330014976	0	55.0	56.0	1.0	SW	55	(251, 251)	0.28	0.28	0.75
5	19	False	j	f	0.2061642500011657	0	55.0	56.0	1.0	SW	55	(251, 251)	0.28	0.28	0.75
5	19	False	f	f	0.4508142919985403	1	55.0	54.0	-1.0	SW	55	(251, 251)	0.28	0.28	0.75
5	19	False	j	f	0.1914590839987795	0	55.0	56.0	1.0	NE	55	(251, 251)	0.28	0.28	0.75
5	19	False	f	j	0.2641523339989362	0	55.0	54.0	-1.0	NE	55	(251, 251)	0.28	0.28	0.75
5	19	False	f	f	0.189149333997193	1	55.0	54.0	-1.0	SW	55	(251, 251)	0.28	0.28	0.75
5	19	False	j	j	0.304187166999327	1	55.0	56.0	1.0	SW	55	(251, 251)	0.28	0.28	0.75
5	19	False	j	f	0.0325622499985911	0	55.0	56.0	1.0	SW	55	(251, 251)	0.28	0.28	0.75
5	19	False	j	f	0.1358661249978467	0	55.0	56.0	1.0	NE	55	(251, 251)	0.28	0.28	0.75
5	19	False	f	f	0.1883670409988553	1	55.0	54.0	-1.0	SW	55	(251, 251)	0.28	0.28	0.75
5	19	False	f	j	0.2391978339983325	0	55.0	54.0	-1.0	NE	55	(251, 251)	0.28	0.28	0.75
5	19	False	f	f	0.3838644999996177	1	55.0	54.0	-1.0	SW	55	(251, 251)	0.28	0.28	0.75
5	19	False	j	j	0.0192604580006445	1	55.0	56.0	1.0	NE	55	(251, 251)	0.28	0.28	0.75
5	19	False	j	f	0.1505329589999746	0	55.0	56.0	1.0	SW	55	(251, 251)	0.28	0.28	0.75
5	19	False	f	f	0.0979974170004425	1	55.0	54.0	-1.0	NE	55	(251, 251)	0.28	0.28	0.75
5	19	False	j	f	0.120656292001513	0	55.0	56.0	1.0	NE	55	(251, 251)	0.28	0.28	0.75
5	19	False	f	f	0.3409097080002539	1	55.0	54.0	-1.0	NE	55	(251, 251)	0.28	0.28	0.75
5	19	False	f	j	0.8516290829975333	0	55.0	54.0	-1.0	NE	55	(251, 251)	0.28	0.28	0.75
5	19	False	f	j	0.3691275000019232	0	55.0	54.0	-1.0	SW	55	(251, 251)	0.28	0.28	0.75
5	19	False	f	j	0.3672958749993995	0	55.0	54.0	-1.0	NE	55	(251, 251)	0.28	0.28	0.75
5	19	False	j	j	0.3025277499982621	1	55.0	56.0	1.0	NE	55	(251, 251)	0.28	0.28	0.75
5	19	False	f	f	0.3609878749994095	1	55.0	54.0	-1.0	SW	55	(251, 251)	0.28	0.28	0.75
5	19	False	f	j	0.0936082500011252	0	55.0	54.0	-1.0	SW	55	(251, 251)	0.28	0.28	0.75
5	19	False	f	f	0.3044857909990242	1	55.0	54.0	-1.0	SW	55	(251, 251)	0.28	0.28	0.75
5	19	False	f	f	0.1738609999993059	1	55.0	54.0	-1.0	NE	55	(251, 251)	0.28	0.28	0.75
5	19	False	f	f	0.2504312089986342	1	55.0	54.0	-1.0	SW	55	(251, 251)	0.28	0.28	0.75
5	19	False	j	f	0.0905557080004655	0	55.0	56.0	1.0	SW	55	(251, 251)	0.28	0.28	0.75
5	19	False	j	j	0.089482916999259	1	55.0	56.0	1.0	NE	55	(251, 251)	0.28	0.28	0.75
5	19	False	j	f	0.1750255830011156	0	55.0	56.0	1.0	SW	55	(251, 251)	0.28	0.28	0.75
5	19	False	j	j	0.2588891249979497	1	55.0	56.0	1.0	NE	55	(251, 251)	0.28	0.28	0.75
5	19	False	f	f	0.1600510839998605	1	55.0	54.0	-1.0	SW	55	(251, 251)	0.28	0.28	0.75
5	19	False	j	j	0.2853410839998105	1	55.0	56.0	1.0	NE	55	(251, 251)	0.28	0.28	0.75
5	19	False	j	f	0.076313375000609	0	55.0	56.0	1.0	NE	55	(251, 251)	0.28	0.28	0.75
5	19	False	j	f	0.4002946250002424	0	55.0	56.0	1.0	NE	55	(251, 251)	0.28	0.28	0.75
5	19	False	j	j	0.2746922919977805	1	55.0	56.0	1.0	NE	55	(251, 251)	0.28	0.28	0.75
5	19	False	j	f	0.4165148339998268	0	55.0	56.0	1.0	NE	55	(251, 251)	0.28	0.28	0.75
5	19	False	j	f	0.2493276669993065	0	55.0	56.0	1.0	SW	55	(251, 251)	0.28	0.28	0.75
5	19	False	j	j	1.1169117499994172	1	55.0	56.0	1.0	SW	55	(251, 251)	0.28	0.28	0.75
5	19	False	j	j	0.4059389579997514	1	55.0	56.0	1.0	NE	55	(251, 251)	0.28	0.28	0.75
5	19	False	j	j	0.2699967499975173	1	55.0	56.0	1.0	NE	55	(251, 251)	0.28	0.28	0.75
5	19	False	j	j	0.1021970410001813	1	55.0	56.0	1.0	NE	55	(251, 251)	0.28	0.28	0.75
5	19	False	f	j	0.219661958002689	0	55.0	54.0	-1.0	NE	55	(251, 251)	0.28	0.28	0.75
5	19	False	f	j	0.2724132080002164	0	55.0	54.0	-1.0	SW	55	(251, 251)	0.28	0.28	0.75
5	19	False	f	j	0.3409881670013419	0	55.0	54.0	-1.0	NE	55	(251, 251)	0.28	0.28	0.75
5	19	False	j	f	0.2782797920008306	0	55.0	56.0	1.0	SW	55	(251, 251)	0.28	0.28	0.75
5	19	False	f	f	0.069281874999433	1	55.0	54.0	-1.0	NE	55	(251, 251)	0.28	0.28	0.75
5	19	False	f	f	0.493695541001216	1	55.0	54.0	-1.0	SW	55	(251, 251)	0.28	0.28	0.75
5	19	False	f	f	0.0939639589996659	1	55.0	54.0	-1.0	SW	55	(251, 251)	0.28	0.28	0.75
5	19	False	j	f	0.2315658330007863	0	55.0	56.0	1.0	SW	55	(251, 251)	0.28	0.28	0.75
5	19	False	f	f	0.2464320409999345	1	55.0	54.0	-1.0	SW	55	(251, 251)	0.28	0.28	0.75
5	19	False	f	f	0.3114119170022604	1	55.0	54.0	-1.0	SW	55	(251, 251)	0.28	0.28	0.75
5	19	False	j	f	0.4415639170001668	0	55.0	56.0	1.0	SW	55	(251, 251)	0.28	0.28	0.75
5	19	False	f	f	0.4217102090005937	1	55.0	54.0	-1.0	SW	55	(251, 251)	0.28	0.28	0.75
5	19	False	j	f	0.2039853329988545	0	55.0	56.0	1.0	SW	55	(251, 251)	0.28	0.28	0.75
5	19	False	j	f	0.3539429169977666	0	55.0	56.0	1.0	SW	55	(251, 251)	0.28	0.28	0.75
5	19	False	f	f	0.278894749997562	1	55.0	54.0	-1.0	NE	55	(251, 251)	0.28	0.28	0.75
5	19	False	j	f	0.3579402909999771	0	55.0	56.0	1.0	SW	55	(251, 251)	0.28	0.28	0.75
5	19	False	j	f	0.2606198749999748	0	55.0	56.0	1.0	NE	55	(251, 251)	0.28	0.28	0.75
5	19	False	j	f	0.2806140419997973	0	55.0	56.0	1.0	NE	55	(251, 251)	0.28	0.28	0.75
5	19	False	j	f	0.2447944580017065	0	55.0	56.0	1.0	SW	55	(251, 251)	0.28	0.28	0.75
5	19	False	j	f	0.0350362499993934	0	55.0	56.0	1.0	NE	55	(251, 251)	0.28	0.28	0.75
5	19	False	j	f	0.1788010420023056	0	55.0	56.0	1.0	NE	55	(251, 251)	0.28	0.28	0.75
5	19	False	f	f	0.1715601249998144	1	55.0	54.0	-1.0	SW	55	(251, 251)	0.28	0.28	0.75
5	19	False	j	f	0.2444566670019412	0	55.0	56.0	1.0	NE	55	(251, 251)	0.28	0.28	0.75
5	19	False	f	f	0.3208218750005471	1	55.0	54.0	-1.0	NE	55	(251, 251)	0.28	0.28	0.75
5	19	False	j	f	0.302452332998655	0	55.0	56.0	1.0	NE	55	(251, 251)	0.28	0.28	0.75
5	19	False	j	f	0.251156375001301	0	55.0	56.0	1.0	SW	55	(251, 251)	0.28	0.28	0.75
5	19	False	f	f	0.3133815410001261	1	55.0	54.0	-1.0	NE	55	(251, 251)	0.28	0.28	0.75
5	19	False	j	f	0.3516247920015303	0	55.0	56.0	1.0	NE	55	(251, 251)	0.28	0.28	0.75
5	19	False	f	f	0.1698632499974337	1	55.0	54.0	-1.0	NE	55	(251, 251)	0.28	0.28	0.75
5	19	False	f	f	0.2335326669999631	1	55.0	54.0	-1.0	NE	55	(251, 251)	0.28	0.28	0.75
5	19	False	f	f	0.0285798330005491	1	55.0	54.0	-1.0	NE	55	(251, 251)	0.28	0.28	0.75
5	19	False	f	f	0.2197738329996355	1	55.0	54.0	-1.0	NE	55	(251, 251)	0.28	0.28	0.75
5	19	False	f	f	0.0334904169976653	1	55.0	54.0	-1.0	SW	55	(251, 251)	0.28	0.28	0.75
5	19	False	j	f	0.1839142089993402	0	55.0	56.0	1.0	SW	55	(251, 251)	0.28	0.28	0.75
5	19	False	j	f	0.2635392080010206	0	55.0	56.0	1.0	NE	55	(251, 251)	0.28	0.28	0.75
5	19	False	f	j	0.2613692080012697	0	55.0	54.0	-1.0	NE	55	(251, 251)	0.28	0.28	0.75
5	19	False	j	f	0.2556304999998247	0	55.0	56.0	1.0	SW	55	(251, 251)	0.28	0.28	0.75
5	19	False	f	f	0.0327270000016142	1	55.0	54.0	-1.0	SW	55	(251, 251)	0.28	0.28	0.75
5	19	False	f	f	0.4566905419997056	1	55.0	54.0	-1.0	NE	55	(251, 251)	0.28	0.28	0.75
5	19	False	j	f	0.0477391659987915	0	55.0	56.0	1.0	NE	55	(251, 251)	0.28	0.28	0.75
5	19	False	j	f	0.1156573329972161	0	55.0	56.0	1.0	NE	55	(251, 251)	0.28	0.28	0.75
5	19	False	f	f	0.4924882920022355	1	55.0	54.0	-1.0	NE	55	(251, 251)	0.28	0.28	0.75
5	19	False	f	f	0.2627999159994942	1	55.0	54.0	-1.0	NE	55	(251, 251)	0.28	0.28	0.75
5	19	False	f	f	0.2770573329980834	1	55.0	54.0	-1.0	SW	55	(251, 251)	0.28	0.28	0.75
5	19	False	j	j	0.2381769159983378	1	55.0	56.0	1.0	NE	55	(251, 251)	0.28	0.28	0.75
5	19	False	f	f	0.0953591670004243	1	55.0	54.0	-1.0	SW	55	(251, 251)	0.28	0.28	0.75
5	19	False	f	f	0.2724237919974257	1	55.0	54.0	-1.0	NE	55	(251, 251)	0.28	0.28	0.75
5	19	False	j	j	0.151765874998091	1	55.0	56.0	1.0	SW	55	(251, 251)	0.28	0.28	0.75
5	19	False	j	j	0.5007580829988001	1	55.0	56.0	1.0	NE	55	(251, 251)	0.28	0.28	0.75
5	19	False	f	f	0.3791862500002025	1	55.0	54.0	-1.0	NE	55	(251, 251)	0.28	0.28	0.75
5	19	False	f	j	0.4150308339994808	0	55.0	54.0	-1.0	NE	55	(251, 251)	0.28	0.28	0.75
5	19	False	j	j	0.4874478329984413	1	55.0	56.0	1.0	NE	55	(251, 251)	0.28	0.28	0.75
5	19	False	j	j	0.7903085840007407	1	55.0	56.0	1.0	NE	55	(251, 251)	0.28	0.28	0.75
5	19	False	j	f	0.0631472500026575	0	55.0	56.0	1.0	SW	55	(251, 251)	0.28	0.28	0.75
5	19	False	j	f	0.4280892919996404	0	55.0	56.0	1.0	SW	55	(251, 251)	0.28	0.28	0.75
5	19	False	f	j	0.230216374999145	0	55.0	54.0	-1.0	SW	55	(251, 251)	0.28	0.28	0.75
5	19	False	f	j	0.3066003329986415	0	55.0	54.0	-1.0	NE	55	(251, 251)	0.28	0.28	0.75
5	19	False	j	f	0.1947708330008026	0	55.0	56.0	1.0	SW	55	(251, 251)	0.28	0.28	0.75
5	19	False	j	j	0.3334074999984295	1	55.0	56.0	1.0	NE	55	(251, 251)	0.28	0.28	0.75
5	19	False	f	f	0.0267423750010493	1	55.0	54.0	-1.0	SW	55	(251, 251)	0.28	0.28	0.75
5	19	False	f	f	0.2543939159986621	1	55.0	54.0	-1.0	SW	55	(251, 251)	0.28	0.28	0.75
5	19	False	j	f	0.2993424169981153	0	55.0	56.0	1.0	NE	55	(251, 251)	0.28	0.28	0.75
5	19	False	j	j	0.2709582919997046	1	55.0	56.0	1.0	NE	55	(251, 251)	0.28	0.28	0.75
5	19	False	f	f	0.2741966670000693	1	55.0	54.0	-1.0	NE	55	(251, 251)	0.28	0.28	0.75
5	19	False	f	j	0.1450564160004432	0	55.0	54.0	-1.0	NE	55	(251, 251)	0.28	0.28	0.75
5	19	False	f	j	0.4670010410009126	0	55.0	54.0	-1.0	NE	55	(251, 251)	0.28	0.28	0.75
5	19	False	f	j	0.7380640839983243	0	55.0	54.0	-1.0	SW	55	(251, 251)	0.28	0.28	0.75
5	19	False	f	f	0.0952996660016651	1	55.0	54.0	-1.0	NE	55	(251, 251)	0.28	0.28	0.75
5	19	False	j	f	0.384189750002406	0	55.0	56.0	1.0	NE	55	(251, 251)	0.28	0.28	0.75
5	19	False	j	f	0.5139664170019387	0	55.0	56.0	1.0	NE	55	(251, 251)	0.28	0.28	0.75
5	19	False	f	f	0.4062032500005443	1	55.0	54.0	-1.0	SW	55	(251, 251)	0.28	0.28	0.75
5	19	False	f	f	0.4522649999998975	1	55.0	54.0	-1.0	NE	55	(251, 251)	0.28	0.28	0.75
5	19	False	f	f	0.4047053750000486	1	55.0	54.0	-1.0	SW	55	(251, 251)	0.28	0.28	0.75
5	19	False	f	j	0.1396210419989074	0	55.0	54.0	-1.0	SW	55	(251, 251)	0.28	0.28	0.75
5	19	False	f	f	0.0902540839997527	1	55.0	54.0	-1.0	SW	55	(251, 251)	0.28	0.28	0.75
5	19	False	j	j	0.4549917920012376	1	55.0	56.0	1.0	NE	55	(251, 251)	0.28	0.28	0.75
5	19	False	j	f	0.2910090839977783	0	55.0	56.0	1.0	SW	55	(251, 251)	0.28	0.28	0.75
5	19	False	j	j	0.208490459001041	1	55.0	56.0	1.0	SW	55	(251, 251)	0.28	0.28	0.75
5	19	False	j	j	0.1461407089991553	1	55.0	56.0	1.0	SW	55	(251, 251)	0.28	0.28	0.75
5	19	False	j	j	0.2463152919990534	1	55.0	56.0	1.0	SW	55	(251, 251)	0.28	0.28	0.75
5	19	False	f	f	0.2255674579973856	1	55.0	54.0	-1.0	NE	55	(251, 251)	0.28	0.28	0.75
5	19	False	j	f	0.0197540830013167	0	55.0	56.0	1.0	SW	55	(251, 251)	0.28	0.28	0.75
5	19	False	f	f	0.1093865420007205	1	55.0	54.0	-1.0	NE	55	(251, 251)	0.28	0.28	0.75
5	19	False	f	f	0.1405164170028001	1	55.0	54.0	-1.0	NE	55	(251, 251)	0.28	0.28	0.75
5	19	False	j	f	0.0978193749979254	0	55.0	56.0	1.0	NE	55	(251, 251)	0.28	0.28	0.75
5	19	False	j	f	0.1385602499976812	0	55.0	56.0	1.0	NE	55	(251, 251)	0.28	0.28	0.75
5	19	False	j	f	0.3755247500012046	0	55.0	56.0	1.0	NE	55	(251, 251)	0.28	0.28	0.75
5	19	False	j	f	0.0675132910000684	0	55.0	56.0	1.0	SW	55	(251, 251)	0.28	0.28	0.75
5	19	False	f	j	0.0098242499989282	0	55.0	54.0	-1.0	NE	55	(251, 251)	0.28	0.28	0.75
5	19	False	j	j	0.4723687090008752	1	55.0	56.0	1.0	NE	55	(251, 251)	0.28	0.28	0.75
5	19	False	f	f	0.3809876669984078	1	55.0	54.0	-1.0	SW	55	(251, 251)	0.28	0.28	0.75
5	19	False	j	j	0.276344041001721	1	55.0	56.0	1.0	NE	55	(251, 251)	0.28	0.28	0.75
5	19	False	f	f	1.6292495830020923	1	55.0	54.0	-1.0	SW	55	(251, 251)	0.28	0.28	0.75
5	19	False	j	j	1.553404499998578	1	55.0	56.0	1.0	NE	55	(251, 251)	0.28	0.28	0.75
5	19	False	j	f	0.3625804590010375	0	55.0	56.0	1.0	SW	55	(251, 251)	0.28	0.28	0.75
5	19	False	j	j	0.0054888329977984	1	55.0	56.0	1.0	NE	55	(251, 251)	0.28	0.28	0.75
5	19	False	j	f	0.3729216249994351	0	55.0	56.0	1.0	SW	55	(251, 251)	0.28	0.28	0.75
5	19	False	j	j	0.0648450420012523	1	55.0	56.0	1.0	NE	55	(251, 251)	0.28	0.28	0.75
5	19	False	j	f	0.2313662089982244	0	55.0	56.0	1.0	SW	55	(251, 251)	0.28	0.28	0.75
5	19	False	j	f	0.144028333001188	0	55.0	56.0	1.0	SW	55	(251, 251)	0.28	0.28	0.75
5	19	False	f	j	0.3997233330010203	0	55.0	54.0	-1.0	SW	55	(251, 251)	0.28	0.28	0.75
5	19	False	j	f	0.3756158750002214	0	55.0	56.0	1.0	SW	55	(251, 251)	0.28	0.28	0.75
5	19	False	j	j	2.066303792002145	1	55.0	56.0	1.0	NE	55	(251, 251)	0.28	0.28	0.75
5	19	False	j	f	0.2796649580013763	0	55.0	56.0	1.0	SW	55	(251, 251)	0.28	0.28	0.75
5	19	False	f	j	0.3794366249967424	0	55.0	54.0	-1.0	NE	55	(251, 251)	0.28	0.28	0.75
5	19	False	j	j	0.698841249999532	1	55.0	56.0	1.0	NE	55	(251, 251)	0.28	0.28	0.75
5	19	False	f	j	0.4682824999981676	0	55.0	54.0	-1.0	NE	55	(251, 251)	0.28	0.28	0.75
5	19	False	f	j	0.359819499997684	0	55.0	54.0	-1.0	NE	55	(251, 251)	0.28	0.28	0.75
5	19	False	j	j	0.0894771669991314	1	55.0	56.0	1.0	NE	55	(251, 251)	0.28	0.28	0.75
5	19	False	j	f	0.945326417000615	0	55.0	56.0	1.0	SW	55	(251, 251)	0.28	0.28	0.75
5	19	False	f	j	0.4432807500015769	0	55.0	54.0	-1.0	NE	55	(251, 251)	0.28	0.28	0.75
5	19	False	j	j	0.5964744159973634	1	55.0	56.0	1.0	NE	55	(251, 251)	0.28	0.28	0.75
5	19	False	j	f	0.2220687499975611	0	55.0	56.0	1.0	SW	55	(251, 251)	0.28	0.28	0.75
5	19	False	f	j	0.3505420420005976	0	55.0	54.0	-1.0	NE	55	(251, 251)	0.28	0.28	0.75
5	19	False	j	f	0.5983167920021515	0	55.0	56.0	1.0	SW	55	(251, 251)	0.28	0.28	0.75
5	19	False	f	f	0.29941133399916	1	55.0	54.0	-1.0	SW	55	(251, 251)	0.28	0.28	0.75
5	19	False	j	j	0.3843461249998654	1	55.0	56.0	1.0	NE	55	(251, 251)	0.28	0.28	0.75
5	19	False	f	j	0.5490527920010209	0	55.0	54.0	-1.0	NE	55	(251, 251)	0.28	0.28	0.75
5	19	False	j	j	0.2479370410001138	1	55.0	56.0	1.0	NE	55	(251, 251)	0.28	0.28	0.75
5	19	False	f	j	0.6159731670013571	0	55.0	54.0	-1.0	NE	55	(251, 251)	0.28	0.28	0.75
5	19	False	f	f	0.8408746670029359	1	55.0	54.0	-1.0	SW	55	(251, 251)	0.28	0.28	0.75
5	19	False	j	f	0.363386957997136	0	55.0	56.0	1.0	SW	55	(251, 251)	0.28	0.28	0.75
5	19	False	f	j	0.5239870000004885	0	55.0	54.0	-1.0	SW	55	(251, 251)	0.28	0.28	0.75
5	19	False	f	f	0.0214782080001896	1	55.0	54.0	-1.0	SW	55	(251, 251)	0.28	0.28	0.75
5	19	False	j	f	0.091059916998347	0	55.0	56.0	1.0	SW	55	(251, 251)	0.28	0.28	0.75
5	19	False	j	f	0.6458907910018752	0	55.0	56.0	1.0	NE	55	(251, 251)	0.28	0.28	0.75
5	19	False	j	f	0.0828505419995053	0	55.0	56.0	1.0	SW	55	(251, 251)	0.28	0.28	0.75
5	19	False	j	j	0.0991823340009432	1	55.0	56.0	1.0	NE	55	(251, 251)	0.28	0.28	0.75
5	19	False	f	f	0.8758165420003934	1	55.0	54.0	-1.0	NE	55	(251, 251)	0.28	0.28	0.75
5	19	False	f	f	0.2333714160013187	1	55.0	54.0	-1.0	SW	55	(251, 251)	0.28	0.28	0.75
5	19	False	j	j	0.3866084580004099	1	55.0	56.0	1.0	NE	55	(251, 251)	0.28	0.28	0.75
5	19	False	f	j	0.5092724580026697	0	55.0	54.0	-1.0	SW	55	(251, 251)	0.28	0.28	0.75
5	19	False	j	j	0.3655706669997016	1	55.0	56.0	1.0	NE	55	(251, 251)	0.28	0.28	0.75
5	19	False	j	j	0.1766814580005302	1	55.0	56.0	1.0	NE	55	(251, 251)	0.28	0.28	0.75
5	19	False	j	j	0.3142725420002534	1	55.0	56.0	1.0	NE	55	(251, 251)	0.28	0.28	0.75
5	19	False	f	f	0.4756818329988164	1	55.0	54.0	-1.0	NE	55	(251, 251)	0.28	0.28	0.75
5	19	False	j	f	0.6345828330013319	0	55.0	56.0	1.0	SW	55	(251, 251)	0.28	0.28	0.75
5	19	False	j	j	0.3110413750000589	1	55.0	56.0	1.0	NE	55	(251, 251)	0.28	0.28	0.75
5	19	False	j	f	0.143638749999809	0	55.0	56.0	1.0	NE	55	(251, 251)	0.28	0.28	0.75
5	19	False	j	j	0.3748131669999566	1	55.0	56.0	1.0	NE	55	(251, 251)	0.28	0.28	0.75
5	19	False	j	f	0.1562262500010547	0	55.0	56.0	1.0	SW	55	(251, 251)	0.28	0.28	0.75
5	19	False	j	j	0.2731720830015547	1	55.0	56.0	1.0	SW	55	(251, 251)	0.28	0.28	0.75
5	19	False	f	f	0.8762860000024375	1	55.0	54.0	-1.0	SW	55	(251, 251)	0.28	0.28	0.75
5	19	False	j	f	0.1554722500004572	0	55.0	56.0	1.0	SW	55	(251, 251)	0.28	0.28	0.75
5	19	False	f	j	0.3110161250006058	0	55.0	54.0	-1.0	NE	55	(251, 251)	0.28	0.28	0.75
5	19	False	f	f	0.0211904999996477	1	55.0	54.0	-1.0	SW	55	(251, 251)	0.28	0.28	0.75
5	19	False	f	j	0.2652226659993175	0	55.0	54.0	-1.0	SW	55	(251, 251)	0.28	0.28	0.75
5	19	False	f	f	0.0612597910003387	1	55.0	54.0	-1.0	SW	55	(251, 251)	0.28	0.28	0.75
5	19	False	j	f	0.4644356249991688	0	55.0	56.0	1.0	NE	55	(251, 251)	0.28	0.28	0.75
5	19	False	j	j	0.3174490829987917	1	55.0	56.0	1.0	NE	55	(251, 251)	0.28	0.28	0.75
5	19	False	j	f	0.2993260409966751	0	55.0	56.0	1.0	SW	55	(251, 251)	0.28	0.28	0.75
5	19	False	j	j	0.1780445000003965	1	55.0	56.0	1.0	SW	55	(251, 251)	0.28	0.28	0.75
5	19	False	f	f	0.3297519159968942	1	55.0	54.0	-1.0	SW	55	(251, 251)	0.28	0.28	0.75
5	19	False	f	j	0.2293658749986207	0	55.0	54.0	-1.0	SW	55	(251, 251)	0.28	0.28	0.75
5	19	False	f	f	0.3416259170007834	1	55.0	54.0	-1.0	NE	55	(251, 251)	0.28	0.28	0.75
5	19	False	j	j	0.0911828329990385	1	55.0	56.0	1.0	NE	55	(251, 251)	0.28	0.28	0.75
