# Supplementary material for: The curriculum effect in visual learning: The role of readout dimensionality
Source: PLoS Comput Biol. 2026 Jul 24;22(7):e1014553. doi: 10.1371/journal.pcbi.1014553 (PMC13432104; doi:10.1371/journal.pcbi.1014553)
Supplement: S1 Data — (ZIP) [file pcbi.1014553.s009.zip › Data_Final_for_Repository/Non-sequential_subjects/Subject005/20250120_Subject005_NONSEQ_Day_1.csv]

Participant ID	Age	Train	Correct Response	Response	Response time (s)	Correct	Reference Angle (deg)	Orientation (deg)	Angle Separation (deg)	Corner	Viewing Distance (cm)	Stimulus Size (px)	Fixation Time	Probe Time	Cue Time
5	19	True	f	f	3.0593964587897062	1	-35.0	-36.0	-1.0	SE	50	(229, 229)	0.28	0.28	0.75
5	19	True	f	j	2.356372707989067	0	-35.0	-36.0	-1.0	SE	50	(229, 229)	0.28	0.28	0.75
5	19	True	f	j	2.2581988340243697	0	-35.0	-36.0	-1.0	SE	50	(229, 229)	0.28	0.28	0.75
5	19	True	f	j	1.6278070830740037	0	-35.0	-36.0	-1.0	SE	50	(229, 229)	0.28	0.28	0.75
5	19	True	f	j	1.9720746660605075	0	-35.0	-36.0	-1.0	NW	50	(229, 229)	0.28	0.28	0.75
5	19	True	f	j	1.425937625113875	0	-35.0	-36.0	-1.0	SE	50	(229, 229)	0.28	0.28	0.75
5	19	True	j	j	0.1594674997031688	1	-35.0	-34.0	1.0	SE	50	(229, 229)	0.28	0.28	0.75
5	19	True	f	f	0.1627534576691687	1	-35.0	-36.0	-1.0	NW	50	(229, 229)	0.28	0.28	0.75
5	19	True	j	f	2.9475372908636928	0	-35.0	-34.0	1.0	SE	50	(229, 229)	0.28	0.28	0.75
5	19	True	f	f	2.417778499890119	1	-35.0	-36.0	-1.0	SE	50	(229, 229)	0.28	0.28	0.75
5	19	True	j	j	1.7753036660142243	1	-35.0	-34.0	1.0	SE	50	(229, 229)	0.28	0.28	0.75
5	19	True	f	j	1.7938428330235183	0	-35.0	-36.0	-1.0	NW	50	(229, 229)	0.28	0.28	0.75
5	19	True	f	j	1.8056720411404967	0	-35.0	-36.0	-1.0	NW	50	(229, 229)	0.28	0.28	0.75
5	19	True	j	f	2.038466166704893	0	-35.0	-34.0	1.0	SE	50	(229, 229)	0.28	0.28	0.75
5	19	True	f	j	0.8583296667784452	0	-35.0	-36.0	-1.0	SE	50	(229, 229)	0.28	0.28	0.75
5	19	True	j	f	0.3868988328613341	0	-35.0	-34.0	1.0	SE	50	(229, 229)	0.28	0.28	0.75
5	19	True	j	j	0.1697076251730322	1	-35.0	-34.0	1.0	SE	50	(229, 229)	0.28	0.28	0.75
5	19	True	j	j	0.498859167098999	1	-35.0	-34.0	1.0	NW	50	(229, 229)	0.28	0.28	0.75
5	19	True	f	f	0.3713246672414243	1	-35.0	-36.0	-1.0	NW	50	(229, 229)	0.28	0.28	0.75
5	19	True	f	j	0.6598081248812377	0	-35.0	-36.0	-1.0	NW	50	(229, 229)	0.28	0.28	0.75
5	19	True	j	f	0.3694219999015331	0	-35.0	-34.0	1.0	NW	50	(229, 229)	0.28	0.28	0.75
5	19	True	f	f	0.3225727910175919	1	-35.0	-36.0	-1.0	SE	50	(229, 229)	0.28	0.28	0.75
5	19	True	f	f	0.0787305003032088	1	-35.0	-36.0	-1.0	NW	50	(229, 229)	0.28	0.28	0.75
5	19	True	j	j	0.0283847078680992	1	-35.0	-34.0	1.0	NW	50	(229, 229)	0.28	0.28	0.75
5	19	True	j	f	0.3982177497819066	0	-35.0	-34.0	1.0	SE	50	(229, 229)	0.28	0.28	0.75
5	19	True	f	j	0.3036132911220193	0	-35.0	-36.0	-1.0	SE	50	(229, 229)	0.28	0.28	0.75
5	19	True	j	f	0.0123139997012913	0	-35.0	-34.0	1.0	NW	50	(229, 229)	0.28	0.28	0.75
5	19	True	f	j	0.0709162079729139	0	-35.0	-36.0	-1.0	SE	50	(229, 229)	0.28	0.28	0.75
5	19	True	f	j	0.0783560830168426	0	-35.0	-36.0	-1.0	NW	50	(229, 229)	0.28	0.28	0.75
5	19	True	f	j	0.1591306249611079	0	-35.0	-36.0	-1.0	SE	50	(229, 229)	0.28	0.28	0.75
5	19	True	f	f	0.8744606673717499	1	-35.0	-36.0	-1.0	NW	50	(229, 229)	0.28	0.28	0.75
5	19	True	f	j	0.3076392500661313	0	-35.0	-36.0	-1.0	SE	50	(229, 229)	0.28	0.28	0.75
5	19	True	j	j	0.5434392080642283	1	-35.0	-34.0	1.0	NW	50	(229, 229)	0.28	0.28	0.75
5	19	True	j	f	0.4247348331846297	0	-35.0	-34.0	1.0	SE	50	(229, 229)	0.28	0.28	0.75
5	19	True	f	j	0.2005670829676091	0	-35.0	-36.0	-1.0	NW	50	(229, 229)	0.28	0.28	0.75
5	19	True	j	j	0.7046360000967979	1	-35.0	-34.0	1.0	SE	50	(229, 229)	0.28	0.28	0.75
5	19	True	f	j	0.503965042065829	0	-35.0	-36.0	-1.0	SE	50	(229, 229)	0.28	0.28	0.75
5	19	True	j	j	0.1177099170163273	1	-35.0	-34.0	1.0	SE	50	(229, 229)	0.28	0.28	0.75
5	19	True	j	f	0.2294712918810546	0	-35.0	-34.0	1.0	SE	50	(229, 229)	0.28	0.28	0.75
5	19	True	f	j	0.0036552911624312	0	-35.0	-36.0	-1.0	SE	50	(229, 229)	0.28	0.28	0.75
5	19	True	f	f	2.940760208293796	1	-35.0	-36.0	-1.0	NW	50	(229, 229)	0.28	0.28	0.75
5	19	True	j	f	0.199365499895066	0	-35.0	-34.0	1.0	SE	50	(229, 229)	0.28	0.28	0.75
5	19	True	j	f	0.5119126667268574	0	-35.0	-34.0	1.0	NW	50	(229, 229)	0.28	0.28	0.75
5	19	True	j	f	0.3558344589546323	0	-35.0	-34.0	1.0	NW	50	(229, 229)	0.28	0.28	0.75
5	19	True	j	f	0.3680589171126485	0	-35.0	-34.0	1.0	NW	50	(229, 229)	0.28	0.28	0.75
5	19	True	f	j	0.3391107921488583	0	-35.0	-36.0	-1.0	NW	50	(229, 229)	0.28	0.28	0.75
5	19	True	j	j	1.3730006250552833	1	-35.0	-34.0	1.0	SE	50	(229, 229)	0.28	0.28	0.75
5	19	True	j	j	0.1570334169082343	1	-35.0	-34.0	1.0	SE	50	(229, 229)	0.28	0.28	0.75
5	19	True	f	j	0.3243756666779518	0	-35.0	-36.0	-1.0	SE	50	(229, 229)	0.28	0.28	0.75
5	19	True	j	f	1.75124099990353	0	-35.0	-34.0	1.0	NW	50	(229, 229)	0.28	0.28	0.75
5	19	True	j	j	0.1509174578823149	1	-35.0	-34.0	1.0	SE	50	(229, 229)	0.28	0.28	0.75
5	19	True	j	f	0.4157113754190504	0	-35.0	-34.0	1.0	NW	50	(229, 229)	0.28	0.28	0.75
5	19	True	f	f	0.1039743330329656	1	-35.0	-36.0	-1.0	SE	50	(229, 229)	0.28	0.28	0.75
5	19	True	j	j	0.2689847080036998	1	-35.0	-34.0	1.0	SE	50	(229, 229)	0.28	0.28	0.75
5	19	True	j	j	0.2558941668830812	1	-35.0	-34.0	1.0	SE	50	(229, 229)	0.28	0.28	0.75
5	19	True	f	j	1.7920623337849977	0	-35.0	-36.0	-1.0	SE	50	(229, 229)	0.28	0.28	0.75
5	19	True	j	j	0.1502812500111758	1	-35.0	-34.0	1.0	SE	50	(229, 229)	0.28	0.28	0.75
5	19	True	j	j	0.2567778751254082	1	-35.0	-34.0	1.0	SE	50	(229, 229)	0.28	0.28	0.75
5	19	True	j	f	0.1073231250047683	0	-35.0	-34.0	1.0	NW	50	(229, 229)	0.28	0.28	0.75
5	19	True	f	f	0.1830804580822587	1	-35.0	-36.0	-1.0	NW	50	(229, 229)	0.28	0.28	0.75
5	19	True	j	f	0.1720502497628331	0	-35.0	-34.0	1.0	NW	50	(229, 229)	0.28	0.28	0.75
5	19	True	j	j	1.7324997908435762	1	-35.0	-34.0	1.0	SE	50	(229, 229)	0.28	0.28	0.75
5	19	True	j	j	0.0134741249494254	1	-35.0	-34.0	1.0	SE	50	(229, 229)	0.28	0.28	0.75
5	19	True	j	f	0.0883708749897778	0	-35.0	-34.0	1.0	NW	50	(229, 229)	0.28	0.28	0.75
5	19	True	f	j	0.3394878339022398	0	-35.0	-36.0	-1.0	SE	50	(229, 229)	0.28	0.28	0.75
5	19	True	f	f	0.3205010001547634	1	-35.0	-36.0	-1.0	SE	50	(229, 229)	0.28	0.28	0.75
5	19	True	j	f	0.4561957498081028	0	-35.0	-34.0	1.0	NW	50	(229, 229)	0.28	0.28	0.75
5	19	True	f	f	0.0729832500219345	1	-35.0	-36.0	-1.0	NW	50	(229, 229)	0.28	0.28	0.75
5	19	True	f	j	0.0695158336311578	0	-35.0	-36.0	-1.0	SE	50	(229, 229)	0.28	0.28	0.75
5	19	True	j	j	0.7242439999245107	1	-35.0	-34.0	1.0	SE	50	(229, 229)	0.28	0.28	0.75
5	19	True	f	f	0.4421958336606622	1	-35.0	-36.0	-1.0	SE	50	(229, 229)	0.28	0.28	0.75
5	19	True	j	j	0.6308297500945628	1	-35.0	-34.0	1.0	SE	50	(229, 229)	0.28	0.28	0.75
5	19	True	f	f	0.3809367502108216	1	-35.0	-36.0	-1.0	NW	50	(229, 229)	0.28	0.28	0.75
5	19	True	j	f	0.1146008330397307	0	-35.0	-34.0	1.0	SE	50	(229, 229)	0.28	0.28	0.75
5	19	True	f	j	0.1277212081477046	0	-35.0	-36.0	-1.0	NW	50	(229, 229)	0.28	0.28	0.75
5	19	True	j	j	0.1034420826472342	1	-35.0	-34.0	1.0	NW	50	(229, 229)	0.28	0.28	0.75
5	19	True	j	j	0.2970663332380354	1	-35.0	-34.0	1.0	SE	50	(229, 229)	0.28	0.28	0.75
5	19	True	f	f	0.3211590419523418	1	-35.0	-36.0	-1.0	NW	50	(229, 229)	0.28	0.28	0.75
5	19	True	f	f	0.2604550831019878	1	-35.0	-36.0	-1.0	SE	50	(229, 229)	0.28	0.28	0.75
5	19	True	j	f	0.3758943751454353	0	-35.0	-34.0	1.0	SE	50	(229, 229)	0.28	0.28	0.75
5	19	True	j	f	0.5757360840216279	0	-35.0	-34.0	1.0	NW	50	(229, 229)	0.28	0.28	0.75
5	19	True	j	j	0.3576870840042829	1	-35.0	-34.0	1.0	SE	50	(229, 229)	0.28	0.28	0.75
5	19	True	j	j	0.3339236662723124	1	-35.0	-34.0	1.0	SE	50	(229, 229)	0.28	0.28	0.75
5	19	True	f	f	2.618166457861662	1	-35.0	-36.0	-1.0	NW	50	(229, 229)	0.28	0.28	0.75
5	19	True	j	j	2.061138667166233	1	-35.0	-34.0	1.0	SE	50	(229, 229)	0.28	0.28	0.75
5	19	True	f	j	1.6031341250054538	0	-35.0	-36.0	-1.0	SE	50	(229, 229)	0.28	0.28	0.75
5	19	True	f	f	2.3135227924212813	1	-35.0	-36.0	-1.0	SE	50	(229, 229)	0.28	0.28	0.75
5	19	True	j	j	0.0774114169180393	1	-35.0	-34.0	1.0	SE	50	(229, 229)	0.28	0.28	0.75
5	19	True	f	j	0.5266322498209774	0	-35.0	-36.0	-1.0	SE	50	(229, 229)	0.28	0.28	0.75
5	19	True	f	f	0.058408583048731	1	-35.0	-36.0	-1.0	SE	50	(229, 229)	0.28	0.28	0.75
5	19	True	j	f	0.1233908752910792	0	-35.0	-34.0	1.0	SE	50	(229, 229)	0.28	0.28	0.75
5	19	True	f	j	0.2809410416521132	0	-35.0	-36.0	-1.0	SE	50	(229, 229)	0.28	0.28	0.75
5	19	True	j	j	0.4418612918816507	1	-35.0	-34.0	1.0	NW	50	(229, 229)	0.28	0.28	0.75
5	19	True	f	f	0.466923666652292	1	-35.0	-36.0	-1.0	SE	50	(229, 229)	0.28	0.28	0.75
5	19	True	j	f	0.175983415916562	0	-35.0	-34.0	1.0	NW	50	(229, 229)	0.28	0.28	0.75
5	19	True	f	j	0.1137620420195162	0	-35.0	-36.0	-1.0	SE	50	(229, 229)	0.28	0.28	0.75
5	19	True	f	f	0.0716254170984029	1	-35.0	-36.0	-1.0	NW	50	(229, 229)	0.28	0.28	0.75
5	19	True	j	f	0.0178700829856097	0	-35.0	-34.0	1.0	NW	50	(229, 229)	0.28	0.28	0.75
5	19	True	f	j	0.3743304158560931	0	-35.0	-36.0	-1.0	SE	50	(229, 229)	0.28	0.28	0.75
5	19	True	j	f	0.1770429578609764	0	-35.0	-34.0	1.0	NW	50	(229, 229)	0.28	0.28	0.75
5	19	True	f	f	0.0969748329371213	1	-35.0	-36.0	-1.0	NW	50	(229, 229)	0.28	0.28	0.75
5	19	True	j	f	0.3392575001344085	0	-35.0	-34.0	1.0	NW	50	(229, 229)	0.28	0.28	0.75
5	19	True	f	f	0.5880423337221146	1	-35.0	-36.0	-1.0	NW	50	(229, 229)	0.28	0.28	0.75
5	19	True	f	j	0.061780875083059	0	-35.0	-36.0	-1.0	SE	50	(229, 229)	0.28	0.28	0.75
5	19	True	f	f	0.1623327918350696	1	-35.0	-36.0	-1.0	NW	50	(229, 229)	0.28	0.28	0.75
5	19	True	f	j	0.0430709170177578	0	-35.0	-36.0	-1.0	SE	50	(229, 229)	0.28	0.28	0.75
5	19	True	f	j	0.1841477500274777	0	-35.0	-36.0	-1.0	SE	50	(229, 229)	0.28	0.28	0.75
5	19	True	f	j	0.0803681248798966	0	-35.0	-36.0	-1.0	SE	50	(229, 229)	0.28	0.28	0.75
5	19	True	j	f	0.5226361253298819	0	-35.0	-34.0	1.0	NW	50	(229, 229)	0.28	0.28	0.75
5	19	True	f	f	0.1657706247642636	1	-35.0	-36.0	-1.0	NW	50	(229, 229)	0.28	0.28	0.75
5	19	True	j	f	0.4722718745470047	0	-35.0	-34.0	1.0	NW	50	(229, 229)	0.28	0.28	0.75
5	19	True	j	j	0.0906455004587769	1	-35.0	-34.0	1.0	SE	50	(229, 229)	0.28	0.28	0.75
5	19	True	f	j	0.3320475001819432	0	-35.0	-36.0	-1.0	SE	50	(229, 229)	0.28	0.28	0.75
5	19	True	j	j	0.3200702089816332	1	-35.0	-34.0	1.0	SE	50	(229, 229)	0.28	0.28	0.75
5	19	True	j	j	0.3350984170101583	1	-35.0	-34.0	1.0	NW	50	(229, 229)	0.28	0.28	0.75
5	19	True	f	f	0.1763944998383522	1	-35.0	-36.0	-1.0	SE	50	(229, 229)	0.28	0.28	0.75
5	19	True	j	j	0.4029638753272593	1	-35.0	-34.0	1.0	SE	50	(229, 229)	0.28	0.28	0.75
5	19	True	j	f	0.0014464589767158	0	-35.0	-34.0	1.0	NW	50	(229, 229)	0.28	0.28	0.75
5	19	True	f	j	0.2543190419673919	0	-35.0	-36.0	-1.0	NW	50	(229, 229)	0.28	0.28	0.75
5	19	True	f	j	0.063672499731183	0	-35.0	-36.0	-1.0	SE	50	(229, 229)	0.28	0.28	0.75
5	19	True	f	f	0.0521546248346567	1	-35.0	-36.0	-1.0	SE	50	(229, 229)	0.28	0.28	0.75
5	19	True	j	j	0.3852815418504178	1	-35.0	-34.0	1.0	NW	50	(229, 229)	0.28	0.28	0.75
5	19	True	f	f	0.0495242089964449	1	-35.0	-36.0	-1.0	NW	50	(229, 229)	0.28	0.28	0.75
5	19	True	f	j	0.2425651662051677	0	-35.0	-36.0	-1.0	SE	50	(229, 229)	0.28	0.28	0.75
5	19	True	j	f	0.0995002500712871	0	-35.0	-34.0	1.0	SE	50	(229, 229)	0.28	0.28	0.75
5	19	True	j	j	0.1111825001426041	1	-35.0	-34.0	1.0	NW	50	(229, 229)	0.28	0.28	0.75
5	19	True	f	j	0.0540829999372363	0	-35.0	-36.0	-1.0	SE	50	(229, 229)	0.28	0.28	0.75
5	19	True	j	f	0.0152499172836542	0	-35.0	-34.0	1.0	NW	50	(229, 229)	0.28	0.28	0.75
5	19	True	f	j	0.3390071671456098	0	-35.0	-36.0	-1.0	NW	50	(229, 229)	0.28	0.28	0.75
5	19	True	j	f	0.1473302086815238	0	-35.0	-34.0	1.0	SE	50	(229, 229)	0.28	0.28	0.75
5	19	True	j	j	0.150059999898076	1	-35.0	-34.0	1.0	NW	50	(229, 229)	0.28	0.28	0.75
5	19	True	j	f	0.1308962083421647	0	-35.0	-34.0	1.0	SE	50	(229, 229)	0.28	0.28	0.75
5	19	True	j	j	0.2117601670324802	1	-35.0	-34.0	1.0	SE	50	(229, 229)	0.28	0.28	0.75
5	19	True	f	f	0.4697737921960652	1	-35.0	-36.0	-1.0	NW	50	(229, 229)	0.28	0.28	0.75
5	19	True	j	j	0.078633707948029	1	-35.0	-34.0	1.0	NW	50	(229, 229)	0.28	0.28	0.75
5	19	True	f	j	0.2166509171947837	0	-35.0	-36.0	-1.0	NW	50	(229, 229)	0.28	0.28	0.75
5	19	True	j	f	0.2893015420995652	0	-35.0	-34.0	1.0	SE	50	(229, 229)	0.28	0.28	0.75
5	19	True	j	j	0.5430881250649691	1	-35.0	-34.0	1.0	NW	50	(229, 229)	0.28	0.28	0.75
5	19	True	f	f	0.3904062081128359	1	-35.0	-36.0	-1.0	NW	50	(229, 229)	0.28	0.28	0.75
5	19	True	f	j	0.4396892916411161	0	-35.0	-36.0	-1.0	SE	50	(229, 229)	0.28	0.28	0.75
5	19	True	f	f	0.016693249810487	1	-35.0	-36.0	-1.0	NW	50	(229, 229)	0.28	0.28	0.75
5	19	True	f	j	0.4592130831442773	0	-35.0	-36.0	-1.0	SE	50	(229, 229)	0.28	0.28	0.75
5	19	True	f	f	0.0947627499699592	1	-35.0	-36.0	-1.0	NW	50	(229, 229)	0.28	0.28	0.75
5	19	True	j	j	0.0030689160339534	1	-35.0	-34.0	1.0	SE	50	(229, 229)	0.28	0.28	0.75
5	19	True	j	f	0.2253463747911155	0	-35.0	-34.0	1.0	SE	50	(229, 229)	0.28	0.28	0.75
5	19	True	j	j	1.7090872921980915	1	-35.0	-34.0	1.0	NW	50	(229, 229)	0.28	0.28	0.75
5	19	True	f	j	0.255354874767363	0	-35.0	-36.0	-1.0	SE	50	(229, 229)	0.28	0.28	0.75
5	19	True	j	j	0.2107538334093988	1	-35.0	-34.0	1.0	SE	50	(229, 229)	0.28	0.28	0.75
5	19	True	f	f	0.0834055002778768	1	-35.0	-36.0	-1.0	SE	50	(229, 229)	0.28	0.28	0.75
5	19	True	j	f	0.2708071656525135	0	-35.0	-34.0	1.0	NW	50	(229, 229)	0.28	0.28	0.75
5	19	True	f	f	0.2369064590893685	1	-35.0	-36.0	-1.0	NW	50	(229, 229)	0.28	0.28	0.75
5	19	True	f	f	0.0270430827513337	1	-35.0	-36.0	-1.0	SE	50	(229, 229)	0.28	0.28	0.75
5	19	True	f	f	0.3910633749328553	1	-35.0	-36.0	-1.0	SE	50	(229, 229)	0.28	0.28	0.75
5	19	True	f	f	0.1116007082164287	1	-35.0	-36.0	-1.0	NW	50	(229, 229)	0.28	0.28	0.75
5	19	True	f	f	0.2641540002077818	1	-35.0	-36.0	-1.0	SE	50	(229, 229)	0.28	0.28	0.75
5	19	True	j	f	0.0894872499629855	0	-35.0	-34.0	1.0	NW	50	(229, 229)	0.28	0.28	0.75
5	19	True	j	j	0.3067413331009447	1	-35.0	-34.0	1.0	SE	50	(229, 229)	0.28	0.28	0.75
5	19	True	j	f	0.2453638333827257	0	-35.0	-34.0	1.0	SE	50	(229, 229)	0.28	0.28	0.75
5	19	True	f	f	0.0849820831790566	1	-35.0	-36.0	-1.0	SE	50	(229, 229)	0.28	0.28	0.75
5	19	True	j	j	0.1676353747025132	1	-35.0	-34.0	1.0	SE	50	(229, 229)	0.28	0.28	0.75
5	19	True	j	j	0.3876959169283509	1	-35.0	-34.0	1.0	SE	50	(229, 229)	0.28	0.28	0.75
5	19	True	j	j	0.4147747498936951	1	-35.0	-34.0	1.0	NW	50	(229, 229)	0.28	0.28	0.75
5	19	True	j	f	0.6301747909747064	0	-35.0	-34.0	1.0	NW	50	(229, 229)	0.28	0.28	0.75
5	19	True	j	f	0.2544594160281122	0	-35.0	-34.0	1.0	NW	50	(229, 229)	0.28	0.28	0.75
5	19	True	j	j	0.1847753329202532	1	-35.0	-34.0	1.0	SE	50	(229, 229)	0.28	0.28	0.75
5	19	True	j	j	0.2367241247557103	1	-35.0	-34.0	1.0	NW	50	(229, 229)	0.28	0.28	0.75
5	19	True	j	j	0.2483152500353753	1	-35.0	-34.0	1.0	NW	50	(229, 229)	0.28	0.28	0.75
5	19	True	f	f	0.270560999866575	1	-35.0	-36.0	-1.0	NW	50	(229, 229)	0.28	0.28	0.75
5	19	True	j	j	0.0836737076751887	1	-35.0	-34.0	1.0	NW	50	(229, 229)	0.28	0.28	0.75
5	19	True	j	j	0.2374686249531805	1	-35.0	-34.0	1.0	NW	50	(229, 229)	0.28	0.28	0.75
5	19	True	j	f	0.6117913341149688	0	-35.0	-34.0	1.0	SE	50	(229, 229)	0.28	0.28	0.75
5	19	True	j	j	0.9606691249646246	1	-35.0	-34.0	1.0	NW	50	(229, 229)	0.28	0.28	0.75
5	19	True	f	j	0.1586982919834554	0	-35.0	-36.0	-1.0	NW	50	(229, 229)	0.28	0.28	0.75
5	19	True	f	j	0.1243340838700532	0	-35.0	-36.0	-1.0	SE	50	(229, 229)	0.28	0.28	0.75
5	19	True	j	f	0.4623902081511915	0	-35.0	-34.0	1.0	SE	50	(229, 229)	0.28	0.28	0.75
5	19	True	j	j	0.2286132499575615	1	-35.0	-34.0	1.0	SE	50	(229, 229)	0.28	0.28	0.75
5	19	True	j	j	0.3321799589321017	1	-35.0	-34.0	1.0	NW	50	(229, 229)	0.28	0.28	0.75
5	19	True	j	j	0.3207231247797608	1	-35.0	-34.0	1.0	SE	50	(229, 229)	0.28	0.28	0.75
5	19	True	j	j	0.4424264999106526	1	-35.0	-34.0	1.0	SE	50	(229, 229)	0.28	0.28	0.75
5	19	True	f	j	0.2046792083419859	0	-35.0	-36.0	-1.0	SE	50	(229, 229)	0.28	0.28	0.75
5	19	True	j	j	0.294516125228256	1	-35.0	-34.0	1.0	SE	50	(229, 229)	0.28	0.28	0.75
5	19	True	j	j	0.3157480829395354	1	-35.0	-34.0	1.0	SE	50	(229, 229)	0.28	0.28	0.75
5	19	True	f	f	0.3620325829833746	1	-35.0	-36.0	-1.0	NW	50	(229, 229)	0.28	0.28	0.75
5	19	True	f	j	0.2598641673102975	0	-35.0	-36.0	-1.0	SE	50	(229, 229)	0.28	0.28	0.75
5	19	True	f	j	0.5011726249940693	0	-35.0	-36.0	-1.0	SE	50	(229, 229)	0.28	0.28	0.75
5	19	True	j	j	0.3102215421386063	1	-35.0	-34.0	1.0	SE	50	(229, 229)	0.28	0.28	0.75
5	19	True	j	j	0.3053606660105288	1	-35.0	-34.0	1.0	SE	50	(229, 229)	0.28	0.28	0.75
5	19	True	j	j	0.3181490423157811	1	-35.0	-34.0	1.0	SE	50	(229, 229)	0.28	0.28	0.75
5	19	True	j	j	0.2155929999426007	1	-35.0	-34.0	1.0	SE	50	(229, 229)	0.28	0.28	0.75
5	19	True	f	j	0.2555674170143902	0	-35.0	-36.0	-1.0	SE	50	(229, 229)	0.28	0.28	0.75
5	19	True	j	f	0.2573941247537732	0	-35.0	-34.0	1.0	NW	50	(229, 229)	0.28	0.28	0.75
5	19	True	f	j	0.3293278338387608	0	-35.0	-36.0	-1.0	SE	50	(229, 229)	0.28	0.28	0.75
5	19	True	f	f	0.2604297497309744	1	-35.0	-36.0	-1.0	NW	50	(229, 229)	0.28	0.28	0.75
5	19	True	j	j	0.225478125270456	1	-35.0	-34.0	1.0	SE	50	(229, 229)	0.28	0.28	0.75
5	19	True	f	j	0.2454081671312451	0	-35.0	-36.0	-1.0	SE	50	(229, 229)	0.28	0.28	0.75
5	19	True	j	j	0.2632334157824516	1	-35.0	-34.0	1.0	SE	50	(229, 229)	0.28	0.28	0.75
5	19	True	j	f	0.2671231250278651	0	-35.0	-34.0	1.0	NW	50	(229, 229)	0.28	0.28	0.75
5	19	True	f	f	0.2856458341702819	1	-35.0	-36.0	-1.0	NW	50	(229, 229)	0.28	0.28	0.75
5	19	True	f	f	0.2587556662037968	1	-35.0	-36.0	-1.0	SE	50	(229, 229)	0.28	0.28	0.75
5	19	True	f	f	0.2522152913734317	1	-35.0	-36.0	-1.0	NW	50	(229, 229)	0.28	0.28	0.75
5	19	True	j	f	0.0044482918456196	0	-35.0	-34.0	1.0	NW	50	(229, 229)	0.28	0.28	0.75
5	19	True	f	j	0.277639125008136	0	-35.0	-36.0	-1.0	NW	50	(229, 229)	0.28	0.28	0.75
5	19	True	f	j	0.2509736670181155	0	-35.0	-36.0	-1.0	NW	50	(229, 229)	0.28	0.28	0.75
5	19	True	j	f	0.2666970421560108	0	-35.0	-34.0	1.0	NW	50	(229, 229)	0.28	0.28	0.75
5	19	True	j	f	0.306364041287452	0	-35.0	-34.0	1.0	SE	50	(229, 229)	0.28	0.28	0.75
5	19	True	f	j	0.2672137091867625	0	-35.0	-36.0	-1.0	NW	50	(229, 229)	0.28	0.28	0.75
5	19	True	j	j	0.293806416913867	1	-35.0	-34.0	1.0	SE	50	(229, 229)	0.28	0.28	0.75
5	19	True	f	j	0.265068834181875	0	-35.0	-36.0	-1.0	SE	50	(229, 229)	0.28	0.28	0.75
5	19	True	f	j	0.2787785837426781	0	-35.0	-36.0	-1.0	SE	50	(229, 229)	0.28	0.28	0.75
5	19	True	j	j	0.2692728750407696	1	-35.0	-34.0	1.0	SE	50	(229, 229)	0.28	0.28	0.75
5	19	True	j	f	0.1542738750576973	0	-35.0	-34.0	1.0	SE	50	(229, 229)	0.28	0.28	0.75
5	19	True	j	f	0.2365990839898586	0	-35.0	-34.0	1.0	NW	50	(229, 229)	0.28	0.28	0.75
5	19	True	j	f	0.3118180828168988	0	-35.0	-34.0	1.0	NW	50	(229, 229)	0.28	0.28	0.75
5	19	True	f	f	0.2156700422056019	1	-35.0	-36.0	-1.0	SE	50	(229, 229)	0.28	0.28	0.75
5	19	True	f	f	0.2622757498174906	1	-35.0	-36.0	-1.0	NW	50	(229, 229)	0.28	0.28	0.75
5	19	True	j	f	0.0189204579219222	0	-35.0	-34.0	1.0	SE	50	(229, 229)	0.28	0.28	0.75
5	19	True	f	f	0.3718794169835746	1	-35.0	-36.0	-1.0	NW	50	(229, 229)	0.28	0.28	0.75
5	19	True	j	j	1.1060723327100277	1	-35.0	-34.0	1.0	SE	50	(229, 229)	0.28	0.28	0.75
5	19	True	f	j	1.4483876251615584	0	-35.0	-36.0	-1.0	SE	50	(229, 229)	0.28	0.28	0.75
5	19	True	f	j	0.4980838750489056	0	-35.0	-36.0	-1.0	SE	50	(229, 229)	0.28	0.28	0.75
5	19	True	f	j	0.5640392079949379	0	-35.0	-36.0	-1.0	SE	50	(229, 229)	0.28	0.28	0.75
5	19	True	j	f	0.2055046670138836	0	-35.0	-34.0	1.0	NW	50	(229, 229)	0.28	0.28	0.75
5	19	True	j	f	0.4219818343408406	0	-35.0	-34.0	1.0	NW	50	(229, 229)	0.28	0.28	0.75
5	19	True	f	f	0.4524642503820359	1	-35.0	-36.0	-1.0	NW	50	(229, 229)	0.28	0.28	0.75
5	19	True	f	f	1.678326915949583	1	-35.0	-36.0	-1.0	NW	50	(229, 229)	0.28	0.28	0.75
5	19	True	j	j	0.8238639160990715	1	-35.0	-34.0	1.0	NW	50	(229, 229)	0.28	0.28	0.75
5	19	True	f	f	0.1189257502555847	1	-35.0	-36.0	-1.0	NW	50	(229, 229)	0.28	0.28	0.75
5	19	True	j	f	0.1424895832315087	0	-35.0	-34.0	1.0	NW	50	(229, 229)	0.28	0.28	0.75
5	19	True	j	j	0.4230195838026702	1	-35.0	-34.0	1.0	SE	50	(229, 229)	0.28	0.28	0.75
5	19	True	f	f	0.3248523748479783	1	-35.0	-36.0	-1.0	NW	50	(229, 229)	0.28	0.28	0.75
5	19	True	j	j	0.2525149169377982	1	-35.0	-34.0	1.0	NW	50	(229, 229)	0.28	0.28	0.75
5	19	True	j	f	0.3207044163718819	0	-35.0	-34.0	1.0	NW	50	(229, 229)	0.28	0.28	0.75
5	19	True	f	f	0.2706977920606732	1	-35.0	-36.0	-1.0	NW	50	(229, 229)	0.28	0.28	0.75
5	19	True	j	j	0.5597097501158714	1	-35.0	-34.0	1.0	SE	50	(229, 229)	0.28	0.28	0.75
5	19	True	j	f	0.2006613342091441	0	-35.0	-34.0	1.0	NW	50	(229, 229)	0.28	0.28	0.75
5	19	True	f	j	0.2166792917996645	0	-35.0	-36.0	-1.0	SE	50	(229, 229)	0.28	0.28	0.75
5	19	True	j	f	0.2409059167839586	0	-35.0	-34.0	1.0	NW	50	(229, 229)	0.28	0.28	0.75
5	19	True	j	j	0.2720383750274777	1	-35.0	-34.0	1.0	NW	50	(229, 229)	0.28	0.28	0.75
5	19	True	j	j	0.3217198341153562	1	-35.0	-34.0	1.0	SE	50	(229, 229)	0.28	0.28	0.75
5	19	True	j	j	0.8911474160850048	1	-35.0	-34.0	1.0	NW	50	(229, 229)	0.28	0.28	0.75
5	19	True	f	j	0.5962432087399065	0	-35.0	-36.0	-1.0	SE	50	(229, 229)	0.28	0.28	0.75
5	19	True	f	f	0.0335710002109408	1	-35.0	-36.0	-1.0	NW	50	(229, 229)	0.28	0.28	0.75
5	19	True	f	j	0.0683641666546464	0	-35.0	-36.0	-1.0	SE	50	(229, 229)	0.28	0.28	0.75
5	19	True	j	f	0.0892352908849716	0	-35.0	-34.0	1.0	NW	50	(229, 229)	0.28	0.28	0.75
5	19	True	j	j	0.024738083127886	1	-35.0	-34.0	1.0	SE	50	(229, 229)	0.28	0.28	0.75
5	19	True	j	j	0.2881813328713178	1	-35.0	-34.0	1.0	SE	50	(229, 229)	0.28	0.28	0.75
5	19	True	f	f	0.4433980416506529	1	-35.0	-36.0	-1.0	NW	50	(229, 229)	0.28	0.28	0.75
5	19	True	j	j	0.0103996247053146	1	-35.0	-34.0	1.0	SE	50	(229, 229)	0.28	0.28	0.75
5	19	True	j	j	0.1004310841672122	1	-35.0	-34.0	1.0	SE	50	(229, 229)	0.28	0.28	0.75
5	19	True	j	f	0.2851044591516256	0	-35.0	-34.0	1.0	NW	50	(229, 229)	0.28	0.28	0.75
5	19	True	f	f	0.2898005410097539	1	-35.0	-36.0	-1.0	NW	50	(229, 229)	0.28	0.28	0.75
5	19	True	j	j	0.0049191671423614	1	-35.0	-34.0	1.0	SE	50	(229, 229)	0.28	0.28	0.75
5	19	True	f	f	0.1160825421102345	1	-35.0	-36.0	-1.0	NW	50	(229, 229)	0.28	0.28	0.75
5	19	True	j	j	0.1407318753190338	1	-35.0	-34.0	1.0	SE	50	(229, 229)	0.28	0.28	0.75
5	19	True	j	f	0.2446907917037606	0	-35.0	-34.0	1.0	NW	50	(229, 229)	0.28	0.28	0.75
5	19	True	j	j	0.2475752918981015	1	-35.0	-34.0	1.0	SE	50	(229, 229)	0.28	0.28	0.75
5	19	True	j	j	0.2982794172130525	1	-35.0	-34.0	1.0	SE	50	(229, 229)	0.28	0.28	0.75
5	19	True	f	f	0.2161117079667747	1	-35.0	-36.0	-1.0	SE	50	(229, 229)	0.28	0.28	0.75
5	19	True	j	j	0.0466262502595782	1	-35.0	-34.0	1.0	NW	50	(229, 229)	0.28	0.28	0.75
5	19	True	f	f	0.3609663750976324	1	-35.0	-36.0	-1.0	SE	50	(229, 229)	0.28	0.28	0.75
5	19	True	j	j	0.061220624949783	1	-35.0	-34.0	1.0	SE	50	(229, 229)	0.28	0.28	0.75
5	19	True	f	j	0.2438594163395464	0	-35.0	-36.0	-1.0	SE	50	(229, 229)	0.28	0.28	0.75
5	19	True	j	f	0.2950122919864952	0	-35.0	-34.0	1.0	NW	50	(229, 229)	0.28	0.28	0.75
5	19	True	j	f	0.1180517501197755	0	-35.0	-34.0	1.0	NW	50	(229, 229)	0.28	0.28	0.75
5	19	True	j	j	0.3441924168728292	1	-35.0	-34.0	1.0	SE	50	(229, 229)	0.28	0.28	0.75
5	19	True	j	f	0.2401957088150084	0	-35.0	-34.0	1.0	SE	50	(229, 229)	0.28	0.28	0.75
5	19	True	j	f	0.7102140840142965	0	-35.0	-34.0	1.0	NW	50	(229, 229)	0.28	0.28	0.75
5	19	True	j	j	0.2784464997239411	1	-35.0	-34.0	1.0	NW	50	(229, 229)	0.28	0.28	0.75
5	19	True	f	j	0.3340767496265471	0	-35.0	-36.0	-1.0	SE	50	(229, 229)	0.28	0.28	0.75
5	19	True	j	f	0.2857791250571608	0	-35.0	-34.0	1.0	NW	50	(229, 229)	0.28	0.28	0.75
5	19	True	f	f	0.0776452920399606	1	-35.0	-36.0	-1.0	NW	50	(229, 229)	0.28	0.28	0.75
5	19	True	f	j	0.2012500828132033	0	-35.0	-36.0	-1.0	SE	50	(229, 229)	0.28	0.28	0.75
5	19	True	f	j	0.211361292283982	0	-35.0	-36.0	-1.0	SE	50	(229, 229)	0.28	0.28	0.75
5	19	True	j	f	0.2717195418663323	0	-35.0	-34.0	1.0	NW	50	(229, 229)	0.28	0.28	0.75
5	19	True	j	j	0.2102617076598107	1	-35.0	-34.0	1.0	NW	50	(229, 229)	0.28	0.28	0.75
5	19	True	f	j	0.4065342498943209	0	-35.0	-36.0	-1.0	NW	50	(229, 229)	0.28	0.28	0.75
5	19	True	j	f	0.2430687500163912	0	-35.0	-34.0	1.0	NW	50	(229, 229)	0.28	0.28	0.75
5	19	True	f	j	0.0299095828086137	0	-35.0	-36.0	-1.0	SE	50	(229, 229)	0.28	0.28	0.75
5	19	True	j	f	0.3462397907860577	0	-35.0	-34.0	1.0	NW	50	(229, 229)	0.28	0.28	0.75
5	19	True	j	j	0.2086150832474231	1	-35.0	-34.0	1.0	SE	50	(229, 229)	0.28	0.28	0.75
5	19	True	j	f	0.3214620831422508	0	-35.0	-34.0	1.0	NW	50	(229, 229)	0.28	0.28	0.75
5	19	True	j	f	0.3966627079062164	0	-35.0	-34.0	1.0	SE	50	(229, 229)	0.28	0.28	0.75
5	19	True	f	j	0.2480177921243012	0	-35.0	-36.0	-1.0	NW	50	(229, 229)	0.28	0.28	0.75
5	19	True	f	j	0.3062569173052907	0	-35.0	-36.0	-1.0	SE	50	(229, 229)	0.28	0.28	0.75
5	19	True	f	f	0.2240009997040033	1	-35.0	-36.0	-1.0	NW	50	(229, 229)	0.28	0.28	0.75
5	19	True	f	j	0.4698059582151472	0	-35.0	-36.0	-1.0	NW	50	(229, 229)	0.28	0.28	0.75
5	19	True	j	f	0.0537057919427752	0	-35.0	-34.0	1.0	NW	50	(229, 229)	0.28	0.28	0.75
5	19	True	j	f	1.071439000312239	0	-35.0	-34.0	1.0	SE	50	(229, 229)	0.28	0.28	0.75
5	19	True	f	j	0.7785367500036955	0	-35.0	-36.0	-1.0	SE	50	(229, 229)	0.28	0.28	0.75
5	19	True	j	j	0.6657873340882361	1	-35.0	-34.0	1.0	NW	50	(229, 229)	0.28	0.28	0.75
5	19	True	j	j	0.6531584588810802	1	-35.0	-34.0	1.0	NW	50	(229, 229)	0.28	0.28	0.75
5	19	True	f	f	0.2672477499581873	1	-35.0	-36.0	-1.0	NW	50	(229, 229)	0.28	0.28	0.75
5	19	True	f	j	0.3123588329181075	0	-35.0	-36.0	-1.0	NW	50	(229, 229)	0.28	0.28	0.75
5	19	True	f	j	0.3204125827178359	0	-35.0	-36.0	-1.0	NW	50	(229, 229)	0.28	0.28	0.75
5	19	True	f	j	0.2162377499043941	0	-35.0	-36.0	-1.0	NW	50	(229, 229)	0.28	0.28	0.75
5	19	True	j	j	0.6676513748243451	1	-35.0	-34.0	1.0	SE	50	(229, 229)	0.28	0.28	0.75
5	19	True	f	j	0.2646233751438558	0	-35.0	-36.0	-1.0	NW	50	(229, 229)	0.28	0.28	0.75
5	19	True	f	j	0.1930158748291432	0	-35.0	-36.0	-1.0	NW	50	(229, 229)	0.28	0.28	0.75
5	19	True	f	j	0.4204042917117476	0	-35.0	-36.0	-1.0	SE	50	(229, 229)	0.28	0.28	0.75
5	19	True	j	j	0.005296666175127	1	-35.0	-34.0	1.0	NW	50	(229, 229)	0.28	0.28	0.75
5	19	True	f	j	0.3738373750820756	0	-35.0	-36.0	-1.0	SE	50	(229, 229)	0.28	0.28	0.75
5	19	True	f	f	2.336580667179078	1	-35.0	-36.0	-1.0	SE	50	(229, 229)	0.28	0.28	0.75
5	19	True	f	j	0.5183523749001324	0	-35.0	-36.0	-1.0	SE	50	(229, 229)	0.28	0.28	0.75
5	19	True	j	j	2.8734427499584854	1	-35.0	-34.0	1.0	SE	50	(229, 229)	0.28	0.28	0.75
5	19	True	f	f	0.0970059582032263	1	-35.0	-36.0	-1.0	NW	50	(229, 229)	0.28	0.28	0.75
5	19	True	j	j	0.0284264171496033	1	-35.0	-34.0	1.0	SE	50	(229, 229)	0.28	0.28	0.75
5	19	True	j	j	0.446879459079355	1	-35.0	-34.0	1.0	SE	50	(229, 229)	0.28	0.28	0.75
5	19	True	j	f	0.3487425837665796	0	-35.0	-34.0	1.0	NW	50	(229, 229)	0.28	0.28	0.75
5	19	True	j	j	0.28202487481758	1	-35.0	-34.0	1.0	SE	50	(229, 229)	0.28	0.28	0.75
5	19	True	f	j	0.2738749161362648	0	-35.0	-36.0	-1.0	SE	50	(229, 229)	0.28	0.28	0.75
5	19	True	j	f	0.2893104162067175	0	-35.0	-34.0	1.0	NW	50	(229, 229)	0.28	0.28	0.75
5	19	True	j	f	0.3289384585805237	0	-35.0	-34.0	1.0	NW	50	(229, 229)	0.28	0.28	0.75
5	19	True	j	j	0.2947564576752484	1	-35.0	-34.0	1.0	NW	50	(229, 229)	0.28	0.28	0.75
5	19	True	j	j	0.2922252500429749	1	-35.0	-34.0	1.0	NW	50	(229, 229)	0.28	0.28	0.75
5	19	True	j	f	0.30221145786345	0	-35.0	-34.0	1.0	SE	50	(229, 229)	0.28	0.28	0.75
5	19	True	f	j	0.2744844169355929	0	-35.0	-36.0	-1.0	NW	50	(229, 229)	0.28	0.28	0.75
5	19	True	j	f	0.1831741668283939	0	-35.0	-34.0	1.0	NW	50	(229, 229)	0.28	0.28	0.75
5	19	True	j	f	0.4952349583618343	0	-35.0	-34.0	1.0	NW	50	(229, 229)	0.28	0.28	0.75
5	19	True	f	f	0.3884866666048765	1	-35.0	-36.0	-1.0	SE	50	(229, 229)	0.28	0.28	0.75
5	19	True	j	j	0.2630422916263342	1	-35.0	-34.0	1.0	NW	50	(229, 229)	0.28	0.28	0.75
