# Supplementary material for: The curriculum effect in visual learning: The role of readout dimensionality
Source: PLoS Comput Biol. 2026 Jul 24;22(7):e1014553. doi: 10.1371/journal.pcbi.1014553 (PMC13432104; doi:10.1371/journal.pcbi.1014553)
Supplement: S1 Data — (ZIP) [file pcbi.1014553.s009.zip › Data_Final_for_Repository/Non-sequential_subjects/Subject005/20250121_Subject005_NONSEQ_Day_2.csv]

Participant ID	Age	Train	Correct Response	Response	Response time (s)	Correct	Reference Angle (deg)	Orientation (deg)	Angle Separation (deg)	Corner	Viewing Distance (cm)	Stimulus Size (px)	Fixation Time	Probe Time	Cue Time
5	19	True	f	f	1.1598556246608496	1	-35.0	-36.0	-1.0	NW	55	(251, 251)	0.28	0.28	0.75
5	19	True	f	j	0.0353395417332649	0	-35.0	-36.0	-1.0	NW	55	(251, 251)	0.28	0.28	0.75
5	19	True	f	f	0.3764646248891949	1	-35.0	-36.0	-1.0	NW	55	(251, 251)	0.28	0.28	0.75
5	19	True	f	j	0.0341409998945891	0	-35.0	-36.0	-1.0	NW	55	(251, 251)	0.28	0.28	0.75
5	19	True	f	f	0.3235111660324037	1	-35.0	-36.0	-1.0	SE	55	(251, 251)	0.28	0.28	0.75
5	19	True	j	j	0.287014374975115	1	-35.0	-34.0	1.0	SE	55	(251, 251)	0.28	0.28	0.75
5	19	True	f	j	0.5298777502030134	0	-35.0	-36.0	-1.0	NW	55	(251, 251)	0.28	0.28	0.75
5	19	True	f	f	1.039099625311792	1	-35.0	-36.0	-1.0	SE	55	(251, 251)	0.28	0.28	0.75
5	19	True	j	j	0.0636272500269115	1	-35.0	-34.0	1.0	SE	55	(251, 251)	0.28	0.28	0.75
5	19	True	f	j	1.2469773343764246	0	-35.0	-36.0	-1.0	SE	55	(251, 251)	0.28	0.28	0.75
5	19	True	j	j	0.5130027499981225	1	-35.0	-34.0	1.0	SE	55	(251, 251)	0.28	0.28	0.75
5	19	True	j	f	0.4592148750089109	0	-35.0	-34.0	1.0	SE	55	(251, 251)	0.28	0.28	0.75
5	19	True	f	j	0.5663172909989953	0	-35.0	-36.0	-1.0	NW	55	(251, 251)	0.28	0.28	0.75
5	19	True	f	f	0.0674500842578709	1	-35.0	-36.0	-1.0	NW	55	(251, 251)	0.28	0.28	0.75
5	19	True	f	f	0.8252991661429405	1	-35.0	-36.0	-1.0	NW	55	(251, 251)	0.28	0.28	0.75
5	19	True	f	j	0.1884332499466836	0	-35.0	-36.0	-1.0	SE	55	(251, 251)	0.28	0.28	0.75
5	19	True	j	f	0.2808834579773247	0	-35.0	-34.0	1.0	NW	55	(251, 251)	0.28	0.28	0.75
5	19	True	j	j	0.2184336669743061	1	-35.0	-34.0	1.0	SE	55	(251, 251)	0.28	0.28	0.75
5	19	True	j	j	0.2794790412299335	1	-35.0	-34.0	1.0	SE	55	(251, 251)	0.28	0.28	0.75
5	19	True	j	j	0.3176963748410344	1	-35.0	-34.0	1.0	SE	55	(251, 251)	0.28	0.28	0.75
5	19	True	j	j	0.2683458747342229	1	-35.0	-34.0	1.0	SE	55	(251, 251)	0.28	0.28	0.75
5	19	True	j	j	0.1800197921693325	1	-35.0	-34.0	1.0	NW	55	(251, 251)	0.28	0.28	0.75
5	19	True	j	j	0.1400273330509662	1	-35.0	-34.0	1.0	SE	55	(251, 251)	0.28	0.28	0.75
5	19	True	j	j	0.3240482909604907	1	-35.0	-34.0	1.0	NW	55	(251, 251)	0.28	0.28	0.75
5	19	True	f	f	0.3046920830383897	1	-35.0	-36.0	-1.0	NW	55	(251, 251)	0.28	0.28	0.75
5	19	True	j	j	0.5271956669166684	1	-35.0	-34.0	1.0	NW	55	(251, 251)	0.28	0.28	0.75
5	19	True	j	j	0.6270889169536531	1	-35.0	-34.0	1.0	SE	55	(251, 251)	0.28	0.28	0.75
5	19	True	f	j	0.271841499954462	0	-35.0	-36.0	-1.0	SE	55	(251, 251)	0.28	0.28	0.75
5	19	True	f	j	0.3569044582545757	0	-35.0	-36.0	-1.0	NW	55	(251, 251)	0.28	0.28	0.75
5	19	True	f	j	0.2734316671267152	0	-35.0	-36.0	-1.0	NW	55	(251, 251)	0.28	0.28	0.75
5	19	True	j	f	0.2428087913431227	0	-35.0	-34.0	1.0	NW	55	(251, 251)	0.28	0.28	0.75
5	19	True	f	j	0.352268791757524	0	-35.0	-36.0	-1.0	SE	55	(251, 251)	0.28	0.28	0.75
5	19	True	j	j	0.3071505408734083	1	-35.0	-34.0	1.0	SE	55	(251, 251)	0.28	0.28	0.75
5	19	True	j	f	0.3293337919749319	0	-35.0	-34.0	1.0	NW	55	(251, 251)	0.28	0.28	0.75
5	19	True	j	j	0.3843222921714186	1	-35.0	-34.0	1.0	SE	55	(251, 251)	0.28	0.28	0.75
5	19	True	f	j	0.9269430409185588	0	-35.0	-36.0	-1.0	NW	55	(251, 251)	0.28	0.28	0.75
5	19	True	j	j	0.2954876660369336	1	-35.0	-34.0	1.0	SE	55	(251, 251)	0.28	0.28	0.75
5	19	True	j	j	0.2289111670106649	1	-35.0	-34.0	1.0	SE	55	(251, 251)	0.28	0.28	0.75
5	19	True	f	j	0.2175963330082595	0	-35.0	-36.0	-1.0	SE	55	(251, 251)	0.28	0.28	0.75
5	19	True	j	j	0.666908832732588	1	-35.0	-34.0	1.0	SE	55	(251, 251)	0.28	0.28	0.75
5	19	True	j	j	0.3045583749189973	1	-35.0	-34.0	1.0	SE	55	(251, 251)	0.28	0.28	0.75
5	19	True	j	j	0.0083526670932769	1	-35.0	-34.0	1.0	SE	55	(251, 251)	0.28	0.28	0.75
5	19	True	j	f	0.1867087916471064	0	-35.0	-34.0	1.0	SE	55	(251, 251)	0.28	0.28	0.75
5	19	True	j	f	0.2939434158615768	0	-35.0	-34.0	1.0	NW	55	(251, 251)	0.28	0.28	0.75
5	19	True	j	j	0.3093743752688169	1	-35.0	-34.0	1.0	NW	55	(251, 251)	0.28	0.28	0.75
5	19	True	j	f	0.1145588341169059	0	-35.0	-34.0	1.0	NW	55	(251, 251)	0.28	0.28	0.75
5	19	True	j	f	0.988231083843857	0	-35.0	-34.0	1.0	NW	55	(251, 251)	0.28	0.28	0.75
5	19	True	f	j	3.1480778343975544	0	-35.0	-36.0	-1.0	SE	55	(251, 251)	0.28	0.28	0.75
5	19	True	j	f	0.5150201669894159	0	-35.0	-34.0	1.0	SE	55	(251, 251)	0.28	0.28	0.75
5	19	True	f	j	1.0266884588636458	0	-35.0	-36.0	-1.0	NW	55	(251, 251)	0.28	0.28	0.75
5	19	True	j	j	0.3132262080907821	1	-35.0	-34.0	1.0	SE	55	(251, 251)	0.28	0.28	0.75
5	19	True	j	j	0.0094739999622106	1	-35.0	-34.0	1.0	SE	55	(251, 251)	0.28	0.28	0.75
5	19	True	j	f	0.1957695828750729	0	-35.0	-34.0	1.0	NW	55	(251, 251)	0.28	0.28	0.75
5	19	True	j	f	0.2710427083075046	0	-35.0	-34.0	1.0	NW	55	(251, 251)	0.28	0.28	0.75
5	19	True	f	j	0.3135579172521829	0	-35.0	-36.0	-1.0	SE	55	(251, 251)	0.28	0.28	0.75
5	19	True	f	f	0.34896529186517	1	-35.0	-36.0	-1.0	NW	55	(251, 251)	0.28	0.28	0.75
5	19	True	j	j	1.105841750279069	1	-35.0	-34.0	1.0	SE	55	(251, 251)	0.28	0.28	0.75
5	19	True	f	j	0.6382329170592129	0	-35.0	-36.0	-1.0	SE	55	(251, 251)	0.28	0.28	0.75
5	19	True	j	j	0.0395705001428723	1	-35.0	-34.0	1.0	SE	55	(251, 251)	0.28	0.28	0.75
5	19	True	f	j	0.5993671668693423	0	-35.0	-36.0	-1.0	NW	55	(251, 251)	0.28	0.28	0.75
5	19	True	j	j	0.0282863331958651	1	-35.0	-34.0	1.0	NW	55	(251, 251)	0.28	0.28	0.75
5	19	True	f	j	0.1557880830951035	0	-35.0	-36.0	-1.0	SE	55	(251, 251)	0.28	0.28	0.75
5	19	True	j	f	0.3008363326080143	0	-35.0	-34.0	1.0	NW	55	(251, 251)	0.28	0.28	0.75
5	19	True	f	j	0.2169670420698821	0	-35.0	-36.0	-1.0	NW	55	(251, 251)	0.28	0.28	0.75
5	19	True	f	f	0.6127705830149353	1	-35.0	-36.0	-1.0	NW	55	(251, 251)	0.28	0.28	0.75
5	19	True	f	f	0.6271341666579247	1	-35.0	-36.0	-1.0	SE	55	(251, 251)	0.28	0.28	0.75
5	19	True	f	f	0.3881162088364362	1	-35.0	-36.0	-1.0	SE	55	(251, 251)	0.28	0.28	0.75
5	19	True	f	j	0.4105793749913573	0	-35.0	-36.0	-1.0	NW	55	(251, 251)	0.28	0.28	0.75
5	19	True	f	f	0.43487433437258	1	-35.0	-36.0	-1.0	NW	55	(251, 251)	0.28	0.28	0.75
5	19	True	f	f	0.3743137908168137	1	-35.0	-36.0	-1.0	SE	55	(251, 251)	0.28	0.28	0.75
5	19	True	f	j	0.2856337502598762	0	-35.0	-36.0	-1.0	SE	55	(251, 251)	0.28	0.28	0.75
5	19	True	f	f	0.194857208058238	1	-35.0	-36.0	-1.0	NW	55	(251, 251)	0.28	0.28	0.75
5	19	True	j	j	0.4864030000753701	1	-35.0	-34.0	1.0	SE	55	(251, 251)	0.28	0.28	0.75
5	19	True	j	j	0.0289111668244004	1	-35.0	-34.0	1.0	NW	55	(251, 251)	0.28	0.28	0.75
5	19	True	f	j	0.4447604999877512	0	-35.0	-36.0	-1.0	SE	55	(251, 251)	0.28	0.28	0.75
5	19	True	j	j	0.4048869167454541	1	-35.0	-34.0	1.0	SE	55	(251, 251)	0.28	0.28	0.75
5	19	True	f	f	0.1937947501428425	1	-35.0	-36.0	-1.0	NW	55	(251, 251)	0.28	0.28	0.75
5	19	True	j	f	0.1448114588856697	0	-35.0	-34.0	1.0	NW	55	(251, 251)	0.28	0.28	0.75
5	19	True	f	j	0.0410319999791681	0	-35.0	-36.0	-1.0	SE	55	(251, 251)	0.28	0.28	0.75
5	19	True	f	j	0.2494029169902205	0	-35.0	-36.0	-1.0	SE	55	(251, 251)	0.28	0.28	0.75
5	19	True	j	f	0.2863100841641426	0	-35.0	-34.0	1.0	SE	55	(251, 251)	0.28	0.28	0.75
5	19	True	f	j	0.3385885003954172	0	-35.0	-36.0	-1.0	NW	55	(251, 251)	0.28	0.28	0.75
5	19	True	f	f	0.4537985841743648	1	-35.0	-36.0	-1.0	NW	55	(251, 251)	0.28	0.28	0.75
5	19	True	f	j	0.315926041919738	0	-35.0	-36.0	-1.0	NW	55	(251, 251)	0.28	0.28	0.75
5	19	True	j	f	0.6012654169462621	0	-35.0	-34.0	1.0	NW	55	(251, 251)	0.28	0.28	0.75
5	19	True	j	j	1.0719427093863487	1	-35.0	-34.0	1.0	SE	55	(251, 251)	0.28	0.28	0.75
5	19	True	f	j	0.3907010839320719	0	-35.0	-36.0	-1.0	NW	55	(251, 251)	0.28	0.28	0.75
5	19	True	j	f	0.267547208815813	0	-35.0	-34.0	1.0	NW	55	(251, 251)	0.28	0.28	0.75
5	19	True	j	f	0.2109320829622447	0	-35.0	-34.0	1.0	NW	55	(251, 251)	0.28	0.28	0.75
5	19	True	f	j	0.3607440409250557	0	-35.0	-36.0	-1.0	NW	55	(251, 251)	0.28	0.28	0.75
5	19	True	j	j	0.3265369161963463	1	-35.0	-34.0	1.0	SE	55	(251, 251)	0.28	0.28	0.75
5	19	True	f	f	0.9048570422455668	1	-35.0	-36.0	-1.0	NW	55	(251, 251)	0.28	0.28	0.75
5	19	True	f	j	0.3411165410652756	0	-35.0	-36.0	-1.0	SE	55	(251, 251)	0.28	0.28	0.75
5	19	True	j	f	0.3021837081760168	0	-35.0	-34.0	1.0	NW	55	(251, 251)	0.28	0.28	0.75
5	19	True	j	j	0.1610799999907612	1	-35.0	-34.0	1.0	SE	55	(251, 251)	0.28	0.28	0.75
5	19	True	j	f	0.5126315420493484	0	-35.0	-34.0	1.0	NW	55	(251, 251)	0.28	0.28	0.75
5	19	True	f	j	0.3111032079905271	0	-35.0	-36.0	-1.0	SE	55	(251, 251)	0.28	0.28	0.75
5	19	True	j	f	0.3101297090761363	0	-35.0	-34.0	1.0	NW	55	(251, 251)	0.28	0.28	0.75
5	19	True	j	j	0.2991503747180104	1	-35.0	-34.0	1.0	SE	55	(251, 251)	0.28	0.28	0.75
5	19	True	f	j	0.2694119159132242	0	-35.0	-36.0	-1.0	SE	55	(251, 251)	0.28	0.28	0.75
5	19	True	j	j	0.3540165829472244	1	-35.0	-34.0	1.0	SE	55	(251, 251)	0.28	0.28	0.75
5	19	True	j	f	0.2962544998154044	0	-35.0	-34.0	1.0	NW	55	(251, 251)	0.28	0.28	0.75
5	19	True	f	f	0.2677098331041634	1	-35.0	-36.0	-1.0	NW	55	(251, 251)	0.28	0.28	0.75
5	19	True	j	j	0.2567965001799166	1	-35.0	-34.0	1.0	NW	55	(251, 251)	0.28	0.28	0.75
5	19	True	j	f	0.7141857920214534	0	-35.0	-34.0	1.0	SE	55	(251, 251)	0.28	0.28	0.75
5	19	True	j	f	0.2783320839516818	0	-35.0	-34.0	1.0	NW	55	(251, 251)	0.28	0.28	0.75
5	19	True	j	j	0.3210207908414304	1	-35.0	-34.0	1.0	NW	55	(251, 251)	0.28	0.28	0.75
5	19	True	f	f	0.1651712502352893	1	-35.0	-36.0	-1.0	NW	55	(251, 251)	0.28	0.28	0.75
5	19	True	j	f	0.3122078329324722	0	-35.0	-34.0	1.0	NW	55	(251, 251)	0.28	0.28	0.75
5	19	True	j	j	0.2875987500883639	1	-35.0	-34.0	1.0	SE	55	(251, 251)	0.28	0.28	0.75
5	19	True	j	j	0.2777806660160422	1	-35.0	-34.0	1.0	SE	55	(251, 251)	0.28	0.28	0.75
5	19	True	j	j	0.2744252500124275	1	-35.0	-34.0	1.0	SE	55	(251, 251)	0.28	0.28	0.75
5	19	True	j	f	0.2193831671029329	0	-35.0	-34.0	1.0	NW	55	(251, 251)	0.28	0.28	0.75
5	19	True	f	j	0.3093921672552824	0	-35.0	-36.0	-1.0	SE	55	(251, 251)	0.28	0.28	0.75
5	19	True	j	f	0.1970235002227127	0	-35.0	-34.0	1.0	NW	55	(251, 251)	0.28	0.28	0.75
5	19	True	f	j	0.3236429998651147	0	-35.0	-36.0	-1.0	SE	55	(251, 251)	0.28	0.28	0.75
5	19	True	j	f	0.2818046668544411	0	-35.0	-34.0	1.0	NW	55	(251, 251)	0.28	0.28	0.75
5	19	True	f	f	0.1870244587771594	1	-35.0	-36.0	-1.0	SE	55	(251, 251)	0.28	0.28	0.75
5	19	True	j	j	0.1818981668911874	1	-35.0	-34.0	1.0	SE	55	(251, 251)	0.28	0.28	0.75
5	19	True	f	j	0.3105377908796072	0	-35.0	-36.0	-1.0	NW	55	(251, 251)	0.28	0.28	0.75
5	19	True	f	f	0.9199597910046576	1	-35.0	-36.0	-1.0	SE	55	(251, 251)	0.28	0.28	0.75
5	19	True	j	f	0.391473542433232	0	-35.0	-34.0	1.0	SE	55	(251, 251)	0.28	0.28	0.75
5	19	True	f	f	0.0211401656270027	1	-35.0	-36.0	-1.0	SE	55	(251, 251)	0.28	0.28	0.75
5	19	True	j	j	0.0899785417132079	1	-35.0	-34.0	1.0	SE	55	(251, 251)	0.28	0.28	0.75
5	19	True	j	f	0.2502390407025814	0	-35.0	-34.0	1.0	NW	55	(251, 251)	0.28	0.28	0.75
5	19	True	f	j	0.2901582079939544	0	-35.0	-36.0	-1.0	SE	55	(251, 251)	0.28	0.28	0.75
5	19	True	j	f	0.2855059169232845	0	-35.0	-34.0	1.0	NW	55	(251, 251)	0.28	0.28	0.75
5	19	True	f	j	0.1406628750264644	0	-35.0	-36.0	-1.0	SE	55	(251, 251)	0.28	0.28	0.75
5	19	True	j	f	0.4981784583069384	0	-35.0	-34.0	1.0	NW	55	(251, 251)	0.28	0.28	0.75
5	19	True	j	j	0.4003655826672911	1	-35.0	-34.0	1.0	NW	55	(251, 251)	0.28	0.28	0.75
5	19	True	j	f	0.6210073749534786	0	-35.0	-34.0	1.0	NW	55	(251, 251)	0.28	0.28	0.75
5	19	True	f	j	0.4775149580091238	0	-35.0	-36.0	-1.0	NW	55	(251, 251)	0.28	0.28	0.75
5	19	True	f	f	0.0332822087220847	1	-35.0	-36.0	-1.0	SE	55	(251, 251)	0.28	0.28	0.75
5	19	True	j	j	0.2467935839667916	1	-35.0	-34.0	1.0	NW	55	(251, 251)	0.28	0.28	0.75
5	19	True	j	j	0.4023044579662382	1	-35.0	-34.0	1.0	NW	55	(251, 251)	0.28	0.28	0.75
5	19	True	f	f	0.2713844161480665	1	-35.0	-36.0	-1.0	SE	55	(251, 251)	0.28	0.28	0.75
5	19	True	f	j	0.333526374772191	0	-35.0	-36.0	-1.0	NW	55	(251, 251)	0.28	0.28	0.75
5	19	True	f	j	0.4878579587675631	0	-35.0	-36.0	-1.0	SE	55	(251, 251)	0.28	0.28	0.75
5	19	True	j	j	0.0799913750961422	1	-35.0	-34.0	1.0	SE	55	(251, 251)	0.28	0.28	0.75
5	19	True	f	f	0.227093415800482	1	-35.0	-36.0	-1.0	NW	55	(251, 251)	0.28	0.28	0.75
5	19	True	f	j	0.3255946659483015	0	-35.0	-36.0	-1.0	SE	55	(251, 251)	0.28	0.28	0.75
5	19	True	f	f	0.5054717077873647	1	-35.0	-36.0	-1.0	NW	55	(251, 251)	0.28	0.28	0.75
5	19	True	f	j	0.3688387917354703	0	-35.0	-36.0	-1.0	SE	55	(251, 251)	0.28	0.28	0.75
5	19	True	j	f	0.4019052078947425	0	-35.0	-34.0	1.0	NW	55	(251, 251)	0.28	0.28	0.75
5	19	True	j	j	0.3314409162849188	1	-35.0	-34.0	1.0	NW	55	(251, 251)	0.28	0.28	0.75
5	19	True	f	j	0.3826844589784741	0	-35.0	-36.0	-1.0	NW	55	(251, 251)	0.28	0.28	0.75
5	19	True	j	f	0.1043757093138992	0	-35.0	-34.0	1.0	SE	55	(251, 251)	0.28	0.28	0.75
5	19	True	j	j	0.0777320419438183	1	-35.0	-34.0	1.0	SE	55	(251, 251)	0.28	0.28	0.75
5	19	True	f	j	0.3385403747670352	0	-35.0	-36.0	-1.0	SE	55	(251, 251)	0.28	0.28	0.75
5	19	True	f	j	0.3196478746831417	0	-35.0	-36.0	-1.0	NW	55	(251, 251)	0.28	0.28	0.75
5	19	True	f	j	0.3189343749545514	0	-35.0	-36.0	-1.0	SE	55	(251, 251)	0.28	0.28	0.75
5	19	True	f	f	0.3087243749760091	1	-35.0	-36.0	-1.0	SE	55	(251, 251)	0.28	0.28	0.75
5	19	True	j	f	0.3102529998868704	0	-35.0	-34.0	1.0	SE	55	(251, 251)	0.28	0.28	0.75
5	19	True	f	f	0.4385556252673268	1	-35.0	-36.0	-1.0	NW	55	(251, 251)	0.28	0.28	0.75
5	19	True	f	j	0.260704499669373	0	-35.0	-36.0	-1.0	SE	55	(251, 251)	0.28	0.28	0.75
5	19	True	j	j	0.3147803749889135	1	-35.0	-34.0	1.0	SE	55	(251, 251)	0.28	0.28	0.75
5	19	True	f	j	0.3180360407568514	0	-35.0	-36.0	-1.0	SE	55	(251, 251)	0.28	0.28	0.75
5	19	True	j	f	0.3730877917259931	0	-35.0	-34.0	1.0	NW	55	(251, 251)	0.28	0.28	0.75
5	19	True	j	j	0.2251310418359935	1	-35.0	-34.0	1.0	SE	55	(251, 251)	0.28	0.28	0.75
5	19	True	j	f	0.347525792196393	0	-35.0	-34.0	1.0	NW	55	(251, 251)	0.28	0.28	0.75
5	19	True	j	j	0.0345195410773158	1	-35.0	-34.0	1.0	NW	55	(251, 251)	0.28	0.28	0.75
5	19	True	j	f	0.0123049169778823	0	-35.0	-34.0	1.0	SE	55	(251, 251)	0.28	0.28	0.75
5	19	True	j	j	0.2200779160484671	1	-35.0	-34.0	1.0	SE	55	(251, 251)	0.28	0.28	0.75
5	19	True	j	j	0.4035290828905999	1	-35.0	-34.0	1.0	SE	55	(251, 251)	0.28	0.28	0.75
5	19	True	j	f	0.3654932091012597	0	-35.0	-34.0	1.0	SE	55	(251, 251)	0.28	0.28	0.75
5	19	True	j	f	0.3171016667038202	0	-35.0	-34.0	1.0	NW	55	(251, 251)	0.28	0.28	0.75
5	19	True	j	f	0.305409665685147	0	-35.0	-34.0	1.0	SE	55	(251, 251)	0.28	0.28	0.75
5	19	True	j	j	0.3288650000467896	1	-35.0	-34.0	1.0	NW	55	(251, 251)	0.28	0.28	0.75
5	19	True	j	j	0.3198325000703335	1	-35.0	-34.0	1.0	NW	55	(251, 251)	0.28	0.28	0.75
5	19	True	f	j	0.3411356252618134	0	-35.0	-36.0	-1.0	NW	55	(251, 251)	0.28	0.28	0.75
5	19	True	f	f	0.3740795417688787	1	-35.0	-36.0	-1.0	SE	55	(251, 251)	0.28	0.28	0.75
5	19	True	f	f	0.360442042350769	1	-35.0	-36.0	-1.0	NW	55	(251, 251)	0.28	0.28	0.75
5	19	True	j	j	0.2016745419241488	1	-35.0	-34.0	1.0	SE	55	(251, 251)	0.28	0.28	0.75
5	19	True	j	j	0.3718071253970265	1	-35.0	-34.0	1.0	SE	55	(251, 251)	0.28	0.28	0.75
5	19	True	f	j	10.000106000341477	0	-35.0	-36.0	-1.0	SE	55	(251, 251)	0.28	0.28	0.75
5	19	True	f	j	0.3239865419454872	0	-35.0	-36.0	-1.0	SE	55	(251, 251)	0.28	0.28	0.75
5	19	True	f	f	0.0357454172335565	1	-35.0	-36.0	-1.0	NW	55	(251, 251)	0.28	0.28	0.75
5	19	True	j	j	0.3299013753421604	1	-35.0	-34.0	1.0	SE	55	(251, 251)	0.28	0.28	0.75
5	19	True	f	f	0.0871796659193933	1	-35.0	-36.0	-1.0	SE	55	(251, 251)	0.28	0.28	0.75
5	19	True	f	f	0.1201691669411957	1	-35.0	-36.0	-1.0	NW	55	(251, 251)	0.28	0.28	0.75
5	19	True	j	j	1.35777287511155	1	-35.0	-34.0	1.0	NW	55	(251, 251)	0.28	0.28	0.75
5	19	True	j	j	2.067194249946624	1	-35.0	-34.0	1.0	NW	55	(251, 251)	0.28	0.28	0.75
5	19	True	j	j	1.579466541763395	1	-35.0	-34.0	1.0	SE	55	(251, 251)	0.28	0.28	0.75
5	19	True	j	f	0.4610220408067107	0	-35.0	-34.0	1.0	NW	55	(251, 251)	0.28	0.28	0.75
5	19	True	f	f	0.3266236670315265	1	-35.0	-36.0	-1.0	SE	55	(251, 251)	0.28	0.28	0.75
5	19	True	j	f	0.3748315419070422	0	-35.0	-34.0	1.0	SE	55	(251, 251)	0.28	0.28	0.75
5	19	True	f	j	0.2907838327810168	0	-35.0	-36.0	-1.0	SE	55	(251, 251)	0.28	0.28	0.75
5	19	True	j	j	0.2620140421204269	1	-35.0	-34.0	1.0	NW	55	(251, 251)	0.28	0.28	0.75
5	19	True	f	f	0.2502546249888837	1	-35.0	-36.0	-1.0	NW	55	(251, 251)	0.28	0.28	0.75
5	19	True	f	j	0.2819739580154419	0	-35.0	-36.0	-1.0	SE	55	(251, 251)	0.28	0.28	0.75
5	19	True	j	j	0.4091924158856272	1	-35.0	-34.0	1.0	NW	55	(251, 251)	0.28	0.28	0.75
5	19	True	j	j	0.5246638753451407	1	-35.0	-34.0	1.0	NW	55	(251, 251)	0.28	0.28	0.75
5	19	True	j	f	0.2252357909455895	0	-35.0	-34.0	1.0	NW	55	(251, 251)	0.28	0.28	0.75
5	19	True	j	j	0.491064750123769	1	-35.0	-34.0	1.0	NW	55	(251, 251)	0.28	0.28	0.75
5	19	True	f	f	0.4963779170066118	1	-35.0	-36.0	-1.0	NW	55	(251, 251)	0.28	0.28	0.75
5	19	True	f	f	0.0780445830896496	1	-35.0	-36.0	-1.0	SE	55	(251, 251)	0.28	0.28	0.75
5	19	True	j	j	0.1998163750395178	1	-35.0	-34.0	1.0	SE	55	(251, 251)	0.28	0.28	0.75
5	19	True	f	f	0.4717321251519024	1	-35.0	-36.0	-1.0	NW	55	(251, 251)	0.28	0.28	0.75
5	19	True	j	f	0.3790890839882195	0	-35.0	-34.0	1.0	SE	55	(251, 251)	0.28	0.28	0.75
5	19	True	j	j	0.1451920000836253	1	-35.0	-34.0	1.0	SE	55	(251, 251)	0.28	0.28	0.75
5	19	True	j	f	0.4372675828635692	0	-35.0	-34.0	1.0	NW	55	(251, 251)	0.28	0.28	0.75
5	19	True	f	f	0.9325148328207432	1	-35.0	-36.0	-1.0	SE	55	(251, 251)	0.28	0.28	0.75
5	19	True	f	j	0.5809120000340044	0	-35.0	-36.0	-1.0	SE	55	(251, 251)	0.28	0.28	0.75
5	19	True	j	j	0.4119520001113415	1	-35.0	-34.0	1.0	SE	55	(251, 251)	0.28	0.28	0.75
5	19	True	f	f	0.8436401658691466	1	-35.0	-36.0	-1.0	NW	55	(251, 251)	0.28	0.28	0.75
5	19	True	j	f	0.3790141250938177	0	-35.0	-34.0	1.0	NW	55	(251, 251)	0.28	0.28	0.75
5	19	True	j	f	0.5205345000140369	0	-35.0	-34.0	1.0	SE	55	(251, 251)	0.28	0.28	0.75
5	19	True	j	j	0.3011683751828968	1	-35.0	-34.0	1.0	NW	55	(251, 251)	0.28	0.28	0.75
5	19	True	j	j	0.5791925839148462	1	-35.0	-34.0	1.0	NW	55	(251, 251)	0.28	0.28	0.75
5	19	True	j	f	0.3798742908984422	0	-35.0	-34.0	1.0	NW	55	(251, 251)	0.28	0.28	0.75
5	19	True	f	f	0.2409921251237392	1	-35.0	-36.0	-1.0	NW	55	(251, 251)	0.28	0.28	0.75
5	19	True	j	j	0.3868924998678267	1	-35.0	-34.0	1.0	SE	55	(251, 251)	0.28	0.28	0.75
5	19	True	j	j	0.2456070831976831	1	-35.0	-34.0	1.0	SE	55	(251, 251)	0.28	0.28	0.75
5	19	True	j	j	0.3077095826156437	1	-35.0	-34.0	1.0	SE	55	(251, 251)	0.28	0.28	0.75
5	19	True	f	f	0.7144476249814034	1	-35.0	-36.0	-1.0	SE	55	(251, 251)	0.28	0.28	0.75
5	19	True	j	f	1.0815873336978257	0	-35.0	-34.0	1.0	NW	55	(251, 251)	0.28	0.28	0.75
5	19	True	j	j	0.1388382907025516	1	-35.0	-34.0	1.0	NW	55	(251, 251)	0.28	0.28	0.75
5	19	True	f	f	0.3138512498699128	1	-35.0	-36.0	-1.0	NW	55	(251, 251)	0.28	0.28	0.75
5	19	True	j	j	0.2609490002505481	1	-35.0	-34.0	1.0	SE	55	(251, 251)	0.28	0.28	0.75
5	19	True	f	f	0.4619292919524014	1	-35.0	-36.0	-1.0	NW	55	(251, 251)	0.28	0.28	0.75
5	19	True	f	j	0.3732060422189533	0	-35.0	-36.0	-1.0	SE	55	(251, 251)	0.28	0.28	0.75
5	19	True	f	f	0.3901990838348865	1	-35.0	-36.0	-1.0	NW	55	(251, 251)	0.28	0.28	0.75
5	19	True	j	j	0.3861930412240326	1	-35.0	-34.0	1.0	SE	55	(251, 251)	0.28	0.28	0.75
5	19	True	f	f	1.3262019576504829	1	-35.0	-36.0	-1.0	NW	55	(251, 251)	0.28	0.28	0.75
5	19	True	j	f	0.3648364166729152	0	-35.0	-34.0	1.0	NW	55	(251, 251)	0.28	0.28	0.75
5	19	True	j	f	0.339667750056833	0	-35.0	-34.0	1.0	NW	55	(251, 251)	0.28	0.28	0.75
5	19	True	j	j	0.2667846251279115	1	-35.0	-34.0	1.0	SE	55	(251, 251)	0.28	0.28	0.75
5	19	True	f	j	0.0297485003247857	0	-35.0	-36.0	-1.0	NW	55	(251, 251)	0.28	0.28	0.75
5	19	True	f	j	0.1622982919216156	0	-35.0	-36.0	-1.0	SE	55	(251, 251)	0.28	0.28	0.75
5	19	True	j	j	0.8750300412066281	1	-35.0	-34.0	1.0	SE	55	(251, 251)	0.28	0.28	0.75
5	19	True	j	j	0.8363896659575403	1	-35.0	-34.0	1.0	NW	55	(251, 251)	0.28	0.28	0.75
5	19	True	j	j	0.0448082922957837	1	-35.0	-34.0	1.0	SE	55	(251, 251)	0.28	0.28	0.75
5	19	True	j	f	1.064830833580345	0	-35.0	-34.0	1.0	SE	55	(251, 251)	0.28	0.28	0.75
5	19	True	j	j	0.2538859997875988	1	-35.0	-34.0	1.0	SE	55	(251, 251)	0.28	0.28	0.75
5	19	True	f	j	0.2361772917211055	0	-35.0	-36.0	-1.0	NW	55	(251, 251)	0.28	0.28	0.75
5	19	True	f	f	0.8355044168420136	1	-35.0	-36.0	-1.0	SE	55	(251, 251)	0.28	0.28	0.75
5	19	True	j	j	0.1179185421206057	1	-35.0	-34.0	1.0	NW	55	(251, 251)	0.28	0.28	0.75
5	19	True	j	j	0.3375970004126429	1	-35.0	-34.0	1.0	SE	55	(251, 251)	0.28	0.28	0.75
5	19	True	f	f	0.0902747497893869	1	-35.0	-36.0	-1.0	NW	55	(251, 251)	0.28	0.28	0.75
5	19	True	f	f	0.4731118748895824	1	-35.0	-36.0	-1.0	NW	55	(251, 251)	0.28	0.28	0.75
5	19	True	j	f	0.1360255000181496	0	-35.0	-34.0	1.0	NW	55	(251, 251)	0.28	0.28	0.75
5	19	True	j	j	0.3390252911485731	1	-35.0	-34.0	1.0	SE	55	(251, 251)	0.28	0.28	0.75
5	19	True	j	j	0.2692997497506439	1	-35.0	-34.0	1.0	SE	55	(251, 251)	0.28	0.28	0.75
5	19	True	j	j	0.2590529173612594	1	-35.0	-34.0	1.0	SE	55	(251, 251)	0.28	0.28	0.75
5	19	True	f	j	0.2610710840672254	0	-35.0	-36.0	-1.0	SE	55	(251, 251)	0.28	0.28	0.75
5	19	True	f	j	0.1159801250323653	0	-35.0	-36.0	-1.0	SE	55	(251, 251)	0.28	0.28	0.75
5	19	True	f	f	0.3092782078310847	1	-35.0	-36.0	-1.0	NW	55	(251, 251)	0.28	0.28	0.75
5	19	True	j	j	0.0878405831754207	1	-35.0	-34.0	1.0	SE	55	(251, 251)	0.28	0.28	0.75
5	19	True	j	j	0.3891383330337703	1	-35.0	-34.0	1.0	SE	55	(251, 251)	0.28	0.28	0.75
5	19	True	f	j	0.3358833342790603	0	-35.0	-36.0	-1.0	SE	55	(251, 251)	0.28	0.28	0.75
5	19	True	j	j	0.2937129996716976	1	-35.0	-34.0	1.0	SE	55	(251, 251)	0.28	0.28	0.75
5	19	True	f	j	0.3069176669232547	0	-35.0	-36.0	-1.0	NW	55	(251, 251)	0.28	0.28	0.75
5	19	True	f	j	0.3777565001510083	0	-35.0	-36.0	-1.0	SE	55	(251, 251)	0.28	0.28	0.75
5	19	True	f	j	0.3270018748007715	0	-35.0	-36.0	-1.0	SE	55	(251, 251)	0.28	0.28	0.75
5	19	True	f	f	0.3680194169282913	1	-35.0	-36.0	-1.0	NW	55	(251, 251)	0.28	0.28	0.75
5	19	True	j	f	0.3673226670362055	0	-35.0	-34.0	1.0	NW	55	(251, 251)	0.28	0.28	0.75
5	19	True	f	j	0.2820190829224884	0	-35.0	-36.0	-1.0	SE	55	(251, 251)	0.28	0.28	0.75
5	19	True	j	f	0.3080295417457819	0	-35.0	-34.0	1.0	SE	55	(251, 251)	0.28	0.28	0.75
5	19	True	f	f	0.3773893341422081	1	-35.0	-36.0	-1.0	NW	55	(251, 251)	0.28	0.28	0.75
5	19	True	f	f	0.2868376667611301	1	-35.0	-36.0	-1.0	NW	55	(251, 251)	0.28	0.28	0.75
5	19	True	f	j	0.1708762501366436	0	-35.0	-36.0	-1.0	SE	55	(251, 251)	0.28	0.28	0.75
5	19	True	f	j	0.3594743749126792	0	-35.0	-36.0	-1.0	SE	55	(251, 251)	0.28	0.28	0.75
5	19	True	j	j	0.4665267500095069	1	-35.0	-34.0	1.0	SE	55	(251, 251)	0.28	0.28	0.75
5	19	True	f	j	0.3427117909304797	0	-35.0	-36.0	-1.0	SE	55	(251, 251)	0.28	0.28	0.75
5	19	True	j	f	1.3214253750629723	0	-35.0	-34.0	1.0	NW	55	(251, 251)	0.28	0.28	0.75
5	19	True	j	j	0.5884162909351289	1	-35.0	-34.0	1.0	SE	55	(251, 251)	0.28	0.28	0.75
5	19	True	j	j	0.4175629173405468	1	-35.0	-34.0	1.0	SE	55	(251, 251)	0.28	0.28	0.75
5	19	True	f	j	0.0429242085665464	0	-35.0	-36.0	-1.0	SE	55	(251, 251)	0.28	0.28	0.75
5	19	True	f	j	0.4022691249847412	0	-35.0	-36.0	-1.0	NW	55	(251, 251)	0.28	0.28	0.75
5	19	True	f	j	0.5380641249939799	0	-35.0	-36.0	-1.0	NW	55	(251, 251)	0.28	0.28	0.75
5	19	True	j	f	0.4171631252393126	0	-35.0	-34.0	1.0	NW	55	(251, 251)	0.28	0.28	0.75
5	19	True	f	f	0.3877565418370068	1	-35.0	-36.0	-1.0	NW	55	(251, 251)	0.28	0.28	0.75
5	19	True	j	j	0.3423654581420123	1	-35.0	-34.0	1.0	NW	55	(251, 251)	0.28	0.28	0.75
5	19	True	f	f	0.322245417162776	1	-35.0	-36.0	-1.0	NW	55	(251, 251)	0.28	0.28	0.75
5	19	True	f	f	0.2286107088439166	1	-35.0	-36.0	-1.0	NW	55	(251, 251)	0.28	0.28	0.75
5	19	True	f	f	0.1972505422309041	1	-35.0	-36.0	-1.0	SE	55	(251, 251)	0.28	0.28	0.75
5	19	True	j	j	0.1861317497678101	1	-35.0	-34.0	1.0	SE	55	(251, 251)	0.28	0.28	0.75
5	19	True	j	f	0.1649988749995827	0	-35.0	-34.0	1.0	SE	55	(251, 251)	0.28	0.28	0.75
5	19	True	j	j	0.2732575410045683	1	-35.0	-34.0	1.0	SE	55	(251, 251)	0.28	0.28	0.75
5	19	True	f	j	0.4117246246896684	0	-35.0	-36.0	-1.0	SE	55	(251, 251)	0.28	0.28	0.75
5	19	True	f	j	0.1495982920750975	0	-35.0	-36.0	-1.0	SE	55	(251, 251)	0.28	0.28	0.75
5	19	True	f	f	0.1452111667022109	1	-35.0	-36.0	-1.0	NW	55	(251, 251)	0.28	0.28	0.75
5	19	True	j	f	0.3131823344156146	0	-35.0	-34.0	1.0	NW	55	(251, 251)	0.28	0.28	0.75
5	19	True	j	j	0.1197273749858141	1	-35.0	-34.0	1.0	SE	55	(251, 251)	0.28	0.28	0.75
5	19	True	f	j	0.0827960409224033	0	-35.0	-36.0	-1.0	SE	55	(251, 251)	0.28	0.28	0.75
5	19	True	j	j	0.4664527922868728	1	-35.0	-34.0	1.0	SE	55	(251, 251)	0.28	0.28	0.75
5	19	True	f	j	0.4529699590057134	0	-35.0	-36.0	-1.0	NW	55	(251, 251)	0.28	0.28	0.75
5	19	True	f	j	0.1811079592444002	0	-35.0	-36.0	-1.0	NW	55	(251, 251)	0.28	0.28	0.75
5	19	True	j	f	0.1642202078364789	0	-35.0	-34.0	1.0	NW	55	(251, 251)	0.28	0.28	0.75
5	19	True	j	f	0.5967274997383356	0	-35.0	-34.0	1.0	SE	55	(251, 251)	0.28	0.28	0.75
5	19	True	j	f	0.1162131670862436	0	-35.0	-34.0	1.0	NW	55	(251, 251)	0.28	0.28	0.75
5	19	True	f	j	0.4258172092959285	0	-35.0	-36.0	-1.0	NW	55	(251, 251)	0.28	0.28	0.75
5	19	True	j	f	0.4872690830379724	0	-35.0	-34.0	1.0	NW	55	(251, 251)	0.28	0.28	0.75
5	19	True	f	j	0.3030178328044712	0	-35.0	-36.0	-1.0	SE	55	(251, 251)	0.28	0.28	0.75
5	19	True	j	j	0.2704165410250425	1	-35.0	-34.0	1.0	SE	55	(251, 251)	0.28	0.28	0.75
5	19	True	j	j	0.3157792082056403	1	-35.0	-34.0	1.0	SE	55	(251, 251)	0.28	0.28	0.75
5	19	True	j	j	0.2189269172959029	1	-35.0	-34.0	1.0	NW	55	(251, 251)	0.28	0.28	0.75
5	19	True	j	j	0.274895875249058	1	-35.0	-34.0	1.0	SE	55	(251, 251)	0.28	0.28	0.75
5	19	True	j	j	0.4459904157556593	1	-35.0	-34.0	1.0	SE	55	(251, 251)	0.28	0.28	0.75
5	19	True	j	j	0.8000599998049438	1	-35.0	-34.0	1.0	NW	55	(251, 251)	0.28	0.28	0.75
5	19	True	f	j	3.920843416824937	0	-35.0	-36.0	-1.0	NW	55	(251, 251)	0.28	0.28	0.75
5	19	True	f	j	0.3988863751292228	0	-35.0	-36.0	-1.0	SE	55	(251, 251)	0.28	0.28	0.75
5	19	True	f	j	0.6053615002892911	0	-35.0	-36.0	-1.0	SE	55	(251, 251)	0.28	0.28	0.75
5	19	True	f	j	0.1441687080077827	0	-35.0	-36.0	-1.0	SE	55	(251, 251)	0.28	0.28	0.75
5	19	True	j	f	0.1631860411725938	0	-35.0	-34.0	1.0	NW	55	(251, 251)	0.28	0.28	0.75
5	19	True	f	j	0.0396267501637339	0	-35.0	-36.0	-1.0	SE	55	(251, 251)	0.28	0.28	0.75
5	19	True	f	j	0.5470105409622192	0	-35.0	-36.0	-1.0	NW	55	(251, 251)	0.28	0.28	0.75
5	19	True	j	j	0.1678726249374449	1	-35.0	-34.0	1.0	SE	55	(251, 251)	0.28	0.28	0.75
5	19	True	f	j	0.2793484171852469	0	-35.0	-36.0	-1.0	SE	55	(251, 251)	0.28	0.28	0.75
5	19	True	f	f	0.0722310827113688	1	-35.0	-36.0	-1.0	SE	55	(251, 251)	0.28	0.28	0.75
5	19	True	f	j	0.2846358329989016	0	-35.0	-36.0	-1.0	SE	55	(251, 251)	0.28	0.28	0.75
5	19	True	f	f	0.0875700828619301	1	-35.0	-36.0	-1.0	NW	55	(251, 251)	0.28	0.28	0.75
5	19	True	f	f	0.1106512499973177	1	-35.0	-36.0	-1.0	SE	55	(251, 251)	0.28	0.28	0.75
5	19	True	j	f	0.3796547497622669	0	-35.0	-34.0	1.0	NW	55	(251, 251)	0.28	0.28	0.75
5	19	True	j	f	0.5269643752835691	0	-35.0	-34.0	1.0	NW	55	(251, 251)	0.28	0.28	0.75
5	19	True	f	j	5.5437155002728105	0	-35.0	-36.0	-1.0	SE	55	(251, 251)	0.28	0.28	0.75
5	19	True	f	f	0.5128823341801763	1	-35.0	-36.0	-1.0	NW	55	(251, 251)	0.28	0.28	0.75
5	19	True	j	f	0.5248245829716325	0	-35.0	-34.0	1.0	SE	55	(251, 251)	0.28	0.28	0.75
5	19	True	j	j	0.107357915956527	1	-35.0	-34.0	1.0	NW	55	(251, 251)	0.28	0.28	0.75
5	19	True	f	f	0.565324957948178	1	-35.0	-36.0	-1.0	SE	55	(251, 251)	0.28	0.28	0.75
