# Supplementary material for: The curriculum effect in visual learning: The role of readout dimensionality
Source: PLoS Comput Biol. 2026 Jul 24;22(7):e1014553. doi: 10.1371/journal.pcbi.1014553 (PMC13432104; doi:10.1371/journal.pcbi.1014553)
Supplement: S1 Data — (ZIP) [file pcbi.1014553.s009.zip › Data_Final_for_Repository/Sequential_subjects/Subject006/20241206_Subject006_SEQ_Day_3.csv]

Participant ID	Age	Train	Correct Response	Response	Response time (s)	Correct	Reference Angle (deg)	Orientation (deg)	Angle Separation (deg)	Corner	Viewing Distance (cm)	Stimulus Size (px)	Fixation Time	Probe Time	Cue Time
6	23	True	f	f	0.0354162629810161	1	-35.0	-36.0	-1.0	NW	52	(261, 261)	0.28	0.28	0.75
6	23	True	f	f	0.2507389030070044	1	-35.0	-36.0	-1.0	SE	52	(261, 261)	0.28	0.28	0.75
6	23	True	f	j	0.403753908991348	0	-35.0	-36.0	-1.0	NW	52	(261, 261)	0.28	0.28	0.75
6	23	True	f	f	0.3143715890182648	1	-35.0	-36.0	-1.0	SE	52	(261, 261)	0.28	0.28	0.75
6	23	True	f	f	0.2999285910045728	1	-35.0	-36.0	-1.0	SE	52	(261, 261)	0.28	0.28	0.75
6	23	True	f	f	0.4796344399801455	1	-35.0	-36.0	-1.0	NW	52	(261, 261)	0.28	0.28	0.75
6	23	True	f	j	0.1324695609800983	0	-35.0	-36.0	-1.0	NW	52	(261, 261)	0.28	0.28	0.75
6	23	True	f	j	0.1241547079989686	0	-35.0	-36.0	-1.0	SE	52	(261, 261)	0.28	0.28	0.75
6	23	True	j	j	0.4705592730024364	1	-35.0	-34.0	1.0	NW	52	(261, 261)	0.28	0.28	0.75
6	23	True	f	j	0.3825164359877817	0	-35.0	-36.0	-1.0	SE	52	(261, 261)	0.28	0.28	0.75
6	23	True	f	f	0.3540395830059424	1	-35.0	-36.0	-1.0	NW	52	(261, 261)	0.28	0.28	0.75
6	23	True	j	j	0.2869995560031384	1	-35.0	-34.0	1.0	SE	52	(261, 261)	0.28	0.28	0.75
6	23	True	j	j	0.3408531010209117	1	-35.0	-34.0	1.0	SE	52	(261, 261)	0.28	0.28	0.75
6	23	True	f	j	0.3828834540036041	0	-35.0	-36.0	-1.0	SE	52	(261, 261)	0.28	0.28	0.75
6	23	True	j	j	0.2528939739859197	1	-35.0	-34.0	1.0	SE	52	(261, 261)	0.28	0.28	0.75
6	23	True	j	j	0.2774549429886974	1	-35.0	-34.0	1.0	SE	52	(261, 261)	0.28	0.28	0.75
6	23	True	j	j	0.364555959997233	1	-35.0	-34.0	1.0	NW	52	(261, 261)	0.28	0.28	0.75
6	23	True	j	j	0.3947607960144523	1	-35.0	-34.0	1.0	SE	52	(261, 261)	0.28	0.28	0.75
6	23	True	f	j	0.2641146619862411	0	-35.0	-36.0	-1.0	SE	52	(261, 261)	0.28	0.28	0.75
6	23	True	j	f	0.2905734879896045	0	-35.0	-34.0	1.0	SE	52	(261, 261)	0.28	0.28	0.75
6	23	True	f	f	0.3913634360069409	1	-35.0	-36.0	-1.0	NW	52	(261, 261)	0.28	0.28	0.75
6	23	True	j	j	0.2900913140038028	1	-35.0	-34.0	1.0	NW	52	(261, 261)	0.28	0.28	0.75
6	23	True	f	f	0.3085065940103959	1	-35.0	-36.0	-1.0	NW	52	(261, 261)	0.28	0.28	0.75
6	23	True	j	f	0.2366394400014542	0	-35.0	-34.0	1.0	NW	52	(261, 261)	0.28	0.28	0.75
6	23	True	j	j	0.3165731150074862	1	-35.0	-34.0	1.0	SE	52	(261, 261)	0.28	0.28	0.75
6	23	True	f	j	0.2934389189758803	0	-35.0	-36.0	-1.0	NW	52	(261, 261)	0.28	0.28	0.75
6	23	True	j	j	0.2562327219930012	1	-35.0	-34.0	1.0	NW	52	(261, 261)	0.28	0.28	0.75
6	23	True	f	f	0.2953122280014213	1	-35.0	-36.0	-1.0	SE	52	(261, 261)	0.28	0.28	0.75
6	23	True	j	j	0.2597265589865856	1	-35.0	-34.0	1.0	NW	52	(261, 261)	0.28	0.28	0.75
6	23	True	j	j	0.4212620939943008	1	-35.0	-34.0	1.0	NW	52	(261, 261)	0.28	0.28	0.75
6	23	True	j	j	0.2206109639955684	1	-35.0	-34.0	1.0	SE	52	(261, 261)	0.28	0.28	0.75
6	23	True	f	j	0.1249925930169411	0	-35.0	-36.0	-1.0	NW	52	(261, 261)	0.28	0.28	0.75
6	23	True	f	f	0.2352361280063633	1	-35.0	-36.0	-1.0	SE	52	(261, 261)	0.28	0.28	0.75
6	23	True	f	j	0.27230661601061	0	-35.0	-36.0	-1.0	NW	52	(261, 261)	0.28	0.28	0.75
6	23	True	f	f	0.2907415379886515	1	-35.0	-36.0	-1.0	SE	52	(261, 261)	0.28	0.28	0.75
6	23	True	f	f	0.2115772719844244	1	-35.0	-36.0	-1.0	NW	52	(261, 261)	0.28	0.28	0.75
6	23	True	j	j	0.2583683900011237	1	-35.0	-34.0	1.0	NW	52	(261, 261)	0.28	0.28	0.75
6	23	True	f	j	0.2431524370040279	0	-35.0	-36.0	-1.0	NW	52	(261, 261)	0.28	0.28	0.75
6	23	True	j	j	0.2202692760038189	1	-35.0	-34.0	1.0	NW	52	(261, 261)	0.28	0.28	0.75
6	23	True	j	f	0.3778926880040671	0	-35.0	-34.0	1.0	SE	52	(261, 261)	0.28	0.28	0.75
6	23	True	f	f	0.3034026600071229	1	-35.0	-36.0	-1.0	SE	52	(261, 261)	0.28	0.28	0.75
6	23	True	j	j	0.2744457869848702	1	-35.0	-34.0	1.0	NW	52	(261, 261)	0.28	0.28	0.75
6	23	True	f	f	0.2377121319877915	1	-35.0	-36.0	-1.0	SE	52	(261, 261)	0.28	0.28	0.75
6	23	True	j	j	0.244326761981938	1	-35.0	-34.0	1.0	SE	52	(261, 261)	0.28	0.28	0.75
6	23	True	f	f	0.2978862089803442	1	-35.0	-36.0	-1.0	NW	52	(261, 261)	0.28	0.28	0.75
6	23	True	f	j	0.1519651960115879	0	-35.0	-36.0	-1.0	NW	52	(261, 261)	0.28	0.28	0.75
6	23	True	j	j	0.2437656619877088	1	-35.0	-34.0	1.0	SE	52	(261, 261)	0.28	0.28	0.75
6	23	True	j	j	0.2652411029848736	1	-35.0	-34.0	1.0	SE	52	(261, 261)	0.28	0.28	0.75
6	23	True	f	f	0.2405855020042508	1	-35.0	-36.0	-1.0	NW	52	(261, 261)	0.28	0.28	0.75
6	23	True	f	j	0.017393677990185	0	-35.0	-36.0	-1.0	SE	52	(261, 261)	0.28	0.28	0.75
6	23	True	j	j	0.4432692420086823	1	-35.0	-34.0	1.0	NW	52	(261, 261)	0.28	0.28	0.75
6	23	True	j	j	0.2257330860011279	1	-35.0	-34.0	1.0	NW	52	(261, 261)	0.28	0.28	0.75
6	23	True	f	f	0.3169006739917677	1	-35.0	-36.0	-1.0	SE	52	(261, 261)	0.28	0.28	0.75
6	23	True	j	j	0.2501386960211675	1	-35.0	-34.0	1.0	SE	52	(261, 261)	0.28	0.28	0.75
6	23	True	j	j	0.4219940839975606	1	-35.0	-34.0	1.0	NW	52	(261, 261)	0.28	0.28	0.75
6	23	True	j	f	0.4581451920093968	0	-35.0	-34.0	1.0	NW	52	(261, 261)	0.28	0.28	0.75
6	23	True	f	f	0.2814351009728852	1	-35.0	-36.0	-1.0	NW	52	(261, 261)	0.28	0.28	0.75
6	23	True	f	j	0.2329520679777488	0	-35.0	-36.0	-1.0	NW	52	(261, 261)	0.28	0.28	0.75
6	23	True	j	j	0.3314028670138214	1	-35.0	-34.0	1.0	NW	52	(261, 261)	0.28	0.28	0.75
6	23	True	f	f	0.2673874430183787	1	-35.0	-36.0	-1.0	SE	52	(261, 261)	0.28	0.28	0.75
6	23	True	f	j	0.2828495069989003	0	-35.0	-36.0	-1.0	NW	52	(261, 261)	0.28	0.28	0.75
6	23	True	f	f	0.0172530149866361	1	-35.0	-36.0	-1.0	NW	52	(261, 261)	0.28	0.28	0.75
6	23	True	j	j	0.4049080980184953	1	-35.0	-34.0	1.0	NW	52	(261, 261)	0.28	0.28	0.75
6	23	True	f	j	0.3545235709752887	0	-35.0	-36.0	-1.0	NW	52	(261, 261)	0.28	0.28	0.75
6	23	True	f	f	0.3317932589852717	1	-35.0	-36.0	-1.0	NW	52	(261, 261)	0.28	0.28	0.75
6	23	True	j	j	0.3625911819981411	1	-35.0	-34.0	1.0	SE	52	(261, 261)	0.28	0.28	0.75
6	23	True	j	f	0.373610609996831	0	-35.0	-34.0	1.0	SE	52	(261, 261)	0.28	0.28	0.75
6	23	True	f	f	0.3884731260186527	1	-35.0	-36.0	-1.0	NW	52	(261, 261)	0.28	0.28	0.75
6	23	True	f	f	1.0403923130070325	1	-35.0	-36.0	-1.0	SE	52	(261, 261)	0.28	0.28	0.75
6	23	True	f	j	0.4063740159908775	0	-35.0	-36.0	-1.0	SE	52	(261, 261)	0.28	0.28	0.75
6	23	True	j	j	0.2930665510066319	1	-35.0	-34.0	1.0	SE	52	(261, 261)	0.28	0.28	0.75
6	23	True	f	j	0.3419590389821678	0	-35.0	-36.0	-1.0	NW	52	(261, 261)	0.28	0.28	0.75
6	23	True	j	j	0.3185369499842636	1	-35.0	-34.0	1.0	SE	52	(261, 261)	0.28	0.28	0.75
6	23	True	j	j	0.2081335840048268	1	-35.0	-34.0	1.0	NW	52	(261, 261)	0.28	0.28	0.75
6	23	True	j	j	0.1414158700208645	1	-35.0	-34.0	1.0	NW	52	(261, 261)	0.28	0.28	0.75
6	23	True	j	f	1.0407676699978765	0	-35.0	-34.0	1.0	NW	52	(261, 261)	0.28	0.28	0.75
6	23	True	f	f	0.2834418719867244	1	-35.0	-36.0	-1.0	NW	52	(261, 261)	0.28	0.28	0.75
6	23	True	j	j	0.231827309995424	1	-35.0	-34.0	1.0	SE	52	(261, 261)	0.28	0.28	0.75
6	23	True	f	j	0.0976884700066875	0	-35.0	-36.0	-1.0	SE	52	(261, 261)	0.28	0.28	0.75
6	23	True	f	f	0.219988088007085	1	-35.0	-36.0	-1.0	NW	52	(261, 261)	0.28	0.28	0.75
6	23	True	j	j	0.1880979990237392	1	-35.0	-34.0	1.0	NW	52	(261, 261)	0.28	0.28	0.75
6	23	True	f	f	0.1920297460164874	1	-35.0	-36.0	-1.0	SE	52	(261, 261)	0.28	0.28	0.75
6	23	True	f	f	0.278388172009727	1	-35.0	-36.0	-1.0	NW	52	(261, 261)	0.28	0.28	0.75
6	23	True	f	f	0.2091907510184683	1	-35.0	-36.0	-1.0	SE	52	(261, 261)	0.28	0.28	0.75
6	23	True	f	f	0.2382726689975243	1	-35.0	-36.0	-1.0	SE	52	(261, 261)	0.28	0.28	0.75
6	23	True	f	f	0.4001263889949769	1	-35.0	-36.0	-1.0	SE	52	(261, 261)	0.28	0.28	0.75
6	23	True	j	j	0.2623758820118382	1	-35.0	-34.0	1.0	NW	52	(261, 261)	0.28	0.28	0.75
6	23	True	f	f	0.0853110619937069	1	-35.0	-36.0	-1.0	NW	52	(261, 261)	0.28	0.28	0.75
6	23	True	f	f	0.3003348509955685	1	-35.0	-36.0	-1.0	NW	52	(261, 261)	0.28	0.28	0.75
6	23	True	f	j	0.004208311002003	0	-35.0	-36.0	-1.0	NW	52	(261, 261)	0.28	0.28	0.75
6	23	True	j	j	0.2687958690221421	1	-35.0	-34.0	1.0	NW	52	(261, 261)	0.28	0.28	0.75
6	23	True	j	j	0.3167264159710612	1	-35.0	-34.0	1.0	SE	52	(261, 261)	0.28	0.28	0.75
6	23	True	f	f	0.3308618039882276	1	-35.0	-36.0	-1.0	NW	52	(261, 261)	0.28	0.28	0.75
6	23	True	f	j	0.3604571769828908	0	-35.0	-36.0	-1.0	SE	52	(261, 261)	0.28	0.28	0.75
6	23	True	f	j	0.4459349949902389	0	-35.0	-36.0	-1.0	NW	52	(261, 261)	0.28	0.28	0.75
6	23	True	j	j	0.3969902420067228	1	-35.0	-34.0	1.0	SE	52	(261, 261)	0.28	0.28	0.75
6	23	True	f	f	0.312860138976248	1	-35.0	-36.0	-1.0	SE	52	(261, 261)	0.28	0.28	0.75
6	23	True	j	j	0.0959752989874687	1	-35.0	-34.0	1.0	NW	52	(261, 261)	0.28	0.28	0.75
6	23	True	f	f	0.3552063549868762	1	-35.0	-36.0	-1.0	SE	52	(261, 261)	0.28	0.28	0.75
6	23	True	j	f	0.2108341029961593	0	-35.0	-34.0	1.0	SE	52	(261, 261)	0.28	0.28	0.75
6	23	True	f	j	0.0511885519954375	0	-35.0	-36.0	-1.0	NW	52	(261, 261)	0.28	0.28	0.75
6	23	True	f	f	0.4228433959942776	1	-35.0	-36.0	-1.0	SE	52	(261, 261)	0.28	0.28	0.75
6	23	True	f	f	0.3328408889938146	1	-35.0	-36.0	-1.0	SE	52	(261, 261)	0.28	0.28	0.75
6	23	True	f	f	0.4019695539900567	1	-35.0	-36.0	-1.0	SE	52	(261, 261)	0.28	0.28	0.75
6	23	True	j	f	0.3805689360015094	0	-35.0	-34.0	1.0	SE	52	(261, 261)	0.28	0.28	0.75
6	23	True	f	f	0.9597076150239444	1	-35.0	-36.0	-1.0	NW	52	(261, 261)	0.28	0.28	0.75
6	23	True	f	f	0.6135025069816038	1	-35.0	-36.0	-1.0	NW	52	(261, 261)	0.28	0.28	0.75
6	23	True	j	j	0.2570519380096812	1	-35.0	-34.0	1.0	NW	52	(261, 261)	0.28	0.28	0.75
6	23	True	j	j	0.2719276589923538	1	-35.0	-34.0	1.0	SE	52	(261, 261)	0.28	0.28	0.75
6	23	True	j	j	0.3684623840090353	1	-35.0	-34.0	1.0	SE	52	(261, 261)	0.28	0.28	0.75
6	23	True	j	j	0.1895967750169802	1	-35.0	-34.0	1.0	NW	52	(261, 261)	0.28	0.28	0.75
6	23	True	f	f	0.2076542779977899	1	-35.0	-36.0	-1.0	NW	52	(261, 261)	0.28	0.28	0.75
6	23	True	f	f	0.4235699010023381	1	-35.0	-36.0	-1.0	SE	52	(261, 261)	0.28	0.28	0.75
6	23	True	f	f	0.2810698110261	1	-35.0	-36.0	-1.0	SE	52	(261, 261)	0.28	0.28	0.75
6	23	True	f	f	0.2960393429966643	1	-35.0	-36.0	-1.0	SE	52	(261, 261)	0.28	0.28	0.75
6	23	True	j	j	0.20634010998765	1	-35.0	-34.0	1.0	NW	52	(261, 261)	0.28	0.28	0.75
6	23	True	j	j	0.2516383739712182	1	-35.0	-34.0	1.0	NW	52	(261, 261)	0.28	0.28	0.75
6	23	True	f	j	0.2823346180084627	0	-35.0	-36.0	-1.0	SE	52	(261, 261)	0.28	0.28	0.75
6	23	True	f	j	0.2916717840125784	0	-35.0	-36.0	-1.0	SE	52	(261, 261)	0.28	0.28	0.75
6	23	True	f	j	0.3908372809819411	0	-35.0	-36.0	-1.0	SE	52	(261, 261)	0.28	0.28	0.75
6	23	True	f	j	0.1267129399930127	0	-35.0	-36.0	-1.0	NW	52	(261, 261)	0.28	0.28	0.75
6	23	True	f	f	0.5497867769736331	1	-35.0	-36.0	-1.0	NW	52	(261, 261)	0.28	0.28	0.75
6	23	True	f	j	0.4144405889965128	0	-35.0	-36.0	-1.0	NW	52	(261, 261)	0.28	0.28	0.75
6	23	True	j	j	0.3219758939812891	1	-35.0	-34.0	1.0	NW	52	(261, 261)	0.28	0.28	0.75
6	23	True	f	j	0.6986127459967975	0	-35.0	-36.0	-1.0	NW	52	(261, 261)	0.28	0.28	0.75
6	23	True	j	j	0.3028665230085607	1	-35.0	-34.0	1.0	SE	52	(261, 261)	0.28	0.28	0.75
6	23	True	j	j	0.7520078149973415	1	-35.0	-34.0	1.0	NW	52	(261, 261)	0.28	0.28	0.75
6	23	True	j	j	0.576604611997027	1	-35.0	-34.0	1.0	SE	52	(261, 261)	0.28	0.28	0.75
6	23	True	j	j	0.7119301309867296	1	-35.0	-34.0	1.0	NW	52	(261, 261)	0.28	0.28	0.75
6	23	True	j	j	0.5912004919955507	1	-35.0	-34.0	1.0	SE	52	(261, 261)	0.28	0.28	0.75
6	23	True	f	j	0.6953006029943936	0	-35.0	-36.0	-1.0	SE	52	(261, 261)	0.28	0.28	0.75
6	23	True	f	f	0.4292219749768264	1	-35.0	-36.0	-1.0	NW	52	(261, 261)	0.28	0.28	0.75
6	23	True	j	j	0.347096215991769	1	-35.0	-34.0	1.0	SE	52	(261, 261)	0.28	0.28	0.75
6	23	True	j	j	0.4098719810135662	1	-35.0	-34.0	1.0	SE	52	(261, 261)	0.28	0.28	0.75
6	23	True	j	j	0.9951080000028014	1	-35.0	-34.0	1.0	NW	52	(261, 261)	0.28	0.28	0.75
6	23	True	j	j	0.4512575669796206	1	-35.0	-34.0	1.0	NW	52	(261, 261)	0.28	0.28	0.75
6	23	True	j	j	0.4911685789993498	1	-35.0	-34.0	1.0	SE	52	(261, 261)	0.28	0.28	0.75
6	23	True	j	j	0.3595284139737487	1	-35.0	-34.0	1.0	NW	52	(261, 261)	0.28	0.28	0.75
6	23	True	f	j	0.2702216210018378	0	-35.0	-36.0	-1.0	NW	52	(261, 261)	0.28	0.28	0.75
6	23	True	j	j	0.3492756579944398	1	-35.0	-34.0	1.0	NW	52	(261, 261)	0.28	0.28	0.75
6	23	True	j	j	0.4185105559881776	1	-35.0	-34.0	1.0	SE	52	(261, 261)	0.28	0.28	0.75
6	23	True	j	j	0.2437831750139594	1	-35.0	-34.0	1.0	SE	52	(261, 261)	0.28	0.28	0.75
6	23	True	j	j	0.2478557850117795	1	-35.0	-34.0	1.0	NW	52	(261, 261)	0.28	0.28	0.75
6	23	True	f	f	0.2223424240073654	1	-35.0	-36.0	-1.0	SE	52	(261, 261)	0.28	0.28	0.75
6	23	True	j	j	0.3096049400046468	1	-35.0	-34.0	1.0	SE	52	(261, 261)	0.28	0.28	0.75
6	23	True	f	f	0.2808776019955985	1	-35.0	-36.0	-1.0	NW	52	(261, 261)	0.28	0.28	0.75
6	23	True	f	f	0.6841725160193164	1	-35.0	-36.0	-1.0	NW	52	(261, 261)	0.28	0.28	0.75
6	23	True	j	j	0.252122980018612	1	-35.0	-34.0	1.0	SE	52	(261, 261)	0.28	0.28	0.75
6	23	True	j	f	0.0881236770073883	0	-35.0	-34.0	1.0	SE	52	(261, 261)	0.28	0.28	0.75
6	23	True	j	f	0.2532994439825415	0	-35.0	-34.0	1.0	SE	52	(261, 261)	0.28	0.28	0.75
6	23	True	j	j	0.2055468850012403	1	-35.0	-34.0	1.0	NW	52	(261, 261)	0.28	0.28	0.75
6	23	True	j	j	0.1950959980022162	1	-35.0	-34.0	1.0	SE	52	(261, 261)	0.28	0.28	0.75
6	23	True	f	f	0.2770299240073655	1	-35.0	-36.0	-1.0	SE	52	(261, 261)	0.28	0.28	0.75
6	23	True	f	f	0.4014251740009058	1	-35.0	-36.0	-1.0	NW	52	(261, 261)	0.28	0.28	0.75
6	23	True	j	f	0.3222972099902108	0	-35.0	-34.0	1.0	SE	52	(261, 261)	0.28	0.28	0.75
6	23	True	f	f	0.3951211959938518	1	-35.0	-36.0	-1.0	NW	52	(261, 261)	0.28	0.28	0.75
6	23	True	f	f	0.2717880770214833	1	-35.0	-36.0	-1.0	NW	52	(261, 261)	0.28	0.28	0.75
6	23	True	f	f	0.4245163919986225	1	-35.0	-36.0	-1.0	NW	52	(261, 261)	0.28	0.28	0.75
6	23	True	f	f	0.042628652008716	1	-35.0	-36.0	-1.0	NW	52	(261, 261)	0.28	0.28	0.75
6	23	True	f	f	0.1726147559820674	1	-35.0	-36.0	-1.0	SE	52	(261, 261)	0.28	0.28	0.75
6	23	True	f	f	0.1301945890008937	1	-35.0	-36.0	-1.0	SE	52	(261, 261)	0.28	0.28	0.75
6	23	True	j	f	0.1532905540079809	0	-35.0	-34.0	1.0	SE	52	(261, 261)	0.28	0.28	0.75
6	23	True	j	j	0.0982695750135462	1	-35.0	-34.0	1.0	NW	52	(261, 261)	0.28	0.28	0.75
6	23	True	f	f	0.2639068810094613	1	-35.0	-36.0	-1.0	NW	52	(261, 261)	0.28	0.28	0.75
6	23	True	f	f	0.0966789950034581	1	-35.0	-36.0	-1.0	SE	52	(261, 261)	0.28	0.28	0.75
6	23	True	j	f	0.1900665599969215	0	-35.0	-34.0	1.0	NW	52	(261, 261)	0.28	0.28	0.75
6	23	True	j	j	0.1260963599779643	1	-35.0	-34.0	1.0	NW	52	(261, 261)	0.28	0.28	0.75
6	23	True	j	f	0.2245684280060231	0	-35.0	-34.0	1.0	SE	52	(261, 261)	0.28	0.28	0.75
6	23	True	j	f	0.2919121290033217	0	-35.0	-34.0	1.0	SE	52	(261, 261)	0.28	0.28	0.75
6	23	True	j	j	0.1695475140004418	1	-35.0	-34.0	1.0	SE	52	(261, 261)	0.28	0.28	0.75
6	23	True	j	j	0.2908584410033654	1	-35.0	-34.0	1.0	SE	52	(261, 261)	0.28	0.28	0.75
6	23	True	f	f	0.2695095250091981	1	-35.0	-36.0	-1.0	NW	52	(261, 261)	0.28	0.28	0.75
6	23	True	f	f	0.1616124240099452	1	-35.0	-36.0	-1.0	SE	52	(261, 261)	0.28	0.28	0.75
6	23	True	f	f	0.282022233994212	1	-35.0	-36.0	-1.0	SE	52	(261, 261)	0.28	0.28	0.75
6	23	True	j	j	0.1198197309859097	1	-35.0	-34.0	1.0	NW	52	(261, 261)	0.28	0.28	0.75
6	23	True	f	f	0.2690820500138215	1	-35.0	-36.0	-1.0	SE	52	(261, 261)	0.28	0.28	0.75
6	23	True	j	j	0.3099111920164432	1	-35.0	-34.0	1.0	NW	52	(261, 261)	0.28	0.28	0.75
6	23	True	f	f	0.1809206210018601	1	-35.0	-36.0	-1.0	SE	52	(261, 261)	0.28	0.28	0.75
6	23	True	j	j	0.1448435560159851	1	-35.0	-34.0	1.0	SE	52	(261, 261)	0.28	0.28	0.75
6	23	True	j	f	0.2424903099890798	0	-35.0	-34.0	1.0	NW	52	(261, 261)	0.28	0.28	0.75
6	23	True	j	j	0.2886957360024098	1	-35.0	-34.0	1.0	SE	52	(261, 261)	0.28	0.28	0.75
6	23	True	f	f	0.3043389949889388	1	-35.0	-36.0	-1.0	SE	52	(261, 261)	0.28	0.28	0.75
6	23	True	j	j	0.2761805170157458	1	-35.0	-34.0	1.0	NW	52	(261, 261)	0.28	0.28	0.75
6	23	True	f	f	0.1687043609854299	1	-35.0	-36.0	-1.0	NW	52	(261, 261)	0.28	0.28	0.75
6	23	True	j	f	0.2293137350061442	0	-35.0	-34.0	1.0	SE	52	(261, 261)	0.28	0.28	0.75
6	23	True	f	f	0.3041997099935543	1	-35.0	-36.0	-1.0	NW	52	(261, 261)	0.28	0.28	0.75
6	23	True	f	f	0.2963933720020577	1	-35.0	-36.0	-1.0	NW	52	(261, 261)	0.28	0.28	0.75
6	23	True	f	f	0.3655143240175675	1	-35.0	-36.0	-1.0	SE	52	(261, 261)	0.28	0.28	0.75
6	23	True	j	j	0.2875906709814444	1	-35.0	-34.0	1.0	SE	52	(261, 261)	0.28	0.28	0.75
6	23	True	j	j	0.2944288559956476	1	-35.0	-34.0	1.0	NW	52	(261, 261)	0.28	0.28	0.75
6	23	True	f	f	0.2928991299995687	1	-35.0	-36.0	-1.0	SE	52	(261, 261)	0.28	0.28	0.75
6	23	True	f	j	0.2972007190110162	0	-35.0	-36.0	-1.0	NW	52	(261, 261)	0.28	0.28	0.75
6	23	True	j	j	0.3912594309949782	1	-35.0	-34.0	1.0	SE	52	(261, 261)	0.28	0.28	0.75
6	23	True	f	j	0.3015486969961785	0	-35.0	-36.0	-1.0	SE	52	(261, 261)	0.28	0.28	0.75
6	23	True	f	j	0.3176244840142317	0	-35.0	-36.0	-1.0	NW	52	(261, 261)	0.28	0.28	0.75
6	23	True	j	j	0.5351837710186373	1	-35.0	-34.0	1.0	SE	52	(261, 261)	0.28	0.28	0.75
6	23	True	f	f	0.4184807740093674	1	-35.0	-36.0	-1.0	NW	52	(261, 261)	0.28	0.28	0.75
6	23	True	f	j	0.2579507009941153	0	-35.0	-36.0	-1.0	NW	52	(261, 261)	0.28	0.28	0.75
6	23	True	j	j	0.3180256939958781	1	-35.0	-34.0	1.0	NW	52	(261, 261)	0.28	0.28	0.75
6	23	True	j	f	0.384582639002474	0	-35.0	-34.0	1.0	NW	52	(261, 261)	0.28	0.28	0.75
6	23	True	j	j	0.3526626410020981	1	-35.0	-34.0	1.0	NW	52	(261, 261)	0.28	0.28	0.75
6	23	True	j	j	0.3210411400068551	1	-35.0	-34.0	1.0	NW	52	(261, 261)	0.28	0.28	0.75
6	23	True	j	j	0.3812450309924315	1	-35.0	-34.0	1.0	NW	52	(261, 261)	0.28	0.28	0.75
6	23	True	f	f	0.3263525269867386	1	-35.0	-36.0	-1.0	SE	52	(261, 261)	0.28	0.28	0.75
6	23	True	f	f	0.3817836559901479	1	-35.0	-36.0	-1.0	NW	52	(261, 261)	0.28	0.28	0.75
6	23	True	f	f	0.2609716450097039	1	-35.0	-36.0	-1.0	SE	52	(261, 261)	0.28	0.28	0.75
6	23	True	f	f	0.2441624619823414	1	-35.0	-36.0	-1.0	NW	52	(261, 261)	0.28	0.28	0.75
6	23	True	f	f	0.2559627929877024	1	-35.0	-36.0	-1.0	SE	52	(261, 261)	0.28	0.28	0.75
6	23	True	j	j	0.2623162839736324	1	-35.0	-34.0	1.0	NW	52	(261, 261)	0.28	0.28	0.75
6	23	True	j	j	0.3388719559879973	1	-35.0	-34.0	1.0	SE	52	(261, 261)	0.28	0.28	0.75
6	23	True	j	j	0.2787536229880061	1	-35.0	-34.0	1.0	SE	52	(261, 261)	0.28	0.28	0.75
6	23	True	f	f	0.2864833889761939	1	-35.0	-36.0	-1.0	SE	52	(261, 261)	0.28	0.28	0.75
6	23	True	f	f	0.2681539359909948	1	-35.0	-36.0	-1.0	NW	52	(261, 261)	0.28	0.28	0.75
6	23	True	f	f	0.2971838510129601	1	-35.0	-36.0	-1.0	SE	52	(261, 261)	0.28	0.28	0.75
6	23	True	f	f	0.2517574109951965	1	-35.0	-36.0	-1.0	NW	52	(261, 261)	0.28	0.28	0.75
6	23	True	f	j	0.2989636819984298	0	-35.0	-36.0	-1.0	NW	52	(261, 261)	0.28	0.28	0.75
6	23	True	j	j	0.2238967780140228	1	-35.0	-34.0	1.0	NW	52	(261, 261)	0.28	0.28	0.75
6	23	True	f	f	0.0775549380050506	1	-35.0	-36.0	-1.0	SE	52	(261, 261)	0.28	0.28	0.75
6	23	True	f	f	0.0128886080055963	1	-35.0	-36.0	-1.0	SE	52	(261, 261)	0.28	0.28	0.75
6	23	True	f	f	0.2843128459935542	1	-35.0	-36.0	-1.0	NW	52	(261, 261)	0.28	0.28	0.75
6	23	True	f	f	0.1539150850148871	1	-35.0	-36.0	-1.0	SE	52	(261, 261)	0.28	0.28	0.75
6	23	True	j	f	0.3614671120012644	0	-35.0	-34.0	1.0	NW	52	(261, 261)	0.28	0.28	0.75
6	23	True	j	j	0.0562076689966488	1	-35.0	-34.0	1.0	NW	52	(261, 261)	0.28	0.28	0.75
6	23	True	f	f	0.2778183229966089	1	-35.0	-36.0	-1.0	NW	52	(261, 261)	0.28	0.28	0.75
6	23	True	j	f	0.252076795004541	0	-35.0	-34.0	1.0	SE	52	(261, 261)	0.28	0.28	0.75
6	23	True	j	f	0.2388110980100464	0	-35.0	-34.0	1.0	NW	52	(261, 261)	0.28	0.28	0.75
6	23	True	f	f	0.2292089970142115	1	-35.0	-36.0	-1.0	SE	52	(261, 261)	0.28	0.28	0.75
6	23	True	j	f	0.3526716759952251	0	-35.0	-34.0	1.0	SE	52	(261, 261)	0.28	0.28	0.75
6	23	True	f	f	0.3028413200227078	1	-35.0	-36.0	-1.0	NW	52	(261, 261)	0.28	0.28	0.75
6	23	True	f	f	0.2210139300150331	1	-35.0	-36.0	-1.0	NW	52	(261, 261)	0.28	0.28	0.75
6	23	True	f	f	0.2914170459844172	1	-35.0	-36.0	-1.0	SE	52	(261, 261)	0.28	0.28	0.75
6	23	True	f	f	0.4048403539927676	1	-35.0	-36.0	-1.0	NW	52	(261, 261)	0.28	0.28	0.75
6	23	True	f	f	0.1162718099949415	1	-35.0	-36.0	-1.0	SE	52	(261, 261)	0.28	0.28	0.75
6	23	True	f	f	0.4059303569956682	1	-35.0	-36.0	-1.0	SE	52	(261, 261)	0.28	0.28	0.75
6	23	True	f	f	0.3127172439999413	1	-35.0	-36.0	-1.0	NW	52	(261, 261)	0.28	0.28	0.75
6	23	True	f	f	0.1809886099945288	1	-35.0	-36.0	-1.0	NW	52	(261, 261)	0.28	0.28	0.75
6	23	True	j	f	0.2934148529893718	0	-35.0	-34.0	1.0	SE	52	(261, 261)	0.28	0.28	0.75
6	23	True	j	f	0.3589347189990803	0	-35.0	-34.0	1.0	SE	52	(261, 261)	0.28	0.28	0.75
6	23	True	f	f	0.3118243899953086	1	-35.0	-36.0	-1.0	NW	52	(261, 261)	0.28	0.28	0.75
6	23	True	f	f	0.2686671229894273	1	-35.0	-36.0	-1.0	NW	52	(261, 261)	0.28	0.28	0.75
6	23	True	f	j	0.2984604370140005	0	-35.0	-36.0	-1.0	SE	52	(261, 261)	0.28	0.28	0.75
6	23	True	f	f	0.2924772400001529	1	-35.0	-36.0	-1.0	NW	52	(261, 261)	0.28	0.28	0.75
6	23	True	f	f	0.0829609089996665	1	-35.0	-36.0	-1.0	SE	52	(261, 261)	0.28	0.28	0.75
6	23	True	j	j	0.2728209709748626	1	-35.0	-34.0	1.0	NW	52	(261, 261)	0.28	0.28	0.75
6	23	True	f	f	0.2774768689996563	1	-35.0	-36.0	-1.0	SE	52	(261, 261)	0.28	0.28	0.75
6	23	True	f	f	0.2597465810249559	1	-35.0	-36.0	-1.0	SE	52	(261, 261)	0.28	0.28	0.75
6	23	True	f	f	0.2979250969947316	1	-35.0	-36.0	-1.0	SE	52	(261, 261)	0.28	0.28	0.75
6	23	True	j	j	0.2499871700129006	1	-35.0	-34.0	1.0	NW	52	(261, 261)	0.28	0.28	0.75
6	23	True	j	f	0.2896380169840995	0	-35.0	-34.0	1.0	NW	52	(261, 261)	0.28	0.28	0.75
6	23	True	j	j	0.3193865820067003	1	-35.0	-34.0	1.0	SE	52	(261, 261)	0.28	0.28	0.75
6	23	True	j	f	0.1360488609934691	0	-35.0	-34.0	1.0	SE	52	(261, 261)	0.28	0.28	0.75
6	23	True	j	j	0.126878832001239	1	-35.0	-34.0	1.0	SE	52	(261, 261)	0.28	0.28	0.75
6	23	True	j	f	0.222434641997097	0	-35.0	-34.0	1.0	SE	52	(261, 261)	0.28	0.28	0.75
6	23	True	j	f	0.3029850470193196	0	-35.0	-34.0	1.0	SE	52	(261, 261)	0.28	0.28	0.75
6	23	True	j	f	0.2607073709950782	0	-35.0	-34.0	1.0	NW	52	(261, 261)	0.28	0.28	0.75
6	23	True	j	f	0.3237752499990165	0	-35.0	-34.0	1.0	NW	52	(261, 261)	0.28	0.28	0.75
6	23	True	f	f	0.1837556639802642	1	-35.0	-36.0	-1.0	SE	52	(261, 261)	0.28	0.28	0.75
6	23	True	j	j	0.0746820020140148	1	-35.0	-34.0	1.0	NW	52	(261, 261)	0.28	0.28	0.75
6	23	True	f	f	0.3227330860099755	1	-35.0	-36.0	-1.0	NW	52	(261, 261)	0.28	0.28	0.75
6	23	True	j	f	0.5294134709984064	0	-35.0	-34.0	1.0	NW	52	(261, 261)	0.28	0.28	0.75
6	23	True	f	f	0.1095538460067473	1	-35.0	-36.0	-1.0	SE	52	(261, 261)	0.28	0.28	0.75
6	23	True	j	f	0.2770926289958879	0	-35.0	-34.0	1.0	SE	52	(261, 261)	0.28	0.28	0.75
6	23	True	j	j	0.3349487770174164	1	-35.0	-34.0	1.0	NW	52	(261, 261)	0.28	0.28	0.75
6	23	True	j	j	0.0684790360101033	1	-35.0	-34.0	1.0	SE	52	(261, 261)	0.28	0.28	0.75
6	23	True	j	j	0.2964850650168955	1	-35.0	-34.0	1.0	NW	52	(261, 261)	0.28	0.28	0.75
6	23	True	f	f	0.211735704971943	1	-35.0	-36.0	-1.0	SE	52	(261, 261)	0.28	0.28	0.75
6	23	True	j	j	0.263649416010594	1	-35.0	-34.0	1.0	NW	52	(261, 261)	0.28	0.28	0.75
6	23	True	j	j	0.2551647590007633	1	-35.0	-34.0	1.0	SE	52	(261, 261)	0.28	0.28	0.75
6	23	True	f	f	0.3199721299752127	1	-35.0	-36.0	-1.0	NW	52	(261, 261)	0.28	0.28	0.75
6	23	True	j	j	0.2233419459953438	1	-35.0	-34.0	1.0	SE	52	(261, 261)	0.28	0.28	0.75
6	23	True	f	f	0.4211355389852542	1	-35.0	-36.0	-1.0	NW	52	(261, 261)	0.28	0.28	0.75
6	23	True	j	j	0.239383962994907	1	-35.0	-34.0	1.0	NW	52	(261, 261)	0.28	0.28	0.75
6	23	True	f	f	0.2960549039999023	1	-35.0	-36.0	-1.0	SE	52	(261, 261)	0.28	0.28	0.75
6	23	True	f	f	0.3440193900023587	1	-35.0	-36.0	-1.0	NW	52	(261, 261)	0.28	0.28	0.75
6	23	True	f	j	0.1327283220016397	0	-35.0	-36.0	-1.0	SE	52	(261, 261)	0.28	0.28	0.75
6	23	True	f	j	0.303681701014284	0	-35.0	-36.0	-1.0	SE	52	(261, 261)	0.28	0.28	0.75
6	23	True	f	f	0.2462664489867165	1	-35.0	-36.0	-1.0	SE	52	(261, 261)	0.28	0.28	0.75
6	23	True	f	f	1.1516302750096656	1	-35.0	-36.0	-1.0	NW	52	(261, 261)	0.28	0.28	0.75
6	23	True	j	f	0.2764389289950486	0	-35.0	-34.0	1.0	NW	52	(261, 261)	0.28	0.28	0.75
6	23	True	f	f	0.2560902340046596	1	-35.0	-36.0	-1.0	SE	52	(261, 261)	0.28	0.28	0.75
6	23	True	j	j	0.1937889980035834	1	-35.0	-34.0	1.0	SE	52	(261, 261)	0.28	0.28	0.75
6	23	True	f	f	0.3104870940151158	1	-35.0	-36.0	-1.0	SE	52	(261, 261)	0.28	0.28	0.75
6	23	True	j	f	0.269192951003788	0	-35.0	-34.0	1.0	NW	52	(261, 261)	0.28	0.28	0.75
6	23	True	j	f	0.0876334909989964	0	-35.0	-34.0	1.0	SE	52	(261, 261)	0.28	0.28	0.75
6	23	True	j	j	0.0836237539770081	1	-35.0	-34.0	1.0	SE	52	(261, 261)	0.28	0.28	0.75
6	23	True	j	j	0.2792305829934776	1	-35.0	-34.0	1.0	SE	52	(261, 261)	0.28	0.28	0.75
6	23	True	f	f	0.2767042169871274	1	-35.0	-36.0	-1.0	NW	52	(261, 261)	0.28	0.28	0.75
6	23	True	j	j	0.18956632699701	1	-35.0	-34.0	1.0	NW	52	(261, 261)	0.28	0.28	0.75
6	23	True	f	f	0.2981858990096953	1	-35.0	-36.0	-1.0	SE	52	(261, 261)	0.28	0.28	0.75
6	23	True	f	f	0.3737551110098138	1	-35.0	-36.0	-1.0	SE	52	(261, 261)	0.28	0.28	0.75
6	23	True	j	f	0.3454830860137008	0	-35.0	-34.0	1.0	NW	52	(261, 261)	0.28	0.28	0.75
6	23	True	j	f	0.3557840089779347	0	-35.0	-34.0	1.0	NW	52	(261, 261)	0.28	0.28	0.75
6	23	True	f	f	0.0842873479996342	1	-35.0	-36.0	-1.0	NW	52	(261, 261)	0.28	0.28	0.75
6	23	True	j	j	0.2332638640073128	1	-35.0	-34.0	1.0	SE	52	(261, 261)	0.28	0.28	0.75
6	23	True	j	f	0.3080139149969909	0	-35.0	-34.0	1.0	SE	52	(261, 261)	0.28	0.28	0.75
6	23	True	f	f	0.0941096199967432	1	-35.0	-36.0	-1.0	SE	52	(261, 261)	0.28	0.28	0.75
6	23	True	f	f	0.3199311410135124	1	-35.0	-36.0	-1.0	NW	52	(261, 261)	0.28	0.28	0.75
6	23	True	f	f	0.4459247019840404	1	-35.0	-36.0	-1.0	NW	52	(261, 261)	0.28	0.28	0.75
6	23	True	f	f	0.337601055012783	1	-35.0	-36.0	-1.0	SE	52	(261, 261)	0.28	0.28	0.75
6	23	True	j	f	0.3875652540009469	0	-35.0	-34.0	1.0	NW	52	(261, 261)	0.28	0.28	0.75
6	23	True	f	f	0.1035171439871192	1	-35.0	-36.0	-1.0	SE	52	(261, 261)	0.28	0.28	0.75
6	23	True	j	f	0.3290903200104367	0	-35.0	-34.0	1.0	NW	52	(261, 261)	0.28	0.28	0.75
6	23	True	j	f	0.2960573100135661	0	-35.0	-34.0	1.0	SE	52	(261, 261)	0.28	0.28	0.75
6	23	True	f	f	0.3655575870070606	1	-35.0	-36.0	-1.0	NW	52	(261, 261)	0.28	0.28	0.75
6	23	True	f	f	0.266733202006435	1	-35.0	-36.0	-1.0	NW	52	(261, 261)	0.28	0.28	0.75
6	23	True	f	f	0.3294143409875687	1	-35.0	-36.0	-1.0	SE	52	(261, 261)	0.28	0.28	0.75
6	23	True	j	j	0.1094440270098857	1	-35.0	-34.0	1.0	NW	52	(261, 261)	0.28	0.28	0.75
6	23	True	f	f	0.2836680350010283	1	-35.0	-36.0	-1.0	SE	52	(261, 261)	0.28	0.28	0.75
6	23	True	j	f	0.1440087380178738	0	-35.0	-34.0	1.0	SE	52	(261, 261)	0.28	0.28	0.75
6	23	True	j	f	0.5142603360000066	0	-35.0	-34.0	1.0	SE	52	(261, 261)	0.28	0.28	0.75
6	23	True	j	j	0.9085830060066656	1	-35.0	-34.0	1.0	NW	52	(261, 261)	0.28	0.28	0.75
6	23	True	j	j	0.2630803310021292	1	-35.0	-34.0	1.0	SE	52	(261, 261)	0.28	0.28	0.75
6	23	True	j	j	0.3057488049962558	1	-35.0	-34.0	1.0	SE	52	(261, 261)	0.28	0.28	0.75
6	23	True	f	f	0.5704808680166025	1	-35.0	-36.0	-1.0	SE	52	(261, 261)	0.28	0.28	0.75
6	23	True	j	f	0.3954744779912289	0	-35.0	-34.0	1.0	NW	52	(261, 261)	0.28	0.28	0.75
6	23	True	f	f	0.3824417970026843	1	-35.0	-36.0	-1.0	NW	52	(261, 261)	0.28	0.28	0.75
6	23	True	f	f	0.3751613630156498	1	-35.0	-36.0	-1.0	SE	52	(261, 261)	0.28	0.28	0.75
6	23	True	j	j	0.1266737900150474	1	-35.0	-34.0	1.0	NW	52	(261, 261)	0.28	0.28	0.75
6	23	True	j	f	0.3307676689873915	0	-35.0	-34.0	1.0	NW	52	(261, 261)	0.28	0.28	0.75
6	23	True	j	f	0.4104331269918475	0	-35.0	-34.0	1.0	NW	52	(261, 261)	0.28	0.28	0.75
