# Supplementary material for: The curriculum effect in visual learning: The role of readout dimensionality
Source: PLoS Comput Biol. 2026 Jul 24;22(7):e1014553. doi: 10.1371/journal.pcbi.1014553 (PMC13432104; doi:10.1371/journal.pcbi.1014553)
Supplement: S1 Data — (ZIP) [file pcbi.1014553.s009.zip › Data_Final_for_Repository/Sequential_subjects/Subject006/20241207_Subject006_SEQ_Day_4.csv]

Participant ID	Age	Train	Correct Response	Response	Response time (s)	Correct	Reference Angle (deg)	Orientation (deg)	Angle Separation (deg)	Corner	Viewing Distance (cm)	Stimulus Size (px)	Fixation Time	Probe Time	Cue Time
6	23	True	j	j	0.2651990739977918	1	-35.0	-34.0	1.0	SE	54	(271, 271)	0.28	0.28	0.75
6	23	True	j	f	0.2500632659939583	0	-35.0	-34.0	1.0	NW	54	(271, 271)	0.28	0.28	0.75
6	23	True	j	j	0.2758218130038585	1	-35.0	-34.0	1.0	NW	54	(271, 271)	0.28	0.28	0.75
6	23	True	f	f	0.2317255630041472	1	-35.0	-36.0	-1.0	SE	54	(271, 271)	0.28	0.28	0.75
6	23	True	f	f	0.2657429760147352	1	-35.0	-36.0	-1.0	SE	54	(271, 271)	0.28	0.28	0.75
6	23	True	j	j	0.3526808220194652	1	-35.0	-34.0	1.0	NW	54	(271, 271)	0.28	0.28	0.75
6	23	True	f	f	0.3122972010169178	1	-35.0	-36.0	-1.0	NW	54	(271, 271)	0.28	0.28	0.75
6	23	True	f	f	0.260586210002657	1	-35.0	-36.0	-1.0	SE	54	(271, 271)	0.28	0.28	0.75
6	23	True	f	f	0.318604692001827	1	-35.0	-36.0	-1.0	SE	54	(271, 271)	0.28	0.28	0.75
6	23	True	f	j	0.2665515989938285	0	-35.0	-36.0	-1.0	NW	54	(271, 271)	0.28	0.28	0.75
6	23	True	j	j	0.3188245180062949	1	-35.0	-34.0	1.0	NW	54	(271, 271)	0.28	0.28	0.75
6	23	True	j	f	0.3200697989959735	0	-35.0	-34.0	1.0	NW	54	(271, 271)	0.28	0.28	0.75
6	23	True	f	f	0.1965457509795669	1	-35.0	-36.0	-1.0	NW	54	(271, 271)	0.28	0.28	0.75
6	23	True	j	j	0.3053687659848947	1	-35.0	-34.0	1.0	NW	54	(271, 271)	0.28	0.28	0.75
6	23	True	j	j	0.2982024289958644	1	-35.0	-34.0	1.0	SE	54	(271, 271)	0.28	0.28	0.75
6	23	True	f	f	0.3163784920179751	1	-35.0	-36.0	-1.0	SE	54	(271, 271)	0.28	0.28	0.75
6	23	True	f	j	0.7435205450165085	0	-35.0	-36.0	-1.0	NW	54	(271, 271)	0.28	0.28	0.75
6	23	True	f	f	0.7970056079793721	1	-35.0	-36.0	-1.0	NW	54	(271, 271)	0.28	0.28	0.75
6	23	True	f	f	0.3754669879854191	1	-35.0	-36.0	-1.0	SE	54	(271, 271)	0.28	0.28	0.75
6	23	True	f	f	0.3860669950081501	1	-35.0	-36.0	-1.0	SE	54	(271, 271)	0.28	0.28	0.75
6	23	True	f	f	0.3302070350036956	1	-35.0	-36.0	-1.0	SE	54	(271, 271)	0.28	0.28	0.75
6	23	True	f	j	0.2553099319920875	0	-35.0	-36.0	-1.0	SE	54	(271, 271)	0.28	0.28	0.75
6	23	True	j	j	0.3316008140100166	1	-35.0	-34.0	1.0	NW	54	(271, 271)	0.28	0.28	0.75
6	23	True	f	j	0.2787418760126456	0	-35.0	-36.0	-1.0	NW	54	(271, 271)	0.28	0.28	0.75
6	23	True	f	f	0.2872470380098093	1	-35.0	-36.0	-1.0	NW	54	(271, 271)	0.28	0.28	0.75
6	23	True	j	j	0.327432503021555	1	-35.0	-34.0	1.0	SE	54	(271, 271)	0.28	0.28	0.75
6	23	True	j	j	0.3591315549856517	1	-35.0	-34.0	1.0	NW	54	(271, 271)	0.28	0.28	0.75
6	23	True	j	j	0.6397792770003434	1	-35.0	-34.0	1.0	NW	54	(271, 271)	0.28	0.28	0.75
6	23	True	j	f	0.2797247549751773	0	-35.0	-34.0	1.0	NW	54	(271, 271)	0.28	0.28	0.75
6	23	True	j	j	0.2516434690041933	1	-35.0	-34.0	1.0	NW	54	(271, 271)	0.28	0.28	0.75
6	23	True	f	f	0.3295155719970353	1	-35.0	-36.0	-1.0	SE	54	(271, 271)	0.28	0.28	0.75
6	23	True	f	f	0.2477073619957082	1	-35.0	-36.0	-1.0	NW	54	(271, 271)	0.28	0.28	0.75
6	23	True	f	f	0.26154723399668	1	-35.0	-36.0	-1.0	SE	54	(271, 271)	0.28	0.28	0.75
6	23	True	j	j	0.0106966029852628	1	-35.0	-34.0	1.0	SE	54	(271, 271)	0.28	0.28	0.75
6	23	True	f	f	0.3044745569932274	1	-35.0	-36.0	-1.0	SE	54	(271, 271)	0.28	0.28	0.75
6	23	True	f	j	0.3165330350166186	0	-35.0	-36.0	-1.0	SE	54	(271, 271)	0.28	0.28	0.75
6	23	True	j	j	0.3854964269849006	1	-35.0	-34.0	1.0	SE	54	(271, 271)	0.28	0.28	0.75
6	23	True	j	j	1.2184140539902728	1	-35.0	-34.0	1.0	SE	54	(271, 271)	0.28	0.28	0.75
6	23	True	j	f	0.6811978199984878	0	-35.0	-34.0	1.0	NW	54	(271, 271)	0.28	0.28	0.75
6	23	True	f	j	0.2482528330001514	0	-35.0	-36.0	-1.0	SE	54	(271, 271)	0.28	0.28	0.75
6	23	True	f	f	0.4078101360064465	1	-35.0	-36.0	-1.0	NW	54	(271, 271)	0.28	0.28	0.75
6	23	True	f	f	0.2551655989955179	1	-35.0	-36.0	-1.0	NW	54	(271, 271)	0.28	0.28	0.75
6	23	True	f	j	0.3166192889912054	0	-35.0	-36.0	-1.0	NW	54	(271, 271)	0.28	0.28	0.75
6	23	True	f	f	0.2839061190024949	1	-35.0	-36.0	-1.0	SE	54	(271, 271)	0.28	0.28	0.75
6	23	True	f	j	0.1852152769861277	0	-35.0	-36.0	-1.0	SE	54	(271, 271)	0.28	0.28	0.75
6	23	True	j	j	0.303822832996957	1	-35.0	-34.0	1.0	NW	54	(271, 271)	0.28	0.28	0.75
6	23	True	j	f	0.8061679220118094	0	-35.0	-34.0	1.0	SE	54	(271, 271)	0.28	0.28	0.75
6	23	True	j	j	0.3280125040037092	1	-35.0	-34.0	1.0	NW	54	(271, 271)	0.28	0.28	0.75
6	23	True	j	j	0.5575600360170938	1	-35.0	-34.0	1.0	NW	54	(271, 271)	0.28	0.28	0.75
6	23	True	f	j	0.3068854659795761	0	-35.0	-36.0	-1.0	NW	54	(271, 271)	0.28	0.28	0.75
6	23	True	f	f	0.3126097380009014	1	-35.0	-36.0	-1.0	NW	54	(271, 271)	0.28	0.28	0.75
6	23	True	j	j	0.4406648539879825	1	-35.0	-34.0	1.0	SE	54	(271, 271)	0.28	0.28	0.75
6	23	True	j	j	0.3257602429948747	1	-35.0	-34.0	1.0	NW	54	(271, 271)	0.28	0.28	0.75
6	23	True	f	f	0.2836649969976861	1	-35.0	-36.0	-1.0	SE	54	(271, 271)	0.28	0.28	0.75
6	23	True	j	f	0.2617895810108166	0	-35.0	-34.0	1.0	NW	54	(271, 271)	0.28	0.28	0.75
6	23	True	j	j	0.3205383549793623	1	-35.0	-34.0	1.0	NW	54	(271, 271)	0.28	0.28	0.75
6	23	True	j	j	0.3470240799942985	1	-35.0	-34.0	1.0	NW	54	(271, 271)	0.28	0.28	0.75
6	23	True	f	j	0.0056864680082071	0	-35.0	-36.0	-1.0	NW	54	(271, 271)	0.28	0.28	0.75
6	23	True	j	j	0.150631169002736	1	-35.0	-34.0	1.0	SE	54	(271, 271)	0.28	0.28	0.75
6	23	True	f	j	0.304162901971722	0	-35.0	-36.0	-1.0	NW	54	(271, 271)	0.28	0.28	0.75
6	23	True	f	f	0.3335678839939646	1	-35.0	-36.0	-1.0	NW	54	(271, 271)	0.28	0.28	0.75
6	23	True	j	j	0.2998893930052873	1	-35.0	-34.0	1.0	SE	54	(271, 271)	0.28	0.28	0.75
6	23	True	f	f	0.2975326640007552	1	-35.0	-36.0	-1.0	NW	54	(271, 271)	0.28	0.28	0.75
6	23	True	f	j	0.3123841049964539	0	-35.0	-36.0	-1.0	SE	54	(271, 271)	0.28	0.28	0.75
6	23	True	f	f	0.293582475016592	1	-35.0	-36.0	-1.0	SE	54	(271, 271)	0.28	0.28	0.75
6	23	True	j	j	0.2872123730194289	1	-35.0	-34.0	1.0	NW	54	(271, 271)	0.28	0.28	0.75
6	23	True	j	f	0.2715692839992698	0	-35.0	-34.0	1.0	NW	54	(271, 271)	0.28	0.28	0.75
6	23	True	f	f	0.25322482699994	1	-35.0	-36.0	-1.0	SE	54	(271, 271)	0.28	0.28	0.75
6	23	True	j	j	0.1961502359772566	1	-35.0	-34.0	1.0	NW	54	(271, 271)	0.28	0.28	0.75
6	23	True	j	f	2.6033837919821963	0	-35.0	-34.0	1.0	SE	54	(271, 271)	0.28	0.28	0.75
6	23	True	f	j	0.0268935769854579	0	-35.0	-36.0	-1.0	NW	54	(271, 271)	0.28	0.28	0.75
6	23	True	j	j	0.270595645008143	1	-35.0	-34.0	1.0	NW	54	(271, 271)	0.28	0.28	0.75
6	23	True	f	j	0.2821455609810073	0	-35.0	-36.0	-1.0	SE	54	(271, 271)	0.28	0.28	0.75
6	23	True	f	j	0.435551073984243	0	-35.0	-36.0	-1.0	SE	54	(271, 271)	0.28	0.28	0.75
6	23	True	j	j	0.3889189320034347	1	-35.0	-34.0	1.0	NW	54	(271, 271)	0.28	0.28	0.75
6	23	True	j	j	0.3307353529962711	1	-35.0	-34.0	1.0	NW	54	(271, 271)	0.28	0.28	0.75
6	23	True	f	j	0.4066020110039972	0	-35.0	-36.0	-1.0	NW	54	(271, 271)	0.28	0.28	0.75
6	23	True	j	j	0.7619098319846671	1	-35.0	-34.0	1.0	SE	54	(271, 271)	0.28	0.28	0.75
6	23	True	j	j	0.7808817439945415	1	-35.0	-34.0	1.0	NW	54	(271, 271)	0.28	0.28	0.75
6	23	True	j	j	0.3265129630162846	1	-35.0	-34.0	1.0	SE	54	(271, 271)	0.28	0.28	0.75
6	23	True	f	f	0.2748744190030265	1	-35.0	-36.0	-1.0	NW	54	(271, 271)	0.28	0.28	0.75
6	23	True	f	f	0.2783997119986452	1	-35.0	-36.0	-1.0	NW	54	(271, 271)	0.28	0.28	0.75
6	23	True	f	f	0.0055555219878442	1	-35.0	-36.0	-1.0	SE	54	(271, 271)	0.28	0.28	0.75
6	23	True	f	j	0.3073599759954959	0	-35.0	-36.0	-1.0	SE	54	(271, 271)	0.28	0.28	0.75
6	23	True	f	j	0.1708011369919404	0	-35.0	-36.0	-1.0	SE	54	(271, 271)	0.28	0.28	0.75
6	23	True	f	j	0.3003373969986569	0	-35.0	-36.0	-1.0	NW	54	(271, 271)	0.28	0.28	0.75
6	23	True	j	f	0.3105697380087804	0	-35.0	-34.0	1.0	SE	54	(271, 271)	0.28	0.28	0.75
6	23	True	f	f	0.3146250050049275	1	-35.0	-36.0	-1.0	NW	54	(271, 271)	0.28	0.28	0.75
6	23	True	f	f	0.2823859519849065	1	-35.0	-36.0	-1.0	SE	54	(271, 271)	0.28	0.28	0.75
6	23	True	f	f	0.2918232279771473	1	-35.0	-36.0	-1.0	SE	54	(271, 271)	0.28	0.28	0.75
6	23	True	j	f	0.1336878819856792	0	-35.0	-34.0	1.0	SE	54	(271, 271)	0.28	0.28	0.75
6	23	True	j	f	0.3297085450030863	0	-35.0	-34.0	1.0	SE	54	(271, 271)	0.28	0.28	0.75
6	23	True	j	j	0.2885269519756548	1	-35.0	-34.0	1.0	NW	54	(271, 271)	0.28	0.28	0.75
6	23	True	j	f	0.344434550992446	0	-35.0	-34.0	1.0	NW	54	(271, 271)	0.28	0.28	0.75
6	23	True	f	f	0.3865834790049121	1	-35.0	-36.0	-1.0	SE	54	(271, 271)	0.28	0.28	0.75
6	23	True	j	f	0.35877818899462	0	-35.0	-34.0	1.0	NW	54	(271, 271)	0.28	0.28	0.75
6	23	True	j	f	0.5416781360108871	0	-35.0	-34.0	1.0	SE	54	(271, 271)	0.28	0.28	0.75
6	23	True	j	j	0.3387266399804503	1	-35.0	-34.0	1.0	NW	54	(271, 271)	0.28	0.28	0.75
6	23	True	f	f	0.2007302010024432	1	-35.0	-36.0	-1.0	NW	54	(271, 271)	0.28	0.28	0.75
6	23	True	f	f	0.3285445920191705	1	-35.0	-36.0	-1.0	SE	54	(271, 271)	0.28	0.28	0.75
6	23	True	j	j	0.3470958340039942	1	-35.0	-34.0	1.0	SE	54	(271, 271)	0.28	0.28	0.75
6	23	True	j	j	0.3306496550212614	1	-35.0	-34.0	1.0	SE	54	(271, 271)	0.28	0.28	0.75
6	23	True	f	f	0.2823545449937228	1	-35.0	-36.0	-1.0	NW	54	(271, 271)	0.28	0.28	0.75
6	23	True	j	j	0.2887360519962385	1	-35.0	-34.0	1.0	SE	54	(271, 271)	0.28	0.28	0.75
6	23	True	f	j	0.2677768800058402	0	-35.0	-36.0	-1.0	SE	54	(271, 271)	0.28	0.28	0.75
6	23	True	f	j	0.3713527100044302	0	-35.0	-36.0	-1.0	SE	54	(271, 271)	0.28	0.28	0.75
6	23	True	f	j	0.4856105390063021	0	-35.0	-36.0	-1.0	NW	54	(271, 271)	0.28	0.28	0.75
6	23	True	f	j	0.2477058790100272	0	-35.0	-36.0	-1.0	NW	54	(271, 271)	0.28	0.28	0.75
6	23	True	f	j	0.1666748469870071	0	-35.0	-36.0	-1.0	SE	54	(271, 271)	0.28	0.28	0.75
6	23	True	j	j	0.3391196259763092	1	-35.0	-34.0	1.0	SE	54	(271, 271)	0.28	0.28	0.75
6	23	True	j	j	0.3363216599973384	1	-35.0	-34.0	1.0	SE	54	(271, 271)	0.28	0.28	0.75
6	23	True	f	f	0.3080671899951994	1	-35.0	-36.0	-1.0	SE	54	(271, 271)	0.28	0.28	0.75
6	23	True	f	f	0.2520794570154976	1	-35.0	-36.0	-1.0	NW	54	(271, 271)	0.28	0.28	0.75
6	23	True	f	f	0.3544359969964716	1	-35.0	-36.0	-1.0	NW	54	(271, 271)	0.28	0.28	0.75
6	23	True	j	j	0.0866260839975439	1	-35.0	-34.0	1.0	SE	54	(271, 271)	0.28	0.28	0.75
6	23	True	f	f	0.2606901580002159	1	-35.0	-36.0	-1.0	NW	54	(271, 271)	0.28	0.28	0.75
6	23	True	f	f	0.1892661199963186	1	-35.0	-36.0	-1.0	NW	54	(271, 271)	0.28	0.28	0.75
6	23	True	f	f	0.2571660529938526	1	-35.0	-36.0	-1.0	NW	54	(271, 271)	0.28	0.28	0.75
6	23	True	j	j	0.2858900839928537	1	-35.0	-34.0	1.0	SE	54	(271, 271)	0.28	0.28	0.75
6	23	True	f	j	0.2244319820019882	0	-35.0	-36.0	-1.0	NW	54	(271, 271)	0.28	0.28	0.75
6	23	True	f	f	0.4122583320131525	1	-35.0	-36.0	-1.0	SE	54	(271, 271)	0.28	0.28	0.75
6	23	True	j	j	0.034771260980051	1	-35.0	-34.0	1.0	NW	54	(271, 271)	0.28	0.28	0.75
6	23	True	f	f	0.2873546720074955	1	-35.0	-36.0	-1.0	SE	54	(271, 271)	0.28	0.28	0.75
6	23	True	j	j	0.2402204029785934	1	-35.0	-34.0	1.0	SE	54	(271, 271)	0.28	0.28	0.75
6	23	True	j	j	0.1538664940162561	1	-35.0	-34.0	1.0	NW	54	(271, 271)	0.28	0.28	0.75
6	23	True	f	j	0.1518816860043443	0	-35.0	-36.0	-1.0	NW	54	(271, 271)	0.28	0.28	0.75
6	23	True	f	f	0.3094856340030674	1	-35.0	-36.0	-1.0	SE	54	(271, 271)	0.28	0.28	0.75
6	23	True	j	f	0.1204638080089353	0	-35.0	-34.0	1.0	SE	54	(271, 271)	0.28	0.28	0.75
6	23	True	f	f	0.3124976079852786	1	-35.0	-36.0	-1.0	NW	54	(271, 271)	0.28	0.28	0.75
6	23	True	j	f	0.3454624190053437	0	-35.0	-34.0	1.0	SE	54	(271, 271)	0.28	0.28	0.75
6	23	True	j	j	0.1797490110038779	1	-35.0	-34.0	1.0	NW	54	(271, 271)	0.28	0.28	0.75
6	23	True	f	j	0.1129140900156926	0	-35.0	-36.0	-1.0	NW	54	(271, 271)	0.28	0.28	0.75
6	23	True	j	f	0.0717357640096452	0	-35.0	-34.0	1.0	SE	54	(271, 271)	0.28	0.28	0.75
6	23	True	j	j	0.3093284690112341	1	-35.0	-34.0	1.0	NW	54	(271, 271)	0.28	0.28	0.75
6	23	True	f	f	0.3658683309913613	1	-35.0	-36.0	-1.0	NW	54	(271, 271)	0.28	0.28	0.75
6	23	True	f	f	0.3371615649957675	1	-35.0	-36.0	-1.0	NW	54	(271, 271)	0.28	0.28	0.75
6	23	True	j	j	0.2617383019824046	1	-35.0	-34.0	1.0	SE	54	(271, 271)	0.28	0.28	0.75
6	23	True	j	j	0.3642750950239133	1	-35.0	-34.0	1.0	SE	54	(271, 271)	0.28	0.28	0.75
6	23	True	j	j	0.2196205689979251	1	-35.0	-34.0	1.0	NW	54	(271, 271)	0.28	0.28	0.75
6	23	True	j	j	0.0099843310017604	1	-35.0	-34.0	1.0	SE	54	(271, 271)	0.28	0.28	0.75
6	23	True	j	j	0.316786976007279	1	-35.0	-34.0	1.0	SE	54	(271, 271)	0.28	0.28	0.75
6	23	True	j	j	0.3855865649820771	1	-35.0	-34.0	1.0	NW	54	(271, 271)	0.28	0.28	0.75
6	23	True	f	f	0.2416055329958908	1	-35.0	-36.0	-1.0	NW	54	(271, 271)	0.28	0.28	0.75
6	23	True	f	j	0.2214888830203563	0	-35.0	-36.0	-1.0	NW	54	(271, 271)	0.28	0.28	0.75
6	23	True	j	j	0.3729450950049795	1	-35.0	-34.0	1.0	NW	54	(271, 271)	0.28	0.28	0.75
6	23	True	j	j	0.3488026699924376	1	-35.0	-34.0	1.0	SE	54	(271, 271)	0.28	0.28	0.75
6	23	True	j	j	0.1883373680175282	1	-35.0	-34.0	1.0	NW	54	(271, 271)	0.28	0.28	0.75
6	23	True	f	j	0.02593468001578	0	-35.0	-36.0	-1.0	NW	54	(271, 271)	0.28	0.28	0.75
6	23	True	f	f	0.1902304599934723	1	-35.0	-36.0	-1.0	NW	54	(271, 271)	0.28	0.28	0.75
6	23	True	j	j	0.2770575610047672	1	-35.0	-34.0	1.0	NW	54	(271, 271)	0.28	0.28	0.75
6	23	True	j	j	0.0698570419917814	1	-35.0	-34.0	1.0	SE	54	(271, 271)	0.28	0.28	0.75
6	23	True	j	j	0.2530658500036225	1	-35.0	-34.0	1.0	SE	54	(271, 271)	0.28	0.28	0.75
6	23	True	j	f	0.1543424229894299	0	-35.0	-34.0	1.0	NW	54	(271, 271)	0.28	0.28	0.75
6	23	True	f	f	0.2531884100171737	1	-35.0	-36.0	-1.0	NW	54	(271, 271)	0.28	0.28	0.75
6	23	True	j	j	0.3215348730154801	1	-35.0	-34.0	1.0	NW	54	(271, 271)	0.28	0.28	0.75
6	23	True	j	j	0.6077552520146128	1	-35.0	-34.0	1.0	NW	54	(271, 271)	0.28	0.28	0.75
6	23	True	f	j	1.1376643039984629	0	-35.0	-36.0	-1.0	SE	54	(271, 271)	0.28	0.28	0.75
6	23	True	j	j	0.3004163650039118	1	-35.0	-34.0	1.0	NW	54	(271, 271)	0.28	0.28	0.75
6	23	True	f	f	0.3077611890039406	1	-35.0	-36.0	-1.0	NW	54	(271, 271)	0.28	0.28	0.75
6	23	True	j	j	0.4245916359941475	1	-35.0	-34.0	1.0	SE	54	(271, 271)	0.28	0.28	0.75
6	23	True	j	f	0.1474096660094801	0	-35.0	-34.0	1.0	NW	54	(271, 271)	0.28	0.28	0.75
6	23	True	j	f	0.298703247011872	0	-35.0	-34.0	1.0	SE	54	(271, 271)	0.28	0.28	0.75
6	23	True	j	j	0.2168653449916746	1	-35.0	-34.0	1.0	NW	54	(271, 271)	0.28	0.28	0.75
6	23	True	f	f	0.1201485820056404	1	-35.0	-36.0	-1.0	SE	54	(271, 271)	0.28	0.28	0.75
6	23	True	j	j	0.2851043769915122	1	-35.0	-34.0	1.0	NW	54	(271, 271)	0.28	0.28	0.75
6	23	True	f	j	0.1362340600171592	0	-35.0	-36.0	-1.0	SE	54	(271, 271)	0.28	0.28	0.75
6	23	True	f	f	0.2944564020144753	1	-35.0	-36.0	-1.0	NW	54	(271, 271)	0.28	0.28	0.75
6	23	True	j	j	0.3831773730053101	1	-35.0	-34.0	1.0	NW	54	(271, 271)	0.28	0.28	0.75
6	23	True	j	j	0.2541500970255583	1	-35.0	-34.0	1.0	NW	54	(271, 271)	0.28	0.28	0.75
6	23	True	f	j	0.2393622560193762	0	-35.0	-36.0	-1.0	NW	54	(271, 271)	0.28	0.28	0.75
6	23	True	j	j	0.3858722519944422	1	-35.0	-34.0	1.0	SE	54	(271, 271)	0.28	0.28	0.75
6	23	True	j	j	0.4409326760214753	1	-35.0	-34.0	1.0	NW	54	(271, 271)	0.28	0.28	0.75
6	23	True	f	j	0.3191071290057152	0	-35.0	-36.0	-1.0	SE	54	(271, 271)	0.28	0.28	0.75
6	23	True	f	f	0.1325673660030588	1	-35.0	-36.0	-1.0	SE	54	(271, 271)	0.28	0.28	0.75
6	23	True	f	f	0.2936539319925941	1	-35.0	-36.0	-1.0	SE	54	(271, 271)	0.28	0.28	0.75
6	23	True	f	f	0.192659199994523	1	-35.0	-36.0	-1.0	SE	54	(271, 271)	0.28	0.28	0.75
6	23	True	j	j	0.029490954009816	1	-35.0	-34.0	1.0	SE	54	(271, 271)	0.28	0.28	0.75
6	23	True	f	j	0.2905017400044016	0	-35.0	-36.0	-1.0	SE	54	(271, 271)	0.28	0.28	0.75
6	23	True	f	j	0.2284942199767101	0	-35.0	-36.0	-1.0	SE	54	(271, 271)	0.28	0.28	0.75
6	23	True	j	j	0.3316217320098076	1	-35.0	-34.0	1.0	SE	54	(271, 271)	0.28	0.28	0.75
6	23	True	j	j	0.958537767000962	1	-35.0	-34.0	1.0	SE	54	(271, 271)	0.28	0.28	0.75
6	23	True	f	j	0.5663662549923174	0	-35.0	-36.0	-1.0	NW	54	(271, 271)	0.28	0.28	0.75
6	23	True	j	j	0.5048306600074284	1	-35.0	-34.0	1.0	SE	54	(271, 271)	0.28	0.28	0.75
6	23	True	f	j	0.2979525540140457	0	-35.0	-36.0	-1.0	NW	54	(271, 271)	0.28	0.28	0.75
6	23	True	j	j	0.1527857559849508	1	-35.0	-34.0	1.0	SE	54	(271, 271)	0.28	0.28	0.75
6	23	True	j	j	0.3671019190223887	1	-35.0	-34.0	1.0	NW	54	(271, 271)	0.28	0.28	0.75
6	23	True	f	j	0.3717458600003738	0	-35.0	-36.0	-1.0	SE	54	(271, 271)	0.28	0.28	0.75
6	23	True	j	j	0.4262817349808756	1	-35.0	-34.0	1.0	NW	54	(271, 271)	0.28	0.28	0.75
6	23	True	j	j	0.5249573290057015	1	-35.0	-34.0	1.0	SE	54	(271, 271)	0.28	0.28	0.75
6	23	True	f	j	0.2591339930077083	0	-35.0	-36.0	-1.0	NW	54	(271, 271)	0.28	0.28	0.75
6	23	True	f	j	0.1287761359999422	0	-35.0	-36.0	-1.0	NW	54	(271, 271)	0.28	0.28	0.75
6	23	True	f	j	0.2778989970101975	0	-35.0	-36.0	-1.0	NW	54	(271, 271)	0.28	0.28	0.75
6	23	True	f	f	0.3496032189868856	1	-35.0	-36.0	-1.0	SE	54	(271, 271)	0.28	0.28	0.75
6	23	True	f	f	0.1789623240183573	1	-35.0	-36.0	-1.0	NW	54	(271, 271)	0.28	0.28	0.75
6	23	True	f	f	0.4656510170025285	1	-35.0	-36.0	-1.0	NW	54	(271, 271)	0.28	0.28	0.75
6	23	True	f	f	0.048002675990574	1	-35.0	-36.0	-1.0	SE	54	(271, 271)	0.28	0.28	0.75
6	23	True	j	j	0.1935514050128404	1	-35.0	-34.0	1.0	SE	54	(271, 271)	0.28	0.28	0.75
6	23	True	j	f	0.233706188009819	0	-35.0	-34.0	1.0	NW	54	(271, 271)	0.28	0.28	0.75
6	23	True	f	f	0.429259112017462	1	-35.0	-36.0	-1.0	SE	54	(271, 271)	0.28	0.28	0.75
6	23	True	j	j	0.1227193670056294	1	-35.0	-34.0	1.0	NW	54	(271, 271)	0.28	0.28	0.75
6	23	True	f	f	0.4473207080154679	1	-35.0	-36.0	-1.0	NW	54	(271, 271)	0.28	0.28	0.75
6	23	True	f	f	0.2166413319937419	1	-35.0	-36.0	-1.0	SE	54	(271, 271)	0.28	0.28	0.75
6	23	True	j	j	0.3265565279871225	1	-35.0	-34.0	1.0	NW	54	(271, 271)	0.28	0.28	0.75
6	23	True	f	j	0.3522171800141223	0	-35.0	-36.0	-1.0	SE	54	(271, 271)	0.28	0.28	0.75
6	23	True	f	f	0.3058994119928684	1	-35.0	-36.0	-1.0	NW	54	(271, 271)	0.28	0.28	0.75
6	23	True	f	f	0.2184497690177522	1	-35.0	-36.0	-1.0	SE	54	(271, 271)	0.28	0.28	0.75
6	23	True	j	f	0.4238510400173254	0	-35.0	-34.0	1.0	SE	54	(271, 271)	0.28	0.28	0.75
6	23	True	j	f	0.2219154949998483	0	-35.0	-34.0	1.0	NW	54	(271, 271)	0.28	0.28	0.75
6	23	True	f	f	0.4164478190068621	1	-35.0	-36.0	-1.0	SE	54	(271, 271)	0.28	0.28	0.75
6	23	True	j	j	0.2831916499999352	1	-35.0	-34.0	1.0	SE	54	(271, 271)	0.28	0.28	0.75
6	23	True	j	j	0.2502370600122958	1	-35.0	-34.0	1.0	SE	54	(271, 271)	0.28	0.28	0.75
6	23	True	j	f	0.1394220470101572	0	-35.0	-34.0	1.0	NW	54	(271, 271)	0.28	0.28	0.75
6	23	True	j	f	0.2495951570163015	0	-35.0	-34.0	1.0	SE	54	(271, 271)	0.28	0.28	0.75
6	23	True	f	f	0.2383410779875703	1	-35.0	-36.0	-1.0	NW	54	(271, 271)	0.28	0.28	0.75
6	23	True	f	f	0.2884493109886534	1	-35.0	-36.0	-1.0	SE	54	(271, 271)	0.28	0.28	0.75
6	23	True	j	f	0.0635212250053882	0	-35.0	-34.0	1.0	SE	54	(271, 271)	0.28	0.28	0.75
6	23	True	j	j	0.0763954040012322	1	-35.0	-34.0	1.0	NW	54	(271, 271)	0.28	0.28	0.75
6	23	True	f	f	0.4901865680003539	1	-35.0	-36.0	-1.0	NW	54	(271, 271)	0.28	0.28	0.75
6	23	True	f	f	0.3016933100007009	1	-35.0	-36.0	-1.0	NW	54	(271, 271)	0.28	0.28	0.75
6	23	True	j	f	0.2812131970131304	0	-35.0	-34.0	1.0	SE	54	(271, 271)	0.28	0.28	0.75
6	23	True	f	f	0.3308167240174953	1	-35.0	-36.0	-1.0	NW	54	(271, 271)	0.28	0.28	0.75
6	23	True	f	f	0.441533375007566	1	-35.0	-36.0	-1.0	NW	54	(271, 271)	0.28	0.28	0.75
6	23	True	j	j	0.3294320279965177	1	-35.0	-34.0	1.0	NW	54	(271, 271)	0.28	0.28	0.75
6	23	True	f	f	0.3304776450095232	1	-35.0	-36.0	-1.0	SE	54	(271, 271)	0.28	0.28	0.75
6	23	True	j	j	0.1949124830134678	1	-35.0	-34.0	1.0	NW	54	(271, 271)	0.28	0.28	0.75
6	23	True	j	f	0.3490779819840099	0	-35.0	-34.0	1.0	SE	54	(271, 271)	0.28	0.28	0.75
6	23	True	j	f	0.853234053007327	0	-35.0	-34.0	1.0	SE	54	(271, 271)	0.28	0.28	0.75
6	23	True	j	j	0.0804834339942317	1	-35.0	-34.0	1.0	SE	54	(271, 271)	0.28	0.28	0.75
6	23	True	f	f	0.3721336419985164	1	-35.0	-36.0	-1.0	NW	54	(271, 271)	0.28	0.28	0.75
6	23	True	j	j	0.0616872549871914	1	-35.0	-34.0	1.0	NW	54	(271, 271)	0.28	0.28	0.75
6	23	True	j	j	0.2710816389881074	1	-35.0	-34.0	1.0	NW	54	(271, 271)	0.28	0.28	0.75
6	23	True	j	f	0.2661854079924524	0	-35.0	-34.0	1.0	NW	54	(271, 271)	0.28	0.28	0.75
6	23	True	j	j	0.144990802014945	1	-35.0	-34.0	1.0	NW	54	(271, 271)	0.28	0.28	0.75
6	23	True	j	j	0.2078132879978511	1	-35.0	-34.0	1.0	NW	54	(271, 271)	0.28	0.28	0.75
6	23	True	f	j	0.0277946059941314	0	-35.0	-36.0	-1.0	SE	54	(271, 271)	0.28	0.28	0.75
6	23	True	f	j	0.0462879929982591	0	-35.0	-36.0	-1.0	SE	54	(271, 271)	0.28	0.28	0.75
6	23	True	j	j	0.0559442450175993	1	-35.0	-34.0	1.0	SE	54	(271, 271)	0.28	0.28	0.75
6	23	True	f	j	0.0742121930234134	0	-35.0	-36.0	-1.0	SE	54	(271, 271)	0.28	0.28	0.75
6	23	True	j	j	0.2167208920000121	1	-35.0	-34.0	1.0	NW	54	(271, 271)	0.28	0.28	0.75
6	23	True	j	j	0.5004922309890389	1	-35.0	-34.0	1.0	NW	54	(271, 271)	0.28	0.28	0.75
6	23	True	j	j	0.245359743013978	1	-35.0	-34.0	1.0	NW	54	(271, 271)	0.28	0.28	0.75
6	23	True	j	j	0.2322215249878354	1	-35.0	-34.0	1.0	SE	54	(271, 271)	0.28	0.28	0.75
6	23	True	j	j	0.2369880930054932	1	-35.0	-34.0	1.0	SE	54	(271, 271)	0.28	0.28	0.75
6	23	True	f	f	0.3293543489999138	1	-35.0	-36.0	-1.0	NW	54	(271, 271)	0.28	0.28	0.75
6	23	True	f	f	0.2982794019917492	1	-35.0	-36.0	-1.0	NW	54	(271, 271)	0.28	0.28	0.75
6	23	True	j	j	0.0657521020038984	1	-35.0	-34.0	1.0	SE	54	(271, 271)	0.28	0.28	0.75
6	23	True	f	j	0.3210682990029454	0	-35.0	-36.0	-1.0	NW	54	(271, 271)	0.28	0.28	0.75
6	23	True	f	f	0.2432002970017492	1	-35.0	-36.0	-1.0	SE	54	(271, 271)	0.28	0.28	0.75
6	23	True	j	f	0.0623665140010416	0	-35.0	-34.0	1.0	SE	54	(271, 271)	0.28	0.28	0.75
6	23	True	j	f	0.2901159589819144	0	-35.0	-34.0	1.0	NW	54	(271, 271)	0.28	0.28	0.75
6	23	True	f	j	0.3213141169981099	0	-35.0	-36.0	-1.0	NW	54	(271, 271)	0.28	0.28	0.75
6	23	True	j	j	0.3822369189874735	1	-35.0	-34.0	1.0	SE	54	(271, 271)	0.28	0.28	0.75
6	23	True	j	j	0.567726353998296	1	-35.0	-34.0	1.0	NW	54	(271, 271)	0.28	0.28	0.75
6	23	True	j	j	0.5068002160114702	1	-35.0	-34.0	1.0	SE	54	(271, 271)	0.28	0.28	0.75
6	23	True	j	j	0.3236610550084151	1	-35.0	-34.0	1.0	SE	54	(271, 271)	0.28	0.28	0.75
6	23	True	j	j	0.3406950389908161	1	-35.0	-34.0	1.0	NW	54	(271, 271)	0.28	0.28	0.75
6	23	True	f	j	0.8001686669886112	0	-35.0	-36.0	-1.0	SE	54	(271, 271)	0.28	0.28	0.75
6	23	True	j	j	0.4065882420109119	1	-35.0	-34.0	1.0	SE	54	(271, 271)	0.28	0.28	0.75
6	23	True	j	j	0.3431277080089785	1	-35.0	-34.0	1.0	SE	54	(271, 271)	0.28	0.28	0.75
6	23	True	j	j	0.2874969879921991	1	-35.0	-34.0	1.0	NW	54	(271, 271)	0.28	0.28	0.75
6	23	True	f	j	0.3318608210247475	0	-35.0	-36.0	-1.0	SE	54	(271, 271)	0.28	0.28	0.75
6	23	True	f	j	0.323268383013783	0	-35.0	-36.0	-1.0	SE	54	(271, 271)	0.28	0.28	0.75
6	23	True	f	f	0.237536092987284	1	-35.0	-36.0	-1.0	SE	54	(271, 271)	0.28	0.28	0.75
6	23	True	f	f	0.31004325899994	1	-35.0	-36.0	-1.0	NW	54	(271, 271)	0.28	0.28	0.75
6	23	True	j	j	0.2315981060091871	1	-35.0	-34.0	1.0	NW	54	(271, 271)	0.28	0.28	0.75
6	23	True	j	j	0.1598863480030559	1	-35.0	-34.0	1.0	SE	54	(271, 271)	0.28	0.28	0.75
6	23	True	f	f	0.3057568139920477	1	-35.0	-36.0	-1.0	SE	54	(271, 271)	0.28	0.28	0.75
6	23	True	f	f	0.1895164960005786	1	-35.0	-36.0	-1.0	SE	54	(271, 271)	0.28	0.28	0.75
6	23	True	j	j	0.3207182950282004	1	-35.0	-34.0	1.0	SE	54	(271, 271)	0.28	0.28	0.75
6	23	True	f	j	0.1156353000260423	0	-35.0	-36.0	-1.0	NW	54	(271, 271)	0.28	0.28	0.75
6	23	True	f	f	0.0842589779931586	1	-35.0	-36.0	-1.0	NW	54	(271, 271)	0.28	0.28	0.75
6	23	True	j	j	0.2944523750047665	1	-35.0	-34.0	1.0	NW	54	(271, 271)	0.28	0.28	0.75
6	23	True	f	f	0.2820855829922948	1	-35.0	-36.0	-1.0	SE	54	(271, 271)	0.28	0.28	0.75
6	23	True	f	f	0.0296788680134341	1	-35.0	-36.0	-1.0	NW	54	(271, 271)	0.28	0.28	0.75
6	23	True	j	f	0.1167493129905778	0	-35.0	-34.0	1.0	NW	54	(271, 271)	0.28	0.28	0.75
6	23	True	j	j	0.2302426819805987	1	-35.0	-34.0	1.0	SE	54	(271, 271)	0.28	0.28	0.75
6	23	True	j	f	0.3143566790095065	0	-35.0	-34.0	1.0	SE	54	(271, 271)	0.28	0.28	0.75
6	23	True	f	f	0.2631896569801029	1	-35.0	-36.0	-1.0	NW	54	(271, 271)	0.28	0.28	0.75
6	23	True	f	f	0.2976344990020152	1	-35.0	-36.0	-1.0	SE	54	(271, 271)	0.28	0.28	0.75
6	23	True	f	f	0.1867542540130671	1	-35.0	-36.0	-1.0	SE	54	(271, 271)	0.28	0.28	0.75
6	23	True	j	j	0.0567572290019597	1	-35.0	-34.0	1.0	NW	54	(271, 271)	0.28	0.28	0.75
6	23	True	j	f	0.2103142429841682	0	-35.0	-34.0	1.0	SE	54	(271, 271)	0.28	0.28	0.75
6	23	True	j	j	0.3402327729854733	1	-35.0	-34.0	1.0	NW	54	(271, 271)	0.28	0.28	0.75
6	23	True	j	j	0.323686927993549	1	-35.0	-34.0	1.0	SE	54	(271, 271)	0.28	0.28	0.75
6	23	True	f	j	0.4301895829848945	0	-35.0	-36.0	-1.0	SE	54	(271, 271)	0.28	0.28	0.75
6	23	True	j	j	0.3932897190097719	1	-35.0	-34.0	1.0	SE	54	(271, 271)	0.28	0.28	0.75
6	23	True	j	j	0.3809188459999859	1	-35.0	-34.0	1.0	SE	54	(271, 271)	0.28	0.28	0.75
6	23	True	f	j	0.1636333689966704	0	-35.0	-36.0	-1.0	NW	54	(271, 271)	0.28	0.28	0.75
6	23	True	f	j	0.3728788089938462	0	-35.0	-36.0	-1.0	NW	54	(271, 271)	0.28	0.28	0.75
6	23	True	j	j	0.305210102989804	1	-35.0	-34.0	1.0	SE	54	(271, 271)	0.28	0.28	0.75
6	23	True	f	j	0.1292658599850256	0	-35.0	-36.0	-1.0	NW	54	(271, 271)	0.28	0.28	0.75
6	23	True	f	f	0.1084873370127752	1	-35.0	-36.0	-1.0	SE	54	(271, 271)	0.28	0.28	0.75
6	23	True	f	j	0.2337204089853912	0	-35.0	-36.0	-1.0	NW	54	(271, 271)	0.28	0.28	0.75
6	23	True	f	f	0.2437006730178836	1	-35.0	-36.0	-1.0	SE	54	(271, 271)	0.28	0.28	0.75
6	23	True	j	j	0.1085512280114926	1	-35.0	-34.0	1.0	SE	54	(271, 271)	0.28	0.28	0.75
6	23	True	f	j	0.4991479009913746	0	-35.0	-36.0	-1.0	NW	54	(271, 271)	0.28	0.28	0.75
6	23	True	j	j	0.1286393190093804	1	-35.0	-34.0	1.0	NW	54	(271, 271)	0.28	0.28	0.75
6	23	True	f	j	0.2892154290166218	0	-35.0	-36.0	-1.0	SE	54	(271, 271)	0.28	0.28	0.75
6	23	True	f	j	0.3127218009904027	0	-35.0	-36.0	-1.0	SE	54	(271, 271)	0.28	0.28	0.75
6	23	True	j	j	0.2779408140049781	1	-35.0	-34.0	1.0	SE	54	(271, 271)	0.28	0.28	0.75
6	23	True	j	j	0.9159064620034768	1	-35.0	-34.0	1.0	SE	54	(271, 271)	0.28	0.28	0.75
6	23	True	j	j	0.3615533249976579	1	-35.0	-34.0	1.0	NW	54	(271, 271)	0.28	0.28	0.75
6	23	True	f	j	0.136943720979616	0	-35.0	-36.0	-1.0	SE	54	(271, 271)	0.28	0.28	0.75
6	23	True	j	f	0.0444498849974479	0	-35.0	-34.0	1.0	SE	54	(271, 271)	0.28	0.28	0.75
6	23	True	f	f	0.0935099839989561	1	-35.0	-36.0	-1.0	NW	54	(271, 271)	0.28	0.28	0.75
6	23	True	j	j	0.3490607650019228	1	-35.0	-34.0	1.0	NW	54	(271, 271)	0.28	0.28	0.75
6	23	True	j	f	0.4083944489830173	0	-35.0	-34.0	1.0	NW	54	(271, 271)	0.28	0.28	0.75
6	23	True	f	j	0.1078786219877656	0	-35.0	-36.0	-1.0	SE	54	(271, 271)	0.28	0.28	0.75
6	23	True	j	f	0.2528446079813875	0	-35.0	-34.0	1.0	SE	54	(271, 271)	0.28	0.28	0.75
6	23	True	j	f	0.4077165109920315	0	-35.0	-34.0	1.0	NW	54	(271, 271)	0.28	0.28	0.75
6	23	True	j	j	0.3025869260018226	1	-35.0	-34.0	1.0	SE	54	(271, 271)	0.28	0.28	0.75
6	23	True	f	f	0.7933740800071973	1	-35.0	-36.0	-1.0	NW	54	(271, 271)	0.28	0.28	0.75
6	23	True	f	f	0.4721945140045136	1	-35.0	-36.0	-1.0	NW	54	(271, 271)	0.28	0.28	0.75
6	23	True	f	j	0.2958933390036691	0	-35.0	-36.0	-1.0	NW	54	(271, 271)	0.28	0.28	0.75
6	23	True	j	f	0.5365055970032699	0	-35.0	-34.0	1.0	NW	54	(271, 271)	0.28	0.28	0.75
6	23	True	j	j	0.276836164004635	1	-35.0	-34.0	1.0	NW	54	(271, 271)	0.28	0.28	0.75
6	23	True	f	f	0.1971498390194028	1	-35.0	-36.0	-1.0	SE	54	(271, 271)	0.28	0.28	0.75
6	23	True	f	f	0.2691667300241533	1	-35.0	-36.0	-1.0	SE	54	(271, 271)	0.28	0.28	0.75
6	23	True	j	f	0.316428968013497	0	-35.0	-34.0	1.0	SE	54	(271, 271)	0.28	0.28	0.75
6	23	True	j	f	0.2814538259990513	0	-35.0	-34.0	1.0	NW	54	(271, 271)	0.28	0.28	0.75
