# Supplementary material for: The curriculum effect in visual learning: The role of readout dimensionality
Source: PLoS Comput Biol. 2026 Jul 24;22(7):e1014553. doi: 10.1371/journal.pcbi.1014553 (PMC13432104; doi:10.1371/journal.pcbi.1014553)
Supplement: S1 Data — (ZIP) [file pcbi.1014553.s009.zip › Data_Final_for_Repository/Sequential_subjects/Subject006/20241205_Subject006_SEQ_Day_2.csv]

Participant ID	Age	Train	Correct Response	Response	Response time (s)	Correct	Reference Angle (deg)	Orientation (deg)	Angle Separation (deg)	Corner	Viewing Distance (cm)	Stimulus Size (px)	Fixation Time	Probe Time	Cue Time
6	23	True	f	f	0.165708212996833	1	-35.0	-40.0	-5.0	SE	48	(241, 241)	0.28	0.28	0.75
6	23	True	j	j	0.3243548150057904	1	-35.0	-30.0	5.0	SE	48	(241, 241)	0.28	0.28	0.75
6	23	True	j	f	0.5447902970190626	0	-35.0	-30.0	5.0	SE	48	(241, 241)	0.28	0.28	0.75
6	23	True	j	f	0.0920944130048155	0	-35.0	-30.0	5.0	NW	48	(241, 241)	0.28	0.28	0.75
6	23	True	j	j	0.4678250449942425	1	-35.0	-30.0	5.0	SE	48	(241, 241)	0.28	0.28	0.75
6	23	True	f	f	0.652555709995795	1	-35.0	-40.0	-5.0	NW	48	(241, 241)	0.28	0.28	0.75
6	23	True	j	j	0.5250230120145716	1	-35.0	-30.0	5.0	NW	48	(241, 241)	0.28	0.28	0.75
6	23	True	j	f	0.5377006780181546	0	-35.0	-30.0	5.0	SE	48	(241, 241)	0.28	0.28	0.75
6	23	True	j	f	0.4029571459977887	0	-35.0	-30.0	5.0	NW	48	(241, 241)	0.28	0.28	0.75
6	23	True	f	f	0.2623862710024696	1	-35.0	-40.0	-5.0	SE	48	(241, 241)	0.28	0.28	0.75
6	23	True	f	f	0.5966787000070326	1	-35.0	-40.0	-5.0	NW	48	(241, 241)	0.28	0.28	0.75
6	23	True	f	f	0.3324033640092239	1	-35.0	-40.0	-5.0	NW	48	(241, 241)	0.28	0.28	0.75
6	23	True	f	j	0.2865407979988958	0	-35.0	-40.0	-5.0	SE	48	(241, 241)	0.28	0.28	0.75
6	23	True	j	f	0.4852111439977307	0	-35.0	-30.0	5.0	NW	48	(241, 241)	0.28	0.28	0.75
6	23	True	j	f	0.3992925799975637	0	-35.0	-30.0	5.0	NW	48	(241, 241)	0.28	0.28	0.75
6	23	True	j	j	0.2113484669825993	1	-35.0	-30.0	5.0	SE	48	(241, 241)	0.28	0.28	0.75
6	23	True	j	j	0.404747149994364	1	-35.0	-30.0	5.0	SE	48	(241, 241)	0.28	0.28	0.75
6	23	True	f	f	0.3884461460111197	1	-35.0	-40.0	-5.0	SE	48	(241, 241)	0.28	0.28	0.75
6	23	True	j	j	0.3741976630117278	1	-35.0	-30.0	5.0	SE	48	(241, 241)	0.28	0.28	0.75
6	23	True	j	j	0.3661575689911842	1	-35.0	-30.0	5.0	SE	48	(241, 241)	0.28	0.28	0.75
6	23	True	j	j	0.576685134001309	1	-35.0	-30.0	5.0	SE	48	(241, 241)	0.28	0.28	0.75
6	23	True	f	f	0.3582424189953599	1	-35.0	-40.0	-5.0	NW	48	(241, 241)	0.28	0.28	0.75
6	23	True	f	f	0.5896447470004205	1	-35.0	-40.0	-5.0	SE	48	(241, 241)	0.28	0.28	0.75
6	23	True	j	j	0.5097835210035555	1	-35.0	-30.0	5.0	SE	48	(241, 241)	0.28	0.28	0.75
6	23	True	f	f	0.5140884340216871	1	-35.0	-40.0	-5.0	SE	48	(241, 241)	0.28	0.28	0.75
6	23	True	j	j	1.6169591410143769	1	-35.0	-30.0	5.0	NW	48	(241, 241)	0.28	0.28	0.75
6	23	True	f	f	0.3418910669861361	1	-35.0	-40.0	-5.0	NW	48	(241, 241)	0.28	0.28	0.75
6	23	True	j	f	0.2996883549785707	0	-35.0	-30.0	5.0	SE	48	(241, 241)	0.28	0.28	0.75
6	23	True	f	f	0.3837678859999869	1	-35.0	-40.0	-5.0	SE	48	(241, 241)	0.28	0.28	0.75
6	23	True	f	f	0.3522166199982166	1	-35.0	-40.0	-5.0	NW	48	(241, 241)	0.28	0.28	0.75
6	23	True	j	j	0.2776501400221605	1	-35.0	-30.0	5.0	NW	48	(241, 241)	0.28	0.28	0.75
6	23	True	j	j	0.3101763179874979	1	-35.0	-30.0	5.0	SE	48	(241, 241)	0.28	0.28	0.75
6	23	True	f	f	0.3887794739857781	1	-35.0	-40.0	-5.0	NW	48	(241, 241)	0.28	0.28	0.75
6	23	True	f	f	0.3136431340244598	1	-35.0	-40.0	-5.0	NW	48	(241, 241)	0.28	0.28	0.75
6	23	True	j	j	0.3122881710005458	1	-35.0	-30.0	5.0	NW	48	(241, 241)	0.28	0.28	0.75
6	23	True	j	j	0.3048699170176405	1	-35.0	-30.0	5.0	NW	48	(241, 241)	0.28	0.28	0.75
6	23	True	f	f	0.4233468400198035	1	-35.0	-40.0	-5.0	NW	48	(241, 241)	0.28	0.28	0.75
6	23	True	j	j	0.5696269950130954	1	-35.0	-30.0	5.0	SE	48	(241, 241)	0.28	0.28	0.75
6	23	True	j	j	0.3925635850173421	1	-35.0	-30.0	5.0	SE	48	(241, 241)	0.28	0.28	0.75
6	23	True	j	j	0.7360490980208851	1	-35.0	-30.0	5.0	NW	48	(241, 241)	0.28	0.28	0.75
6	23	True	f	f	0.254609520023223	1	-35.0	-40.0	-5.0	SE	48	(241, 241)	0.28	0.28	0.75
6	23	True	j	j	0.3078197819995694	1	-35.0	-30.0	5.0	SE	48	(241, 241)	0.28	0.28	0.75
6	23	True	f	f	0.1190412990108598	1	-35.0	-40.0	-5.0	SE	48	(241, 241)	0.28	0.28	0.75
6	23	True	f	f	0.3093845430121291	1	-35.0	-40.0	-5.0	SE	48	(241, 241)	0.28	0.28	0.75
6	23	True	j	j	0.3062187960022129	1	-35.0	-30.0	5.0	NW	48	(241, 241)	0.28	0.28	0.75
6	23	True	j	j	0.3031058019842021	1	-35.0	-30.0	5.0	SE	48	(241, 241)	0.28	0.28	0.75
6	23	True	f	j	0.1515849480056204	0	-35.0	-40.0	-5.0	SE	48	(241, 241)	0.28	0.28	0.75
6	23	True	j	j	0.3133835510234348	1	-35.0	-30.0	5.0	NW	48	(241, 241)	0.28	0.28	0.75
6	23	True	j	j	0.3305351359886117	1	-35.0	-30.0	5.0	NW	48	(241, 241)	0.28	0.28	0.75
6	23	True	j	j	0.2100375260051805	1	-35.0	-30.0	5.0	NW	48	(241, 241)	0.28	0.28	0.75
6	23	True	j	j	0.2338795990217477	1	-35.0	-30.0	5.0	SE	48	(241, 241)	0.28	0.28	0.75
6	23	True	j	j	0.3937348250183277	1	-35.0	-30.0	5.0	SE	48	(241, 241)	0.28	0.28	0.75
6	23	True	j	j	0.5915090170165058	1	-35.0	-30.0	5.0	SE	48	(241, 241)	0.28	0.28	0.75
6	23	True	j	j	0.2901986819924786	1	-35.0	-30.0	5.0	SE	48	(241, 241)	0.28	0.28	0.75
6	23	True	j	j	0.2247751569957472	1	-35.0	-30.0	5.0	SE	48	(241, 241)	0.28	0.28	0.75
6	23	True	j	j	0.0672735330008436	1	-35.0	-30.0	5.0	NW	48	(241, 241)	0.28	0.28	0.75
6	23	True	j	j	0.0314452629827428	1	-35.0	-30.0	5.0	NW	48	(241, 241)	0.28	0.28	0.75
6	23	True	j	j	0.307740518997889	1	-35.0	-30.0	5.0	NW	48	(241, 241)	0.28	0.28	0.75
6	23	True	j	j	0.3030906229978427	1	-35.0	-30.0	5.0	NW	48	(241, 241)	0.28	0.28	0.75
6	23	True	j	j	0.4628363880037796	1	-35.0	-30.0	5.0	NW	48	(241, 241)	0.28	0.28	0.75
6	23	True	f	f	0.3656641010020394	1	-35.0	-40.0	-5.0	NW	48	(241, 241)	0.28	0.28	0.75
6	23	True	f	f	0.2807770759973209	1	-35.0	-40.0	-5.0	SE	48	(241, 241)	0.28	0.28	0.75
6	23	True	j	j	0.1557454120193142	1	-35.0	-30.0	5.0	NW	48	(241, 241)	0.28	0.28	0.75
6	23	True	f	f	0.3083485279930755	1	-35.0	-40.0	-5.0	SE	48	(241, 241)	0.28	0.28	0.75
6	23	True	j	j	0.6065895869978704	1	-35.0	-30.0	5.0	SE	48	(241, 241)	0.28	0.28	0.75
6	23	True	j	j	0.3337952159927226	1	-35.0	-30.0	5.0	SE	48	(241, 241)	0.28	0.28	0.75
6	23	True	j	j	0.5831081039796118	1	-35.0	-30.0	5.0	SE	48	(241, 241)	0.28	0.28	0.75
6	23	True	f	f	1.239492855995195	1	-35.0	-40.0	-5.0	SE	48	(241, 241)	0.28	0.28	0.75
6	23	True	f	f	0.0071872830158099	1	-35.0	-40.0	-5.0	SE	48	(241, 241)	0.28	0.28	0.75
6	23	True	j	j	0.7851313590072095	1	-35.0	-30.0	5.0	SE	48	(241, 241)	0.28	0.28	0.75
6	23	True	j	j	0.3523937359859701	1	-35.0	-30.0	5.0	NW	48	(241, 241)	0.28	0.28	0.75
6	23	True	j	j	0.2269823820097372	1	-35.0	-30.0	5.0	NW	48	(241, 241)	0.28	0.28	0.75
6	23	True	j	j	0.4109253979986533	1	-35.0	-30.0	5.0	SE	48	(241, 241)	0.28	0.28	0.75
6	23	True	f	f	0.2894704659993294	1	-35.0	-40.0	-5.0	NW	48	(241, 241)	0.28	0.28	0.75
6	23	True	j	j	0.2395694090228062	1	-35.0	-30.0	5.0	SE	48	(241, 241)	0.28	0.28	0.75
6	23	True	f	f	0.2949175309913698	1	-35.0	-40.0	-5.0	NW	48	(241, 241)	0.28	0.28	0.75
6	23	True	j	j	0.2284705539932474	1	-35.0	-30.0	5.0	SE	48	(241, 241)	0.28	0.28	0.75
6	23	True	j	j	0.2578621589927934	1	-35.0	-30.0	5.0	SE	48	(241, 241)	0.28	0.28	0.75
6	23	True	j	j	0.2014982850232627	1	-35.0	-30.0	5.0	NW	48	(241, 241)	0.28	0.28	0.75
6	23	True	j	j	0.2915446320257615	1	-35.0	-30.0	5.0	SE	48	(241, 241)	0.28	0.28	0.75
6	23	True	f	f	0.0928053700190503	1	-35.0	-40.0	-5.0	SE	48	(241, 241)	0.28	0.28	0.75
6	23	True	f	f	0.2800045500043779	1	-35.0	-40.0	-5.0	NW	48	(241, 241)	0.28	0.28	0.75
6	23	True	j	j	0.2576801310060546	1	-35.0	-30.0	5.0	SE	48	(241, 241)	0.28	0.28	0.75
6	23	True	f	f	0.2528388369828462	1	-35.0	-40.0	-5.0	NW	48	(241, 241)	0.28	0.28	0.75
6	23	True	j	j	0.3391751510207541	1	-35.0	-30.0	5.0	NW	48	(241, 241)	0.28	0.28	0.75
6	23	True	f	f	0.3726740560086909	1	-35.0	-40.0	-5.0	SE	48	(241, 241)	0.28	0.28	0.75
6	23	True	f	f	0.3270663050061557	1	-35.0	-40.0	-5.0	NW	48	(241, 241)	0.28	0.28	0.75
6	23	True	j	j	0.3510325179959181	1	-35.0	-30.0	5.0	NW	48	(241, 241)	0.28	0.28	0.75
6	23	True	j	j	0.3246143920114264	1	-35.0	-30.0	5.0	SE	48	(241, 241)	0.28	0.28	0.75
6	23	True	j	j	0.2155458540073596	1	-35.0	-30.0	5.0	NW	48	(241, 241)	0.28	0.28	0.75
6	23	True	f	f	0.3189956159912981	1	-35.0	-40.0	-5.0	NW	48	(241, 241)	0.28	0.28	0.75
6	23	True	j	j	0.2408334070059936	1	-35.0	-30.0	5.0	NW	48	(241, 241)	0.28	0.28	0.75
6	23	True	j	j	0.2825065939978231	1	-35.0	-30.0	5.0	SE	48	(241, 241)	0.28	0.28	0.75
6	23	True	f	f	0.2404802620003465	1	-35.0	-40.0	-5.0	SE	48	(241, 241)	0.28	0.28	0.75
6	23	True	j	j	0.3675959069805685	1	-35.0	-30.0	5.0	NW	48	(241, 241)	0.28	0.28	0.75
6	23	True	f	f	0.4947512249927968	1	-35.0	-40.0	-5.0	NW	48	(241, 241)	0.28	0.28	0.75
6	23	True	j	j	0.4976004799827933	1	-35.0	-30.0	5.0	SE	48	(241, 241)	0.28	0.28	0.75
6	23	True	j	j	0.1644219569861889	1	-35.0	-30.0	5.0	SE	48	(241, 241)	0.28	0.28	0.75
6	23	True	j	j	0.2287012949818745	1	-35.0	-30.0	5.0	NW	48	(241, 241)	0.28	0.28	0.75
6	23	True	j	j	0.1293317099916748	1	-35.0	-30.0	5.0	SE	48	(241, 241)	0.28	0.28	0.75
6	23	True	j	j	0.3171374649973586	1	-35.0	-30.0	5.0	SE	48	(241, 241)	0.28	0.28	0.75
6	23	True	f	f	0.3523675590113271	1	-35.0	-40.0	-5.0	NW	48	(241, 241)	0.28	0.28	0.75
6	23	True	f	f	0.0403999489790294	1	-35.0	-40.0	-5.0	NW	48	(241, 241)	0.28	0.28	0.75
6	23	True	j	j	0.3864424730127211	1	-35.0	-30.0	5.0	SE	48	(241, 241)	0.28	0.28	0.75
6	23	True	j	j	0.3891511740221176	1	-35.0	-30.0	5.0	SE	48	(241, 241)	0.28	0.28	0.75
6	23	True	j	j	0.2283046400116291	1	-35.0	-30.0	5.0	NW	48	(241, 241)	0.28	0.28	0.75
6	23	True	j	j	0.2049351290042977	1	-35.0	-30.0	5.0	NW	48	(241, 241)	0.28	0.28	0.75
6	23	True	j	j	0.0370882900024298	1	-35.0	-30.0	5.0	SE	48	(241, 241)	0.28	0.28	0.75
6	23	True	f	f	0.2213448430120479	1	-35.0	-40.0	-5.0	SE	48	(241, 241)	0.28	0.28	0.75
6	23	True	j	j	0.220354324002983	1	-35.0	-30.0	5.0	SE	48	(241, 241)	0.28	0.28	0.75
6	23	True	f	f	0.3317752339935396	1	-35.0	-40.0	-5.0	NW	48	(241, 241)	0.28	0.28	0.75
6	23	True	f	f	0.265952200978063	1	-35.0	-40.0	-5.0	NW	48	(241, 241)	0.28	0.28	0.75
6	23	True	f	f	0.276829843991436	1	-35.0	-40.0	-5.0	SE	48	(241, 241)	0.28	0.28	0.75
6	23	True	j	j	0.3770343979995232	1	-35.0	-30.0	5.0	SE	48	(241, 241)	0.28	0.28	0.75
6	23	True	j	j	0.2743626559968106	1	-35.0	-30.0	5.0	NW	48	(241, 241)	0.28	0.28	0.75
6	23	True	f	f	0.3028460450004786	1	-35.0	-40.0	-5.0	NW	48	(241, 241)	0.28	0.28	0.75
6	23	True	f	f	0.2965184829954523	1	-35.0	-40.0	-5.0	NW	48	(241, 241)	0.28	0.28	0.75
6	23	True	j	j	0.3094160519831348	1	-35.0	-30.0	5.0	NW	48	(241, 241)	0.28	0.28	0.75
6	23	True	j	j	0.2749760820006486	1	-35.0	-30.0	5.0	SE	48	(241, 241)	0.28	0.28	0.75
6	23	True	f	f	0.4537076360138599	1	-35.0	-40.0	-5.0	NW	48	(241, 241)	0.28	0.28	0.75
6	23	True	f	f	0.1620569649967365	1	-35.0	-40.0	-5.0	SE	48	(241, 241)	0.28	0.28	0.75
6	23	True	f	f	0.2940546750032808	1	-35.0	-40.0	-5.0	SE	48	(241, 241)	0.28	0.28	0.75
6	23	True	j	j	0.2721188229916151	1	-35.0	-30.0	5.0	NW	48	(241, 241)	0.28	0.28	0.75
6	23	True	j	j	0.3855387829826213	1	-35.0	-30.0	5.0	NW	48	(241, 241)	0.28	0.28	0.75
6	23	True	j	j	0.2811670849914662	1	-35.0	-30.0	5.0	SE	48	(241, 241)	0.28	0.28	0.75
6	23	True	f	f	0.292583424015902	1	-35.0	-40.0	-5.0	SE	48	(241, 241)	0.28	0.28	0.75
6	23	True	f	f	0.3014358259970322	1	-35.0	-40.0	-5.0	NW	48	(241, 241)	0.28	0.28	0.75
6	23	True	f	f	0.2955061949905939	1	-35.0	-40.0	-5.0	SE	48	(241, 241)	0.28	0.28	0.75
6	23	True	j	j	0.4959311040001921	1	-35.0	-30.0	5.0	NW	48	(241, 241)	0.28	0.28	0.75
6	23	True	f	f	0.5179883039963897	1	-35.0	-40.0	-5.0	NW	48	(241, 241)	0.28	0.28	0.75
6	23	True	f	f	0.3353693690150976	1	-35.0	-40.0	-5.0	SE	48	(241, 241)	0.28	0.28	0.75
6	23	True	j	j	0.2221430939971469	1	-35.0	-30.0	5.0	NW	48	(241, 241)	0.28	0.28	0.75
6	23	True	j	j	0.3700889379833825	1	-35.0	-30.0	5.0	NW	48	(241, 241)	0.28	0.28	0.75
6	23	True	j	j	0.4362917040125467	1	-35.0	-30.0	5.0	SE	48	(241, 241)	0.28	0.28	0.75
6	23	True	f	f	0.2775315309991129	1	-35.0	-40.0	-5.0	NW	48	(241, 241)	0.28	0.28	0.75
6	23	True	f	f	0.2800843190052546	1	-35.0	-40.0	-5.0	SE	48	(241, 241)	0.28	0.28	0.75
6	23	True	f	f	0.0388173499959521	1	-35.0	-40.0	-5.0	SE	48	(241, 241)	0.28	0.28	0.75
6	23	True	j	j	0.1835229839780368	1	-35.0	-30.0	5.0	SE	48	(241, 241)	0.28	0.28	0.75
6	23	True	f	f	0.2727908910019323	1	-35.0	-40.0	-5.0	SE	48	(241, 241)	0.28	0.28	0.75
6	23	True	j	j	0.3138553480093833	1	-35.0	-30.0	5.0	SE	48	(241, 241)	0.28	0.28	0.75
6	23	True	j	j	0.3329793459852226	1	-35.0	-30.0	5.0	NW	48	(241, 241)	0.28	0.28	0.75
6	23	True	f	f	0.2732978730055038	1	-35.0	-40.0	-5.0	SE	48	(241, 241)	0.28	0.28	0.75
6	23	True	f	f	0.4859574869915377	1	-35.0	-40.0	-5.0	SE	48	(241, 241)	0.28	0.28	0.75
6	23	True	j	j	0.501254113012692	1	-35.0	-30.0	5.0	NW	48	(241, 241)	0.28	0.28	0.75
6	23	True	j	j	0.5865388450038154	1	-35.0	-30.0	5.0	SE	48	(241, 241)	0.28	0.28	0.75
6	23	True	j	j	0.2774218199774623	1	-35.0	-30.0	5.0	SE	48	(241, 241)	0.28	0.28	0.75
6	23	True	f	f	0.2866635190148372	1	-35.0	-40.0	-5.0	SE	48	(241, 241)	0.28	0.28	0.75
6	23	True	f	f	0.5064349210006185	1	-35.0	-40.0	-5.0	NW	48	(241, 241)	0.28	0.28	0.75
6	23	True	f	f	0.9882714889827184	1	-35.0	-40.0	-5.0	SE	48	(241, 241)	0.28	0.28	0.75
6	23	True	f	f	0.4158503199869301	1	-35.0	-40.0	-5.0	SE	48	(241, 241)	0.28	0.28	0.75
6	23	True	f	f	0.3151261160091962	1	-35.0	-40.0	-5.0	SE	48	(241, 241)	0.28	0.28	0.75
6	23	True	f	f	0.2601878840068821	1	-35.0	-40.0	-5.0	SE	48	(241, 241)	0.28	0.28	0.75
6	23	True	f	f	0.3459891219972633	1	-35.0	-40.0	-5.0	SE	48	(241, 241)	0.28	0.28	0.75
6	23	True	f	f	0.2723535139812156	1	-35.0	-40.0	-5.0	SE	48	(241, 241)	0.28	0.28	0.75
6	23	True	f	f	0.2253469979914371	1	-35.0	-40.0	-5.0	SE	48	(241, 241)	0.28	0.28	0.75
6	23	True	f	f	0.3026366579870228	1	-35.0	-40.0	-5.0	NW	48	(241, 241)	0.28	0.28	0.75
6	23	True	j	j	0.3121356950141489	1	-35.0	-30.0	5.0	SE	48	(241, 241)	0.28	0.28	0.75
6	23	True	j	j	0.3008877520042006	1	-35.0	-30.0	5.0	SE	48	(241, 241)	0.28	0.28	0.75
6	23	True	j	j	0.2707764460064936	1	-35.0	-30.0	5.0	NW	48	(241, 241)	0.28	0.28	0.75
6	23	True	f	f	0.2479084170190617	1	-35.0	-40.0	-5.0	NW	48	(241, 241)	0.28	0.28	0.75
6	23	True	j	j	0.076724203012418	1	-35.0	-30.0	5.0	SE	48	(241, 241)	0.28	0.28	0.75
6	23	True	f	f	0.314458275999641	1	-35.0	-40.0	-5.0	NW	48	(241, 241)	0.28	0.28	0.75
6	23	True	f	f	0.3073018210125156	1	-35.0	-40.0	-5.0	NW	48	(241, 241)	0.28	0.28	0.75
6	23	True	j	j	0.3419994809955824	1	-35.0	-30.0	5.0	SE	48	(241, 241)	0.28	0.28	0.75
6	23	True	j	j	0.4164925439981743	1	-35.0	-30.0	5.0	NW	48	(241, 241)	0.28	0.28	0.75
6	23	True	j	j	0.2603128460177686	1	-35.0	-30.0	5.0	NW	48	(241, 241)	0.28	0.28	0.75
6	23	True	f	f	0.2142639929952565	1	-35.0	-40.0	-5.0	NW	48	(241, 241)	0.28	0.28	0.75
6	23	True	j	j	0.2437606310122646	1	-35.0	-30.0	5.0	NW	48	(241, 241)	0.28	0.28	0.75
6	23	True	j	j	0.4262901149922982	1	-35.0	-30.0	5.0	NW	48	(241, 241)	0.28	0.28	0.75
6	23	True	j	j	0.3364319039974361	1	-35.0	-30.0	5.0	SE	48	(241, 241)	0.28	0.28	0.75
6	23	True	j	j	0.449961306003388	1	-35.0	-30.0	5.0	SE	48	(241, 241)	0.28	0.28	0.75
6	23	True	f	f	0.3690663609886542	1	-35.0	-40.0	-5.0	SE	48	(241, 241)	0.28	0.28	0.75
6	23	True	j	j	0.4579363260127138	1	-35.0	-30.0	5.0	NW	48	(241, 241)	0.28	0.28	0.75
6	23	True	j	j	0.5839213510043919	1	-35.0	-30.0	5.0	SE	48	(241, 241)	0.28	0.28	0.75
6	23	True	f	f	0.1481323320185765	1	-35.0	-40.0	-5.0	SE	48	(241, 241)	0.28	0.28	0.75
6	23	True	j	j	0.037072047998663	1	-35.0	-30.0	5.0	NW	48	(241, 241)	0.28	0.28	0.75
6	23	True	f	f	0.7802394579921383	1	-35.0	-40.0	-5.0	SE	48	(241, 241)	0.28	0.28	0.75
6	23	True	f	f	0.3473048940068111	1	-35.0	-40.0	-5.0	SE	48	(241, 241)	0.28	0.28	0.75
6	23	True	f	f	0.4226515439804643	1	-35.0	-40.0	-5.0	NW	48	(241, 241)	0.28	0.28	0.75
6	23	True	j	j	0.2922493340156507	1	-35.0	-30.0	5.0	NW	48	(241, 241)	0.28	0.28	0.75
6	23	True	f	f	0.3259771290177014	1	-35.0	-40.0	-5.0	SE	48	(241, 241)	0.28	0.28	0.75
6	23	True	j	j	0.3963357190077659	1	-35.0	-30.0	5.0	SE	48	(241, 241)	0.28	0.28	0.75
6	23	True	f	f	0.1731333860079758	1	-35.0	-40.0	-5.0	SE	48	(241, 241)	0.28	0.28	0.75
6	23	True	j	j	0.4759022840007674	1	-35.0	-30.0	5.0	NW	48	(241, 241)	0.28	0.28	0.75
6	23	True	f	f	0.3255760390020441	1	-35.0	-40.0	-5.0	NW	48	(241, 241)	0.28	0.28	0.75
6	23	True	f	f	0.2650483380130026	1	-35.0	-40.0	-5.0	NW	48	(241, 241)	0.28	0.28	0.75
6	23	True	f	f	0.4213010310195386	1	-35.0	-40.0	-5.0	SE	48	(241, 241)	0.28	0.28	0.75
6	23	True	j	j	0.5705533559957985	1	-35.0	-30.0	5.0	NW	48	(241, 241)	0.28	0.28	0.75
6	23	True	j	j	0.4591084480052814	1	-35.0	-30.0	5.0	SE	48	(241, 241)	0.28	0.28	0.75
6	23	True	f	f	0.1919323140173219	1	-35.0	-40.0	-5.0	SE	48	(241, 241)	0.28	0.28	0.75
6	23	True	f	f	0.0048645520000718	1	-35.0	-40.0	-5.0	NW	48	(241, 241)	0.28	0.28	0.75
6	23	True	f	f	0.2209879709989763	1	-35.0	-40.0	-5.0	SE	48	(241, 241)	0.28	0.28	0.75
6	23	True	f	f	0.3727049400040414	1	-35.0	-40.0	-5.0	SE	48	(241, 241)	0.28	0.28	0.75
6	23	True	j	j	0.3761815820180345	1	-35.0	-30.0	5.0	SE	48	(241, 241)	0.28	0.28	0.75
6	23	True	j	j	0.3761522580171004	1	-35.0	-30.0	5.0	NW	48	(241, 241)	0.28	0.28	0.75
6	23	True	j	j	0.959991700015962	1	-35.0	-30.0	5.0	SE	48	(241, 241)	0.28	0.28	0.75
6	23	True	f	f	0.7758664829889312	1	-35.0	-40.0	-5.0	SE	48	(241, 241)	0.28	0.28	0.75
6	23	True	j	j	0.4119926390121691	1	-35.0	-30.0	5.0	SE	48	(241, 241)	0.28	0.28	0.75
6	23	True	f	f	0.3382604850048665	1	-35.0	-40.0	-5.0	SE	48	(241, 241)	0.28	0.28	0.75
6	23	True	j	j	0.4446869230014272	1	-35.0	-30.0	5.0	NW	48	(241, 241)	0.28	0.28	0.75
6	23	True	f	f	0.8228403060056735	1	-35.0	-40.0	-5.0	SE	48	(241, 241)	0.28	0.28	0.75
6	23	True	f	f	0.3787037480215076	1	-35.0	-40.0	-5.0	SE	48	(241, 241)	0.28	0.28	0.75
6	23	True	j	j	0.4212034799857065	1	-35.0	-30.0	5.0	SE	48	(241, 241)	0.28	0.28	0.75
6	23	True	f	f	0.35725376199116	1	-35.0	-40.0	-5.0	NW	48	(241, 241)	0.28	0.28	0.75
6	23	True	j	j	0.2790998670097906	1	-35.0	-30.0	5.0	SE	48	(241, 241)	0.28	0.28	0.75
6	23	True	f	f	0.4653615940187592	1	-35.0	-40.0	-5.0	NW	48	(241, 241)	0.28	0.28	0.75
6	23	True	j	j	0.3042280910012778	1	-35.0	-30.0	5.0	SE	48	(241, 241)	0.28	0.28	0.75
6	23	True	j	j	1.2598475920094645	1	-35.0	-30.0	5.0	NW	48	(241, 241)	0.28	0.28	0.75
6	23	True	f	f	0.3742452949809376	1	-35.0	-40.0	-5.0	SE	48	(241, 241)	0.28	0.28	0.75
6	23	True	f	f	0.623321418010164	1	-35.0	-40.0	-5.0	NW	48	(241, 241)	0.28	0.28	0.75
6	23	True	j	j	0.7652053209894802	1	-35.0	-30.0	5.0	NW	48	(241, 241)	0.28	0.28	0.75
6	23	True	j	j	0.3802860990108456	1	-35.0	-30.0	5.0	NW	48	(241, 241)	0.28	0.28	0.75
6	23	True	f	f	0.5409529480093624	1	-35.0	-40.0	-5.0	SE	48	(241, 241)	0.28	0.28	0.75
6	23	True	j	j	0.3901045699894894	1	-35.0	-30.0	5.0	NW	48	(241, 241)	0.28	0.28	0.75
6	23	True	f	f	0.5393635500222445	1	-35.0	-40.0	-5.0	SE	48	(241, 241)	0.28	0.28	0.75
6	23	True	j	j	0.1170969080121722	1	-35.0	-30.0	5.0	NW	48	(241, 241)	0.28	0.28	0.75
6	23	True	j	j	0.2908520170021802	1	-35.0	-30.0	5.0	NW	48	(241, 241)	0.28	0.28	0.75
6	23	True	j	j	0.2766412470082287	1	-35.0	-30.0	5.0	NW	48	(241, 241)	0.28	0.28	0.75
6	23	True	f	f	0.4186719580029603	1	-35.0	-40.0	-5.0	SE	48	(241, 241)	0.28	0.28	0.75
6	23	True	j	j	0.1068148839985951	1	-35.0	-30.0	5.0	NW	48	(241, 241)	0.28	0.28	0.75
6	23	True	j	j	0.2034989739768207	1	-35.0	-30.0	5.0	SE	48	(241, 241)	0.28	0.28	0.75
6	23	True	f	f	0.5294250449805986	1	-35.0	-40.0	-5.0	NW	48	(241, 241)	0.28	0.28	0.75
6	23	True	j	j	0.3140561940090265	1	-35.0	-30.0	5.0	SE	48	(241, 241)	0.28	0.28	0.75
6	23	True	j	j	0.3133302930218633	1	-35.0	-30.0	5.0	SE	48	(241, 241)	0.28	0.28	0.75
6	23	True	f	f	0.3031054440070875	1	-35.0	-40.0	-5.0	NW	48	(241, 241)	0.28	0.28	0.75
6	23	True	f	f	0.3223938419832848	1	-35.0	-40.0	-5.0	NW	48	(241, 241)	0.28	0.28	0.75
6	23	True	j	j	0.3786854170029983	1	-35.0	-30.0	5.0	SE	48	(241, 241)	0.28	0.28	0.75
6	23	True	j	j	0.968739141972037	1	-35.0	-30.0	5.0	SE	48	(241, 241)	0.28	0.28	0.75
6	23	True	f	f	0.6658949739939999	1	-35.0	-40.0	-5.0	SE	48	(241, 241)	0.28	0.28	0.75
6	23	True	j	j	0.3551565780071541	1	-35.0	-30.0	5.0	SE	48	(241, 241)	0.28	0.28	0.75
6	23	True	j	j	0.6396094670053571	1	-35.0	-30.0	5.0	NW	48	(241, 241)	0.28	0.28	0.75
6	23	True	j	j	0.3404482019832358	1	-35.0	-30.0	5.0	SE	48	(241, 241)	0.28	0.28	0.75
6	23	True	f	f	0.3449975829862524	1	-35.0	-40.0	-5.0	NW	48	(241, 241)	0.28	0.28	0.75
6	23	True	j	j	0.3794951759919058	1	-35.0	-30.0	5.0	NW	48	(241, 241)	0.28	0.28	0.75
6	23	True	j	j	0.3663452710025012	1	-35.0	-30.0	5.0	NW	48	(241, 241)	0.28	0.28	0.75
6	23	True	f	f	0.4004916330159176	1	-35.0	-40.0	-5.0	SE	48	(241, 241)	0.28	0.28	0.75
6	23	True	j	j	0.5598938780021854	1	-35.0	-30.0	5.0	SE	48	(241, 241)	0.28	0.28	0.75
6	23	True	j	j	0.8734411860059481	1	-35.0	-30.0	5.0	SE	48	(241, 241)	0.28	0.28	0.75
6	23	True	f	f	0.3743401039973832	1	-35.0	-40.0	-5.0	NW	48	(241, 241)	0.28	0.28	0.75
6	23	True	j	j	1.1681622309843078	1	-35.0	-30.0	5.0	SE	48	(241, 241)	0.28	0.28	0.75
6	23	True	j	j	0.1194412420154549	1	-35.0	-30.0	5.0	NW	48	(241, 241)	0.28	0.28	0.75
6	23	True	f	f	0.2755208740127273	1	-35.0	-40.0	-5.0	NW	48	(241, 241)	0.28	0.28	0.75
6	23	True	j	j	0.4002562510140706	1	-35.0	-30.0	5.0	NW	48	(241, 241)	0.28	0.28	0.75
6	23	True	f	f	0.1184144059952814	1	-35.0	-40.0	-5.0	SE	48	(241, 241)	0.28	0.28	0.75
6	23	True	j	j	0.2880736069928389	1	-35.0	-30.0	5.0	NW	48	(241, 241)	0.28	0.28	0.75
6	23	True	j	j	0.2650042099994607	1	-35.0	-30.0	5.0	NW	48	(241, 241)	0.28	0.28	0.75
6	23	True	j	j	0.2562570740119554	1	-35.0	-30.0	5.0	SE	48	(241, 241)	0.28	0.28	0.75
6	23	True	j	j	0.3186967090005055	1	-35.0	-30.0	5.0	NW	48	(241, 241)	0.28	0.28	0.75
6	23	True	f	f	0.2280970629944931	1	-35.0	-40.0	-5.0	SE	48	(241, 241)	0.28	0.28	0.75
6	23	True	j	j	0.2828236400091555	1	-35.0	-30.0	5.0	SE	48	(241, 241)	0.28	0.28	0.75
6	23	True	j	j	0.2329655689827632	1	-35.0	-30.0	5.0	NW	48	(241, 241)	0.28	0.28	0.75
6	23	True	f	f	0.2812325269915163	1	-35.0	-40.0	-5.0	NW	48	(241, 241)	0.28	0.28	0.75
6	23	True	f	f	0.2558555830037221	1	-35.0	-40.0	-5.0	NW	48	(241, 241)	0.28	0.28	0.75
6	23	True	f	f	0.1698514760064426	1	-35.0	-40.0	-5.0	NW	48	(241, 241)	0.28	0.28	0.75
6	23	True	f	f	0.3144365870102774	1	-35.0	-40.0	-5.0	NW	48	(241, 241)	0.28	0.28	0.75
6	23	True	j	j	0.3458171960082836	1	-35.0	-30.0	5.0	NW	48	(241, 241)	0.28	0.28	0.75
6	23	True	f	f	0.4231471419916488	1	-35.0	-40.0	-5.0	NW	48	(241, 241)	0.28	0.28	0.75
6	23	True	j	j	0.3423337700078264	1	-35.0	-30.0	5.0	NW	48	(241, 241)	0.28	0.28	0.75
6	23	True	j	j	0.2007567280088551	1	-35.0	-30.0	5.0	NW	48	(241, 241)	0.28	0.28	0.75
6	23	True	f	f	0.3462732789921574	1	-35.0	-40.0	-5.0	NW	48	(241, 241)	0.28	0.28	0.75
6	23	True	f	f	0.1830331009987276	1	-35.0	-40.0	-5.0	SE	48	(241, 241)	0.28	0.28	0.75
6	23	True	j	j	0.3545456230058335	1	-35.0	-30.0	5.0	SE	48	(241, 241)	0.28	0.28	0.75
6	23	True	j	j	0.5709410500130616	1	-35.0	-30.0	5.0	NW	48	(241, 241)	0.28	0.28	0.75
6	23	True	j	j	0.3461440300161484	1	-35.0	-30.0	5.0	SE	48	(241, 241)	0.28	0.28	0.75
6	23	True	j	j	0.27495555600035	1	-35.0	-30.0	5.0	SE	48	(241, 241)	0.28	0.28	0.75
6	23	True	j	j	0.3656132050091401	1	-35.0	-30.0	5.0	NW	48	(241, 241)	0.28	0.28	0.75
6	23	True	j	j	0.2594399250228889	1	-35.0	-30.0	5.0	NW	48	(241, 241)	0.28	0.28	0.75
6	23	True	j	j	0.3217274720082059	1	-35.0	-30.0	5.0	SE	48	(241, 241)	0.28	0.28	0.75
6	23	True	j	j	0.3123718670103699	1	-35.0	-30.0	5.0	NW	48	(241, 241)	0.28	0.28	0.75
6	23	True	f	f	0.4023929250251967	1	-35.0	-40.0	-5.0	SE	48	(241, 241)	0.28	0.28	0.75
6	23	True	j	j	0.4451011880009901	1	-35.0	-30.0	5.0	NW	48	(241, 241)	0.28	0.28	0.75
6	23	True	f	f	0.1252787260164041	1	-35.0	-40.0	-5.0	SE	48	(241, 241)	0.28	0.28	0.75
6	23	True	f	f	0.3054326979909092	1	-35.0	-40.0	-5.0	NW	48	(241, 241)	0.28	0.28	0.75
6	23	True	f	f	0.2247885580000002	1	-35.0	-40.0	-5.0	NW	48	(241, 241)	0.28	0.28	0.75
6	23	True	f	f	0.3418914139911067	1	-35.0	-40.0	-5.0	NW	48	(241, 241)	0.28	0.28	0.75
6	23	True	f	f	0.3418044349818956	1	-35.0	-40.0	-5.0	NW	48	(241, 241)	0.28	0.28	0.75
6	23	True	f	f	0.3642999979783781	1	-35.0	-40.0	-5.0	SE	48	(241, 241)	0.28	0.28	0.75
6	23	True	f	f	0.2083169459947385	1	-35.0	-40.0	-5.0	NW	48	(241, 241)	0.28	0.28	0.75
6	23	True	j	j	0.2559132140013389	1	-35.0	-30.0	5.0	SE	48	(241, 241)	0.28	0.28	0.75
6	23	True	j	j	0.2006152000103611	1	-35.0	-30.0	5.0	NW	48	(241, 241)	0.28	0.28	0.75
6	23	True	f	f	0.3370918639993761	1	-35.0	-40.0	-5.0	SE	48	(241, 241)	0.28	0.28	0.75
6	23	True	j	j	0.2297666750091593	1	-35.0	-30.0	5.0	NW	48	(241, 241)	0.28	0.28	0.75
6	23	True	f	f	0.2669993389863521	1	-35.0	-40.0	-5.0	SE	48	(241, 241)	0.28	0.28	0.75
6	23	True	f	f	0.2839567629853263	1	-35.0	-40.0	-5.0	NW	48	(241, 241)	0.28	0.28	0.75
6	23	True	f	f	0.4407269140065182	1	-35.0	-40.0	-5.0	SE	48	(241, 241)	0.28	0.28	0.75
6	23	True	f	f	0.2193596420111134	1	-35.0	-40.0	-5.0	NW	48	(241, 241)	0.28	0.28	0.75
6	23	True	f	f	0.3905799360072706	1	-35.0	-40.0	-5.0	NW	48	(241, 241)	0.28	0.28	0.75
6	23	True	f	f	0.3950095670006703	1	-35.0	-40.0	-5.0	NW	48	(241, 241)	0.28	0.28	0.75
6	23	True	f	f	0.3510520849958993	1	-35.0	-40.0	-5.0	NW	48	(241, 241)	0.28	0.28	0.75
6	23	True	f	f	0.2917577569896821	1	-35.0	-40.0	-5.0	NW	48	(241, 241)	0.28	0.28	0.75
6	23	True	f	f	0.3363767119881231	1	-35.0	-40.0	-5.0	NW	48	(241, 241)	0.28	0.28	0.75
6	23	True	j	j	0.3159232409961987	1	-35.0	-30.0	5.0	SE	48	(241, 241)	0.28	0.28	0.75
6	23	True	f	f	0.0896989469765685	1	-35.0	-40.0	-5.0	SE	48	(241, 241)	0.28	0.28	0.75
6	23	True	f	f	0.333094285975676	1	-35.0	-40.0	-5.0	SE	48	(241, 241)	0.28	0.28	0.75
6	23	True	f	f	0.2613245820102747	1	-35.0	-40.0	-5.0	SE	48	(241, 241)	0.28	0.28	0.75
6	23	True	f	f	0.3205067679809872	1	-35.0	-40.0	-5.0	NW	48	(241, 241)	0.28	0.28	0.75
6	23	True	j	j	0.2048184879822656	1	-35.0	-30.0	5.0	NW	48	(241, 241)	0.28	0.28	0.75
6	23	True	f	f	0.2441621480102185	1	-35.0	-40.0	-5.0	SE	48	(241, 241)	0.28	0.28	0.75
6	23	True	f	f	0.3960884530097246	1	-35.0	-40.0	-5.0	SE	48	(241, 241)	0.28	0.28	0.75
6	23	True	j	j	0.2844005019869655	1	-35.0	-30.0	5.0	SE	48	(241, 241)	0.28	0.28	0.75
6	23	True	f	f	0.2442928309901617	1	-35.0	-40.0	-5.0	NW	48	(241, 241)	0.28	0.28	0.75
6	23	True	f	f	0.320594577002339	1	-35.0	-40.0	-5.0	SE	48	(241, 241)	0.28	0.28	0.75
6	23	True	j	j	0.2993995860160794	1	-35.0	-30.0	5.0	SE	48	(241, 241)	0.28	0.28	0.75
6	23	True	j	j	0.2749326570192352	1	-35.0	-30.0	5.0	NW	48	(241, 241)	0.28	0.28	0.75
6	23	True	f	f	0.302827070991043	1	-35.0	-40.0	-5.0	NW	48	(241, 241)	0.28	0.28	0.75
6	23	True	j	j	0.3037215739896055	1	-35.0	-30.0	5.0	SE	48	(241, 241)	0.28	0.28	0.75
6	23	True	j	j	0.2934777089976705	1	-35.0	-30.0	5.0	SE	48	(241, 241)	0.28	0.28	0.75
6	23	True	j	j	0.684201239986578	1	-35.0	-30.0	5.0	NW	48	(241, 241)	0.28	0.28	0.75
6	23	True	f	f	0.2610958669974934	1	-35.0	-40.0	-5.0	SE	48	(241, 241)	0.28	0.28	0.75
6	23	True	f	f	0.2473831190145574	1	-35.0	-40.0	-5.0	NW	48	(241, 241)	0.28	0.28	0.75
6	23	True	f	f	0.2740646849852055	1	-35.0	-40.0	-5.0	NW	48	(241, 241)	0.28	0.28	0.75
6	23	True	f	f	0.2738827590073924	1	-35.0	-40.0	-5.0	SE	48	(241, 241)	0.28	0.28	0.75
6	23	True	j	j	0.3337267200113274	1	-35.0	-30.0	5.0	SE	48	(241, 241)	0.28	0.28	0.75
6	23	True	f	f	0.022706621006364	1	-35.0	-40.0	-5.0	SE	48	(241, 241)	0.28	0.28	0.75
6	23	True	f	f	0.1247271279862616	1	-35.0	-40.0	-5.0	NW	48	(241, 241)	0.28	0.28	0.75
6	23	True	f	f	0.2309213000116869	1	-35.0	-40.0	-5.0	SE	48	(241, 241)	0.28	0.28	0.75
6	23	True	f	f	0.6416435739956796	1	-35.0	-40.0	-5.0	NW	48	(241, 241)	0.28	0.28	0.75
6	23	True	j	j	0.1965342600014992	1	-35.0	-30.0	5.0	NW	48	(241, 241)	0.28	0.28	0.75
6	23	True	j	j	0.625329402013449	1	-35.0	-30.0	5.0	NW	48	(241, 241)	0.28	0.28	0.75
6	23	True	f	f	0.238821919017937	1	-35.0	-40.0	-5.0	SE	48	(241, 241)	0.28	0.28	0.75
