# Supplementary material for: The curriculum effect in visual learning: The role of readout dimensionality
Source: PLoS Comput Biol. 2026 Jul 24;22(7):e1014553. doi: 10.1371/journal.pcbi.1014553 (PMC13432104; doi:10.1371/journal.pcbi.1014553)
Supplement: S1 Data — (ZIP) [file pcbi.1014553.s009.zip › Data_Final_for_Repository/Sequential_subjects/Subject006/20241209_Subject006_SEQ_Day_5.csv]

Participant ID	Age	Train	Correct Response	Response	Response time (s)	Correct	Reference Angle (deg)	Orientation (deg)	Angle Separation (deg)	Corner	Viewing Distance (cm)	Stimulus Size (px)	Fixation Time	Probe Time	Cue Time
6	23	False	j	j	0.4200465950125363	1	55.0	56.0	1.0	SW	50	(251, 251)	0.28	0.28	0.75
6	23	False	f	j	0.9211703230103012	0	55.0	54.0	-1.0	SW	50	(251, 251)	0.28	0.28	0.75
6	23	False	f	j	1.2419911980105098	0	55.0	54.0	-1.0	SW	50	(251, 251)	0.28	0.28	0.75
6	23	False	j	f	0.3343465360230766	0	55.0	56.0	1.0	SW	50	(251, 251)	0.28	0.28	0.75
6	23	False	j	f	0.465087908989517	0	55.0	56.0	1.0	NE	50	(251, 251)	0.28	0.28	0.75
6	23	False	f	j	0.2327943060081452	0	55.0	54.0	-1.0	NE	50	(251, 251)	0.28	0.28	0.75
6	23	False	f	j	0.7618894719926175	0	55.0	54.0	-1.0	NE	50	(251, 251)	0.28	0.28	0.75
6	23	False	j	f	0.6345890170196071	0	55.0	56.0	1.0	SW	50	(251, 251)	0.28	0.28	0.75
6	23	False	j	f	0.3613587949948851	0	55.0	56.0	1.0	NE	50	(251, 251)	0.28	0.28	0.75
6	23	False	j	f	0.241758686985122	0	55.0	56.0	1.0	SW	50	(251, 251)	0.28	0.28	0.75
6	23	False	f	f	0.1155564650252927	1	55.0	54.0	-1.0	NE	50	(251, 251)	0.28	0.28	0.75
6	23	False	f	j	1.0151320489821956	0	55.0	54.0	-1.0	SW	50	(251, 251)	0.28	0.28	0.75
6	23	False	f	j	0.0121015210170298	0	55.0	54.0	-1.0	NE	50	(251, 251)	0.28	0.28	0.75
6	23	False	j	j	0.2065823000157252	1	55.0	56.0	1.0	SW	50	(251, 251)	0.28	0.28	0.75
6	23	False	f	j	0.0035264739999547	0	55.0	54.0	-1.0	NE	50	(251, 251)	0.28	0.28	0.75
6	23	False	f	j	0.3064938670140691	0	55.0	54.0	-1.0	NE	50	(251, 251)	0.28	0.28	0.75
6	23	False	j	j	0.2616002239810768	1	55.0	56.0	1.0	SW	50	(251, 251)	0.28	0.28	0.75
6	23	False	j	j	0.2296655480167828	1	55.0	56.0	1.0	NE	50	(251, 251)	0.28	0.28	0.75
6	23	False	j	j	0.0369432639854494	1	55.0	56.0	1.0	SW	50	(251, 251)	0.28	0.28	0.75
6	23	False	j	f	0.0298705190070904	0	55.0	56.0	1.0	SW	50	(251, 251)	0.28	0.28	0.75
6	23	False	j	j	0.0815217590134125	1	55.0	56.0	1.0	NE	50	(251, 251)	0.28	0.28	0.75
6	23	False	f	j	0.0166333350061904	0	55.0	54.0	-1.0	NE	50	(251, 251)	0.28	0.28	0.75
6	23	False	j	j	0.0884206439950503	1	55.0	56.0	1.0	NE	50	(251, 251)	0.28	0.28	0.75
6	23	False	j	j	0.7735648389789276	1	55.0	56.0	1.0	SW	50	(251, 251)	0.28	0.28	0.75
6	23	False	f	j	0.3601959089864976	0	55.0	54.0	-1.0	NE	50	(251, 251)	0.28	0.28	0.75
6	23	False	f	j	0.3098821309977211	0	55.0	54.0	-1.0	NE	50	(251, 251)	0.28	0.28	0.75
6	23	False	j	j	0.977277600992238	1	55.0	56.0	1.0	SW	50	(251, 251)	0.28	0.28	0.75
6	23	False	f	j	0.2734177940001245	0	55.0	54.0	-1.0	SW	50	(251, 251)	0.28	0.28	0.75
6	23	False	f	f	0.1805523929942865	1	55.0	54.0	-1.0	NE	50	(251, 251)	0.28	0.28	0.75
6	23	False	j	j	0.237953314994229	1	55.0	56.0	1.0	SW	50	(251, 251)	0.28	0.28	0.75
6	23	False	j	j	1.0800227200088557	1	55.0	56.0	1.0	NE	50	(251, 251)	0.28	0.28	0.75
6	23	False	j	f	0.5525136860087514	0	55.0	56.0	1.0	SW	50	(251, 251)	0.28	0.28	0.75
6	23	False	f	f	0.288874518009834	1	55.0	54.0	-1.0	SW	50	(251, 251)	0.28	0.28	0.75
6	23	False	f	f	0.2703359939914662	1	55.0	54.0	-1.0	NE	50	(251, 251)	0.28	0.28	0.75
6	23	False	f	j	0.1922458899789489	0	55.0	54.0	-1.0	SW	50	(251, 251)	0.28	0.28	0.75
6	23	False	f	f	0.6820247049909085	1	55.0	54.0	-1.0	NE	50	(251, 251)	0.28	0.28	0.75
6	23	False	j	j	0.3305642760242335	1	55.0	56.0	1.0	NE	50	(251, 251)	0.28	0.28	0.75
6	23	False	j	j	0.2957631979952566	1	55.0	56.0	1.0	NE	50	(251, 251)	0.28	0.28	0.75
6	23	False	f	j	0.2951501690258737	0	55.0	54.0	-1.0	NE	50	(251, 251)	0.28	0.28	0.75
6	23	False	f	j	0.2105692790064495	0	55.0	54.0	-1.0	SW	50	(251, 251)	0.28	0.28	0.75
6	23	False	j	j	0.2836390979937278	1	55.0	56.0	1.0	NE	50	(251, 251)	0.28	0.28	0.75
6	23	False	j	j	0.1807027489994652	1	55.0	56.0	1.0	SW	50	(251, 251)	0.28	0.28	0.75
6	23	False	f	j	0.317476535012247	0	55.0	54.0	-1.0	SW	50	(251, 251)	0.28	0.28	0.75
6	23	False	f	f	2.4823651170008816	1	55.0	54.0	-1.0	SW	50	(251, 251)	0.28	0.28	0.75
6	23	False	j	f	0.2247088529984466	0	55.0	56.0	1.0	SW	50	(251, 251)	0.28	0.28	0.75
6	23	False	f	f	3.55469198001083	1	55.0	54.0	-1.0	SW	50	(251, 251)	0.28	0.28	0.75
6	23	False	j	j	0.4942925589857623	1	55.0	56.0	1.0	SW	50	(251, 251)	0.28	0.28	0.75
6	23	False	f	j	0.7813364170142449	0	55.0	54.0	-1.0	SW	50	(251, 251)	0.28	0.28	0.75
6	23	False	f	f	0.6016677339794114	1	55.0	54.0	-1.0	NE	50	(251, 251)	0.28	0.28	0.75
6	23	False	j	j	0.5156915810075589	1	55.0	56.0	1.0	NE	50	(251, 251)	0.28	0.28	0.75
6	23	False	f	j	0.909831855999073	0	55.0	54.0	-1.0	NE	50	(251, 251)	0.28	0.28	0.75
6	23	False	j	j	0.5384807650116272	1	55.0	56.0	1.0	SW	50	(251, 251)	0.28	0.28	0.75
6	23	False	j	j	0.5263084479956888	1	55.0	56.0	1.0	NE	50	(251, 251)	0.28	0.28	0.75
6	23	False	j	j	0.8717118779895827	1	55.0	56.0	1.0	SW	50	(251, 251)	0.28	0.28	0.75
6	23	False	f	j	0.3462570029951166	0	55.0	54.0	-1.0	NE	50	(251, 251)	0.28	0.28	0.75
6	23	False	j	j	0.4354215429921169	1	55.0	56.0	1.0	SW	50	(251, 251)	0.28	0.28	0.75
6	23	False	j	j	0.376471812982345	1	55.0	56.0	1.0	SW	50	(251, 251)	0.28	0.28	0.75
6	23	False	j	f	1.6204839650017675	0	55.0	56.0	1.0	SW	50	(251, 251)	0.28	0.28	0.75
6	23	False	f	j	0.2121415039873682	0	55.0	54.0	-1.0	NE	50	(251, 251)	0.28	0.28	0.75
6	23	False	f	j	0.4649160580011084	0	55.0	54.0	-1.0	NE	50	(251, 251)	0.28	0.28	0.75
6	23	False	j	j	0.6824992659967393	1	55.0	56.0	1.0	SW	50	(251, 251)	0.28	0.28	0.75
6	23	False	j	j	0.4395954280043952	1	55.0	56.0	1.0	NE	50	(251, 251)	0.28	0.28	0.75
6	23	False	j	j	0.5157570579904132	1	55.0	56.0	1.0	NE	50	(251, 251)	0.28	0.28	0.75
6	23	False	f	j	0.3017818639928009	0	55.0	54.0	-1.0	NE	50	(251, 251)	0.28	0.28	0.75
6	23	False	f	j	0.1946078639884945	0	55.0	54.0	-1.0	NE	50	(251, 251)	0.28	0.28	0.75
6	23	False	f	f	0.3574722170014865	1	55.0	54.0	-1.0	SW	50	(251, 251)	0.28	0.28	0.75
6	23	False	j	j	0.1087498639826662	1	55.0	56.0	1.0	SW	50	(251, 251)	0.28	0.28	0.75
6	23	False	f	f	2.698350536986254	1	55.0	54.0	-1.0	SW	50	(251, 251)	0.28	0.28	0.75
6	23	False	f	f	0.371275652985787	1	55.0	54.0	-1.0	SW	50	(251, 251)	0.28	0.28	0.75
6	23	False	f	f	0.3123513999744318	1	55.0	54.0	-1.0	NE	50	(251, 251)	0.28	0.28	0.75
6	23	False	j	f	0.3767891569877974	0	55.0	56.0	1.0	NE	50	(251, 251)	0.28	0.28	0.75
6	23	False	f	f	0.0929278449912089	1	55.0	54.0	-1.0	NE	50	(251, 251)	0.28	0.28	0.75
6	23	False	f	f	0.3618244690005667	1	55.0	54.0	-1.0	SW	50	(251, 251)	0.28	0.28	0.75
6	23	False	f	f	0.4754022159904707	1	55.0	54.0	-1.0	NE	50	(251, 251)	0.28	0.28	0.75
6	23	False	j	f	0.3083349310036283	0	55.0	56.0	1.0	NE	50	(251, 251)	0.28	0.28	0.75
6	23	False	f	f	0.365950582025107	1	55.0	54.0	-1.0	NE	50	(251, 251)	0.28	0.28	0.75
6	23	False	f	f	0.4437091090076137	1	55.0	54.0	-1.0	NE	50	(251, 251)	0.28	0.28	0.75
6	23	False	f	f	0.3637353740050457	1	55.0	54.0	-1.0	NE	50	(251, 251)	0.28	0.28	0.75
6	23	False	f	f	0.3806824789789971	1	55.0	54.0	-1.0	SW	50	(251, 251)	0.28	0.28	0.75
6	23	False	f	j	0.5607602130039595	0	55.0	54.0	-1.0	NE	50	(251, 251)	0.28	0.28	0.75
6	23	False	f	j	0.2486222780134994	0	55.0	54.0	-1.0	NE	50	(251, 251)	0.28	0.28	0.75
6	23	False	j	f	0.2514815259783063	0	55.0	56.0	1.0	NE	50	(251, 251)	0.28	0.28	0.75
6	23	False	f	f	0.2611276670068037	1	55.0	54.0	-1.0	NE	50	(251, 251)	0.28	0.28	0.75
6	23	False	j	f	0.2384282140119467	0	55.0	56.0	1.0	SW	50	(251, 251)	0.28	0.28	0.75
6	23	False	j	j	0.1434076919977087	1	55.0	56.0	1.0	SW	50	(251, 251)	0.28	0.28	0.75
6	23	False	f	f	0.2886731369944755	1	55.0	54.0	-1.0	SW	50	(251, 251)	0.28	0.28	0.75
6	23	False	j	j	0.2444208320230245	1	55.0	56.0	1.0	SW	50	(251, 251)	0.28	0.28	0.75
6	23	False	j	j	0.2772554469993338	1	55.0	56.0	1.0	SW	50	(251, 251)	0.28	0.28	0.75
6	23	False	j	f	0.2924431500141509	0	55.0	56.0	1.0	NE	50	(251, 251)	0.28	0.28	0.75
6	23	False	f	j	0.2016653530008625	0	55.0	54.0	-1.0	SW	50	(251, 251)	0.28	0.28	0.75
6	23	False	j	f	0.0613285950093995	0	55.0	56.0	1.0	SW	50	(251, 251)	0.28	0.28	0.75
6	23	False	j	j	0.1621075440198183	1	55.0	56.0	1.0	NE	50	(251, 251)	0.28	0.28	0.75
6	23	False	f	j	0.2746351119712926	0	55.0	54.0	-1.0	NE	50	(251, 251)	0.28	0.28	0.75
6	23	False	f	j	0.3061368700000457	0	55.0	54.0	-1.0	SW	50	(251, 251)	0.28	0.28	0.75
6	23	False	f	j	0.454002238024259	0	55.0	54.0	-1.0	SW	50	(251, 251)	0.28	0.28	0.75
6	23	False	j	j	0.3398292850179132	1	55.0	56.0	1.0	NE	50	(251, 251)	0.28	0.28	0.75
6	23	False	j	j	0.1878237920172978	1	55.0	56.0	1.0	SW	50	(251, 251)	0.28	0.28	0.75
6	23	False	f	j	0.4939476950094104	0	55.0	54.0	-1.0	SW	50	(251, 251)	0.28	0.28	0.75
6	23	False	j	j	1.4194886519981085	1	55.0	56.0	1.0	SW	50	(251, 251)	0.28	0.28	0.75
6	23	False	f	j	1.9442633620055856	0	55.0	54.0	-1.0	SW	50	(251, 251)	0.28	0.28	0.75
6	23	False	j	j	0.5248761360126082	1	55.0	56.0	1.0	NE	50	(251, 251)	0.28	0.28	0.75
6	23	False	j	j	0.3662181280087679	1	55.0	56.0	1.0	SW	50	(251, 251)	0.28	0.28	0.75
6	23	False	j	j	0.262064966984326	1	55.0	56.0	1.0	NE	50	(251, 251)	0.28	0.28	0.75
6	23	False	f	j	3.0059583780239336	0	55.0	54.0	-1.0	SW	50	(251, 251)	0.28	0.28	0.75
6	23	False	j	j	0.3491567110177129	1	55.0	56.0	1.0	NE	50	(251, 251)	0.28	0.28	0.75
6	23	False	j	j	0.2749510290159378	1	55.0	56.0	1.0	NE	50	(251, 251)	0.28	0.28	0.75
6	23	False	f	f	0.2679899990034755	1	55.0	54.0	-1.0	NE	50	(251, 251)	0.28	0.28	0.75
6	23	False	f	f	0.2934341290092561	1	55.0	54.0	-1.0	SW	50	(251, 251)	0.28	0.28	0.75
6	23	False	j	j	0.3331578509823885	1	55.0	56.0	1.0	NE	50	(251, 251)	0.28	0.28	0.75
6	23	False	f	j	0.3332919930107891	0	55.0	54.0	-1.0	SW	50	(251, 251)	0.28	0.28	0.75
6	23	False	f	j	0.2947145740035921	0	55.0	54.0	-1.0	SW	50	(251, 251)	0.28	0.28	0.75
6	23	False	j	j	0.2754715229966678	1	55.0	56.0	1.0	SW	50	(251, 251)	0.28	0.28	0.75
6	23	False	j	f	0.2930587050213944	0	55.0	56.0	1.0	SW	50	(251, 251)	0.28	0.28	0.75
6	23	False	f	f	0.244273382006213	1	55.0	54.0	-1.0	NE	50	(251, 251)	0.28	0.28	0.75
6	23	False	j	j	1.2443373120040633	1	55.0	56.0	1.0	NE	50	(251, 251)	0.28	0.28	0.75
6	23	False	f	j	0.0556343470234423	0	55.0	54.0	-1.0	NE	50	(251, 251)	0.28	0.28	0.75
6	23	False	f	f	0.3103438660036772	1	55.0	54.0	-1.0	SW	50	(251, 251)	0.28	0.28	0.75
6	23	False	j	f	0.326352461008355	0	55.0	56.0	1.0	SW	50	(251, 251)	0.28	0.28	0.75
6	23	False	f	f	0.2029826139914803	1	55.0	54.0	-1.0	NE	50	(251, 251)	0.28	0.28	0.75
6	23	False	f	f	0.3341333999997005	1	55.0	54.0	-1.0	SW	50	(251, 251)	0.28	0.28	0.75
6	23	False	j	f	0.2207515490008518	0	55.0	56.0	1.0	NE	50	(251, 251)	0.28	0.28	0.75
6	23	False	j	j	0.2566944159916602	1	55.0	56.0	1.0	SW	50	(251, 251)	0.28	0.28	0.75
6	23	False	f	f	0.8632115559885278	1	55.0	54.0	-1.0	SW	50	(251, 251)	0.28	0.28	0.75
6	23	False	f	f	0.3903769270109478	1	55.0	54.0	-1.0	SW	50	(251, 251)	0.28	0.28	0.75
6	23	False	j	f	0.3227938539930619	0	55.0	56.0	1.0	NE	50	(251, 251)	0.28	0.28	0.75
6	23	False	j	f	0.3633744819962885	0	55.0	56.0	1.0	NE	50	(251, 251)	0.28	0.28	0.75
6	23	False	f	f	0.284609658003319	1	55.0	54.0	-1.0	NE	50	(251, 251)	0.28	0.28	0.75
6	23	False	j	f	0.5708339310076553	0	55.0	56.0	1.0	NE	50	(251, 251)	0.28	0.28	0.75
6	23	False	j	f	0.3242526589892804	0	55.0	56.0	1.0	SW	50	(251, 251)	0.28	0.28	0.75
6	23	False	f	f	0.3252785730001051	1	55.0	54.0	-1.0	SW	50	(251, 251)	0.28	0.28	0.75
6	23	False	f	f	0.4161953550064936	1	55.0	54.0	-1.0	SW	50	(251, 251)	0.28	0.28	0.75
6	23	False	j	j	0.2997096150065772	1	55.0	56.0	1.0	SW	50	(251, 251)	0.28	0.28	0.75
6	23	False	j	j	0.4321542999823577	1	55.0	56.0	1.0	NE	50	(251, 251)	0.28	0.28	0.75
6	23	False	j	f	0.4939093439897988	0	55.0	56.0	1.0	SW	50	(251, 251)	0.28	0.28	0.75
6	23	False	f	f	0.3285385210183449	1	55.0	54.0	-1.0	NE	50	(251, 251)	0.28	0.28	0.75
6	23	False	j	f	0.3192849390034098	0	55.0	56.0	1.0	NE	50	(251, 251)	0.28	0.28	0.75
6	23	False	f	j	0.3711700249987189	0	55.0	54.0	-1.0	NE	50	(251, 251)	0.28	0.28	0.75
6	23	False	j	j	0.2691049019922502	1	55.0	56.0	1.0	NE	50	(251, 251)	0.28	0.28	0.75
6	23	False	j	j	0.2707467550062574	1	55.0	56.0	1.0	NE	50	(251, 251)	0.28	0.28	0.75
6	23	False	f	j	0.3227354609989561	0	55.0	54.0	-1.0	SW	50	(251, 251)	0.28	0.28	0.75
6	23	False	f	j	0.3405870040005538	0	55.0	54.0	-1.0	NE	50	(251, 251)	0.28	0.28	0.75
6	23	False	j	j	0.4019825739960652	1	55.0	56.0	1.0	NE	50	(251, 251)	0.28	0.28	0.75
6	23	False	f	j	1.355226006009616	0	55.0	54.0	-1.0	SW	50	(251, 251)	0.28	0.28	0.75
6	23	False	j	j	0.3503705429902766	1	55.0	56.0	1.0	SW	50	(251, 251)	0.28	0.28	0.75
6	23	False	j	j	0.672795013000723	1	55.0	56.0	1.0	NE	50	(251, 251)	0.28	0.28	0.75
6	23	False	j	j	0.2029535259935073	1	55.0	56.0	1.0	NE	50	(251, 251)	0.28	0.28	0.75
6	23	False	j	j	0.2198090649908408	1	55.0	56.0	1.0	NE	50	(251, 251)	0.28	0.28	0.75
6	23	False	f	j	0.0645182700245641	0	55.0	54.0	-1.0	NE	50	(251, 251)	0.28	0.28	0.75
6	23	False	j	j	0.1074916700017638	1	55.0	56.0	1.0	NE	50	(251, 251)	0.28	0.28	0.75
6	23	False	j	j	0.4578292790101841	1	55.0	56.0	1.0	NE	50	(251, 251)	0.28	0.28	0.75
6	23	False	j	j	0.2385811329877469	1	55.0	56.0	1.0	NE	50	(251, 251)	0.28	0.28	0.75
6	23	False	j	f	0.0338952190068084	0	55.0	56.0	1.0	SW	50	(251, 251)	0.28	0.28	0.75
6	23	False	f	f	0.3813190310029313	1	55.0	54.0	-1.0	SW	50	(251, 251)	0.28	0.28	0.75
6	23	False	j	f	0.7632363449956756	0	55.0	56.0	1.0	NE	50	(251, 251)	0.28	0.28	0.75
6	23	False	j	j	0.3326002639951184	1	55.0	56.0	1.0	SW	50	(251, 251)	0.28	0.28	0.75
6	23	False	j	j	0.3725633699796162	1	55.0	56.0	1.0	NE	50	(251, 251)	0.28	0.28	0.75
6	23	False	f	f	0.4245634720136877	1	55.0	54.0	-1.0	NE	50	(251, 251)	0.28	0.28	0.75
6	23	False	f	f	0.3004504650016315	1	55.0	54.0	-1.0	SW	50	(251, 251)	0.28	0.28	0.75
6	23	False	f	f	0.5637054500111844	1	55.0	54.0	-1.0	SW	50	(251, 251)	0.28	0.28	0.75
6	23	False	f	f	0.3371527470008004	1	55.0	54.0	-1.0	NE	50	(251, 251)	0.28	0.28	0.75
6	23	False	j	f	0.263180022011511	0	55.0	56.0	1.0	NE	50	(251, 251)	0.28	0.28	0.75
6	23	False	j	f	0.2235664610052481	0	55.0	56.0	1.0	NE	50	(251, 251)	0.28	0.28	0.75
6	23	False	j	j	0.1831282250059303	1	55.0	56.0	1.0	SW	50	(251, 251)	0.28	0.28	0.75
6	23	False	j	f	0.1856281520158518	0	55.0	56.0	1.0	SW	50	(251, 251)	0.28	0.28	0.75
6	23	False	j	j	0.0654932349862065	1	55.0	56.0	1.0	NE	50	(251, 251)	0.28	0.28	0.75
6	23	False	f	f	0.9274576769967098	1	55.0	54.0	-1.0	NE	50	(251, 251)	0.28	0.28	0.75
6	23	False	f	f	0.2963465840148274	1	55.0	54.0	-1.0	SW	50	(251, 251)	0.28	0.28	0.75
6	23	False	f	j	0.3189817400125321	0	55.0	54.0	-1.0	NE	50	(251, 251)	0.28	0.28	0.75
6	23	False	f	j	0.2284953909984324	0	55.0	54.0	-1.0	NE	50	(251, 251)	0.28	0.28	0.75
6	23	False	j	j	0.3123664879822172	1	55.0	56.0	1.0	SW	50	(251, 251)	0.28	0.28	0.75
6	23	False	j	j	0.354166217992315	1	55.0	56.0	1.0	SW	50	(251, 251)	0.28	0.28	0.75
6	23	False	f	j	0.2521096860000398	0	55.0	54.0	-1.0	NE	50	(251, 251)	0.28	0.28	0.75
6	23	False	j	j	0.180412244022591	1	55.0	56.0	1.0	NE	50	(251, 251)	0.28	0.28	0.75
6	23	False	j	j	0.3559599779837299	1	55.0	56.0	1.0	SW	50	(251, 251)	0.28	0.28	0.75
6	23	False	f	j	0.0958383629913441	0	55.0	54.0	-1.0	NE	50	(251, 251)	0.28	0.28	0.75
6	23	False	f	f	0.3058147270057816	1	55.0	54.0	-1.0	SW	50	(251, 251)	0.28	0.28	0.75
6	23	False	j	j	0.2803150209947489	1	55.0	56.0	1.0	NE	50	(251, 251)	0.28	0.28	0.75
6	23	False	j	j	0.2852208630065433	1	55.0	56.0	1.0	NE	50	(251, 251)	0.28	0.28	0.75
6	23	False	f	f	0.1943190809979569	1	55.0	54.0	-1.0	SW	50	(251, 251)	0.28	0.28	0.75
6	23	False	j	f	0.2916060719871893	0	55.0	56.0	1.0	SW	50	(251, 251)	0.28	0.28	0.75
6	23	False	f	f	0.3402169689943548	1	55.0	54.0	-1.0	NE	50	(251, 251)	0.28	0.28	0.75
6	23	False	j	f	0.255103313975269	0	55.0	56.0	1.0	NE	50	(251, 251)	0.28	0.28	0.75
6	23	False	j	j	0.2659046350163407	1	55.0	56.0	1.0	NE	50	(251, 251)	0.28	0.28	0.75
6	23	False	j	j	0.2580434850242454	1	55.0	56.0	1.0	NE	50	(251, 251)	0.28	0.28	0.75
6	23	False	j	j	0.0648139830154832	1	55.0	56.0	1.0	SW	50	(251, 251)	0.28	0.28	0.75
6	23	False	f	f	0.1783897599962074	1	55.0	54.0	-1.0	NE	50	(251, 251)	0.28	0.28	0.75
6	23	False	f	f	0.1597822589974384	1	55.0	54.0	-1.0	NE	50	(251, 251)	0.28	0.28	0.75
6	23	False	f	f	0.3871520160173531	1	55.0	54.0	-1.0	NE	50	(251, 251)	0.28	0.28	0.75
6	23	False	f	j	0.5620002549840137	0	55.0	54.0	-1.0	SW	50	(251, 251)	0.28	0.28	0.75
6	23	False	j	j	0.3218533509934786	1	55.0	56.0	1.0	SW	50	(251, 251)	0.28	0.28	0.75
6	23	False	j	j	0.6551009959948715	1	55.0	56.0	1.0	NE	50	(251, 251)	0.28	0.28	0.75
6	23	False	f	j	0.0784219890192616	0	55.0	54.0	-1.0	SW	50	(251, 251)	0.28	0.28	0.75
6	23	False	j	j	0.3341009209980257	1	55.0	56.0	1.0	NE	50	(251, 251)	0.28	0.28	0.75
6	23	False	j	j	0.0042241000046487	1	55.0	56.0	1.0	SW	50	(251, 251)	0.28	0.28	0.75
6	23	False	j	f	0.3223633070010692	0	55.0	56.0	1.0	SW	50	(251, 251)	0.28	0.28	0.75
6	23	False	f	f	0.3832486419996712	1	55.0	54.0	-1.0	SW	50	(251, 251)	0.28	0.28	0.75
6	23	False	j	f	1.228456077980809	0	55.0	56.0	1.0	SW	50	(251, 251)	0.28	0.28	0.75
6	23	False	f	f	0.4221732850128319	1	55.0	54.0	-1.0	SW	50	(251, 251)	0.28	0.28	0.75
6	23	False	f	f	0.3901401979965158	1	55.0	54.0	-1.0	SW	50	(251, 251)	0.28	0.28	0.75
6	23	False	j	f	0.3383496959868353	0	55.0	56.0	1.0	NE	50	(251, 251)	0.28	0.28	0.75
6	23	False	j	f	0.2538281599991023	0	55.0	56.0	1.0	SW	50	(251, 251)	0.28	0.28	0.75
6	23	False	j	f	0.276208573981421	0	55.0	56.0	1.0	NE	50	(251, 251)	0.28	0.28	0.75
6	23	False	f	f	0.3021900450112298	1	55.0	54.0	-1.0	NE	50	(251, 251)	0.28	0.28	0.75
6	23	False	f	f	0.3364282789989374	1	55.0	54.0	-1.0	SW	50	(251, 251)	0.28	0.28	0.75
6	23	False	j	f	0.3507338259951211	0	55.0	56.0	1.0	SW	50	(251, 251)	0.28	0.28	0.75
6	23	False	f	f	0.6771127860120032	1	55.0	54.0	-1.0	SW	50	(251, 251)	0.28	0.28	0.75
6	23	False	f	f	0.3706533419899642	1	55.0	54.0	-1.0	SW	50	(251, 251)	0.28	0.28	0.75
6	23	False	j	f	0.7743782140023541	0	55.0	56.0	1.0	NE	50	(251, 251)	0.28	0.28	0.75
6	23	False	j	f	0.3127424790000077	0	55.0	56.0	1.0	SW	50	(251, 251)	0.28	0.28	0.75
6	23	False	j	f	0.0651262660103384	0	55.0	56.0	1.0	NE	50	(251, 251)	0.28	0.28	0.75
6	23	False	j	f	0.3260608139971737	0	55.0	56.0	1.0	NE	50	(251, 251)	0.28	0.28	0.75
6	23	False	f	f	0.2834768670145422	1	55.0	54.0	-1.0	SW	50	(251, 251)	0.28	0.28	0.75
6	23	False	j	f	0.2667803000076674	0	55.0	56.0	1.0	SW	50	(251, 251)	0.28	0.28	0.75
6	23	False	f	f	0.3218196739908308	1	55.0	54.0	-1.0	SW	50	(251, 251)	0.28	0.28	0.75
6	23	False	f	f	0.2720728159765713	1	55.0	54.0	-1.0	NE	50	(251, 251)	0.28	0.28	0.75
6	23	False	j	f	1.1669960959989112	0	55.0	56.0	1.0	SW	50	(251, 251)	0.28	0.28	0.75
6	23	False	j	f	0.2994296439865138	0	55.0	56.0	1.0	SW	50	(251, 251)	0.28	0.28	0.75
6	23	False	f	f	0.2480662029993254	1	55.0	54.0	-1.0	NE	50	(251, 251)	0.28	0.28	0.75
6	23	False	j	j	0.2396509049867745	1	55.0	56.0	1.0	SW	50	(251, 251)	0.28	0.28	0.75
6	23	False	j	j	0.2452438129985239	1	55.0	56.0	1.0	SW	50	(251, 251)	0.28	0.28	0.75
6	23	False	j	j	0.240799405000871	1	55.0	56.0	1.0	SW	50	(251, 251)	0.28	0.28	0.75
6	23	False	f	j	0.2550499749777373	0	55.0	54.0	-1.0	SW	50	(251, 251)	0.28	0.28	0.75
6	23	False	j	j	0.2816996879992075	1	55.0	56.0	1.0	SW	50	(251, 251)	0.28	0.28	0.75
6	23	False	f	j	0.2871968539839145	0	55.0	54.0	-1.0	SW	50	(251, 251)	0.28	0.28	0.75
6	23	False	j	j	0.3603301210096106	1	55.0	56.0	1.0	SW	50	(251, 251)	0.28	0.28	0.75
6	23	False	j	j	0.1702233329997398	1	55.0	56.0	1.0	SW	50	(251, 251)	0.28	0.28	0.75
6	23	False	j	f	0.5100831109739374	0	55.0	56.0	1.0	NE	50	(251, 251)	0.28	0.28	0.75
6	23	False	f	f	0.2867335240007378	1	55.0	54.0	-1.0	SW	50	(251, 251)	0.28	0.28	0.75
6	23	False	j	f	0.3463306089979596	0	55.0	56.0	1.0	SW	50	(251, 251)	0.28	0.28	0.75
6	23	False	j	f	0.2581805480003822	0	55.0	56.0	1.0	NE	50	(251, 251)	0.28	0.28	0.75
6	23	False	j	f	0.3730619489797391	0	55.0	56.0	1.0	NE	50	(251, 251)	0.28	0.28	0.75
6	23	False	f	f	0.3438487639941741	1	55.0	54.0	-1.0	NE	50	(251, 251)	0.28	0.28	0.75
6	23	False	j	f	0.3226225189864635	0	55.0	56.0	1.0	SW	50	(251, 251)	0.28	0.28	0.75
6	23	False	j	j	0.4082681220024824	1	55.0	56.0	1.0	NE	50	(251, 251)	0.28	0.28	0.75
6	23	False	j	j	0.2521485089964699	1	55.0	56.0	1.0	NE	50	(251, 251)	0.28	0.28	0.75
6	23	False	j	j	0.3533236329967621	1	55.0	56.0	1.0	SW	50	(251, 251)	0.28	0.28	0.75
6	23	False	j	j	0.311971433024155	1	55.0	56.0	1.0	SW	50	(251, 251)	0.28	0.28	0.75
6	23	False	f	j	0.4447018310020212	0	55.0	54.0	-1.0	NE	50	(251, 251)	0.28	0.28	0.75
6	23	False	j	j	1.3299331720045302	1	55.0	56.0	1.0	SW	50	(251, 251)	0.28	0.28	0.75
6	23	False	f	j	5.535638706991449	0	55.0	54.0	-1.0	SW	50	(251, 251)	0.28	0.28	0.75
6	23	False	f	f	0.2865126960095949	1	55.0	54.0	-1.0	SW	50	(251, 251)	0.28	0.28	0.75
6	23	False	f	f	0.146538305998547	1	55.0	54.0	-1.0	NE	50	(251, 251)	0.28	0.28	0.75
6	23	False	j	f	0.0035992549965158	0	55.0	56.0	1.0	SW	50	(251, 251)	0.28	0.28	0.75
6	23	False	j	j	0.5688540380215272	1	55.0	56.0	1.0	NE	50	(251, 251)	0.28	0.28	0.75
6	23	False	f	f	0.2986830139998346	1	55.0	54.0	-1.0	NE	50	(251, 251)	0.28	0.28	0.75
6	23	False	j	j	0.2694710649957414	1	55.0	56.0	1.0	SW	50	(251, 251)	0.28	0.28	0.75
6	23	False	j	j	0.2677334010077175	1	55.0	56.0	1.0	NE	50	(251, 251)	0.28	0.28	0.75
6	23	False	f	j	0.2918462849920615	0	55.0	54.0	-1.0	SW	50	(251, 251)	0.28	0.28	0.75
6	23	False	j	j	0.1294581299880519	1	55.0	56.0	1.0	SW	50	(251, 251)	0.28	0.28	0.75
6	23	False	j	j	0.6727932049834635	1	55.0	56.0	1.0	SW	50	(251, 251)	0.28	0.28	0.75
6	23	False	j	j	0.4251176280085929	1	55.0	56.0	1.0	SW	50	(251, 251)	0.28	0.28	0.75
6	23	False	j	j	0.3628486490051728	1	55.0	56.0	1.0	SW	50	(251, 251)	0.28	0.28	0.75
6	23	False	f	j	0.0652774760092143	0	55.0	54.0	-1.0	SW	50	(251, 251)	0.28	0.28	0.75
6	23	False	f	j	0.1621822289889678	0	55.0	54.0	-1.0	SW	50	(251, 251)	0.28	0.28	0.75
6	23	False	f	f	0.3569074110127985	1	55.0	54.0	-1.0	NE	50	(251, 251)	0.28	0.28	0.75
6	23	False	j	j	0.3744181809888687	1	55.0	56.0	1.0	NE	50	(251, 251)	0.28	0.28	0.75
6	23	False	j	j	0.2172940179880242	1	55.0	56.0	1.0	NE	50	(251, 251)	0.28	0.28	0.75
6	23	False	f	j	0.4475150750076864	0	55.0	54.0	-1.0	SW	50	(251, 251)	0.28	0.28	0.75
6	23	False	j	j	0.3685349360166583	1	55.0	56.0	1.0	NE	50	(251, 251)	0.28	0.28	0.75
6	23	False	f	j	0.0959392749937251	0	55.0	54.0	-1.0	SW	50	(251, 251)	0.28	0.28	0.75
6	23	False	j	j	0.232296778995078	1	55.0	56.0	1.0	NE	50	(251, 251)	0.28	0.28	0.75
6	23	False	f	j	0.4228350140037946	0	55.0	54.0	-1.0	SW	50	(251, 251)	0.28	0.28	0.75
6	23	False	j	j	0.2314078329945914	1	55.0	56.0	1.0	NE	50	(251, 251)	0.28	0.28	0.75
6	23	False	f	j	0.2079887540021445	0	55.0	54.0	-1.0	SW	50	(251, 251)	0.28	0.28	0.75
6	23	False	f	f	0.290035051992163	1	55.0	54.0	-1.0	NE	50	(251, 251)	0.28	0.28	0.75
6	23	False	f	j	0.2248318450001534	0	55.0	54.0	-1.0	NE	50	(251, 251)	0.28	0.28	0.75
6	23	False	j	j	0.2422229079820681	1	55.0	56.0	1.0	SW	50	(251, 251)	0.28	0.28	0.75
6	23	False	f	j	0.6401806939975359	0	55.0	54.0	-1.0	SW	50	(251, 251)	0.28	0.28	0.75
6	23	False	j	j	0.293992396997055	1	55.0	56.0	1.0	SW	50	(251, 251)	0.28	0.28	0.75
6	23	False	f	f	0.2918936240021139	1	55.0	54.0	-1.0	SW	50	(251, 251)	0.28	0.28	0.75
6	23	False	j	f	0.2950840340054128	0	55.0	56.0	1.0	NE	50	(251, 251)	0.28	0.28	0.75
6	23	False	j	j	0.3161819319939241	1	55.0	56.0	1.0	SW	50	(251, 251)	0.28	0.28	0.75
6	23	False	j	j	0.2275150520144961	1	55.0	56.0	1.0	SW	50	(251, 251)	0.28	0.28	0.75
6	23	False	j	f	0.2891309120168444	0	55.0	56.0	1.0	SW	50	(251, 251)	0.28	0.28	0.75
6	23	False	j	j	0.2354814419813919	1	55.0	56.0	1.0	SW	50	(251, 251)	0.28	0.28	0.75
6	23	False	j	f	0.2882513899821788	0	55.0	56.0	1.0	SW	50	(251, 251)	0.28	0.28	0.75
6	23	False	f	f	0.3135792539978865	1	55.0	54.0	-1.0	SW	50	(251, 251)	0.28	0.28	0.75
6	23	False	f	j	0.1189461330068297	0	55.0	54.0	-1.0	NE	50	(251, 251)	0.28	0.28	0.75
6	23	False	f	f	0.3204575999989174	1	55.0	54.0	-1.0	SW	50	(251, 251)	0.28	0.28	0.75
6	23	False	j	f	0.2946089809993282	0	55.0	56.0	1.0	SW	50	(251, 251)	0.28	0.28	0.75
6	23	False	f	j	0.3668959390197415	0	55.0	54.0	-1.0	NE	50	(251, 251)	0.28	0.28	0.75
6	23	False	f	f	0.3923474010080099	1	55.0	54.0	-1.0	NE	50	(251, 251)	0.28	0.28	0.75
6	23	False	j	f	0.1139325159892905	0	55.0	56.0	1.0	SW	50	(251, 251)	0.28	0.28	0.75
6	23	False	f	f	0.6046318629814778	1	55.0	54.0	-1.0	NE	50	(251, 251)	0.28	0.28	0.75
6	23	False	f	f	0.3401016119751148	1	55.0	54.0	-1.0	NE	50	(251, 251)	0.28	0.28	0.75
6	23	False	j	f	0.3336065070179757	0	55.0	56.0	1.0	SW	50	(251, 251)	0.28	0.28	0.75
6	23	False	f	j	1.0646302120003384	0	55.0	54.0	-1.0	NE	50	(251, 251)	0.28	0.28	0.75
6	23	False	f	f	0.307772734988248	1	55.0	54.0	-1.0	NE	50	(251, 251)	0.28	0.28	0.75
6	23	False	f	f	0.2462364860111847	1	55.0	54.0	-1.0	SW	50	(251, 251)	0.28	0.28	0.75
6	23	False	f	f	0.2095034639933146	1	55.0	54.0	-1.0	NE	50	(251, 251)	0.28	0.28	0.75
6	23	False	j	f	0.3504015810030978	0	55.0	56.0	1.0	NE	50	(251, 251)	0.28	0.28	0.75
6	23	False	f	f	0.3682238179899286	1	55.0	54.0	-1.0	SW	50	(251, 251)	0.28	0.28	0.75
6	23	False	j	f	0.4096344379941001	0	55.0	56.0	1.0	NE	50	(251, 251)	0.28	0.28	0.75
6	23	False	f	f	0.3573694740189239	1	55.0	54.0	-1.0	SW	50	(251, 251)	0.28	0.28	0.75
6	23	False	f	f	0.3073097410087939	1	55.0	54.0	-1.0	SW	50	(251, 251)	0.28	0.28	0.75
6	23	False	j	j	0.2513795359991491	1	55.0	56.0	1.0	SW	50	(251, 251)	0.28	0.28	0.75
6	23	False	f	f	0.2551094130030833	1	55.0	54.0	-1.0	SW	50	(251, 251)	0.28	0.28	0.75
6	23	False	f	f	0.1231000540137756	1	55.0	54.0	-1.0	NE	50	(251, 251)	0.28	0.28	0.75
6	23	False	j	f	0.2790466970182024	0	55.0	56.0	1.0	NE	50	(251, 251)	0.28	0.28	0.75
6	23	False	j	f	0.1494008620211389	0	55.0	56.0	1.0	SW	50	(251, 251)	0.28	0.28	0.75
6	23	False	f	f	0.523127046006266	1	55.0	54.0	-1.0	SW	50	(251, 251)	0.28	0.28	0.75
6	23	False	f	f	0.2729746509867254	1	55.0	54.0	-1.0	NE	50	(251, 251)	0.28	0.28	0.75
6	23	False	f	f	0.3566094410198275	1	55.0	54.0	-1.0	SW	50	(251, 251)	0.28	0.28	0.75
6	23	False	j	j	0.2625354439951479	1	55.0	56.0	1.0	NE	50	(251, 251)	0.28	0.28	0.75
6	23	False	j	j	0.4468487660051323	1	55.0	56.0	1.0	NE	50	(251, 251)	0.28	0.28	0.75
6	23	False	j	j	0.2730812429799698	1	55.0	56.0	1.0	SW	50	(251, 251)	0.28	0.28	0.75
6	23	False	j	j	0.2294250440027099	1	55.0	56.0	1.0	NE	50	(251, 251)	0.28	0.28	0.75
6	23	False	f	f	0.0352811280172318	1	55.0	54.0	-1.0	NE	50	(251, 251)	0.28	0.28	0.75
6	23	False	j	f	0.2662268739950377	0	55.0	56.0	1.0	NE	50	(251, 251)	0.28	0.28	0.75
6	23	False	f	f	0.297632327012252	1	55.0	54.0	-1.0	SW	50	(251, 251)	0.28	0.28	0.75
6	23	False	j	f	0.39524466599687	0	55.0	56.0	1.0	NE	50	(251, 251)	0.28	0.28	0.75
6	23	False	f	j	0.2860146509774495	0	55.0	54.0	-1.0	NE	50	(251, 251)	0.28	0.28	0.75
6	23	False	j	j	0.2289687969896476	1	55.0	56.0	1.0	SW	50	(251, 251)	0.28	0.28	0.75
6	23	False	f	f	0.23760179799865	1	55.0	54.0	-1.0	SW	50	(251, 251)	0.28	0.28	0.75
6	23	False	f	f	0.3053585290035698	1	55.0	54.0	-1.0	SW	50	(251, 251)	0.28	0.28	0.75
6	23	False	f	f	0.2525898110179696	1	55.0	54.0	-1.0	NE	50	(251, 251)	0.28	0.28	0.75
6	23	False	f	f	0.0944505410152487	1	55.0	54.0	-1.0	NE	50	(251, 251)	0.28	0.28	0.75
6	23	False	f	f	0.2612704009807203	1	55.0	54.0	-1.0	NE	50	(251, 251)	0.28	0.28	0.75
6	23	False	f	f	0.2775562930037267	1	55.0	54.0	-1.0	SW	50	(251, 251)	0.28	0.28	0.75
6	23	False	f	f	0.2168473129859194	1	55.0	54.0	-1.0	NE	50	(251, 251)	0.28	0.28	0.75
