# Supplementary material for: The curriculum effect in visual learning: The role of readout dimensionality
Source: PLoS Comput Biol. 2026 Jul 24;22(7):e1014553. doi: 10.1371/journal.pcbi.1014553 (PMC13432104; doi:10.1371/journal.pcbi.1014553)
Supplement: S1 Data — (ZIP) [file pcbi.1014553.s009.zip › Data_Final_for_Repository/Sequential_subjects/Subject006/20241204_Subject006_SEQ_Day_1.csv]

Participant ID	Age	Train	Correct Response	Response	Response time (s)	Correct	Reference Angle (deg)	Orientation (deg)	Angle Separation (deg)	Corner	Viewing Distance (cm)	Stimulus Size (px)	Fixation Time	Probe Time	Cue Time
6	23	True	f	j	8.719070603998262	0	-35.0	-40.0	-5.0	NW	50	(251, 251)	0.28	0.28	0.75
6	23	True	f	j	3.799730451006326	0	-35.0	-40.0	-5.0	NW	50	(251, 251)	0.28	0.28	0.75
6	23	True	j	f	5.146553857004619	0	-35.0	-30.0	5.0	NW	50	(251, 251)	0.28	0.28	0.75
6	23	True	f	j	7.417657836995204	0	-35.0	-40.0	-5.0	NW	50	(251, 251)	0.28	0.28	0.75
6	23	True	f	f	3.7407648090011207	1	-35.0	-40.0	-5.0	SE	50	(251, 251)	0.28	0.28	0.75
6	23	True	j	j	0.6750785259937402	1	-35.0	-30.0	5.0	NW	50	(251, 251)	0.28	0.28	0.75
6	23	True	j	f	0.1304860030068084	0	-35.0	-30.0	5.0	NW	50	(251, 251)	0.28	0.28	0.75
6	23	True	j	f	1.126817039999878	0	-35.0	-30.0	5.0	SE	50	(251, 251)	0.28	0.28	0.75
6	23	True	j	f	1.6583623150072526	0	-35.0	-30.0	5.0	SE	50	(251, 251)	0.28	0.28	0.75
6	23	True	j	j	1.1801347180007724	1	-35.0	-30.0	5.0	NW	50	(251, 251)	0.28	0.28	0.75
6	23	True	j	f	0.753236789998482	0	-35.0	-30.0	5.0	NW	50	(251, 251)	0.28	0.28	0.75
6	23	True	j	j	1.792528275997029	1	-35.0	-30.0	5.0	SE	50	(251, 251)	0.28	0.28	0.75
6	23	True	j	j	2.4826954219897743	1	-35.0	-30.0	5.0	SE	50	(251, 251)	0.28	0.28	0.75
6	23	True	j	f	2.397757583996281	0	-35.0	-30.0	5.0	NW	50	(251, 251)	0.28	0.28	0.75
6	23	True	f	f	0.1693528199975844	1	-35.0	-40.0	-5.0	NW	50	(251, 251)	0.28	0.28	0.75
6	23	True	j	f	0.7460467040073127	0	-35.0	-30.0	5.0	SE	50	(251, 251)	0.28	0.28	0.75
6	23	True	j	j	0.0361410559999058	1	-35.0	-30.0	5.0	NW	50	(251, 251)	0.28	0.28	0.75
6	23	True	f	f	0.2320060140045825	1	-35.0	-40.0	-5.0	SE	50	(251, 251)	0.28	0.28	0.75
6	23	True	f	f	1.1541887349885656	1	-35.0	-40.0	-5.0	SE	50	(251, 251)	0.28	0.28	0.75
6	23	True	f	f	0.0445220609981333	1	-35.0	-40.0	-5.0	SE	50	(251, 251)	0.28	0.28	0.75
6	23	True	j	j	0.1229929249966517	1	-35.0	-30.0	5.0	NW	50	(251, 251)	0.28	0.28	0.75
6	23	True	j	j	0.4039865380036644	1	-35.0	-30.0	5.0	SE	50	(251, 251)	0.28	0.28	0.75
6	23	True	j	j	0.3886691459920257	1	-35.0	-30.0	5.0	SE	50	(251, 251)	0.28	0.28	0.75
6	23	True	j	j	0.4368860079994192	1	-35.0	-30.0	5.0	SE	50	(251, 251)	0.28	0.28	0.75
6	23	True	j	j	0.4106577080092393	1	-35.0	-30.0	5.0	NW	50	(251, 251)	0.28	0.28	0.75
6	23	True	j	j	0.3484686559968395	1	-35.0	-30.0	5.0	NW	50	(251, 251)	0.28	0.28	0.75
6	23	True	f	f	0.8246410809952067	1	-35.0	-40.0	-5.0	NW	50	(251, 251)	0.28	0.28	0.75
6	23	True	j	j	0.4779496000119252	1	-35.0	-30.0	5.0	NW	50	(251, 251)	0.28	0.28	0.75
6	23	True	f	f	0.4935653930006083	1	-35.0	-40.0	-5.0	NW	50	(251, 251)	0.28	0.28	0.75
6	23	True	j	j	0.5941489899996668	1	-35.0	-30.0	5.0	NW	50	(251, 251)	0.28	0.28	0.75
6	23	True	j	j	0.3930678059987258	1	-35.0	-30.0	5.0	NW	50	(251, 251)	0.28	0.28	0.75
6	23	True	f	f	0.2671704980020877	1	-35.0	-40.0	-5.0	NW	50	(251, 251)	0.28	0.28	0.75
6	23	True	f	f	0.6816143019968877	1	-35.0	-40.0	-5.0	SE	50	(251, 251)	0.28	0.28	0.75
6	23	True	f	f	0.907375991999288	1	-35.0	-40.0	-5.0	NW	50	(251, 251)	0.28	0.28	0.75
6	23	True	j	j	2.342276490991935	1	-35.0	-30.0	5.0	NW	50	(251, 251)	0.28	0.28	0.75
6	23	True	f	f	1.16496025500237	1	-35.0	-40.0	-5.0	NW	50	(251, 251)	0.28	0.28	0.75
6	23	True	f	f	0.5765794859908056	1	-35.0	-40.0	-5.0	SE	50	(251, 251)	0.28	0.28	0.75
6	23	True	j	j	0.4104746899974998	1	-35.0	-30.0	5.0	SE	50	(251, 251)	0.28	0.28	0.75
6	23	True	j	j	0.5413861050037667	1	-35.0	-30.0	5.0	NW	50	(251, 251)	0.28	0.28	0.75
6	23	True	j	j	0.9968745289952494	1	-35.0	-30.0	5.0	NW	50	(251, 251)	0.28	0.28	0.75
6	23	True	j	j	0.6075460050051333	1	-35.0	-30.0	5.0	SE	50	(251, 251)	0.28	0.28	0.75
6	23	True	f	f	0.5034741510025924	1	-35.0	-40.0	-5.0	NW	50	(251, 251)	0.28	0.28	0.75
6	23	True	j	j	1.064706962002674	1	-35.0	-30.0	5.0	NW	50	(251, 251)	0.28	0.28	0.75
6	23	True	f	f	0.4985123969963752	1	-35.0	-40.0	-5.0	NW	50	(251, 251)	0.28	0.28	0.75
6	23	True	f	f	0.4108451490028528	1	-35.0	-40.0	-5.0	NW	50	(251, 251)	0.28	0.28	0.75
6	23	True	f	f	0.4916832779999822	1	-35.0	-40.0	-5.0	NW	50	(251, 251)	0.28	0.28	0.75
6	23	True	j	j	0.6892733849963406	1	-35.0	-30.0	5.0	SE	50	(251, 251)	0.28	0.28	0.75
6	23	True	f	f	0.632741460998659	1	-35.0	-40.0	-5.0	SE	50	(251, 251)	0.28	0.28	0.75
6	23	True	f	f	0.4182344849978108	1	-35.0	-40.0	-5.0	SE	50	(251, 251)	0.28	0.28	0.75
6	23	True	j	j	0.788307052993332	1	-35.0	-30.0	5.0	NW	50	(251, 251)	0.28	0.28	0.75
6	23	True	j	j	0.347111434006365	1	-35.0	-30.0	5.0	SE	50	(251, 251)	0.28	0.28	0.75
6	23	True	j	j	0.6091801629954716	1	-35.0	-30.0	5.0	NW	50	(251, 251)	0.28	0.28	0.75
6	23	True	f	f	0.3137719360092887	1	-35.0	-40.0	-5.0	SE	50	(251, 251)	0.28	0.28	0.75
6	23	True	f	f	0.5131135779956821	1	-35.0	-40.0	-5.0	NW	50	(251, 251)	0.28	0.28	0.75
6	23	True	j	j	0.5257673349988181	1	-35.0	-30.0	5.0	SE	50	(251, 251)	0.28	0.28	0.75
6	23	True	f	f	0.6777983709907858	1	-35.0	-40.0	-5.0	NW	50	(251, 251)	0.28	0.28	0.75
6	23	True	j	j	0.1087882549909409	1	-35.0	-30.0	5.0	SE	50	(251, 251)	0.28	0.28	0.75
6	23	True	f	f	0.4783913279970875	1	-35.0	-40.0	-5.0	SE	50	(251, 251)	0.28	0.28	0.75
6	23	True	f	f	0.1048343150032451	1	-35.0	-40.0	-5.0	SE	50	(251, 251)	0.28	0.28	0.75
6	23	True	f	f	0.246536788996309	1	-35.0	-40.0	-5.0	SE	50	(251, 251)	0.28	0.28	0.75
6	23	True	j	f	0.6351902329915902	0	-35.0	-30.0	5.0	NW	50	(251, 251)	0.28	0.28	0.75
6	23	True	f	f	0.2971699670015368	1	-35.0	-40.0	-5.0	NW	50	(251, 251)	0.28	0.28	0.75
6	23	True	f	j	0.0378681590082123	0	-35.0	-40.0	-5.0	SE	50	(251, 251)	0.28	0.28	0.75
6	23	True	f	f	0.2480473949981387	1	-35.0	-40.0	-5.0	SE	50	(251, 251)	0.28	0.28	0.75
6	23	True	j	j	0.4212891890056198	1	-35.0	-30.0	5.0	NW	50	(251, 251)	0.28	0.28	0.75
6	23	True	f	f	0.2464965649996884	1	-35.0	-40.0	-5.0	SE	50	(251, 251)	0.28	0.28	0.75
6	23	True	j	j	0.4901289250119589	1	-35.0	-30.0	5.0	NW	50	(251, 251)	0.28	0.28	0.75
6	23	True	j	j	0.4354730619961628	1	-35.0	-30.0	5.0	NW	50	(251, 251)	0.28	0.28	0.75
6	23	True	f	f	0.595665980988997	1	-35.0	-40.0	-5.0	NW	50	(251, 251)	0.28	0.28	0.75
6	23	True	j	j	0.834263723998447	1	-35.0	-30.0	5.0	SE	50	(251, 251)	0.28	0.28	0.75
6	23	True	j	j	0.6121018209960312	1	-35.0	-30.0	5.0	NW	50	(251, 251)	0.28	0.28	0.75
6	23	True	f	f	0.2397112440085038	1	-35.0	-40.0	-5.0	NW	50	(251, 251)	0.28	0.28	0.75
6	23	True	f	f	1.28292409099231	1	-35.0	-40.0	-5.0	SE	50	(251, 251)	0.28	0.28	0.75
6	23	True	f	f	0.1296950819960329	1	-35.0	-40.0	-5.0	NW	50	(251, 251)	0.28	0.28	0.75
6	23	True	j	j	0.4112963809893699	1	-35.0	-30.0	5.0	NW	50	(251, 251)	0.28	0.28	0.75
6	23	True	j	j	1.0216616819961928	1	-35.0	-30.0	5.0	NW	50	(251, 251)	0.28	0.28	0.75
6	23	True	f	f	0.9919414409960154	1	-35.0	-40.0	-5.0	NW	50	(251, 251)	0.28	0.28	0.75
6	23	True	f	f	0.8933615249989089	1	-35.0	-40.0	-5.0	NW	50	(251, 251)	0.28	0.28	0.75
6	23	True	j	j	0.365242001003935	1	-35.0	-30.0	5.0	NW	50	(251, 251)	0.28	0.28	0.75
6	23	True	j	j	0.7644500830065226	1	-35.0	-30.0	5.0	NW	50	(251, 251)	0.28	0.28	0.75
6	23	True	f	f	0.0637715630000457	1	-35.0	-40.0	-5.0	NW	50	(251, 251)	0.28	0.28	0.75
6	23	True	j	j	0.7135138329904294	1	-35.0	-30.0	5.0	NW	50	(251, 251)	0.28	0.28	0.75
6	23	True	f	f	0.4877818949898937	1	-35.0	-40.0	-5.0	SE	50	(251, 251)	0.28	0.28	0.75
6	23	True	f	f	0.3698064350028289	1	-35.0	-40.0	-5.0	NW	50	(251, 251)	0.28	0.28	0.75
6	23	True	j	j	0.2816899640019983	1	-35.0	-30.0	5.0	NW	50	(251, 251)	0.28	0.28	0.75
6	23	True	j	j	0.3644178419926902	1	-35.0	-30.0	5.0	SE	50	(251, 251)	0.28	0.28	0.75
6	23	True	f	f	0.4375487289944431	1	-35.0	-40.0	-5.0	SE	50	(251, 251)	0.28	0.28	0.75
6	23	True	f	f	0.5720523259951733	1	-35.0	-40.0	-5.0	NW	50	(251, 251)	0.28	0.28	0.75
6	23	True	f	f	0.3851502589968731	1	-35.0	-40.0	-5.0	SE	50	(251, 251)	0.28	0.28	0.75
6	23	True	f	j	0.2960022610059241	0	-35.0	-40.0	-5.0	NW	50	(251, 251)	0.28	0.28	0.75
6	23	True	j	j	0.3947064480016706	1	-35.0	-30.0	5.0	NW	50	(251, 251)	0.28	0.28	0.75
6	23	True	f	f	0.3914926830038894	1	-35.0	-40.0	-5.0	SE	50	(251, 251)	0.28	0.28	0.75
6	23	True	f	f	0.6311028539930703	1	-35.0	-40.0	-5.0	NW	50	(251, 251)	0.28	0.28	0.75
6	23	True	j	j	0.5287492490024306	1	-35.0	-30.0	5.0	SE	50	(251, 251)	0.28	0.28	0.75
6	23	True	f	j	0.4031030740006827	0	-35.0	-40.0	-5.0	SE	50	(251, 251)	0.28	0.28	0.75
6	23	True	j	j	0.4094661750132218	1	-35.0	-30.0	5.0	NW	50	(251, 251)	0.28	0.28	0.75
6	23	True	f	f	0.417131384005188	1	-35.0	-40.0	-5.0	NW	50	(251, 251)	0.28	0.28	0.75
6	23	True	f	f	0.4544528830010677	1	-35.0	-40.0	-5.0	NW	50	(251, 251)	0.28	0.28	0.75
6	23	True	j	j	0.6604253039986361	1	-35.0	-30.0	5.0	SE	50	(251, 251)	0.28	0.28	0.75
6	23	True	j	j	0.4200876510003581	1	-35.0	-30.0	5.0	NW	50	(251, 251)	0.28	0.28	0.75
6	23	True	f	f	0.5406870339938905	1	-35.0	-40.0	-5.0	NW	50	(251, 251)	0.28	0.28	0.75
6	23	True	j	j	0.3571877979993587	1	-35.0	-30.0	5.0	NW	50	(251, 251)	0.28	0.28	0.75
6	23	True	f	f	0.3211869829974603	1	-35.0	-40.0	-5.0	NW	50	(251, 251)	0.28	0.28	0.75
6	23	True	f	f	0.5541059929964831	1	-35.0	-40.0	-5.0	NW	50	(251, 251)	0.28	0.28	0.75
6	23	True	j	j	0.374518351003644	1	-35.0	-30.0	5.0	NW	50	(251, 251)	0.28	0.28	0.75
6	23	True	f	j	0.3732639269874198	0	-35.0	-40.0	-5.0	SE	50	(251, 251)	0.28	0.28	0.75
6	23	True	j	j	0.2330889659933745	1	-35.0	-30.0	5.0	SE	50	(251, 251)	0.28	0.28	0.75
6	23	True	f	j	0.5213987809984246	0	-35.0	-40.0	-5.0	SE	50	(251, 251)	0.28	0.28	0.75
6	23	True	j	j	0.3896060850092908	1	-35.0	-30.0	5.0	SE	50	(251, 251)	0.28	0.28	0.75
6	23	True	j	j	0.4629740689997561	1	-35.0	-30.0	5.0	NW	50	(251, 251)	0.28	0.28	0.75
6	23	True	f	f	0.6067236789967865	1	-35.0	-40.0	-5.0	NW	50	(251, 251)	0.28	0.28	0.75
6	23	True	j	j	0.3997744670050451	1	-35.0	-30.0	5.0	SE	50	(251, 251)	0.28	0.28	0.75
6	23	True	f	f	0.347844559000805	1	-35.0	-40.0	-5.0	NW	50	(251, 251)	0.28	0.28	0.75
6	23	True	f	j	0.5835691959946416	0	-35.0	-40.0	-5.0	SE	50	(251, 251)	0.28	0.28	0.75
6	23	True	j	j	0.3543667320045642	1	-35.0	-30.0	5.0	SE	50	(251, 251)	0.28	0.28	0.75
6	23	True	j	j	1.1510095249977894	1	-35.0	-30.0	5.0	SE	50	(251, 251)	0.28	0.28	0.75
6	23	True	j	j	0.700468056005775	1	-35.0	-30.0	5.0	NW	50	(251, 251)	0.28	0.28	0.75
6	23	True	f	f	0.5073634150030557	1	-35.0	-40.0	-5.0	NW	50	(251, 251)	0.28	0.28	0.75
6	23	True	f	f	0.461528186002397	1	-35.0	-40.0	-5.0	SE	50	(251, 251)	0.28	0.28	0.75
6	23	True	f	f	0.3854887899942696	1	-35.0	-40.0	-5.0	NW	50	(251, 251)	0.28	0.28	0.75
6	23	True	j	j	0.2917606600094586	1	-35.0	-30.0	5.0	NW	50	(251, 251)	0.28	0.28	0.75
6	23	True	j	j	0.3057257489999756	1	-35.0	-30.0	5.0	NW	50	(251, 251)	0.28	0.28	0.75
6	23	True	j	j	0.1980306930054212	1	-35.0	-30.0	5.0	SE	50	(251, 251)	0.28	0.28	0.75
6	23	True	f	f	0.3615457229898311	1	-35.0	-40.0	-5.0	NW	50	(251, 251)	0.28	0.28	0.75
6	23	True	f	f	0.5849944710062118	1	-35.0	-40.0	-5.0	NW	50	(251, 251)	0.28	0.28	0.75
6	23	True	f	j	0.2496642210026038	0	-35.0	-40.0	-5.0	SE	50	(251, 251)	0.28	0.28	0.75
6	23	True	j	j	0.2641942649934208	1	-35.0	-30.0	5.0	NW	50	(251, 251)	0.28	0.28	0.75
6	23	True	f	f	0.4162058789952425	1	-35.0	-40.0	-5.0	NW	50	(251, 251)	0.28	0.28	0.75
6	23	True	f	f	0.3684110780013725	1	-35.0	-40.0	-5.0	SE	50	(251, 251)	0.28	0.28	0.75
6	23	True	j	j	0.2887429309921572	1	-35.0	-30.0	5.0	NW	50	(251, 251)	0.28	0.28	0.75
6	23	True	f	j	0.6436996730044484	0	-35.0	-40.0	-5.0	SE	50	(251, 251)	0.28	0.28	0.75
6	23	True	f	f	0.8446576749993255	1	-35.0	-40.0	-5.0	SE	50	(251, 251)	0.28	0.28	0.75
6	23	True	f	f	0.4442563430056907	1	-35.0	-40.0	-5.0	SE	50	(251, 251)	0.28	0.28	0.75
6	23	True	f	f	0.5889612350001698	1	-35.0	-40.0	-5.0	NW	50	(251, 251)	0.28	0.28	0.75
6	23	True	j	j	0.5975775120023172	1	-35.0	-30.0	5.0	SE	50	(251, 251)	0.28	0.28	0.75
6	23	True	j	f	0.2748344510036986	0	-35.0	-30.0	5.0	NW	50	(251, 251)	0.28	0.28	0.75
6	23	True	j	j	0.3046606789866928	1	-35.0	-30.0	5.0	SE	50	(251, 251)	0.28	0.28	0.75
6	23	True	f	f	0.5448422059998848	1	-35.0	-40.0	-5.0	NW	50	(251, 251)	0.28	0.28	0.75
6	23	True	j	j	0.2581424840027466	1	-35.0	-30.0	5.0	SE	50	(251, 251)	0.28	0.28	0.75
6	23	True	j	j	0.4378800539998337	1	-35.0	-30.0	5.0	SE	50	(251, 251)	0.28	0.28	0.75
6	23	True	j	j	0.2709138149948558	1	-35.0	-30.0	5.0	SE	50	(251, 251)	0.28	0.28	0.75
6	23	True	f	f	0.3302191570110153	1	-35.0	-40.0	-5.0	SE	50	(251, 251)	0.28	0.28	0.75
6	23	True	f	f	0.2638249440060463	1	-35.0	-40.0	-5.0	NW	50	(251, 251)	0.28	0.28	0.75
6	23	True	f	f	0.0978580740047618	1	-35.0	-40.0	-5.0	SE	50	(251, 251)	0.28	0.28	0.75
6	23	True	j	j	0.3519481109979097	1	-35.0	-30.0	5.0	NW	50	(251, 251)	0.28	0.28	0.75
6	23	True	j	j	0.1507888390042353	1	-35.0	-30.0	5.0	SE	50	(251, 251)	0.28	0.28	0.75
6	23	True	j	j	0.4262224400008563	1	-35.0	-30.0	5.0	NW	50	(251, 251)	0.28	0.28	0.75
6	23	True	f	f	0.3020777530036866	1	-35.0	-40.0	-5.0	SE	50	(251, 251)	0.28	0.28	0.75
6	23	True	f	f	0.3588115180027671	1	-35.0	-40.0	-5.0	NW	50	(251, 251)	0.28	0.28	0.75
6	23	True	j	j	0.430104115002905	1	-35.0	-30.0	5.0	NW	50	(251, 251)	0.28	0.28	0.75
6	23	True	f	f	0.4486183279950637	1	-35.0	-40.0	-5.0	SE	50	(251, 251)	0.28	0.28	0.75
6	23	True	f	f	0.583891729998868	1	-35.0	-40.0	-5.0	NW	50	(251, 251)	0.28	0.28	0.75
6	23	True	f	f	0.4608041320025222	1	-35.0	-40.0	-5.0	SE	50	(251, 251)	0.28	0.28	0.75
6	23	True	j	j	0.2248931259964592	1	-35.0	-30.0	5.0	SE	50	(251, 251)	0.28	0.28	0.75
6	23	True	j	j	0.2858532649988774	1	-35.0	-30.0	5.0	NW	50	(251, 251)	0.28	0.28	0.75
6	23	True	j	j	0.270443367990083	1	-35.0	-30.0	5.0	SE	50	(251, 251)	0.28	0.28	0.75
6	23	True	j	j	0.2215087229997152	1	-35.0	-30.0	5.0	SE	50	(251, 251)	0.28	0.28	0.75
6	23	True	f	f	0.3870112439908553	1	-35.0	-40.0	-5.0	NW	50	(251, 251)	0.28	0.28	0.75
6	23	True	j	j	0.3940285309945466	1	-35.0	-30.0	5.0	SE	50	(251, 251)	0.28	0.28	0.75
6	23	True	j	j	0.3086366880015703	1	-35.0	-30.0	5.0	SE	50	(251, 251)	0.28	0.28	0.75
6	23	True	j	f	0.6627264920098241	0	-35.0	-30.0	5.0	SE	50	(251, 251)	0.28	0.28	0.75
6	23	True	j	j	0.1399702860071556	1	-35.0	-30.0	5.0	NW	50	(251, 251)	0.28	0.28	0.75
6	23	True	j	j	0.5802183589985361	1	-35.0	-30.0	5.0	SE	50	(251, 251)	0.28	0.28	0.75
6	23	True	f	f	0.3745553960034158	1	-35.0	-40.0	-5.0	NW	50	(251, 251)	0.28	0.28	0.75
6	23	True	j	j	0.3202203830005601	1	-35.0	-30.0	5.0	SE	50	(251, 251)	0.28	0.28	0.75
6	23	True	j	j	0.4003566269966541	1	-35.0	-30.0	5.0	SE	50	(251, 251)	0.28	0.28	0.75
6	23	True	f	f	0.351433902993449	1	-35.0	-40.0	-5.0	NW	50	(251, 251)	0.28	0.28	0.75
6	23	True	f	j	0.3134597169992048	0	-35.0	-40.0	-5.0	SE	50	(251, 251)	0.28	0.28	0.75
6	23	True	f	f	0.2678191269951639	1	-35.0	-40.0	-5.0	NW	50	(251, 251)	0.28	0.28	0.75
6	23	True	f	f	0.3093246450007427	1	-35.0	-40.0	-5.0	NW	50	(251, 251)	0.28	0.28	0.75
6	23	True	j	j	0.396610887008137	1	-35.0	-30.0	5.0	SE	50	(251, 251)	0.28	0.28	0.75
6	23	True	j	j	0.4018729950039414	1	-35.0	-30.0	5.0	SE	50	(251, 251)	0.28	0.28	0.75
6	23	True	j	j	0.652863993003848	1	-35.0	-30.0	5.0	SE	50	(251, 251)	0.28	0.28	0.75
6	23	True	f	f	0.4178652989940019	1	-35.0	-40.0	-5.0	SE	50	(251, 251)	0.28	0.28	0.75
6	23	True	f	f	0.5207957420061575	1	-35.0	-40.0	-5.0	NW	50	(251, 251)	0.28	0.28	0.75
6	23	True	f	f	0.3837771849939599	1	-35.0	-40.0	-5.0	NW	50	(251, 251)	0.28	0.28	0.75
6	23	True	j	j	0.6347296159947291	1	-35.0	-30.0	5.0	SE	50	(251, 251)	0.28	0.28	0.75
6	23	True	j	j	0.2791018689895281	1	-35.0	-30.0	5.0	SE	50	(251, 251)	0.28	0.28	0.75
6	23	True	f	f	0.2737898640043568	1	-35.0	-40.0	-5.0	NW	50	(251, 251)	0.28	0.28	0.75
6	23	True	f	f	0.264689638002892	1	-35.0	-40.0	-5.0	NW	50	(251, 251)	0.28	0.28	0.75
6	23	True	j	j	0.2947940500016557	1	-35.0	-30.0	5.0	SE	50	(251, 251)	0.28	0.28	0.75
6	23	True	f	f	0.2601689040020574	1	-35.0	-40.0	-5.0	NW	50	(251, 251)	0.28	0.28	0.75
6	23	True	f	f	0.2535364590003155	1	-35.0	-40.0	-5.0	SE	50	(251, 251)	0.28	0.28	0.75
6	23	True	f	f	0.3550382749963319	1	-35.0	-40.0	-5.0	SE	50	(251, 251)	0.28	0.28	0.75
6	23	True	f	f	0.3100810600008117	1	-35.0	-40.0	-5.0	SE	50	(251, 251)	0.28	0.28	0.75
6	23	True	f	f	0.2192548070015618	1	-35.0	-40.0	-5.0	NW	50	(251, 251)	0.28	0.28	0.75
6	23	True	j	j	0.3263971800042782	1	-35.0	-30.0	5.0	NW	50	(251, 251)	0.28	0.28	0.75
6	23	True	j	j	0.4268571269931271	1	-35.0	-30.0	5.0	NW	50	(251, 251)	0.28	0.28	0.75
6	23	True	j	j	0.3183164660003967	1	-35.0	-30.0	5.0	SE	50	(251, 251)	0.28	0.28	0.75
6	23	True	j	j	0.1623896800010698	1	-35.0	-30.0	5.0	NW	50	(251, 251)	0.28	0.28	0.75
6	23	True	f	f	0.2909524890128523	1	-35.0	-40.0	-5.0	NW	50	(251, 251)	0.28	0.28	0.75
6	23	True	f	f	0.2658415610058	1	-35.0	-40.0	-5.0	SE	50	(251, 251)	0.28	0.28	0.75
6	23	True	j	j	0.4254820180067327	1	-35.0	-30.0	5.0	NW	50	(251, 251)	0.28	0.28	0.75
6	23	True	j	j	0.8030133579886751	1	-35.0	-30.0	5.0	NW	50	(251, 251)	0.28	0.28	0.75
6	23	True	j	j	0.6908965460024774	1	-35.0	-30.0	5.0	NW	50	(251, 251)	0.28	0.28	0.75
6	23	True	f	f	0.291377639005077	1	-35.0	-40.0	-5.0	SE	50	(251, 251)	0.28	0.28	0.75
6	23	True	j	j	0.3673912289959844	1	-35.0	-30.0	5.0	NW	50	(251, 251)	0.28	0.28	0.75
6	23	True	j	j	0.4248054339986993	1	-35.0	-30.0	5.0	SE	50	(251, 251)	0.28	0.28	0.75
6	23	True	f	f	0.3076184699893929	1	-35.0	-40.0	-5.0	SE	50	(251, 251)	0.28	0.28	0.75
6	23	True	j	j	0.3782066279964056	1	-35.0	-30.0	5.0	NW	50	(251, 251)	0.28	0.28	0.75
6	23	True	f	f	0.5247760870115599	1	-35.0	-40.0	-5.0	SE	50	(251, 251)	0.28	0.28	0.75
6	23	True	f	f	0.3010850050050067	1	-35.0	-40.0	-5.0	SE	50	(251, 251)	0.28	0.28	0.75
6	23	True	f	f	0.32819877199654	1	-35.0	-40.0	-5.0	SE	50	(251, 251)	0.28	0.28	0.75
6	23	True	f	f	0.2822953989962116	1	-35.0	-40.0	-5.0	NW	50	(251, 251)	0.28	0.28	0.75
6	23	True	f	f	0.372816935996525	1	-35.0	-40.0	-5.0	NW	50	(251, 251)	0.28	0.28	0.75
6	23	True	j	j	0.4418407460034359	1	-35.0	-30.0	5.0	NW	50	(251, 251)	0.28	0.28	0.75
6	23	True	j	j	0.2879219989990815	1	-35.0	-30.0	5.0	SE	50	(251, 251)	0.28	0.28	0.75
6	23	True	f	f	0.2981094980059424	1	-35.0	-40.0	-5.0	NW	50	(251, 251)	0.28	0.28	0.75
6	23	True	j	j	0.3633138340082951	1	-35.0	-30.0	5.0	NW	50	(251, 251)	0.28	0.28	0.75
6	23	True	f	f	0.2963373809907352	1	-35.0	-40.0	-5.0	SE	50	(251, 251)	0.28	0.28	0.75
6	23	True	f	f	0.3239597969950409	1	-35.0	-40.0	-5.0	SE	50	(251, 251)	0.28	0.28	0.75
6	23	True	f	f	0.3865829429996665	1	-35.0	-40.0	-5.0	NW	50	(251, 251)	0.28	0.28	0.75
6	23	True	f	f	0.2904181409976445	1	-35.0	-40.0	-5.0	NW	50	(251, 251)	0.28	0.28	0.75
6	23	True	j	j	0.6365447099960875	1	-35.0	-30.0	5.0	NW	50	(251, 251)	0.28	0.28	0.75
6	23	True	j	j	0.3770146570022916	1	-35.0	-30.0	5.0	NW	50	(251, 251)	0.28	0.28	0.75
6	23	True	j	j	0.3514942970068659	1	-35.0	-30.0	5.0	NW	50	(251, 251)	0.28	0.28	0.75
6	23	True	f	f	0.4476692729949718	1	-35.0	-40.0	-5.0	SE	50	(251, 251)	0.28	0.28	0.75
6	23	True	j	j	0.2998249270021915	1	-35.0	-30.0	5.0	SE	50	(251, 251)	0.28	0.28	0.75
6	23	True	j	j	0.2851789220003411	1	-35.0	-30.0	5.0	NW	50	(251, 251)	0.28	0.28	0.75
6	23	True	j	f	0.2993828410108108	0	-35.0	-30.0	5.0	NW	50	(251, 251)	0.28	0.28	0.75
6	23	True	j	j	0.4404610570054501	1	-35.0	-30.0	5.0	SE	50	(251, 251)	0.28	0.28	0.75
6	23	True	j	j	0.3620773400034522	1	-35.0	-30.0	5.0	SE	50	(251, 251)	0.28	0.28	0.75
6	23	True	j	j	0.5019036120065721	1	-35.0	-30.0	5.0	NW	50	(251, 251)	0.28	0.28	0.75
6	23	True	f	f	0.3578192939894506	1	-35.0	-40.0	-5.0	NW	50	(251, 251)	0.28	0.28	0.75
6	23	True	f	f	0.3493789469939656	1	-35.0	-40.0	-5.0	NW	50	(251, 251)	0.28	0.28	0.75
6	23	True	f	f	0.2235011580050923	1	-35.0	-40.0	-5.0	SE	50	(251, 251)	0.28	0.28	0.75
6	23	True	j	j	0.2827152590034529	1	-35.0	-30.0	5.0	SE	50	(251, 251)	0.28	0.28	0.75
6	23	True	f	f	0.2634429010067833	1	-35.0	-40.0	-5.0	NW	50	(251, 251)	0.28	0.28	0.75
6	23	True	f	f	0.1816895700030727	1	-35.0	-40.0	-5.0	NW	50	(251, 251)	0.28	0.28	0.75
6	23	True	f	f	0.2974068490002537	1	-35.0	-40.0	-5.0	SE	50	(251, 251)	0.28	0.28	0.75
6	23	True	j	j	0.3455143790051806	1	-35.0	-30.0	5.0	NW	50	(251, 251)	0.28	0.28	0.75
6	23	True	j	j	0.3298368199903052	1	-35.0	-30.0	5.0	NW	50	(251, 251)	0.28	0.28	0.75
6	23	True	j	j	0.439182214991888	1	-35.0	-30.0	5.0	NW	50	(251, 251)	0.28	0.28	0.75
6	23	True	f	f	0.3294216240028618	1	-35.0	-40.0	-5.0	NW	50	(251, 251)	0.28	0.28	0.75
6	23	True	f	f	0.3067674449994229	1	-35.0	-40.0	-5.0	SE	50	(251, 251)	0.28	0.28	0.75
6	23	True	f	f	0.2425203000020701	1	-35.0	-40.0	-5.0	NW	50	(251, 251)	0.28	0.28	0.75
6	23	True	j	j	0.2806116349966032	1	-35.0	-30.0	5.0	SE	50	(251, 251)	0.28	0.28	0.75
6	23	True	f	f	0.3012483989878092	1	-35.0	-40.0	-5.0	NW	50	(251, 251)	0.28	0.28	0.75
6	23	True	j	j	0.3156528570107184	1	-35.0	-30.0	5.0	NW	50	(251, 251)	0.28	0.28	0.75
6	23	True	f	f	0.4806936429959023	1	-35.0	-40.0	-5.0	SE	50	(251, 251)	0.28	0.28	0.75
6	23	True	f	f	0.2430749449995346	1	-35.0	-40.0	-5.0	NW	50	(251, 251)	0.28	0.28	0.75
6	23	True	f	f	0.3862942650011973	1	-35.0	-40.0	-5.0	NW	50	(251, 251)	0.28	0.28	0.75
6	23	True	j	j	0.2900904280104441	1	-35.0	-30.0	5.0	NW	50	(251, 251)	0.28	0.28	0.75
6	23	True	j	j	0.3133931759948609	1	-35.0	-30.0	5.0	SE	50	(251, 251)	0.28	0.28	0.75
6	23	True	j	j	0.2604597059980733	1	-35.0	-30.0	5.0	NW	50	(251, 251)	0.28	0.28	0.75
6	23	True	j	j	0.4329040699958568	1	-35.0	-30.0	5.0	NW	50	(251, 251)	0.28	0.28	0.75
6	23	True	j	j	0.2116960090061184	1	-35.0	-30.0	5.0	SE	50	(251, 251)	0.28	0.28	0.75
6	23	True	f	f	0.2010405229957541	1	-35.0	-40.0	-5.0	SE	50	(251, 251)	0.28	0.28	0.75
6	23	True	f	j	0.3020307359984144	0	-35.0	-40.0	-5.0	NW	50	(251, 251)	0.28	0.28	0.75
6	23	True	f	f	0.3214952020061901	1	-35.0	-40.0	-5.0	SE	50	(251, 251)	0.28	0.28	0.75
6	23	True	f	f	0.437048727995716	1	-35.0	-40.0	-5.0	SE	50	(251, 251)	0.28	0.28	0.75
6	23	True	j	j	0.3959434280113783	1	-35.0	-30.0	5.0	NW	50	(251, 251)	0.28	0.28	0.75
6	23	True	f	f	0.284319851998589	1	-35.0	-40.0	-5.0	SE	50	(251, 251)	0.28	0.28	0.75
6	23	True	j	j	0.3982632199913496	1	-35.0	-30.0	5.0	SE	50	(251, 251)	0.28	0.28	0.75
6	23	True	f	f	0.3723497920000227	1	-35.0	-40.0	-5.0	SE	50	(251, 251)	0.28	0.28	0.75
6	23	True	j	j	0.3556277479947312	1	-35.0	-30.0	5.0	SE	50	(251, 251)	0.28	0.28	0.75
6	23	True	j	j	0.3222669940005289	1	-35.0	-30.0	5.0	SE	50	(251, 251)	0.28	0.28	0.75
6	23	True	f	f	0.3919899040047312	1	-35.0	-40.0	-5.0	NW	50	(251, 251)	0.28	0.28	0.75
6	23	True	j	j	0.2510715770040406	1	-35.0	-30.0	5.0	SE	50	(251, 251)	0.28	0.28	0.75
6	23	True	j	j	0.2786682879959699	1	-35.0	-30.0	5.0	SE	50	(251, 251)	0.28	0.28	0.75
6	23	True	j	j	0.2443450150021817	1	-35.0	-30.0	5.0	SE	50	(251, 251)	0.28	0.28	0.75
6	23	True	j	j	0.2713855809997767	1	-35.0	-30.0	5.0	SE	50	(251, 251)	0.28	0.28	0.75
6	23	True	f	f	0.2457175650051795	1	-35.0	-40.0	-5.0	SE	50	(251, 251)	0.28	0.28	0.75
6	23	True	f	f	0.3788413669972215	1	-35.0	-40.0	-5.0	SE	50	(251, 251)	0.28	0.28	0.75
6	23	True	f	f	0.4146178620139835	1	-35.0	-40.0	-5.0	NW	50	(251, 251)	0.28	0.28	0.75
6	23	True	j	j	0.2069993679906474	1	-35.0	-30.0	5.0	SE	50	(251, 251)	0.28	0.28	0.75
6	23	True	f	f	0.2891346190008335	1	-35.0	-40.0	-5.0	NW	50	(251, 251)	0.28	0.28	0.75
6	23	True	f	f	0.2929147230024682	1	-35.0	-40.0	-5.0	NW	50	(251, 251)	0.28	0.28	0.75
6	23	True	f	f	0.261435297987191	1	-35.0	-40.0	-5.0	SE	50	(251, 251)	0.28	0.28	0.75
6	23	True	j	j	0.1826907399954507	1	-35.0	-30.0	5.0	SE	50	(251, 251)	0.28	0.28	0.75
6	23	True	f	f	0.4175978020066395	1	-35.0	-40.0	-5.0	SE	50	(251, 251)	0.28	0.28	0.75
6	23	True	f	f	0.274803020991385	1	-35.0	-40.0	-5.0	SE	50	(251, 251)	0.28	0.28	0.75
6	23	True	f	f	0.3807144690072164	1	-35.0	-40.0	-5.0	NW	50	(251, 251)	0.28	0.28	0.75
6	23	True	j	j	0.3798057409876492	1	-35.0	-30.0	5.0	SE	50	(251, 251)	0.28	0.28	0.75
6	23	True	f	f	0.3896865709975827	1	-35.0	-40.0	-5.0	SE	50	(251, 251)	0.28	0.28	0.75
6	23	True	f	f	0.739201468997635	1	-35.0	-40.0	-5.0	NW	50	(251, 251)	0.28	0.28	0.75
6	23	True	f	f	0.3591727710008854	1	-35.0	-40.0	-5.0	NW	50	(251, 251)	0.28	0.28	0.75
6	23	True	j	j	0.2268659449910046	1	-35.0	-30.0	5.0	NW	50	(251, 251)	0.28	0.28	0.75
6	23	True	j	j	0.3712775770109147	1	-35.0	-30.0	5.0	SE	50	(251, 251)	0.28	0.28	0.75
6	23	True	f	f	0.3289314840076258	1	-35.0	-40.0	-5.0	SE	50	(251, 251)	0.28	0.28	0.75
6	23	True	j	j	0.3302496149990475	1	-35.0	-30.0	5.0	NW	50	(251, 251)	0.28	0.28	0.75
6	23	True	f	f	0.3577057319926098	1	-35.0	-40.0	-5.0	NW	50	(251, 251)	0.28	0.28	0.75
6	23	True	f	f	0.3671909300028346	1	-35.0	-40.0	-5.0	SE	50	(251, 251)	0.28	0.28	0.75
6	23	True	j	j	0.2320991489978041	1	-35.0	-30.0	5.0	NW	50	(251, 251)	0.28	0.28	0.75
6	23	True	j	j	0.3402442130027339	1	-35.0	-30.0	5.0	SE	50	(251, 251)	0.28	0.28	0.75
6	23	True	f	f	0.2804882220079889	1	-35.0	-40.0	-5.0	NW	50	(251, 251)	0.28	0.28	0.75
6	23	True	f	f	0.2750881800020579	1	-35.0	-40.0	-5.0	SE	50	(251, 251)	0.28	0.28	0.75
6	23	True	f	f	0.5812244849948911	1	-35.0	-40.0	-5.0	NW	50	(251, 251)	0.28	0.28	0.75
6	23	True	f	f	0.7230233579903143	1	-35.0	-40.0	-5.0	NW	50	(251, 251)	0.28	0.28	0.75
6	23	True	j	j	0.2839536349929403	1	-35.0	-30.0	5.0	NW	50	(251, 251)	0.28	0.28	0.75
6	23	True	j	j	0.2817574660002719	1	-35.0	-30.0	5.0	SE	50	(251, 251)	0.28	0.28	0.75
6	23	True	j	j	0.4040607989882119	1	-35.0	-30.0	5.0	SE	50	(251, 251)	0.28	0.28	0.75
6	23	True	j	j	0.2391090910095954	1	-35.0	-30.0	5.0	NW	50	(251, 251)	0.28	0.28	0.75
6	23	True	j	j	0.2802529729960952	1	-35.0	-30.0	5.0	NW	50	(251, 251)	0.28	0.28	0.75
6	23	True	j	j	0.2526152580103371	1	-35.0	-30.0	5.0	SE	50	(251, 251)	0.28	0.28	0.75
6	23	True	f	f	0.3740812000032747	1	-35.0	-40.0	-5.0	SE	50	(251, 251)	0.28	0.28	0.75
6	23	True	j	j	0.2291217029996914	1	-35.0	-30.0	5.0	NW	50	(251, 251)	0.28	0.28	0.75
6	23	True	f	f	0.3606888039939804	1	-35.0	-40.0	-5.0	NW	50	(251, 251)	0.28	0.28	0.75
6	23	True	j	j	0.2448263569967821	1	-35.0	-30.0	5.0	SE	50	(251, 251)	0.28	0.28	0.75
6	23	True	j	j	0.5259694709966425	1	-35.0	-30.0	5.0	NW	50	(251, 251)	0.28	0.28	0.75
6	23	True	j	j	0.9326089529931778	1	-35.0	-30.0	5.0	SE	50	(251, 251)	0.28	0.28	0.75
6	23	True	j	j	0.4443536150065483	1	-35.0	-30.0	5.0	SE	50	(251, 251)	0.28	0.28	0.75
6	23	True	j	j	0.3414650760096265	1	-35.0	-30.0	5.0	NW	50	(251, 251)	0.28	0.28	0.75
6	23	True	j	j	0.5738056050031446	1	-35.0	-30.0	5.0	SE	50	(251, 251)	0.28	0.28	0.75
6	23	True	f	f	0.2853826409991598	1	-35.0	-40.0	-5.0	SE	50	(251, 251)	0.28	0.28	0.75
6	23	True	j	j	0.3036349119938677	1	-35.0	-30.0	5.0	SE	50	(251, 251)	0.28	0.28	0.75
6	23	True	f	f	0.3090563330042641	1	-35.0	-40.0	-5.0	NW	50	(251, 251)	0.28	0.28	0.75
6	23	True	j	j	0.2159326479886658	1	-35.0	-30.0	5.0	SE	50	(251, 251)	0.28	0.28	0.75
6	23	True	j	j	0.3858922380022704	1	-35.0	-30.0	5.0	SE	50	(251, 251)	0.28	0.28	0.75
6	23	True	f	f	0.2397294020047411	1	-35.0	-40.0	-5.0	SE	50	(251, 251)	0.28	0.28	0.75
6	23	True	f	f	0.3452636970032472	1	-35.0	-40.0	-5.0	SE	50	(251, 251)	0.28	0.28	0.75
6	23	True	j	j	0.2437635240057716	1	-35.0	-30.0	5.0	SE	50	(251, 251)	0.28	0.28	0.75
6	23	True	j	j	0.2496334140014369	1	-35.0	-30.0	5.0	SE	50	(251, 251)	0.28	0.28	0.75
6	23	True	f	f	0.2812564470077632	1	-35.0	-40.0	-5.0	SE	50	(251, 251)	0.28	0.28	0.75
6	23	True	f	f	0.2214530269993702	1	-35.0	-40.0	-5.0	SE	50	(251, 251)	0.28	0.28	0.75
6	23	True	f	f	0.2643724609952187	1	-35.0	-40.0	-5.0	NW	50	(251, 251)	0.28	0.28	0.75
6	23	True	j	j	0.3024805949971778	1	-35.0	-30.0	5.0	NW	50	(251, 251)	0.28	0.28	0.75
6	23	True	f	f	0.2668605610087979	1	-35.0	-40.0	-5.0	NW	50	(251, 251)	0.28	0.28	0.75
6	23	True	f	f	0.290618254992296	1	-35.0	-40.0	-5.0	SE	50	(251, 251)	0.28	0.28	0.75
6	23	True	f	f	0.0607957770116627	1	-35.0	-40.0	-5.0	SE	50	(251, 251)	0.28	0.28	0.75
