# Supplementary material for: The curriculum effect in visual learning: The role of readout dimensionality
Source: PLoS Comput Biol. 2026 Jul 24;22(7):e1014553. doi: 10.1371/journal.pcbi.1014553 (PMC13432104; doi:10.1371/journal.pcbi.1014553)
Supplement: S1 Data — (ZIP) [file pcbi.1014553.s009.zip › Data_Final_for_Repository/Sequential_subjects/Subject001/20241105_Subject001_SEQ_Day_4.csv]

Participant ID	Age	Train	Correct Response	Response	Response time (s)	Correct	Reference Angle (deg)	Orientation (deg)	Angle Separation (deg)	Corner	Viewing Distance (cm)	Stimulus Size (px)	Fixation Time	Probe Time	Cue Time
1	22	True	f	f	0.4066528090006613	1	-35.0	-36.0	-1.0	NW	40	(201, 201)	0.28	0.28	0.75
1	22	True	j	j	0.3002484919998096	1	-35.0	-34.0	1.0	NW	40	(201, 201)	0.28	0.28	0.75
1	22	True	f	f	0.2594311169996217	1	-35.0	-36.0	-1.0	NW	40	(201, 201)	0.28	0.28	0.75
1	22	True	f	f	0.0437047719969996	1	-35.0	-36.0	-1.0	NW	40	(201, 201)	0.28	0.28	0.75
1	22	True	j	j	0.2493956250000337	1	-35.0	-34.0	1.0	SE	40	(201, 201)	0.28	0.28	0.75
1	22	True	j	f	0.033293140000751	0	-35.0	-34.0	1.0	SE	40	(201, 201)	0.28	0.28	0.75
1	22	True	f	f	0.3220331129996339	1	-35.0	-36.0	-1.0	NW	40	(201, 201)	0.28	0.28	0.75
1	22	True	f	f	0.2375855360005516	1	-35.0	-36.0	-1.0	SE	40	(201, 201)	0.28	0.28	0.75
1	22	True	f	f	0.3206343210003979	1	-35.0	-36.0	-1.0	NW	40	(201, 201)	0.28	0.28	0.75
1	22	True	f	f	0.1695902770006796	1	-35.0	-36.0	-1.0	SE	40	(201, 201)	0.28	0.28	0.75
1	22	True	j	f	0.1052026610013854	0	-35.0	-34.0	1.0	SE	40	(201, 201)	0.28	0.28	0.75
1	22	True	f	j	0.4451976659984211	0	-35.0	-36.0	-1.0	SE	40	(201, 201)	0.28	0.28	0.75
1	22	True	f	f	0.4215685180024593	1	-35.0	-36.0	-1.0	NW	40	(201, 201)	0.28	0.28	0.75
1	22	True	j	j	0.3222669209972082	1	-35.0	-34.0	1.0	SE	40	(201, 201)	0.28	0.28	0.75
1	22	True	f	j	0.3482398150008521	0	-35.0	-36.0	-1.0	SE	40	(201, 201)	0.28	0.28	0.75
1	22	True	f	f	0.123185366999678	1	-35.0	-36.0	-1.0	NW	40	(201, 201)	0.28	0.28	0.75
1	22	True	j	j	0.0430313340002612	1	-35.0	-34.0	1.0	NW	40	(201, 201)	0.28	0.28	0.75
1	22	True	f	f	0.1560363300013705	1	-35.0	-36.0	-1.0	NW	40	(201, 201)	0.28	0.28	0.75
1	22	True	j	f	0.2292681079998146	0	-35.0	-34.0	1.0	NW	40	(201, 201)	0.28	0.28	0.75
1	22	True	j	j	0.3513004410015128	1	-35.0	-34.0	1.0	SE	40	(201, 201)	0.28	0.28	0.75
1	22	True	f	f	0.1866630360018462	1	-35.0	-36.0	-1.0	SE	40	(201, 201)	0.28	0.28	0.75
1	22	True	f	f	0.1997860470000887	1	-35.0	-36.0	-1.0	SE	40	(201, 201)	0.28	0.28	0.75
1	22	True	f	j	0.1449230329999409	0	-35.0	-36.0	-1.0	SE	40	(201, 201)	0.28	0.28	0.75
1	22	True	j	f	1.1345724650018385	0	-35.0	-34.0	1.0	NW	40	(201, 201)	0.28	0.28	0.75
1	22	True	f	j	0.6483345589986129	0	-35.0	-36.0	-1.0	SE	40	(201, 201)	0.28	0.28	0.75
1	22	True	f	f	0.1325472659991646	1	-35.0	-36.0	-1.0	SE	40	(201, 201)	0.28	0.28	0.75
1	22	True	f	f	0.688865612999507	1	-35.0	-36.0	-1.0	SE	40	(201, 201)	0.28	0.28	0.75
1	22	True	j	f	0.6776087939979334	0	-35.0	-34.0	1.0	SE	40	(201, 201)	0.28	0.28	0.75
1	22	True	j	f	0.0401628020008502	0	-35.0	-34.0	1.0	NW	40	(201, 201)	0.28	0.28	0.75
1	22	True	f	f	0.2457479689983301	1	-35.0	-36.0	-1.0	NW	40	(201, 201)	0.28	0.28	0.75
1	22	True	f	f	1.1728465180021883	1	-35.0	-36.0	-1.0	SE	40	(201, 201)	0.28	0.28	0.75
1	22	True	f	f	0.2136912450005184	1	-35.0	-36.0	-1.0	NW	40	(201, 201)	0.28	0.28	0.75
1	22	True	j	j	0.0828931340001872	1	-35.0	-34.0	1.0	SE	40	(201, 201)	0.28	0.28	0.75
1	22	True	j	f	0.429226504998951	0	-35.0	-34.0	1.0	NW	40	(201, 201)	0.28	0.28	0.75
1	22	True	j	f	0.1865885259976494	0	-35.0	-34.0	1.0	NW	40	(201, 201)	0.28	0.28	0.75
1	22	True	j	j	3.413842628997372	1	-35.0	-34.0	1.0	SE	40	(201, 201)	0.28	0.28	0.75
1	22	True	j	j	1.6160381820009206	1	-35.0	-34.0	1.0	NW	40	(201, 201)	0.28	0.28	0.75
1	22	True	f	j	0.6590571939996153	0	-35.0	-36.0	-1.0	NW	40	(201, 201)	0.28	0.28	0.75
1	22	True	j	f	0.246070035998855	0	-35.0	-34.0	1.0	NW	40	(201, 201)	0.28	0.28	0.75
1	22	True	f	f	0.0284642229999008	1	-35.0	-36.0	-1.0	SE	40	(201, 201)	0.28	0.28	0.75
1	22	True	f	f	0.4351528209990647	1	-35.0	-36.0	-1.0	NW	40	(201, 201)	0.28	0.28	0.75
1	22	True	f	f	0.0158862429998407	1	-35.0	-36.0	-1.0	SE	40	(201, 201)	0.28	0.28	0.75
1	22	True	j	j	0.3419630879980104	1	-35.0	-34.0	1.0	SE	40	(201, 201)	0.28	0.28	0.75
1	22	True	f	f	0.2244215499995334	1	-35.0	-36.0	-1.0	NW	40	(201, 201)	0.28	0.28	0.75
1	22	True	f	f	0.0371371069995802	1	-35.0	-36.0	-1.0	SE	40	(201, 201)	0.28	0.28	0.75
1	22	True	j	f	0.0609234110015677	0	-35.0	-34.0	1.0	NW	40	(201, 201)	0.28	0.28	0.75
1	22	True	j	j	0.6261303579995001	1	-35.0	-34.0	1.0	SE	40	(201, 201)	0.28	0.28	0.75
1	22	True	f	f	0.0953964789987367	1	-35.0	-36.0	-1.0	NW	40	(201, 201)	0.28	0.28	0.75
1	22	True	f	j	0.0381951029994525	0	-35.0	-36.0	-1.0	NW	40	(201, 201)	0.28	0.28	0.75
1	22	True	f	f	0.0677322510018711	1	-35.0	-36.0	-1.0	SE	40	(201, 201)	0.28	0.28	0.75
1	22	True	f	f	1.6977348280015576	1	-35.0	-36.0	-1.0	SE	40	(201, 201)	0.28	0.28	0.75
1	22	True	j	f	0.0363289010019798	0	-35.0	-34.0	1.0	SE	40	(201, 201)	0.28	0.28	0.75
1	22	True	j	j	0.0029610150013468	1	-35.0	-34.0	1.0	NW	40	(201, 201)	0.28	0.28	0.75
1	22	True	j	j	0.2785031679995882	1	-35.0	-34.0	1.0	SE	40	(201, 201)	0.28	0.28	0.75
1	22	True	j	j	0.7153402000003553	1	-35.0	-34.0	1.0	NW	40	(201, 201)	0.28	0.28	0.75
1	22	True	f	f	0.4214872920019843	1	-35.0	-36.0	-1.0	SE	40	(201, 201)	0.28	0.28	0.75
1	22	True	f	f	0.5059352059979574	1	-35.0	-36.0	-1.0	SE	40	(201, 201)	0.28	0.28	0.75
1	22	True	j	j	0.4470267730030173	1	-35.0	-34.0	1.0	NW	40	(201, 201)	0.28	0.28	0.75
1	22	True	j	j	0.3418257669982267	1	-35.0	-34.0	1.0	NW	40	(201, 201)	0.28	0.28	0.75
1	22	True	j	j	0.952901220000058	1	-35.0	-34.0	1.0	SE	40	(201, 201)	0.28	0.28	0.75
1	22	True	f	f	0.1570251609991828	1	-35.0	-36.0	-1.0	SE	40	(201, 201)	0.28	0.28	0.75
1	22	True	f	f	0.338180597002065	1	-35.0	-36.0	-1.0	NW	40	(201, 201)	0.28	0.28	0.75
1	22	True	f	f	0.185467539999081	1	-35.0	-36.0	-1.0	SE	40	(201, 201)	0.28	0.28	0.75
1	22	True	j	j	0.6565920460016059	1	-35.0	-34.0	1.0	SE	40	(201, 201)	0.28	0.28	0.75
1	22	True	j	j	0.0116521100026147	1	-35.0	-34.0	1.0	SE	40	(201, 201)	0.28	0.28	0.75
1	22	True	j	f	0.5223422400013078	0	-35.0	-34.0	1.0	NW	40	(201, 201)	0.28	0.28	0.75
1	22	True	j	f	0.1289790170012565	0	-35.0	-34.0	1.0	NW	40	(201, 201)	0.28	0.28	0.75
1	22	True	f	f	0.3711695030033297	1	-35.0	-36.0	-1.0	NW	40	(201, 201)	0.28	0.28	0.75
1	22	True	j	f	0.1597553989995503	0	-35.0	-34.0	1.0	SE	40	(201, 201)	0.28	0.28	0.75
1	22	True	j	j	0.2702748160008923	1	-35.0	-34.0	1.0	NW	40	(201, 201)	0.28	0.28	0.75
1	22	True	f	f	0.1257632649976585	1	-35.0	-36.0	-1.0	NW	40	(201, 201)	0.28	0.28	0.75
1	22	True	j	f	0.3451236349974351	0	-35.0	-34.0	1.0	SE	40	(201, 201)	0.28	0.28	0.75
1	22	True	f	j	0.214629155001603	0	-35.0	-36.0	-1.0	SE	40	(201, 201)	0.28	0.28	0.75
1	22	True	j	f	1.83636225599912	0	-35.0	-34.0	1.0	NW	40	(201, 201)	0.28	0.28	0.75
1	22	True	j	j	1.065999290000036	1	-35.0	-34.0	1.0	SE	40	(201, 201)	0.28	0.28	0.75
1	22	True	f	f	0.6575272320005752	1	-35.0	-36.0	-1.0	NW	40	(201, 201)	0.28	0.28	0.75
1	22	True	f	f	0.3582271209997998	1	-35.0	-36.0	-1.0	NW	40	(201, 201)	0.28	0.28	0.75
1	22	True	j	f	0.3991753829977824	0	-35.0	-34.0	1.0	SE	40	(201, 201)	0.28	0.28	0.75
1	22	True	f	f	0.7757780909996654	1	-35.0	-36.0	-1.0	SE	40	(201, 201)	0.28	0.28	0.75
1	22	True	j	j	0.5212927639986447	1	-35.0	-34.0	1.0	SE	40	(201, 201)	0.28	0.28	0.75
1	22	True	f	j	2.0053373240007204	0	-35.0	-36.0	-1.0	NW	40	(201, 201)	0.28	0.28	0.75
1	22	True	j	f	0.3589571859993157	0	-35.0	-34.0	1.0	NW	40	(201, 201)	0.28	0.28	0.75
1	22	True	j	j	0.4317884240008425	1	-35.0	-34.0	1.0	NW	40	(201, 201)	0.28	0.28	0.75
1	22	True	j	j	0.1233876259975659	1	-35.0	-34.0	1.0	SE	40	(201, 201)	0.28	0.28	0.75
1	22	True	f	f	0.0632011880006757	1	-35.0	-36.0	-1.0	SE	40	(201, 201)	0.28	0.28	0.75
1	22	True	j	j	0.2224491930028307	1	-35.0	-34.0	1.0	SE	40	(201, 201)	0.28	0.28	0.75
1	22	True	j	f	0.4258173710004485	0	-35.0	-34.0	1.0	NW	40	(201, 201)	0.28	0.28	0.75
1	22	True	j	j	0.1548907359974691	1	-35.0	-34.0	1.0	SE	40	(201, 201)	0.28	0.28	0.75
1	22	True	j	f	0.3135128319991054	0	-35.0	-34.0	1.0	SE	40	(201, 201)	0.28	0.28	0.75
1	22	True	j	f	0.1321529480010213	0	-35.0	-34.0	1.0	NW	40	(201, 201)	0.28	0.28	0.75
1	22	True	f	j	0.1821863660006784	0	-35.0	-36.0	-1.0	SE	40	(201, 201)	0.28	0.28	0.75
1	22	True	f	f	0.2110748250015603	1	-35.0	-36.0	-1.0	SE	40	(201, 201)	0.28	0.28	0.75
1	22	True	j	f	0.3420439640030963	0	-35.0	-34.0	1.0	SE	40	(201, 201)	0.28	0.28	0.75
1	22	True	j	j	0.1874124739988474	1	-35.0	-34.0	1.0	NW	40	(201, 201)	0.28	0.28	0.75
1	22	True	j	f	0.3067933610000182	0	-35.0	-34.0	1.0	NW	40	(201, 201)	0.28	0.28	0.75
1	22	True	f	f	0.2629881819993898	1	-35.0	-36.0	-1.0	NW	40	(201, 201)	0.28	0.28	0.75
1	22	True	j	j	0.1459621849971881	1	-35.0	-34.0	1.0	SE	40	(201, 201)	0.28	0.28	0.75
1	22	True	j	j	0.6996539859974291	1	-35.0	-34.0	1.0	NW	40	(201, 201)	0.28	0.28	0.75
1	22	True	f	f	0.1479255779995583	1	-35.0	-36.0	-1.0	SE	40	(201, 201)	0.28	0.28	0.75
1	22	True	f	j	0.3125893380019988	0	-35.0	-36.0	-1.0	NW	40	(201, 201)	0.28	0.28	0.75
1	22	True	j	f	0.2673519840027438	0	-35.0	-34.0	1.0	NW	40	(201, 201)	0.28	0.28	0.75
1	22	True	j	f	0.5474297540022235	0	-35.0	-34.0	1.0	NW	40	(201, 201)	0.28	0.28	0.75
1	22	True	j	f	0.2411573199970007	0	-35.0	-34.0	1.0	SE	40	(201, 201)	0.28	0.28	0.75
1	22	True	j	j	0.3451946880013565	1	-35.0	-34.0	1.0	NW	40	(201, 201)	0.28	0.28	0.75
1	22	True	f	f	0.1723038689997338	1	-35.0	-36.0	-1.0	SE	40	(201, 201)	0.28	0.28	0.75
1	22	True	j	j	0.9373926090011082	1	-35.0	-34.0	1.0	NW	40	(201, 201)	0.28	0.28	0.75
1	22	True	j	j	0.196256136001466	1	-35.0	-34.0	1.0	SE	40	(201, 201)	0.28	0.28	0.75
1	22	True	f	f	0.411301348998677	1	-35.0	-36.0	-1.0	NW	40	(201, 201)	0.28	0.28	0.75
1	22	True	f	f	1.2704389610007638	1	-35.0	-36.0	-1.0	SE	40	(201, 201)	0.28	0.28	0.75
1	22	True	f	f	0.4196292859996902	1	-35.0	-36.0	-1.0	NW	40	(201, 201)	0.28	0.28	0.75
1	22	True	j	j	0.075393842998892	1	-35.0	-34.0	1.0	NW	40	(201, 201)	0.28	0.28	0.75
1	22	True	f	j	1.0323861580000084	0	-35.0	-36.0	-1.0	NW	40	(201, 201)	0.28	0.28	0.75
1	22	True	f	f	0.1018572369976027	1	-35.0	-36.0	-1.0	NW	40	(201, 201)	0.28	0.28	0.75
1	22	True	j	f	0.155814231999102	0	-35.0	-34.0	1.0	SE	40	(201, 201)	0.28	0.28	0.75
1	22	True	j	j	0.0059136029994988	1	-35.0	-34.0	1.0	NW	40	(201, 201)	0.28	0.28	0.75
1	22	True	f	f	0.099129886002629	1	-35.0	-36.0	-1.0	SE	40	(201, 201)	0.28	0.28	0.75
1	22	True	j	j	0.3514586279998184	1	-35.0	-34.0	1.0	SE	40	(201, 201)	0.28	0.28	0.75
1	22	True	j	j	0.429485418000695	1	-35.0	-34.0	1.0	NW	40	(201, 201)	0.28	0.28	0.75
1	22	True	j	f	0.096121230002609	0	-35.0	-34.0	1.0	SE	40	(201, 201)	0.28	0.28	0.75
1	22	True	f	f	0.4480411539989291	1	-35.0	-36.0	-1.0	NW	40	(201, 201)	0.28	0.28	0.75
1	22	True	j	j	0.1587878989994351	1	-35.0	-34.0	1.0	NW	40	(201, 201)	0.28	0.28	0.75
1	22	True	f	j	0.4134336679999251	0	-35.0	-36.0	-1.0	NW	40	(201, 201)	0.28	0.28	0.75
1	22	True	f	f	0.0499260990000038	1	-35.0	-36.0	-1.0	SE	40	(201, 201)	0.28	0.28	0.75
1	22	True	j	j	0.2862301300010585	1	-35.0	-34.0	1.0	NW	40	(201, 201)	0.28	0.28	0.75
1	22	True	f	f	0.1038371350005036	1	-35.0	-36.0	-1.0	SE	40	(201, 201)	0.28	0.28	0.75
1	22	True	j	j	0.4616321130015421	1	-35.0	-34.0	1.0	NW	40	(201, 201)	0.28	0.28	0.75
1	22	True	f	f	0.2416717289997905	1	-35.0	-36.0	-1.0	NW	40	(201, 201)	0.28	0.28	0.75
1	22	True	f	f	0.5116404299988062	1	-35.0	-36.0	-1.0	NW	40	(201, 201)	0.28	0.28	0.75
1	22	True	f	j	0.3260490400025446	0	-35.0	-36.0	-1.0	SE	40	(201, 201)	0.28	0.28	0.75
1	22	True	j	j	0.3155737199995201	1	-35.0	-34.0	1.0	NW	40	(201, 201)	0.28	0.28	0.75
1	22	True	j	j	0.2823053899992374	1	-35.0	-34.0	1.0	NW	40	(201, 201)	0.28	0.28	0.75
1	22	True	j	f	0.2184008500007621	0	-35.0	-34.0	1.0	NW	40	(201, 201)	0.28	0.28	0.75
1	22	True	f	f	0.044531633000588	1	-35.0	-36.0	-1.0	NW	40	(201, 201)	0.28	0.28	0.75
1	22	True	f	j	0.127521816000808	0	-35.0	-36.0	-1.0	NW	40	(201, 201)	0.28	0.28	0.75
1	22	True	f	f	0.3739948609982093	1	-35.0	-36.0	-1.0	NW	40	(201, 201)	0.28	0.28	0.75
1	22	True	f	f	0.2326570079967496	1	-35.0	-36.0	-1.0	NW	40	(201, 201)	0.28	0.28	0.75
1	22	True	j	j	0.1950412109981698	1	-35.0	-34.0	1.0	NW	40	(201, 201)	0.28	0.28	0.75
1	22	True	j	j	0.3345467440012726	1	-35.0	-34.0	1.0	SE	40	(201, 201)	0.28	0.28	0.75
1	22	True	j	j	0.0545809010000084	1	-35.0	-34.0	1.0	NW	40	(201, 201)	0.28	0.28	0.75
1	22	True	f	f	0.2228762840022682	1	-35.0	-36.0	-1.0	SE	40	(201, 201)	0.28	0.28	0.75
1	22	True	f	f	0.1792063069988216	1	-35.0	-36.0	-1.0	NW	40	(201, 201)	0.28	0.28	0.75
1	22	True	f	j	0.0712239699969359	0	-35.0	-36.0	-1.0	SE	40	(201, 201)	0.28	0.28	0.75
1	22	True	j	j	1.271892808003031	1	-35.0	-34.0	1.0	SE	40	(201, 201)	0.28	0.28	0.75
1	22	True	f	f	0.3128325670004415	1	-35.0	-36.0	-1.0	SE	40	(201, 201)	0.28	0.28	0.75
1	22	True	f	f	0.1535160779967554	1	-35.0	-36.0	-1.0	NW	40	(201, 201)	0.28	0.28	0.75
1	22	True	f	f	0.1155534650024492	1	-35.0	-36.0	-1.0	NW	40	(201, 201)	0.28	0.28	0.75
1	22	True	j	f	0.4349729800014756	0	-35.0	-34.0	1.0	NW	40	(201, 201)	0.28	0.28	0.75
1	22	True	j	j	0.3213388320000376	1	-35.0	-34.0	1.0	NW	40	(201, 201)	0.28	0.28	0.75
1	22	True	j	f	0.1313480509998044	0	-35.0	-34.0	1.0	SE	40	(201, 201)	0.28	0.28	0.75
1	22	True	j	j	0.3717483949985762	1	-35.0	-34.0	1.0	SE	40	(201, 201)	0.28	0.28	0.75
1	22	True	f	j	0.2548531809989072	0	-35.0	-36.0	-1.0	NW	40	(201, 201)	0.28	0.28	0.75
1	22	True	f	j	0.3244310900008713	0	-35.0	-36.0	-1.0	SE	40	(201, 201)	0.28	0.28	0.75
1	22	True	j	f	0.1397141329980513	0	-35.0	-34.0	1.0	SE	40	(201, 201)	0.28	0.28	0.75
1	22	True	f	j	0.272775877998356	0	-35.0	-36.0	-1.0	SE	40	(201, 201)	0.28	0.28	0.75
1	22	True	f	f	0.0261518949992023	1	-35.0	-36.0	-1.0	SE	40	(201, 201)	0.28	0.28	0.75
1	22	True	j	j	0.4927077530010137	1	-35.0	-34.0	1.0	NW	40	(201, 201)	0.28	0.28	0.75
1	22	True	j	j	0.0058468639981583	1	-35.0	-34.0	1.0	SE	40	(201, 201)	0.28	0.28	0.75
1	22	True	f	f	0.2030331930000102	1	-35.0	-36.0	-1.0	SE	40	(201, 201)	0.28	0.28	0.75
1	22	True	f	f	0.1196333789994241	1	-35.0	-36.0	-1.0	SE	40	(201, 201)	0.28	0.28	0.75
1	22	True	j	f	0.2906577450012264	0	-35.0	-34.0	1.0	SE	40	(201, 201)	0.28	0.28	0.75
1	22	True	j	j	0.3536277069979405	1	-35.0	-34.0	1.0	NW	40	(201, 201)	0.28	0.28	0.75
1	22	True	j	j	0.3644678259988723	1	-35.0	-34.0	1.0	NW	40	(201, 201)	0.28	0.28	0.75
1	22	True	j	f	0.4222416760021588	0	-35.0	-34.0	1.0	NW	40	(201, 201)	0.28	0.28	0.75
1	22	True	j	f	0.2651618519994372	0	-35.0	-34.0	1.0	SE	40	(201, 201)	0.28	0.28	0.75
1	22	True	j	j	0.2630126749972987	1	-35.0	-34.0	1.0	NW	40	(201, 201)	0.28	0.28	0.75
1	22	True	f	f	0.3897538470009749	1	-35.0	-36.0	-1.0	NW	40	(201, 201)	0.28	0.28	0.75
1	22	True	f	f	0.3650965490014641	1	-35.0	-36.0	-1.0	NW	40	(201, 201)	0.28	0.28	0.75
1	22	True	j	j	0.0617010690002644	1	-35.0	-34.0	1.0	SE	40	(201, 201)	0.28	0.28	0.75
1	22	True	j	f	0.3091946849999658	0	-35.0	-34.0	1.0	SE	40	(201, 201)	0.28	0.28	0.75
1	22	True	f	f	0.1293562169994402	1	-35.0	-36.0	-1.0	NW	40	(201, 201)	0.28	0.28	0.75
1	22	True	j	j	0.128708803000336	1	-35.0	-34.0	1.0	SE	40	(201, 201)	0.28	0.28	0.75
1	22	True	j	f	0.139747637000255	0	-35.0	-34.0	1.0	NW	40	(201, 201)	0.28	0.28	0.75
1	22	True	f	f	0.3617312989990751	1	-35.0	-36.0	-1.0	NW	40	(201, 201)	0.28	0.28	0.75
1	22	True	j	f	0.3238159590000578	0	-35.0	-34.0	1.0	SE	40	(201, 201)	0.28	0.28	0.75
1	22	True	f	f	0.217154242000106	1	-35.0	-36.0	-1.0	NW	40	(201, 201)	0.28	0.28	0.75
1	22	True	j	j	0.1230202650003775	1	-35.0	-34.0	1.0	SE	40	(201, 201)	0.28	0.28	0.75
1	22	True	f	f	0.0168586149993643	1	-35.0	-36.0	-1.0	NW	40	(201, 201)	0.28	0.28	0.75
1	22	True	f	j	0.1865117509987612	0	-35.0	-36.0	-1.0	SE	40	(201, 201)	0.28	0.28	0.75
1	22	True	f	f	0.1233388090004155	1	-35.0	-36.0	-1.0	SE	40	(201, 201)	0.28	0.28	0.75
1	22	True	j	f	0.109207001998584	0	-35.0	-34.0	1.0	SE	40	(201, 201)	0.28	0.28	0.75
1	22	True	f	f	0.1183464610003284	1	-35.0	-36.0	-1.0	SE	40	(201, 201)	0.28	0.28	0.75
1	22	True	f	f	0.197143680001318	1	-35.0	-36.0	-1.0	NW	40	(201, 201)	0.28	0.28	0.75
1	22	True	f	j	0.3116824179996911	0	-35.0	-36.0	-1.0	SE	40	(201, 201)	0.28	0.28	0.75
1	22	True	j	f	0.3208115999987058	0	-35.0	-34.0	1.0	SE	40	(201, 201)	0.28	0.28	0.75
1	22	True	j	j	0.074080820002564	1	-35.0	-34.0	1.0	SE	40	(201, 201)	0.28	0.28	0.75
1	22	True	j	f	0.3404922669978987	0	-35.0	-34.0	1.0	SE	40	(201, 201)	0.28	0.28	0.75
1	22	True	f	f	0.0088556240007164	1	-35.0	-36.0	-1.0	NW	40	(201, 201)	0.28	0.28	0.75
1	22	True	f	f	2.725653396002599	1	-35.0	-36.0	-1.0	SE	40	(201, 201)	0.28	0.28	0.75
1	22	True	j	j	0.4011346100014634	1	-35.0	-34.0	1.0	SE	40	(201, 201)	0.28	0.28	0.75
1	22	True	j	f	0.3735281190020032	0	-35.0	-34.0	1.0	NW	40	(201, 201)	0.28	0.28	0.75
1	22	True	f	f	0.1157040650032286	1	-35.0	-36.0	-1.0	NW	40	(201, 201)	0.28	0.28	0.75
1	22	True	j	j	0.2231970409993664	1	-35.0	-34.0	1.0	SE	40	(201, 201)	0.28	0.28	0.75
1	22	True	f	f	0.2868852930005232	1	-35.0	-36.0	-1.0	NW	40	(201, 201)	0.28	0.28	0.75
1	22	True	f	f	0.0722881149995373	1	-35.0	-36.0	-1.0	NW	40	(201, 201)	0.28	0.28	0.75
1	22	True	j	f	0.217459659997985	0	-35.0	-34.0	1.0	SE	40	(201, 201)	0.28	0.28	0.75
1	22	True	j	j	3.99208856399855	1	-35.0	-34.0	1.0	NW	40	(201, 201)	0.28	0.28	0.75
1	22	True	j	f	0.1886972629981755	0	-35.0	-34.0	1.0	NW	40	(201, 201)	0.28	0.28	0.75
1	22	True	f	f	0.6231756369998038	1	-35.0	-36.0	-1.0	NW	40	(201, 201)	0.28	0.28	0.75
1	22	True	j	j	0.3834075579979981	1	-35.0	-34.0	1.0	SE	40	(201, 201)	0.28	0.28	0.75
1	22	True	j	f	0.3579410089987505	0	-35.0	-34.0	1.0	SE	40	(201, 201)	0.28	0.28	0.75
1	22	True	f	j	0.4235895499987236	0	-35.0	-36.0	-1.0	SE	40	(201, 201)	0.28	0.28	0.75
1	22	True	f	j	0.5597177309973631	0	-35.0	-36.0	-1.0	NW	40	(201, 201)	0.28	0.28	0.75
1	22	True	j	f	0.3469599910022225	0	-35.0	-34.0	1.0	SE	40	(201, 201)	0.28	0.28	0.75
1	22	True	f	f	0.2097670469993318	1	-35.0	-36.0	-1.0	NW	40	(201, 201)	0.28	0.28	0.75
1	22	True	j	j	0.3609803290019044	1	-35.0	-34.0	1.0	NW	40	(201, 201)	0.28	0.28	0.75
1	22	True	f	f	0.0473742970025341	1	-35.0	-36.0	-1.0	SE	40	(201, 201)	0.28	0.28	0.75
1	22	True	f	f	0.0953948320020572	1	-35.0	-36.0	-1.0	NW	40	(201, 201)	0.28	0.28	0.75
1	22	True	j	j	1.205322227000579	1	-35.0	-34.0	1.0	SE	40	(201, 201)	0.28	0.28	0.75
1	22	True	f	f	0.055263949001528	1	-35.0	-36.0	-1.0	NW	40	(201, 201)	0.28	0.28	0.75
1	22	True	j	j	0.1771254380000755	1	-35.0	-34.0	1.0	SE	40	(201, 201)	0.28	0.28	0.75
1	22	True	j	j	0.1786786929988011	1	-35.0	-34.0	1.0	SE	40	(201, 201)	0.28	0.28	0.75
1	22	True	j	f	0.6659547320014099	0	-35.0	-34.0	1.0	NW	40	(201, 201)	0.28	0.28	0.75
1	22	True	j	j	0.1436726559986709	1	-35.0	-34.0	1.0	SE	40	(201, 201)	0.28	0.28	0.75
1	22	True	j	f	0.3285635960019135	0	-35.0	-34.0	1.0	NW	40	(201, 201)	0.28	0.28	0.75
1	22	True	f	f	0.0636117590001958	1	-35.0	-36.0	-1.0	NW	40	(201, 201)	0.28	0.28	0.75
1	22	True	f	f	0.4048244529985823	1	-35.0	-36.0	-1.0	NW	40	(201, 201)	0.28	0.28	0.75
1	22	True	f	f	0.0365094749977288	1	-35.0	-36.0	-1.0	NW	40	(201, 201)	0.28	0.28	0.75
1	22	True	j	j	0.4337162470001203	1	-35.0	-34.0	1.0	SE	40	(201, 201)	0.28	0.28	0.75
1	22	True	f	f	0.0178065280015289	1	-35.0	-36.0	-1.0	SE	40	(201, 201)	0.28	0.28	0.75
1	22	True	j	j	0.2768505540007027	1	-35.0	-34.0	1.0	SE	40	(201, 201)	0.28	0.28	0.75
1	22	True	f	j	0.3602758439992612	0	-35.0	-36.0	-1.0	SE	40	(201, 201)	0.28	0.28	0.75
1	22	True	f	f	0.3407751999984612	1	-35.0	-36.0	-1.0	NW	40	(201, 201)	0.28	0.28	0.75
1	22	True	f	j	0.2671090280018688	0	-35.0	-36.0	-1.0	NW	40	(201, 201)	0.28	0.28	0.75
1	22	True	f	f	0.1744036019990744	1	-35.0	-36.0	-1.0	SE	40	(201, 201)	0.28	0.28	0.75
1	22	True	j	j	0.3137795590009773	1	-35.0	-34.0	1.0	SE	40	(201, 201)	0.28	0.28	0.75
1	22	True	j	f	0.040701314999751	0	-35.0	-34.0	1.0	SE	40	(201, 201)	0.28	0.28	0.75
1	22	True	f	f	0.123762754999916	1	-35.0	-36.0	-1.0	SE	40	(201, 201)	0.28	0.28	0.75
1	22	True	j	j	0.4018647110024176	1	-35.0	-34.0	1.0	SE	40	(201, 201)	0.28	0.28	0.75
1	22	True	j	f	1.1626342679992376	0	-35.0	-34.0	1.0	SE	40	(201, 201)	0.28	0.28	0.75
1	22	True	j	f	0.1571514649986056	0	-35.0	-34.0	1.0	NW	40	(201, 201)	0.28	0.28	0.75
1	22	True	j	j	0.0830543679985567	1	-35.0	-34.0	1.0	NW	40	(201, 201)	0.28	0.28	0.75
1	22	True	f	f	0.8210325100008049	1	-35.0	-36.0	-1.0	SE	40	(201, 201)	0.28	0.28	0.75
1	22	True	j	f	0.055570701999386	0	-35.0	-34.0	1.0	NW	40	(201, 201)	0.28	0.28	0.75
1	22	True	f	f	0.1590729549971001	1	-35.0	-36.0	-1.0	SE	40	(201, 201)	0.28	0.28	0.75
1	22	True	j	j	0.203112274997693	1	-35.0	-34.0	1.0	NW	40	(201, 201)	0.28	0.28	0.75
1	22	True	f	f	0.1766839680021803	1	-35.0	-36.0	-1.0	SE	40	(201, 201)	0.28	0.28	0.75
1	22	True	f	f	0.0261635040005785	1	-35.0	-36.0	-1.0	NW	40	(201, 201)	0.28	0.28	0.75
1	22	True	f	j	0.3267507189993921	0	-35.0	-36.0	-1.0	SE	40	(201, 201)	0.28	0.28	0.75
1	22	True	f	f	0.2512090499985788	1	-35.0	-36.0	-1.0	NW	40	(201, 201)	0.28	0.28	0.75
1	22	True	f	f	0.2355714740006078	1	-35.0	-36.0	-1.0	NW	40	(201, 201)	0.28	0.28	0.75
1	22	True	j	f	0.1159149250015616	0	-35.0	-34.0	1.0	SE	40	(201, 201)	0.28	0.28	0.75
1	22	True	j	f	0.1914089060010155	0	-35.0	-34.0	1.0	NW	40	(201, 201)	0.28	0.28	0.75
1	22	True	j	f	0.1354449370010115	0	-35.0	-34.0	1.0	SE	40	(201, 201)	0.28	0.28	0.75
1	22	True	j	j	0.1914963210001588	1	-35.0	-34.0	1.0	SE	40	(201, 201)	0.28	0.28	0.75
1	22	True	f	j	0.2471088019992748	0	-35.0	-36.0	-1.0	SE	40	(201, 201)	0.28	0.28	0.75
1	22	True	f	f	0.0147816209973825	1	-35.0	-36.0	-1.0	SE	40	(201, 201)	0.28	0.28	0.75
1	22	True	j	f	0.0247846940001181	0	-35.0	-34.0	1.0	NW	40	(201, 201)	0.28	0.28	0.75
1	22	True	j	f	0.038928866997594	0	-35.0	-34.0	1.0	NW	40	(201, 201)	0.28	0.28	0.75
1	22	True	j	j	0.5719061010022415	1	-35.0	-34.0	1.0	SE	40	(201, 201)	0.28	0.28	0.75
1	22	True	j	j	0.3023968979978235	1	-35.0	-34.0	1.0	NW	40	(201, 201)	0.28	0.28	0.75
1	22	True	j	f	0.2070673980015271	0	-35.0	-34.0	1.0	NW	40	(201, 201)	0.28	0.28	0.75
1	22	True	j	j	0.2116724409970629	1	-35.0	-34.0	1.0	SE	40	(201, 201)	0.28	0.28	0.75
1	22	True	f	f	0.0418740749992139	1	-35.0	-36.0	-1.0	SE	40	(201, 201)	0.28	0.28	0.75
1	22	True	f	f	0.232543385001918	1	-35.0	-36.0	-1.0	NW	40	(201, 201)	0.28	0.28	0.75
1	22	True	j	j	0.3016353490020265	1	-35.0	-34.0	1.0	NW	40	(201, 201)	0.28	0.28	0.75
1	22	True	f	f	0.4055450080013543	1	-35.0	-36.0	-1.0	NW	40	(201, 201)	0.28	0.28	0.75
1	22	True	j	j	0.1012325419978878	1	-35.0	-34.0	1.0	SE	40	(201, 201)	0.28	0.28	0.75
1	22	True	j	f	0.5717508300003828	0	-35.0	-34.0	1.0	SE	40	(201, 201)	0.28	0.28	0.75
1	22	True	j	j	0.1612932370007911	1	-35.0	-34.0	1.0	NW	40	(201, 201)	0.28	0.28	0.75
1	22	True	f	j	0.2343140999983006	0	-35.0	-36.0	-1.0	NW	40	(201, 201)	0.28	0.28	0.75
1	22	True	f	j	0.3497740239981795	0	-35.0	-36.0	-1.0	SE	40	(201, 201)	0.28	0.28	0.75
1	22	True	f	f	0.592937402001553	1	-35.0	-36.0	-1.0	SE	40	(201, 201)	0.28	0.28	0.75
1	22	True	j	f	0.1408974689984461	0	-35.0	-34.0	1.0	NW	40	(201, 201)	0.28	0.28	0.75
1	22	True	j	j	1.9256409520021407	1	-35.0	-34.0	1.0	SE	40	(201, 201)	0.28	0.28	0.75
1	22	True	f	f	0.0169879269997181	1	-35.0	-36.0	-1.0	NW	40	(201, 201)	0.28	0.28	0.75
1	22	True	f	j	0.3303840679982386	0	-35.0	-36.0	-1.0	NW	40	(201, 201)	0.28	0.28	0.75
1	22	True	f	f	0.1717935390006459	1	-35.0	-36.0	-1.0	SE	40	(201, 201)	0.28	0.28	0.75
1	22	True	j	j	0.1594275909992575	1	-35.0	-34.0	1.0	NW	40	(201, 201)	0.28	0.28	0.75
1	22	True	j	f	0.0876819330005673	0	-35.0	-34.0	1.0	NW	40	(201, 201)	0.28	0.28	0.75
1	22	True	j	f	0.3318065620005654	0	-35.0	-34.0	1.0	SE	40	(201, 201)	0.28	0.28	0.75
1	22	True	f	f	0.0699165609985357	1	-35.0	-36.0	-1.0	SE	40	(201, 201)	0.28	0.28	0.75
1	22	True	f	j	0.1010776760012959	0	-35.0	-36.0	-1.0	SE	40	(201, 201)	0.28	0.28	0.75
1	22	True	f	f	0.0255275960007566	1	-35.0	-36.0	-1.0	NW	40	(201, 201)	0.28	0.28	0.75
1	22	True	j	f	0.5296159339995938	0	-35.0	-34.0	1.0	NW	40	(201, 201)	0.28	0.28	0.75
1	22	True	f	f	0.3841240500005369	1	-35.0	-36.0	-1.0	SE	40	(201, 201)	0.28	0.28	0.75
1	22	True	f	j	0.0053041899991512	0	-35.0	-36.0	-1.0	SE	40	(201, 201)	0.28	0.28	0.75
1	22	True	f	f	0.636778192998463	1	-35.0	-36.0	-1.0	SE	40	(201, 201)	0.28	0.28	0.75
1	22	True	j	j	1.868926876999467	1	-35.0	-34.0	1.0	SE	40	(201, 201)	0.28	0.28	0.75
1	22	True	f	f	0.0970290919976832	1	-35.0	-36.0	-1.0	NW	40	(201, 201)	0.28	0.28	0.75
1	22	True	f	f	0.2068792129975918	1	-35.0	-36.0	-1.0	NW	40	(201, 201)	0.28	0.28	0.75
1	22	True	f	f	0.0316936100025486	1	-35.0	-36.0	-1.0	NW	40	(201, 201)	0.28	0.28	0.75
1	22	True	f	f	0.2611047499995038	1	-35.0	-36.0	-1.0	SE	40	(201, 201)	0.28	0.28	0.75
1	22	True	j	j	0.0062112220002745	1	-35.0	-34.0	1.0	NW	40	(201, 201)	0.28	0.28	0.75
1	22	True	f	f	0.1831628700019791	1	-35.0	-36.0	-1.0	SE	40	(201, 201)	0.28	0.28	0.75
1	22	True	j	j	0.2669112059993495	1	-35.0	-34.0	1.0	SE	40	(201, 201)	0.28	0.28	0.75
1	22	True	f	j	0.0889794009999604	0	-35.0	-36.0	-1.0	SE	40	(201, 201)	0.28	0.28	0.75
1	22	True	f	f	0.3114120549980725	1	-35.0	-36.0	-1.0	NW	40	(201, 201)	0.28	0.28	0.75
1	22	True	f	f	0.3946666129995719	1	-35.0	-36.0	-1.0	NW	40	(201, 201)	0.28	0.28	0.75
1	22	True	j	j	0.3439113900021766	1	-35.0	-34.0	1.0	NW	40	(201, 201)	0.28	0.28	0.75
1	22	True	j	j	0.3129892389988526	1	-35.0	-34.0	1.0	NW	40	(201, 201)	0.28	0.28	0.75
1	22	True	f	j	0.4425666979986999	0	-35.0	-36.0	-1.0	NW	40	(201, 201)	0.28	0.28	0.75
1	22	True	j	j	0.5623946380001144	1	-35.0	-34.0	1.0	SE	40	(201, 201)	0.28	0.28	0.75
1	22	True	f	f	0.3240929500025231	1	-35.0	-36.0	-1.0	NW	40	(201, 201)	0.28	0.28	0.75
1	22	True	j	j	0.0313070490010432	1	-35.0	-34.0	1.0	SE	40	(201, 201)	0.28	0.28	0.75
1	22	True	f	f	0.0760312970014638	1	-35.0	-36.0	-1.0	SE	40	(201, 201)	0.28	0.28	0.75
1	22	True	f	f	0.1006864900009532	1	-35.0	-36.0	-1.0	SE	40	(201, 201)	0.28	0.28	0.75
1	22	True	f	j	0.1782946540006378	0	-35.0	-36.0	-1.0	NW	40	(201, 201)	0.28	0.28	0.75
1	22	True	j	f	0.4081370150015573	0	-35.0	-34.0	1.0	NW	40	(201, 201)	0.28	0.28	0.75
1	22	True	f	f	0.629282077003154	1	-35.0	-36.0	-1.0	NW	40	(201, 201)	0.28	0.28	0.75
1	22	True	j	f	1.4974731459988109	0	-35.0	-34.0	1.0	SE	40	(201, 201)	0.28	0.28	0.75
1	22	True	f	j	0.3063399099992239	0	-35.0	-36.0	-1.0	NW	40	(201, 201)	0.28	0.28	0.75
1	22	True	f	j	0.4509841489998507	0	-35.0	-36.0	-1.0	NW	40	(201, 201)	0.28	0.28	0.75
1	22	True	f	f	0.3486945000004198	1	-35.0	-36.0	-1.0	NW	40	(201, 201)	0.28	0.28	0.75
1	22	True	j	j	0.3492242659995099	1	-35.0	-34.0	1.0	SE	40	(201, 201)	0.28	0.28	0.75
1	22	True	f	f	0.6302842889999738	1	-35.0	-36.0	-1.0	SE	40	(201, 201)	0.28	0.28	0.75
1	22	True	j	j	0.6109099420027633	1	-35.0	-34.0	1.0	SE	40	(201, 201)	0.28	0.28	0.75
1	22	True	j	j	0.2812429540026642	1	-35.0	-34.0	1.0	NW	40	(201, 201)	0.28	0.28	0.75
1	22	True	j	j	0.2799205060000531	1	-35.0	-34.0	1.0	SE	40	(201, 201)	0.28	0.28	0.75
1	22	True	f	f	0.3541313489986351	1	-35.0	-36.0	-1.0	NW	40	(201, 201)	0.28	0.28	0.75
1	22	True	f	f	0.7734574870009965	1	-35.0	-36.0	-1.0	SE	40	(201, 201)	0.28	0.28	0.75
1	22	True	j	j	0.2021595149999484	1	-35.0	-34.0	1.0	SE	40	(201, 201)	0.28	0.28	0.75
1	22	True	j	f	0.2439912759982689	0	-35.0	-34.0	1.0	SE	40	(201, 201)	0.28	0.28	0.75
1	22	True	j	f	0.2608803539988003	0	-35.0	-34.0	1.0	NW	40	(201, 201)	0.28	0.28	0.75
1	22	True	j	j	0.2425184860003355	1	-35.0	-34.0	1.0	NW	40	(201, 201)	0.28	0.28	0.75
1	22	True	j	j	0.4936144040002546	1	-35.0	-34.0	1.0	SE	40	(201, 201)	0.28	0.28	0.75
1	22	True	j	f	0.2464651150003192	0	-35.0	-34.0	1.0	SE	40	(201, 201)	0.28	0.28	0.75
1	22	True	f	j	0.0637620829984371	0	-35.0	-36.0	-1.0	SE	40	(201, 201)	0.28	0.28	0.75
1	22	True	f	f	0.3265416619979078	1	-35.0	-36.0	-1.0	SE	40	(201, 201)	0.28	0.28	0.75
1	22	True	j	j	0.2559764280013041	1	-35.0	-34.0	1.0	SE	40	(201, 201)	0.28	0.28	0.75
1	22	True	j	f	0.0153783800014934	0	-35.0	-34.0	1.0	NW	40	(201, 201)	0.28	0.28	0.75
