# Supplementary material for: The curriculum effect in visual learning: The role of readout dimensionality
Source: PLoS Comput Biol. 2026 Jul 24;22(7):e1014553. doi: 10.1371/journal.pcbi.1014553 (PMC13432104; doi:10.1371/journal.pcbi.1014553)
Supplement: S1 Data — (ZIP) [file pcbi.1014553.s009.zip › Data_Final_for_Repository/Sequential_subjects/Subject001/20241104_Subject001_SEQ_Day_3.csv]

Participant ID	Age	Train	Correct Response	Response	Response time (s)	Correct	Reference Angle (deg)	Orientation (deg)	Angle Separation (deg)	Corner	Viewing Distance (cm)	Stimulus Size (px)	Fixation Time	Probe Time	Cue Time
1	22	True	j	j	0.5648949000169523	1	-35.0	-34.0	1.0	SE	40	(201, 201)	0.28	0.28	0.75
1	22	True	f	j	0.1368940969987306	0	-35.0	-36.0	-1.0	SE	40	(201, 201)	0.28	0.28	0.75
1	22	True	j	f	0.8063373059849255	0	-35.0	-34.0	1.0	NW	40	(201, 201)	0.28	0.28	0.75
1	22	True	f	f	0.8227893370203674	1	-35.0	-36.0	-1.0	NW	40	(201, 201)	0.28	0.28	0.75
1	22	True	f	f	0.4272396809828933	1	-35.0	-36.0	-1.0	SE	40	(201, 201)	0.28	0.28	0.75
1	22	True	f	f	0.3393840779899619	1	-35.0	-36.0	-1.0	NW	40	(201, 201)	0.28	0.28	0.75
1	22	True	j	j	0.2659075200208463	1	-35.0	-34.0	1.0	NW	40	(201, 201)	0.28	0.28	0.75
1	22	True	f	f	0.3287955000123475	1	-35.0	-36.0	-1.0	NW	40	(201, 201)	0.28	0.28	0.75
1	22	True	j	j	0.4279052109923213	1	-35.0	-34.0	1.0	SE	40	(201, 201)	0.28	0.28	0.75
1	22	True	j	j	0.5880063000076916	1	-35.0	-34.0	1.0	NW	40	(201, 201)	0.28	0.28	0.75
1	22	True	f	f	0.2130986739939544	1	-35.0	-36.0	-1.0	NW	40	(201, 201)	0.28	0.28	0.75
1	22	True	j	f	1.126622176001547	0	-35.0	-34.0	1.0	SE	40	(201, 201)	0.28	0.28	0.75
1	22	True	f	j	0.2140202510054223	0	-35.0	-36.0	-1.0	SE	40	(201, 201)	0.28	0.28	0.75
1	22	True	f	f	0.2828922129992861	1	-35.0	-36.0	-1.0	SE	40	(201, 201)	0.28	0.28	0.75
1	22	True	f	f	0.0264761679864022	1	-35.0	-36.0	-1.0	NW	40	(201, 201)	0.28	0.28	0.75
1	22	True	f	f	0.4095711929840036	1	-35.0	-36.0	-1.0	NW	40	(201, 201)	0.28	0.28	0.75
1	22	True	f	f	0.8063978659920394	1	-35.0	-36.0	-1.0	NW	40	(201, 201)	0.28	0.28	0.75
1	22	True	j	j	0.9790299799933564	1	-35.0	-34.0	1.0	SE	40	(201, 201)	0.28	0.28	0.75
1	22	True	f	f	0.3434782649856061	1	-35.0	-36.0	-1.0	NW	40	(201, 201)	0.28	0.28	0.75
1	22	True	j	f	0.5138605629908852	0	-35.0	-34.0	1.0	SE	40	(201, 201)	0.28	0.28	0.75
1	22	True	f	f	0.1595421609818004	1	-35.0	-36.0	-1.0	SE	40	(201, 201)	0.28	0.28	0.75
1	22	True	f	j	0.7968297619954683	0	-35.0	-36.0	-1.0	SE	40	(201, 201)	0.28	0.28	0.75
1	22	True	f	f	0.0632742989982944	1	-35.0	-36.0	-1.0	SE	40	(201, 201)	0.28	0.28	0.75
1	22	True	j	f	0.3428286389971617	0	-35.0	-34.0	1.0	SE	40	(201, 201)	0.28	0.28	0.75
1	22	True	f	f	0.4328702670172788	1	-35.0	-36.0	-1.0	SE	40	(201, 201)	0.28	0.28	0.75
1	22	True	f	f	0.150721173005877	1	-35.0	-36.0	-1.0	NW	40	(201, 201)	0.28	0.28	0.75
1	22	True	j	j	0.2293552109913434	1	-35.0	-34.0	1.0	SE	40	(201, 201)	0.28	0.28	0.75
1	22	True	j	f	0.0853296999994199	0	-35.0	-34.0	1.0	NW	40	(201, 201)	0.28	0.28	0.75
1	22	True	j	f	0.0259495530044659	0	-35.0	-34.0	1.0	NW	40	(201, 201)	0.28	0.28	0.75
1	22	True	j	f	0.3386923049984034	0	-35.0	-34.0	1.0	NW	40	(201, 201)	0.28	0.28	0.75
1	22	True	j	f	0.704638752999017	0	-35.0	-34.0	1.0	NW	40	(201, 201)	0.28	0.28	0.75
1	22	True	f	j	0.367925586993806	0	-35.0	-36.0	-1.0	SE	40	(201, 201)	0.28	0.28	0.75
1	22	True	j	f	0.3792792629974428	0	-35.0	-34.0	1.0	SE	40	(201, 201)	0.28	0.28	0.75
1	22	True	j	f	0.3569747440051287	0	-35.0	-34.0	1.0	SE	40	(201, 201)	0.28	0.28	0.75
1	22	True	j	j	0.3557376409880817	1	-35.0	-34.0	1.0	NW	40	(201, 201)	0.28	0.28	0.75
1	22	True	j	j	0.7491944280045573	1	-35.0	-34.0	1.0	SE	40	(201, 201)	0.28	0.28	0.75
1	22	True	f	j	1.0287043139978778	0	-35.0	-36.0	-1.0	NW	40	(201, 201)	0.28	0.28	0.75
1	22	True	f	f	0.4472832290048245	1	-35.0	-36.0	-1.0	SE	40	(201, 201)	0.28	0.28	0.75
1	22	True	f	f	0.3657427550060674	1	-35.0	-36.0	-1.0	NW	40	(201, 201)	0.28	0.28	0.75
1	22	True	f	f	0.331545390014071	1	-35.0	-36.0	-1.0	SE	40	(201, 201)	0.28	0.28	0.75
1	22	True	f	f	0.1607575320231262	1	-35.0	-36.0	-1.0	SE	40	(201, 201)	0.28	0.28	0.75
1	22	True	f	j	0.1305053170071914	0	-35.0	-36.0	-1.0	SE	40	(201, 201)	0.28	0.28	0.75
1	22	True	f	f	0.0164219329890329	1	-35.0	-36.0	-1.0	SE	40	(201, 201)	0.28	0.28	0.75
1	22	True	f	f	0.0732627150136977	1	-35.0	-36.0	-1.0	SE	40	(201, 201)	0.28	0.28	0.75
1	22	True	f	f	0.2231011489930097	1	-35.0	-36.0	-1.0	NW	40	(201, 201)	0.28	0.28	0.75
1	22	True	j	f	0.1233538209926337	0	-35.0	-34.0	1.0	SE	40	(201, 201)	0.28	0.28	0.75
1	22	True	f	f	0.2270040650037117	1	-35.0	-36.0	-1.0	NW	40	(201, 201)	0.28	0.28	0.75
1	22	True	f	f	0.20842744098627	1	-35.0	-36.0	-1.0	SE	40	(201, 201)	0.28	0.28	0.75
1	22	True	j	f	0.0694708660012111	0	-35.0	-34.0	1.0	NW	40	(201, 201)	0.28	0.28	0.75
1	22	True	f	j	0.2944741209794301	0	-35.0	-36.0	-1.0	SE	40	(201, 201)	0.28	0.28	0.75
1	22	True	f	f	0.1783661310037132	1	-35.0	-36.0	-1.0	SE	40	(201, 201)	0.28	0.28	0.75
1	22	True	j	f	0.0974827690224628	0	-35.0	-34.0	1.0	SE	40	(201, 201)	0.28	0.28	0.75
1	22	True	j	j	0.3028391680272762	1	-35.0	-34.0	1.0	SE	40	(201, 201)	0.28	0.28	0.75
1	22	True	j	j	0.2558851599751506	1	-35.0	-34.0	1.0	SE	40	(201, 201)	0.28	0.28	0.75
1	22	True	j	f	0.30063060100656	0	-35.0	-34.0	1.0	NW	40	(201, 201)	0.28	0.28	0.75
1	22	True	f	f	0.0056034640001598	1	-35.0	-36.0	-1.0	SE	40	(201, 201)	0.28	0.28	0.75
1	22	True	f	j	0.4261713890009559	0	-35.0	-36.0	-1.0	NW	40	(201, 201)	0.28	0.28	0.75
1	22	True	f	f	0.0274961109971627	1	-35.0	-36.0	-1.0	SE	40	(201, 201)	0.28	0.28	0.75
1	22	True	f	f	0.1543259759782813	1	-35.0	-36.0	-1.0	SE	40	(201, 201)	0.28	0.28	0.75
1	22	True	j	f	0.2375983789970632	0	-35.0	-34.0	1.0	SE	40	(201, 201)	0.28	0.28	0.75
1	22	True	f	f	0.8375555969832931	1	-35.0	-36.0	-1.0	SE	40	(201, 201)	0.28	0.28	0.75
1	22	True	j	j	0.3339927829802036	1	-35.0	-34.0	1.0	SE	40	(201, 201)	0.28	0.28	0.75
1	22	True	f	f	0.1253304370038677	1	-35.0	-36.0	-1.0	NW	40	(201, 201)	0.28	0.28	0.75
1	22	True	f	f	0.7327441349916626	1	-35.0	-36.0	-1.0	NW	40	(201, 201)	0.28	0.28	0.75
1	22	True	j	f	0.3645198029989842	0	-35.0	-34.0	1.0	SE	40	(201, 201)	0.28	0.28	0.75
1	22	True	f	f	0.218097981007304	1	-35.0	-36.0	-1.0	SE	40	(201, 201)	0.28	0.28	0.75
1	22	True	j	j	0.4576272039848845	1	-35.0	-34.0	1.0	SE	40	(201, 201)	0.28	0.28	0.75
1	22	True	j	f	1.0713093859958462	0	-35.0	-34.0	1.0	NW	40	(201, 201)	0.28	0.28	0.75
1	22	True	j	j	0.5147884140023962	1	-35.0	-34.0	1.0	NW	40	(201, 201)	0.28	0.28	0.75
1	22	True	f	f	0.377451388980262	1	-35.0	-36.0	-1.0	SE	40	(201, 201)	0.28	0.28	0.75
1	22	True	j	j	0.0312850069894921	1	-35.0	-34.0	1.0	NW	40	(201, 201)	0.28	0.28	0.75
1	22	True	f	j	0.300424554006895	0	-35.0	-36.0	-1.0	NW	40	(201, 201)	0.28	0.28	0.75
1	22	True	f	f	0.3001729380048346	1	-35.0	-36.0	-1.0	NW	40	(201, 201)	0.28	0.28	0.75
1	22	True	f	f	0.0477126519836019	1	-35.0	-36.0	-1.0	NW	40	(201, 201)	0.28	0.28	0.75
1	22	True	j	f	0.5794794909888878	0	-35.0	-34.0	1.0	SE	40	(201, 201)	0.28	0.28	0.75
1	22	True	f	f	0.4253427679941524	1	-35.0	-36.0	-1.0	SE	40	(201, 201)	0.28	0.28	0.75
1	22	True	f	f	0.2156497699907049	1	-35.0	-36.0	-1.0	NW	40	(201, 201)	0.28	0.28	0.75
1	22	True	f	f	0.6178526729927398	1	-35.0	-36.0	-1.0	SE	40	(201, 201)	0.28	0.28	0.75
1	22	True	f	f	0.381356305006193	1	-35.0	-36.0	-1.0	NW	40	(201, 201)	0.28	0.28	0.75
1	22	True	j	j	0.2699420749850105	1	-35.0	-34.0	1.0	NW	40	(201, 201)	0.28	0.28	0.75
1	22	True	f	f	0.3792049640032928	1	-35.0	-36.0	-1.0	SE	40	(201, 201)	0.28	0.28	0.75
1	22	True	j	j	0.2719834220188204	1	-35.0	-34.0	1.0	SE	40	(201, 201)	0.28	0.28	0.75
1	22	True	j	j	0.4481332549767103	1	-35.0	-34.0	1.0	NW	40	(201, 201)	0.28	0.28	0.75
1	22	True	f	f	0.2006422889826353	1	-35.0	-36.0	-1.0	NW	40	(201, 201)	0.28	0.28	0.75
1	22	True	f	f	0.0710383690020535	1	-35.0	-36.0	-1.0	NW	40	(201, 201)	0.28	0.28	0.75
1	22	True	f	f	0.2601964450150262	1	-35.0	-36.0	-1.0	SE	40	(201, 201)	0.28	0.28	0.75
1	22	True	f	f	0.2279329760058317	1	-35.0	-36.0	-1.0	NW	40	(201, 201)	0.28	0.28	0.75
1	22	True	f	j	0.3545683289994485	0	-35.0	-36.0	-1.0	SE	40	(201, 201)	0.28	0.28	0.75
1	22	True	f	j	0.1783356930245645	0	-35.0	-36.0	-1.0	SE	40	(201, 201)	0.28	0.28	0.75
1	22	True	j	j	0.2162908260070253	1	-35.0	-34.0	1.0	NW	40	(201, 201)	0.28	0.28	0.75
1	22	True	f	f	0.2611347879865207	1	-35.0	-36.0	-1.0	SE	40	(201, 201)	0.28	0.28	0.75
1	22	True	j	j	0.3232692389865406	1	-35.0	-34.0	1.0	SE	40	(201, 201)	0.28	0.28	0.75
1	22	True	f	j	0.799878441990586	0	-35.0	-36.0	-1.0	NW	40	(201, 201)	0.28	0.28	0.75
1	22	True	f	f	0.2245597169967368	1	-35.0	-36.0	-1.0	NW	40	(201, 201)	0.28	0.28	0.75
1	22	True	f	j	1.0743502599943895	0	-35.0	-36.0	-1.0	SE	40	(201, 201)	0.28	0.28	0.75
1	22	True	j	f	0.0588573229906614	0	-35.0	-34.0	1.0	SE	40	(201, 201)	0.28	0.28	0.75
1	22	True	j	f	0.0440333140140865	0	-35.0	-34.0	1.0	SE	40	(201, 201)	0.28	0.28	0.75
1	22	True	f	f	0.3551479669986292	1	-35.0	-36.0	-1.0	SE	40	(201, 201)	0.28	0.28	0.75
1	22	True	f	f	0.0362428280059248	1	-35.0	-36.0	-1.0	SE	40	(201, 201)	0.28	0.28	0.75
1	22	True	j	f	0.2968763609824236	0	-35.0	-34.0	1.0	SE	40	(201, 201)	0.28	0.28	0.75
1	22	True	f	f	0.4964912769792136	1	-35.0	-36.0	-1.0	SE	40	(201, 201)	0.28	0.28	0.75
1	22	True	j	f	0.1346433610015083	0	-35.0	-34.0	1.0	NW	40	(201, 201)	0.28	0.28	0.75
1	22	True	j	j	0.0712168799946084	1	-35.0	-34.0	1.0	SE	40	(201, 201)	0.28	0.28	0.75
1	22	True	f	f	0.3441917370073497	1	-35.0	-36.0	-1.0	SE	40	(201, 201)	0.28	0.28	0.75
1	22	True	f	f	0.3524679409747477	1	-35.0	-36.0	-1.0	NW	40	(201, 201)	0.28	0.28	0.75
1	22	True	j	f	0.2370290840044617	0	-35.0	-34.0	1.0	SE	40	(201, 201)	0.28	0.28	0.75
1	22	True	j	f	0.2086193810100667	0	-35.0	-34.0	1.0	NW	40	(201, 201)	0.28	0.28	0.75
1	22	True	j	j	0.4739546990022063	1	-35.0	-34.0	1.0	SE	40	(201, 201)	0.28	0.28	0.75
1	22	True	j	j	0.2270115819992497	1	-35.0	-34.0	1.0	NW	40	(201, 201)	0.28	0.28	0.75
1	22	True	f	f	0.0333548589842394	1	-35.0	-36.0	-1.0	NW	40	(201, 201)	0.28	0.28	0.75
1	22	True	f	f	0.2340259840129874	1	-35.0	-36.0	-1.0	NW	40	(201, 201)	0.28	0.28	0.75
1	22	True	f	f	0.0915534940140787	1	-35.0	-36.0	-1.0	SE	40	(201, 201)	0.28	0.28	0.75
1	22	True	f	f	0.1425206470012199	1	-35.0	-36.0	-1.0	SE	40	(201, 201)	0.28	0.28	0.75
1	22	True	f	f	0.1902913570229429	1	-35.0	-36.0	-1.0	SE	40	(201, 201)	0.28	0.28	0.75
1	22	True	f	j	0.4846459459804464	0	-35.0	-36.0	-1.0	SE	40	(201, 201)	0.28	0.28	0.75
1	22	True	f	f	0.4253406130010262	1	-35.0	-36.0	-1.0	NW	40	(201, 201)	0.28	0.28	0.75
1	22	True	f	f	0.5340596649912186	1	-35.0	-36.0	-1.0	NW	40	(201, 201)	0.28	0.28	0.75
1	22	True	f	f	0.457742575003067	1	-35.0	-36.0	-1.0	SE	40	(201, 201)	0.28	0.28	0.75
1	22	True	j	j	0.4612046169932	1	-35.0	-34.0	1.0	SE	40	(201, 201)	0.28	0.28	0.75
1	22	True	j	f	0.2297356490162201	0	-35.0	-34.0	1.0	NW	40	(201, 201)	0.28	0.28	0.75
1	22	True	j	j	0.2906057729851454	1	-35.0	-34.0	1.0	SE	40	(201, 201)	0.28	0.28	0.75
1	22	True	f	f	0.0997017059999052	1	-35.0	-36.0	-1.0	SE	40	(201, 201)	0.28	0.28	0.75
1	22	True	j	j	0.8188999550184235	1	-35.0	-34.0	1.0	NW	40	(201, 201)	0.28	0.28	0.75
1	22	True	f	f	0.2586248329898808	1	-35.0	-36.0	-1.0	SE	40	(201, 201)	0.28	0.28	0.75
1	22	True	j	j	0.3584454710071441	1	-35.0	-34.0	1.0	NW	40	(201, 201)	0.28	0.28	0.75
1	22	True	j	f	0.0353092600125819	0	-35.0	-34.0	1.0	NW	40	(201, 201)	0.28	0.28	0.75
1	22	True	f	j	0.1621880810125731	0	-35.0	-36.0	-1.0	SE	40	(201, 201)	0.28	0.28	0.75
1	22	True	f	f	0.0763440410082694	1	-35.0	-36.0	-1.0	SE	40	(201, 201)	0.28	0.28	0.75
1	22	True	j	j	0.1387974449899047	1	-35.0	-34.0	1.0	NW	40	(201, 201)	0.28	0.28	0.75
1	22	True	f	f	0.251359368005069	1	-35.0	-36.0	-1.0	SE	40	(201, 201)	0.28	0.28	0.75
1	22	True	j	j	0.0462048160261474	1	-35.0	-34.0	1.0	NW	40	(201, 201)	0.28	0.28	0.75
1	22	True	j	j	0.2657288780028466	1	-35.0	-34.0	1.0	SE	40	(201, 201)	0.28	0.28	0.75
1	22	True	j	f	0.1476459449913818	0	-35.0	-34.0	1.0	NW	40	(201, 201)	0.28	0.28	0.75
1	22	True	j	j	0.0179260029981378	1	-35.0	-34.0	1.0	SE	40	(201, 201)	0.28	0.28	0.75
1	22	True	f	f	0.2341103939979802	1	-35.0	-36.0	-1.0	SE	40	(201, 201)	0.28	0.28	0.75
1	22	True	f	f	0.5600074440008029	1	-35.0	-36.0	-1.0	NW	40	(201, 201)	0.28	0.28	0.75
1	22	True	j	j	0.0239316380175296	1	-35.0	-34.0	1.0	SE	40	(201, 201)	0.28	0.28	0.75
1	22	True	f	f	0.1587851810036227	1	-35.0	-36.0	-1.0	SE	40	(201, 201)	0.28	0.28	0.75
1	22	True	f	f	0.3479358839977067	1	-35.0	-36.0	-1.0	NW	40	(201, 201)	0.28	0.28	0.75
1	22	True	f	j	0.1664410590019542	0	-35.0	-36.0	-1.0	SE	40	(201, 201)	0.28	0.28	0.75
1	22	True	j	f	0.4230360029905569	0	-35.0	-34.0	1.0	SE	40	(201, 201)	0.28	0.28	0.75
1	22	True	f	f	0.1723546860157512	1	-35.0	-36.0	-1.0	NW	40	(201, 201)	0.28	0.28	0.75
1	22	True	j	j	0.3792674349970184	1	-35.0	-34.0	1.0	SE	40	(201, 201)	0.28	0.28	0.75
1	22	True	j	f	0.3707960990141146	0	-35.0	-34.0	1.0	SE	40	(201, 201)	0.28	0.28	0.75
1	22	True	f	f	0.2646641729807015	1	-35.0	-36.0	-1.0	SE	40	(201, 201)	0.28	0.28	0.75
1	22	True	j	j	0.8174787090101745	1	-35.0	-34.0	1.0	NW	40	(201, 201)	0.28	0.28	0.75
1	22	True	f	f	0.2960437599977013	1	-35.0	-36.0	-1.0	SE	40	(201, 201)	0.28	0.28	0.75
1	22	True	f	f	0.1468806009797845	1	-35.0	-36.0	-1.0	SE	40	(201, 201)	0.28	0.28	0.75
1	22	True	j	j	0.4026490149844903	1	-35.0	-34.0	1.0	NW	40	(201, 201)	0.28	0.28	0.75
1	22	True	f	f	0.531084838003153	1	-35.0	-36.0	-1.0	SE	40	(201, 201)	0.28	0.28	0.75
1	22	True	j	f	0.1977487839758396	0	-35.0	-34.0	1.0	SE	40	(201, 201)	0.28	0.28	0.75
1	22	True	f	f	0.3920167250034865	1	-35.0	-36.0	-1.0	NW	40	(201, 201)	0.28	0.28	0.75
1	22	True	j	f	0.102762029011501	0	-35.0	-34.0	1.0	SE	40	(201, 201)	0.28	0.28	0.75
1	22	True	f	j	0.0641761010047048	0	-35.0	-36.0	-1.0	NW	40	(201, 201)	0.28	0.28	0.75
1	22	True	j	f	0.3642270380223635	0	-35.0	-34.0	1.0	SE	40	(201, 201)	0.28	0.28	0.75
1	22	True	f	f	0.4329505100031383	1	-35.0	-36.0	-1.0	NW	40	(201, 201)	0.28	0.28	0.75
1	22	True	f	f	0.1971808229864109	1	-35.0	-36.0	-1.0	NW	40	(201, 201)	0.28	0.28	0.75
1	22	True	j	j	0.274956003006082	1	-35.0	-34.0	1.0	NW	40	(201, 201)	0.28	0.28	0.75
1	22	True	f	f	0.2212867460038978	1	-35.0	-36.0	-1.0	SE	40	(201, 201)	0.28	0.28	0.75
1	22	True	j	f	0.3272088319936301	0	-35.0	-34.0	1.0	SE	40	(201, 201)	0.28	0.28	0.75
1	22	True	j	f	0.0301048439869191	0	-35.0	-34.0	1.0	SE	40	(201, 201)	0.28	0.28	0.75
1	22	True	j	f	0.3438470869732555	0	-35.0	-34.0	1.0	NW	40	(201, 201)	0.28	0.28	0.75
1	22	True	j	f	0.003072471008636	0	-35.0	-34.0	1.0	NW	40	(201, 201)	0.28	0.28	0.75
1	22	True	j	j	0.1333253329794388	1	-35.0	-34.0	1.0	SE	40	(201, 201)	0.28	0.28	0.75
1	22	True	f	f	0.370687665999867	1	-35.0	-36.0	-1.0	NW	40	(201, 201)	0.28	0.28	0.75
1	22	True	f	f	0.2507650879852008	1	-35.0	-36.0	-1.0	NW	40	(201, 201)	0.28	0.28	0.75
1	22	True	j	f	0.1414097170054447	0	-35.0	-34.0	1.0	NW	40	(201, 201)	0.28	0.28	0.75
1	22	True	f	f	0.0848520860017743	1	-35.0	-36.0	-1.0	SE	40	(201, 201)	0.28	0.28	0.75
1	22	True	f	f	0.5504744820063934	1	-35.0	-36.0	-1.0	NW	40	(201, 201)	0.28	0.28	0.75
1	22	True	f	f	5.695508012984647	1	-35.0	-36.0	-1.0	NW	40	(201, 201)	0.28	0.28	0.75
1	22	True	f	f	0.2466945329797454	1	-35.0	-36.0	-1.0	SE	40	(201, 201)	0.28	0.28	0.75
1	22	True	j	f	0.5445189159945585	0	-35.0	-34.0	1.0	SE	40	(201, 201)	0.28	0.28	0.75
1	22	True	f	f	0.3254042879852932	1	-35.0	-36.0	-1.0	NW	40	(201, 201)	0.28	0.28	0.75
1	22	True	j	f	0.5218473499990068	0	-35.0	-34.0	1.0	SE	40	(201, 201)	0.28	0.28	0.75
1	22	True	j	j	0.1026980729948263	1	-35.0	-34.0	1.0	SE	40	(201, 201)	0.28	0.28	0.75
1	22	True	j	j	0.10216737902374	1	-35.0	-34.0	1.0	NW	40	(201, 201)	0.28	0.28	0.75
1	22	True	j	j	0.2332929719996173	1	-35.0	-34.0	1.0	SE	40	(201, 201)	0.28	0.28	0.75
1	22	True	f	j	0.4882223560125567	0	-35.0	-36.0	-1.0	NW	40	(201, 201)	0.28	0.28	0.75
1	22	True	f	f	0.2702984909992665	1	-35.0	-36.0	-1.0	NW	40	(201, 201)	0.28	0.28	0.75
1	22	True	j	f	0.297111624997342	0	-35.0	-34.0	1.0	NW	40	(201, 201)	0.28	0.28	0.75
1	22	True	j	f	0.1883267750090453	0	-35.0	-34.0	1.0	NW	40	(201, 201)	0.28	0.28	0.75
1	22	True	j	j	0.0029273220279719	1	-35.0	-34.0	1.0	SE	40	(201, 201)	0.28	0.28	0.75
1	22	True	j	f	0.1262574569846037	0	-35.0	-34.0	1.0	SE	40	(201, 201)	0.28	0.28	0.75
1	22	True	f	f	0.1648627429967746	1	-35.0	-36.0	-1.0	NW	40	(201, 201)	0.28	0.28	0.75
1	22	True	j	j	0.2083111040119547	1	-35.0	-34.0	1.0	SE	40	(201, 201)	0.28	0.28	0.75
1	22	True	f	f	0.2042976189986802	1	-35.0	-36.0	-1.0	SE	40	(201, 201)	0.28	0.28	0.75
1	22	True	j	f	0.2017459319904446	0	-35.0	-34.0	1.0	NW	40	(201, 201)	0.28	0.28	0.75
1	22	True	j	f	0.3713964019843843	0	-35.0	-34.0	1.0	SE	40	(201, 201)	0.28	0.28	0.75
1	22	True	j	j	0.262483815982705	1	-35.0	-34.0	1.0	SE	40	(201, 201)	0.28	0.28	0.75
1	22	True	f	f	0.0988225610053632	1	-35.0	-36.0	-1.0	SE	40	(201, 201)	0.28	0.28	0.75
1	22	True	j	j	0.8410085820069071	1	-35.0	-34.0	1.0	SE	40	(201, 201)	0.28	0.28	0.75
1	22	True	j	j	0.3902371120057069	1	-35.0	-34.0	1.0	SE	40	(201, 201)	0.28	0.28	0.75
1	22	True	f	f	0.2942286070028785	1	-35.0	-36.0	-1.0	SE	40	(201, 201)	0.28	0.28	0.75
1	22	True	f	j	0.2264876500121317	0	-35.0	-36.0	-1.0	SE	40	(201, 201)	0.28	0.28	0.75
1	22	True	j	f	0.0279841420124284	0	-35.0	-34.0	1.0	NW	40	(201, 201)	0.28	0.28	0.75
1	22	True	j	j	0.0430051540024578	1	-35.0	-34.0	1.0	SE	40	(201, 201)	0.28	0.28	0.75
1	22	True	f	j	0.1247891400125809	0	-35.0	-36.0	-1.0	SE	40	(201, 201)	0.28	0.28	0.75
1	22	True	f	f	0.1832668489951174	1	-35.0	-36.0	-1.0	SE	40	(201, 201)	0.28	0.28	0.75
1	22	True	j	j	0.0420591339934617	1	-35.0	-34.0	1.0	NW	40	(201, 201)	0.28	0.28	0.75
1	22	True	j	j	0.199569418997271	1	-35.0	-34.0	1.0	NW	40	(201, 201)	0.28	0.28	0.75
1	22	True	j	f	0.0669194250076543	0	-35.0	-34.0	1.0	SE	40	(201, 201)	0.28	0.28	0.75
1	22	True	f	f	0.3304659290006384	1	-35.0	-36.0	-1.0	SE	40	(201, 201)	0.28	0.28	0.75
1	22	True	j	j	0.4988838220015168	1	-35.0	-34.0	1.0	SE	40	(201, 201)	0.28	0.28	0.75
1	22	True	f	j	0.2673631780198775	0	-35.0	-36.0	-1.0	SE	40	(201, 201)	0.28	0.28	0.75
1	22	True	j	f	0.3914696400170214	0	-35.0	-34.0	1.0	NW	40	(201, 201)	0.28	0.28	0.75
1	22	True	f	f	0.1963650899997446	1	-35.0	-36.0	-1.0	SE	40	(201, 201)	0.28	0.28	0.75
1	22	True	j	f	0.1564271730021573	0	-35.0	-34.0	1.0	NW	40	(201, 201)	0.28	0.28	0.75
1	22	True	j	j	0.2195778060122393	1	-35.0	-34.0	1.0	SE	40	(201, 201)	0.28	0.28	0.75
1	22	True	j	f	0.1251856549934018	0	-35.0	-34.0	1.0	NW	40	(201, 201)	0.28	0.28	0.75
1	22	True	f	f	0.3193487079988699	1	-35.0	-36.0	-1.0	SE	40	(201, 201)	0.28	0.28	0.75
1	22	True	j	j	0.3304424340021796	1	-35.0	-34.0	1.0	SE	40	(201, 201)	0.28	0.28	0.75
1	22	True	f	f	0.038575160986511	1	-35.0	-36.0	-1.0	SE	40	(201, 201)	0.28	0.28	0.75
1	22	True	j	f	0.1261656460119411	0	-35.0	-34.0	1.0	NW	40	(201, 201)	0.28	0.28	0.75
1	22	True	f	f	0.1010115329991094	1	-35.0	-36.0	-1.0	NW	40	(201, 201)	0.28	0.28	0.75
1	22	True	j	f	0.2907284070097375	0	-35.0	-34.0	1.0	SE	40	(201, 201)	0.28	0.28	0.75
1	22	True	f	f	0.694323356001405	1	-35.0	-36.0	-1.0	NW	40	(201, 201)	0.28	0.28	0.75
1	22	True	j	f	0.2971453060163185	0	-35.0	-34.0	1.0	SE	40	(201, 201)	0.28	0.28	0.75
1	22	True	j	j	0.3057910619827453	1	-35.0	-34.0	1.0	SE	40	(201, 201)	0.28	0.28	0.75
1	22	True	j	j	0.3181593359913677	1	-35.0	-34.0	1.0	NW	40	(201, 201)	0.28	0.28	0.75
1	22	True	j	j	0.3110422739991918	1	-35.0	-34.0	1.0	SE	40	(201, 201)	0.28	0.28	0.75
1	22	True	f	f	0.1137361430155579	1	-35.0	-36.0	-1.0	SE	40	(201, 201)	0.28	0.28	0.75
1	22	True	j	f	0.2853385680064093	0	-35.0	-34.0	1.0	SE	40	(201, 201)	0.28	0.28	0.75
1	22	True	f	f	0.0725873509945813	1	-35.0	-36.0	-1.0	NW	40	(201, 201)	0.28	0.28	0.75
1	22	True	j	f	0.2135964529879856	0	-35.0	-34.0	1.0	NW	40	(201, 201)	0.28	0.28	0.75
1	22	True	j	j	0.2758721229911316	1	-35.0	-34.0	1.0	SE	40	(201, 201)	0.28	0.28	0.75
1	22	True	j	f	0.175173399009509	0	-35.0	-34.0	1.0	NW	40	(201, 201)	0.28	0.28	0.75
1	22	True	j	j	0.2143294850247912	1	-35.0	-34.0	1.0	NW	40	(201, 201)	0.28	0.28	0.75
1	22	True	f	f	0.0764513950271066	1	-35.0	-36.0	-1.0	SE	40	(201, 201)	0.28	0.28	0.75
1	22	True	j	j	0.3360163629986346	1	-35.0	-34.0	1.0	SE	40	(201, 201)	0.28	0.28	0.75
1	22	True	j	j	0.4194311299943365	1	-35.0	-34.0	1.0	NW	40	(201, 201)	0.28	0.28	0.75
1	22	True	f	f	0.0064732210012152	1	-35.0	-36.0	-1.0	SE	40	(201, 201)	0.28	0.28	0.75
1	22	True	f	f	0.1651431989739649	1	-35.0	-36.0	-1.0	NW	40	(201, 201)	0.28	0.28	0.75
1	22	True	f	f	0.2991693939839024	1	-35.0	-36.0	-1.0	SE	40	(201, 201)	0.28	0.28	0.75
1	22	True	f	f	0.5436881640052889	1	-35.0	-36.0	-1.0	SE	40	(201, 201)	0.28	0.28	0.75
1	22	True	j	j	0.4128005729871802	1	-35.0	-34.0	1.0	NW	40	(201, 201)	0.28	0.28	0.75
1	22	True	f	f	0.6793952109874226	1	-35.0	-36.0	-1.0	NW	40	(201, 201)	0.28	0.28	0.75
1	22	True	f	f	0.2489132339833304	1	-35.0	-36.0	-1.0	NW	40	(201, 201)	0.28	0.28	0.75
1	22	True	j	j	0.3844292100111488	1	-35.0	-34.0	1.0	SE	40	(201, 201)	0.28	0.28	0.75
1	22	True	j	j	0.0753977780113928	1	-35.0	-34.0	1.0	SE	40	(201, 201)	0.28	0.28	0.75
1	22	True	j	j	0.1270152399956714	1	-35.0	-34.0	1.0	SE	40	(201, 201)	0.28	0.28	0.75
1	22	True	j	f	0.1700605959922541	0	-35.0	-34.0	1.0	SE	40	(201, 201)	0.28	0.28	0.75
1	22	True	f	f	0.25009843200678	1	-35.0	-36.0	-1.0	NW	40	(201, 201)	0.28	0.28	0.75
1	22	True	f	f	0.2193738249770831	1	-35.0	-36.0	-1.0	NW	40	(201, 201)	0.28	0.28	0.75
1	22	True	j	j	0.0424063390237279	1	-35.0	-34.0	1.0	SE	40	(201, 201)	0.28	0.28	0.75
1	22	True	f	f	2.3474774209898897	1	-35.0	-36.0	-1.0	NW	40	(201, 201)	0.28	0.28	0.75
1	22	True	f	f	0.2212718130031135	1	-35.0	-36.0	-1.0	SE	40	(201, 201)	0.28	0.28	0.75
1	22	True	f	f	0.0300837859977036	1	-35.0	-36.0	-1.0	NW	40	(201, 201)	0.28	0.28	0.75
1	22	True	j	j	0.4840762660023756	1	-35.0	-34.0	1.0	NW	40	(201, 201)	0.28	0.28	0.75
1	22	True	f	f	0.3147988679993432	1	-35.0	-36.0	-1.0	NW	40	(201, 201)	0.28	0.28	0.75
1	22	True	f	j	0.2050818470015656	0	-35.0	-36.0	-1.0	NW	40	(201, 201)	0.28	0.28	0.75
1	22	True	f	f	0.2496771419828292	1	-35.0	-36.0	-1.0	NW	40	(201, 201)	0.28	0.28	0.75
1	22	True	j	f	0.5273656280187424	0	-35.0	-34.0	1.0	SE	40	(201, 201)	0.28	0.28	0.75
1	22	True	f	f	0.2496150690130889	1	-35.0	-36.0	-1.0	SE	40	(201, 201)	0.28	0.28	0.75
1	22	True	j	j	0.0730313750100322	1	-35.0	-34.0	1.0	SE	40	(201, 201)	0.28	0.28	0.75
1	22	True	f	f	0.6100853699899744	1	-35.0	-36.0	-1.0	SE	40	(201, 201)	0.28	0.28	0.75
1	22	True	j	f	0.2080069149960763	0	-35.0	-34.0	1.0	SE	40	(201, 201)	0.28	0.28	0.75
1	22	True	f	j	0.1232174840115476	0	-35.0	-36.0	-1.0	SE	40	(201, 201)	0.28	0.28	0.75
1	22	True	f	f	0.132727858988801	1	-35.0	-36.0	-1.0	NW	40	(201, 201)	0.28	0.28	0.75
1	22	True	j	f	0.4578601559915114	0	-35.0	-34.0	1.0	NW	40	(201, 201)	0.28	0.28	0.75
1	22	True	j	f	0.1426304000196978	0	-35.0	-34.0	1.0	SE	40	(201, 201)	0.28	0.28	0.75
1	22	True	f	f	0.331319758988684	1	-35.0	-36.0	-1.0	SE	40	(201, 201)	0.28	0.28	0.75
1	22	True	f	f	0.2512275780027266	1	-35.0	-36.0	-1.0	SE	40	(201, 201)	0.28	0.28	0.75
1	22	True	j	j	0.2170325620099902	1	-35.0	-34.0	1.0	NW	40	(201, 201)	0.28	0.28	0.75
1	22	True	j	f	0.1860150519933086	0	-35.0	-34.0	1.0	SE	40	(201, 201)	0.28	0.28	0.75
1	22	True	f	f	0.3438064730144106	1	-35.0	-36.0	-1.0	SE	40	(201, 201)	0.28	0.28	0.75
1	22	True	f	f	0.176982320001116	1	-35.0	-36.0	-1.0	NW	40	(201, 201)	0.28	0.28	0.75
1	22	True	j	j	0.3848170529818162	1	-35.0	-34.0	1.0	NW	40	(201, 201)	0.28	0.28	0.75
1	22	True	f	f	0.1825367150013335	1	-35.0	-36.0	-1.0	SE	40	(201, 201)	0.28	0.28	0.75
1	22	True	j	f	0.1191117650014348	0	-35.0	-34.0	1.0	SE	40	(201, 201)	0.28	0.28	0.75
1	22	True	j	j	0.3692145049863029	1	-35.0	-34.0	1.0	SE	40	(201, 201)	0.28	0.28	0.75
1	22	True	j	f	0.1838104969938285	0	-35.0	-34.0	1.0	SE	40	(201, 201)	0.28	0.28	0.75
1	22	True	f	f	0.2090324540040455	1	-35.0	-36.0	-1.0	SE	40	(201, 201)	0.28	0.28	0.75
1	22	True	f	f	0.4034957239928189	1	-35.0	-36.0	-1.0	NW	40	(201, 201)	0.28	0.28	0.75
1	22	True	f	f	0.0120497720199637	1	-35.0	-36.0	-1.0	SE	40	(201, 201)	0.28	0.28	0.75
1	22	True	j	j	0.6391475080163218	1	-35.0	-34.0	1.0	NW	40	(201, 201)	0.28	0.28	0.75
1	22	True	j	f	0.514032284001587	0	-35.0	-34.0	1.0	NW	40	(201, 201)	0.28	0.28	0.75
1	22	True	j	f	0.1635372690216172	0	-35.0	-34.0	1.0	SE	40	(201, 201)	0.28	0.28	0.75
1	22	True	j	j	2.931993156002136	1	-35.0	-34.0	1.0	SE	40	(201, 201)	0.28	0.28	0.75
1	22	True	f	f	0.0684688549954444	1	-35.0	-36.0	-1.0	NW	40	(201, 201)	0.28	0.28	0.75
1	22	True	j	j	0.4905470870144199	1	-35.0	-34.0	1.0	SE	40	(201, 201)	0.28	0.28	0.75
1	22	True	j	j	0.2337498829874675	1	-35.0	-34.0	1.0	NW	40	(201, 201)	0.28	0.28	0.75
1	22	True	j	j	0.3371084319951478	1	-35.0	-34.0	1.0	NW	40	(201, 201)	0.28	0.28	0.75
1	22	True	j	f	0.1712782780232373	0	-35.0	-34.0	1.0	NW	40	(201, 201)	0.28	0.28	0.75
1	22	True	j	j	0.560171121993335	1	-35.0	-34.0	1.0	SE	40	(201, 201)	0.28	0.28	0.75
1	22	True	j	j	0.4346112019848078	1	-35.0	-34.0	1.0	SE	40	(201, 201)	0.28	0.28	0.75
1	22	True	j	f	0.311291293008253	0	-35.0	-34.0	1.0	NW	40	(201, 201)	0.28	0.28	0.75
1	22	True	j	j	0.4512595839914866	1	-35.0	-34.0	1.0	NW	40	(201, 201)	0.28	0.28	0.75
1	22	True	f	f	0.2570144619967323	1	-35.0	-36.0	-1.0	SE	40	(201, 201)	0.28	0.28	0.75
1	22	True	j	f	0.1637688449991401	0	-35.0	-34.0	1.0	NW	40	(201, 201)	0.28	0.28	0.75
1	22	True	j	f	0.1640840540057979	0	-35.0	-34.0	1.0	NW	40	(201, 201)	0.28	0.28	0.75
1	22	True	j	j	0.2790534129890147	1	-35.0	-34.0	1.0	NW	40	(201, 201)	0.28	0.28	0.75
1	22	True	j	j	1.3802161009807603	1	-35.0	-34.0	1.0	SE	40	(201, 201)	0.28	0.28	0.75
1	22	True	j	f	0.1633158809854649	0	-35.0	-34.0	1.0	NW	40	(201, 201)	0.28	0.28	0.75
1	22	True	f	f	0.1716419860022142	1	-35.0	-36.0	-1.0	NW	40	(201, 201)	0.28	0.28	0.75
1	22	True	f	j	0.2615332800196484	0	-35.0	-36.0	-1.0	SE	40	(201, 201)	0.28	0.28	0.75
1	22	True	f	f	0.2548706560046412	1	-35.0	-36.0	-1.0	NW	40	(201, 201)	0.28	0.28	0.75
1	22	True	f	f	0.3572297059872653	1	-35.0	-36.0	-1.0	SE	40	(201, 201)	0.28	0.28	0.75
1	22	True	j	j	0.3122130820120219	1	-35.0	-34.0	1.0	SE	40	(201, 201)	0.28	0.28	0.75
1	22	True	f	f	0.2842150119831785	1	-35.0	-36.0	-1.0	NW	40	(201, 201)	0.28	0.28	0.75
1	22	True	j	j	0.292284509021556	1	-35.0	-34.0	1.0	SE	40	(201, 201)	0.28	0.28	0.75
1	22	True	j	f	0.0336849789891857	0	-35.0	-34.0	1.0	NW	40	(201, 201)	0.28	0.28	0.75
1	22	True	f	j	0.052594576991396	0	-35.0	-36.0	-1.0	NW	40	(201, 201)	0.28	0.28	0.75
1	22	True	j	f	0.145940694026649	0	-35.0	-34.0	1.0	NW	40	(201, 201)	0.28	0.28	0.75
1	22	True	f	j	0.1507710010046139	0	-35.0	-36.0	-1.0	NW	40	(201, 201)	0.28	0.28	0.75
1	22	True	f	f	0.5180113159876782	1	-35.0	-36.0	-1.0	NW	40	(201, 201)	0.28	0.28	0.75
1	22	True	f	j	0.2452436120074708	0	-35.0	-36.0	-1.0	NW	40	(201, 201)	0.28	0.28	0.75
1	22	True	f	f	0.1744830069947056	1	-35.0	-36.0	-1.0	NW	40	(201, 201)	0.28	0.28	0.75
1	22	True	j	j	0.7545989939826541	1	-35.0	-34.0	1.0	NW	40	(201, 201)	0.28	0.28	0.75
1	22	True	j	j	0.2509272530151065	1	-35.0	-34.0	1.0	SE	40	(201, 201)	0.28	0.28	0.75
1	22	True	j	j	0.3062160639965441	1	-35.0	-34.0	1.0	SE	40	(201, 201)	0.28	0.28	0.75
1	22	True	f	f	0.4533329880214296	1	-35.0	-36.0	-1.0	NW	40	(201, 201)	0.28	0.28	0.75
1	22	True	j	f	0.4429094929946586	0	-35.0	-34.0	1.0	SE	40	(201, 201)	0.28	0.28	0.75
1	22	True	f	f	0.0740598510019481	1	-35.0	-36.0	-1.0	NW	40	(201, 201)	0.28	0.28	0.75
1	22	True	f	j	0.4499930379970465	0	-35.0	-36.0	-1.0	NW	40	(201, 201)	0.28	0.28	0.75
1	22	True	j	f	0.5244620940065943	0	-35.0	-34.0	1.0	NW	40	(201, 201)	0.28	0.28	0.75
1	22	True	f	f	0.4292980609752703	1	-35.0	-36.0	-1.0	NW	40	(201, 201)	0.28	0.28	0.75
1	22	True	f	f	0.2225133269967045	1	-35.0	-36.0	-1.0	SE	40	(201, 201)	0.28	0.28	0.75
1	22	True	f	f	0.1054407889896538	1	-35.0	-36.0	-1.0	NW	40	(201, 201)	0.28	0.28	0.75
1	22	True	f	f	0.3913963249942753	1	-35.0	-36.0	-1.0	NW	40	(201, 201)	0.28	0.28	0.75
1	22	True	f	j	0.4528075339912902	0	-35.0	-36.0	-1.0	SE	40	(201, 201)	0.28	0.28	0.75
