# Supplementary material for: The curriculum effect in visual learning: The role of readout dimensionality
Source: PLoS Comput Biol. 2026 Jul 24;22(7):e1014553. doi: 10.1371/journal.pcbi.1014553 (PMC13432104; doi:10.1371/journal.pcbi.1014553)
Supplement: S1 Data — (ZIP) [file pcbi.1014553.s009.zip › Data_Final_for_Repository/Sequential_subjects/Subject001/20241106_Subject001_SEQ_Day_5.csv]

Participant ID	Age	Train	Correct Response	Response	Response time (s)	Correct	Reference Angle (deg)	Orientation (deg)	Angle Separation (deg)	Corner	Viewing Distance (cm)	Stimulus Size (px)	Fixation Time	Probe Time	Cue Time
1	22	False	f	j	0.856623061990831	0	55.0	54.0	-1.0	SW	40	(201, 201)	0.28	0.28	0.75
1	22	False	j	f	0.2813695849908981	0	55.0	56.0	1.0	SW	40	(201, 201)	0.28	0.28	0.75
1	22	False	f	f	0.5975975189940073	1	55.0	54.0	-1.0	SW	40	(201, 201)	0.28	0.28	0.75
1	22	False	j	j	1.0847900389926508	1	55.0	56.0	1.0	SW	40	(201, 201)	0.28	0.28	0.75
1	22	False	j	f	0.8115041319979355	0	55.0	56.0	1.0	NE	40	(201, 201)	0.28	0.28	0.75
1	22	False	j	f	0.7356550510012312	0	55.0	56.0	1.0	SW	40	(201, 201)	0.28	0.28	0.75
1	22	False	f	f	0.6322267270006705	1	55.0	54.0	-1.0	NE	40	(201, 201)	0.28	0.28	0.75
1	22	False	f	f	0.992152641993016	1	55.0	54.0	-1.0	NE	40	(201, 201)	0.28	0.28	0.75
1	22	False	j	j	1.278416703993571	1	55.0	56.0	1.0	SW	40	(201, 201)	0.28	0.28	0.75
1	22	False	f	f	0.5323276120034279	1	55.0	54.0	-1.0	SW	40	(201, 201)	0.28	0.28	0.75
1	22	False	j	j	0.3856804149982054	1	55.0	56.0	1.0	SW	40	(201, 201)	0.28	0.28	0.75
1	22	False	f	f	0.3737466419988777	1	55.0	54.0	-1.0	SW	40	(201, 201)	0.28	0.28	0.75
1	22	False	j	j	0.5299785980023444	1	55.0	56.0	1.0	SW	40	(201, 201)	0.28	0.28	0.75
1	22	False	f	j	0.9016434279910754	0	55.0	54.0	-1.0	SW	40	(201, 201)	0.28	0.28	0.75
1	22	False	j	f	0.3756148149986984	0	55.0	56.0	1.0	NE	40	(201, 201)	0.28	0.28	0.75
1	22	False	f	j	1.0429965350049315	0	55.0	54.0	-1.0	NE	40	(201, 201)	0.28	0.28	0.75
1	22	False	j	j	0.7163814069936052	1	55.0	56.0	1.0	SW	40	(201, 201)	0.28	0.28	0.75
1	22	False	j	f	0.2026056460017571	0	55.0	56.0	1.0	NE	40	(201, 201)	0.28	0.28	0.75
1	22	False	j	j	0.9292551090038614	1	55.0	56.0	1.0	NE	40	(201, 201)	0.28	0.28	0.75
1	22	False	f	f	0.3789726069953758	1	55.0	54.0	-1.0	SW	40	(201, 201)	0.28	0.28	0.75
1	22	False	f	f	0.9757196970022052	1	55.0	54.0	-1.0	NE	40	(201, 201)	0.28	0.28	0.75
1	22	False	j	j	0.1662460369989276	1	55.0	56.0	1.0	NE	40	(201, 201)	0.28	0.28	0.75
1	22	False	f	j	0.6206225210044067	0	55.0	54.0	-1.0	NE	40	(201, 201)	0.28	0.28	0.75
1	22	False	f	f	0.1609633650077739	1	55.0	54.0	-1.0	NE	40	(201, 201)	0.28	0.28	0.75
1	22	False	j	j	0.541539350990206	1	55.0	56.0	1.0	NE	40	(201, 201)	0.28	0.28	0.75
1	22	False	j	j	0.6995205190032721	1	55.0	56.0	1.0	NE	40	(201, 201)	0.28	0.28	0.75
1	22	False	j	f	0.3016623840085231	0	55.0	56.0	1.0	NE	40	(201, 201)	0.28	0.28	0.75
1	22	False	f	j	0.494741686998168	0	55.0	54.0	-1.0	SW	40	(201, 201)	0.28	0.28	0.75
1	22	False	j	j	0.6395292460074415	1	55.0	56.0	1.0	SW	40	(201, 201)	0.28	0.28	0.75
1	22	False	f	f	0.344941307004774	1	55.0	54.0	-1.0	SW	40	(201, 201)	0.28	0.28	0.75
1	22	False	j	j	0.352993154010619	1	55.0	56.0	1.0	SW	40	(201, 201)	0.28	0.28	0.75
1	22	False	f	f	0.304462191008497	1	55.0	54.0	-1.0	SW	40	(201, 201)	0.28	0.28	0.75
1	22	False	j	f	0.8470345749956323	0	55.0	56.0	1.0	NE	40	(201, 201)	0.28	0.28	0.75
1	22	False	j	j	0.4750610820046859	1	55.0	56.0	1.0	SW	40	(201, 201)	0.28	0.28	0.75
1	22	False	f	j	0.5923744769970654	0	55.0	54.0	-1.0	NE	40	(201, 201)	0.28	0.28	0.75
1	22	False	f	f	0.3048501750017749	1	55.0	54.0	-1.0	SW	40	(201, 201)	0.28	0.28	0.75
1	22	False	j	j	8.525970382004743	1	55.0	56.0	1.0	SW	40	(201, 201)	0.28	0.28	0.75
1	22	False	f	f	0.5682195810077246	1	55.0	54.0	-1.0	NE	40	(201, 201)	0.28	0.28	0.75
1	22	False	j	j	0.5835104869911447	1	55.0	56.0	1.0	SW	40	(201, 201)	0.28	0.28	0.75
1	22	False	f	f	1.0246734300017124	1	55.0	54.0	-1.0	NE	40	(201, 201)	0.28	0.28	0.75
1	22	False	f	f	0.4731901590130292	1	55.0	54.0	-1.0	SW	40	(201, 201)	0.28	0.28	0.75
1	22	False	j	j	0.674987250007689	1	55.0	56.0	1.0	NE	40	(201, 201)	0.28	0.28	0.75
1	22	False	j	j	0.6856799589877483	1	55.0	56.0	1.0	NE	40	(201, 201)	0.28	0.28	0.75
1	22	False	j	f	0.2315882430120837	0	55.0	56.0	1.0	NE	40	(201, 201)	0.28	0.28	0.75
1	22	False	j	j	0.7748504120099824	1	55.0	56.0	1.0	NE	40	(201, 201)	0.28	0.28	0.75
1	22	False	j	j	0.3443844199937302	1	55.0	56.0	1.0	NE	40	(201, 201)	0.28	0.28	0.75
1	22	False	f	j	0.3678530699980911	0	55.0	54.0	-1.0	SW	40	(201, 201)	0.28	0.28	0.75
1	22	False	j	f	0.3444639140070649	0	55.0	56.0	1.0	SW	40	(201, 201)	0.28	0.28	0.75
1	22	False	f	j	2.0693989420105936	0	55.0	54.0	-1.0	NE	40	(201, 201)	0.28	0.28	0.75
1	22	False	f	f	1.955424915999174	1	55.0	54.0	-1.0	NE	40	(201, 201)	0.28	0.28	0.75
1	22	False	j	j	2.1981168479978805	1	55.0	56.0	1.0	NE	40	(201, 201)	0.28	0.28	0.75
1	22	False	f	j	0.7297501400025794	0	55.0	54.0	-1.0	SW	40	(201, 201)	0.28	0.28	0.75
1	22	False	f	f	0.8435228830057895	1	55.0	54.0	-1.0	NE	40	(201, 201)	0.28	0.28	0.75
1	22	False	f	f	0.6557046200032346	1	55.0	54.0	-1.0	NE	40	(201, 201)	0.28	0.28	0.75
1	22	False	j	j	0.4107991450000554	1	55.0	56.0	1.0	NE	40	(201, 201)	0.28	0.28	0.75
1	22	False	j	f	0.4585119010007474	0	55.0	56.0	1.0	NE	40	(201, 201)	0.28	0.28	0.75
1	22	False	f	j	0.2728438479971373	0	55.0	54.0	-1.0	NE	40	(201, 201)	0.28	0.28	0.75
1	22	False	f	f	0.476609046003432	1	55.0	54.0	-1.0	SW	40	(201, 201)	0.28	0.28	0.75
1	22	False	j	j	0.458064842998283	1	55.0	56.0	1.0	SW	40	(201, 201)	0.28	0.28	0.75
1	22	False	j	j	0.1860867289942689	1	55.0	56.0	1.0	NE	40	(201, 201)	0.28	0.28	0.75
1	22	False	f	f	0.2542713050061138	1	55.0	54.0	-1.0	SW	40	(201, 201)	0.28	0.28	0.75
1	22	False	f	f	0.3395256420044461	1	55.0	54.0	-1.0	SW	40	(201, 201)	0.28	0.28	0.75
1	22	False	j	f	0.3496295469958568	0	55.0	56.0	1.0	SW	40	(201, 201)	0.28	0.28	0.75
1	22	False	f	j	0.4535543439997127	0	55.0	54.0	-1.0	SW	40	(201, 201)	0.28	0.28	0.75
1	22	False	j	j	1.1201783629949205	1	55.0	56.0	1.0	NE	40	(201, 201)	0.28	0.28	0.75
1	22	False	j	j	0.5859689130011247	1	55.0	56.0	1.0	SW	40	(201, 201)	0.28	0.28	0.75
1	22	False	f	j	1.578784850993543	0	55.0	54.0	-1.0	SW	40	(201, 201)	0.28	0.28	0.75
1	22	False	j	f	0.3316520420048618	0	55.0	56.0	1.0	SW	40	(201, 201)	0.28	0.28	0.75
1	22	False	j	j	0.2643705599912209	1	55.0	56.0	1.0	SW	40	(201, 201)	0.28	0.28	0.75
1	22	False	j	f	0.3783471869974164	0	55.0	56.0	1.0	SW	40	(201, 201)	0.28	0.28	0.75
1	22	False	j	j	0.2859234200004721	1	55.0	56.0	1.0	SW	40	(201, 201)	0.28	0.28	0.75
1	22	False	j	f	0.3833135369932279	0	55.0	56.0	1.0	NE	40	(201, 201)	0.28	0.28	0.75
1	22	False	f	j	0.4562722480040975	0	55.0	54.0	-1.0	NE	40	(201, 201)	0.28	0.28	0.75
1	22	False	j	j	0.2866172880021622	1	55.0	56.0	1.0	NE	40	(201, 201)	0.28	0.28	0.75
1	22	False	j	f	0.3679030049970606	0	55.0	56.0	1.0	SW	40	(201, 201)	0.28	0.28	0.75
1	22	False	j	j	0.3838367440039292	1	55.0	56.0	1.0	NE	40	(201, 201)	0.28	0.28	0.75
1	22	False	j	j	0.2184839620022103	1	55.0	56.0	1.0	NE	40	(201, 201)	0.28	0.28	0.75
1	22	False	f	f	0.2850944749952759	1	55.0	54.0	-1.0	SW	40	(201, 201)	0.28	0.28	0.75
1	22	False	j	j	0.2102243259869283	1	55.0	56.0	1.0	NE	40	(201, 201)	0.28	0.28	0.75
1	22	False	f	f	0.6578200780058978	1	55.0	54.0	-1.0	NE	40	(201, 201)	0.28	0.28	0.75
1	22	False	j	f	0.6691857709956821	0	55.0	56.0	1.0	SW	40	(201, 201)	0.28	0.28	0.75
1	22	False	j	j	0.3285900960036088	1	55.0	56.0	1.0	SW	40	(201, 201)	0.28	0.28	0.75
1	22	False	j	j	0.2807952889997978	1	55.0	56.0	1.0	SW	40	(201, 201)	0.28	0.28	0.75
1	22	False	f	j	0.463011045998428	0	55.0	54.0	-1.0	SW	40	(201, 201)	0.28	0.28	0.75
1	22	False	f	j	0.9900744710030268	0	55.0	54.0	-1.0	SW	40	(201, 201)	0.28	0.28	0.75
1	22	False	f	j	0.7332884109928273	0	55.0	54.0	-1.0	SW	40	(201, 201)	0.28	0.28	0.75
1	22	False	f	f	0.2197375010000541	1	55.0	54.0	-1.0	NE	40	(201, 201)	0.28	0.28	0.75
1	22	False	j	j	0.2909553939971374	1	55.0	56.0	1.0	NE	40	(201, 201)	0.28	0.28	0.75
1	22	False	f	j	0.0188800870091654	0	55.0	54.0	-1.0	NE	40	(201, 201)	0.28	0.28	0.75
1	22	False	f	f	0.2447861510008806	1	55.0	54.0	-1.0	SW	40	(201, 201)	0.28	0.28	0.75
1	22	False	f	f	0.3936110509966966	1	55.0	54.0	-1.0	SW	40	(201, 201)	0.28	0.28	0.75
1	22	False	j	f	0.5510543959971983	0	55.0	56.0	1.0	NE	40	(201, 201)	0.28	0.28	0.75
1	22	False	j	j	6.637909573997604	1	55.0	56.0	1.0	SW	40	(201, 201)	0.28	0.28	0.75
1	22	False	j	f	0.3052341239963425	0	55.0	56.0	1.0	SW	40	(201, 201)	0.28	0.28	0.75
1	22	False	f	f	0.2213475750031648	1	55.0	54.0	-1.0	NE	40	(201, 201)	0.28	0.28	0.75
1	22	False	j	j	0.1727016160002676	1	55.0	56.0	1.0	NE	40	(201, 201)	0.28	0.28	0.75
1	22	False	j	f	0.2598841120052384	0	55.0	56.0	1.0	SW	40	(201, 201)	0.28	0.28	0.75
1	22	False	j	f	0.4962736809975467	0	55.0	56.0	1.0	SW	40	(201, 201)	0.28	0.28	0.75
1	22	False	f	f	0.2630958810041193	1	55.0	54.0	-1.0	NE	40	(201, 201)	0.28	0.28	0.75
1	22	False	f	f	0.3768268230051035	1	55.0	54.0	-1.0	NE	40	(201, 201)	0.28	0.28	0.75
1	22	False	f	f	0.2911527980031678	1	55.0	54.0	-1.0	SW	40	(201, 201)	0.28	0.28	0.75
1	22	False	j	j	0.210339733006549	1	55.0	56.0	1.0	NE	40	(201, 201)	0.28	0.28	0.75
1	22	False	j	f	0.2513784950133413	0	55.0	56.0	1.0	SW	40	(201, 201)	0.28	0.28	0.75
1	22	False	f	j	0.2937215239944635	0	55.0	54.0	-1.0	NE	40	(201, 201)	0.28	0.28	0.75
1	22	False	f	f	0.0274931399908382	1	55.0	54.0	-1.0	NE	40	(201, 201)	0.28	0.28	0.75
1	22	False	j	f	0.3830722540005808	0	55.0	56.0	1.0	NE	40	(201, 201)	0.28	0.28	0.75
1	22	False	f	j	0.2329205150017514	0	55.0	54.0	-1.0	NE	40	(201, 201)	0.28	0.28	0.75
1	22	False	j	j	0.0845407090091612	1	55.0	56.0	1.0	SW	40	(201, 201)	0.28	0.28	0.75
1	22	False	j	j	1.2366377730068052	1	55.0	56.0	1.0	NE	40	(201, 201)	0.28	0.28	0.75
1	22	False	j	j	0.6200728639960289	1	55.0	56.0	1.0	NE	40	(201, 201)	0.28	0.28	0.75
1	22	False	j	f	0.7472868860058952	0	55.0	56.0	1.0	SW	40	(201, 201)	0.28	0.28	0.75
1	22	False	j	j	0.2615759910113411	1	55.0	56.0	1.0	SW	40	(201, 201)	0.28	0.28	0.75
1	22	False	j	f	0.1617172889964422	0	55.0	56.0	1.0	SW	40	(201, 201)	0.28	0.28	0.75
1	22	False	j	f	0.827739771004417	0	55.0	56.0	1.0	SW	40	(201, 201)	0.28	0.28	0.75
1	22	False	j	f	0.4913178269925993	0	55.0	56.0	1.0	SW	40	(201, 201)	0.28	0.28	0.75
1	22	False	j	f	0.2213667829928454	0	55.0	56.0	1.0	NE	40	(201, 201)	0.28	0.28	0.75
1	22	False	j	j	0.2402322350098984	1	55.0	56.0	1.0	SW	40	(201, 201)	0.28	0.28	0.75
1	22	False	j	j	0.362012304001837	1	55.0	56.0	1.0	SW	40	(201, 201)	0.28	0.28	0.75
1	22	False	f	f	0.0372167289897333	1	55.0	54.0	-1.0	SW	40	(201, 201)	0.28	0.28	0.75
1	22	False	j	j	0.2515634680021321	1	55.0	56.0	1.0	SW	40	(201, 201)	0.28	0.28	0.75
1	22	False	f	j	1.0903336360061076	0	55.0	54.0	-1.0	SW	40	(201, 201)	0.28	0.28	0.75
1	22	False	j	f	4.417670819006162	0	55.0	56.0	1.0	NE	40	(201, 201)	0.28	0.28	0.75
1	22	False	f	f	0.5647198049991857	1	55.0	54.0	-1.0	SW	40	(201, 201)	0.28	0.28	0.75
1	22	False	f	j	0.3960471710015554	0	55.0	54.0	-1.0	NE	40	(201, 201)	0.28	0.28	0.75
1	22	False	f	j	0.991341735003516	0	55.0	54.0	-1.0	NE	40	(201, 201)	0.28	0.28	0.75
1	22	False	j	j	0.2779639410000527	1	55.0	56.0	1.0	NE	40	(201, 201)	0.28	0.28	0.75
1	22	False	j	f	0.3257932770065963	0	55.0	56.0	1.0	SW	40	(201, 201)	0.28	0.28	0.75
1	22	False	j	j	0.2315388129936764	1	55.0	56.0	1.0	NE	40	(201, 201)	0.28	0.28	0.75
1	22	False	f	f	0.3259031400084495	1	55.0	54.0	-1.0	SW	40	(201, 201)	0.28	0.28	0.75
1	22	False	f	j	0.2767734839871991	0	55.0	54.0	-1.0	NE	40	(201, 201)	0.28	0.28	0.75
1	22	False	f	f	0.2538077749923104	1	55.0	54.0	-1.0	NE	40	(201, 201)	0.28	0.28	0.75
1	22	False	j	j	0.2685814539872808	1	55.0	56.0	1.0	NE	40	(201, 201)	0.28	0.28	0.75
1	22	False	j	j	0.2918230929935816	1	55.0	56.0	1.0	SW	40	(201, 201)	0.28	0.28	0.75
1	22	False	f	j	0.2009503470035269	0	55.0	54.0	-1.0	NE	40	(201, 201)	0.28	0.28	0.75
1	22	False	f	f	0.0580927710107062	1	55.0	54.0	-1.0	SW	40	(201, 201)	0.28	0.28	0.75
1	22	False	f	j	0.1053030460025183	0	55.0	54.0	-1.0	NE	40	(201, 201)	0.28	0.28	0.75
1	22	False	f	j	0.0351914470084011	0	55.0	54.0	-1.0	NE	40	(201, 201)	0.28	0.28	0.75
1	22	False	j	j	0.0773265360039658	1	55.0	56.0	1.0	NE	40	(201, 201)	0.28	0.28	0.75
1	22	False	j	f	0.0635384860070189	0	55.0	56.0	1.0	SW	40	(201, 201)	0.28	0.28	0.75
1	22	False	j	j	0.241427165994537	1	55.0	56.0	1.0	NE	40	(201, 201)	0.28	0.28	0.75
1	22	False	j	f	0.2823045349941822	0	55.0	56.0	1.0	NE	40	(201, 201)	0.28	0.28	0.75
1	22	False	f	f	0.1421334269980434	1	55.0	54.0	-1.0	SW	40	(201, 201)	0.28	0.28	0.75
1	22	False	f	j	0.2225427430093987	0	55.0	54.0	-1.0	NE	40	(201, 201)	0.28	0.28	0.75
1	22	False	f	j	0.3448857600014889	0	55.0	54.0	-1.0	NE	40	(201, 201)	0.28	0.28	0.75
1	22	False	f	f	0.7719083739939379	1	55.0	54.0	-1.0	NE	40	(201, 201)	0.28	0.28	0.75
1	22	False	f	f	0.1692300520080607	1	55.0	54.0	-1.0	SW	40	(201, 201)	0.28	0.28	0.75
1	22	False	j	j	0.2563479189993813	1	55.0	56.0	1.0	SW	40	(201, 201)	0.28	0.28	0.75
1	22	False	f	f	0.2303565720067126	1	55.0	54.0	-1.0	SW	40	(201, 201)	0.28	0.28	0.75
1	22	False	j	j	0.3110729109903332	1	55.0	56.0	1.0	NE	40	(201, 201)	0.28	0.28	0.75
1	22	False	j	j	0.1753099189954809	1	55.0	56.0	1.0	NE	40	(201, 201)	0.28	0.28	0.75
1	22	False	j	j	0.0611228409979958	1	55.0	56.0	1.0	SW	40	(201, 201)	0.28	0.28	0.75
1	22	False	f	f	0.1159156609937781	1	55.0	54.0	-1.0	NE	40	(201, 201)	0.28	0.28	0.75
1	22	False	j	f	0.6356181610026397	0	55.0	56.0	1.0	SW	40	(201, 201)	0.28	0.28	0.75
1	22	False	f	j	0.3434316439961549	0	55.0	54.0	-1.0	NE	40	(201, 201)	0.28	0.28	0.75
1	22	False	f	j	0.1014215639879694	0	55.0	54.0	-1.0	SW	40	(201, 201)	0.28	0.28	0.75
1	22	False	f	f	0.8396611539938021	1	55.0	54.0	-1.0	NE	40	(201, 201)	0.28	0.28	0.75
1	22	False	j	j	0.3035941580019425	1	55.0	56.0	1.0	SW	40	(201, 201)	0.28	0.28	0.75
1	22	False	f	j	0.6909498540044297	0	55.0	54.0	-1.0	SW	40	(201, 201)	0.28	0.28	0.75
1	22	False	f	j	0.975464524992276	0	55.0	54.0	-1.0	SW	40	(201, 201)	0.28	0.28	0.75
1	22	False	f	j	0.3464855619968148	0	55.0	54.0	-1.0	NE	40	(201, 201)	0.28	0.28	0.75
1	22	False	f	j	0.5694325359945651	0	55.0	54.0	-1.0	NE	40	(201, 201)	0.28	0.28	0.75
1	22	False	f	f	0.233899653001572	1	55.0	54.0	-1.0	NE	40	(201, 201)	0.28	0.28	0.75
1	22	False	j	f	0.311734004993923	0	55.0	56.0	1.0	NE	40	(201, 201)	0.28	0.28	0.75
1	22	False	f	j	0.2231712649954715	0	55.0	54.0	-1.0	NE	40	(201, 201)	0.28	0.28	0.75
1	22	False	f	j	0.2986618730064947	0	55.0	54.0	-1.0	NE	40	(201, 201)	0.28	0.28	0.75
1	22	False	f	f	0.2789040109928464	1	55.0	54.0	-1.0	NE	40	(201, 201)	0.28	0.28	0.75
1	22	False	j	j	0.2209586079989094	1	55.0	56.0	1.0	NE	40	(201, 201)	0.28	0.28	0.75
1	22	False	f	f	0.3449975000112317	1	55.0	54.0	-1.0	NE	40	(201, 201)	0.28	0.28	0.75
1	22	False	f	j	0.3314906879968475	0	55.0	54.0	-1.0	NE	40	(201, 201)	0.28	0.28	0.75
1	22	False	j	j	0.3656561250099912	1	55.0	56.0	1.0	NE	40	(201, 201)	0.28	0.28	0.75
1	22	False	j	j	0.6850895399984438	1	55.0	56.0	1.0	SW	40	(201, 201)	0.28	0.28	0.75
1	22	False	j	j	0.3183880569995381	1	55.0	56.0	1.0	NE	40	(201, 201)	0.28	0.28	0.75
1	22	False	f	j	1.100641661992995	0	55.0	54.0	-1.0	NE	40	(201, 201)	0.28	0.28	0.75
1	22	False	j	j	0.2041586820123484	1	55.0	56.0	1.0	NE	40	(201, 201)	0.28	0.28	0.75
1	22	False	f	j	0.0288494699925649	0	55.0	54.0	-1.0	NE	40	(201, 201)	0.28	0.28	0.75
1	22	False	j	j	0.2243434600095497	1	55.0	56.0	1.0	NE	40	(201, 201)	0.28	0.28	0.75
1	22	False	f	f	0.3033791380003094	1	55.0	54.0	-1.0	NE	40	(201, 201)	0.28	0.28	0.75
1	22	False	f	j	0.3238463629968464	0	55.0	54.0	-1.0	SW	40	(201, 201)	0.28	0.28	0.75
1	22	False	f	f	0.3236612629989395	1	55.0	54.0	-1.0	SW	40	(201, 201)	0.28	0.28	0.75
1	22	False	f	j	0.3005836200027261	0	55.0	54.0	-1.0	NE	40	(201, 201)	0.28	0.28	0.75
1	22	False	j	j	0.0572983610036317	1	55.0	56.0	1.0	SW	40	(201, 201)	0.28	0.28	0.75
1	22	False	f	f	0.3075006349972682	1	55.0	54.0	-1.0	SW	40	(201, 201)	0.28	0.28	0.75
1	22	False	j	j	0.3207520159921841	1	55.0	56.0	1.0	SW	40	(201, 201)	0.28	0.28	0.75
1	22	False	j	j	0.4223218190018087	1	55.0	56.0	1.0	SW	40	(201, 201)	0.28	0.28	0.75
1	22	False	j	f	0.3197849089920055	0	55.0	56.0	1.0	NE	40	(201, 201)	0.28	0.28	0.75
1	22	False	j	j	0.314754636012367	1	55.0	56.0	1.0	NE	40	(201, 201)	0.28	0.28	0.75
1	22	False	f	j	0.3607235349918483	0	55.0	54.0	-1.0	NE	40	(201, 201)	0.28	0.28	0.75
1	22	False	f	j	0.4394724419980775	0	55.0	54.0	-1.0	NE	40	(201, 201)	0.28	0.28	0.75
1	22	False	f	f	0.3385854289954295	1	55.0	54.0	-1.0	SW	40	(201, 201)	0.28	0.28	0.75
1	22	False	f	f	0.3483899820130318	1	55.0	54.0	-1.0	NE	40	(201, 201)	0.28	0.28	0.75
1	22	False	f	j	0.1749346449942095	0	55.0	54.0	-1.0	NE	40	(201, 201)	0.28	0.28	0.75
1	22	False	f	j	0.2574209140002494	0	55.0	54.0	-1.0	NE	40	(201, 201)	0.28	0.28	0.75
1	22	False	f	j	0.1657554330013226	0	55.0	54.0	-1.0	NE	40	(201, 201)	0.28	0.28	0.75
1	22	False	j	j	0.0381747920037014	1	55.0	56.0	1.0	SW	40	(201, 201)	0.28	0.28	0.75
1	22	False	f	f	0.0884191260120133	1	55.0	54.0	-1.0	NE	40	(201, 201)	0.28	0.28	0.75
1	22	False	j	f	0.2957341020082822	0	55.0	56.0	1.0	NE	40	(201, 201)	0.28	0.28	0.75
1	22	False	j	j	0.2422615410032449	1	55.0	56.0	1.0	NE	40	(201, 201)	0.28	0.28	0.75
1	22	False	f	j	0.2405887209897628	0	55.0	54.0	-1.0	NE	40	(201, 201)	0.28	0.28	0.75
1	22	False	j	f	0.8070956720039248	0	55.0	56.0	1.0	NE	40	(201, 201)	0.28	0.28	0.75
1	22	False	f	f	0.2898070069932146	1	55.0	54.0	-1.0	SW	40	(201, 201)	0.28	0.28	0.75
1	22	False	j	j	0.2410070299956714	1	55.0	56.0	1.0	NE	40	(201, 201)	0.28	0.28	0.75
1	22	False	f	j	0.0353714999946532	0	55.0	54.0	-1.0	SW	40	(201, 201)	0.28	0.28	0.75
1	22	False	f	f	0.3971056139998836	1	55.0	54.0	-1.0	SW	40	(201, 201)	0.28	0.28	0.75
1	22	False	j	j	0.4467918590089539	1	55.0	56.0	1.0	SW	40	(201, 201)	0.28	0.28	0.75
1	22	False	f	f	0.4309763640048913	1	55.0	54.0	-1.0	SW	40	(201, 201)	0.28	0.28	0.75
1	22	False	f	f	0.4603613199869869	1	55.0	54.0	-1.0	NE	40	(201, 201)	0.28	0.28	0.75
1	22	False	j	j	0.231212972998037	1	55.0	56.0	1.0	NE	40	(201, 201)	0.28	0.28	0.75
1	22	False	f	j	0.0632389390084426	0	55.0	54.0	-1.0	NE	40	(201, 201)	0.28	0.28	0.75
1	22	False	j	f	2.3471060809970368	0	55.0	56.0	1.0	SW	40	(201, 201)	0.28	0.28	0.75
1	22	False	f	f	0.2824393039918504	1	55.0	54.0	-1.0	SW	40	(201, 201)	0.28	0.28	0.75
1	22	False	j	j	0.1722699960082536	1	55.0	56.0	1.0	SW	40	(201, 201)	0.28	0.28	0.75
1	22	False	j	j	0.1326347729918779	1	55.0	56.0	1.0	NE	40	(201, 201)	0.28	0.28	0.75
1	22	False	j	j	0.152217050010222	1	55.0	56.0	1.0	NE	40	(201, 201)	0.28	0.28	0.75
1	22	False	f	j	1.127550819001044	0	55.0	54.0	-1.0	SW	40	(201, 201)	0.28	0.28	0.75
1	22	False	j	j	0.7179404890048318	1	55.0	56.0	1.0	SW	40	(201, 201)	0.28	0.28	0.75
1	22	False	j	f	0.4204431010002736	0	55.0	56.0	1.0	NE	40	(201, 201)	0.28	0.28	0.75
1	22	False	j	j	0.6531296819885029	1	55.0	56.0	1.0	SW	40	(201, 201)	0.28	0.28	0.75
1	22	False	j	j	0.2831703859992558	1	55.0	56.0	1.0	NE	40	(201, 201)	0.28	0.28	0.75
1	22	False	j	j	0.8817016380053246	1	55.0	56.0	1.0	NE	40	(201, 201)	0.28	0.28	0.75
1	22	False	j	f	0.3809450749977259	0	55.0	56.0	1.0	SW	40	(201, 201)	0.28	0.28	0.75
1	22	False	j	f	0.3698456279962556	0	55.0	56.0	1.0	SW	40	(201, 201)	0.28	0.28	0.75
1	22	False	f	j	0.2623028090019943	0	55.0	54.0	-1.0	SW	40	(201, 201)	0.28	0.28	0.75
1	22	False	j	j	0.2125628609937848	1	55.0	56.0	1.0	SW	40	(201, 201)	0.28	0.28	0.75
1	22	False	f	f	0.300691423995886	1	55.0	54.0	-1.0	SW	40	(201, 201)	0.28	0.28	0.75
1	22	False	j	j	0.5004208350001136	1	55.0	56.0	1.0	NE	40	(201, 201)	0.28	0.28	0.75
1	22	False	j	j	0.3828410870046355	1	55.0	56.0	1.0	SW	40	(201, 201)	0.28	0.28	0.75
1	22	False	j	f	0.2157715329958591	0	55.0	56.0	1.0	SW	40	(201, 201)	0.28	0.28	0.75
1	22	False	j	j	0.3392709750041831	1	55.0	56.0	1.0	NE	40	(201, 201)	0.28	0.28	0.75
1	22	False	j	j	0.1929503019928233	1	55.0	56.0	1.0	NE	40	(201, 201)	0.28	0.28	0.75
1	22	False	j	f	0.2939790490054292	0	55.0	56.0	1.0	SW	40	(201, 201)	0.28	0.28	0.75
1	22	False	j	j	0.2205404449923662	1	55.0	56.0	1.0	SW	40	(201, 201)	0.28	0.28	0.75
1	22	False	j	j	0.4363278730015736	1	55.0	56.0	1.0	NE	40	(201, 201)	0.28	0.28	0.75
1	22	False	f	f	0.4070996880036546	1	55.0	54.0	-1.0	NE	40	(201, 201)	0.28	0.28	0.75
1	22	False	j	j	0.2963499699981184	1	55.0	56.0	1.0	SW	40	(201, 201)	0.28	0.28	0.75
1	22	False	f	j	0.2669572350132512	0	55.0	54.0	-1.0	SW	40	(201, 201)	0.28	0.28	0.75
1	22	False	f	f	0.2219422170019243	1	55.0	54.0	-1.0	SW	40	(201, 201)	0.28	0.28	0.75
1	22	False	j	j	0.2823090669990051	1	55.0	56.0	1.0	SW	40	(201, 201)	0.28	0.28	0.75
1	22	False	f	f	0.2402078720042482	1	55.0	54.0	-1.0	SW	40	(201, 201)	0.28	0.28	0.75
1	22	False	f	f	0.5339090339984978	1	55.0	54.0	-1.0	NE	40	(201, 201)	0.28	0.28	0.75
1	22	False	j	j	0.2400832369894487	1	55.0	56.0	1.0	SW	40	(201, 201)	0.28	0.28	0.75
1	22	False	f	j	0.4053437609982211	0	55.0	54.0	-1.0	NE	40	(201, 201)	0.28	0.28	0.75
1	22	False	f	f	0.2497160189959686	1	55.0	54.0	-1.0	SW	40	(201, 201)	0.28	0.28	0.75
1	22	False	f	f	0.4522977869928581	1	55.0	54.0	-1.0	SW	40	(201, 201)	0.28	0.28	0.75
1	22	False	f	j	0.2682821780035738	0	55.0	54.0	-1.0	NE	40	(201, 201)	0.28	0.28	0.75
1	22	False	j	j	0.2081083170050988	1	55.0	56.0	1.0	SW	40	(201, 201)	0.28	0.28	0.75
1	22	False	j	j	0.2450157310086069	1	55.0	56.0	1.0	SW	40	(201, 201)	0.28	0.28	0.75
1	22	False	j	f	0.0801801939960569	0	55.0	56.0	1.0	SW	40	(201, 201)	0.28	0.28	0.75
1	22	False	f	j	0.292983502993593	0	55.0	54.0	-1.0	SW	40	(201, 201)	0.28	0.28	0.75
1	22	False	j	f	0.2639465169922914	0	55.0	56.0	1.0	NE	40	(201, 201)	0.28	0.28	0.75
1	22	False	j	j	0.0059900280029978	1	55.0	56.0	1.0	NE	40	(201, 201)	0.28	0.28	0.75
1	22	False	f	f	1.086408411996672	1	55.0	54.0	-1.0	SW	40	(201, 201)	0.28	0.28	0.75
1	22	False	j	j	0.2935781559936004	1	55.0	56.0	1.0	NE	40	(201, 201)	0.28	0.28	0.75
1	22	False	j	j	0.3259684849908808	1	55.0	56.0	1.0	NE	40	(201, 201)	0.28	0.28	0.75
1	22	False	j	j	0.3412012810003944	1	55.0	56.0	1.0	NE	40	(201, 201)	0.28	0.28	0.75
1	22	False	f	j	0.2651922110089799	0	55.0	54.0	-1.0	NE	40	(201, 201)	0.28	0.28	0.75
1	22	False	j	j	0.2585517419938696	1	55.0	56.0	1.0	SW	40	(201, 201)	0.28	0.28	0.75
1	22	False	j	j	0.2407974219968309	1	55.0	56.0	1.0	SW	40	(201, 201)	0.28	0.28	0.75
1	22	False	j	j	0.433835611998802	1	55.0	56.0	1.0	SW	40	(201, 201)	0.28	0.28	0.75
1	22	False	f	j	0.2288396499934606	0	55.0	54.0	-1.0	NE	40	(201, 201)	0.28	0.28	0.75
1	22	False	f	f	0.2529306869982974	1	55.0	54.0	-1.0	SW	40	(201, 201)	0.28	0.28	0.75
1	22	False	j	j	0.710599830999854	1	55.0	56.0	1.0	SW	40	(201, 201)	0.28	0.28	0.75
1	22	False	j	f	0.1419725240120897	0	55.0	56.0	1.0	SW	40	(201, 201)	0.28	0.28	0.75
1	22	False	f	f	0.2794552459963597	1	55.0	54.0	-1.0	NE	40	(201, 201)	0.28	0.28	0.75
1	22	False	f	f	0.0254100919992197	1	55.0	54.0	-1.0	NE	40	(201, 201)	0.28	0.28	0.75
1	22	False	f	j	0.3739920500083826	0	55.0	54.0	-1.0	SW	40	(201, 201)	0.28	0.28	0.75
1	22	False	j	j	0.3022674750100123	1	55.0	56.0	1.0	NE	40	(201, 201)	0.28	0.28	0.75
1	22	False	j	f	0.1534521889989264	0	55.0	56.0	1.0	SW	40	(201, 201)	0.28	0.28	0.75
1	22	False	f	j	0.6185196049918886	0	55.0	54.0	-1.0	SW	40	(201, 201)	0.28	0.28	0.75
1	22	False	j	j	0.2742477559950202	1	55.0	56.0	1.0	SW	40	(201, 201)	0.28	0.28	0.75
1	22	False	j	j	1.0336839590017917	1	55.0	56.0	1.0	NE	40	(201, 201)	0.28	0.28	0.75
1	22	False	j	f	0.3617741939960979	0	55.0	56.0	1.0	SW	40	(201, 201)	0.28	0.28	0.75
1	22	False	f	j	0.1295751540019409	0	55.0	54.0	-1.0	NE	40	(201, 201)	0.28	0.28	0.75
1	22	False	f	f	0.2238151720084715	1	55.0	54.0	-1.0	SW	40	(201, 201)	0.28	0.28	0.75
1	22	False	j	j	0.4648790520004695	1	55.0	56.0	1.0	SW	40	(201, 201)	0.28	0.28	0.75
1	22	False	j	f	0.564209383999696	0	55.0	56.0	1.0	SW	40	(201, 201)	0.28	0.28	0.75
1	22	False	f	f	0.3539597030030563	1	55.0	54.0	-1.0	SW	40	(201, 201)	0.28	0.28	0.75
1	22	False	f	f	0.3592164129950106	1	55.0	54.0	-1.0	NE	40	(201, 201)	0.28	0.28	0.75
1	22	False	f	f	0.2690281499963021	1	55.0	54.0	-1.0	SW	40	(201, 201)	0.28	0.28	0.75
1	22	False	j	j	0.4568567730020731	1	55.0	56.0	1.0	SW	40	(201, 201)	0.28	0.28	0.75
1	22	False	f	j	0.0169771239889087	0	55.0	54.0	-1.0	SW	40	(201, 201)	0.28	0.28	0.75
1	22	False	j	j	0.2437459819921059	1	55.0	56.0	1.0	NE	40	(201, 201)	0.28	0.28	0.75
1	22	False	f	j	0.2777902389934752	0	55.0	54.0	-1.0	NE	40	(201, 201)	0.28	0.28	0.75
1	22	False	f	f	0.2649254700081656	1	55.0	54.0	-1.0	SW	40	(201, 201)	0.28	0.28	0.75
1	22	False	f	f	0.6236278139986098	1	55.0	54.0	-1.0	SW	40	(201, 201)	0.28	0.28	0.75
1	22	False	j	f	0.2799169570062076	0	55.0	56.0	1.0	SW	40	(201, 201)	0.28	0.28	0.75
1	22	False	j	j	0.2906056869978783	1	55.0	56.0	1.0	NE	40	(201, 201)	0.28	0.28	0.75
1	22	False	f	j	0.1362295519938925	0	55.0	54.0	-1.0	SW	40	(201, 201)	0.28	0.28	0.75
1	22	False	j	j	0.0557952469971496	1	55.0	56.0	1.0	NE	40	(201, 201)	0.28	0.28	0.75
1	22	False	f	j	0.3068648389889858	0	55.0	54.0	-1.0	SW	40	(201, 201)	0.28	0.28	0.75
1	22	False	j	f	3.677553670000634	0	55.0	56.0	1.0	SW	40	(201, 201)	0.28	0.28	0.75
1	22	False	j	j	0.2333589409972774	1	55.0	56.0	1.0	NE	40	(201, 201)	0.28	0.28	0.75
1	22	False	j	f	0.287470896000741	0	55.0	56.0	1.0	SW	40	(201, 201)	0.28	0.28	0.75
1	22	False	j	j	0.2140594410011544	1	55.0	56.0	1.0	SW	40	(201, 201)	0.28	0.28	0.75
1	22	False	j	j	0.2775948150083422	1	55.0	56.0	1.0	NE	40	(201, 201)	0.28	0.28	0.75
1	22	False	f	f	0.3161608779919334	1	55.0	54.0	-1.0	SW	40	(201, 201)	0.28	0.28	0.75
1	22	False	j	j	0.2644347290042788	1	55.0	56.0	1.0	NE	40	(201, 201)	0.28	0.28	0.75
1	22	False	j	j	0.415100551006617	1	55.0	56.0	1.0	NE	40	(201, 201)	0.28	0.28	0.75
1	22	False	f	j	0.4687077499984298	0	55.0	54.0	-1.0	SW	40	(201, 201)	0.28	0.28	0.75
1	22	False	f	f	0.4504551560094114	1	55.0	54.0	-1.0	SW	40	(201, 201)	0.28	0.28	0.75
1	22	False	j	j	0.3155968459905125	1	55.0	56.0	1.0	SW	40	(201, 201)	0.28	0.28	0.75
1	22	False	f	f	0.2719297049916349	1	55.0	54.0	-1.0	SW	40	(201, 201)	0.28	0.28	0.75
1	22	False	j	j	0.3817349819873925	1	55.0	56.0	1.0	SW	40	(201, 201)	0.28	0.28	0.75
1	22	False	f	f	0.2362377820099936	1	55.0	54.0	-1.0	NE	40	(201, 201)	0.28	0.28	0.75
1	22	False	j	j	0.1777819479902973	1	55.0	56.0	1.0	NE	40	(201, 201)	0.28	0.28	0.75
1	22	False	j	f	0.2191635850031161	0	55.0	56.0	1.0	SW	40	(201, 201)	0.28	0.28	0.75
1	22	False	f	j	0.0587796979962149	0	55.0	54.0	-1.0	SW	40	(201, 201)	0.28	0.28	0.75
1	22	False	j	j	0.3173593349929433	1	55.0	56.0	1.0	NE	40	(201, 201)	0.28	0.28	0.75
1	22	False	f	f	0.4114256120083155	1	55.0	54.0	-1.0	NE	40	(201, 201)	0.28	0.28	0.75
1	22	False	f	j	0.2170642080018296	0	55.0	54.0	-1.0	NE	40	(201, 201)	0.28	0.28	0.75
1	22	False	f	f	0.2739597930049058	1	55.0	54.0	-1.0	NE	40	(201, 201)	0.28	0.28	0.75
1	22	False	f	f	0.2530650670087198	1	55.0	54.0	-1.0	SW	40	(201, 201)	0.28	0.28	0.75
1	22	False	j	j	0.2696416800026782	1	55.0	56.0	1.0	SW	40	(201, 201)	0.28	0.28	0.75
1	22	False	j	f	0.3513387580023845	0	55.0	56.0	1.0	SW	40	(201, 201)	0.28	0.28	0.75
1	22	False	j	j	0.313193100009812	1	55.0	56.0	1.0	NE	40	(201, 201)	0.28	0.28	0.75
1	22	False	f	f	0.3073547810054151	1	55.0	54.0	-1.0	SW	40	(201, 201)	0.28	0.28	0.75
1	22	False	f	j	0.3316719959984766	0	55.0	54.0	-1.0	NE	40	(201, 201)	0.28	0.28	0.75
1	22	False	j	j	0.2839646779902978	1	55.0	56.0	1.0	SW	40	(201, 201)	0.28	0.28	0.75
1	22	False	f	j	0.3163747369981138	0	55.0	54.0	-1.0	NE	40	(201, 201)	0.28	0.28	0.75
1	22	False	f	j	0.3459059300075751	0	55.0	54.0	-1.0	NE	40	(201, 201)	0.28	0.28	0.75
1	22	False	f	f	0.3088663250091485	1	55.0	54.0	-1.0	SW	40	(201, 201)	0.28	0.28	0.75
