# Supplementary material for: The curriculum effect in visual learning: The role of readout dimensionality
Source: PLoS Comput Biol. 2026 Jul 24;22(7):e1014553. doi: 10.1371/journal.pcbi.1014553 (PMC13432104; doi:10.1371/journal.pcbi.1014553)
Supplement: S1 Data — (ZIP) [file pcbi.1014553.s009.zip › Data_Final_for_Repository/Sequential_subjects/Subject001/20241102_Subject001_SEQ_Day_1.csv]

Participant ID	Age	Train	Correct Response	Response	Response time (s)	Correct	Reference Angle (deg)	Orientation (deg)	Angle Separation (deg)	Corner	Viewing Distance (cm)	Stimulus Size (px)	Fixation Time	Probe Time	Cue Time
1	22	True	j	j	0.7319457480043638	1	-35.0	-30.0	5.0	SE	40	(201, 201)	0.28	0.28	0.75
1	22	True	f	f	1.4272391559934476	1	-35.0	-40.0	-5.0	NW	40	(201, 201)	0.28	0.28	0.75
1	22	True	j	j	0.7737766880018171	1	-35.0	-30.0	5.0	NW	40	(201, 201)	0.28	0.28	0.75
1	22	True	f	f	0.8089235229999758	1	-35.0	-40.0	-5.0	SE	40	(201, 201)	0.28	0.28	0.75
1	22	True	f	f	0.2102228529984131	1	-35.0	-40.0	-5.0	SE	40	(201, 201)	0.28	0.28	0.75
1	22	True	f	f	0.043583000995568	1	-35.0	-40.0	-5.0	SE	40	(201, 201)	0.28	0.28	0.75
1	22	True	j	j	0.3247722829983104	1	-35.0	-30.0	5.0	SE	40	(201, 201)	0.28	0.28	0.75
1	22	True	j	f	0.0758288639917736	0	-35.0	-30.0	5.0	NW	40	(201, 201)	0.28	0.28	0.75
1	22	True	j	j	0.5408257060043979	1	-35.0	-30.0	5.0	NW	40	(201, 201)	0.28	0.28	0.75
1	22	True	j	f	1.3678686789935457	0	-35.0	-30.0	5.0	NW	40	(201, 201)	0.28	0.28	0.75
1	22	True	f	j	0.7618443020037375	0	-35.0	-40.0	-5.0	SE	40	(201, 201)	0.28	0.28	0.75
1	22	True	j	f	0.5389904600015143	0	-35.0	-30.0	5.0	NW	40	(201, 201)	0.28	0.28	0.75
1	22	True	j	f	0.4571256689960137	0	-35.0	-30.0	5.0	NW	40	(201, 201)	0.28	0.28	0.75
1	22	True	f	f	0.3137720660015475	1	-35.0	-40.0	-5.0	NW	40	(201, 201)	0.28	0.28	0.75
1	22	True	j	f	1.3461645460047291	0	-35.0	-30.0	5.0	NW	40	(201, 201)	0.28	0.28	0.75
1	22	True	j	j	0.4955137969955103	1	-35.0	-30.0	5.0	NW	40	(201, 201)	0.28	0.28	0.75
1	22	True	f	f	0.4554519719968084	1	-35.0	-40.0	-5.0	NW	40	(201, 201)	0.28	0.28	0.75
1	22	True	j	f	0.1601623040041886	0	-35.0	-30.0	5.0	SE	40	(201, 201)	0.28	0.28	0.75
1	22	True	j	j	0.6332678510079859	1	-35.0	-30.0	5.0	SE	40	(201, 201)	0.28	0.28	0.75
1	22	True	f	f	0.2149491060117725	1	-35.0	-40.0	-5.0	SE	40	(201, 201)	0.28	0.28	0.75
1	22	True	j	f	1.4484183480089996	0	-35.0	-30.0	5.0	SE	40	(201, 201)	0.28	0.28	0.75
1	22	True	f	f	0.1699506349978037	1	-35.0	-40.0	-5.0	NW	40	(201, 201)	0.28	0.28	0.75
1	22	True	j	j	0.2324552409991156	1	-35.0	-30.0	5.0	SE	40	(201, 201)	0.28	0.28	0.75
1	22	True	j	f	1.1932806269905996	0	-35.0	-30.0	5.0	NW	40	(201, 201)	0.28	0.28	0.75
1	22	True	f	f	0.3417750109947519	1	-35.0	-40.0	-5.0	NW	40	(201, 201)	0.28	0.28	0.75
1	22	True	f	j	1.8914789549889968	0	-35.0	-40.0	-5.0	NW	40	(201, 201)	0.28	0.28	0.75
1	22	True	j	f	0.1472993259958457	0	-35.0	-30.0	5.0	SE	40	(201, 201)	0.28	0.28	0.75
1	22	True	j	j	0.2434477439965121	1	-35.0	-30.0	5.0	SE	40	(201, 201)	0.28	0.28	0.75
1	22	True	j	f	0.6079877419979312	0	-35.0	-30.0	5.0	NW	40	(201, 201)	0.28	0.28	0.75
1	22	True	j	j	0.3809678059915313	1	-35.0	-30.0	5.0	SE	40	(201, 201)	0.28	0.28	0.75
1	22	True	j	j	0.7905144120013574	1	-35.0	-30.0	5.0	NW	40	(201, 201)	0.28	0.28	0.75
1	22	True	f	f	0.0351112130010733	1	-35.0	-40.0	-5.0	NW	40	(201, 201)	0.28	0.28	0.75
1	22	True	j	j	0.4885979360115016	1	-35.0	-30.0	5.0	SE	40	(201, 201)	0.28	0.28	0.75
1	22	True	j	f	0.1995026850054273	0	-35.0	-30.0	5.0	NW	40	(201, 201)	0.28	0.28	0.75
1	22	True	f	f	0.179449678005767	1	-35.0	-40.0	-5.0	NW	40	(201, 201)	0.28	0.28	0.75
1	22	True	j	j	0.6158755399956135	1	-35.0	-30.0	5.0	NW	40	(201, 201)	0.28	0.28	0.75
1	22	True	j	j	0.9815672409895342	1	-35.0	-30.0	5.0	NW	40	(201, 201)	0.28	0.28	0.75
1	22	True	f	f	0.2762957670056494	1	-35.0	-40.0	-5.0	NW	40	(201, 201)	0.28	0.28	0.75
1	22	True	j	j	0.4599797120026778	1	-35.0	-30.0	5.0	NW	40	(201, 201)	0.28	0.28	0.75
1	22	True	j	j	0.5003038189897779	1	-35.0	-30.0	5.0	SE	40	(201, 201)	0.28	0.28	0.75
1	22	True	f	f	0.5983505059994059	1	-35.0	-40.0	-5.0	SE	40	(201, 201)	0.28	0.28	0.75
1	22	True	j	f	0.5565951820026385	0	-35.0	-30.0	5.0	NW	40	(201, 201)	0.28	0.28	0.75
1	22	True	j	j	0.0265226089977659	1	-35.0	-30.0	5.0	SE	40	(201, 201)	0.28	0.28	0.75
1	22	True	f	f	0.0866428049921523	1	-35.0	-40.0	-5.0	SE	40	(201, 201)	0.28	0.28	0.75
1	22	True	j	f	0.2778023599967127	0	-35.0	-30.0	5.0	SE	40	(201, 201)	0.28	0.28	0.75
1	22	True	j	f	0.9619560949940932	0	-35.0	-30.0	5.0	NW	40	(201, 201)	0.28	0.28	0.75
1	22	True	f	f	0.0174008030007826	1	-35.0	-40.0	-5.0	NW	40	(201, 201)	0.28	0.28	0.75
1	22	True	j	f	1.9534812789934224	0	-35.0	-30.0	5.0	NW	40	(201, 201)	0.28	0.28	0.75
1	22	True	f	f	0.3129886090027867	1	-35.0	-40.0	-5.0	SE	40	(201, 201)	0.28	0.28	0.75
1	22	True	f	f	0.5078067969880067	1	-35.0	-40.0	-5.0	SE	40	(201, 201)	0.28	0.28	0.75
1	22	True	j	f	4.545028231004835	0	-35.0	-30.0	5.0	NW	40	(201, 201)	0.28	0.28	0.75
1	22	True	j	f	0.416610435990151	0	-35.0	-30.0	5.0	NW	40	(201, 201)	0.28	0.28	0.75
1	22	True	f	f	0.3144009849929716	1	-35.0	-40.0	-5.0	NW	40	(201, 201)	0.28	0.28	0.75
1	22	True	f	f	0.3803469790000235	1	-35.0	-40.0	-5.0	SE	40	(201, 201)	0.28	0.28	0.75
1	22	True	j	j	0.4651482789922738	1	-35.0	-30.0	5.0	SE	40	(201, 201)	0.28	0.28	0.75
1	22	True	j	f	0.3891314039938152	0	-35.0	-30.0	5.0	SE	40	(201, 201)	0.28	0.28	0.75
1	22	True	f	f	0.4083762350055622	1	-35.0	-40.0	-5.0	NW	40	(201, 201)	0.28	0.28	0.75
1	22	True	j	f	0.733507748998818	0	-35.0	-30.0	5.0	NW	40	(201, 201)	0.28	0.28	0.75
1	22	True	f	f	0.4301251400029287	1	-35.0	-40.0	-5.0	NW	40	(201, 201)	0.28	0.28	0.75
1	22	True	j	j	0.4624773349933093	1	-35.0	-30.0	5.0	SE	40	(201, 201)	0.28	0.28	0.75
1	22	True	j	f	0.7996105619968148	0	-35.0	-30.0	5.0	NW	40	(201, 201)	0.28	0.28	0.75
1	22	True	j	j	8.830559077992802	1	-35.0	-30.0	5.0	NW	40	(201, 201)	0.28	0.28	0.75
1	22	True	j	f	1.1764249150000978	0	-35.0	-30.0	5.0	SE	40	(201, 201)	0.28	0.28	0.75
1	22	True	f	f	0.2616204240039224	1	-35.0	-40.0	-5.0	SE	40	(201, 201)	0.28	0.28	0.75
1	22	True	f	f	0.676593739000964	1	-35.0	-40.0	-5.0	SE	40	(201, 201)	0.28	0.28	0.75
1	22	True	j	j	0.6315254609944532	1	-35.0	-30.0	5.0	NW	40	(201, 201)	0.28	0.28	0.75
1	22	True	f	f	0.1693302519997814	1	-35.0	-40.0	-5.0	NW	40	(201, 201)	0.28	0.28	0.75
1	22	True	j	j	0.3171282229886856	1	-35.0	-30.0	5.0	SE	40	(201, 201)	0.28	0.28	0.75
1	22	True	j	j	0.1407522199879167	1	-35.0	-30.0	5.0	SE	40	(201, 201)	0.28	0.28	0.75
1	22	True	f	f	0.0258663489948958	1	-35.0	-40.0	-5.0	NW	40	(201, 201)	0.28	0.28	0.75
1	22	True	j	j	0.1990915100031998	1	-35.0	-30.0	5.0	SE	40	(201, 201)	0.28	0.28	0.75
1	22	True	f	f	0.4439120509923668	1	-35.0	-40.0	-5.0	NW	40	(201, 201)	0.28	0.28	0.75
1	22	True	j	f	0.0548200580087723	0	-35.0	-30.0	5.0	NW	40	(201, 201)	0.28	0.28	0.75
1	22	True	j	j	0.0113551469985395	1	-35.0	-30.0	5.0	SE	40	(201, 201)	0.28	0.28	0.75
1	22	True	f	f	0.0800046539952745	1	-35.0	-40.0	-5.0	NW	40	(201, 201)	0.28	0.28	0.75
1	22	True	f	f	0.361395645988523	1	-35.0	-40.0	-5.0	NW	40	(201, 201)	0.28	0.28	0.75
1	22	True	j	f	0.0877735910034971	0	-35.0	-30.0	5.0	NW	40	(201, 201)	0.28	0.28	0.75
1	22	True	f	f	0.4005605929996818	1	-35.0	-40.0	-5.0	NW	40	(201, 201)	0.28	0.28	0.75
1	22	True	j	f	0.4257529800088377	0	-35.0	-30.0	5.0	NW	40	(201, 201)	0.28	0.28	0.75
1	22	True	j	j	0.2240511720010545	1	-35.0	-30.0	5.0	SE	40	(201, 201)	0.28	0.28	0.75
1	22	True	f	f	0.4396592739940388	1	-35.0	-40.0	-5.0	NW	40	(201, 201)	0.28	0.28	0.75
1	22	True	j	f	0.1372667770046973	0	-35.0	-30.0	5.0	NW	40	(201, 201)	0.28	0.28	0.75
1	22	True	f	f	0.2930884480010718	1	-35.0	-40.0	-5.0	SE	40	(201, 201)	0.28	0.28	0.75
1	22	True	j	j	0.2159174769913079	1	-35.0	-30.0	5.0	SE	40	(201, 201)	0.28	0.28	0.75
1	22	True	f	f	0.1048825589969055	1	-35.0	-40.0	-5.0	SE	40	(201, 201)	0.28	0.28	0.75
1	22	True	j	j	0.1590322620031656	1	-35.0	-30.0	5.0	NW	40	(201, 201)	0.28	0.28	0.75
1	22	True	f	f	0.2278559989936184	1	-35.0	-40.0	-5.0	SE	40	(201, 201)	0.28	0.28	0.75
1	22	True	j	f	0.3022085770062404	0	-35.0	-30.0	5.0	NW	40	(201, 201)	0.28	0.28	0.75
1	22	True	j	j	0.1311478679999709	1	-35.0	-30.0	5.0	NW	40	(201, 201)	0.28	0.28	0.75
1	22	True	f	f	0.0087130719912238	1	-35.0	-40.0	-5.0	SE	40	(201, 201)	0.28	0.28	0.75
1	22	True	j	f	0.0479205900046508	0	-35.0	-30.0	5.0	NW	40	(201, 201)	0.28	0.28	0.75
1	22	True	j	j	0.216985402003047	1	-35.0	-30.0	5.0	SE	40	(201, 201)	0.28	0.28	0.75
1	22	True	f	f	0.4300822359946323	1	-35.0	-40.0	-5.0	NW	40	(201, 201)	0.28	0.28	0.75
1	22	True	f	f	0.0496999189927009	1	-35.0	-40.0	-5.0	SE	40	(201, 201)	0.28	0.28	0.75
1	22	True	f	f	0.0242562759958673	1	-35.0	-40.0	-5.0	SE	40	(201, 201)	0.28	0.28	0.75
1	22	True	f	f	0.29760721999628	1	-35.0	-40.0	-5.0	SE	40	(201, 201)	0.28	0.28	0.75
1	22	True	j	j	0.2254538709967164	1	-35.0	-30.0	5.0	SE	40	(201, 201)	0.28	0.28	0.75
1	22	True	j	j	0.3110279999964405	1	-35.0	-30.0	5.0	SE	40	(201, 201)	0.28	0.28	0.75
1	22	True	f	f	0.0886062259960454	1	-35.0	-40.0	-5.0	NW	40	(201, 201)	0.28	0.28	0.75
1	22	True	f	f	0.0355342190014198	1	-35.0	-40.0	-5.0	NW	40	(201, 201)	0.28	0.28	0.75
1	22	True	j	j	0.0067688330018427	1	-35.0	-30.0	5.0	NW	40	(201, 201)	0.28	0.28	0.75
1	22	True	f	f	0.0037433910038089	1	-35.0	-40.0	-5.0	NW	40	(201, 201)	0.28	0.28	0.75
1	22	True	j	j	0.3273152030014898	1	-35.0	-30.0	5.0	SE	40	(201, 201)	0.28	0.28	0.75
1	22	True	j	j	0.0537747039925307	1	-35.0	-30.0	5.0	SE	40	(201, 201)	0.28	0.28	0.75
1	22	True	f	f	0.3451539759989828	1	-35.0	-40.0	-5.0	SE	40	(201, 201)	0.28	0.28	0.75
1	22	True	f	j	0.3807741519995034	0	-35.0	-40.0	-5.0	SE	40	(201, 201)	0.28	0.28	0.75
1	22	True	j	f	0.12008388301183	0	-35.0	-30.0	5.0	NW	40	(201, 201)	0.28	0.28	0.75
1	22	True	f	f	0.0442886039963923	1	-35.0	-40.0	-5.0	NW	40	(201, 201)	0.28	0.28	0.75
1	22	True	j	j	0.1858586370071862	1	-35.0	-30.0	5.0	NW	40	(201, 201)	0.28	0.28	0.75
1	22	True	j	j	0.036466338991886	1	-35.0	-30.0	5.0	SE	40	(201, 201)	0.28	0.28	0.75
1	22	True	j	j	0.1508517039910657	1	-35.0	-30.0	5.0	SE	40	(201, 201)	0.28	0.28	0.75
1	22	True	f	f	0.4253115629981039	1	-35.0	-40.0	-5.0	SE	40	(201, 201)	0.28	0.28	0.75
1	22	True	j	f	0.5144202670053346	0	-35.0	-30.0	5.0	NW	40	(201, 201)	0.28	0.28	0.75
1	22	True	j	j	0.1690773270092904	1	-35.0	-30.0	5.0	NW	40	(201, 201)	0.28	0.28	0.75
1	22	True	j	f	0.6784538939973572	0	-35.0	-30.0	5.0	NW	40	(201, 201)	0.28	0.28	0.75
1	22	True	j	j	0.6543413299950771	1	-35.0	-30.0	5.0	NW	40	(201, 201)	0.28	0.28	0.75
1	22	True	f	f	0.0190123119973577	1	-35.0	-40.0	-5.0	SE	40	(201, 201)	0.28	0.28	0.75
1	22	True	j	j	0.1138338059972738	1	-35.0	-30.0	5.0	SE	40	(201, 201)	0.28	0.28	0.75
1	22	True	f	f	0.4813147410022793	1	-35.0	-40.0	-5.0	SE	40	(201, 201)	0.28	0.28	0.75
1	22	True	j	j	0.1578326859889784	1	-35.0	-30.0	5.0	SE	40	(201, 201)	0.28	0.28	0.75
1	22	True	f	f	0.3361691239988431	1	-35.0	-40.0	-5.0	NW	40	(201, 201)	0.28	0.28	0.75
1	22	True	f	f	0.5903303160012001	1	-35.0	-40.0	-5.0	NW	40	(201, 201)	0.28	0.28	0.75
1	22	True	f	f	0.082611612000619	1	-35.0	-40.0	-5.0	NW	40	(201, 201)	0.28	0.28	0.75
1	22	True	f	f	0.2277611099998466	1	-35.0	-40.0	-5.0	NW	40	(201, 201)	0.28	0.28	0.75
1	22	True	j	j	0.0054198230063775	1	-35.0	-30.0	5.0	SE	40	(201, 201)	0.28	0.28	0.75
1	22	True	j	j	0.9740294100047322	1	-35.0	-30.0	5.0	NW	40	(201, 201)	0.28	0.28	0.75
1	22	True	j	j	0.0675850970001192	1	-35.0	-30.0	5.0	SE	40	(201, 201)	0.28	0.28	0.75
1	22	True	f	f	0.4577044650068274	1	-35.0	-40.0	-5.0	SE	40	(201, 201)	0.28	0.28	0.75
1	22	True	j	f	0.2950438620027853	0	-35.0	-30.0	5.0	NW	40	(201, 201)	0.28	0.28	0.75
1	22	True	j	j	0.650596717998269	1	-35.0	-30.0	5.0	NW	40	(201, 201)	0.28	0.28	0.75
1	22	True	f	f	0.3182315900048706	1	-35.0	-40.0	-5.0	NW	40	(201, 201)	0.28	0.28	0.75
1	22	True	f	f	0.0740508870076155	1	-35.0	-40.0	-5.0	SE	40	(201, 201)	0.28	0.28	0.75
1	22	True	j	j	0.2651431129925186	1	-35.0	-30.0	5.0	NW	40	(201, 201)	0.28	0.28	0.75
1	22	True	j	j	0.1050243969948496	1	-35.0	-30.0	5.0	SE	40	(201, 201)	0.28	0.28	0.75
1	22	True	j	j	0.1476960909931222	1	-35.0	-30.0	5.0	NW	40	(201, 201)	0.28	0.28	0.75
1	22	True	f	f	0.0375647710025077	1	-35.0	-40.0	-5.0	SE	40	(201, 201)	0.28	0.28	0.75
1	22	True	j	j	0.0390094869944732	1	-35.0	-30.0	5.0	SE	40	(201, 201)	0.28	0.28	0.75
1	22	True	f	f	0.6743072309909621	1	-35.0	-40.0	-5.0	SE	40	(201, 201)	0.28	0.28	0.75
1	22	True	f	f	0.1582226040045498	1	-35.0	-40.0	-5.0	NW	40	(201, 201)	0.28	0.28	0.75
1	22	True	f	f	0.3133908379968488	1	-35.0	-40.0	-5.0	NW	40	(201, 201)	0.28	0.28	0.75
1	22	True	f	f	0.0495984320004936	1	-35.0	-40.0	-5.0	SE	40	(201, 201)	0.28	0.28	0.75
1	22	True	j	j	0.0412418430059915	1	-35.0	-30.0	5.0	NW	40	(201, 201)	0.28	0.28	0.75
1	22	True	j	j	0.4162239360011881	1	-35.0	-30.0	5.0	SE	40	(201, 201)	0.28	0.28	0.75
1	22	True	f	f	0.0797124310047365	1	-35.0	-40.0	-5.0	SE	40	(201, 201)	0.28	0.28	0.75
1	22	True	f	f	0.0708084090001648	1	-35.0	-40.0	-5.0	NW	40	(201, 201)	0.28	0.28	0.75
1	22	True	j	j	0.0074861469911411	1	-35.0	-30.0	5.0	SE	40	(201, 201)	0.28	0.28	0.75
1	22	True	f	f	0.322341053004493	1	-35.0	-40.0	-5.0	SE	40	(201, 201)	0.28	0.28	0.75
1	22	True	j	j	0.0681508259876864	1	-35.0	-30.0	5.0	SE	40	(201, 201)	0.28	0.28	0.75
1	22	True	j	j	0.3817446030006977	1	-35.0	-30.0	5.0	SE	40	(201, 201)	0.28	0.28	0.75
1	22	True	j	j	0.1207245569967199	1	-35.0	-30.0	5.0	NW	40	(201, 201)	0.28	0.28	0.75
1	22	True	f	f	0.0042915200028801	1	-35.0	-40.0	-5.0	SE	40	(201, 201)	0.28	0.28	0.75
1	22	True	j	j	0.1046702999883564	1	-35.0	-30.0	5.0	SE	40	(201, 201)	0.28	0.28	0.75
1	22	True	j	j	0.1797857320052571	1	-35.0	-30.0	5.0	NW	40	(201, 201)	0.28	0.28	0.75
1	22	True	f	f	0.4276893849892076	1	-35.0	-40.0	-5.0	NW	40	(201, 201)	0.28	0.28	0.75
1	22	True	f	f	0.5873216200125171	1	-35.0	-40.0	-5.0	NW	40	(201, 201)	0.28	0.28	0.75
1	22	True	f	f	0.2335705399891594	1	-35.0	-40.0	-5.0	NW	40	(201, 201)	0.28	0.28	0.75
1	22	True	f	f	0.1865675160079263	1	-35.0	-40.0	-5.0	NW	40	(201, 201)	0.28	0.28	0.75
1	22	True	j	f	0.7835956150083803	0	-35.0	-30.0	5.0	SE	40	(201, 201)	0.28	0.28	0.75
1	22	True	f	f	0.2265443220094312	1	-35.0	-40.0	-5.0	SE	40	(201, 201)	0.28	0.28	0.75
1	22	True	j	j	0.1689080359938088	1	-35.0	-30.0	5.0	SE	40	(201, 201)	0.28	0.28	0.75
1	22	True	j	j	0.3959725169988815	1	-35.0	-30.0	5.0	NW	40	(201, 201)	0.28	0.28	0.75
1	22	True	j	f	1.4210953239962691	0	-35.0	-30.0	5.0	SE	40	(201, 201)	0.28	0.28	0.75
1	22	True	f	f	0.2210481299989624	1	-35.0	-40.0	-5.0	SE	40	(201, 201)	0.28	0.28	0.75
1	22	True	j	j	0.1134797020058613	1	-35.0	-30.0	5.0	NW	40	(201, 201)	0.28	0.28	0.75
1	22	True	f	f	0.2772793779877247	1	-35.0	-40.0	-5.0	SE	40	(201, 201)	0.28	0.28	0.75
1	22	True	j	f	0.7179029809922213	0	-35.0	-30.0	5.0	NW	40	(201, 201)	0.28	0.28	0.75
1	22	True	j	j	0.1770032630010973	1	-35.0	-30.0	5.0	NW	40	(201, 201)	0.28	0.28	0.75
1	22	True	f	f	0.3709865359996911	1	-35.0	-40.0	-5.0	NW	40	(201, 201)	0.28	0.28	0.75
1	22	True	f	f	0.4417675709992181	1	-35.0	-40.0	-5.0	SE	40	(201, 201)	0.28	0.28	0.75
1	22	True	j	j	0.2369737289991462	1	-35.0	-30.0	5.0	SE	40	(201, 201)	0.28	0.28	0.75
1	22	True	j	j	0.2754168749961536	1	-35.0	-30.0	5.0	SE	40	(201, 201)	0.28	0.28	0.75
1	22	True	f	f	0.022516393000842	1	-35.0	-40.0	-5.0	SE	40	(201, 201)	0.28	0.28	0.75
1	22	True	j	j	0.0786922059924108	1	-35.0	-30.0	5.0	NW	40	(201, 201)	0.28	0.28	0.75
1	22	True	j	j	0.1176425960002234	1	-35.0	-30.0	5.0	SE	40	(201, 201)	0.28	0.28	0.75
1	22	True	f	f	0.2714952899987111	1	-35.0	-40.0	-5.0	SE	40	(201, 201)	0.28	0.28	0.75
1	22	True	j	j	0.1911756960034836	1	-35.0	-30.0	5.0	SE	40	(201, 201)	0.28	0.28	0.75
1	22	True	f	f	0.2639028190023964	1	-35.0	-40.0	-5.0	SE	40	(201, 201)	0.28	0.28	0.75
1	22	True	f	f	0.0988993499922799	1	-35.0	-40.0	-5.0	SE	40	(201, 201)	0.28	0.28	0.75
1	22	True	j	j	0.3288926129898755	1	-35.0	-30.0	5.0	NW	40	(201, 201)	0.28	0.28	0.75
1	22	True	j	j	0.1637360029999399	1	-35.0	-30.0	5.0	SE	40	(201, 201)	0.28	0.28	0.75
1	22	True	f	f	0.3364848979981616	1	-35.0	-40.0	-5.0	NW	40	(201, 201)	0.28	0.28	0.75
1	22	True	f	f	0.2387563800002681	1	-35.0	-40.0	-5.0	SE	40	(201, 201)	0.28	0.28	0.75
1	22	True	f	f	0.1667967029934516	1	-35.0	-40.0	-5.0	SE	40	(201, 201)	0.28	0.28	0.75
1	22	True	f	f	0.4592913960077567	1	-35.0	-40.0	-5.0	NW	40	(201, 201)	0.28	0.28	0.75
1	22	True	f	j	5.301562082997407	0	-35.0	-40.0	-5.0	NW	40	(201, 201)	0.28	0.28	0.75
1	22	True	f	f	0.5144445779878879	1	-35.0	-40.0	-5.0	NW	40	(201, 201)	0.28	0.28	0.75
1	22	True	f	f	6.412988126001437	1	-35.0	-40.0	-5.0	NW	40	(201, 201)	0.28	0.28	0.75
1	22	True	f	f	0.4498743190051755	1	-35.0	-40.0	-5.0	NW	40	(201, 201)	0.28	0.28	0.75
1	22	True	f	f	0.1459292170038679	1	-35.0	-40.0	-5.0	NW	40	(201, 201)	0.28	0.28	0.75
1	22	True	f	f	0.1674129790044389	1	-35.0	-40.0	-5.0	SE	40	(201, 201)	0.28	0.28	0.75
1	22	True	f	f	0.3399150460027158	1	-35.0	-40.0	-5.0	NW	40	(201, 201)	0.28	0.28	0.75
1	22	True	j	j	0.2260390859883045	1	-35.0	-30.0	5.0	NW	40	(201, 201)	0.28	0.28	0.75
1	22	True	f	f	0.0490913239918882	1	-35.0	-40.0	-5.0	NW	40	(201, 201)	0.28	0.28	0.75
1	22	True	j	j	0.3275639350031269	1	-35.0	-30.0	5.0	SE	40	(201, 201)	0.28	0.28	0.75
1	22	True	j	j	0.105421500004013	1	-35.0	-30.0	5.0	NW	40	(201, 201)	0.28	0.28	0.75
1	22	True	f	f	0.1531876270018983	1	-35.0	-40.0	-5.0	SE	40	(201, 201)	0.28	0.28	0.75
1	22	True	f	f	0.2109384030045475	1	-35.0	-40.0	-5.0	SE	40	(201, 201)	0.28	0.28	0.75
1	22	True	f	f	0.459521748998668	1	-35.0	-40.0	-5.0	NW	40	(201, 201)	0.28	0.28	0.75
1	22	True	f	f	0.3396960649988614	1	-35.0	-40.0	-5.0	SE	40	(201, 201)	0.28	0.28	0.75
1	22	True	j	j	0.407822216002387	1	-35.0	-30.0	5.0	NW	40	(201, 201)	0.28	0.28	0.75
1	22	True	f	f	0.1881720759993186	1	-35.0	-40.0	-5.0	NW	40	(201, 201)	0.28	0.28	0.75
1	22	True	j	j	0.3717631460021948	1	-35.0	-30.0	5.0	NW	40	(201, 201)	0.28	0.28	0.75
1	22	True	j	j	0.5006817289977334	1	-35.0	-30.0	5.0	SE	40	(201, 201)	0.28	0.28	0.75
1	22	True	j	j	0.0725678380113095	1	-35.0	-30.0	5.0	NW	40	(201, 201)	0.28	0.28	0.75
1	22	True	j	f	0.3388249470008304	0	-35.0	-30.0	5.0	SE	40	(201, 201)	0.28	0.28	0.75
1	22	True	j	f	0.4159193800005596	0	-35.0	-30.0	5.0	NW	40	(201, 201)	0.28	0.28	0.75
1	22	True	f	f	0.5239046299975598	1	-35.0	-40.0	-5.0	SE	40	(201, 201)	0.28	0.28	0.75
1	22	True	j	j	0.1242249670031014	1	-35.0	-30.0	5.0	SE	40	(201, 201)	0.28	0.28	0.75
1	22	True	j	j	0.1365151019999757	1	-35.0	-30.0	5.0	NW	40	(201, 201)	0.28	0.28	0.75
1	22	True	j	j	0.1954648040118627	1	-35.0	-30.0	5.0	SE	40	(201, 201)	0.28	0.28	0.75
1	22	True	j	j	0.0031564200035063	1	-35.0	-30.0	5.0	SE	40	(201, 201)	0.28	0.28	0.75
1	22	True	f	f	0.1497693220007931	1	-35.0	-40.0	-5.0	SE	40	(201, 201)	0.28	0.28	0.75
1	22	True	j	j	0.1497423410037299	1	-35.0	-30.0	5.0	SE	40	(201, 201)	0.28	0.28	0.75
1	22	True	f	f	0.1674830459960503	1	-35.0	-40.0	-5.0	NW	40	(201, 201)	0.28	0.28	0.75
1	22	True	f	f	0.2286276630038628	1	-35.0	-40.0	-5.0	NW	40	(201, 201)	0.28	0.28	0.75
1	22	True	j	j	0.1987214050022885	1	-35.0	-30.0	5.0	SE	40	(201, 201)	0.28	0.28	0.75
1	22	True	j	j	0.0231017150072148	1	-35.0	-30.0	5.0	SE	40	(201, 201)	0.28	0.28	0.75
1	22	True	f	f	0.0498529629985569	1	-35.0	-40.0	-5.0	NW	40	(201, 201)	0.28	0.28	0.75
1	22	True	f	f	0.056634919004864	1	-35.0	-40.0	-5.0	NW	40	(201, 201)	0.28	0.28	0.75
1	22	True	j	j	0.5421952860051533	1	-35.0	-30.0	5.0	NW	40	(201, 201)	0.28	0.28	0.75
1	22	True	j	j	0.2327224839973496	1	-35.0	-30.0	5.0	SE	40	(201, 201)	0.28	0.28	0.75
1	22	True	f	f	0.6864135719952174	1	-35.0	-40.0	-5.0	NW	40	(201, 201)	0.28	0.28	0.75
1	22	True	f	f	0.6182429070031503	1	-35.0	-40.0	-5.0	NW	40	(201, 201)	0.28	0.28	0.75
1	22	True	f	f	0.3953705580061069	1	-35.0	-40.0	-5.0	SE	40	(201, 201)	0.28	0.28	0.75
1	22	True	j	j	0.6099182170000859	1	-35.0	-30.0	5.0	SE	40	(201, 201)	0.28	0.28	0.75
1	22	True	f	f	0.0378632040083175	1	-35.0	-40.0	-5.0	NW	40	(201, 201)	0.28	0.28	0.75
1	22	True	j	j	0.1810620939941145	1	-35.0	-30.0	5.0	SE	40	(201, 201)	0.28	0.28	0.75
1	22	True	f	f	0.2244940630043856	1	-35.0	-40.0	-5.0	NW	40	(201, 201)	0.28	0.28	0.75
1	22	True	f	f	0.2641289050079649	1	-35.0	-40.0	-5.0	NW	40	(201, 201)	0.28	0.28	0.75
1	22	True	j	f	0.0226069600030314	0	-35.0	-30.0	5.0	NW	40	(201, 201)	0.28	0.28	0.75
1	22	True	j	f	0.1131430319946957	0	-35.0	-30.0	5.0	NW	40	(201, 201)	0.28	0.28	0.75
1	22	True	j	j	0.2848009720037225	1	-35.0	-30.0	5.0	SE	40	(201, 201)	0.28	0.28	0.75
1	22	True	f	f	0.1456827600050019	1	-35.0	-40.0	-5.0	NW	40	(201, 201)	0.28	0.28	0.75
1	22	True	j	j	0.043640233008773	1	-35.0	-30.0	5.0	SE	40	(201, 201)	0.28	0.28	0.75
1	22	True	f	f	0.354834800993558	1	-35.0	-40.0	-5.0	SE	40	(201, 201)	0.28	0.28	0.75
1	22	True	f	f	0.2296618489926913	1	-35.0	-40.0	-5.0	NW	40	(201, 201)	0.28	0.28	0.75
1	22	True	j	j	0.2359896920097526	1	-35.0	-30.0	5.0	SE	40	(201, 201)	0.28	0.28	0.75
1	22	True	j	f	0.12546078300511	0	-35.0	-30.0	5.0	NW	40	(201, 201)	0.28	0.28	0.75
1	22	True	j	j	0.1174847229995066	1	-35.0	-30.0	5.0	SE	40	(201, 201)	0.28	0.28	0.75
1	22	True	f	f	0.3974851830134867	1	-35.0	-40.0	-5.0	SE	40	(201, 201)	0.28	0.28	0.75
1	22	True	f	f	2.256716329997289	1	-35.0	-40.0	-5.0	NW	40	(201, 201)	0.28	0.28	0.75
1	22	True	j	j	0.6710149069986073	1	-35.0	-30.0	5.0	NW	40	(201, 201)	0.28	0.28	0.75
1	22	True	f	f	0.0871150440070778	1	-35.0	-40.0	-5.0	NW	40	(201, 201)	0.28	0.28	0.75
1	22	True	j	j	0.2469732729950919	1	-35.0	-30.0	5.0	SE	40	(201, 201)	0.28	0.28	0.75
1	22	True	j	j	1.3110411309899064	1	-35.0	-30.0	5.0	NW	40	(201, 201)	0.28	0.28	0.75
1	22	True	f	f	0.2253356389992404	1	-35.0	-40.0	-5.0	SE	40	(201, 201)	0.28	0.28	0.75
1	22	True	j	j	0.2150606020004488	1	-35.0	-30.0	5.0	NW	40	(201, 201)	0.28	0.28	0.75
1	22	True	j	j	0.0678564150002785	1	-35.0	-30.0	5.0	NW	40	(201, 201)	0.28	0.28	0.75
1	22	True	j	j	2.2878168799943523	1	-35.0	-30.0	5.0	NW	40	(201, 201)	0.28	0.28	0.75
1	22	True	f	f	0.2321240720048081	1	-35.0	-40.0	-5.0	SE	40	(201, 201)	0.28	0.28	0.75
1	22	True	f	f	0.3048017700057244	1	-35.0	-40.0	-5.0	NW	40	(201, 201)	0.28	0.28	0.75
1	22	True	f	f	0.3396152460045414	1	-35.0	-40.0	-5.0	SE	40	(201, 201)	0.28	0.28	0.75
1	22	True	j	j	0.3715913939959137	1	-35.0	-30.0	5.0	SE	40	(201, 201)	0.28	0.28	0.75
1	22	True	f	f	0.2303494240040891	1	-35.0	-40.0	-5.0	NW	40	(201, 201)	0.28	0.28	0.75
1	22	True	j	j	0.4369028810033342	1	-35.0	-30.0	5.0	SE	40	(201, 201)	0.28	0.28	0.75
1	22	True	f	f	0.2926438360009342	1	-35.0	-40.0	-5.0	NW	40	(201, 201)	0.28	0.28	0.75
1	22	True	j	j	0.1788863909896463	1	-35.0	-30.0	5.0	SE	40	(201, 201)	0.28	0.28	0.75
1	22	True	j	j	0.2049564789922442	1	-35.0	-30.0	5.0	NW	40	(201, 201)	0.28	0.28	0.75
1	22	True	f	f	0.2921878009947249	1	-35.0	-40.0	-5.0	NW	40	(201, 201)	0.28	0.28	0.75
1	22	True	j	j	0.1198334649961907	1	-35.0	-30.0	5.0	SE	40	(201, 201)	0.28	0.28	0.75
1	22	True	f	f	0.2165673449926544	1	-35.0	-40.0	-5.0	SE	40	(201, 201)	0.28	0.28	0.75
1	22	True	f	f	0.354109829000663	1	-35.0	-40.0	-5.0	SE	40	(201, 201)	0.28	0.28	0.75
1	22	True	j	j	0.2647884239995619	1	-35.0	-30.0	5.0	NW	40	(201, 201)	0.28	0.28	0.75
1	22	True	j	f	0.0714463820040691	0	-35.0	-30.0	5.0	NW	40	(201, 201)	0.28	0.28	0.75
1	22	True	j	j	0.2539315210015047	1	-35.0	-30.0	5.0	SE	40	(201, 201)	0.28	0.28	0.75
1	22	True	j	j	0.0782075799943413	1	-35.0	-30.0	5.0	SE	40	(201, 201)	0.28	0.28	0.75
1	22	True	j	j	0.053232318998198	1	-35.0	-30.0	5.0	SE	40	(201, 201)	0.28	0.28	0.75
1	22	True	j	j	0.3296920480061089	1	-35.0	-30.0	5.0	SE	40	(201, 201)	0.28	0.28	0.75
1	22	True	j	j	0.2136887870001373	1	-35.0	-30.0	5.0	SE	40	(201, 201)	0.28	0.28	0.75
1	22	True	f	f	0.131655891003902	1	-35.0	-40.0	-5.0	NW	40	(201, 201)	0.28	0.28	0.75
1	22	True	j	j	0.2963008869992336	1	-35.0	-30.0	5.0	SE	40	(201, 201)	0.28	0.28	0.75
1	22	True	f	f	0.24900610599434	1	-35.0	-40.0	-5.0	SE	40	(201, 201)	0.28	0.28	0.75
1	22	True	j	j	0.218521614006022	1	-35.0	-30.0	5.0	SE	40	(201, 201)	0.28	0.28	0.75
1	22	True	j	j	0.3812569209985668	1	-35.0	-30.0	5.0	NW	40	(201, 201)	0.28	0.28	0.75
1	22	True	j	j	0.3114559759997064	1	-35.0	-30.0	5.0	SE	40	(201, 201)	0.28	0.28	0.75
1	22	True	j	j	0.446324504999211	1	-35.0	-30.0	5.0	NW	40	(201, 201)	0.28	0.28	0.75
1	22	True	f	f	0.4015507529984461	1	-35.0	-40.0	-5.0	SE	40	(201, 201)	0.28	0.28	0.75
1	22	True	f	f	0.4110360810009297	1	-35.0	-40.0	-5.0	SE	40	(201, 201)	0.28	0.28	0.75
1	22	True	f	f	0.2796474659990053	1	-35.0	-40.0	-5.0	NW	40	(201, 201)	0.28	0.28	0.75
1	22	True	f	f	0.0122053820086875	1	-35.0	-40.0	-5.0	SE	40	(201, 201)	0.28	0.28	0.75
1	22	True	j	j	0.4233695639995858	1	-35.0	-30.0	5.0	SE	40	(201, 201)	0.28	0.28	0.75
1	22	True	j	j	0.0993942619970766	1	-35.0	-30.0	5.0	SE	40	(201, 201)	0.28	0.28	0.75
1	22	True	j	j	0.3877464410034008	1	-35.0	-30.0	5.0	SE	40	(201, 201)	0.28	0.28	0.75
1	22	True	f	f	0.0720703410042915	1	-35.0	-40.0	-5.0	SE	40	(201, 201)	0.28	0.28	0.75
1	22	True	f	f	0.4425498550117481	1	-35.0	-40.0	-5.0	SE	40	(201, 201)	0.28	0.28	0.75
1	22	True	j	j	0.0978902829956496	1	-35.0	-30.0	5.0	SE	40	(201, 201)	0.28	0.28	0.75
1	22	True	f	f	0.3250892509968253	1	-35.0	-40.0	-5.0	SE	40	(201, 201)	0.28	0.28	0.75
1	22	True	j	j	0.3531613540108083	1	-35.0	-30.0	5.0	SE	40	(201, 201)	0.28	0.28	0.75
1	22	True	f	f	0.3220908479997888	1	-35.0	-40.0	-5.0	SE	40	(201, 201)	0.28	0.28	0.75
1	22	True	j	j	0.155880281003192	1	-35.0	-30.0	5.0	NW	40	(201, 201)	0.28	0.28	0.75
1	22	True	f	f	0.288875903992448	1	-35.0	-40.0	-5.0	NW	40	(201, 201)	0.28	0.28	0.75
1	22	True	f	f	0.4482347040029708	1	-35.0	-40.0	-5.0	NW	40	(201, 201)	0.28	0.28	0.75
1	22	True	f	f	0.0803695479989983	1	-35.0	-40.0	-5.0	NW	40	(201, 201)	0.28	0.28	0.75
1	22	True	f	f	0.4612682149891043	1	-35.0	-40.0	-5.0	NW	40	(201, 201)	0.28	0.28	0.75
1	22	True	j	f	0.1290580199856776	0	-35.0	-30.0	5.0	NW	40	(201, 201)	0.28	0.28	0.75
1	22	True	j	j	0.407899499987252	1	-35.0	-30.0	5.0	NW	40	(201, 201)	0.28	0.28	0.75
1	22	True	j	f	0.1887631340068765	0	-35.0	-30.0	5.0	NW	40	(201, 201)	0.28	0.28	0.75
1	22	True	j	j	0.174516412007506	1	-35.0	-30.0	5.0	NW	40	(201, 201)	0.28	0.28	0.75
1	22	True	j	j	0.3015834419929888	1	-35.0	-30.0	5.0	NW	40	(201, 201)	0.28	0.28	0.75
1	22	True	j	j	0.0306001369899604	1	-35.0	-30.0	5.0	SE	40	(201, 201)	0.28	0.28	0.75
1	22	True	f	f	0.4064182540023466	1	-35.0	-40.0	-5.0	SE	40	(201, 201)	0.28	0.28	0.75
1	22	True	f	f	0.3774148100055754	1	-35.0	-40.0	-5.0	SE	40	(201, 201)	0.28	0.28	0.75
1	22	True	j	j	0.0515807679912541	1	-35.0	-30.0	5.0	NW	40	(201, 201)	0.28	0.28	0.75
1	22	True	f	f	0.2990170350094558	1	-35.0	-40.0	-5.0	NW	40	(201, 201)	0.28	0.28	0.75
1	22	True	j	f	0.0765571259980788	0	-35.0	-30.0	5.0	NW	40	(201, 201)	0.28	0.28	0.75
1	22	True	f	f	0.177235370996641	1	-35.0	-40.0	-5.0	SE	40	(201, 201)	0.28	0.28	0.75
1	22	True	j	j	0.1823042780015384	1	-35.0	-30.0	5.0	SE	40	(201, 201)	0.28	0.28	0.75
1	22	True	f	f	0.3685391999897547	1	-35.0	-40.0	-5.0	NW	40	(201, 201)	0.28	0.28	0.75
1	22	True	j	j	0.0946664590010186	1	-35.0	-30.0	5.0	SE	40	(201, 201)	0.28	0.28	0.75
1	22	True	f	f	0.1168754329992225	1	-35.0	-40.0	-5.0	NW	40	(201, 201)	0.28	0.28	0.75
1	22	True	j	j	0.1507118540030205	1	-35.0	-30.0	5.0	NW	40	(201, 201)	0.28	0.28	0.75
1	22	True	f	f	0.4252852799982065	1	-35.0	-40.0	-5.0	NW	40	(201, 201)	0.28	0.28	0.75
1	22	True	j	j	0.376210707006976	1	-35.0	-30.0	5.0	NW	40	(201, 201)	0.28	0.28	0.75
1	22	True	j	f	0.592866552004125	0	-35.0	-30.0	5.0	NW	40	(201, 201)	0.28	0.28	0.75
1	22	True	j	j	0.4061214980029035	1	-35.0	-30.0	5.0	SE	40	(201, 201)	0.28	0.28	0.75
1	22	True	j	f	0.172396611989825	0	-35.0	-30.0	5.0	NW	40	(201, 201)	0.28	0.28	0.75
1	22	True	j	j	0.291095476000919	1	-35.0	-30.0	5.0	NW	40	(201, 201)	0.28	0.28	0.75
1	22	True	j	j	0.0995006229932187	1	-35.0	-30.0	5.0	SE	40	(201, 201)	0.28	0.28	0.75
1	22	True	f	f	0.3572349310124991	1	-35.0	-40.0	-5.0	SE	40	(201, 201)	0.28	0.28	0.75
1	22	True	f	f	0.2797708610014524	1	-35.0	-40.0	-5.0	SE	40	(201, 201)	0.28	0.28	0.75
