# Supplementary material for: The curriculum effect in visual learning: The role of readout dimensionality
Source: PLoS Comput Biol. 2026 Jul 24;22(7):e1014553. doi: 10.1371/journal.pcbi.1014553 (PMC13432104; doi:10.1371/journal.pcbi.1014553)
Supplement: S1 Data — (ZIP) [file pcbi.1014553.s009.zip › Data_Final_for_Repository/Sequential_subjects/Subject001/20241103_Subject001_SEQ_Day_2.csv]

Participant ID	Age	Train	Correct Response	Response	Response time (s)	Correct	Reference Angle (deg)	Orientation (deg)	Angle Separation (deg)	Corner	Viewing Distance (cm)	Stimulus Size (px)	Fixation Time	Probe Time	Cue Time
1	22	True	f	f	1.9050134090066424	1	-35.0	-40.0	-5.0	NW	40	(201, 201)	0.28	0.28	0.75
1	22	True	j	j	0.0195876960060559	1	-35.0	-30.0	5.0	NW	40	(201, 201)	0.28	0.28	0.75
1	22	True	j	f	0.2216608279995853	0	-35.0	-30.0	5.0	NW	40	(201, 201)	0.28	0.28	0.75
1	22	True	j	j	0.3566255210025701	1	-35.0	-30.0	5.0	NW	40	(201, 201)	0.28	0.28	0.75
1	22	True	j	j	0.0895898590097203	1	-35.0	-30.0	5.0	SE	40	(201, 201)	0.28	0.28	0.75
1	22	True	j	j	0.2803859400009969	1	-35.0	-30.0	5.0	SE	40	(201, 201)	0.28	0.28	0.75
1	22	True	f	f	0.2834422320011072	1	-35.0	-40.0	-5.0	SE	40	(201, 201)	0.28	0.28	0.75
1	22	True	j	j	0.7876917750108987	1	-35.0	-30.0	5.0	SE	40	(201, 201)	0.28	0.28	0.75
1	22	True	j	f	1.0178060059988638	0	-35.0	-30.0	5.0	NW	40	(201, 201)	0.28	0.28	0.75
1	22	True	f	f	0.4064707059878856	1	-35.0	-40.0	-5.0	NW	40	(201, 201)	0.28	0.28	0.75
1	22	True	j	j	0.0253445330017711	1	-35.0	-30.0	5.0	SE	40	(201, 201)	0.28	0.28	0.75
1	22	True	f	f	1.928387986001325	1	-35.0	-40.0	-5.0	SE	40	(201, 201)	0.28	0.28	0.75
1	22	True	j	j	0.0989151709945872	1	-35.0	-30.0	5.0	SE	40	(201, 201)	0.28	0.28	0.75
1	22	True	j	j	0.3706329249980626	1	-35.0	-30.0	5.0	NW	40	(201, 201)	0.28	0.28	0.75
1	22	True	j	j	0.1900734750088304	1	-35.0	-30.0	5.0	NW	40	(201, 201)	0.28	0.28	0.75
1	22	True	f	f	0.3157342929916922	1	-35.0	-40.0	-5.0	SE	40	(201, 201)	0.28	0.28	0.75
1	22	True	j	f	0.7860325410001678	0	-35.0	-30.0	5.0	SE	40	(201, 201)	0.28	0.28	0.75
1	22	True	f	f	0.2667451009911019	1	-35.0	-40.0	-5.0	NW	40	(201, 201)	0.28	0.28	0.75
1	22	True	j	j	0.1552314419968752	1	-35.0	-30.0	5.0	SE	40	(201, 201)	0.28	0.28	0.75
1	22	True	j	j	0.5079244289954659	1	-35.0	-30.0	5.0	NW	40	(201, 201)	0.28	0.28	0.75
1	22	True	f	f	0.1863817570119863	1	-35.0	-40.0	-5.0	SE	40	(201, 201)	0.28	0.28	0.75
1	22	True	j	j	0.4350168609962566	1	-35.0	-30.0	5.0	NW	40	(201, 201)	0.28	0.28	0.75
1	22	True	j	f	0.1422584359970642	0	-35.0	-30.0	5.0	SE	40	(201, 201)	0.28	0.28	0.75
1	22	True	f	f	0.2244195300008868	1	-35.0	-40.0	-5.0	NW	40	(201, 201)	0.28	0.28	0.75
1	22	True	j	j	0.1619890809961361	1	-35.0	-30.0	5.0	NW	40	(201, 201)	0.28	0.28	0.75
1	22	True	f	f	0.2046981809980934	1	-35.0	-40.0	-5.0	SE	40	(201, 201)	0.28	0.28	0.75
1	22	True	j	j	0.2635073359997477	1	-35.0	-30.0	5.0	SE	40	(201, 201)	0.28	0.28	0.75
1	22	True	f	f	0.0165372800111072	1	-35.0	-40.0	-5.0	SE	40	(201, 201)	0.28	0.28	0.75
1	22	True	f	f	0.484317626003758	1	-35.0	-40.0	-5.0	NW	40	(201, 201)	0.28	0.28	0.75
1	22	True	f	f	0.1322954149945872	1	-35.0	-40.0	-5.0	NW	40	(201, 201)	0.28	0.28	0.75
1	22	True	f	f	0.3777363219996914	1	-35.0	-40.0	-5.0	SE	40	(201, 201)	0.28	0.28	0.75
1	22	True	f	f	0.1586634309933288	1	-35.0	-40.0	-5.0	SE	40	(201, 201)	0.28	0.28	0.75
1	22	True	j	j	0.8892164309945656	1	-35.0	-30.0	5.0	NW	40	(201, 201)	0.28	0.28	0.75
1	22	True	f	f	0.3198383290000492	1	-35.0	-40.0	-5.0	NW	40	(201, 201)	0.28	0.28	0.75
1	22	True	j	j	0.3980296110094059	1	-35.0	-30.0	5.0	NW	40	(201, 201)	0.28	0.28	0.75
1	22	True	j	j	1.0984993370075244	1	-35.0	-30.0	5.0	NW	40	(201, 201)	0.28	0.28	0.75
1	22	True	j	f	0.30923134299519	0	-35.0	-30.0	5.0	SE	40	(201, 201)	0.28	0.28	0.75
1	22	True	f	f	0.3635203540034126	1	-35.0	-40.0	-5.0	SE	40	(201, 201)	0.28	0.28	0.75
1	22	True	f	f	0.2054507550055859	1	-35.0	-40.0	-5.0	NW	40	(201, 201)	0.28	0.28	0.75
1	22	True	j	j	0.3079320270044263	1	-35.0	-30.0	5.0	NW	40	(201, 201)	0.28	0.28	0.75
1	22	True	j	j	0.2891824260004796	1	-35.0	-30.0	5.0	SE	40	(201, 201)	0.28	0.28	0.75
1	22	True	j	j	1.082691605988657	1	-35.0	-30.0	5.0	NW	40	(201, 201)	0.28	0.28	0.75
1	22	True	f	f	0.2396109570108819	1	-35.0	-40.0	-5.0	SE	40	(201, 201)	0.28	0.28	0.75
1	22	True	f	f	0.240376253001159	1	-35.0	-40.0	-5.0	SE	40	(201, 201)	0.28	0.28	0.75
1	22	True	f	f	0.0259961039992049	1	-35.0	-40.0	-5.0	NW	40	(201, 201)	0.28	0.28	0.75
1	22	True	j	j	0.4893046590004815	1	-35.0	-30.0	5.0	NW	40	(201, 201)	0.28	0.28	0.75
1	22	True	j	j	0.1841147399973124	1	-35.0	-30.0	5.0	NW	40	(201, 201)	0.28	0.28	0.75
1	22	True	f	j	0.4430345910077449	0	-35.0	-40.0	-5.0	SE	40	(201, 201)	0.28	0.28	0.75
1	22	True	j	j	0.1769037100020796	1	-35.0	-30.0	5.0	NW	40	(201, 201)	0.28	0.28	0.75
1	22	True	f	f	0.0857708120020106	1	-35.0	-40.0	-5.0	NW	40	(201, 201)	0.28	0.28	0.75
1	22	True	j	j	0.0639854279870633	1	-35.0	-30.0	5.0	NW	40	(201, 201)	0.28	0.28	0.75
1	22	True	f	f	0.3747433079988695	1	-35.0	-40.0	-5.0	SE	40	(201, 201)	0.28	0.28	0.75
1	22	True	f	f	0.527034413011279	1	-35.0	-40.0	-5.0	SE	40	(201, 201)	0.28	0.28	0.75
1	22	True	j	j	0.1458832829957828	1	-35.0	-30.0	5.0	NW	40	(201, 201)	0.28	0.28	0.75
1	22	True	j	j	0.4061242980096722	1	-35.0	-30.0	5.0	SE	40	(201, 201)	0.28	0.28	0.75
1	22	True	f	f	0.3473766130045987	1	-35.0	-40.0	-5.0	NW	40	(201, 201)	0.28	0.28	0.75
1	22	True	f	f	0.2074649689893704	1	-35.0	-40.0	-5.0	NW	40	(201, 201)	0.28	0.28	0.75
1	22	True	j	j	0.3022321379976347	1	-35.0	-30.0	5.0	SE	40	(201, 201)	0.28	0.28	0.75
1	22	True	j	j	0.2759100310067879	1	-35.0	-30.0	5.0	SE	40	(201, 201)	0.28	0.28	0.75
1	22	True	j	j	0.0358079930010717	1	-35.0	-30.0	5.0	NW	40	(201, 201)	0.28	0.28	0.75
1	22	True	j	j	0.1833372319961199	1	-35.0	-30.0	5.0	NW	40	(201, 201)	0.28	0.28	0.75
1	22	True	f	f	0.1405197069980204	1	-35.0	-40.0	-5.0	NW	40	(201, 201)	0.28	0.28	0.75
1	22	True	j	j	0.3656165490101557	1	-35.0	-30.0	5.0	SE	40	(201, 201)	0.28	0.28	0.75
1	22	True	f	f	0.132376221998129	1	-35.0	-40.0	-5.0	SE	40	(201, 201)	0.28	0.28	0.75
1	22	True	j	j	0.1221008230058942	1	-35.0	-30.0	5.0	NW	40	(201, 201)	0.28	0.28	0.75
1	22	True	f	f	0.6819170929957181	1	-35.0	-40.0	-5.0	NW	40	(201, 201)	0.28	0.28	0.75
1	22	True	f	f	1.1174413219996495	1	-35.0	-40.0	-5.0	SE	40	(201, 201)	0.28	0.28	0.75
1	22	True	j	j	0.2164905179961351	1	-35.0	-30.0	5.0	SE	40	(201, 201)	0.28	0.28	0.75
1	22	True	f	f	0.4532081020006444	1	-35.0	-40.0	-5.0	SE	40	(201, 201)	0.28	0.28	0.75
1	22	True	f	f	0.0342189429939026	1	-35.0	-40.0	-5.0	SE	40	(201, 201)	0.28	0.28	0.75
1	22	True	f	f	0.2984238159988308	1	-35.0	-40.0	-5.0	SE	40	(201, 201)	0.28	0.28	0.75
1	22	True	f	f	0.3494846679968759	1	-35.0	-40.0	-5.0	SE	40	(201, 201)	0.28	0.28	0.75
1	22	True	j	j	0.4166802190011367	1	-35.0	-30.0	5.0	NW	40	(201, 201)	0.28	0.28	0.75
1	22	True	f	f	0.0844039670046186	1	-35.0	-40.0	-5.0	SE	40	(201, 201)	0.28	0.28	0.75
1	22	True	f	f	0.0605700070009334	1	-35.0	-40.0	-5.0	SE	40	(201, 201)	0.28	0.28	0.75
1	22	True	f	f	0.1321944949741009	1	-35.0	-40.0	-5.0	SE	40	(201, 201)	0.28	0.28	0.75
1	22	True	f	f	0.0515307640016544	1	-35.0	-40.0	-5.0	NW	40	(201, 201)	0.28	0.28	0.75
1	22	True	f	f	0.0838310279941652	1	-35.0	-40.0	-5.0	SE	40	(201, 201)	0.28	0.28	0.75
1	22	True	f	f	0.2309828310098964	1	-35.0	-40.0	-5.0	NW	40	(201, 201)	0.28	0.28	0.75
1	22	True	f	f	0.2954092519939877	1	-35.0	-40.0	-5.0	NW	40	(201, 201)	0.28	0.28	0.75
1	22	True	f	f	0.5624430069874506	1	-35.0	-40.0	-5.0	NW	40	(201, 201)	0.28	0.28	0.75
1	22	True	j	j	0.3577100629918277	1	-35.0	-30.0	5.0	SE	40	(201, 201)	0.28	0.28	0.75
1	22	True	j	j	0.0514702509972266	1	-35.0	-30.0	5.0	SE	40	(201, 201)	0.28	0.28	0.75
1	22	True	f	f	0.0391116350074298	1	-35.0	-40.0	-5.0	NW	40	(201, 201)	0.28	0.28	0.75
1	22	True	j	j	0.3079896180133801	1	-35.0	-30.0	5.0	SE	40	(201, 201)	0.28	0.28	0.75
1	22	True	j	j	0.1693887489964254	1	-35.0	-30.0	5.0	SE	40	(201, 201)	0.28	0.28	0.75
1	22	True	j	j	0.0609419980028178	1	-35.0	-30.0	5.0	NW	40	(201, 201)	0.28	0.28	0.75
1	22	True	j	j	0.3039008049818221	1	-35.0	-30.0	5.0	NW	40	(201, 201)	0.28	0.28	0.75
1	22	True	f	f	0.1080655269906856	1	-35.0	-40.0	-5.0	NW	40	(201, 201)	0.28	0.28	0.75
1	22	True	f	f	0.252814995998051	1	-35.0	-40.0	-5.0	SE	40	(201, 201)	0.28	0.28	0.75
1	22	True	j	j	0.0063223739853128	1	-35.0	-30.0	5.0	NW	40	(201, 201)	0.28	0.28	0.75
1	22	True	j	j	0.3084735610173084	1	-35.0	-30.0	5.0	NW	40	(201, 201)	0.28	0.28	0.75
1	22	True	f	f	0.3521961919905152	1	-35.0	-40.0	-5.0	NW	40	(201, 201)	0.28	0.28	0.75
1	22	True	f	f	0.1211782750033307	1	-35.0	-40.0	-5.0	SE	40	(201, 201)	0.28	0.28	0.75
1	22	True	f	f	0.0632832260162103	1	-35.0	-40.0	-5.0	NW	40	(201, 201)	0.28	0.28	0.75
1	22	True	f	f	0.1222228810074739	1	-35.0	-40.0	-5.0	SE	40	(201, 201)	0.28	0.28	0.75
1	22	True	f	f	0.2219916000030934	1	-35.0	-40.0	-5.0	NW	40	(201, 201)	0.28	0.28	0.75
1	22	True	f	f	0.3787744940200355	1	-35.0	-40.0	-5.0	NW	40	(201, 201)	0.28	0.28	0.75
1	22	True	f	f	0.4325537100085057	1	-35.0	-40.0	-5.0	SE	40	(201, 201)	0.28	0.28	0.75
1	22	True	j	j	0.3444472590053919	1	-35.0	-30.0	5.0	SE	40	(201, 201)	0.28	0.28	0.75
1	22	True	f	f	0.1982903409807477	1	-35.0	-40.0	-5.0	NW	40	(201, 201)	0.28	0.28	0.75
1	22	True	j	j	0.0120220980024896	1	-35.0	-30.0	5.0	SE	40	(201, 201)	0.28	0.28	0.75
1	22	True	f	f	0.0337967979721725	1	-35.0	-40.0	-5.0	SE	40	(201, 201)	0.28	0.28	0.75
1	22	True	j	j	0.0060937630187254	1	-35.0	-30.0	5.0	NW	40	(201, 201)	0.28	0.28	0.75
1	22	True	f	f	0.3208849849761463	1	-35.0	-40.0	-5.0	NW	40	(201, 201)	0.28	0.28	0.75
1	22	True	j	j	0.2881388269888703	1	-35.0	-30.0	5.0	SE	40	(201, 201)	0.28	0.28	0.75
1	22	True	j	j	0.1894097969925496	1	-35.0	-30.0	5.0	NW	40	(201, 201)	0.28	0.28	0.75
1	22	True	f	f	0.4634316320007201	1	-35.0	-40.0	-5.0	NW	40	(201, 201)	0.28	0.28	0.75
1	22	True	f	f	0.1769506960117723	1	-35.0	-40.0	-5.0	SE	40	(201, 201)	0.28	0.28	0.75
1	22	True	f	f	0.1427806990104727	1	-35.0	-40.0	-5.0	NW	40	(201, 201)	0.28	0.28	0.75
1	22	True	j	j	0.2400883109949063	1	-35.0	-30.0	5.0	SE	40	(201, 201)	0.28	0.28	0.75
1	22	True	j	j	0.051029018999543	1	-35.0	-30.0	5.0	SE	40	(201, 201)	0.28	0.28	0.75
1	22	True	f	f	0.4515864890126977	1	-35.0	-40.0	-5.0	SE	40	(201, 201)	0.28	0.28	0.75
1	22	True	f	f	0.2531224960112013	1	-35.0	-40.0	-5.0	SE	40	(201, 201)	0.28	0.28	0.75
1	22	True	f	f	0.1179477629775647	1	-35.0	-40.0	-5.0	SE	40	(201, 201)	0.28	0.28	0.75
1	22	True	j	j	0.4067298830195796	1	-35.0	-30.0	5.0	NW	40	(201, 201)	0.28	0.28	0.75
1	22	True	f	f	1.477175572013948	1	-35.0	-40.0	-5.0	SE	40	(201, 201)	0.28	0.28	0.75
1	22	True	f	f	0.4071341259987093	1	-35.0	-40.0	-5.0	NW	40	(201, 201)	0.28	0.28	0.75
1	22	True	j	f	0.6522544369800016	0	-35.0	-30.0	5.0	NW	40	(201, 201)	0.28	0.28	0.75
1	22	True	f	f	0.1800849829742219	1	-35.0	-40.0	-5.0	NW	40	(201, 201)	0.28	0.28	0.75
1	22	True	j	j	0.5586221680277959	1	-35.0	-30.0	5.0	NW	40	(201, 201)	0.28	0.28	0.75
1	22	True	j	f	0.3163149610045366	0	-35.0	-30.0	5.0	NW	40	(201, 201)	0.28	0.28	0.75
1	22	True	f	f	0.1269190660095773	1	-35.0	-40.0	-5.0	NW	40	(201, 201)	0.28	0.28	0.75
1	22	True	j	j	0.6892271499964409	1	-35.0	-30.0	5.0	SE	40	(201, 201)	0.28	0.28	0.75
1	22	True	j	j	0.2344910519896075	1	-35.0	-30.0	5.0	SE	40	(201, 201)	0.28	0.28	0.75
1	22	True	f	f	0.0691543229913804	1	-35.0	-40.0	-5.0	NW	40	(201, 201)	0.28	0.28	0.75
1	22	True	f	f	0.2422579370031599	1	-35.0	-40.0	-5.0	SE	40	(201, 201)	0.28	0.28	0.75
1	22	True	j	j	0.398187268001493	1	-35.0	-30.0	5.0	SE	40	(201, 201)	0.28	0.28	0.75
1	22	True	j	j	0.2239229390106629	1	-35.0	-30.0	5.0	NW	40	(201, 201)	0.28	0.28	0.75
1	22	True	f	f	0.1047635489958338	1	-35.0	-40.0	-5.0	SE	40	(201, 201)	0.28	0.28	0.75
1	22	True	j	j	0.0860179890005383	1	-35.0	-30.0	5.0	SE	40	(201, 201)	0.28	0.28	0.75
1	22	True	j	j	0.1514753790106624	1	-35.0	-30.0	5.0	SE	40	(201, 201)	0.28	0.28	0.75
1	22	True	f	f	0.0267761269933544	1	-35.0	-40.0	-5.0	SE	40	(201, 201)	0.28	0.28	0.75
1	22	True	f	f	0.1316208940115757	1	-35.0	-40.0	-5.0	SE	40	(201, 201)	0.28	0.28	0.75
1	22	True	f	f	0.3116957129968796	1	-35.0	-40.0	-5.0	NW	40	(201, 201)	0.28	0.28	0.75
1	22	True	j	j	0.0532639659941196	1	-35.0	-30.0	5.0	NW	40	(201, 201)	0.28	0.28	0.75
1	22	True	j	j	0.2552875459950883	1	-35.0	-30.0	5.0	NW	40	(201, 201)	0.28	0.28	0.75
1	22	True	j	j	0.2382249429938383	1	-35.0	-30.0	5.0	SE	40	(201, 201)	0.28	0.28	0.75
1	22	True	j	f	0.048368196003139	0	-35.0	-30.0	5.0	SE	40	(201, 201)	0.28	0.28	0.75
1	22	True	j	j	0.1912618019850924	1	-35.0	-30.0	5.0	SE	40	(201, 201)	0.28	0.28	0.75
1	22	True	j	j	0.3496182420058176	1	-35.0	-30.0	5.0	SE	40	(201, 201)	0.28	0.28	0.75
1	22	True	j	j	0.3791761579923332	1	-35.0	-30.0	5.0	SE	40	(201, 201)	0.28	0.28	0.75
1	22	True	f	f	0.0552339679852593	1	-35.0	-40.0	-5.0	SE	40	(201, 201)	0.28	0.28	0.75
1	22	True	j	j	0.2402126200031489	1	-35.0	-30.0	5.0	NW	40	(201, 201)	0.28	0.28	0.75
1	22	True	j	j	0.8823653389990795	1	-35.0	-30.0	5.0	NW	40	(201, 201)	0.28	0.28	0.75
1	22	True	f	f	0.1098619450058322	1	-35.0	-40.0	-5.0	NW	40	(201, 201)	0.28	0.28	0.75
1	22	True	f	f	0.1641367330157663	1	-35.0	-40.0	-5.0	NW	40	(201, 201)	0.28	0.28	0.75
1	22	True	f	f	0.3864595890045166	1	-35.0	-40.0	-5.0	NW	40	(201, 201)	0.28	0.28	0.75
1	22	True	f	f	0.218217696994543	1	-35.0	-40.0	-5.0	NW	40	(201, 201)	0.28	0.28	0.75
1	22	True	f	f	0.3010263520118315	1	-35.0	-40.0	-5.0	NW	40	(201, 201)	0.28	0.28	0.75
1	22	True	j	j	0.1803283859917428	1	-35.0	-30.0	5.0	NW	40	(201, 201)	0.28	0.28	0.75
1	22	True	f	f	0.1782382430101279	1	-35.0	-40.0	-5.0	NW	40	(201, 201)	0.28	0.28	0.75
1	22	True	f	f	0.1488774720055516	1	-35.0	-40.0	-5.0	SE	40	(201, 201)	0.28	0.28	0.75
1	22	True	j	j	0.0276858599972911	1	-35.0	-30.0	5.0	SE	40	(201, 201)	0.28	0.28	0.75
1	22	True	f	f	0.0065036279847845	1	-35.0	-40.0	-5.0	NW	40	(201, 201)	0.28	0.28	0.75
1	22	True	f	f	0.415741849981714	1	-35.0	-40.0	-5.0	SE	40	(201, 201)	0.28	0.28	0.75
1	22	True	j	j	0.171368346986128	1	-35.0	-30.0	5.0	SE	40	(201, 201)	0.28	0.28	0.75
1	22	True	f	f	0.4557052610034589	1	-35.0	-40.0	-5.0	SE	40	(201, 201)	0.28	0.28	0.75
1	22	True	f	f	0.1220857769949361	1	-35.0	-40.0	-5.0	NW	40	(201, 201)	0.28	0.28	0.75
1	22	True	f	f	0.4012636670086067	1	-35.0	-40.0	-5.0	SE	40	(201, 201)	0.28	0.28	0.75
1	22	True	j	j	0.942911335005192	1	-35.0	-30.0	5.0	SE	40	(201, 201)	0.28	0.28	0.75
1	22	True	f	f	0.3160604610166047	1	-35.0	-40.0	-5.0	NW	40	(201, 201)	0.28	0.28	0.75
1	22	True	f	f	0.0588619890040718	1	-35.0	-40.0	-5.0	SE	40	(201, 201)	0.28	0.28	0.75
1	22	True	f	f	0.2033731759875081	1	-35.0	-40.0	-5.0	SE	40	(201, 201)	0.28	0.28	0.75
1	22	True	j	j	0.1606800100125838	1	-35.0	-30.0	5.0	SE	40	(201, 201)	0.28	0.28	0.75
1	22	True	j	j	0.17061385200941	1	-35.0	-30.0	5.0	NW	40	(201, 201)	0.28	0.28	0.75
1	22	True	j	j	0.3175393429992255	1	-35.0	-30.0	5.0	NW	40	(201, 201)	0.28	0.28	0.75
1	22	True	j	f	0.3048195869778283	0	-35.0	-30.0	5.0	NW	40	(201, 201)	0.28	0.28	0.75
1	22	True	j	j	0.1781052250007633	1	-35.0	-30.0	5.0	SE	40	(201, 201)	0.28	0.28	0.75
1	22	True	f	f	0.0770943910174537	1	-35.0	-40.0	-5.0	NW	40	(201, 201)	0.28	0.28	0.75
1	22	True	j	j	0.397225274995435	1	-35.0	-30.0	5.0	NW	40	(201, 201)	0.28	0.28	0.75
1	22	True	f	f	0.1995438490121159	1	-35.0	-40.0	-5.0	NW	40	(201, 201)	0.28	0.28	0.75
1	22	True	f	f	0.0913228879799135	1	-35.0	-40.0	-5.0	NW	40	(201, 201)	0.28	0.28	0.75
1	22	True	f	f	0.7837667799904011	1	-35.0	-40.0	-5.0	SE	40	(201, 201)	0.28	0.28	0.75
1	22	True	j	j	0.1049592409981414	1	-35.0	-30.0	5.0	SE	40	(201, 201)	0.28	0.28	0.75
1	22	True	f	f	0.3419597890169825	1	-35.0	-40.0	-5.0	SE	40	(201, 201)	0.28	0.28	0.75
1	22	True	j	j	0.1465244299906771	1	-35.0	-30.0	5.0	NW	40	(201, 201)	0.28	0.28	0.75
1	22	True	j	f	0.0286614510114304	0	-35.0	-30.0	5.0	NW	40	(201, 201)	0.28	0.28	0.75
1	22	True	j	j	0.1001008139865007	1	-35.0	-30.0	5.0	NW	40	(201, 201)	0.28	0.28	0.75
1	22	True	j	j	0.1460988530016038	1	-35.0	-30.0	5.0	SE	40	(201, 201)	0.28	0.28	0.75
1	22	True	f	f	0.3593778899812605	1	-35.0	-40.0	-5.0	SE	40	(201, 201)	0.28	0.28	0.75
1	22	True	j	j	0.0085087009938433	1	-35.0	-30.0	5.0	SE	40	(201, 201)	0.28	0.28	0.75
1	22	True	f	f	0.3221811100083869	1	-35.0	-40.0	-5.0	NW	40	(201, 201)	0.28	0.28	0.75
1	22	True	j	j	0.1135695739940274	1	-35.0	-30.0	5.0	NW	40	(201, 201)	0.28	0.28	0.75
1	22	True	j	j	0.0038406509847845	1	-35.0	-30.0	5.0	NW	40	(201, 201)	0.28	0.28	0.75
1	22	True	j	j	0.0067679359926842	1	-35.0	-30.0	5.0	NW	40	(201, 201)	0.28	0.28	0.75
1	22	True	j	j	0.0409235740080475	1	-35.0	-30.0	5.0	SE	40	(201, 201)	0.28	0.28	0.75
1	22	True	f	f	0.3838499940175097	1	-35.0	-40.0	-5.0	NW	40	(201, 201)	0.28	0.28	0.75
1	22	True	f	f	0.4558647189987823	1	-35.0	-40.0	-5.0	NW	40	(201, 201)	0.28	0.28	0.75
1	22	True	f	f	0.4353214529983233	1	-35.0	-40.0	-5.0	NW	40	(201, 201)	0.28	0.28	0.75
1	22	True	j	j	0.3832455149968155	1	-35.0	-30.0	5.0	SE	40	(201, 201)	0.28	0.28	0.75
1	22	True	f	f	0.3440026179887354	1	-35.0	-40.0	-5.0	SE	40	(201, 201)	0.28	0.28	0.75
1	22	True	j	j	0.0346047969942446	1	-35.0	-30.0	5.0	SE	40	(201, 201)	0.28	0.28	0.75
1	22	True	f	f	0.2576975800038781	1	-35.0	-40.0	-5.0	SE	40	(201, 201)	0.28	0.28	0.75
1	22	True	f	f	0.038679946999764	1	-35.0	-40.0	-5.0	SE	40	(201, 201)	0.28	0.28	0.75
1	22	True	j	j	0.1718877399980556	1	-35.0	-30.0	5.0	SE	40	(201, 201)	0.28	0.28	0.75
1	22	True	f	f	0.3274769639829173	1	-35.0	-40.0	-5.0	SE	40	(201, 201)	0.28	0.28	0.75
1	22	True	f	f	0.300323321018368	1	-35.0	-40.0	-5.0	NW	40	(201, 201)	0.28	0.28	0.75
1	22	True	f	f	0.032060758996522	1	-35.0	-40.0	-5.0	SE	40	(201, 201)	0.28	0.28	0.75
1	22	True	f	f	0.0622189499845262	1	-35.0	-40.0	-5.0	NW	40	(201, 201)	0.28	0.28	0.75
1	22	True	f	f	0.2594348610145971	1	-35.0	-40.0	-5.0	SE	40	(201, 201)	0.28	0.28	0.75
1	22	True	f	f	0.1237795479828491	1	-35.0	-40.0	-5.0	NW	40	(201, 201)	0.28	0.28	0.75
1	22	True	f	f	0.0551686389953829	1	-35.0	-40.0	-5.0	NW	40	(201, 201)	0.28	0.28	0.75
1	22	True	j	j	0.0856485620024614	1	-35.0	-30.0	5.0	NW	40	(201, 201)	0.28	0.28	0.75
1	22	True	j	j	0.0459696009929757	1	-35.0	-30.0	5.0	SE	40	(201, 201)	0.28	0.28	0.75
1	22	True	j	j	0.2083851569914259	1	-35.0	-30.0	5.0	SE	40	(201, 201)	0.28	0.28	0.75
1	22	True	f	f	0.4691438869922422	1	-35.0	-40.0	-5.0	NW	40	(201, 201)	0.28	0.28	0.75
1	22	True	j	j	0.0636833180033136	1	-35.0	-30.0	5.0	SE	40	(201, 201)	0.28	0.28	0.75
1	22	True	f	f	0.2255774849909357	1	-35.0	-40.0	-5.0	NW	40	(201, 201)	0.28	0.28	0.75
1	22	True	f	f	0.4574211330036632	1	-35.0	-40.0	-5.0	NW	40	(201, 201)	0.28	0.28	0.75
1	22	True	f	f	0.1552739090111572	1	-35.0	-40.0	-5.0	SE	40	(201, 201)	0.28	0.28	0.75
1	22	True	j	j	0.3469768179929815	1	-35.0	-30.0	5.0	SE	40	(201, 201)	0.28	0.28	0.75
1	22	True	j	j	0.0508639290055725	1	-35.0	-30.0	5.0	SE	40	(201, 201)	0.28	0.28	0.75
1	22	True	j	j	0.2744460600079037	1	-35.0	-30.0	5.0	SE	40	(201, 201)	0.28	0.28	0.75
1	22	True	f	f	0.1307818170171231	1	-35.0	-40.0	-5.0	SE	40	(201, 201)	0.28	0.28	0.75
1	22	True	j	j	0.0222508290025871	1	-35.0	-30.0	5.0	SE	40	(201, 201)	0.28	0.28	0.75
1	22	True	f	f	0.3237915259960573	1	-35.0	-40.0	-5.0	SE	40	(201, 201)	0.28	0.28	0.75
1	22	True	j	j	0.1854803579917643	1	-35.0	-30.0	5.0	SE	40	(201, 201)	0.28	0.28	0.75
1	22	True	j	j	0.3340000580064952	1	-35.0	-30.0	5.0	SE	40	(201, 201)	0.28	0.28	0.75
1	22	True	j	j	0.0472540649934671	1	-35.0	-30.0	5.0	SE	40	(201, 201)	0.28	0.28	0.75
1	22	True	j	f	0.2338505799998529	0	-35.0	-30.0	5.0	NW	40	(201, 201)	0.28	0.28	0.75
1	22	True	f	f	0.2448754719807766	1	-35.0	-40.0	-5.0	SE	40	(201, 201)	0.28	0.28	0.75
1	22	True	j	j	0.1791556430107448	1	-35.0	-30.0	5.0	SE	40	(201, 201)	0.28	0.28	0.75
1	22	True	f	f	0.1541993879945948	1	-35.0	-40.0	-5.0	NW	40	(201, 201)	0.28	0.28	0.75
1	22	True	f	f	0.0687014159921091	1	-35.0	-40.0	-5.0	NW	40	(201, 201)	0.28	0.28	0.75
1	22	True	j	j	0.2992944270081352	1	-35.0	-30.0	5.0	SE	40	(201, 201)	0.28	0.28	0.75
1	22	True	f	f	0.2599491880100686	1	-35.0	-40.0	-5.0	SE	40	(201, 201)	0.28	0.28	0.75
1	22	True	f	f	0.4700012020184658	1	-35.0	-40.0	-5.0	NW	40	(201, 201)	0.28	0.28	0.75
1	22	True	j	j	0.2485484999779146	1	-35.0	-30.0	5.0	NW	40	(201, 201)	0.28	0.28	0.75
1	22	True	f	f	0.4899301650002599	1	-35.0	-40.0	-5.0	SE	40	(201, 201)	0.28	0.28	0.75
1	22	True	j	j	0.2152931210002862	1	-35.0	-30.0	5.0	SE	40	(201, 201)	0.28	0.28	0.75
1	22	True	j	j	0.1911593239929061	1	-35.0	-30.0	5.0	SE	40	(201, 201)	0.28	0.28	0.75
1	22	True	j	j	0.3074399740144145	1	-35.0	-30.0	5.0	NW	40	(201, 201)	0.28	0.28	0.75
1	22	True	j	j	0.0959937650186475	1	-35.0	-30.0	5.0	NW	40	(201, 201)	0.28	0.28	0.75
1	22	True	f	f	0.3884927420003805	1	-35.0	-40.0	-5.0	NW	40	(201, 201)	0.28	0.28	0.75
1	22	True	j	j	0.1171271100174635	1	-35.0	-30.0	5.0	NW	40	(201, 201)	0.28	0.28	0.75
1	22	True	j	j	0.3693203280272428	1	-35.0	-30.0	5.0	SE	40	(201, 201)	0.28	0.28	0.75
1	22	True	f	f	0.1682619610219262	1	-35.0	-40.0	-5.0	NW	40	(201, 201)	0.28	0.28	0.75
1	22	True	f	f	0.2584056390041951	1	-35.0	-40.0	-5.0	SE	40	(201, 201)	0.28	0.28	0.75
1	22	True	f	f	0.2730402569868602	1	-35.0	-40.0	-5.0	SE	40	(201, 201)	0.28	0.28	0.75
1	22	True	j	j	0.2162113240046892	1	-35.0	-30.0	5.0	SE	40	(201, 201)	0.28	0.28	0.75
1	22	True	f	f	0.3183693219907582	1	-35.0	-40.0	-5.0	SE	40	(201, 201)	0.28	0.28	0.75
1	22	True	f	f	0.1638482690032106	1	-35.0	-40.0	-5.0	SE	40	(201, 201)	0.28	0.28	0.75
1	22	True	j	j	0.1484445559908636	1	-35.0	-30.0	5.0	SE	40	(201, 201)	0.28	0.28	0.75
1	22	True	j	j	0.163161228003446	1	-35.0	-30.0	5.0	NW	40	(201, 201)	0.28	0.28	0.75
1	22	True	f	f	0.3604002080101054	1	-35.0	-40.0	-5.0	SE	40	(201, 201)	0.28	0.28	0.75
1	22	True	f	f	0.2475643220241181	1	-35.0	-40.0	-5.0	NW	40	(201, 201)	0.28	0.28	0.75
1	22	True	f	f	0.0295581519894767	1	-35.0	-40.0	-5.0	SE	40	(201, 201)	0.28	0.28	0.75
1	22	True	f	f	0.2378201309766154	1	-35.0	-40.0	-5.0	NW	40	(201, 201)	0.28	0.28	0.75
1	22	True	j	j	0.3768979700107593	1	-35.0	-30.0	5.0	SE	40	(201, 201)	0.28	0.28	0.75
1	22	True	f	f	0.3719659490161575	1	-35.0	-40.0	-5.0	SE	40	(201, 201)	0.28	0.28	0.75
1	22	True	f	f	0.1086098340165335	1	-35.0	-40.0	-5.0	NW	40	(201, 201)	0.28	0.28	0.75
1	22	True	f	f	0.2038008279923815	1	-35.0	-40.0	-5.0	NW	40	(201, 201)	0.28	0.28	0.75
1	22	True	f	f	0.3409807439893484	1	-35.0	-40.0	-5.0	NW	40	(201, 201)	0.28	0.28	0.75
1	22	True	f	f	0.2914357279951218	1	-35.0	-40.0	-5.0	SE	40	(201, 201)	0.28	0.28	0.75
1	22	True	j	j	0.2926841739972587	1	-35.0	-30.0	5.0	NW	40	(201, 201)	0.28	0.28	0.75
1	22	True	f	f	0.0843002570036333	1	-35.0	-40.0	-5.0	NW	40	(201, 201)	0.28	0.28	0.75
1	22	True	f	f	0.3307622440042905	1	-35.0	-40.0	-5.0	SE	40	(201, 201)	0.28	0.28	0.75
1	22	True	f	f	0.1952335870009847	1	-35.0	-40.0	-5.0	NW	40	(201, 201)	0.28	0.28	0.75
1	22	True	f	f	0.2372283209988381	1	-35.0	-40.0	-5.0	SE	40	(201, 201)	0.28	0.28	0.75
1	22	True	f	f	0.2620702529966365	1	-35.0	-40.0	-5.0	NW	40	(201, 201)	0.28	0.28	0.75
1	22	True	j	j	0.1674149179889354	1	-35.0	-30.0	5.0	SE	40	(201, 201)	0.28	0.28	0.75
1	22	True	j	j	0.3841101540019735	1	-35.0	-30.0	5.0	NW	40	(201, 201)	0.28	0.28	0.75
1	22	True	f	f	0.3960322469938546	1	-35.0	-40.0	-5.0	NW	40	(201, 201)	0.28	0.28	0.75
1	22	True	f	f	0.2788993580034002	1	-35.0	-40.0	-5.0	NW	40	(201, 201)	0.28	0.28	0.75
1	22	True	f	f	0.2360840090259444	1	-35.0	-40.0	-5.0	SE	40	(201, 201)	0.28	0.28	0.75
1	22	True	j	j	0.1690793169836979	1	-35.0	-30.0	5.0	NW	40	(201, 201)	0.28	0.28	0.75
1	22	True	j	j	0.2616567430086434	1	-35.0	-30.0	5.0	SE	40	(201, 201)	0.28	0.28	0.75
1	22	True	j	j	0.2674525800102856	1	-35.0	-30.0	5.0	SE	40	(201, 201)	0.28	0.28	0.75
1	22	True	j	j	0.4549313510069623	1	-35.0	-30.0	5.0	NW	40	(201, 201)	0.28	0.28	0.75
1	22	True	f	f	0.1443141780036967	1	-35.0	-40.0	-5.0	SE	40	(201, 201)	0.28	0.28	0.75
1	22	True	j	j	0.511994966014754	1	-35.0	-30.0	5.0	SE	40	(201, 201)	0.28	0.28	0.75
1	22	True	f	f	0.3618896570114884	1	-35.0	-40.0	-5.0	SE	40	(201, 201)	0.28	0.28	0.75
1	22	True	f	f	0.3292416569893248	1	-35.0	-40.0	-5.0	SE	40	(201, 201)	0.28	0.28	0.75
1	22	True	f	f	0.3301870419818442	1	-35.0	-40.0	-5.0	NW	40	(201, 201)	0.28	0.28	0.75
1	22	True	j	j	0.2730264859856106	1	-35.0	-30.0	5.0	NW	40	(201, 201)	0.28	0.28	0.75
1	22	True	j	j	0.0358720709918998	1	-35.0	-30.0	5.0	SE	40	(201, 201)	0.28	0.28	0.75
1	22	True	f	f	0.3471172509889584	1	-35.0	-40.0	-5.0	NW	40	(201, 201)	0.28	0.28	0.75
1	22	True	j	j	0.0435449850047007	1	-35.0	-30.0	5.0	SE	40	(201, 201)	0.28	0.28	0.75
1	22	True	j	j	0.0570072569826152	1	-35.0	-30.0	5.0	NW	40	(201, 201)	0.28	0.28	0.75
1	22	True	f	f	0.1544418019766453	1	-35.0	-40.0	-5.0	SE	40	(201, 201)	0.28	0.28	0.75
1	22	True	j	j	0.2261603359947912	1	-35.0	-30.0	5.0	NW	40	(201, 201)	0.28	0.28	0.75
1	22	True	j	j	0.1622639099950902	1	-35.0	-30.0	5.0	SE	40	(201, 201)	0.28	0.28	0.75
1	22	True	j	j	0.4500801660178695	1	-35.0	-30.0	5.0	NW	40	(201, 201)	0.28	0.28	0.75
1	22	True	f	f	0.1665313559933565	1	-35.0	-40.0	-5.0	NW	40	(201, 201)	0.28	0.28	0.75
1	22	True	f	f	0.0686066839843988	1	-35.0	-40.0	-5.0	SE	40	(201, 201)	0.28	0.28	0.75
1	22	True	f	f	0.0739328020135872	1	-35.0	-40.0	-5.0	SE	40	(201, 201)	0.28	0.28	0.75
1	22	True	f	f	0.6141491380112711	1	-35.0	-40.0	-5.0	SE	40	(201, 201)	0.28	0.28	0.75
1	22	True	j	j	0.8345276100153569	1	-35.0	-30.0	5.0	NW	40	(201, 201)	0.28	0.28	0.75
1	22	True	j	j	0.3851806820021011	1	-35.0	-30.0	5.0	NW	40	(201, 201)	0.28	0.28	0.75
1	22	True	j	j	0.2772724049864337	1	-35.0	-30.0	5.0	NW	40	(201, 201)	0.28	0.28	0.75
1	22	True	j	j	0.1367958549817558	1	-35.0	-30.0	5.0	SE	40	(201, 201)	0.28	0.28	0.75
1	22	True	j	j	0.0279043799964711	1	-35.0	-30.0	5.0	SE	40	(201, 201)	0.28	0.28	0.75
1	22	True	j	j	0.1789873300003819	1	-35.0	-30.0	5.0	NW	40	(201, 201)	0.28	0.28	0.75
1	22	True	f	f	0.3269437480194028	1	-35.0	-40.0	-5.0	SE	40	(201, 201)	0.28	0.28	0.75
1	22	True	f	f	0.005361827003071	1	-35.0	-40.0	-5.0	NW	40	(201, 201)	0.28	0.28	0.75
1	22	True	j	j	1.809035312995548	1	-35.0	-30.0	5.0	SE	40	(201, 201)	0.28	0.28	0.75
1	22	True	j	j	0.3334688249742612	1	-35.0	-30.0	5.0	SE	40	(201, 201)	0.28	0.28	0.75
1	22	True	j	j	0.3635344799840823	1	-35.0	-30.0	5.0	NW	40	(201, 201)	0.28	0.28	0.75
1	22	True	j	j	0.0427403219800908	1	-35.0	-30.0	5.0	NW	40	(201, 201)	0.28	0.28	0.75
1	22	True	j	f	0.3451581489935051	0	-35.0	-30.0	5.0	SE	40	(201, 201)	0.28	0.28	0.75
1	22	True	f	f	0.0648143530124798	1	-35.0	-40.0	-5.0	NW	40	(201, 201)	0.28	0.28	0.75
1	22	True	j	j	0.362869133008644	1	-35.0	-30.0	5.0	NW	40	(201, 201)	0.28	0.28	0.75
1	22	True	j	j	0.1213564219942782	1	-35.0	-30.0	5.0	SE	40	(201, 201)	0.28	0.28	0.75
1	22	True	j	j	0.445077262003906	1	-35.0	-30.0	5.0	SE	40	(201, 201)	0.28	0.28	0.75
1	22	True	j	j	0.040663110994501	1	-35.0	-30.0	5.0	NW	40	(201, 201)	0.28	0.28	0.75
1	22	True	j	j	0.4624256480019539	1	-35.0	-30.0	5.0	NW	40	(201, 201)	0.28	0.28	0.75
1	22	True	f	f	0.1743715759948827	1	-35.0	-40.0	-5.0	NW	40	(201, 201)	0.28	0.28	0.75
1	22	True	j	f	0.7192471160087734	0	-35.0	-30.0	5.0	NW	40	(201, 201)	0.28	0.28	0.75
1	22	True	f	f	0.4450883410172537	1	-35.0	-40.0	-5.0	SE	40	(201, 201)	0.28	0.28	0.75
1	22	True	j	j	0.0545504890033043	1	-35.0	-30.0	5.0	NW	40	(201, 201)	0.28	0.28	0.75
1	22	True	j	f	0.0924869090085849	0	-35.0	-30.0	5.0	SE	40	(201, 201)	0.28	0.28	0.75
1	22	True	f	f	0.3117134710191749	1	-35.0	-40.0	-5.0	NW	40	(201, 201)	0.28	0.28	0.75
1	22	True	f	f	0.10279378699488	1	-35.0	-40.0	-5.0	NW	40	(201, 201)	0.28	0.28	0.75
1	22	True	j	f	0.1702463449910283	0	-35.0	-30.0	5.0	SE	40	(201, 201)	0.28	0.28	0.75
1	22	True	j	j	0.4759127130091656	1	-35.0	-30.0	5.0	SE	40	(201, 201)	0.28	0.28	0.75
1	22	True	j	j	0.3015432120009791	1	-35.0	-30.0	5.0	SE	40	(201, 201)	0.28	0.28	0.75
1	22	True	j	j	0.2195503459952306	1	-35.0	-30.0	5.0	NW	40	(201, 201)	0.28	0.28	0.75
1	22	True	f	f	0.2204840919876005	1	-35.0	-40.0	-5.0	NW	40	(201, 201)	0.28	0.28	0.75
1	22	True	j	j	0.3476679199957289	1	-35.0	-30.0	5.0	NW	40	(201, 201)	0.28	0.28	0.75
