# Supplementary material for: The curriculum effect in visual learning: The role of readout dimensionality
Source: PLoS Comput Biol. 2026 Jul 24;22(7):e1014553. doi: 10.1371/journal.pcbi.1014553 (PMC13432104; doi:10.1371/journal.pcbi.1014553)
Supplement: S1 Data — (ZIP) [file pcbi.1014553.s009.zip › Data_Final_for_Repository/Sequential_subjects/Subject004/20241115_Subject004_SEQ_Day_4.csv]

Participant ID	Age	Train	Correct Response	Response	Response time (s)	Correct	Reference Angle (deg)	Orientation (deg)	Angle Separation (deg)	Corner	Viewing Distance (cm)	Stimulus Size (px)	Fixation Time	Probe Time	Cue Time
4	25	True	j	j	0.2613006670144386	1	-35.0	-34.0	1.0	NW	50	(256, 256)	0.28	0.28	0.75
4	25	True	f	f	1.8043215000070632	1	-35.0	-36.0	-1.0	NW	50	(256, 256)	0.28	0.28	0.75
4	25	True	j	j	0.2434780000476166	1	-35.0	-34.0	1.0	NW	50	(256, 256)	0.28	0.28	0.75
4	25	True	f	j	0.2116741249919869	0	-35.0	-36.0	-1.0	SE	50	(256, 256)	0.28	0.28	0.75
4	25	True	f	f	0.1226664999849163	1	-35.0	-36.0	-1.0	SE	50	(256, 256)	0.28	0.28	0.75
4	25	True	j	j	0.2035157910431735	1	-35.0	-34.0	1.0	NW	50	(256, 256)	0.28	0.28	0.75
4	25	True	j	j	0.2428192499792203	1	-35.0	-34.0	1.0	SE	50	(256, 256)	0.28	0.28	0.75
4	25	True	j	j	0.1223403330077417	1	-35.0	-34.0	1.0	SE	50	(256, 256)	0.28	0.28	0.75
4	25	True	j	j	0.2311266249744221	1	-35.0	-34.0	1.0	SE	50	(256, 256)	0.28	0.28	0.75
4	25	True	f	f	0.1331996669759974	1	-35.0	-36.0	-1.0	NW	50	(256, 256)	0.28	0.28	0.75
4	25	True	f	j	0.2201108339941129	0	-35.0	-36.0	-1.0	NW	50	(256, 256)	0.28	0.28	0.75
4	25	True	j	j	0.2188844999764114	1	-35.0	-34.0	1.0	SE	50	(256, 256)	0.28	0.28	0.75
4	25	True	j	j	0.2264012080268003	1	-35.0	-34.0	1.0	SE	50	(256, 256)	0.28	0.28	0.75
4	25	True	f	j	0.2362541669863276	0	-35.0	-36.0	-1.0	SE	50	(256, 256)	0.28	0.28	0.75
4	25	True	f	f	0.1278304160223342	1	-35.0	-36.0	-1.0	NW	50	(256, 256)	0.28	0.28	0.75
4	25	True	f	f	0.2505276660085656	1	-35.0	-36.0	-1.0	SE	50	(256, 256)	0.28	0.28	0.75
4	25	True	j	j	0.2079157499829307	1	-35.0	-34.0	1.0	SE	50	(256, 256)	0.28	0.28	0.75
4	25	True	f	j	0.216524124960415	0	-35.0	-36.0	-1.0	SE	50	(256, 256)	0.28	0.28	0.75
4	25	True	j	j	0.0833258749917149	1	-35.0	-34.0	1.0	SE	50	(256, 256)	0.28	0.28	0.75
4	25	True	j	j	0.2103508749860339	1	-35.0	-34.0	1.0	SE	50	(256, 256)	0.28	0.28	0.75
4	25	True	f	f	0.1108083340222947	1	-35.0	-36.0	-1.0	NW	50	(256, 256)	0.28	0.28	0.75
4	25	True	j	j	0.1853685830137692	1	-35.0	-34.0	1.0	NW	50	(256, 256)	0.28	0.28	0.75
4	25	True	f	f	0.2390592090087011	1	-35.0	-36.0	-1.0	NW	50	(256, 256)	0.28	0.28	0.75
4	25	True	f	f	0.1546729169785976	1	-35.0	-36.0	-1.0	NW	50	(256, 256)	0.28	0.28	0.75
4	25	True	f	f	0.1946811249945312	1	-35.0	-36.0	-1.0	NW	50	(256, 256)	0.28	0.28	0.75
4	25	True	f	j	0.2019915000419132	0	-35.0	-36.0	-1.0	SE	50	(256, 256)	0.28	0.28	0.75
4	25	True	j	j	0.0039335000328719	1	-35.0	-34.0	1.0	SE	50	(256, 256)	0.28	0.28	0.75
4	25	True	f	f	0.1460486249998211	1	-35.0	-36.0	-1.0	SE	50	(256, 256)	0.28	0.28	0.75
4	25	True	j	j	0.2286884590284899	1	-35.0	-34.0	1.0	SE	50	(256, 256)	0.28	0.28	0.75
4	25	True	j	f	0.1987958750105463	0	-35.0	-34.0	1.0	NW	50	(256, 256)	0.28	0.28	0.75
4	25	True	j	j	0.1823392910300754	1	-35.0	-34.0	1.0	NW	50	(256, 256)	0.28	0.28	0.75
4	25	True	f	j	0.2193789170123636	0	-35.0	-36.0	-1.0	SE	50	(256, 256)	0.28	0.28	0.75
4	25	True	j	j	0.228200374986045	1	-35.0	-34.0	1.0	NW	50	(256, 256)	0.28	0.28	0.75
4	25	True	j	j	0.221397417015396	1	-35.0	-34.0	1.0	SE	50	(256, 256)	0.28	0.28	0.75
4	25	True	f	f	0.0489008330041542	1	-35.0	-36.0	-1.0	NW	50	(256, 256)	0.28	0.28	0.75
4	25	True	f	f	0.2443015829776413	1	-35.0	-36.0	-1.0	SE	50	(256, 256)	0.28	0.28	0.75
4	25	True	j	j	0.2749130830052309	1	-35.0	-34.0	1.0	SE	50	(256, 256)	0.28	0.28	0.75
4	25	True	f	j	0.0125271669821813	0	-35.0	-36.0	-1.0	SE	50	(256, 256)	0.28	0.28	0.75
4	25	True	j	f	0.0494059170014224	0	-35.0	-34.0	1.0	NW	50	(256, 256)	0.28	0.28	0.75
4	25	True	j	f	0.1531465830048546	0	-35.0	-34.0	1.0	NW	50	(256, 256)	0.28	0.28	0.75
4	25	True	f	j	0.1371731669642031	0	-35.0	-36.0	-1.0	NW	50	(256, 256)	0.28	0.28	0.75
4	25	True	f	f	0.0475183749804273	1	-35.0	-36.0	-1.0	NW	50	(256, 256)	0.28	0.28	0.75
4	25	True	j	f	0.2940690410323441	0	-35.0	-34.0	1.0	SE	50	(256, 256)	0.28	0.28	0.75
4	25	True	j	j	0.1195764169679023	1	-35.0	-34.0	1.0	SE	50	(256, 256)	0.28	0.28	0.75
4	25	True	f	j	0.1527475829934701	0	-35.0	-36.0	-1.0	NW	50	(256, 256)	0.28	0.28	0.75
4	25	True	j	j	0.0470036669867113	1	-35.0	-34.0	1.0	NW	50	(256, 256)	0.28	0.28	0.75
4	25	True	f	f	0.1393195420387201	1	-35.0	-36.0	-1.0	NW	50	(256, 256)	0.28	0.28	0.75
4	25	True	f	j	0.1293631250155158	0	-35.0	-36.0	-1.0	SE	50	(256, 256)	0.28	0.28	0.75
4	25	True	f	f	0.1916572090121917	1	-35.0	-36.0	-1.0	SE	50	(256, 256)	0.28	0.28	0.75
4	25	True	f	f	0.4058718329761177	1	-35.0	-36.0	-1.0	NW	50	(256, 256)	0.28	0.28	0.75
4	25	True	f	j	0.0997498750220984	0	-35.0	-36.0	-1.0	SE	50	(256, 256)	0.28	0.28	0.75
4	25	True	f	f	0.1645619169576093	1	-35.0	-36.0	-1.0	SE	50	(256, 256)	0.28	0.28	0.75
4	25	True	j	j	0.1904815839952789	1	-35.0	-34.0	1.0	NW	50	(256, 256)	0.28	0.28	0.75
4	25	True	j	j	0.1400398749974556	1	-35.0	-34.0	1.0	SE	50	(256, 256)	0.28	0.28	0.75
4	25	True	j	j	0.2438517090049572	1	-35.0	-34.0	1.0	SE	50	(256, 256)	0.28	0.28	0.75
4	25	True	j	j	0.2458766669733449	1	-35.0	-34.0	1.0	NW	50	(256, 256)	0.28	0.28	0.75
4	25	True	f	f	0.2222455000155605	1	-35.0	-36.0	-1.0	NW	50	(256, 256)	0.28	0.28	0.75
4	25	True	j	f	0.0406207499909214	0	-35.0	-34.0	1.0	NW	50	(256, 256)	0.28	0.28	0.75
4	25	True	f	j	1.8426937499898488	0	-35.0	-36.0	-1.0	NW	50	(256, 256)	0.28	0.28	0.75
4	25	True	j	f	0.2055932079674676	0	-35.0	-34.0	1.0	SE	50	(256, 256)	0.28	0.28	0.75
4	25	True	f	j	0.4359722079825587	0	-35.0	-36.0	-1.0	SE	50	(256, 256)	0.28	0.28	0.75
4	25	True	j	j	0.2837817909894511	1	-35.0	-34.0	1.0	NW	50	(256, 256)	0.28	0.28	0.75
4	25	True	f	f	0.1903896669973619	1	-35.0	-36.0	-1.0	NW	50	(256, 256)	0.28	0.28	0.75
4	25	True	f	j	0.2645397910382598	0	-35.0	-36.0	-1.0	NW	50	(256, 256)	0.28	0.28	0.75
4	25	True	j	f	0.207553457992617	0	-35.0	-34.0	1.0	SE	50	(256, 256)	0.28	0.28	0.75
4	25	True	f	j	0.2872784580104053	0	-35.0	-36.0	-1.0	SE	50	(256, 256)	0.28	0.28	0.75
4	25	True	f	f	0.2475103339529596	1	-35.0	-36.0	-1.0	NW	50	(256, 256)	0.28	0.28	0.75
4	25	True	j	f	0.1396434159833006	0	-35.0	-34.0	1.0	NW	50	(256, 256)	0.28	0.28	0.75
4	25	True	f	j	0.2038288339972496	0	-35.0	-36.0	-1.0	NW	50	(256, 256)	0.28	0.28	0.75
4	25	True	j	j	0.2194088340038433	1	-35.0	-34.0	1.0	SE	50	(256, 256)	0.28	0.28	0.75
4	25	True	f	f	0.2659975419519469	1	-35.0	-36.0	-1.0	NW	50	(256, 256)	0.28	0.28	0.75
4	25	True	f	f	0.0654416669858619	1	-35.0	-36.0	-1.0	NW	50	(256, 256)	0.28	0.28	0.75
4	25	True	f	f	0.1945092499954626	1	-35.0	-36.0	-1.0	NW	50	(256, 256)	0.28	0.28	0.75
4	25	True	f	j	0.0999344590236432	0	-35.0	-36.0	-1.0	SE	50	(256, 256)	0.28	0.28	0.75
4	25	True	f	j	0.0479122499818913	0	-35.0	-36.0	-1.0	SE	50	(256, 256)	0.28	0.28	0.75
4	25	True	f	f	0.6064772919635288	1	-35.0	-36.0	-1.0	NW	50	(256, 256)	0.28	0.28	0.75
4	25	True	j	j	0.2818313330062665	1	-35.0	-34.0	1.0	SE	50	(256, 256)	0.28	0.28	0.75
4	25	True	j	j	0.2065263330005109	1	-35.0	-34.0	1.0	NW	50	(256, 256)	0.28	0.28	0.75
4	25	True	j	j	0.2365111670223996	1	-35.0	-34.0	1.0	NW	50	(256, 256)	0.28	0.28	0.75
4	25	True	j	j	0.2184588329982943	1	-35.0	-34.0	1.0	NW	50	(256, 256)	0.28	0.28	0.75
4	25	True	j	j	0.0839017080143094	1	-35.0	-34.0	1.0	NW	50	(256, 256)	0.28	0.28	0.75
4	25	True	j	j	0.1645789159811101	1	-35.0	-34.0	1.0	SE	50	(256, 256)	0.28	0.28	0.75
4	25	True	f	f	0.0927181660081259	1	-35.0	-36.0	-1.0	NW	50	(256, 256)	0.28	0.28	0.75
4	25	True	f	f	0.2310963330091908	1	-35.0	-36.0	-1.0	NW	50	(256, 256)	0.28	0.28	0.75
4	25	True	j	j	0.0704385419958271	1	-35.0	-34.0	1.0	NW	50	(256, 256)	0.28	0.28	0.75
4	25	True	f	f	0.3130453749909065	1	-35.0	-36.0	-1.0	NW	50	(256, 256)	0.28	0.28	0.75
4	25	True	f	f	0.2524075410328805	1	-35.0	-36.0	-1.0	NW	50	(256, 256)	0.28	0.28	0.75
4	25	True	f	j	0.0258691659546457	0	-35.0	-36.0	-1.0	NW	50	(256, 256)	0.28	0.28	0.75
4	25	True	f	f	0.2148292910424061	1	-35.0	-36.0	-1.0	SE	50	(256, 256)	0.28	0.28	0.75
4	25	True	j	j	0.2458204999566078	1	-35.0	-34.0	1.0	SE	50	(256, 256)	0.28	0.28	0.75
4	25	True	f	f	0.1804549579974264	1	-35.0	-36.0	-1.0	SE	50	(256, 256)	0.28	0.28	0.75
4	25	True	f	f	0.1367639169911854	1	-35.0	-36.0	-1.0	SE	50	(256, 256)	0.28	0.28	0.75
4	25	True	j	f	0.3054263329831883	0	-35.0	-34.0	1.0	NW	50	(256, 256)	0.28	0.28	0.75
4	25	True	f	j	0.2099482499761507	0	-35.0	-36.0	-1.0	NW	50	(256, 256)	0.28	0.28	0.75
4	25	True	f	j	0.1660181669867597	0	-35.0	-36.0	-1.0	SE	50	(256, 256)	0.28	0.28	0.75
4	25	True	j	j	0.1635133750387467	1	-35.0	-34.0	1.0	SE	50	(256, 256)	0.28	0.28	0.75
4	25	True	j	j	0.3726739169796929	1	-35.0	-34.0	1.0	SE	50	(256, 256)	0.28	0.28	0.75
4	25	True	j	j	0.0490989999962039	1	-35.0	-34.0	1.0	NW	50	(256, 256)	0.28	0.28	0.75
4	25	True	j	j	0.2256408340181224	1	-35.0	-34.0	1.0	SE	50	(256, 256)	0.28	0.28	0.75
4	25	True	f	j	0.2456173329846933	0	-35.0	-36.0	-1.0	SE	50	(256, 256)	0.28	0.28	0.75
4	25	True	f	j	0.2340132920071482	0	-35.0	-36.0	-1.0	SE	50	(256, 256)	0.28	0.28	0.75
4	25	True	j	j	0.2475534999975934	1	-35.0	-34.0	1.0	SE	50	(256, 256)	0.28	0.28	0.75
4	25	True	f	f	0.265524375019595	1	-35.0	-36.0	-1.0	NW	50	(256, 256)	0.28	0.28	0.75
4	25	True	j	f	0.2680125419865362	0	-35.0	-34.0	1.0	SE	50	(256, 256)	0.28	0.28	0.75
4	25	True	j	j	0.2155976250069216	1	-35.0	-34.0	1.0	NW	50	(256, 256)	0.28	0.28	0.75
4	25	True	f	j	0.2060006660176441	0	-35.0	-36.0	-1.0	NW	50	(256, 256)	0.28	0.28	0.75
4	25	True	f	j	0.3500889160204679	0	-35.0	-36.0	-1.0	NW	50	(256, 256)	0.28	0.28	0.75
4	25	True	j	j	0.2255698330118321	1	-35.0	-34.0	1.0	NW	50	(256, 256)	0.28	0.28	0.75
4	25	True	j	j	0.111333624983672	1	-35.0	-34.0	1.0	SE	50	(256, 256)	0.28	0.28	0.75
4	25	True	f	f	0.0610349159687757	1	-35.0	-36.0	-1.0	NW	50	(256, 256)	0.28	0.28	0.75
4	25	True	j	j	0.2688320000306703	1	-35.0	-34.0	1.0	NW	50	(256, 256)	0.28	0.28	0.75
4	25	True	f	f	0.1869020840385928	1	-35.0	-36.0	-1.0	NW	50	(256, 256)	0.28	0.28	0.75
4	25	True	j	j	0.2112626250018365	1	-35.0	-34.0	1.0	NW	50	(256, 256)	0.28	0.28	0.75
4	25	True	f	f	0.276053374982439	1	-35.0	-36.0	-1.0	NW	50	(256, 256)	0.28	0.28	0.75
4	25	True	f	j	0.1225788340088911	0	-35.0	-36.0	-1.0	SE	50	(256, 256)	0.28	0.28	0.75
4	25	True	f	f	0.0965868750354275	1	-35.0	-36.0	-1.0	SE	50	(256, 256)	0.28	0.28	0.75
4	25	True	f	f	0.0465276250033639	1	-35.0	-36.0	-1.0	NW	50	(256, 256)	0.28	0.28	0.75
4	25	True	f	f	0.3905255420249887	1	-35.0	-36.0	-1.0	SE	50	(256, 256)	0.28	0.28	0.75
4	25	True	f	j	0.1423929160227999	0	-35.0	-36.0	-1.0	NW	50	(256, 256)	0.28	0.28	0.75
4	25	True	j	j	0.1365127920289524	1	-35.0	-34.0	1.0	NW	50	(256, 256)	0.28	0.28	0.75
4	25	True	j	j	0.1917399590020068	1	-35.0	-34.0	1.0	NW	50	(256, 256)	0.28	0.28	0.75
4	25	True	j	j	0.1933871249784715	1	-35.0	-34.0	1.0	SE	50	(256, 256)	0.28	0.28	0.75
4	25	True	f	j	0.189353541994933	0	-35.0	-36.0	-1.0	SE	50	(256, 256)	0.28	0.28	0.75
4	25	True	f	f	0.3973223329521715	1	-35.0	-36.0	-1.0	NW	50	(256, 256)	0.28	0.28	0.75
4	25	True	f	j	0.0188899170025251	0	-35.0	-36.0	-1.0	NW	50	(256, 256)	0.28	0.28	0.75
4	25	True	f	j	0.2144126669736579	0	-35.0	-36.0	-1.0	SE	50	(256, 256)	0.28	0.28	0.75
4	25	True	f	f	0.0541917080408893	1	-35.0	-36.0	-1.0	NW	50	(256, 256)	0.28	0.28	0.75
4	25	True	j	j	0.1742941249976866	1	-35.0	-34.0	1.0	SE	50	(256, 256)	0.28	0.28	0.75
4	25	True	f	f	0.1443562080385163	1	-35.0	-36.0	-1.0	SE	50	(256, 256)	0.28	0.28	0.75
4	25	True	j	f	0.309894667007029	0	-35.0	-34.0	1.0	NW	50	(256, 256)	0.28	0.28	0.75
4	25	True	j	j	0.1201163749792613	1	-35.0	-34.0	1.0	NW	50	(256, 256)	0.28	0.28	0.75
4	25	True	j	j	0.2728958330117166	1	-35.0	-34.0	1.0	NW	50	(256, 256)	0.28	0.28	0.75
4	25	True	j	f	0.0356447090161964	0	-35.0	-34.0	1.0	NW	50	(256, 256)	0.28	0.28	0.75
4	25	True	f	j	0.1047437079832889	0	-35.0	-36.0	-1.0	NW	50	(256, 256)	0.28	0.28	0.75
4	25	True	f	j	0.3215831670095213	0	-35.0	-36.0	-1.0	SE	50	(256, 256)	0.28	0.28	0.75
4	25	True	j	j	0.0850707079516723	1	-35.0	-34.0	1.0	NW	50	(256, 256)	0.28	0.28	0.75
4	25	True	f	f	0.2298200409859419	1	-35.0	-36.0	-1.0	NW	50	(256, 256)	0.28	0.28	0.75
4	25	True	j	f	0.3515664169681258	0	-35.0	-34.0	1.0	NW	50	(256, 256)	0.28	0.28	0.75
4	25	True	f	f	0.3565537080285139	1	-35.0	-36.0	-1.0	NW	50	(256, 256)	0.28	0.28	0.75
4	25	True	j	j	0.2232594590168446	1	-35.0	-34.0	1.0	SE	50	(256, 256)	0.28	0.28	0.75
4	25	True	f	f	0.1631137910299003	1	-35.0	-36.0	-1.0	NW	50	(256, 256)	0.28	0.28	0.75
4	25	True	f	f	0.4290792079991661	1	-35.0	-36.0	-1.0	NW	50	(256, 256)	0.28	0.28	0.75
4	25	True	j	f	0.2773612500168383	0	-35.0	-34.0	1.0	NW	50	(256, 256)	0.28	0.28	0.75
4	25	True	f	j	0.2264214159804396	0	-35.0	-36.0	-1.0	SE	50	(256, 256)	0.28	0.28	0.75
4	25	True	j	j	0.5048029579920694	1	-35.0	-34.0	1.0	NW	50	(256, 256)	0.28	0.28	0.75
4	25	True	f	f	0.4499620829592459	1	-35.0	-36.0	-1.0	SE	50	(256, 256)	0.28	0.28	0.75
4	25	True	f	f	0.2646674999850802	1	-35.0	-36.0	-1.0	NW	50	(256, 256)	0.28	0.28	0.75
4	25	True	f	j	2.954322708013933	0	-35.0	-36.0	-1.0	NW	50	(256, 256)	0.28	0.28	0.75
4	25	True	f	j	0.2193219159962609	0	-35.0	-36.0	-1.0	NW	50	(256, 256)	0.28	0.28	0.75
4	25	True	f	f	0.2427363329916261	1	-35.0	-36.0	-1.0	SE	50	(256, 256)	0.28	0.28	0.75
4	25	True	f	f	0.2512653329758905	1	-35.0	-36.0	-1.0	SE	50	(256, 256)	0.28	0.28	0.75
4	25	True	j	f	0.2843866249895654	0	-35.0	-34.0	1.0	SE	50	(256, 256)	0.28	0.28	0.75
4	25	True	j	j	0.2281809999840334	1	-35.0	-34.0	1.0	NW	50	(256, 256)	0.28	0.28	0.75
4	25	True	j	f	0.2510507499682717	0	-35.0	-34.0	1.0	NW	50	(256, 256)	0.28	0.28	0.75
4	25	True	j	j	0.1150383329950273	1	-35.0	-34.0	1.0	SE	50	(256, 256)	0.28	0.28	0.75
4	25	True	j	j	0.2126149159739725	1	-35.0	-34.0	1.0	NW	50	(256, 256)	0.28	0.28	0.75
4	25	True	f	f	0.2740977079956792	1	-35.0	-36.0	-1.0	SE	50	(256, 256)	0.28	0.28	0.75
4	25	True	j	j	0.171592666010838	1	-35.0	-34.0	1.0	NW	50	(256, 256)	0.28	0.28	0.75
4	25	True	j	j	0.131383083993569	1	-35.0	-34.0	1.0	SE	50	(256, 256)	0.28	0.28	0.75
4	25	True	f	f	0.1854843749897554	1	-35.0	-36.0	-1.0	NW	50	(256, 256)	0.28	0.28	0.75
4	25	True	j	j	0.2844798330334015	1	-35.0	-34.0	1.0	NW	50	(256, 256)	0.28	0.28	0.75
4	25	True	j	j	0.0500428749946877	1	-35.0	-34.0	1.0	NW	50	(256, 256)	0.28	0.28	0.75
4	25	True	j	j	0.2082129589980468	1	-35.0	-34.0	1.0	NW	50	(256, 256)	0.28	0.28	0.75
4	25	True	j	j	0.1663836250081658	1	-35.0	-34.0	1.0	NW	50	(256, 256)	0.28	0.28	0.75
4	25	True	f	f	0.1317204579827375	1	-35.0	-36.0	-1.0	SE	50	(256, 256)	0.28	0.28	0.75
4	25	True	f	j	0.1995016250293702	0	-35.0	-36.0	-1.0	SE	50	(256, 256)	0.28	0.28	0.75
4	25	True	j	f	0.3704211669974029	0	-35.0	-34.0	1.0	NW	50	(256, 256)	0.28	0.28	0.75
4	25	True	j	j	0.2539497920079157	1	-35.0	-34.0	1.0	NW	50	(256, 256)	0.28	0.28	0.75
4	25	True	f	f	0.2193930000066757	1	-35.0	-36.0	-1.0	NW	50	(256, 256)	0.28	0.28	0.75
4	25	True	j	j	0.7235827090335079	1	-35.0	-34.0	1.0	SE	50	(256, 256)	0.28	0.28	0.75
4	25	True	f	j	0.2842908750171773	0	-35.0	-36.0	-1.0	NW	50	(256, 256)	0.28	0.28	0.75
4	25	True	f	f	0.335317374963779	1	-35.0	-36.0	-1.0	SE	50	(256, 256)	0.28	0.28	0.75
4	25	True	f	j	0.2007790000061504	0	-35.0	-36.0	-1.0	SE	50	(256, 256)	0.28	0.28	0.75
4	25	True	f	j	0.2932401669677347	0	-35.0	-36.0	-1.0	NW	50	(256, 256)	0.28	0.28	0.75
4	25	True	f	j	0.0747257079929113	0	-35.0	-36.0	-1.0	SE	50	(256, 256)	0.28	0.28	0.75
4	25	True	f	j	0.2170053340378217	0	-35.0	-36.0	-1.0	NW	50	(256, 256)	0.28	0.28	0.75
4	25	True	f	j	0.2965206249500625	0	-35.0	-36.0	-1.0	NW	50	(256, 256)	0.28	0.28	0.75
4	25	True	j	f	0.3202288329484872	0	-35.0	-34.0	1.0	SE	50	(256, 256)	0.28	0.28	0.75
4	25	True	j	j	0.326435292023234	1	-35.0	-34.0	1.0	NW	50	(256, 256)	0.28	0.28	0.75
4	25	True	f	j	2.4766806670231745	0	-35.0	-36.0	-1.0	SE	50	(256, 256)	0.28	0.28	0.75
4	25	True	j	f	0.5504678750294261	0	-35.0	-34.0	1.0	SE	50	(256, 256)	0.28	0.28	0.75
4	25	True	j	j	0.2210664160083979	1	-35.0	-34.0	1.0	NW	50	(256, 256)	0.28	0.28	0.75
4	25	True	f	j	0.2666382499737665	0	-35.0	-36.0	-1.0	SE	50	(256, 256)	0.28	0.28	0.75
4	25	True	f	j	0.3945743329823017	0	-35.0	-36.0	-1.0	NW	50	(256, 256)	0.28	0.28	0.75
4	25	True	j	j	1.0184195839683523	1	-35.0	-34.0	1.0	NW	50	(256, 256)	0.28	0.28	0.75
4	25	True	f	f	0.2252597920014523	1	-35.0	-36.0	-1.0	SE	50	(256, 256)	0.28	0.28	0.75
4	25	True	f	f	0.0859893329907208	1	-35.0	-36.0	-1.0	NW	50	(256, 256)	0.28	0.28	0.75
4	25	True	j	j	0.1936160830082371	1	-35.0	-34.0	1.0	NW	50	(256, 256)	0.28	0.28	0.75
4	25	True	f	j	0.2637240829644725	0	-35.0	-36.0	-1.0	NW	50	(256, 256)	0.28	0.28	0.75
4	25	True	j	f	0.2505840830272063	0	-35.0	-34.0	1.0	NW	50	(256, 256)	0.28	0.28	0.75
4	25	True	j	j	0.1675503340084105	1	-35.0	-34.0	1.0	NW	50	(256, 256)	0.28	0.28	0.75
4	25	True	f	f	0.2383582920301705	1	-35.0	-36.0	-1.0	NW	50	(256, 256)	0.28	0.28	0.75
4	25	True	j	j	0.2848367089754902	1	-35.0	-34.0	1.0	NW	50	(256, 256)	0.28	0.28	0.75
4	25	True	j	j	0.2375451670377515	1	-35.0	-34.0	1.0	NW	50	(256, 256)	0.28	0.28	0.75
4	25	True	j	j	0.0807483330136165	1	-35.0	-34.0	1.0	NW	50	(256, 256)	0.28	0.28	0.75
4	25	True	f	j	0.1172558750258758	0	-35.0	-36.0	-1.0	NW	50	(256, 256)	0.28	0.28	0.75
4	25	True	f	f	0.0026789580006152	1	-35.0	-36.0	-1.0	SE	50	(256, 256)	0.28	0.28	0.75
4	25	True	f	f	0.2297572080278769	1	-35.0	-36.0	-1.0	NW	50	(256, 256)	0.28	0.28	0.75
4	25	True	f	j	0.2866081660031341	0	-35.0	-36.0	-1.0	NW	50	(256, 256)	0.28	0.28	0.75
4	25	True	f	j	0.152428541041445	0	-35.0	-36.0	-1.0	SE	50	(256, 256)	0.28	0.28	0.75
4	25	True	f	f	0.2771855000173673	1	-35.0	-36.0	-1.0	NW	50	(256, 256)	0.28	0.28	0.75
4	25	True	j	f	0.2678331669885665	0	-35.0	-34.0	1.0	SE	50	(256, 256)	0.28	0.28	0.75
4	25	True	j	j	0.3487262920243665	1	-35.0	-34.0	1.0	NW	50	(256, 256)	0.28	0.28	0.75
4	25	True	f	j	0.2281484580016695	0	-35.0	-36.0	-1.0	SE	50	(256, 256)	0.28	0.28	0.75
4	25	True	f	j	0.0758554579806514	0	-35.0	-36.0	-1.0	NW	50	(256, 256)	0.28	0.28	0.75
4	25	True	j	j	0.1389917919877916	1	-35.0	-34.0	1.0	SE	50	(256, 256)	0.28	0.28	0.75
4	25	True	j	j	0.1791028750012628	1	-35.0	-34.0	1.0	SE	50	(256, 256)	0.28	0.28	0.75
4	25	True	f	j	0.3117069579893723	0	-35.0	-36.0	-1.0	SE	50	(256, 256)	0.28	0.28	0.75
4	25	True	f	f	0.2251508749905042	1	-35.0	-36.0	-1.0	SE	50	(256, 256)	0.28	0.28	0.75
4	25	True	f	f	0.250236916996073	1	-35.0	-36.0	-1.0	NW	50	(256, 256)	0.28	0.28	0.75
4	25	True	f	f	0.1107240000274032	1	-35.0	-36.0	-1.0	SE	50	(256, 256)	0.28	0.28	0.75
4	25	True	j	j	0.483983707963489	1	-35.0	-34.0	1.0	SE	50	(256, 256)	0.28	0.28	0.75
4	25	True	j	j	0.3743808339932002	1	-35.0	-34.0	1.0	SE	50	(256, 256)	0.28	0.28	0.75
4	25	True	f	f	0.2032050000270828	1	-35.0	-36.0	-1.0	NW	50	(256, 256)	0.28	0.28	0.75
4	25	True	f	f	0.2239767080172896	1	-35.0	-36.0	-1.0	NW	50	(256, 256)	0.28	0.28	0.75
4	25	True	f	j	0.3360615840065293	0	-35.0	-36.0	-1.0	SE	50	(256, 256)	0.28	0.28	0.75
4	25	True	f	j	0.3306766669848002	0	-35.0	-36.0	-1.0	NW	50	(256, 256)	0.28	0.28	0.75
4	25	True	f	f	0.3307214580127038	1	-35.0	-36.0	-1.0	NW	50	(256, 256)	0.28	0.28	0.75
4	25	True	j	j	0.1832989999675192	1	-35.0	-34.0	1.0	NW	50	(256, 256)	0.28	0.28	0.75
4	25	True	j	j	0.1843820830108598	1	-35.0	-34.0	1.0	SE	50	(256, 256)	0.28	0.28	0.75
4	25	True	f	f	0.0400618329877033	1	-35.0	-36.0	-1.0	NW	50	(256, 256)	0.28	0.28	0.75
4	25	True	j	j	0.4423820840311236	1	-35.0	-34.0	1.0	SE	50	(256, 256)	0.28	0.28	0.75
4	25	True	f	j	0.2450111670186743	0	-35.0	-36.0	-1.0	SE	50	(256, 256)	0.28	0.28	0.75
4	25	True	f	f	0.222541041963268	1	-35.0	-36.0	-1.0	SE	50	(256, 256)	0.28	0.28	0.75
4	25	True	f	f	0.0737624590401537	1	-35.0	-36.0	-1.0	NW	50	(256, 256)	0.28	0.28	0.75
4	25	True	f	f	0.7450260000186972	1	-35.0	-36.0	-1.0	NW	50	(256, 256)	0.28	0.28	0.75
4	25	True	f	f	0.2702678750501945	1	-35.0	-36.0	-1.0	NW	50	(256, 256)	0.28	0.28	0.75
4	25	True	j	j	0.268273041001521	1	-35.0	-34.0	1.0	NW	50	(256, 256)	0.28	0.28	0.75
4	25	True	j	j	0.2573883750010282	1	-35.0	-34.0	1.0	SE	50	(256, 256)	0.28	0.28	0.75
4	25	True	j	j	0.2692844159901142	1	-35.0	-34.0	1.0	SE	50	(256, 256)	0.28	0.28	0.75
4	25	True	j	j	0.2446327499928884	1	-35.0	-34.0	1.0	NW	50	(256, 256)	0.28	0.28	0.75
4	25	True	j	j	0.2926204579998739	1	-35.0	-34.0	1.0	SE	50	(256, 256)	0.28	0.28	0.75
4	25	True	f	f	0.5656297499663197	1	-35.0	-36.0	-1.0	NW	50	(256, 256)	0.28	0.28	0.75
4	25	True	f	j	0.3990622499841265	0	-35.0	-36.0	-1.0	SE	50	(256, 256)	0.28	0.28	0.75
4	25	True	j	j	0.5377290830365382	1	-35.0	-34.0	1.0	NW	50	(256, 256)	0.28	0.28	0.75
4	25	True	j	j	0.5028098750044592	1	-35.0	-34.0	1.0	NW	50	(256, 256)	0.28	0.28	0.75
4	25	True	f	j	0.075254124996718	0	-35.0	-36.0	-1.0	NW	50	(256, 256)	0.28	0.28	0.75
4	25	True	f	j	0.1840473329648375	0	-35.0	-36.0	-1.0	SE	50	(256, 256)	0.28	0.28	0.75
4	25	True	f	f	0.3217574580339715	1	-35.0	-36.0	-1.0	NW	50	(256, 256)	0.28	0.28	0.75
4	25	True	j	j	0.0333349169814027	1	-35.0	-34.0	1.0	SE	50	(256, 256)	0.28	0.28	0.75
4	25	True	f	f	0.4577860410208814	1	-35.0	-36.0	-1.0	NW	50	(256, 256)	0.28	0.28	0.75
4	25	True	f	j	0.1643460830091498	0	-35.0	-36.0	-1.0	NW	50	(256, 256)	0.28	0.28	0.75
4	25	True	j	j	0.1842382500180974	1	-35.0	-34.0	1.0	SE	50	(256, 256)	0.28	0.28	0.75
4	25	True	f	f	0.0890002920059487	1	-35.0	-36.0	-1.0	NW	50	(256, 256)	0.28	0.28	0.75
4	25	True	f	f	0.1829445419716648	1	-35.0	-36.0	-1.0	NW	50	(256, 256)	0.28	0.28	0.75
4	25	True	f	f	0.0019898330210708	1	-35.0	-36.0	-1.0	NW	50	(256, 256)	0.28	0.28	0.75
4	25	True	j	j	0.1381676250020973	1	-35.0	-34.0	1.0	NW	50	(256, 256)	0.28	0.28	0.75
4	25	True	j	j	0.1959899999783374	1	-35.0	-34.0	1.0	SE	50	(256, 256)	0.28	0.28	0.75
4	25	True	f	f	0.3290836670203134	1	-35.0	-36.0	-1.0	NW	50	(256, 256)	0.28	0.28	0.75
4	25	True	f	f	0.1586107080220244	1	-35.0	-36.0	-1.0	NW	50	(256, 256)	0.28	0.28	0.75
4	25	True	j	f	0.3655224170070141	0	-35.0	-34.0	1.0	NW	50	(256, 256)	0.28	0.28	0.75
4	25	True	f	j	0.0768892499618232	0	-35.0	-36.0	-1.0	SE	50	(256, 256)	0.28	0.28	0.75
4	25	True	j	j	0.2325867079780437	1	-35.0	-34.0	1.0	NW	50	(256, 256)	0.28	0.28	0.75
4	25	True	j	j	0.4580088329967111	1	-35.0	-34.0	1.0	SE	50	(256, 256)	0.28	0.28	0.75
4	25	True	j	j	0.129779500013683	1	-35.0	-34.0	1.0	SE	50	(256, 256)	0.28	0.28	0.75
4	25	True	f	f	0.3509911670116707	1	-35.0	-36.0	-1.0	NW	50	(256, 256)	0.28	0.28	0.75
4	25	True	f	j	0.2899727909825742	0	-35.0	-36.0	-1.0	NW	50	(256, 256)	0.28	0.28	0.75
4	25	True	f	j	0.856371833011508	0	-35.0	-36.0	-1.0	SE	50	(256, 256)	0.28	0.28	0.75
4	25	True	j	j	0.0236003340105526	1	-35.0	-34.0	1.0	NW	50	(256, 256)	0.28	0.28	0.75
4	25	True	j	j	0.2436417920398526	1	-35.0	-34.0	1.0	NW	50	(256, 256)	0.28	0.28	0.75
4	25	True	f	f	0.2229551670025102	1	-35.0	-36.0	-1.0	NW	50	(256, 256)	0.28	0.28	0.75
4	25	True	f	j	0.2539219580357894	0	-35.0	-36.0	-1.0	NW	50	(256, 256)	0.28	0.28	0.75
4	25	True	j	j	0.4927742919535376	1	-35.0	-34.0	1.0	SE	50	(256, 256)	0.28	0.28	0.75
4	25	True	f	j	0.2706058750045486	0	-35.0	-36.0	-1.0	NW	50	(256, 256)	0.28	0.28	0.75
4	25	True	f	j	0.3274118330446072	0	-35.0	-36.0	-1.0	NW	50	(256, 256)	0.28	0.28	0.75
4	25	True	f	j	0.2947794169886037	0	-35.0	-36.0	-1.0	SE	50	(256, 256)	0.28	0.28	0.75
4	25	True	j	j	0.0910990419797599	1	-35.0	-34.0	1.0	SE	50	(256, 256)	0.28	0.28	0.75
4	25	True	j	j	0.1509006660198792	1	-35.0	-34.0	1.0	SE	50	(256, 256)	0.28	0.28	0.75
4	25	True	j	j	0.2753186670015566	1	-35.0	-34.0	1.0	NW	50	(256, 256)	0.28	0.28	0.75
4	25	True	j	j	0.2493844589916989	1	-35.0	-34.0	1.0	SE	50	(256, 256)	0.28	0.28	0.75
4	25	True	j	j	0.0831252919742837	1	-35.0	-34.0	1.0	SE	50	(256, 256)	0.28	0.28	0.75
4	25	True	j	f	0.0155942499986849	0	-35.0	-34.0	1.0	NW	50	(256, 256)	0.28	0.28	0.75
4	25	True	f	j	0.0918147499905899	0	-35.0	-36.0	-1.0	SE	50	(256, 256)	0.28	0.28	0.75
4	25	True	f	j	0.0932369999936781	0	-35.0	-36.0	-1.0	NW	50	(256, 256)	0.28	0.28	0.75
4	25	True	j	f	0.0908177919918671	0	-35.0	-34.0	1.0	NW	50	(256, 256)	0.28	0.28	0.75
4	25	True	f	f	0.0913427090272307	1	-35.0	-36.0	-1.0	NW	50	(256, 256)	0.28	0.28	0.75
4	25	True	f	j	0.268928166013211	0	-35.0	-36.0	-1.0	SE	50	(256, 256)	0.28	0.28	0.75
4	25	True	j	j	0.2726547500351444	1	-35.0	-34.0	1.0	NW	50	(256, 256)	0.28	0.28	0.75
4	25	True	j	j	0.3391852090135216	1	-35.0	-34.0	1.0	SE	50	(256, 256)	0.28	0.28	0.75
4	25	True	f	f	0.0764762499602511	1	-35.0	-36.0	-1.0	NW	50	(256, 256)	0.28	0.28	0.75
4	25	True	f	f	0.2711089170188643	1	-35.0	-36.0	-1.0	NW	50	(256, 256)	0.28	0.28	0.75
4	25	True	j	j	0.1777927500079386	1	-35.0	-34.0	1.0	SE	50	(256, 256)	0.28	0.28	0.75
4	25	True	j	j	0.2182834590203128	1	-35.0	-34.0	1.0	SE	50	(256, 256)	0.28	0.28	0.75
4	25	True	j	j	0.2332575410255231	1	-35.0	-34.0	1.0	NW	50	(256, 256)	0.28	0.28	0.75
4	25	True	f	j	0.1242462079972028	0	-35.0	-36.0	-1.0	SE	50	(256, 256)	0.28	0.28	0.75
4	25	True	f	j	0.1996107079903595	0	-35.0	-36.0	-1.0	NW	50	(256, 256)	0.28	0.28	0.75
4	25	True	j	j	0.0093889170093461	1	-35.0	-34.0	1.0	NW	50	(256, 256)	0.28	0.28	0.75
4	25	True	f	j	0.2334862500429153	0	-35.0	-36.0	-1.0	SE	50	(256, 256)	0.28	0.28	0.75
4	25	True	f	f	0.2257436249637976	1	-35.0	-36.0	-1.0	SE	50	(256, 256)	0.28	0.28	0.75
4	25	True	f	j	0.1835237090126611	0	-35.0	-36.0	-1.0	SE	50	(256, 256)	0.28	0.28	0.75
4	25	True	j	j	0.1064108330174349	1	-35.0	-34.0	1.0	SE	50	(256, 256)	0.28	0.28	0.75
4	25	True	j	f	0.295171833015047	0	-35.0	-34.0	1.0	NW	50	(256, 256)	0.28	0.28	0.75
4	25	True	j	f	0.0474523340235464	0	-35.0	-34.0	1.0	NW	50	(256, 256)	0.28	0.28	0.75
4	25	True	j	j	0.2365568749955855	1	-35.0	-34.0	1.0	SE	50	(256, 256)	0.28	0.28	0.75
4	25	True	f	f	0.9045768340001814	1	-35.0	-36.0	-1.0	NW	50	(256, 256)	0.28	0.28	0.75
4	25	True	f	j	0.0421908340067602	0	-35.0	-36.0	-1.0	NW	50	(256, 256)	0.28	0.28	0.75
4	25	True	f	j	0.2920878749573603	0	-35.0	-36.0	-1.0	SE	50	(256, 256)	0.28	0.28	0.75
4	25	True	j	j	0.1536919160280376	1	-35.0	-34.0	1.0	SE	50	(256, 256)	0.28	0.28	0.75
4	25	True	j	j	0.2589633750030771	1	-35.0	-34.0	1.0	SE	50	(256, 256)	0.28	0.28	0.75
4	25	True	f	f	0.3325936250039376	1	-35.0	-36.0	-1.0	NW	50	(256, 256)	0.28	0.28	0.75
4	25	True	f	f	0.2973247499903664	1	-35.0	-36.0	-1.0	NW	50	(256, 256)	0.28	0.28	0.75
4	25	True	j	j	0.2143412919831462	1	-35.0	-34.0	1.0	SE	50	(256, 256)	0.28	0.28	0.75
4	25	True	f	j	0.3671000000322237	0	-35.0	-36.0	-1.0	SE	50	(256, 256)	0.28	0.28	0.75
4	25	True	f	j	0.2433601659722626	0	-35.0	-36.0	-1.0	NW	50	(256, 256)	0.28	0.28	0.75
4	25	True	j	j	0.3471702089882456	1	-35.0	-34.0	1.0	SE	50	(256, 256)	0.28	0.28	0.75
4	25	True	f	f	0.2983805420226417	1	-35.0	-36.0	-1.0	NW	50	(256, 256)	0.28	0.28	0.75
4	25	True	f	j	0.1671958329970948	0	-35.0	-36.0	-1.0	SE	50	(256, 256)	0.28	0.28	0.75
4	25	True	j	j	0.0052274579647928	1	-35.0	-34.0	1.0	SE	50	(256, 256)	0.28	0.28	0.75
4	25	True	j	f	0.7056002080207691	0	-35.0	-34.0	1.0	NW	50	(256, 256)	0.28	0.28	0.75
4	25	True	f	j	0.3630879999836907	0	-35.0	-36.0	-1.0	SE	50	(256, 256)	0.28	0.28	0.75
4	25	True	f	j	0.3786808750010095	0	-35.0	-36.0	-1.0	SE	50	(256, 256)	0.28	0.28	0.75
4	25	True	j	j	0.2518662080401554	1	-35.0	-34.0	1.0	SE	50	(256, 256)	0.28	0.28	0.75
4	25	True	j	j	0.1593816250097006	1	-35.0	-34.0	1.0	SE	50	(256, 256)	0.28	0.28	0.75
4	25	True	f	f	3.05558716703672	1	-35.0	-36.0	-1.0	SE	50	(256, 256)	0.28	0.28	0.75
4	25	True	f	f	0.5659339579869993	1	-35.0	-36.0	-1.0	SE	50	(256, 256)	0.28	0.28	0.75
4	25	True	j	j	0.420814250013791	1	-35.0	-34.0	1.0	NW	50	(256, 256)	0.28	0.28	0.75
4	25	True	f	j	0.4516523749916814	0	-35.0	-36.0	-1.0	NW	50	(256, 256)	0.28	0.28	0.75
4	25	True	j	j	0.0625297499937005	1	-35.0	-34.0	1.0	SE	50	(256, 256)	0.28	0.28	0.75
4	25	True	j	j	0.1533800410106778	1	-35.0	-34.0	1.0	NW	50	(256, 256)	0.28	0.28	0.75
4	25	True	j	j	0.2430344170425087	1	-35.0	-34.0	1.0	SE	50	(256, 256)	0.28	0.28	0.75
