# Supplementary material for: The curriculum effect in visual learning: The role of readout dimensionality
Source: PLoS Comput Biol. 2026 Jul 24;22(7):e1014553. doi: 10.1371/journal.pcbi.1014553 (PMC13432104; doi:10.1371/journal.pcbi.1014553)
Supplement: S1 Data — (ZIP) [file pcbi.1014553.s009.zip › Data_Final_for_Repository/Sequential_subjects/Subject004/20241114_Subject004_SEQ_Day_3.csv]

Participant ID	Age	Train	Correct Response	Response	Response time (s)	Correct	Reference Angle (deg)	Orientation (deg)	Angle Separation (deg)	Corner	Viewing Distance (cm)	Stimulus Size (px)	Fixation Time	Probe Time	Cue Time
4	25	True	j	f	0.3835978749848436	0	-35.0	-34.0	1.0	NW	50	(256, 256)	0.28	0.28	0.75
4	25	True	j	j	0.2497337500099092	1	-35.0	-34.0	1.0	SE	50	(256, 256)	0.28	0.28	0.75
4	25	True	j	j	0.2688711670052726	1	-35.0	-34.0	1.0	SE	50	(256, 256)	0.28	0.28	0.75
4	25	True	j	f	0.3103738329955376	0	-35.0	-34.0	1.0	NW	50	(256, 256)	0.28	0.28	0.75
4	25	True	j	j	0.2184168749954551	1	-35.0	-34.0	1.0	NW	50	(256, 256)	0.28	0.28	0.75
4	25	True	j	j	0.2322058749850839	1	-35.0	-34.0	1.0	SE	50	(256, 256)	0.28	0.28	0.75
4	25	True	f	j	0.2344096660090144	0	-35.0	-36.0	-1.0	SE	50	(256, 256)	0.28	0.28	0.75
4	25	True	f	j	0.242562875006115	0	-35.0	-36.0	-1.0	SE	50	(256, 256)	0.28	0.28	0.75
4	25	True	f	f	0.2637148330104537	1	-35.0	-36.0	-1.0	NW	50	(256, 256)	0.28	0.28	0.75
4	25	True	f	j	0.2246344999875873	0	-35.0	-36.0	-1.0	SE	50	(256, 256)	0.28	0.28	0.75
4	25	True	j	j	0.2712678330135532	1	-35.0	-34.0	1.0	SE	50	(256, 256)	0.28	0.28	0.75
4	25	True	j	j	0.2002410000131931	1	-35.0	-34.0	1.0	SE	50	(256, 256)	0.28	0.28	0.75
4	25	True	f	f	0.240360291005345	1	-35.0	-36.0	-1.0	NW	50	(256, 256)	0.28	0.28	0.75
4	25	True	f	f	0.1048683330009225	1	-35.0	-36.0	-1.0	NW	50	(256, 256)	0.28	0.28	0.75
4	25	True	j	j	0.0470864160160999	1	-35.0	-34.0	1.0	SE	50	(256, 256)	0.28	0.28	0.75
4	25	True	f	f	0.2411085840140003	1	-35.0	-36.0	-1.0	SE	50	(256, 256)	0.28	0.28	0.75
4	25	True	j	j	0.3473387499980163	1	-35.0	-34.0	1.0	NW	50	(256, 256)	0.28	0.28	0.75
4	25	True	j	j	0.2661973750218749	1	-35.0	-34.0	1.0	SE	50	(256, 256)	0.28	0.28	0.75
4	25	True	f	j	0.2290837080217898	0	-35.0	-36.0	-1.0	SE	50	(256, 256)	0.28	0.28	0.75
4	25	True	j	j	0.2079676249995827	1	-35.0	-34.0	1.0	SE	50	(256, 256)	0.28	0.28	0.75
4	25	True	f	f	0.1221313749847468	1	-35.0	-36.0	-1.0	NW	50	(256, 256)	0.28	0.28	0.75
4	25	True	f	j	0.2611665410222485	0	-35.0	-36.0	-1.0	NW	50	(256, 256)	0.28	0.28	0.75
4	25	True	j	j	0.2248713749868329	1	-35.0	-34.0	1.0	NW	50	(256, 256)	0.28	0.28	0.75
4	25	True	f	j	0.2758313339727465	0	-35.0	-36.0	-1.0	SE	50	(256, 256)	0.28	0.28	0.75
4	25	True	j	f	0.2330333749996498	0	-35.0	-34.0	1.0	NW	50	(256, 256)	0.28	0.28	0.75
4	25	True	j	j	0.2726244579826016	1	-35.0	-34.0	1.0	SE	50	(256, 256)	0.28	0.28	0.75
4	25	True	j	j	0.2717644170043058	1	-35.0	-34.0	1.0	SE	50	(256, 256)	0.28	0.28	0.75
4	25	True	j	f	0.1197879170067608	0	-35.0	-34.0	1.0	NW	50	(256, 256)	0.28	0.28	0.75
4	25	True	j	j	0.2437160830013454	1	-35.0	-34.0	1.0	SE	50	(256, 256)	0.28	0.28	0.75
4	25	True	j	j	0.2034612919960636	1	-35.0	-34.0	1.0	SE	50	(256, 256)	0.28	0.28	0.75
4	25	True	j	j	0.2906603750016074	1	-35.0	-34.0	1.0	SE	50	(256, 256)	0.28	0.28	0.75
4	25	True	j	j	0.2222872909915167	1	-35.0	-34.0	1.0	SE	50	(256, 256)	0.28	0.28	0.75
4	25	True	j	f	0.3271017910155933	0	-35.0	-34.0	1.0	NW	50	(256, 256)	0.28	0.28	0.75
4	25	True	f	j	0.1916443749796599	0	-35.0	-36.0	-1.0	SE	50	(256, 256)	0.28	0.28	0.75
4	25	True	j	j	0.2552095419960096	1	-35.0	-34.0	1.0	SE	50	(256, 256)	0.28	0.28	0.75
4	25	True	f	f	0.2942300829745363	1	-35.0	-36.0	-1.0	NW	50	(256, 256)	0.28	0.28	0.75
4	25	True	j	j	0.1720122500264551	1	-35.0	-34.0	1.0	SE	50	(256, 256)	0.28	0.28	0.75
4	25	True	f	j	0.2170129580190405	0	-35.0	-36.0	-1.0	SE	50	(256, 256)	0.28	0.28	0.75
4	25	True	j	j	0.2035390829842072	1	-35.0	-34.0	1.0	SE	50	(256, 256)	0.28	0.28	0.75
4	25	True	j	f	0.1312186249997466	0	-35.0	-34.0	1.0	NW	50	(256, 256)	0.28	0.28	0.75
4	25	True	j	j	0.2790525000018533	1	-35.0	-34.0	1.0	SE	50	(256, 256)	0.28	0.28	0.75
4	25	True	j	f	0.2450039579998701	0	-35.0	-34.0	1.0	NW	50	(256, 256)	0.28	0.28	0.75
4	25	True	j	j	0.2616152919945307	1	-35.0	-34.0	1.0	NW	50	(256, 256)	0.28	0.28	0.75
4	25	True	j	j	0.3132481670181732	1	-35.0	-34.0	1.0	SE	50	(256, 256)	0.28	0.28	0.75
4	25	True	f	j	0.3138605839922093	0	-35.0	-36.0	-1.0	SE	50	(256, 256)	0.28	0.28	0.75
4	25	True	j	j	0.2753512079943903	1	-35.0	-34.0	1.0	SE	50	(256, 256)	0.28	0.28	0.75
4	25	True	f	j	0.4656980000145267	0	-35.0	-36.0	-1.0	SE	50	(256, 256)	0.28	0.28	0.75
4	25	True	f	f	0.2492991249891929	1	-35.0	-36.0	-1.0	NW	50	(256, 256)	0.28	0.28	0.75
4	25	True	f	j	0.4376361659960821	0	-35.0	-36.0	-1.0	SE	50	(256, 256)	0.28	0.28	0.75
4	25	True	f	f	0.307479749986669	1	-35.0	-36.0	-1.0	NW	50	(256, 256)	0.28	0.28	0.75
4	25	True	f	f	0.2830296250176616	1	-35.0	-36.0	-1.0	SE	50	(256, 256)	0.28	0.28	0.75
4	25	True	f	f	0.3818414999986999	1	-35.0	-36.0	-1.0	NW	50	(256, 256)	0.28	0.28	0.75
4	25	True	f	f	0.2882040000113193	1	-35.0	-36.0	-1.0	SE	50	(256, 256)	0.28	0.28	0.75
4	25	True	j	j	0.2020014169975184	1	-35.0	-34.0	1.0	NW	50	(256, 256)	0.28	0.28	0.75
4	25	True	f	f	0.214903833984863	1	-35.0	-36.0	-1.0	NW	50	(256, 256)	0.28	0.28	0.75
4	25	True	f	f	0.2688745000050403	1	-35.0	-36.0	-1.0	SE	50	(256, 256)	0.28	0.28	0.75
4	25	True	j	j	0.2938250419974793	1	-35.0	-34.0	1.0	SE	50	(256, 256)	0.28	0.28	0.75
4	25	True	f	f	0.0360767910024151	1	-35.0	-36.0	-1.0	NW	50	(256, 256)	0.28	0.28	0.75
4	25	True	j	f	0.2062980000046081	0	-35.0	-34.0	1.0	NW	50	(256, 256)	0.28	0.28	0.75
4	25	True	f	j	0.1253964169882238	0	-35.0	-36.0	-1.0	SE	50	(256, 256)	0.28	0.28	0.75
4	25	True	f	f	0.1860009170195553	1	-35.0	-36.0	-1.0	NW	50	(256, 256)	0.28	0.28	0.75
4	25	True	j	f	0.1484704170143231	0	-35.0	-34.0	1.0	SE	50	(256, 256)	0.28	0.28	0.75
4	25	True	f	j	0.3828215420071501	0	-35.0	-36.0	-1.0	SE	50	(256, 256)	0.28	0.28	0.75
4	25	True	f	f	0.2987024589965585	1	-35.0	-36.0	-1.0	NW	50	(256, 256)	0.28	0.28	0.75
4	25	True	j	f	0.2480023340031039	0	-35.0	-34.0	1.0	SE	50	(256, 256)	0.28	0.28	0.75
4	25	True	f	j	0.3414929170103278	0	-35.0	-36.0	-1.0	SE	50	(256, 256)	0.28	0.28	0.75
4	25	True	j	j	0.3280726660159416	1	-35.0	-34.0	1.0	NW	50	(256, 256)	0.28	0.28	0.75
4	25	True	j	f	0.4038090000103693	0	-35.0	-34.0	1.0	SE	50	(256, 256)	0.28	0.28	0.75
4	25	True	j	j	0.19942250000895	1	-35.0	-34.0	1.0	NW	50	(256, 256)	0.28	0.28	0.75
4	25	True	f	j	0.0904897910077124	0	-35.0	-36.0	-1.0	SE	50	(256, 256)	0.28	0.28	0.75
4	25	True	f	f	0.0801160830014851	1	-35.0	-36.0	-1.0	NW	50	(256, 256)	0.28	0.28	0.75
4	25	True	f	j	0.3299653749854769	0	-35.0	-36.0	-1.0	SE	50	(256, 256)	0.28	0.28	0.75
4	25	True	f	f	0.2349730830173939	1	-35.0	-36.0	-1.0	NW	50	(256, 256)	0.28	0.28	0.75
4	25	True	j	j	0.2133752499939873	1	-35.0	-34.0	1.0	SE	50	(256, 256)	0.28	0.28	0.75
4	25	True	f	f	0.250906125002075	1	-35.0	-36.0	-1.0	NW	50	(256, 256)	0.28	0.28	0.75
4	25	True	j	j	0.2568035000003874	1	-35.0	-34.0	1.0	SE	50	(256, 256)	0.28	0.28	0.75
4	25	True	f	j	0.1993279579910449	0	-35.0	-36.0	-1.0	SE	50	(256, 256)	0.28	0.28	0.75
4	25	True	f	f	0.2609021669777576	1	-35.0	-36.0	-1.0	NW	50	(256, 256)	0.28	0.28	0.75
4	25	True	j	j	0.239412082999479	1	-35.0	-34.0	1.0	NW	50	(256, 256)	0.28	0.28	0.75
4	25	True	j	j	0.1281033339910209	1	-35.0	-34.0	1.0	SE	50	(256, 256)	0.28	0.28	0.75
4	25	True	j	j	0.3537427500123158	1	-35.0	-34.0	1.0	NW	50	(256, 256)	0.28	0.28	0.75
4	25	True	f	j	0.1408919579989742	0	-35.0	-36.0	-1.0	SE	50	(256, 256)	0.28	0.28	0.75
4	25	True	j	f	0.2267798329994548	0	-35.0	-34.0	1.0	SE	50	(256, 256)	0.28	0.28	0.75
4	25	True	j	f	0.3188236669811886	0	-35.0	-34.0	1.0	NW	50	(256, 256)	0.28	0.28	0.75
4	25	True	f	j	0.9231744589924348	0	-35.0	-36.0	-1.0	SE	50	(256, 256)	0.28	0.28	0.75
4	25	True	f	j	0.2577891669934615	0	-35.0	-36.0	-1.0	SE	50	(256, 256)	0.28	0.28	0.75
4	25	True	f	f	0.2570151249819901	1	-35.0	-36.0	-1.0	NW	50	(256, 256)	0.28	0.28	0.75
4	25	True	j	j	0.150173417001497	1	-35.0	-34.0	1.0	SE	50	(256, 256)	0.28	0.28	0.75
4	25	True	f	f	0.1939258750062436	1	-35.0	-36.0	-1.0	SE	50	(256, 256)	0.28	0.28	0.75
4	25	True	f	f	0.2001515830052085	1	-35.0	-36.0	-1.0	SE	50	(256, 256)	0.28	0.28	0.75
4	25	True	f	j	0.2240451670077163	0	-35.0	-36.0	-1.0	SE	50	(256, 256)	0.28	0.28	0.75
4	25	True	j	j	0.2054692080128006	1	-35.0	-34.0	1.0	NW	50	(256, 256)	0.28	0.28	0.75
4	25	True	f	j	0.1701840409950819	0	-35.0	-36.0	-1.0	SE	50	(256, 256)	0.28	0.28	0.75
4	25	True	j	f	0.0522255420219153	0	-35.0	-34.0	1.0	NW	50	(256, 256)	0.28	0.28	0.75
4	25	True	j	j	0.0790836669912096	1	-35.0	-34.0	1.0	SE	50	(256, 256)	0.28	0.28	0.75
4	25	True	j	j	0.1927414579840842	1	-35.0	-34.0	1.0	NW	50	(256, 256)	0.28	0.28	0.75
4	25	True	f	j	0.0224444590276107	0	-35.0	-36.0	-1.0	SE	50	(256, 256)	0.28	0.28	0.75
4	25	True	f	f	0.1604211669764481	1	-35.0	-36.0	-1.0	NW	50	(256, 256)	0.28	0.28	0.75
4	25	True	f	f	0.3118850830069277	1	-35.0	-36.0	-1.0	SE	50	(256, 256)	0.28	0.28	0.75
4	25	True	f	j	0.2667518340167589	0	-35.0	-36.0	-1.0	SE	50	(256, 256)	0.28	0.28	0.75
4	25	True	j	j	0.3018502089835237	1	-35.0	-34.0	1.0	SE	50	(256, 256)	0.28	0.28	0.75
4	25	True	j	j	0.2543386249744799	1	-35.0	-34.0	1.0	NW	50	(256, 256)	0.28	0.28	0.75
4	25	True	j	j	0.2595878750144038	1	-35.0	-34.0	1.0	NW	50	(256, 256)	0.28	0.28	0.75
4	25	True	j	j	0.259258125006454	1	-35.0	-34.0	1.0	SE	50	(256, 256)	0.28	0.28	0.75
4	25	True	f	j	0.0043115419975947	0	-35.0	-36.0	-1.0	SE	50	(256, 256)	0.28	0.28	0.75
4	25	True	j	f	0.3391478749981615	0	-35.0	-34.0	1.0	NW	50	(256, 256)	0.28	0.28	0.75
4	25	True	f	f	0.2651595000061206	1	-35.0	-36.0	-1.0	NW	50	(256, 256)	0.28	0.28	0.75
4	25	True	f	f	0.2549122500058729	1	-35.0	-36.0	-1.0	SE	50	(256, 256)	0.28	0.28	0.75
4	25	True	f	f	0.2988630410109181	1	-35.0	-36.0	-1.0	SE	50	(256, 256)	0.28	0.28	0.75
4	25	True	f	j	0.2044137079792563	0	-35.0	-36.0	-1.0	SE	50	(256, 256)	0.28	0.28	0.75
4	25	True	j	j	0.1284341250138823	1	-35.0	-34.0	1.0	SE	50	(256, 256)	0.28	0.28	0.75
4	25	True	j	j	0.179128917021444	1	-35.0	-34.0	1.0	SE	50	(256, 256)	0.28	0.28	0.75
4	25	True	f	f	0.2709506670071278	1	-35.0	-36.0	-1.0	NW	50	(256, 256)	0.28	0.28	0.75
4	25	True	f	j	0.1475101670075673	0	-35.0	-36.0	-1.0	SE	50	(256, 256)	0.28	0.28	0.75
4	25	True	j	j	0.1338707499962765	1	-35.0	-34.0	1.0	SE	50	(256, 256)	0.28	0.28	0.75
4	25	True	j	j	0.15680720898672	1	-35.0	-34.0	1.0	SE	50	(256, 256)	0.28	0.28	0.75
4	25	True	j	j	0.2501037500042002	1	-35.0	-34.0	1.0	SE	50	(256, 256)	0.28	0.28	0.75
4	25	True	f	f	0.5524619999923743	1	-35.0	-36.0	-1.0	SE	50	(256, 256)	0.28	0.28	0.75
4	25	True	j	j	0.2071699999796692	1	-35.0	-34.0	1.0	NW	50	(256, 256)	0.28	0.28	0.75
4	25	True	f	j	0.3252537079970352	0	-35.0	-36.0	-1.0	SE	50	(256, 256)	0.28	0.28	0.75
4	25	True	f	f	0.2141622500203084	1	-35.0	-36.0	-1.0	SE	50	(256, 256)	0.28	0.28	0.75
4	25	True	f	f	0.2428348339744843	1	-35.0	-36.0	-1.0	NW	50	(256, 256)	0.28	0.28	0.75
4	25	True	j	j	0.0676162079907953	1	-35.0	-34.0	1.0	NW	50	(256, 256)	0.28	0.28	0.75
4	25	True	j	j	0.2996456669934559	1	-35.0	-34.0	1.0	SE	50	(256, 256)	0.28	0.28	0.75
4	25	True	f	f	0.0372362499765586	1	-35.0	-36.0	-1.0	NW	50	(256, 256)	0.28	0.28	0.75
4	25	True	j	j	0.1702112919883802	1	-35.0	-34.0	1.0	NW	50	(256, 256)	0.28	0.28	0.75
4	25	True	f	f	0.0624353750026784	1	-35.0	-36.0	-1.0	SE	50	(256, 256)	0.28	0.28	0.75
4	25	True	j	j	0.1905094580142758	1	-35.0	-34.0	1.0	SE	50	(256, 256)	0.28	0.28	0.75
4	25	True	j	f	0.4106113339948933	0	-35.0	-34.0	1.0	NW	50	(256, 256)	0.28	0.28	0.75
4	25	True	j	j	0.1074676249991171	1	-35.0	-34.0	1.0	SE	50	(256, 256)	0.28	0.28	0.75
4	25	True	f	j	0.0533537080045789	0	-35.0	-36.0	-1.0	SE	50	(256, 256)	0.28	0.28	0.75
4	25	True	j	j	0.0736611669999547	1	-35.0	-34.0	1.0	NW	50	(256, 256)	0.28	0.28	0.75
4	25	True	f	f	0.1268495420226827	1	-35.0	-36.0	-1.0	NW	50	(256, 256)	0.28	0.28	0.75
4	25	True	f	j	0.2029153750045225	0	-35.0	-36.0	-1.0	SE	50	(256, 256)	0.28	0.28	0.75
4	25	True	j	j	0.001218916993821	1	-35.0	-34.0	1.0	SE	50	(256, 256)	0.28	0.28	0.75
4	25	True	f	j	0.240793458011467	0	-35.0	-36.0	-1.0	SE	50	(256, 256)	0.28	0.28	0.75
4	25	True	j	f	0.0252771670056972	0	-35.0	-34.0	1.0	NW	50	(256, 256)	0.28	0.28	0.75
4	25	True	j	j	0.1136813329940196	1	-35.0	-34.0	1.0	SE	50	(256, 256)	0.28	0.28	0.75
4	25	True	j	j	0.267610999988392	1	-35.0	-34.0	1.0	SE	50	(256, 256)	0.28	0.28	0.75
4	25	True	j	j	0.1939614590082783	1	-35.0	-34.0	1.0	SE	50	(256, 256)	0.28	0.28	0.75
4	25	True	f	f	0.2374659579945728	1	-35.0	-36.0	-1.0	NW	50	(256, 256)	0.28	0.28	0.75
4	25	True	f	f	0.2429220409831032	1	-35.0	-36.0	-1.0	NW	50	(256, 256)	0.28	0.28	0.75
4	25	True	f	f	0.0602655420079827	1	-35.0	-36.0	-1.0	NW	50	(256, 256)	0.28	0.28	0.75
4	25	True	j	f	0.2965951669903006	0	-35.0	-34.0	1.0	NW	50	(256, 256)	0.28	0.28	0.75
4	25	True	j	j	0.2314967919955961	1	-35.0	-34.0	1.0	NW	50	(256, 256)	0.28	0.28	0.75
4	25	True	f	f	0.1859433749923482	1	-35.0	-36.0	-1.0	SE	50	(256, 256)	0.28	0.28	0.75
4	25	True	j	j	0.2109140419925097	1	-35.0	-34.0	1.0	NW	50	(256, 256)	0.28	0.28	0.75
4	25	True	f	j	0.2076320000051055	0	-35.0	-36.0	-1.0	NW	50	(256, 256)	0.28	0.28	0.75
4	25	True	f	f	0.2371235000027809	1	-35.0	-36.0	-1.0	NW	50	(256, 256)	0.28	0.28	0.75
4	25	True	f	j	0.2145197079807985	0	-35.0	-36.0	-1.0	SE	50	(256, 256)	0.28	0.28	0.75
4	25	True	j	j	0.2260483750142157	1	-35.0	-34.0	1.0	SE	50	(256, 256)	0.28	0.28	0.75
4	25	True	j	j	0.1221714169951155	1	-35.0	-34.0	1.0	NW	50	(256, 256)	0.28	0.28	0.75
4	25	True	j	j	0.2483160420088097	1	-35.0	-34.0	1.0	NW	50	(256, 256)	0.28	0.28	0.75
4	25	True	f	j	0.201220209011808	0	-35.0	-36.0	-1.0	SE	50	(256, 256)	0.28	0.28	0.75
4	25	True	f	f	0.0274366670055314	1	-35.0	-36.0	-1.0	SE	50	(256, 256)	0.28	0.28	0.75
4	25	True	j	j	0.1187055000045802	1	-35.0	-34.0	1.0	SE	50	(256, 256)	0.28	0.28	0.75
4	25	True	f	f	0.3381689589878078	1	-35.0	-36.0	-1.0	NW	50	(256, 256)	0.28	0.28	0.75
4	25	True	f	j	0.1717107920267153	0	-35.0	-36.0	-1.0	NW	50	(256, 256)	0.28	0.28	0.75
4	25	True	j	j	0.0161826249968726	1	-35.0	-34.0	1.0	SE	50	(256, 256)	0.28	0.28	0.75
4	25	True	j	j	0.5182477080088574	1	-35.0	-34.0	1.0	NW	50	(256, 256)	0.28	0.28	0.75
4	25	True	f	j	0.1461222499783616	0	-35.0	-36.0	-1.0	NW	50	(256, 256)	0.28	0.28	0.75
4	25	True	f	j	0.0715832089772448	0	-35.0	-36.0	-1.0	SE	50	(256, 256)	0.28	0.28	0.75
4	25	True	f	j	0.2173387090151664	0	-35.0	-36.0	-1.0	SE	50	(256, 256)	0.28	0.28	0.75
4	25	True	j	f	0.2507307909836527	0	-35.0	-34.0	1.0	SE	50	(256, 256)	0.28	0.28	0.75
4	25	True	f	f	0.1178463749820366	1	-35.0	-36.0	-1.0	SE	50	(256, 256)	0.28	0.28	0.75
4	25	True	j	j	0.2151738750108052	1	-35.0	-34.0	1.0	NW	50	(256, 256)	0.28	0.28	0.75
4	25	True	j	j	0.1001642500050365	1	-35.0	-34.0	1.0	NW	50	(256, 256)	0.28	0.28	0.75
4	25	True	j	j	0.1910970000026282	1	-35.0	-34.0	1.0	SE	50	(256, 256)	0.28	0.28	0.75
4	25	True	j	j	0.2302042499941308	1	-35.0	-34.0	1.0	NW	50	(256, 256)	0.28	0.28	0.75
4	25	True	j	j	0.1546708749956451	1	-35.0	-34.0	1.0	NW	50	(256, 256)	0.28	0.28	0.75
4	25	True	j	f	0.0409133750072214	0	-35.0	-34.0	1.0	NW	50	(256, 256)	0.28	0.28	0.75
4	25	True	j	j	0.1462270000192802	1	-35.0	-34.0	1.0	SE	50	(256, 256)	0.28	0.28	0.75
4	25	True	j	j	0.2341154169989749	1	-35.0	-34.0	1.0	NW	50	(256, 256)	0.28	0.28	0.75
4	25	True	j	j	0.3543825829983689	1	-35.0	-34.0	1.0	SE	50	(256, 256)	0.28	0.28	0.75
4	25	True	j	j	0.264646083000116	1	-35.0	-34.0	1.0	NW	50	(256, 256)	0.28	0.28	0.75
4	25	True	j	j	0.193762874987442	1	-35.0	-34.0	1.0	SE	50	(256, 256)	0.28	0.28	0.75
4	25	True	j	j	0.0495062079862691	1	-35.0	-34.0	1.0	SE	50	(256, 256)	0.28	0.28	0.75
4	25	True	j	f	0.1595242079929448	0	-35.0	-34.0	1.0	SE	50	(256, 256)	0.28	0.28	0.75
4	25	True	f	j	0.1462353749957401	0	-35.0	-36.0	-1.0	NW	50	(256, 256)	0.28	0.28	0.75
4	25	True	j	f	0.337662083999021	0	-35.0	-34.0	1.0	NW	50	(256, 256)	0.28	0.28	0.75
4	25	True	j	j	0.120026249991497	1	-35.0	-34.0	1.0	NW	50	(256, 256)	0.28	0.28	0.75
4	25	True	j	j	0.3176502079877537	1	-35.0	-34.0	1.0	SE	50	(256, 256)	0.28	0.28	0.75
4	25	True	f	f	0.6699596249964088	1	-35.0	-36.0	-1.0	NW	50	(256, 256)	0.28	0.28	0.75
4	25	True	f	f	0.3038617499987595	1	-35.0	-36.0	-1.0	NW	50	(256, 256)	0.28	0.28	0.75
4	25	True	j	j	0.225769417011179	1	-35.0	-34.0	1.0	SE	50	(256, 256)	0.28	0.28	0.75
4	25	True	f	f	0.2521530840022024	1	-35.0	-36.0	-1.0	NW	50	(256, 256)	0.28	0.28	0.75
4	25	True	j	j	0.3378079590038396	1	-35.0	-34.0	1.0	SE	50	(256, 256)	0.28	0.28	0.75
4	25	True	f	j	0.3375437920039985	0	-35.0	-36.0	-1.0	NW	50	(256, 256)	0.28	0.28	0.75
4	25	True	f	f	0.1850813330092933	1	-35.0	-36.0	-1.0	SE	50	(256, 256)	0.28	0.28	0.75
4	25	True	j	j	0.1178667079948354	1	-35.0	-34.0	1.0	SE	50	(256, 256)	0.28	0.28	0.75
4	25	True	j	j	0.039332332991762	1	-35.0	-34.0	1.0	SE	50	(256, 256)	0.28	0.28	0.75
4	25	True	j	j	0.1484128750162199	1	-35.0	-34.0	1.0	NW	50	(256, 256)	0.28	0.28	0.75
4	25	True	f	f	0.2261860419821459	1	-35.0	-36.0	-1.0	NW	50	(256, 256)	0.28	0.28	0.75
4	25	True	f	j	0.2512778750096913	0	-35.0	-36.0	-1.0	SE	50	(256, 256)	0.28	0.28	0.75
4	25	True	f	f	0.2410979580017738	1	-35.0	-36.0	-1.0	NW	50	(256, 256)	0.28	0.28	0.75
4	25	True	f	j	0.0326002920046448	0	-35.0	-36.0	-1.0	SE	50	(256, 256)	0.28	0.28	0.75
4	25	True	f	j	0.2886935830174479	0	-35.0	-36.0	-1.0	SE	50	(256, 256)	0.28	0.28	0.75
4	25	True	j	f	0.0047161660040728	0	-35.0	-34.0	1.0	NW	50	(256, 256)	0.28	0.28	0.75
4	25	True	j	j	0.1630260000238195	1	-35.0	-34.0	1.0	SE	50	(256, 256)	0.28	0.28	0.75
4	25	True	f	j	0.063140000012936	0	-35.0	-36.0	-1.0	SE	50	(256, 256)	0.28	0.28	0.75
4	25	True	j	f	0.2322740410163533	0	-35.0	-34.0	1.0	NW	50	(256, 256)	0.28	0.28	0.75
4	25	True	f	f	0.1415257499902509	1	-35.0	-36.0	-1.0	NW	50	(256, 256)	0.28	0.28	0.75
4	25	True	f	f	0.2228341669833753	1	-35.0	-36.0	-1.0	NW	50	(256, 256)	0.28	0.28	0.75
4	25	True	j	j	0.2199675840092823	1	-35.0	-34.0	1.0	NW	50	(256, 256)	0.28	0.28	0.75
4	25	True	j	j	0.122232374997111	1	-35.0	-34.0	1.0	NW	50	(256, 256)	0.28	0.28	0.75
4	25	True	f	f	0.0712107919971458	1	-35.0	-36.0	-1.0	NW	50	(256, 256)	0.28	0.28	0.75
4	25	True	f	j	0.1598034169874154	0	-35.0	-36.0	-1.0	SE	50	(256, 256)	0.28	0.28	0.75
4	25	True	f	f	0.2283662080008071	1	-35.0	-36.0	-1.0	NW	50	(256, 256)	0.28	0.28	0.75
4	25	True	j	j	0.1150064999819733	1	-35.0	-34.0	1.0	NW	50	(256, 256)	0.28	0.28	0.75
4	25	True	f	j	0.1763096250069793	0	-35.0	-36.0	-1.0	SE	50	(256, 256)	0.28	0.28	0.75
4	25	True	f	f	0.2777133329946082	1	-35.0	-36.0	-1.0	NW	50	(256, 256)	0.28	0.28	0.75
4	25	True	f	f	0.1520797089906409	1	-35.0	-36.0	-1.0	NW	50	(256, 256)	0.28	0.28	0.75
4	25	True	f	j	0.4037223340128548	0	-35.0	-36.0	-1.0	NW	50	(256, 256)	0.28	0.28	0.75
4	25	True	f	j	0.033341583010042	0	-35.0	-36.0	-1.0	SE	50	(256, 256)	0.28	0.28	0.75
4	25	True	f	j	0.1914483750006184	0	-35.0	-36.0	-1.0	SE	50	(256, 256)	0.28	0.28	0.75
4	25	True	j	j	0.2774150000186637	1	-35.0	-34.0	1.0	SE	50	(256, 256)	0.28	0.28	0.75
4	25	True	j	j	0.1965435000020079	1	-35.0	-34.0	1.0	SE	50	(256, 256)	0.28	0.28	0.75
4	25	True	j	j	0.2534206249983981	1	-35.0	-34.0	1.0	SE	50	(256, 256)	0.28	0.28	0.75
4	25	True	j	f	0.7336993750068359	0	-35.0	-34.0	1.0	NW	50	(256, 256)	0.28	0.28	0.75
4	25	True	j	j	0.2149300000164657	1	-35.0	-34.0	1.0	SE	50	(256, 256)	0.28	0.28	0.75
4	25	True	j	j	0.2458642499987036	1	-35.0	-34.0	1.0	SE	50	(256, 256)	0.28	0.28	0.75
4	25	True	f	f	0.0582952080003451	1	-35.0	-36.0	-1.0	NW	50	(256, 256)	0.28	0.28	0.75
4	25	True	j	j	0.4252308330032974	1	-35.0	-34.0	1.0	SE	50	(256, 256)	0.28	0.28	0.75
4	25	True	f	j	0.3031462079961784	0	-35.0	-36.0	-1.0	NW	50	(256, 256)	0.28	0.28	0.75
4	25	True	f	j	0.3089665000152308	0	-35.0	-36.0	-1.0	SE	50	(256, 256)	0.28	0.28	0.75
4	25	True	f	f	0.2737724579928908	1	-35.0	-36.0	-1.0	NW	50	(256, 256)	0.28	0.28	0.75
4	25	True	f	f	0.2189455839979928	1	-35.0	-36.0	-1.0	NW	50	(256, 256)	0.28	0.28	0.75
4	25	True	j	j	0.0607583749806508	1	-35.0	-34.0	1.0	SE	50	(256, 256)	0.28	0.28	0.75
4	25	True	f	j	0.0162401249981485	0	-35.0	-36.0	-1.0	NW	50	(256, 256)	0.28	0.28	0.75
4	25	True	f	f	0.4220459169882815	1	-35.0	-36.0	-1.0	NW	50	(256, 256)	0.28	0.28	0.75
4	25	True	f	j	0.071229958004551	0	-35.0	-36.0	-1.0	SE	50	(256, 256)	0.28	0.28	0.75
4	25	True	f	j	0.0807696249976288	0	-35.0	-36.0	-1.0	SE	50	(256, 256)	0.28	0.28	0.75
4	25	True	f	j	0.2163792499923147	0	-35.0	-36.0	-1.0	SE	50	(256, 256)	0.28	0.28	0.75
4	25	True	j	j	0.3160589589970186	1	-35.0	-34.0	1.0	SE	50	(256, 256)	0.28	0.28	0.75
4	25	True	f	f	0.2260244170029182	1	-35.0	-36.0	-1.0	NW	50	(256, 256)	0.28	0.28	0.75
4	25	True	j	j	0.3292410419962834	1	-35.0	-34.0	1.0	NW	50	(256, 256)	0.28	0.28	0.75
4	25	True	f	j	0.2266727919923141	0	-35.0	-36.0	-1.0	SE	50	(256, 256)	0.28	0.28	0.75
4	25	True	f	j	0.0393342089955695	0	-35.0	-36.0	-1.0	SE	50	(256, 256)	0.28	0.28	0.75
4	25	True	j	f	0.1607775420125108	0	-35.0	-34.0	1.0	SE	50	(256, 256)	0.28	0.28	0.75
4	25	True	j	j	0.0282850420044269	1	-35.0	-34.0	1.0	SE	50	(256, 256)	0.28	0.28	0.75
4	25	True	j	j	0.2673495000053663	1	-35.0	-34.0	1.0	NW	50	(256, 256)	0.28	0.28	0.75
4	25	True	f	j	0.1995586669945623	0	-35.0	-36.0	-1.0	SE	50	(256, 256)	0.28	0.28	0.75
4	25	True	j	j	0.1987010829907376	1	-35.0	-34.0	1.0	NW	50	(256, 256)	0.28	0.28	0.75
4	25	True	j	f	0.1365217920101713	0	-35.0	-34.0	1.0	NW	50	(256, 256)	0.28	0.28	0.75
4	25	True	j	j	0.1429359579924494	1	-35.0	-34.0	1.0	SE	50	(256, 256)	0.28	0.28	0.75
4	25	True	f	f	0.1660968750074971	1	-35.0	-36.0	-1.0	SE	50	(256, 256)	0.28	0.28	0.75
4	25	True	j	j	0.1418011670175474	1	-35.0	-34.0	1.0	SE	50	(256, 256)	0.28	0.28	0.75
4	25	True	j	f	0.2591418329975568	0	-35.0	-34.0	1.0	NW	50	(256, 256)	0.28	0.28	0.75
4	25	True	f	f	0.2037947079807054	1	-35.0	-36.0	-1.0	NW	50	(256, 256)	0.28	0.28	0.75
4	25	True	j	j	0.0868609590106643	1	-35.0	-34.0	1.0	SE	50	(256, 256)	0.28	0.28	0.75
4	25	True	f	f	0.2359887089987751	1	-35.0	-36.0	-1.0	NW	50	(256, 256)	0.28	0.28	0.75
4	25	True	f	f	0.0237150000175461	1	-35.0	-36.0	-1.0	NW	50	(256, 256)	0.28	0.28	0.75
4	25	True	f	f	0.0174879579863045	1	-35.0	-36.0	-1.0	NW	50	(256, 256)	0.28	0.28	0.75
4	25	True	f	j	0.1232286249869503	0	-35.0	-36.0	-1.0	SE	50	(256, 256)	0.28	0.28	0.75
4	25	True	j	j	0.2594617499853484	1	-35.0	-34.0	1.0	NW	50	(256, 256)	0.28	0.28	0.75
4	25	True	j	j	0.5591028330090921	1	-35.0	-34.0	1.0	NW	50	(256, 256)	0.28	0.28	0.75
4	25	True	j	f	0.1931708339834585	0	-35.0	-34.0	1.0	SE	50	(256, 256)	0.28	0.28	0.75
4	25	True	f	j	0.2328067499911412	0	-35.0	-36.0	-1.0	SE	50	(256, 256)	0.28	0.28	0.75
4	25	True	j	j	0.2441462499846238	1	-35.0	-34.0	1.0	SE	50	(256, 256)	0.28	0.28	0.75
4	25	True	j	j	0.1692601249960716	1	-35.0	-34.0	1.0	SE	50	(256, 256)	0.28	0.28	0.75
4	25	True	f	f	0.2527345000125933	1	-35.0	-36.0	-1.0	SE	50	(256, 256)	0.28	0.28	0.75
4	25	True	j	j	0.1010520410200115	1	-35.0	-34.0	1.0	SE	50	(256, 256)	0.28	0.28	0.75
4	25	True	f	j	0.1939970420207828	0	-35.0	-36.0	-1.0	SE	50	(256, 256)	0.28	0.28	0.75
4	25	True	f	j	0.0332982499967329	0	-35.0	-36.0	-1.0	NW	50	(256, 256)	0.28	0.28	0.75
4	25	True	j	j	0.1013900840189307	1	-35.0	-34.0	1.0	NW	50	(256, 256)	0.28	0.28	0.75
4	25	True	f	j	0.0977524170011747	0	-35.0	-36.0	-1.0	SE	50	(256, 256)	0.28	0.28	0.75
4	25	True	j	f	0.2298284160206094	0	-35.0	-34.0	1.0	NW	50	(256, 256)	0.28	0.28	0.75
4	25	True	f	j	0.0065667500020936	0	-35.0	-36.0	-1.0	NW	50	(256, 256)	0.28	0.28	0.75
4	25	True	j	j	0.2167197079979814	1	-35.0	-34.0	1.0	SE	50	(256, 256)	0.28	0.28	0.75
4	25	True	j	j	0.3203130420006346	1	-35.0	-34.0	1.0	SE	50	(256, 256)	0.28	0.28	0.75
4	25	True	j	j	0.2176984999969136	1	-35.0	-34.0	1.0	NW	50	(256, 256)	0.28	0.28	0.75
4	25	True	f	j	0.1573900000075809	0	-35.0	-36.0	-1.0	SE	50	(256, 256)	0.28	0.28	0.75
4	25	True	j	j	0.3446380829846021	1	-35.0	-34.0	1.0	NW	50	(256, 256)	0.28	0.28	0.75
4	25	True	j	j	0.2018084169831127	1	-35.0	-34.0	1.0	NW	50	(256, 256)	0.28	0.28	0.75
4	25	True	j	j	0.2497498329903464	1	-35.0	-34.0	1.0	NW	50	(256, 256)	0.28	0.28	0.75
4	25	True	j	j	0.1407635840005241	1	-35.0	-34.0	1.0	SE	50	(256, 256)	0.28	0.28	0.75
4	25	True	j	f	0.5089368750050198	0	-35.0	-34.0	1.0	SE	50	(256, 256)	0.28	0.28	0.75
4	25	True	f	f	0.1452484169858507	1	-35.0	-36.0	-1.0	SE	50	(256, 256)	0.28	0.28	0.75
4	25	True	j	j	0.1000348329835105	1	-35.0	-34.0	1.0	NW	50	(256, 256)	0.28	0.28	0.75
4	25	True	j	f	0.2899899579933844	0	-35.0	-34.0	1.0	NW	50	(256, 256)	0.28	0.28	0.75
4	25	True	j	j	0.0092343330034054	1	-35.0	-34.0	1.0	NW	50	(256, 256)	0.28	0.28	0.75
4	25	True	f	f	0.0478951669938396	1	-35.0	-36.0	-1.0	SE	50	(256, 256)	0.28	0.28	0.75
4	25	True	f	f	0.3781401670130435	1	-35.0	-36.0	-1.0	NW	50	(256, 256)	0.28	0.28	0.75
4	25	True	f	f	0.1873898749763611	1	-35.0	-36.0	-1.0	NW	50	(256, 256)	0.28	0.28	0.75
4	25	True	j	j	0.2153224170033354	1	-35.0	-34.0	1.0	NW	50	(256, 256)	0.28	0.28	0.75
4	25	True	f	j	0.6053265410009772	0	-35.0	-36.0	-1.0	SE	50	(256, 256)	0.28	0.28	0.75
4	25	True	f	f	0.2695662500045728	1	-35.0	-36.0	-1.0	NW	50	(256, 256)	0.28	0.28	0.75
4	25	True	f	f	0.2324535419757012	1	-35.0	-36.0	-1.0	NW	50	(256, 256)	0.28	0.28	0.75
4	25	True	j	f	0.3633838749956339	0	-35.0	-34.0	1.0	NW	50	(256, 256)	0.28	0.28	0.75
4	25	True	f	f	0.2243001659808214	1	-35.0	-36.0	-1.0	NW	50	(256, 256)	0.28	0.28	0.75
4	25	True	f	f	0.2717007499886676	1	-35.0	-36.0	-1.0	NW	50	(256, 256)	0.28	0.28	0.75
4	25	True	f	j	0.1648477499838918	0	-35.0	-36.0	-1.0	SE	50	(256, 256)	0.28	0.28	0.75
4	25	True	j	j	0.0797782909939996	1	-35.0	-34.0	1.0	NW	50	(256, 256)	0.28	0.28	0.75
4	25	True	f	f	0.0495589580095838	1	-35.0	-36.0	-1.0	NW	50	(256, 256)	0.28	0.28	0.75
4	25	True	f	j	0.1396954160009045	0	-35.0	-36.0	-1.0	NW	50	(256, 256)	0.28	0.28	0.75
4	25	True	f	j	0.0095622910012025	0	-35.0	-36.0	-1.0	SE	50	(256, 256)	0.28	0.28	0.75
4	25	True	f	f	0.0446888750011567	1	-35.0	-36.0	-1.0	NW	50	(256, 256)	0.28	0.28	0.75
4	25	True	j	j	0.3964387500018347	1	-35.0	-34.0	1.0	SE	50	(256, 256)	0.28	0.28	0.75
4	25	True	j	j	0.2280323329905513	1	-35.0	-34.0	1.0	SE	50	(256, 256)	0.28	0.28	0.75
4	25	True	j	j	0.1715981250163167	1	-35.0	-34.0	1.0	NW	50	(256, 256)	0.28	0.28	0.75
4	25	True	j	j	0.0312038749980274	1	-35.0	-34.0	1.0	SE	50	(256, 256)	0.28	0.28	0.75
4	25	True	j	j	0.2054269590007607	1	-35.0	-34.0	1.0	SE	50	(256, 256)	0.28	0.28	0.75
4	25	True	f	f	0.2467039579933043	1	-35.0	-36.0	-1.0	NW	50	(256, 256)	0.28	0.28	0.75
4	25	True	j	j	0.062728541000979	1	-35.0	-34.0	1.0	SE	50	(256, 256)	0.28	0.28	0.75
4	25	True	f	j	0.1363746249990072	0	-35.0	-36.0	-1.0	NW	50	(256, 256)	0.28	0.28	0.75
4	25	True	f	j	0.4025395420030691	0	-35.0	-36.0	-1.0	NW	50	(256, 256)	0.28	0.28	0.75
4	25	True	f	j	0.2902430829999503	0	-35.0	-36.0	-1.0	SE	50	(256, 256)	0.28	0.28	0.75
4	25	True	f	f	0.092243209015578	1	-35.0	-36.0	-1.0	NW	50	(256, 256)	0.28	0.28	0.75
4	25	True	j	j	0.092691540980013	1	-35.0	-34.0	1.0	NW	50	(256, 256)	0.28	0.28	0.75
4	25	True	f	j	0.2871296250086743	0	-35.0	-36.0	-1.0	NW	50	(256, 256)	0.28	0.28	0.75
4	25	True	j	j	0.0371020419988781	1	-35.0	-34.0	1.0	SE	50	(256, 256)	0.28	0.28	0.75
4	25	True	j	j	0.133988124987809	1	-35.0	-34.0	1.0	SE	50	(256, 256)	0.28	0.28	0.75
4	25	True	j	j	0.2099572909937705	1	-35.0	-34.0	1.0	NW	50	(256, 256)	0.28	0.28	0.75
4	25	True	f	j	0.3280799579806626	0	-35.0	-36.0	-1.0	SE	50	(256, 256)	0.28	0.28	0.75
4	25	True	f	j	0.311337833001744	0	-35.0	-36.0	-1.0	NW	50	(256, 256)	0.28	0.28	0.75
4	25	True	j	j	0.2095162089972291	1	-35.0	-34.0	1.0	SE	50	(256, 256)	0.28	0.28	0.75
4	25	True	f	f	0.1840053329942748	1	-35.0	-36.0	-1.0	NW	50	(256, 256)	0.28	0.28	0.75
4	25	True	f	f	0.1920220000029076	1	-35.0	-36.0	-1.0	NW	50	(256, 256)	0.28	0.28	0.75
4	25	True	j	f	0.3771107080101501	0	-35.0	-34.0	1.0	NW	50	(256, 256)	0.28	0.28	0.75
4	25	True	f	f	0.186732791014947	1	-35.0	-36.0	-1.0	SE	50	(256, 256)	0.28	0.28	0.75
