# Supplementary material for: The curriculum effect in visual learning: The role of readout dimensionality
Source: PLoS Comput Biol. 2026 Jul 24;22(7):e1014553. doi: 10.1371/journal.pcbi.1014553 (PMC13432104; doi:10.1371/journal.pcbi.1014553)
Supplement: S1 Data — (ZIP) [file pcbi.1014553.s009.zip › Data_Final_for_Repository/Sequential_subjects/Subject004/20241116_Subject004_SEQ_Day_5.csv]

Participant ID	Age	Train	Correct Response	Response	Response time (s)	Correct	Reference Angle (deg)	Orientation (deg)	Angle Separation (deg)	Corner	Viewing Distance (cm)	Stimulus Size (px)	Fixation Time	Probe Time	Cue Time
4	25	False	f	f	1.3859695839928463	1	55.0	54.0	-1.0	SW	50	(256, 256)	0.28	0.28	0.75
4	25	False	j	f	0.6810500409919769	0	55.0	56.0	1.0	SW	50	(256, 256)	0.28	0.28	0.75
4	25	False	j	j	0.3164186250069178	1	55.0	56.0	1.0	NE	50	(256, 256)	0.28	0.28	0.75
4	25	False	j	j	0.2582778329961002	1	55.0	56.0	1.0	NE	50	(256, 256)	0.28	0.28	0.75
4	25	False	j	j	0.2817978339735418	1	55.0	56.0	1.0	SW	50	(256, 256)	0.28	0.28	0.75
4	25	False	j	f	0.2585562500171363	0	55.0	56.0	1.0	SW	50	(256, 256)	0.28	0.28	0.75
4	25	False	j	f	0.2783878330374136	0	55.0	56.0	1.0	SW	50	(256, 256)	0.28	0.28	0.75
4	25	False	f	j	0.28009287500754	0	55.0	54.0	-1.0	SW	50	(256, 256)	0.28	0.28	0.75
4	25	False	f	j	0.2316862090374343	0	55.0	54.0	-1.0	NE	50	(256, 256)	0.28	0.28	0.75
4	25	False	f	f	0.2742338749812916	1	55.0	54.0	-1.0	SW	50	(256, 256)	0.28	0.28	0.75
4	25	False	j	j	0.2918147920281626	1	55.0	56.0	1.0	SW	50	(256, 256)	0.28	0.28	0.75
4	25	False	f	f	0.3629644580068998	1	55.0	54.0	-1.0	NE	50	(256, 256)	0.28	0.28	0.75
4	25	False	j	f	0.2965265829698182	0	55.0	56.0	1.0	SW	50	(256, 256)	0.28	0.28	0.75
4	25	False	j	f	0.2557803749805316	0	55.0	56.0	1.0	NE	50	(256, 256)	0.28	0.28	0.75
4	25	False	f	f	0.2301674589980393	1	55.0	54.0	-1.0	SW	50	(256, 256)	0.28	0.28	0.75
4	25	False	f	j	0.0887700830353424	0	55.0	54.0	-1.0	NE	50	(256, 256)	0.28	0.28	0.75
4	25	False	f	j	0.1773763750097714	0	55.0	54.0	-1.0	NE	50	(256, 256)	0.28	0.28	0.75
4	25	False	j	j	0.2306651250110007	1	55.0	56.0	1.0	NE	50	(256, 256)	0.28	0.28	0.75
4	25	False	j	j	0.0282858340069651	1	55.0	56.0	1.0	NE	50	(256, 256)	0.28	0.28	0.75
4	25	False	f	f	0.2551286669913679	1	55.0	54.0	-1.0	NE	50	(256, 256)	0.28	0.28	0.75
4	25	False	j	j	0.2357530419831164	1	55.0	56.0	1.0	SW	50	(256, 256)	0.28	0.28	0.75
4	25	False	f	j	0.2512423750013113	0	55.0	54.0	-1.0	SW	50	(256, 256)	0.28	0.28	0.75
4	25	False	f	f	0.0297142500057816	1	55.0	54.0	-1.0	SW	50	(256, 256)	0.28	0.28	0.75
4	25	False	f	j	0.251941499998793	0	55.0	54.0	-1.0	NE	50	(256, 256)	0.28	0.28	0.75
4	25	False	f	f	0.249936832988169	1	55.0	54.0	-1.0	SW	50	(256, 256)	0.28	0.28	0.75
4	25	False	j	j	0.1065750839770771	1	55.0	56.0	1.0	NE	50	(256, 256)	0.28	0.28	0.75
4	25	False	j	j	0.2163768750033341	1	55.0	56.0	1.0	NE	50	(256, 256)	0.28	0.28	0.75
4	25	False	f	f	0.1926859579980373	1	55.0	54.0	-1.0	NE	50	(256, 256)	0.28	0.28	0.75
4	25	False	f	j	0.1782902919803746	0	55.0	54.0	-1.0	NE	50	(256, 256)	0.28	0.28	0.75
4	25	False	j	f	0.2105262089753523	0	55.0	56.0	1.0	NE	50	(256, 256)	0.28	0.28	0.75
4	25	False	j	j	0.1649011659901589	1	55.0	56.0	1.0	SW	50	(256, 256)	0.28	0.28	0.75
4	25	False	f	j	0.3255851250141859	0	55.0	54.0	-1.0	SW	50	(256, 256)	0.28	0.28	0.75
4	25	False	f	f	0.2881282920134254	1	55.0	54.0	-1.0	SW	50	(256, 256)	0.28	0.28	0.75
4	25	False	f	f	0.1937674590153619	1	55.0	54.0	-1.0	SW	50	(256, 256)	0.28	0.28	0.75
4	25	False	j	j	0.0872398329665884	1	55.0	56.0	1.0	SW	50	(256, 256)	0.28	0.28	0.75
4	25	False	f	j	0.4713159159873612	0	55.0	54.0	-1.0	NE	50	(256, 256)	0.28	0.28	0.75
4	25	False	f	j	0.2605048330151476	0	55.0	54.0	-1.0	SW	50	(256, 256)	0.28	0.28	0.75
4	25	False	f	j	0.2571048749960027	0	55.0	54.0	-1.0	NE	50	(256, 256)	0.28	0.28	0.75
4	25	False	j	j	0.0444284999975934	1	55.0	56.0	1.0	NE	50	(256, 256)	0.28	0.28	0.75
4	25	False	j	j	0.2215637920307926	1	55.0	56.0	1.0	NE	50	(256, 256)	0.28	0.28	0.75
4	25	False	j	j	0.2757166659575887	1	55.0	56.0	1.0	SW	50	(256, 256)	0.28	0.28	0.75
4	25	False	j	j	0.2931354170432314	1	55.0	56.0	1.0	SW	50	(256, 256)	0.28	0.28	0.75
4	25	False	j	f	0.0423591249855235	0	55.0	56.0	1.0	NE	50	(256, 256)	0.28	0.28	0.75
4	25	False	f	f	0.1717710829689167	1	55.0	54.0	-1.0	SW	50	(256, 256)	0.28	0.28	0.75
4	25	False	f	f	0.4029059580061584	1	55.0	54.0	-1.0	SW	50	(256, 256)	0.28	0.28	0.75
4	25	False	f	f	0.0670537920086644	1	55.0	54.0	-1.0	NE	50	(256, 256)	0.28	0.28	0.75
4	25	False	f	j	0.2415693750372156	0	55.0	54.0	-1.0	NE	50	(256, 256)	0.28	0.28	0.75
4	25	False	j	j	0.2117573749856092	1	55.0	56.0	1.0	NE	50	(256, 256)	0.28	0.28	0.75
4	25	False	f	f	0.1884740410023369	1	55.0	54.0	-1.0	NE	50	(256, 256)	0.28	0.28	0.75
4	25	False	f	f	0.197429749998264	1	55.0	54.0	-1.0	SW	50	(256, 256)	0.28	0.28	0.75
4	25	False	f	j	0.2935224589891732	0	55.0	54.0	-1.0	SW	50	(256, 256)	0.28	0.28	0.75
4	25	False	j	j	0.0705907920491881	1	55.0	56.0	1.0	NE	50	(256, 256)	0.28	0.28	0.75
4	25	False	f	j	0.2011251249932684	0	55.0	54.0	-1.0	NE	50	(256, 256)	0.28	0.28	0.75
4	25	False	j	j	0.2189622090081684	1	55.0	56.0	1.0	SW	50	(256, 256)	0.28	0.28	0.75
4	25	False	j	f	0.2195971669862046	0	55.0	56.0	1.0	NE	50	(256, 256)	0.28	0.28	0.75
4	25	False	j	j	0.1954665830126032	1	55.0	56.0	1.0	SW	50	(256, 256)	0.28	0.28	0.75
4	25	False	j	j	0.0257593750138767	1	55.0	56.0	1.0	SW	50	(256, 256)	0.28	0.28	0.75
4	25	False	j	j	0.2681216659839265	1	55.0	56.0	1.0	SW	50	(256, 256)	0.28	0.28	0.75
4	25	False	j	j	0.2196600420284085	1	55.0	56.0	1.0	SW	50	(256, 256)	0.28	0.28	0.75
4	25	False	j	f	0.1327141249785199	0	55.0	56.0	1.0	NE	50	(256, 256)	0.28	0.28	0.75
4	25	False	f	j	0.2290994999930262	0	55.0	54.0	-1.0	SW	50	(256, 256)	0.28	0.28	0.75
4	25	False	j	j	0.0803602499654516	1	55.0	56.0	1.0	NE	50	(256, 256)	0.28	0.28	0.75
4	25	False	j	f	0.1388943750062026	0	55.0	56.0	1.0	SW	50	(256, 256)	0.28	0.28	0.75
4	25	False	j	f	0.0951423329534009	0	55.0	56.0	1.0	NE	50	(256, 256)	0.28	0.28	0.75
4	25	False	j	f	0.4258939999854192	0	55.0	56.0	1.0	NE	50	(256, 256)	0.28	0.28	0.75
4	25	False	j	j	0.2991263339645229	1	55.0	56.0	1.0	SW	50	(256, 256)	0.28	0.28	0.75
4	25	False	f	j	0.7103457500343211	0	55.0	54.0	-1.0	SW	50	(256, 256)	0.28	0.28	0.75
4	25	False	f	j	0.3288634999771602	0	55.0	54.0	-1.0	NE	50	(256, 256)	0.28	0.28	0.75
4	25	False	f	j	0.3057156670256518	0	55.0	54.0	-1.0	NE	50	(256, 256)	0.28	0.28	0.75
4	25	False	f	f	0.0712123329867608	1	55.0	54.0	-1.0	NE	50	(256, 256)	0.28	0.28	0.75
4	25	False	f	j	0.1037526250001974	0	55.0	54.0	-1.0	SW	50	(256, 256)	0.28	0.28	0.75
4	25	False	f	j	0.273081750026904	0	55.0	54.0	-1.0	SW	50	(256, 256)	0.28	0.28	0.75
4	25	False	j	j	0.2441814580233767	1	55.0	56.0	1.0	SW	50	(256, 256)	0.28	0.28	0.75
4	25	False	j	j	0.2541719999862835	1	55.0	56.0	1.0	SW	50	(256, 256)	0.28	0.28	0.75
4	25	False	j	f	0.3875692500150762	0	55.0	56.0	1.0	NE	50	(256, 256)	0.28	0.28	0.75
4	25	False	f	j	0.0112412919988855	0	55.0	54.0	-1.0	SW	50	(256, 256)	0.28	0.28	0.75
4	25	False	j	f	0.2456630840315483	0	55.0	56.0	1.0	NE	50	(256, 256)	0.28	0.28	0.75
4	25	False	j	j	0.1645829590270295	1	55.0	56.0	1.0	SW	50	(256, 256)	0.28	0.28	0.75
4	25	False	f	f	0.1310827499837614	1	55.0	54.0	-1.0	SW	50	(256, 256)	0.28	0.28	0.75
4	25	False	j	j	0.0781027909833937	1	55.0	56.0	1.0	SW	50	(256, 256)	0.28	0.28	0.75
4	25	False	j	j	0.283336957974825	1	55.0	56.0	1.0	NE	50	(256, 256)	0.28	0.28	0.75
4	25	False	f	f	0.2493381669628434	1	55.0	54.0	-1.0	NE	50	(256, 256)	0.28	0.28	0.75
4	25	False	f	j	0.2441582499886863	0	55.0	54.0	-1.0	SW	50	(256, 256)	0.28	0.28	0.75
4	25	False	f	f	0.0528442499926313	1	55.0	54.0	-1.0	NE	50	(256, 256)	0.28	0.28	0.75
4	25	False	j	j	0.2578722920152358	1	55.0	56.0	1.0	NE	50	(256, 256)	0.28	0.28	0.75
4	25	False	j	f	0.3036736249923706	0	55.0	56.0	1.0	NE	50	(256, 256)	0.28	0.28	0.75
4	25	False	j	j	0.058053667016793	1	55.0	56.0	1.0	SW	50	(256, 256)	0.28	0.28	0.75
4	25	False	f	f	0.0599669590010307	1	55.0	54.0	-1.0	SW	50	(256, 256)	0.28	0.28	0.75
4	25	False	j	j	0.0692794169881381	1	55.0	56.0	1.0	SW	50	(256, 256)	0.28	0.28	0.75
4	25	False	f	f	0.2459970000199973	1	55.0	54.0	-1.0	SW	50	(256, 256)	0.28	0.28	0.75
4	25	False	f	j	0.2781750420108437	0	55.0	54.0	-1.0	SW	50	(256, 256)	0.28	0.28	0.75
4	25	False	f	f	0.1801593330455944	1	55.0	54.0	-1.0	SW	50	(256, 256)	0.28	0.28	0.75
4	25	False	f	j	0.1918994170264341	0	55.0	54.0	-1.0	NE	50	(256, 256)	0.28	0.28	0.75
4	25	False	f	j	0.0366419160272926	0	55.0	54.0	-1.0	NE	50	(256, 256)	0.28	0.28	0.75
4	25	False	f	f	0.2635393749806098	1	55.0	54.0	-1.0	SW	50	(256, 256)	0.28	0.28	0.75
4	25	False	j	f	0.3804692500270903	0	55.0	56.0	1.0	SW	50	(256, 256)	0.28	0.28	0.75
4	25	False	f	f	0.3304195000091567	1	55.0	54.0	-1.0	NE	50	(256, 256)	0.28	0.28	0.75
4	25	False	f	j	0.1103827920160256	0	55.0	54.0	-1.0	SW	50	(256, 256)	0.28	0.28	0.75
4	25	False	j	j	0.2691100839874707	1	55.0	56.0	1.0	NE	50	(256, 256)	0.28	0.28	0.75
4	25	False	f	f	0.3529214999871328	1	55.0	54.0	-1.0	SW	50	(256, 256)	0.28	0.28	0.75
4	25	False	f	j	0.4051263330038637	0	55.0	54.0	-1.0	NE	50	(256, 256)	0.28	0.28	0.75
4	25	False	f	f	0.275831000006292	1	55.0	54.0	-1.0	NE	50	(256, 256)	0.28	0.28	0.75
4	25	False	f	f	0.2724967080284841	1	55.0	54.0	-1.0	SW	50	(256, 256)	0.28	0.28	0.75
4	25	False	f	f	0.2824624170316383	1	55.0	54.0	-1.0	SW	50	(256, 256)	0.28	0.28	0.75
4	25	False	f	f	0.077344041026663	1	55.0	54.0	-1.0	SW	50	(256, 256)	0.28	0.28	0.75
4	25	False	j	j	0.2319140000035986	1	55.0	56.0	1.0	NE	50	(256, 256)	0.28	0.28	0.75
4	25	False	j	j	0.2488335839589126	1	55.0	56.0	1.0	NE	50	(256, 256)	0.28	0.28	0.75
4	25	False	j	j	0.1909175830078311	1	55.0	56.0	1.0	NE	50	(256, 256)	0.28	0.28	0.75
4	25	False	j	f	0.2079266250366345	0	55.0	56.0	1.0	SW	50	(256, 256)	0.28	0.28	0.75
4	25	False	f	f	0.1953427090193145	1	55.0	54.0	-1.0	NE	50	(256, 256)	0.28	0.28	0.75
4	25	False	j	j	0.1919306670315563	1	55.0	56.0	1.0	SW	50	(256, 256)	0.28	0.28	0.75
4	25	False	f	f	0.0770231659989804	1	55.0	54.0	-1.0	SW	50	(256, 256)	0.28	0.28	0.75
4	25	False	j	f	0.2940862090326845	0	55.0	56.0	1.0	NE	50	(256, 256)	0.28	0.28	0.75
4	25	False	j	j	0.5624307499965653	1	55.0	56.0	1.0	SW	50	(256, 256)	0.28	0.28	0.75
4	25	False	j	j	0.4072243749978952	1	55.0	56.0	1.0	SW	50	(256, 256)	0.28	0.28	0.75
4	25	False	j	f	0.105421166983433	0	55.0	56.0	1.0	NE	50	(256, 256)	0.28	0.28	0.75
4	25	False	f	f	0.2537928749807179	1	55.0	54.0	-1.0	SW	50	(256, 256)	0.28	0.28	0.75
4	25	False	j	j	0.2135000830166973	1	55.0	56.0	1.0	NE	50	(256, 256)	0.28	0.28	0.75
4	25	False	f	f	0.2596758750150911	1	55.0	54.0	-1.0	NE	50	(256, 256)	0.28	0.28	0.75
4	25	False	j	j	0.1613307499792426	1	55.0	56.0	1.0	SW	50	(256, 256)	0.28	0.28	0.75
4	25	False	f	f	0.2516167500289157	1	55.0	54.0	-1.0	SW	50	(256, 256)	0.28	0.28	0.75
4	25	False	f	f	0.2611057090107351	1	55.0	54.0	-1.0	SW	50	(256, 256)	0.28	0.28	0.75
4	25	False	j	j	0.0072801249916665	1	55.0	56.0	1.0	SW	50	(256, 256)	0.28	0.28	0.75
4	25	False	j	j	0.2196528330096043	1	55.0	56.0	1.0	NE	50	(256, 256)	0.28	0.28	0.75
4	25	False	j	j	0.2140554170473478	1	55.0	56.0	1.0	SW	50	(256, 256)	0.28	0.28	0.75
4	25	False	f	j	0.0212012080010026	0	55.0	54.0	-1.0	SW	50	(256, 256)	0.28	0.28	0.75
4	25	False	j	j	0.2826065420522354	1	55.0	56.0	1.0	SW	50	(256, 256)	0.28	0.28	0.75
4	25	False	j	f	0.29057033295976	0	55.0	56.0	1.0	SW	50	(256, 256)	0.28	0.28	0.75
4	25	False	j	f	0.269722708966583	0	55.0	56.0	1.0	SW	50	(256, 256)	0.28	0.28	0.75
4	25	False	f	j	0.6009004579973407	0	55.0	54.0	-1.0	NE	50	(256, 256)	0.28	0.28	0.75
4	25	False	f	f	0.2614718749537132	1	55.0	54.0	-1.0	SW	50	(256, 256)	0.28	0.28	0.75
4	25	False	j	f	0.0756660000188276	0	55.0	56.0	1.0	SW	50	(256, 256)	0.28	0.28	0.75
4	25	False	f	f	0.6272142499801703	1	55.0	54.0	-1.0	NE	50	(256, 256)	0.28	0.28	0.75
4	25	False	j	f	0.1701447080122307	0	55.0	56.0	1.0	NE	50	(256, 256)	0.28	0.28	0.75
4	25	False	j	j	0.1049403329961933	1	55.0	56.0	1.0	NE	50	(256, 256)	0.28	0.28	0.75
4	25	False	j	j	0.2320692079956643	1	55.0	56.0	1.0	SW	50	(256, 256)	0.28	0.28	0.75
4	25	False	f	j	0.1329642090131528	0	55.0	54.0	-1.0	NE	50	(256, 256)	0.28	0.28	0.75
4	25	False	f	f	0.3934312500059604	1	55.0	54.0	-1.0	SW	50	(256, 256)	0.28	0.28	0.75
4	25	False	f	f	0.2662952090031467	1	55.0	54.0	-1.0	NE	50	(256, 256)	0.28	0.28	0.75
4	25	False	j	f	0.2927405000082217	0	55.0	56.0	1.0	NE	50	(256, 256)	0.28	0.28	0.75
4	25	False	j	j	0.1639501669560559	1	55.0	56.0	1.0	SW	50	(256, 256)	0.28	0.28	0.75
4	25	False	f	f	0.0150130830006673	1	55.0	54.0	-1.0	SW	50	(256, 256)	0.28	0.28	0.75
4	25	False	f	f	0.2800061670131981	1	55.0	54.0	-1.0	NE	50	(256, 256)	0.28	0.28	0.75
4	25	False	f	j	0.5127211670042016	0	55.0	54.0	-1.0	NE	50	(256, 256)	0.28	0.28	0.75
4	25	False	f	j	0.2204589169705286	0	55.0	54.0	-1.0	SW	50	(256, 256)	0.28	0.28	0.75
4	25	False	j	j	0.1488054580404423	1	55.0	56.0	1.0	SW	50	(256, 256)	0.28	0.28	0.75
4	25	False	j	j	0.13533679099055	1	55.0	56.0	1.0	NE	50	(256, 256)	0.28	0.28	0.75
4	25	False	f	f	0.0338712080265395	1	55.0	54.0	-1.0	SW	50	(256, 256)	0.28	0.28	0.75
4	25	False	f	j	0.0194889999693259	0	55.0	54.0	-1.0	SW	50	(256, 256)	0.28	0.28	0.75
4	25	False	j	j	0.0658634579740464	1	55.0	56.0	1.0	NE	50	(256, 256)	0.28	0.28	0.75
4	25	False	f	f	0.2248586659552529	1	55.0	54.0	-1.0	NE	50	(256, 256)	0.28	0.28	0.75
4	25	False	f	f	0.0190824170131236	1	55.0	54.0	-1.0	SW	50	(256, 256)	0.28	0.28	0.75
4	25	False	f	j	0.2545141250011511	0	55.0	54.0	-1.0	SW	50	(256, 256)	0.28	0.28	0.75
4	25	False	f	f	0.0749206659966148	1	55.0	54.0	-1.0	SW	50	(256, 256)	0.28	0.28	0.75
4	25	False	j	j	0.1404351670062169	1	55.0	56.0	1.0	NE	50	(256, 256)	0.28	0.28	0.75
4	25	False	j	f	0.2198049169965088	0	55.0	56.0	1.0	SW	50	(256, 256)	0.28	0.28	0.75
4	25	False	f	j	0.3343894999707117	0	55.0	54.0	-1.0	NE	50	(256, 256)	0.28	0.28	0.75
4	25	False	f	f	0.1884400830022059	1	55.0	54.0	-1.0	SW	50	(256, 256)	0.28	0.28	0.75
4	25	False	f	j	0.0184886670322157	0	55.0	54.0	-1.0	NE	50	(256, 256)	0.28	0.28	0.75
4	25	False	j	j	0.5732787909801118	1	55.0	56.0	1.0	NE	50	(256, 256)	0.28	0.28	0.75
4	25	False	f	f	0.0770351250539533	1	55.0	54.0	-1.0	SW	50	(256, 256)	0.28	0.28	0.75
4	25	False	f	j	0.0208031250513158	0	55.0	54.0	-1.0	SW	50	(256, 256)	0.28	0.28	0.75
4	25	False	j	j	0.3805191249703057	1	55.0	56.0	1.0	SW	50	(256, 256)	0.28	0.28	0.75
4	25	False	j	j	0.083531167008914	1	55.0	56.0	1.0	NE	50	(256, 256)	0.28	0.28	0.75
4	25	False	j	j	0.1108560830471105	1	55.0	56.0	1.0	SW	50	(256, 256)	0.28	0.28	0.75
4	25	False	j	f	0.2971027080202475	0	55.0	56.0	1.0	SW	50	(256, 256)	0.28	0.28	0.75
4	25	False	j	j	0.2381626249989494	1	55.0	56.0	1.0	NE	50	(256, 256)	0.28	0.28	0.75
4	25	False	j	f	0.25819170800969	0	55.0	56.0	1.0	NE	50	(256, 256)	0.28	0.28	0.75
4	25	False	j	j	0.127728457970079	1	55.0	56.0	1.0	SW	50	(256, 256)	0.28	0.28	0.75
4	25	False	f	f	0.0581237919977866	1	55.0	54.0	-1.0	SW	50	(256, 256)	0.28	0.28	0.75
4	25	False	j	f	0.2736637920024805	0	55.0	56.0	1.0	SW	50	(256, 256)	0.28	0.28	0.75
4	25	False	j	j	0.2205266669625416	1	55.0	56.0	1.0	NE	50	(256, 256)	0.28	0.28	0.75
4	25	False	f	j	0.6294555410277098	0	55.0	54.0	-1.0	NE	50	(256, 256)	0.28	0.28	0.75
4	25	False	f	f	0.0471837499644607	1	55.0	54.0	-1.0	SW	50	(256, 256)	0.28	0.28	0.75
4	25	False	j	j	0.3703221249743365	1	55.0	56.0	1.0	SW	50	(256, 256)	0.28	0.28	0.75
4	25	False	f	f	0.1304753749864176	1	55.0	54.0	-1.0	NE	50	(256, 256)	0.28	0.28	0.75
4	25	False	f	f	0.2110905840527266	1	55.0	54.0	-1.0	SW	50	(256, 256)	0.28	0.28	0.75
4	25	False	j	j	0.1343321669846773	1	55.0	56.0	1.0	SW	50	(256, 256)	0.28	0.28	0.75
4	25	False	f	j	0.2654041250352748	0	55.0	54.0	-1.0	NE	50	(256, 256)	0.28	0.28	0.75
4	25	False	j	j	0.2460430830251425	1	55.0	56.0	1.0	SW	50	(256, 256)	0.28	0.28	0.75
4	25	False	j	f	0.0688902499969117	0	55.0	56.0	1.0	SW	50	(256, 256)	0.28	0.28	0.75
4	25	False	f	f	0.2397432919824496	1	55.0	54.0	-1.0	NE	50	(256, 256)	0.28	0.28	0.75
4	25	False	f	f	0.1585724999895319	1	55.0	54.0	-1.0	SW	50	(256, 256)	0.28	0.28	0.75
4	25	False	j	j	0.2337449589977041	1	55.0	56.0	1.0	SW	50	(256, 256)	0.28	0.28	0.75
4	25	False	j	j	0.2005301669705659	1	55.0	56.0	1.0	NE	50	(256, 256)	0.28	0.28	0.75
4	25	False	j	j	0.2070497090462595	1	55.0	56.0	1.0	NE	50	(256, 256)	0.28	0.28	0.75
4	25	False	f	j	0.0940162500482983	0	55.0	54.0	-1.0	NE	50	(256, 256)	0.28	0.28	0.75
4	25	False	f	f	0.0886895839939825	1	55.0	54.0	-1.0	NE	50	(256, 256)	0.28	0.28	0.75
4	25	False	j	j	0.1823479579761624	1	55.0	56.0	1.0	NE	50	(256, 256)	0.28	0.28	0.75
4	25	False	j	j	0.1130483340239152	1	55.0	56.0	1.0	NE	50	(256, 256)	0.28	0.28	0.75
4	25	False	j	j	0.1037996670347638	1	55.0	56.0	1.0	NE	50	(256, 256)	0.28	0.28	0.75
4	25	False	f	f	0.2012798339710571	1	55.0	54.0	-1.0	NE	50	(256, 256)	0.28	0.28	0.75
4	25	False	j	j	0.2133962080115452	1	55.0	56.0	1.0	NE	50	(256, 256)	0.28	0.28	0.75
4	25	False	j	j	0.1931843750062398	1	55.0	56.0	1.0	NE	50	(256, 256)	0.28	0.28	0.75
4	25	False	f	f	0.0914575839997269	1	55.0	54.0	-1.0	NE	50	(256, 256)	0.28	0.28	0.75
4	25	False	f	j	0.2121117089991457	0	55.0	54.0	-1.0	SW	50	(256, 256)	0.28	0.28	0.75
4	25	False	j	f	0.1508449579705484	0	55.0	56.0	1.0	NE	50	(256, 256)	0.28	0.28	0.75
4	25	False	j	j	0.049902333994396	1	55.0	56.0	1.0	SW	50	(256, 256)	0.28	0.28	0.75
4	25	False	f	f	0.2409906670218333	1	55.0	54.0	-1.0	SW	50	(256, 256)	0.28	0.28	0.75
4	25	False	f	f	0.0985729589592665	1	55.0	54.0	-1.0	SW	50	(256, 256)	0.28	0.28	0.75
4	25	False	f	f	0.2199715419556014	1	55.0	54.0	-1.0	SW	50	(256, 256)	0.28	0.28	0.75
4	25	False	j	j	0.0262296250439248	1	55.0	56.0	1.0	SW	50	(256, 256)	0.28	0.28	0.75
4	25	False	f	j	0.6161032090312801	0	55.0	54.0	-1.0	NE	50	(256, 256)	0.28	0.28	0.75
4	25	False	f	f	0.1986155830090865	1	55.0	54.0	-1.0	SW	50	(256, 256)	0.28	0.28	0.75
4	25	False	f	f	0.2281449579750187	1	55.0	54.0	-1.0	NE	50	(256, 256)	0.28	0.28	0.75
4	25	False	f	j	0.2301551669952459	0	55.0	54.0	-1.0	NE	50	(256, 256)	0.28	0.28	0.75
4	25	False	f	f	0.0554714160389266	1	55.0	54.0	-1.0	NE	50	(256, 256)	0.28	0.28	0.75
4	25	False	j	j	0.1451032499899156	1	55.0	56.0	1.0	SW	50	(256, 256)	0.28	0.28	0.75
4	25	False	j	f	0.2752642089617438	0	55.0	56.0	1.0	SW	50	(256, 256)	0.28	0.28	0.75
4	25	False	f	j	0.1037413750309497	0	55.0	54.0	-1.0	SW	50	(256, 256)	0.28	0.28	0.75
4	25	False	j	f	0.0292466250248253	0	55.0	56.0	1.0	SW	50	(256, 256)	0.28	0.28	0.75
4	25	False	f	j	0.2750219579902477	0	55.0	54.0	-1.0	NE	50	(256, 256)	0.28	0.28	0.75
4	25	False	j	j	0.6847968330257572	1	55.0	56.0	1.0	SW	50	(256, 256)	0.28	0.28	0.75
4	25	False	f	j	0.2649425829877145	0	55.0	54.0	-1.0	SW	50	(256, 256)	0.28	0.28	0.75
4	25	False	j	f	0.2649489170289598	0	55.0	56.0	1.0	NE	50	(256, 256)	0.28	0.28	0.75
4	25	False	j	j	0.1019877499784343	1	55.0	56.0	1.0	NE	50	(256, 256)	0.28	0.28	0.75
4	25	False	f	f	0.1564790409756824	1	55.0	54.0	-1.0	SW	50	(256, 256)	0.28	0.28	0.75
4	25	False	j	j	0.03623399999924	1	55.0	56.0	1.0	SW	50	(256, 256)	0.28	0.28	0.75
4	25	False	j	j	0.201779292023275	1	55.0	56.0	1.0	NE	50	(256, 256)	0.28	0.28	0.75
4	25	False	f	f	0.1364408750087022	1	55.0	54.0	-1.0	SW	50	(256, 256)	0.28	0.28	0.75
4	25	False	j	f	0.2443232910009101	0	55.0	56.0	1.0	NE	50	(256, 256)	0.28	0.28	0.75
4	25	False	j	f	0.0666770410025492	0	55.0	56.0	1.0	SW	50	(256, 256)	0.28	0.28	0.75
4	25	False	f	j	0.1029775830102153	0	55.0	54.0	-1.0	NE	50	(256, 256)	0.28	0.28	0.75
4	25	False	f	j	0.2620908329845406	0	55.0	54.0	-1.0	NE	50	(256, 256)	0.28	0.28	0.75
4	25	False	f	f	0.3323222499457188	1	55.0	54.0	-1.0	NE	50	(256, 256)	0.28	0.28	0.75
4	25	False	j	j	0.2319108340307138	1	55.0	56.0	1.0	SW	50	(256, 256)	0.28	0.28	0.75
4	25	False	f	j	0.23883820802439	0	55.0	54.0	-1.0	NE	50	(256, 256)	0.28	0.28	0.75
4	25	False	f	j	0.4501564580132253	0	55.0	54.0	-1.0	SW	50	(256, 256)	0.28	0.28	0.75
4	25	False	f	j	0.2015851670294068	0	55.0	54.0	-1.0	SW	50	(256, 256)	0.28	0.28	0.75
4	25	False	j	j	0.2159116669790819	1	55.0	56.0	1.0	NE	50	(256, 256)	0.28	0.28	0.75
4	25	False	f	f	0.1726912910235114	1	55.0	54.0	-1.0	NE	50	(256, 256)	0.28	0.28	0.75
4	25	False	f	f	0.1637225840240717	1	55.0	54.0	-1.0	NE	50	(256, 256)	0.28	0.28	0.75
4	25	False	j	j	0.1530421249917708	1	55.0	56.0	1.0	NE	50	(256, 256)	0.28	0.28	0.75
4	25	False	j	j	0.1558318330207839	1	55.0	56.0	1.0	NE	50	(256, 256)	0.28	0.28	0.75
4	25	False	j	j	0.2277149999863468	1	55.0	56.0	1.0	NE	50	(256, 256)	0.28	0.28	0.75
4	25	False	f	j	0.0653741669957526	0	55.0	54.0	-1.0	NE	50	(256, 256)	0.28	0.28	0.75
4	25	False	j	j	0.147568832966499	1	55.0	56.0	1.0	NE	50	(256, 256)	0.28	0.28	0.75
4	25	False	f	f	0.0191739999572746	1	55.0	54.0	-1.0	NE	50	(256, 256)	0.28	0.28	0.75
4	25	False	f	j	0.3165941659826785	0	55.0	54.0	-1.0	NE	50	(256, 256)	0.28	0.28	0.75
4	25	False	f	j	0.2973904579994268	0	55.0	54.0	-1.0	NE	50	(256, 256)	0.28	0.28	0.75
4	25	False	j	j	0.2290919590159319	1	55.0	56.0	1.0	SW	50	(256, 256)	0.28	0.28	0.75
4	25	False	f	f	0.0100205409689806	1	55.0	54.0	-1.0	SW	50	(256, 256)	0.28	0.28	0.75
4	25	False	f	f	0.1123906249995343	1	55.0	54.0	-1.0	NE	50	(256, 256)	0.28	0.28	0.75
4	25	False	j	j	0.1425591250299476	1	55.0	56.0	1.0	NE	50	(256, 256)	0.28	0.28	0.75
4	25	False	j	f	0.207238542032428	0	55.0	56.0	1.0	SW	50	(256, 256)	0.28	0.28	0.75
4	25	False	f	f	0.2156436250079423	1	55.0	54.0	-1.0	SW	50	(256, 256)	0.28	0.28	0.75
4	25	False	f	j	1.2458706670440731	0	55.0	54.0	-1.0	NE	50	(256, 256)	0.28	0.28	0.75
4	25	False	j	j	0.2279696670011617	1	55.0	56.0	1.0	SW	50	(256, 256)	0.28	0.28	0.75
4	25	False	f	f	0.1626790420268662	1	55.0	54.0	-1.0	NE	50	(256, 256)	0.28	0.28	0.75
4	25	False	j	j	0.0287164999754168	1	55.0	56.0	1.0	SW	50	(256, 256)	0.28	0.28	0.75
4	25	False	j	f	0.0195098339463584	0	55.0	56.0	1.0	SW	50	(256, 256)	0.28	0.28	0.75
4	25	False	j	j	0.0255427499650977	1	55.0	56.0	1.0	SW	50	(256, 256)	0.28	0.28	0.75
4	25	False	f	j	0.12106545799179	0	55.0	54.0	-1.0	SW	50	(256, 256)	0.28	0.28	0.75
4	25	False	f	j	0.0994695000117644	0	55.0	54.0	-1.0	NE	50	(256, 256)	0.28	0.28	0.75
4	25	False	f	j	0.2191447500372305	0	55.0	54.0	-1.0	NE	50	(256, 256)	0.28	0.28	0.75
4	25	False	j	j	0.0369480419903993	1	55.0	56.0	1.0	SW	50	(256, 256)	0.28	0.28	0.75
4	25	False	j	j	0.2147227080422453	1	55.0	56.0	1.0	NE	50	(256, 256)	0.28	0.28	0.75
4	25	False	j	j	0.3503923750249669	1	55.0	56.0	1.0	SW	50	(256, 256)	0.28	0.28	0.75
4	25	False	j	f	0.5174872089992277	0	55.0	56.0	1.0	SW	50	(256, 256)	0.28	0.28	0.75
4	25	False	j	j	0.1669997919816523	1	55.0	56.0	1.0	SW	50	(256, 256)	0.28	0.28	0.75
4	25	False	f	f	0.1542809579987079	1	55.0	54.0	-1.0	SW	50	(256, 256)	0.28	0.28	0.75
4	25	False	f	f	0.0224512090208008	1	55.0	54.0	-1.0	SW	50	(256, 256)	0.28	0.28	0.75
4	25	False	f	f	0.0599274159758351	1	55.0	54.0	-1.0	SW	50	(256, 256)	0.28	0.28	0.75
4	25	False	j	j	0.2536976659903303	1	55.0	56.0	1.0	NE	50	(256, 256)	0.28	0.28	0.75
4	25	False	f	j	0.3280598749988712	0	55.0	54.0	-1.0	NE	50	(256, 256)	0.28	0.28	0.75
4	25	False	f	f	0.222898207954131	1	55.0	54.0	-1.0	NE	50	(256, 256)	0.28	0.28	0.75
4	25	False	j	j	0.0308450419688597	1	55.0	56.0	1.0	SW	50	(256, 256)	0.28	0.28	0.75
4	25	False	f	j	0.118642249959521	0	55.0	54.0	-1.0	SW	50	(256, 256)	0.28	0.28	0.75
4	25	False	f	j	0.1269282919820398	0	55.0	54.0	-1.0	NE	50	(256, 256)	0.28	0.28	0.75
4	25	False	f	f	0.2517556250095367	1	55.0	54.0	-1.0	NE	50	(256, 256)	0.28	0.28	0.75
4	25	False	f	f	0.2791728339507244	1	55.0	54.0	-1.0	NE	50	(256, 256)	0.28	0.28	0.75
4	25	False	f	f	0.1784476659959182	1	55.0	54.0	-1.0	NE	50	(256, 256)	0.28	0.28	0.75
4	25	False	j	j	0.1412645410164259	1	55.0	56.0	1.0	SW	50	(256, 256)	0.28	0.28	0.75
4	25	False	j	j	0.5481108329840936	1	55.0	56.0	1.0	SW	50	(256, 256)	0.28	0.28	0.75
4	25	False	j	j	0.2445451249950565	1	55.0	56.0	1.0	NE	50	(256, 256)	0.28	0.28	0.75
4	25	False	j	j	0.2618290000245906	1	55.0	56.0	1.0	SW	50	(256, 256)	0.28	0.28	0.75
4	25	False	f	j	0.1433673750143498	0	55.0	54.0	-1.0	NE	50	(256, 256)	0.28	0.28	0.75
4	25	False	f	j	0.1936039170250296	0	55.0	54.0	-1.0	NE	50	(256, 256)	0.28	0.28	0.75
4	25	False	j	j	0.0170253329561091	1	55.0	56.0	1.0	SW	50	(256, 256)	0.28	0.28	0.75
4	25	False	f	j	0.1810227919486351	0	55.0	54.0	-1.0	NE	50	(256, 256)	0.28	0.28	0.75
4	25	False	f	f	0.2640967919724062	1	55.0	54.0	-1.0	SW	50	(256, 256)	0.28	0.28	0.75
4	25	False	f	j	0.1759898329619318	0	55.0	54.0	-1.0	NE	50	(256, 256)	0.28	0.28	0.75
4	25	False	j	j	0.0067920830333605	1	55.0	56.0	1.0	SW	50	(256, 256)	0.28	0.28	0.75
4	25	False	j	j	0.2128548750188201	1	55.0	56.0	1.0	NE	50	(256, 256)	0.28	0.28	0.75
4	25	False	j	j	0.0152089169714599	1	55.0	56.0	1.0	NE	50	(256, 256)	0.28	0.28	0.75
4	25	False	j	j	0.2632347500184551	1	55.0	56.0	1.0	NE	50	(256, 256)	0.28	0.28	0.75
4	25	False	j	f	0.3797843749634921	0	55.0	56.0	1.0	SW	50	(256, 256)	0.28	0.28	0.75
4	25	False	f	j	0.2356052079703658	0	55.0	54.0	-1.0	NE	50	(256, 256)	0.28	0.28	0.75
4	25	False	f	j	0.3575201670173555	0	55.0	54.0	-1.0	NE	50	(256, 256)	0.28	0.28	0.75
4	25	False	f	f	0.2051263749599456	1	55.0	54.0	-1.0	SW	50	(256, 256)	0.28	0.28	0.75
4	25	False	f	j	0.2679467500420287	0	55.0	54.0	-1.0	NE	50	(256, 256)	0.28	0.28	0.75
4	25	False	j	j	0.2376078749657608	1	55.0	56.0	1.0	NE	50	(256, 256)	0.28	0.28	0.75
4	25	False	f	f	0.1964707080041989	1	55.0	54.0	-1.0	SW	50	(256, 256)	0.28	0.28	0.75
4	25	False	j	j	0.2779828329803422	1	55.0	56.0	1.0	SW	50	(256, 256)	0.28	0.28	0.75
4	25	False	f	f	0.0612355410121381	1	55.0	54.0	-1.0	SW	50	(256, 256)	0.28	0.28	0.75
4	25	False	f	j	0.2576629589893855	0	55.0	54.0	-1.0	SW	50	(256, 256)	0.28	0.28	0.75
4	25	False	j	f	0.1659458329668268	0	55.0	56.0	1.0	SW	50	(256, 256)	0.28	0.28	0.75
4	25	False	j	j	0.2456448749871924	1	55.0	56.0	1.0	NE	50	(256, 256)	0.28	0.28	0.75
4	25	False	f	f	0.1496917500044219	1	55.0	54.0	-1.0	NE	50	(256, 256)	0.28	0.28	0.75
4	25	False	f	j	0.4732945840223692	0	55.0	54.0	-1.0	NE	50	(256, 256)	0.28	0.28	0.75
4	25	False	j	j	0.1362099170219153	1	55.0	56.0	1.0	SW	50	(256, 256)	0.28	0.28	0.75
4	25	False	f	f	0.2156076669925823	1	55.0	54.0	-1.0	SW	50	(256, 256)	0.28	0.28	0.75
4	25	False	j	j	0.1061364170163869	1	55.0	56.0	1.0	SW	50	(256, 256)	0.28	0.28	0.75
4	25	False	f	j	0.2794962080079131	0	55.0	54.0	-1.0	NE	50	(256, 256)	0.28	0.28	0.75
4	25	False	f	f	0.8703959159902297	1	55.0	54.0	-1.0	SW	50	(256, 256)	0.28	0.28	0.75
4	25	False	f	j	0.2758906670496799	0	55.0	54.0	-1.0	SW	50	(256, 256)	0.28	0.28	0.75
4	25	False	f	j	0.2154590829741209	0	55.0	54.0	-1.0	SW	50	(256, 256)	0.28	0.28	0.75
4	25	False	f	f	0.1186859579756856	1	55.0	54.0	-1.0	SW	50	(256, 256)	0.28	0.28	0.75
4	25	False	f	f	0.1841832500067539	1	55.0	54.0	-1.0	NE	50	(256, 256)	0.28	0.28	0.75
4	25	False	f	f	0.2523599170381203	1	55.0	54.0	-1.0	SW	50	(256, 256)	0.28	0.28	0.75
4	25	False	f	j	0.2853879170143045	0	55.0	54.0	-1.0	NE	50	(256, 256)	0.28	0.28	0.75
4	25	False	j	j	0.1990509580355137	1	55.0	56.0	1.0	SW	50	(256, 256)	0.28	0.28	0.75
4	25	False	f	f	0.0538467909791506	1	55.0	54.0	-1.0	NE	50	(256, 256)	0.28	0.28	0.75
4	25	False	f	f	0.2081237909733317	1	55.0	54.0	-1.0	NE	50	(256, 256)	0.28	0.28	0.75
4	25	False	j	j	0.3168910829699598	1	55.0	56.0	1.0	SW	50	(256, 256)	0.28	0.28	0.75
4	25	False	f	j	0.0421560840331949	0	55.0	54.0	-1.0	SW	50	(256, 256)	0.28	0.28	0.75
4	25	False	j	j	0.4029774160007946	1	55.0	56.0	1.0	SW	50	(256, 256)	0.28	0.28	0.75
4	25	False	f	f	0.0665376659599132	1	55.0	54.0	-1.0	NE	50	(256, 256)	0.28	0.28	0.75
4	25	False	f	f	0.3565008339937776	1	55.0	54.0	-1.0	SW	50	(256, 256)	0.28	0.28	0.75
4	25	False	j	j	0.2933619999676011	1	55.0	56.0	1.0	NE	50	(256, 256)	0.28	0.28	0.75
