# Supplementary material for: The curriculum effect in visual learning: The role of readout dimensionality
Source: PLoS Comput Biol. 2026 Jul 24;22(7):e1014553. doi: 10.1371/journal.pcbi.1014553 (PMC13432104; doi:10.1371/journal.pcbi.1014553)
Supplement: S1 Data — (ZIP) [file pcbi.1014553.s009.zip › Data_Final_for_Repository/Sequential_subjects/Subject004/20241112_Subject004_SEQ_Day_1.csv]

Participant ID	Age	Train	Correct Response	Response	Response time (s)	Correct	Reference Angle (deg)	Orientation (deg)	Angle Separation (deg)	Corner	Viewing Distance (cm)	Stimulus Size (px)	Fixation Time	Probe Time	Cue Time
4	25	True	j	f	0.3034421670017764	0	-35.0	-30.0	5.0	SE	50	(256, 256)	0.28	0.28	0.75
4	25	True	f	f	0.6014444580068812	1	-35.0	-40.0	-5.0	NW	50	(256, 256)	0.28	0.28	0.75
4	25	True	f	f	0.2840163340151775	1	-35.0	-40.0	-5.0	NW	50	(256, 256)	0.28	0.28	0.75
4	25	True	j	f	0.3797403330099769	0	-35.0	-30.0	5.0	NW	50	(256, 256)	0.28	0.28	0.75
4	25	True	j	j	0.2423395839869044	1	-35.0	-30.0	5.0	NW	50	(256, 256)	0.28	0.28	0.75
4	25	True	j	j	0.2896844999922905	1	-35.0	-30.0	5.0	NW	50	(256, 256)	0.28	0.28	0.75
4	25	True	f	f	0.2768141249835025	1	-35.0	-40.0	-5.0	SE	50	(256, 256)	0.28	0.28	0.75
4	25	True	f	f	0.6194659589964431	1	-35.0	-40.0	-5.0	SE	50	(256, 256)	0.28	0.28	0.75
4	25	True	j	j	0.2371313329786062	1	-35.0	-30.0	5.0	SE	50	(256, 256)	0.28	0.28	0.75
4	25	True	j	j	0.2480940410168841	1	-35.0	-30.0	5.0	NW	50	(256, 256)	0.28	0.28	0.75
4	25	True	j	f	0.3622996670019347	0	-35.0	-30.0	5.0	NW	50	(256, 256)	0.28	0.28	0.75
4	25	True	f	f	0.2670284580090083	1	-35.0	-40.0	-5.0	SE	50	(256, 256)	0.28	0.28	0.75
4	25	True	f	f	0.2837227919953875	1	-35.0	-40.0	-5.0	NW	50	(256, 256)	0.28	0.28	0.75
4	25	True	f	j	0.2489261250011623	0	-35.0	-40.0	-5.0	SE	50	(256, 256)	0.28	0.28	0.75
4	25	True	j	j	0.2526224580069538	1	-35.0	-30.0	5.0	NW	50	(256, 256)	0.28	0.28	0.75
4	25	True	f	f	0.3261759580054786	1	-35.0	-40.0	-5.0	SE	50	(256, 256)	0.28	0.28	0.75
4	25	True	j	j	0.3954362079966813	1	-35.0	-30.0	5.0	NW	50	(256, 256)	0.28	0.28	0.75
4	25	True	f	f	0.3387798750190995	1	-35.0	-40.0	-5.0	SE	50	(256, 256)	0.28	0.28	0.75
4	25	True	f	f	0.3001878329960163	1	-35.0	-40.0	-5.0	NW	50	(256, 256)	0.28	0.28	0.75
4	25	True	j	j	0.2401402090035844	1	-35.0	-30.0	5.0	SE	50	(256, 256)	0.28	0.28	0.75
4	25	True	j	j	0.2504270409990567	1	-35.0	-30.0	5.0	NW	50	(256, 256)	0.28	0.28	0.75
4	25	True	f	f	0.3607919159985613	1	-35.0	-40.0	-5.0	NW	50	(256, 256)	0.28	0.28	0.75
4	25	True	f	f	0.3658061250171158	1	-35.0	-40.0	-5.0	SE	50	(256, 256)	0.28	0.28	0.75
4	25	True	j	j	0.2520570420019794	1	-35.0	-30.0	5.0	NW	50	(256, 256)	0.28	0.28	0.75
4	25	True	f	f	0.2668863330036402	1	-35.0	-40.0	-5.0	SE	50	(256, 256)	0.28	0.28	0.75
4	25	True	j	j	0.2336027499986812	1	-35.0	-30.0	5.0	NW	50	(256, 256)	0.28	0.28	0.75
4	25	True	j	j	0.2567391250049695	1	-35.0	-30.0	5.0	SE	50	(256, 256)	0.28	0.28	0.75
4	25	True	j	j	0.2474593340011779	1	-35.0	-30.0	5.0	NW	50	(256, 256)	0.28	0.28	0.75
4	25	True	j	f	0.2720584580092691	0	-35.0	-30.0	5.0	NW	50	(256, 256)	0.28	0.28	0.75
4	25	True	f	f	0.2784084579907357	1	-35.0	-40.0	-5.0	NW	50	(256, 256)	0.28	0.28	0.75
4	25	True	f	f	0.2189587500179186	1	-35.0	-40.0	-5.0	SE	50	(256, 256)	0.28	0.28	0.75
4	25	True	j	j	0.4387767080042977	1	-35.0	-30.0	5.0	SE	50	(256, 256)	0.28	0.28	0.75
4	25	True	j	f	0.5103182500170078	0	-35.0	-30.0	5.0	NW	50	(256, 256)	0.28	0.28	0.75
4	25	True	f	f	0.2511904999846592	1	-35.0	-40.0	-5.0	NW	50	(256, 256)	0.28	0.28	0.75
4	25	True	f	f	0.2463227909756824	1	-35.0	-40.0	-5.0	NW	50	(256, 256)	0.28	0.28	0.75
4	25	True	f	f	0.2551209169905633	1	-35.0	-40.0	-5.0	SE	50	(256, 256)	0.28	0.28	0.75
4	25	True	j	f	0.5017257500148844	0	-35.0	-30.0	5.0	NW	50	(256, 256)	0.28	0.28	0.75
4	25	True	j	f	0.2924474160245154	0	-35.0	-30.0	5.0	NW	50	(256, 256)	0.28	0.28	0.75
4	25	True	j	j	0.5039717500039842	1	-35.0	-30.0	5.0	NW	50	(256, 256)	0.28	0.28	0.75
4	25	True	j	j	0.2607156660233158	1	-35.0	-30.0	5.0	SE	50	(256, 256)	0.28	0.28	0.75
4	25	True	j	j	0.2686837500077672	1	-35.0	-30.0	5.0	SE	50	(256, 256)	0.28	0.28	0.75
4	25	True	j	j	0.2566287909867242	1	-35.0	-30.0	5.0	SE	50	(256, 256)	0.28	0.28	0.75
4	25	True	f	f	0.2566996249952353	1	-35.0	-40.0	-5.0	NW	50	(256, 256)	0.28	0.28	0.75
4	25	True	j	j	0.3666629580256995	1	-35.0	-30.0	5.0	NW	50	(256, 256)	0.28	0.28	0.75
4	25	True	f	j	0.2466468749917112	0	-35.0	-40.0	-5.0	SE	50	(256, 256)	0.28	0.28	0.75
4	25	True	j	j	0.3146513749961741	1	-35.0	-30.0	5.0	NW	50	(256, 256)	0.28	0.28	0.75
4	25	True	j	j	0.2454084170167334	1	-35.0	-30.0	5.0	SE	50	(256, 256)	0.28	0.28	0.75
4	25	True	f	f	0.2514327499957289	1	-35.0	-40.0	-5.0	NW	50	(256, 256)	0.28	0.28	0.75
4	25	True	f	f	0.228709290997358	1	-35.0	-40.0	-5.0	NW	50	(256, 256)	0.28	0.28	0.75
4	25	True	f	f	0.2814704159973189	1	-35.0	-40.0	-5.0	SE	50	(256, 256)	0.28	0.28	0.75
4	25	True	f	f	0.2545414589985739	1	-35.0	-40.0	-5.0	SE	50	(256, 256)	0.28	0.28	0.75
4	25	True	f	j	0.2666023340134416	0	-35.0	-40.0	-5.0	SE	50	(256, 256)	0.28	0.28	0.75
4	25	True	f	f	0.3607118329964578	1	-35.0	-40.0	-5.0	SE	50	(256, 256)	0.28	0.28	0.75
4	25	True	j	j	0.2584645829920191	1	-35.0	-30.0	5.0	SE	50	(256, 256)	0.28	0.28	0.75
4	25	True	f	f	0.2629582080116961	1	-35.0	-40.0	-5.0	NW	50	(256, 256)	0.28	0.28	0.75
4	25	True	j	j	0.2362068340007681	1	-35.0	-30.0	5.0	SE	50	(256, 256)	0.28	0.28	0.75
4	25	True	f	f	0.1920160420122556	1	-35.0	-40.0	-5.0	NW	50	(256, 256)	0.28	0.28	0.75
4	25	True	j	j	0.2246986670070327	1	-35.0	-30.0	5.0	SE	50	(256, 256)	0.28	0.28	0.75
4	25	True	f	f	0.1471820829901844	1	-35.0	-40.0	-5.0	NW	50	(256, 256)	0.28	0.28	0.75
4	25	True	j	j	0.2835759589797817	1	-35.0	-30.0	5.0	SE	50	(256, 256)	0.28	0.28	0.75
4	25	True	f	f	0.2390531249984633	1	-35.0	-40.0	-5.0	NW	50	(256, 256)	0.28	0.28	0.75
4	25	True	j	j	0.2264037909917533	1	-35.0	-30.0	5.0	SE	50	(256, 256)	0.28	0.28	0.75
4	25	True	j	j	0.2424158330250065	1	-35.0	-30.0	5.0	SE	50	(256, 256)	0.28	0.28	0.75
4	25	True	f	f	0.1776787920098286	1	-35.0	-40.0	-5.0	NW	50	(256, 256)	0.28	0.28	0.75
4	25	True	j	j	0.234779582999181	1	-35.0	-30.0	5.0	SE	50	(256, 256)	0.28	0.28	0.75
4	25	True	f	f	0.2137710410170257	1	-35.0	-40.0	-5.0	SE	50	(256, 256)	0.28	0.28	0.75
4	25	True	j	j	0.2067678339954	1	-35.0	-30.0	5.0	NW	50	(256, 256)	0.28	0.28	0.75
4	25	True	j	j	0.255304457998136	1	-35.0	-30.0	5.0	SE	50	(256, 256)	0.28	0.28	0.75
4	25	True	j	j	0.3356795420113485	1	-35.0	-30.0	5.0	NW	50	(256, 256)	0.28	0.28	0.75
4	25	True	f	f	0.2778518339910079	1	-35.0	-40.0	-5.0	SE	50	(256, 256)	0.28	0.28	0.75
4	25	True	f	f	0.2319862080039456	1	-35.0	-40.0	-5.0	NW	50	(256, 256)	0.28	0.28	0.75
4	25	True	j	f	0.2671736670017708	0	-35.0	-30.0	5.0	SE	50	(256, 256)	0.28	0.28	0.75
4	25	True	f	f	0.2750801669899374	1	-35.0	-40.0	-5.0	SE	50	(256, 256)	0.28	0.28	0.75
4	25	True	j	f	0.1042358340055216	0	-35.0	-30.0	5.0	NW	50	(256, 256)	0.28	0.28	0.75
4	25	True	j	j	0.2423682090011425	1	-35.0	-30.0	5.0	SE	50	(256, 256)	0.28	0.28	0.75
4	25	True	j	j	0.1643057920155115	1	-35.0	-30.0	5.0	NW	50	(256, 256)	0.28	0.28	0.75
4	25	True	j	j	0.1101473750022705	1	-35.0	-30.0	5.0	NW	50	(256, 256)	0.28	0.28	0.75
4	25	True	f	f	0.4174478750210255	1	-35.0	-40.0	-5.0	SE	50	(256, 256)	0.28	0.28	0.75
4	25	True	j	f	0.0370890000194776	0	-35.0	-30.0	5.0	NW	50	(256, 256)	0.28	0.28	0.75
4	25	True	j	j	0.2681088749959599	1	-35.0	-30.0	5.0	SE	50	(256, 256)	0.28	0.28	0.75
4	25	True	f	f	0.3001929169986397	1	-35.0	-40.0	-5.0	NW	50	(256, 256)	0.28	0.28	0.75
4	25	True	f	j	0.2852864580054302	0	-35.0	-40.0	-5.0	SE	50	(256, 256)	0.28	0.28	0.75
4	25	True	f	f	0.1687797089980449	1	-35.0	-40.0	-5.0	NW	50	(256, 256)	0.28	0.28	0.75
4	25	True	j	f	0.105149832990719	0	-35.0	-30.0	5.0	SE	50	(256, 256)	0.28	0.28	0.75
4	25	True	j	j	0.2262026669923216	1	-35.0	-30.0	5.0	SE	50	(256, 256)	0.28	0.28	0.75
4	25	True	j	j	0.366492000001017	1	-35.0	-30.0	5.0	NW	50	(256, 256)	0.28	0.28	0.75
4	25	True	f	f	0.2220172920206096	1	-35.0	-40.0	-5.0	SE	50	(256, 256)	0.28	0.28	0.75
4	25	True	f	j	0.2168654999986756	0	-35.0	-40.0	-5.0	SE	50	(256, 256)	0.28	0.28	0.75
4	25	True	f	f	0.2076550409838091	1	-35.0	-40.0	-5.0	SE	50	(256, 256)	0.28	0.28	0.75
4	25	True	f	f	0.2563912500045262	1	-35.0	-40.0	-5.0	SE	50	(256, 256)	0.28	0.28	0.75
4	25	True	j	j	0.0377740410040132	1	-35.0	-30.0	5.0	SE	50	(256, 256)	0.28	0.28	0.75
4	25	True	f	f	0.0151695410022512	1	-35.0	-40.0	-5.0	NW	50	(256, 256)	0.28	0.28	0.75
4	25	True	f	f	0.2233758750080596	1	-35.0	-40.0	-5.0	NW	50	(256, 256)	0.28	0.28	0.75
4	25	True	j	j	0.270228750014212	1	-35.0	-30.0	5.0	NW	50	(256, 256)	0.28	0.28	0.75
4	25	True	j	j	0.5094560410070699	1	-35.0	-30.0	5.0	NW	50	(256, 256)	0.28	0.28	0.75
4	25	True	f	f	0.2404155420081224	1	-35.0	-40.0	-5.0	SE	50	(256, 256)	0.28	0.28	0.75
4	25	True	j	j	0.0868303330207709	1	-35.0	-30.0	5.0	SE	50	(256, 256)	0.28	0.28	0.75
4	25	True	f	f	0.1820178340130951	1	-35.0	-40.0	-5.0	SE	50	(256, 256)	0.28	0.28	0.75
4	25	True	j	j	0.2835343329934403	1	-35.0	-30.0	5.0	NW	50	(256, 256)	0.28	0.28	0.75
4	25	True	f	f	0.3055465419893153	1	-35.0	-40.0	-5.0	NW	50	(256, 256)	0.28	0.28	0.75
4	25	True	f	f	0.2237892909906804	1	-35.0	-40.0	-5.0	NW	50	(256, 256)	0.28	0.28	0.75
4	25	True	j	j	0.1924631249858066	1	-35.0	-30.0	5.0	SE	50	(256, 256)	0.28	0.28	0.75
4	25	True	f	f	0.2092994170088786	1	-35.0	-40.0	-5.0	SE	50	(256, 256)	0.28	0.28	0.75
4	25	True	j	j	0.0050547079881653	1	-35.0	-30.0	5.0	NW	50	(256, 256)	0.28	0.28	0.75
4	25	True	f	f	0.2188157500058878	1	-35.0	-40.0	-5.0	SE	50	(256, 256)	0.28	0.28	0.75
4	25	True	f	f	0.0565906249976251	1	-35.0	-40.0	-5.0	SE	50	(256, 256)	0.28	0.28	0.75
4	25	True	j	j	0.2537873330002185	1	-35.0	-30.0	5.0	NW	50	(256, 256)	0.28	0.28	0.75
4	25	True	j	j	0.1358556670020334	1	-35.0	-30.0	5.0	NW	50	(256, 256)	0.28	0.28	0.75
4	25	True	j	j	0.4140966660052072	1	-35.0	-30.0	5.0	SE	50	(256, 256)	0.28	0.28	0.75
4	25	True	j	j	0.2836408750154078	1	-35.0	-30.0	5.0	NW	50	(256, 256)	0.28	0.28	0.75
4	25	True	f	f	0.2105700410029385	1	-35.0	-40.0	-5.0	NW	50	(256, 256)	0.28	0.28	0.75
4	25	True	f	f	0.3790636250050738	1	-35.0	-40.0	-5.0	NW	50	(256, 256)	0.28	0.28	0.75
4	25	True	j	j	0.2278137919784058	1	-35.0	-30.0	5.0	NW	50	(256, 256)	0.28	0.28	0.75
4	25	True	f	f	0.1999320830218494	1	-35.0	-40.0	-5.0	NW	50	(256, 256)	0.28	0.28	0.75
4	25	True	j	j	0.139216291019693	1	-35.0	-30.0	5.0	SE	50	(256, 256)	0.28	0.28	0.75
4	25	True	j	j	0.3387652920209802	1	-35.0	-30.0	5.0	NW	50	(256, 256)	0.28	0.28	0.75
4	25	True	j	j	0.1927163750224281	1	-35.0	-30.0	5.0	NW	50	(256, 256)	0.28	0.28	0.75
4	25	True	j	j	0.3036649579880759	1	-35.0	-30.0	5.0	NW	50	(256, 256)	0.28	0.28	0.75
4	25	True	j	f	0.2025365829758811	0	-35.0	-30.0	5.0	NW	50	(256, 256)	0.28	0.28	0.75
4	25	True	j	j	0.3404320839908905	1	-35.0	-30.0	5.0	NW	50	(256, 256)	0.28	0.28	0.75
4	25	True	j	j	0.2823608339822385	1	-35.0	-30.0	5.0	NW	50	(256, 256)	0.28	0.28	0.75
4	25	True	j	j	0.4236076669767499	1	-35.0	-30.0	5.0	SE	50	(256, 256)	0.28	0.28	0.75
4	25	True	f	f	0.7402586670068558	1	-35.0	-40.0	-5.0	NW	50	(256, 256)	0.28	0.28	0.75
4	25	True	j	j	0.3276087499980349	1	-35.0	-30.0	5.0	NW	50	(256, 256)	0.28	0.28	0.75
4	25	True	j	j	0.2661040840030182	1	-35.0	-30.0	5.0	SE	50	(256, 256)	0.28	0.28	0.75
4	25	True	f	f	0.1996684999903664	1	-35.0	-40.0	-5.0	NW	50	(256, 256)	0.28	0.28	0.75
4	25	True	f	f	0.0555715420050546	1	-35.0	-40.0	-5.0	SE	50	(256, 256)	0.28	0.28	0.75
4	25	True	f	j	0.2292006660136394	0	-35.0	-40.0	-5.0	SE	50	(256, 256)	0.28	0.28	0.75
4	25	True	j	j	0.2434327079972718	1	-35.0	-30.0	5.0	SE	50	(256, 256)	0.28	0.28	0.75
4	25	True	f	f	0.2217460419924464	1	-35.0	-40.0	-5.0	SE	50	(256, 256)	0.28	0.28	0.75
4	25	True	f	f	0.183151999983238	1	-35.0	-40.0	-5.0	NW	50	(256, 256)	0.28	0.28	0.75
4	25	True	f	f	0.3074200419941917	1	-35.0	-40.0	-5.0	NW	50	(256, 256)	0.28	0.28	0.75
4	25	True	f	f	0.2334311669983435	1	-35.0	-40.0	-5.0	SE	50	(256, 256)	0.28	0.28	0.75
4	25	True	j	j	0.2385144589934498	1	-35.0	-30.0	5.0	SE	50	(256, 256)	0.28	0.28	0.75
4	25	True	f	f	0.2220887499861419	1	-35.0	-40.0	-5.0	NW	50	(256, 256)	0.28	0.28	0.75
4	25	True	f	f	0.1467807909939438	1	-35.0	-40.0	-5.0	SE	50	(256, 256)	0.28	0.28	0.75
4	25	True	f	f	0.1812277499993797	1	-35.0	-40.0	-5.0	NW	50	(256, 256)	0.28	0.28	0.75
4	25	True	j	j	0.2196392079931683	1	-35.0	-30.0	5.0	SE	50	(256, 256)	0.28	0.28	0.75
4	25	True	f	f	0.2124651249905582	1	-35.0	-40.0	-5.0	SE	50	(256, 256)	0.28	0.28	0.75
4	25	True	f	f	0.2158050000143703	1	-35.0	-40.0	-5.0	SE	50	(256, 256)	0.28	0.28	0.75
4	25	True	f	f	0.2352403340046294	1	-35.0	-40.0	-5.0	NW	50	(256, 256)	0.28	0.28	0.75
4	25	True	j	j	0.2006628339877352	1	-35.0	-30.0	5.0	NW	50	(256, 256)	0.28	0.28	0.75
4	25	True	f	f	0.4621265000023413	1	-35.0	-40.0	-5.0	NW	50	(256, 256)	0.28	0.28	0.75
4	25	True	j	j	0.2337100839940831	1	-35.0	-30.0	5.0	NW	50	(256, 256)	0.28	0.28	0.75
4	25	True	j	j	0.2372003330092411	1	-35.0	-30.0	5.0	NW	50	(256, 256)	0.28	0.28	0.75
4	25	True	f	f	0.2233454160159453	1	-35.0	-40.0	-5.0	NW	50	(256, 256)	0.28	0.28	0.75
4	25	True	f	f	0.2046665410161949	1	-35.0	-40.0	-5.0	SE	50	(256, 256)	0.28	0.28	0.75
4	25	True	f	f	0.2708772079786286	1	-35.0	-40.0	-5.0	SE	50	(256, 256)	0.28	0.28	0.75
4	25	True	j	j	0.2163700840028468	1	-35.0	-30.0	5.0	NW	50	(256, 256)	0.28	0.28	0.75
4	25	True	j	j	0.1845828749937936	1	-35.0	-30.0	5.0	SE	50	(256, 256)	0.28	0.28	0.75
4	25	True	j	j	0.1134274580108467	1	-35.0	-30.0	5.0	SE	50	(256, 256)	0.28	0.28	0.75
4	25	True	f	f	0.3608895000070333	1	-35.0	-40.0	-5.0	SE	50	(256, 256)	0.28	0.28	0.75
4	25	True	f	f	0.2306056669913232	1	-35.0	-40.0	-5.0	NW	50	(256, 256)	0.28	0.28	0.75
4	25	True	j	j	0.1817583749943878	1	-35.0	-30.0	5.0	SE	50	(256, 256)	0.28	0.28	0.75
4	25	True	j	j	0.3601412080170121	1	-35.0	-30.0	5.0	NW	50	(256, 256)	0.28	0.28	0.75
4	25	True	j	j	0.243773374997545	1	-35.0	-30.0	5.0	SE	50	(256, 256)	0.28	0.28	0.75
4	25	True	f	f	0.120321624999633	1	-35.0	-40.0	-5.0	NW	50	(256, 256)	0.28	0.28	0.75
4	25	True	j	j	0.1294619590044021	1	-35.0	-30.0	5.0	SE	50	(256, 256)	0.28	0.28	0.75
4	25	True	f	f	0.1898681659949943	1	-35.0	-40.0	-5.0	NW	50	(256, 256)	0.28	0.28	0.75
4	25	True	j	j	0.441547416994581	1	-35.0	-30.0	5.0	NW	50	(256, 256)	0.28	0.28	0.75
4	25	True	f	f	0.2448197909980081	1	-35.0	-40.0	-5.0	SE	50	(256, 256)	0.28	0.28	0.75
4	25	True	f	f	0.1948088750068564	1	-35.0	-40.0	-5.0	SE	50	(256, 256)	0.28	0.28	0.75
4	25	True	f	f	0.1852238749852404	1	-35.0	-40.0	-5.0	NW	50	(256, 256)	0.28	0.28	0.75
4	25	True	f	j	0.2300906669988762	0	-35.0	-40.0	-5.0	SE	50	(256, 256)	0.28	0.28	0.75
4	25	True	j	j	0.2132429170014802	1	-35.0	-30.0	5.0	SE	50	(256, 256)	0.28	0.28	0.75
4	25	True	f	f	0.1400984170031733	1	-35.0	-40.0	-5.0	NW	50	(256, 256)	0.28	0.28	0.75
4	25	True	f	f	0.2146720000018831	1	-35.0	-40.0	-5.0	NW	50	(256, 256)	0.28	0.28	0.75
4	25	True	f	f	0.2621957910014316	1	-35.0	-40.0	-5.0	SE	50	(256, 256)	0.28	0.28	0.75
4	25	True	j	j	0.2125768339901697	1	-35.0	-30.0	5.0	NW	50	(256, 256)	0.28	0.28	0.75
4	25	True	f	f	0.0059530420112423	1	-35.0	-40.0	-5.0	NW	50	(256, 256)	0.28	0.28	0.75
4	25	True	f	f	0.1816535419784486	1	-35.0	-40.0	-5.0	SE	50	(256, 256)	0.28	0.28	0.75
4	25	True	f	f	0.2505084160075057	1	-35.0	-40.0	-5.0	NW	50	(256, 256)	0.28	0.28	0.75
4	25	True	f	f	0.2369079579948447	1	-35.0	-40.0	-5.0	NW	50	(256, 256)	0.28	0.28	0.75
4	25	True	f	f	0.2503716250066645	1	-35.0	-40.0	-5.0	SE	50	(256, 256)	0.28	0.28	0.75
4	25	True	j	j	0.2559874579892494	1	-35.0	-30.0	5.0	SE	50	(256, 256)	0.28	0.28	0.75
4	25	True	j	j	0.1512584589945618	1	-35.0	-30.0	5.0	NW	50	(256, 256)	0.28	0.28	0.75
4	25	True	f	f	0.0329635000089183	1	-35.0	-40.0	-5.0	NW	50	(256, 256)	0.28	0.28	0.75
4	25	True	f	f	0.2174466669966932	1	-35.0	-40.0	-5.0	NW	50	(256, 256)	0.28	0.28	0.75
4	25	True	j	j	0.2513190419995226	1	-35.0	-30.0	5.0	NW	50	(256, 256)	0.28	0.28	0.75
4	25	True	j	j	0.2695240829780232	1	-35.0	-30.0	5.0	SE	50	(256, 256)	0.28	0.28	0.75
4	25	True	f	j	0.2071256659983191	0	-35.0	-40.0	-5.0	SE	50	(256, 256)	0.28	0.28	0.75
4	25	True	f	j	0.2710401660006027	0	-35.0	-40.0	-5.0	SE	50	(256, 256)	0.28	0.28	0.75
4	25	True	j	j	0.2192360000044573	1	-35.0	-30.0	5.0	NW	50	(256, 256)	0.28	0.28	0.75
4	25	True	j	j	0.2514642090245615	1	-35.0	-30.0	5.0	NW	50	(256, 256)	0.28	0.28	0.75
4	25	True	f	f	0.2833774589817039	1	-35.0	-40.0	-5.0	SE	50	(256, 256)	0.28	0.28	0.75
4	25	True	j	j	0.2115778750157915	1	-35.0	-30.0	5.0	NW	50	(256, 256)	0.28	0.28	0.75
4	25	True	j	j	0.1899378329981118	1	-35.0	-30.0	5.0	NW	50	(256, 256)	0.28	0.28	0.75
4	25	True	j	j	0.2174450420134235	1	-35.0	-30.0	5.0	NW	50	(256, 256)	0.28	0.28	0.75
4	25	True	j	j	0.2162000829994212	1	-35.0	-30.0	5.0	SE	50	(256, 256)	0.28	0.28	0.75
4	25	True	j	j	0.0620559589879121	1	-35.0	-30.0	5.0	NW	50	(256, 256)	0.28	0.28	0.75
4	25	True	j	j	0.0498809999844525	1	-35.0	-30.0	5.0	NW	50	(256, 256)	0.28	0.28	0.75
4	25	True	f	f	0.0011780839995481	1	-35.0	-40.0	-5.0	SE	50	(256, 256)	0.28	0.28	0.75
4	25	True	f	f	0.4673114579927642	1	-35.0	-40.0	-5.0	NW	50	(256, 256)	0.28	0.28	0.75
4	25	True	f	f	0.2833981250005308	1	-35.0	-40.0	-5.0	SE	50	(256, 256)	0.28	0.28	0.75
4	25	True	j	j	0.3705850000260398	1	-35.0	-30.0	5.0	NW	50	(256, 256)	0.28	0.28	0.75
4	25	True	j	j	0.383029833988985	1	-35.0	-30.0	5.0	NW	50	(256, 256)	0.28	0.28	0.75
4	25	True	f	f	0.2913440410047769	1	-35.0	-40.0	-5.0	SE	50	(256, 256)	0.28	0.28	0.75
4	25	True	f	f	0.2081261670100502	1	-35.0	-40.0	-5.0	NW	50	(256, 256)	0.28	0.28	0.75
4	25	True	j	j	0.0079956669942475	1	-35.0	-30.0	5.0	NW	50	(256, 256)	0.28	0.28	0.75
4	25	True	j	j	0.0703827920078765	1	-35.0	-30.0	5.0	SE	50	(256, 256)	0.28	0.28	0.75
4	25	True	j	j	0.2576939999999013	1	-35.0	-30.0	5.0	NW	50	(256, 256)	0.28	0.28	0.75
4	25	True	j	j	0.2390000829764176	1	-35.0	-30.0	5.0	NW	50	(256, 256)	0.28	0.28	0.75
4	25	True	j	j	0.1128004580095876	1	-35.0	-30.0	5.0	SE	50	(256, 256)	0.28	0.28	0.75
4	25	True	f	f	0.2295107499812729	1	-35.0	-40.0	-5.0	SE	50	(256, 256)	0.28	0.28	0.75
4	25	True	f	f	0.2365425419993698	1	-35.0	-40.0	-5.0	SE	50	(256, 256)	0.28	0.28	0.75
4	25	True	j	j	0.0517201669863425	1	-35.0	-30.0	5.0	NW	50	(256, 256)	0.28	0.28	0.75
4	25	True	f	f	0.27980116699473	1	-35.0	-40.0	-5.0	NW	50	(256, 256)	0.28	0.28	0.75
4	25	True	j	j	1.403534375014715	1	-35.0	-30.0	5.0	SE	50	(256, 256)	0.28	0.28	0.75
4	25	True	j	j	0.1119107079866807	1	-35.0	-30.0	5.0	NW	50	(256, 256)	0.28	0.28	0.75
4	25	True	f	f	0.2002279169973917	1	-35.0	-40.0	-5.0	NW	50	(256, 256)	0.28	0.28	0.75
4	25	True	f	f	0.2789086250122636	1	-35.0	-40.0	-5.0	NW	50	(256, 256)	0.28	0.28	0.75
4	25	True	f	f	4.808080958988285	1	-35.0	-40.0	-5.0	SE	50	(256, 256)	0.28	0.28	0.75
4	25	True	j	j	1.3464019160019234	1	-35.0	-30.0	5.0	SE	50	(256, 256)	0.28	0.28	0.75
4	25	True	f	f	0.2597679579921532	1	-35.0	-40.0	-5.0	SE	50	(256, 256)	0.28	0.28	0.75
4	25	True	j	j	0.1192332500068005	1	-35.0	-30.0	5.0	NW	50	(256, 256)	0.28	0.28	0.75
4	25	True	j	j	0.2172314579947851	1	-35.0	-30.0	5.0	NW	50	(256, 256)	0.28	0.28	0.75
4	25	True	j	j	0.2576600830070674	1	-35.0	-30.0	5.0	SE	50	(256, 256)	0.28	0.28	0.75
4	25	True	f	f	0.0154334589897189	1	-35.0	-40.0	-5.0	NW	50	(256, 256)	0.28	0.28	0.75
4	25	True	j	j	0.2455939580104313	1	-35.0	-30.0	5.0	SE	50	(256, 256)	0.28	0.28	0.75
4	25	True	j	j	0.21490433299914	1	-35.0	-30.0	5.0	SE	50	(256, 256)	0.28	0.28	0.75
4	25	True	f	f	0.3958245420071762	1	-35.0	-40.0	-5.0	NW	50	(256, 256)	0.28	0.28	0.75
4	25	True	j	j	0.1974563749972731	1	-35.0	-30.0	5.0	NW	50	(256, 256)	0.28	0.28	0.75
4	25	True	f	f	0.2188410829985514	1	-35.0	-40.0	-5.0	SE	50	(256, 256)	0.28	0.28	0.75
4	25	True	f	f	0.2903786659881007	1	-35.0	-40.0	-5.0	NW	50	(256, 256)	0.28	0.28	0.75
4	25	True	f	f	0.0975479170156177	1	-35.0	-40.0	-5.0	SE	50	(256, 256)	0.28	0.28	0.75
4	25	True	f	f	0.1070428329985588	1	-35.0	-40.0	-5.0	SE	50	(256, 256)	0.28	0.28	0.75
4	25	True	j	j	0.2087698329996783	1	-35.0	-30.0	5.0	NW	50	(256, 256)	0.28	0.28	0.75
4	25	True	j	f	0.3664885000034701	0	-35.0	-30.0	5.0	NW	50	(256, 256)	0.28	0.28	0.75
4	25	True	j	j	0.1684152920206543	1	-35.0	-30.0	5.0	NW	50	(256, 256)	0.28	0.28	0.75
4	25	True	j	j	0.1908760000078473	1	-35.0	-30.0	5.0	NW	50	(256, 256)	0.28	0.28	0.75
4	25	True	j	j	0.0115922080003656	1	-35.0	-30.0	5.0	NW	50	(256, 256)	0.28	0.28	0.75
4	25	True	j	j	0.2007436249987222	1	-35.0	-30.0	5.0	SE	50	(256, 256)	0.28	0.28	0.75
4	25	True	f	f	0.0534065829997416	1	-35.0	-40.0	-5.0	SE	50	(256, 256)	0.28	0.28	0.75
4	25	True	f	f	0.262138624995714	1	-35.0	-40.0	-5.0	NW	50	(256, 256)	0.28	0.28	0.75
4	25	True	f	f	0.3058983749942854	1	-35.0	-40.0	-5.0	NW	50	(256, 256)	0.28	0.28	0.75
4	25	True	j	j	0.0886338330165017	1	-35.0	-30.0	5.0	SE	50	(256, 256)	0.28	0.28	0.75
4	25	True	f	f	0.2270810000190977	1	-35.0	-40.0	-5.0	NW	50	(256, 256)	0.28	0.28	0.75
4	25	True	j	j	0.0215297079994343	1	-35.0	-30.0	5.0	NW	50	(256, 256)	0.28	0.28	0.75
4	25	True	f	f	0.2647780840052292	1	-35.0	-40.0	-5.0	NW	50	(256, 256)	0.28	0.28	0.75
4	25	True	j	j	0.2674476249958388	1	-35.0	-30.0	5.0	SE	50	(256, 256)	0.28	0.28	0.75
4	25	True	j	j	0.4788260409841314	1	-35.0	-30.0	5.0	NW	50	(256, 256)	0.28	0.28	0.75
4	25	True	f	f	0.2066226250026375	1	-35.0	-40.0	-5.0	NW	50	(256, 256)	0.28	0.28	0.75
4	25	True	j	j	0.3965086670068558	1	-35.0	-30.0	5.0	NW	50	(256, 256)	0.28	0.28	0.75
4	25	True	j	j	0.1255498329992406	1	-35.0	-30.0	5.0	NW	50	(256, 256)	0.28	0.28	0.75
4	25	True	f	f	0.2365601249912288	1	-35.0	-40.0	-5.0	NW	50	(256, 256)	0.28	0.28	0.75
4	25	True	j	j	0.0918269999965559	1	-35.0	-30.0	5.0	NW	50	(256, 256)	0.28	0.28	0.75
4	25	True	f	f	0.0756579170119948	1	-35.0	-40.0	-5.0	NW	50	(256, 256)	0.28	0.28	0.75
4	25	True	f	f	0.242100625007879	1	-35.0	-40.0	-5.0	NW	50	(256, 256)	0.28	0.28	0.75
4	25	True	f	f	0.4956462499976624	1	-35.0	-40.0	-5.0	SE	50	(256, 256)	0.28	0.28	0.75
4	25	True	f	j	0.1878455830155871	0	-35.0	-40.0	-5.0	SE	50	(256, 256)	0.28	0.28	0.75
4	25	True	f	j	0.7625102500023786	0	-35.0	-40.0	-5.0	SE	50	(256, 256)	0.28	0.28	0.75
4	25	True	j	j	0.2953125000058207	1	-35.0	-30.0	5.0	NW	50	(256, 256)	0.28	0.28	0.75
4	25	True	f	f	0.089355042000534	1	-35.0	-40.0	-5.0	SE	50	(256, 256)	0.28	0.28	0.75
4	25	True	j	j	0.1993722089973744	1	-35.0	-30.0	5.0	SE	50	(256, 256)	0.28	0.28	0.75
4	25	True	f	f	0.2354975409980397	1	-35.0	-40.0	-5.0	SE	50	(256, 256)	0.28	0.28	0.75
4	25	True	f	f	0.2399350840132683	1	-35.0	-40.0	-5.0	NW	50	(256, 256)	0.28	0.28	0.75
4	25	True	f	f	0.3160348329984117	1	-35.0	-40.0	-5.0	NW	50	(256, 256)	0.28	0.28	0.75
4	25	True	f	f	0.2578916669881437	1	-35.0	-40.0	-5.0	SE	50	(256, 256)	0.28	0.28	0.75
4	25	True	f	f	0.0964880000101402	1	-35.0	-40.0	-5.0	NW	50	(256, 256)	0.28	0.28	0.75
4	25	True	f	f	0.1705458750075195	1	-35.0	-40.0	-5.0	NW	50	(256, 256)	0.28	0.28	0.75
4	25	True	j	j	0.0283280419826041	1	-35.0	-30.0	5.0	NW	50	(256, 256)	0.28	0.28	0.75
4	25	True	f	f	0.2948192920011934	1	-35.0	-40.0	-5.0	SE	50	(256, 256)	0.28	0.28	0.75
4	25	True	f	j	0.2174273340206127	0	-35.0	-40.0	-5.0	SE	50	(256, 256)	0.28	0.28	0.75
4	25	True	f	f	0.2220622909953817	1	-35.0	-40.0	-5.0	SE	50	(256, 256)	0.28	0.28	0.75
4	25	True	f	f	0.4400965830136556	1	-35.0	-40.0	-5.0	NW	50	(256, 256)	0.28	0.28	0.75
4	25	True	j	j	0.2169760419928934	1	-35.0	-30.0	5.0	NW	50	(256, 256)	0.28	0.28	0.75
4	25	True	j	j	0.1622958750231191	1	-35.0	-30.0	5.0	NW	50	(256, 256)	0.28	0.28	0.75
4	25	True	j	j	0.2846861669968348	1	-35.0	-30.0	5.0	NW	50	(256, 256)	0.28	0.28	0.75
4	25	True	j	f	0.227133042004425	0	-35.0	-30.0	5.0	SE	50	(256, 256)	0.28	0.28	0.75
4	25	True	j	j	0.1576351670082658	1	-35.0	-30.0	5.0	SE	50	(256, 256)	0.28	0.28	0.75
4	25	True	f	f	0.0644887090020347	1	-35.0	-40.0	-5.0	NW	50	(256, 256)	0.28	0.28	0.75
4	25	True	j	j	0.1289982080052141	1	-35.0	-30.0	5.0	SE	50	(256, 256)	0.28	0.28	0.75
4	25	True	f	f	0.0890596670215018	1	-35.0	-40.0	-5.0	NW	50	(256, 256)	0.28	0.28	0.75
4	25	True	f	f	0.1983862089982722	1	-35.0	-40.0	-5.0	NW	50	(256, 256)	0.28	0.28	0.75
4	25	True	f	f	0.2677631250116974	1	-35.0	-40.0	-5.0	NW	50	(256, 256)	0.28	0.28	0.75
4	25	True	j	j	0.1824791250110138	1	-35.0	-30.0	5.0	NW	50	(256, 256)	0.28	0.28	0.75
4	25	True	j	j	1.4500123329926282	1	-35.0	-30.0	5.0	SE	50	(256, 256)	0.28	0.28	0.75
4	25	True	f	f	0.1865400000242516	1	-35.0	-40.0	-5.0	SE	50	(256, 256)	0.28	0.28	0.75
4	25	True	f	j	0.3768590000108816	0	-35.0	-40.0	-5.0	SE	50	(256, 256)	0.28	0.28	0.75
4	25	True	j	j	0.0912162079766858	1	-35.0	-30.0	5.0	SE	50	(256, 256)	0.28	0.28	0.75
4	25	True	f	f	0.1149837500124704	1	-35.0	-40.0	-5.0	NW	50	(256, 256)	0.28	0.28	0.75
4	25	True	j	j	0.225364542013267	1	-35.0	-30.0	5.0	SE	50	(256, 256)	0.28	0.28	0.75
4	25	True	f	f	0.2520009999861941	1	-35.0	-40.0	-5.0	NW	50	(256, 256)	0.28	0.28	0.75
4	25	True	j	j	0.1470208340033423	1	-35.0	-30.0	5.0	NW	50	(256, 256)	0.28	0.28	0.75
4	25	True	j	j	0.2197028340015094	1	-35.0	-30.0	5.0	SE	50	(256, 256)	0.28	0.28	0.75
4	25	True	j	j	0.0265860829968005	1	-35.0	-30.0	5.0	SE	50	(256, 256)	0.28	0.28	0.75
4	25	True	f	f	0.1689709160127677	1	-35.0	-40.0	-5.0	SE	50	(256, 256)	0.28	0.28	0.75
4	25	True	f	j	0.3296883339935448	0	-35.0	-40.0	-5.0	SE	50	(256, 256)	0.28	0.28	0.75
4	25	True	j	j	0.2424567080161068	1	-35.0	-30.0	5.0	SE	50	(256, 256)	0.28	0.28	0.75
4	25	True	j	j	0.2292331659991759	1	-35.0	-30.0	5.0	SE	50	(256, 256)	0.28	0.28	0.75
4	25	True	j	j	0.0924992080254014	1	-35.0	-30.0	5.0	SE	50	(256, 256)	0.28	0.28	0.75
4	25	True	j	j	0.2174409579893108	1	-35.0	-30.0	5.0	SE	50	(256, 256)	0.28	0.28	0.75
4	25	True	f	f	0.2609437500068452	1	-35.0	-40.0	-5.0	NW	50	(256, 256)	0.28	0.28	0.75
4	25	True	f	f	0.0800767079927027	1	-35.0	-40.0	-5.0	SE	50	(256, 256)	0.28	0.28	0.75
4	25	True	j	j	0.0791040410113055	1	-35.0	-30.0	5.0	NW	50	(256, 256)	0.28	0.28	0.75
4	25	True	j	j	0.955348417017376	1	-35.0	-30.0	5.0	SE	50	(256, 256)	0.28	0.28	0.75
4	25	True	f	f	0.243217209004797	1	-35.0	-40.0	-5.0	SE	50	(256, 256)	0.28	0.28	0.75
4	25	True	f	f	0.2203835830150637	1	-35.0	-40.0	-5.0	SE	50	(256, 256)	0.28	0.28	0.75
4	25	True	j	j	0.2200937499874271	1	-35.0	-30.0	5.0	NW	50	(256, 256)	0.28	0.28	0.75
4	25	True	j	j	0.0755532910116016	1	-35.0	-30.0	5.0	SE	50	(256, 256)	0.28	0.28	0.75
4	25	True	j	j	0.0861779999977443	1	-35.0	-30.0	5.0	NW	50	(256, 256)	0.28	0.28	0.75
4	25	True	f	f	0.0466254170169122	1	-35.0	-40.0	-5.0	NW	50	(256, 256)	0.28	0.28	0.75
4	25	True	f	j	0.3042724579863716	0	-35.0	-40.0	-5.0	NW	50	(256, 256)	0.28	0.28	0.75
4	25	True	f	f	0.0851458329998422	1	-35.0	-40.0	-5.0	NW	50	(256, 256)	0.28	0.28	0.75
4	25	True	f	f	0.200168790994212	1	-35.0	-40.0	-5.0	NW	50	(256, 256)	0.28	0.28	0.75
4	25	True	j	j	0.3550617909932043	1	-35.0	-30.0	5.0	NW	50	(256, 256)	0.28	0.28	0.75
4	25	True	j	f	0.1900882910122163	0	-35.0	-30.0	5.0	NW	50	(256, 256)	0.28	0.28	0.75
4	25	True	f	f	0.0821776670054532	1	-35.0	-40.0	-5.0	NW	50	(256, 256)	0.28	0.28	0.75
4	25	True	f	j	0.0894014999794308	0	-35.0	-40.0	-5.0	SE	50	(256, 256)	0.28	0.28	0.75
4	25	True	f	f	0.0189564999891445	1	-35.0	-40.0	-5.0	NW	50	(256, 256)	0.28	0.28	0.75
4	25	True	f	f	0.2424459169851616	1	-35.0	-40.0	-5.0	SE	50	(256, 256)	0.28	0.28	0.75
4	25	True	j	j	0.2287732920085545	1	-35.0	-30.0	5.0	NW	50	(256, 256)	0.28	0.28	0.75
4	25	True	j	j	0.2608797500142827	1	-35.0	-30.0	5.0	NW	50	(256, 256)	0.28	0.28	0.75
4	25	True	j	j	0.2520979999972041	1	-35.0	-30.0	5.0	SE	50	(256, 256)	0.28	0.28	0.75
4	25	True	f	f	0.2387469579989556	1	-35.0	-40.0	-5.0	SE	50	(256, 256)	0.28	0.28	0.75
4	25	True	f	f	0.2397063749958761	1	-35.0	-40.0	-5.0	NW	50	(256, 256)	0.28	0.28	0.75
4	25	True	f	f	0.3521360000013374	1	-35.0	-40.0	-5.0	NW	50	(256, 256)	0.28	0.28	0.75
4	25	True	f	f	0.3008534169930499	1	-35.0	-40.0	-5.0	NW	50	(256, 256)	0.28	0.28	0.75
4	25	True	f	f	0.1910100410168524	1	-35.0	-40.0	-5.0	SE	50	(256, 256)	0.28	0.28	0.75
4	25	True	j	j	0.4804601249925326	1	-35.0	-30.0	5.0	NW	50	(256, 256)	0.28	0.28	0.75
