# Supplementary material for: The curriculum effect in visual learning: The role of readout dimensionality
Source: PLoS Comput Biol. 2026 Jul 24;22(7):e1014553. doi: 10.1371/journal.pcbi.1014553 (PMC13432104; doi:10.1371/journal.pcbi.1014553)
Supplement: S1 Data — (ZIP) [file pcbi.1014553.s009.zip › Data_Final_for_Repository/Sequential_subjects/Subject004/20241113_Subject004_SEQ_Day_2.csv]

Participant ID	Age	Train	Correct Response	Response	Response time (s)	Correct	Reference Angle (deg)	Orientation (deg)	Angle Separation (deg)	Corner	Viewing Distance (cm)	Stimulus Size (px)	Fixation Time	Probe Time	Cue Time
4	25	True	j	j	1.4140306670160498	1	-35.0	-30.0	5.0	SE	50	(256, 256)	0.28	0.28	0.75
4	25	True	f	f	0.2023668330220971	1	-35.0	-40.0	-5.0	NW	50	(256, 256)	0.28	0.28	0.75
4	25	True	f	f	0.244572416995652	1	-35.0	-40.0	-5.0	SE	50	(256, 256)	0.28	0.28	0.75
4	25	True	j	j	0.3040106249973178	1	-35.0	-30.0	5.0	NW	50	(256, 256)	0.28	0.28	0.75
4	25	True	j	j	0.2250980840181	1	-35.0	-30.0	5.0	NW	50	(256, 256)	0.28	0.28	0.75
4	25	True	j	j	0.3587720840005204	1	-35.0	-30.0	5.0	NW	50	(256, 256)	0.28	0.28	0.75
4	25	True	j	j	0.2352706249803304	1	-35.0	-30.0	5.0	NW	50	(256, 256)	0.28	0.28	0.75
4	25	True	j	j	0.218918875005329	1	-35.0	-30.0	5.0	NW	50	(256, 256)	0.28	0.28	0.75
4	25	True	f	f	0.1048959589970763	1	-35.0	-40.0	-5.0	NW	50	(256, 256)	0.28	0.28	0.75
4	25	True	j	j	0.2565442910126876	1	-35.0	-30.0	5.0	SE	50	(256, 256)	0.28	0.28	0.75
4	25	True	j	j	0.0915635420242324	1	-35.0	-30.0	5.0	SE	50	(256, 256)	0.28	0.28	0.75
4	25	True	j	j	0.2450434170023072	1	-35.0	-30.0	5.0	SE	50	(256, 256)	0.28	0.28	0.75
4	25	True	j	j	0.1931624169810675	1	-35.0	-30.0	5.0	SE	50	(256, 256)	0.28	0.28	0.75
4	25	True	j	j	0.1767490420024842	1	-35.0	-30.0	5.0	NW	50	(256, 256)	0.28	0.28	0.75
4	25	True	f	f	0.2822695409995504	1	-35.0	-40.0	-5.0	SE	50	(256, 256)	0.28	0.28	0.75
4	25	True	f	f	0.2534652090107556	1	-35.0	-40.0	-5.0	SE	50	(256, 256)	0.28	0.28	0.75
4	25	True	f	f	0.2504885829985142	1	-35.0	-40.0	-5.0	NW	50	(256, 256)	0.28	0.28	0.75
4	25	True	f	f	0.2172185420058667	1	-35.0	-40.0	-5.0	NW	50	(256, 256)	0.28	0.28	0.75
4	25	True	f	f	0.3613135000050533	1	-35.0	-40.0	-5.0	SE	50	(256, 256)	0.28	0.28	0.75
4	25	True	f	f	0.2248209579847753	1	-35.0	-40.0	-5.0	NW	50	(256, 256)	0.28	0.28	0.75
4	25	True	j	j	0.1868687079986557	1	-35.0	-30.0	5.0	SE	50	(256, 256)	0.28	0.28	0.75
4	25	True	j	j	0.1095232920197304	1	-35.0	-30.0	5.0	SE	50	(256, 256)	0.28	0.28	0.75
4	25	True	j	j	0.2997890419792384	1	-35.0	-30.0	5.0	NW	50	(256, 256)	0.28	0.28	0.75
4	25	True	f	f	0.3948332909785677	1	-35.0	-40.0	-5.0	NW	50	(256, 256)	0.28	0.28	0.75
4	25	True	j	j	0.0900968750065658	1	-35.0	-30.0	5.0	SE	50	(256, 256)	0.28	0.28	0.75
4	25	True	f	f	0.3503499159996863	1	-35.0	-40.0	-5.0	NW	50	(256, 256)	0.28	0.28	0.75
4	25	True	f	f	0.2140298340236768	1	-35.0	-40.0	-5.0	NW	50	(256, 256)	0.28	0.28	0.75
4	25	True	j	j	0.165832208993379	1	-35.0	-30.0	5.0	NW	50	(256, 256)	0.28	0.28	0.75
4	25	True	f	j	0.3652312500053085	0	-35.0	-40.0	-5.0	SE	50	(256, 256)	0.28	0.28	0.75
4	25	True	j	j	0.3401365000172518	1	-35.0	-30.0	5.0	SE	50	(256, 256)	0.28	0.28	0.75
4	25	True	f	f	0.2218764999997802	1	-35.0	-40.0	-5.0	SE	50	(256, 256)	0.28	0.28	0.75
4	25	True	j	j	0.119177334010601	1	-35.0	-30.0	5.0	NW	50	(256, 256)	0.28	0.28	0.75
4	25	True	j	j	0.0463318749971222	1	-35.0	-30.0	5.0	NW	50	(256, 256)	0.28	0.28	0.75
4	25	True	f	f	0.2657785000046715	1	-35.0	-40.0	-5.0	SE	50	(256, 256)	0.28	0.28	0.75
4	25	True	f	f	0.2316483329923357	1	-35.0	-40.0	-5.0	NW	50	(256, 256)	0.28	0.28	0.75
4	25	True	j	j	0.1574209170066751	1	-35.0	-30.0	5.0	NW	50	(256, 256)	0.28	0.28	0.75
4	25	True	j	j	0.2155124580021947	1	-35.0	-30.0	5.0	SE	50	(256, 256)	0.28	0.28	0.75
4	25	True	j	j	0.2348858340119477	1	-35.0	-30.0	5.0	SE	50	(256, 256)	0.28	0.28	0.75
4	25	True	j	j	0.2084472919814288	1	-35.0	-30.0	5.0	NW	50	(256, 256)	0.28	0.28	0.75
4	25	True	j	j	0.1198267079889774	1	-35.0	-30.0	5.0	NW	50	(256, 256)	0.28	0.28	0.75
4	25	True	j	j	0.0191134580236393	1	-35.0	-30.0	5.0	SE	50	(256, 256)	0.28	0.28	0.75
4	25	True	f	f	0.2408052500104531	1	-35.0	-40.0	-5.0	SE	50	(256, 256)	0.28	0.28	0.75
4	25	True	j	j	0.2162921669951174	1	-35.0	-30.0	5.0	NW	50	(256, 256)	0.28	0.28	0.75
4	25	True	j	j	0.1898492079926654	1	-35.0	-30.0	5.0	SE	50	(256, 256)	0.28	0.28	0.75
4	25	True	j	j	0.2104635830037295	1	-35.0	-30.0	5.0	NW	50	(256, 256)	0.28	0.28	0.75
4	25	True	j	j	0.3093710830144118	1	-35.0	-30.0	5.0	SE	50	(256, 256)	0.28	0.28	0.75
4	25	True	f	f	0.345571166020818	1	-35.0	-40.0	-5.0	SE	50	(256, 256)	0.28	0.28	0.75
4	25	True	j	j	0.3320125419995747	1	-35.0	-30.0	5.0	SE	50	(256, 256)	0.28	0.28	0.75
4	25	True	f	f	0.2236332919856067	1	-35.0	-40.0	-5.0	SE	50	(256, 256)	0.28	0.28	0.75
4	25	True	j	j	0.1936324579874053	1	-35.0	-30.0	5.0	NW	50	(256, 256)	0.28	0.28	0.75
4	25	True	j	j	0.2026538750214968	1	-35.0	-30.0	5.0	NW	50	(256, 256)	0.28	0.28	0.75
4	25	True	f	f	0.2530307499982882	1	-35.0	-40.0	-5.0	NW	50	(256, 256)	0.28	0.28	0.75
4	25	True	f	f	0.4761063339828979	1	-35.0	-40.0	-5.0	SE	50	(256, 256)	0.28	0.28	0.75
4	25	True	j	j	0.2624537500087172	1	-35.0	-30.0	5.0	SE	50	(256, 256)	0.28	0.28	0.75
4	25	True	f	f	0.3829624579811934	1	-35.0	-40.0	-5.0	NW	50	(256, 256)	0.28	0.28	0.75
4	25	True	f	f	0.1359896250069141	1	-35.0	-40.0	-5.0	NW	50	(256, 256)	0.28	0.28	0.75
4	25	True	f	f	0.1719786670000758	1	-35.0	-40.0	-5.0	SE	50	(256, 256)	0.28	0.28	0.75
4	25	True	j	j	0.2726430000038817	1	-35.0	-30.0	5.0	SE	50	(256, 256)	0.28	0.28	0.75
4	25	True	j	j	0.2198730419913772	1	-35.0	-30.0	5.0	SE	50	(256, 256)	0.28	0.28	0.75
4	25	True	f	f	0.2422402499942109	1	-35.0	-40.0	-5.0	NW	50	(256, 256)	0.28	0.28	0.75
4	25	True	f	f	0.2464079170022159	1	-35.0	-40.0	-5.0	SE	50	(256, 256)	0.28	0.28	0.75
4	25	True	j	j	0.2420491249940823	1	-35.0	-30.0	5.0	NW	50	(256, 256)	0.28	0.28	0.75
4	25	True	j	j	0.2409802500042133	1	-35.0	-30.0	5.0	NW	50	(256, 256)	0.28	0.28	0.75
4	25	True	j	j	0.1010912919882685	1	-35.0	-30.0	5.0	SE	50	(256, 256)	0.28	0.28	0.75
4	25	True	j	j	0.1337639999983366	1	-35.0	-30.0	5.0	SE	50	(256, 256)	0.28	0.28	0.75
4	25	True	j	j	0.140462583018234	1	-35.0	-30.0	5.0	SE	50	(256, 256)	0.28	0.28	0.75
4	25	True	f	f	0.203298917011125	1	-35.0	-40.0	-5.0	SE	50	(256, 256)	0.28	0.28	0.75
4	25	True	j	j	0.2328369169845245	1	-35.0	-30.0	5.0	NW	50	(256, 256)	0.28	0.28	0.75
4	25	True	f	f	0.2198634170053992	1	-35.0	-40.0	-5.0	NW	50	(256, 256)	0.28	0.28	0.75
4	25	True	f	f	0.2622179580212105	1	-35.0	-40.0	-5.0	SE	50	(256, 256)	0.28	0.28	0.75
4	25	True	j	j	0.086701374995755	1	-35.0	-30.0	5.0	SE	50	(256, 256)	0.28	0.28	0.75
4	25	True	f	f	0.2285852500062901	1	-35.0	-40.0	-5.0	NW	50	(256, 256)	0.28	0.28	0.75
4	25	True	f	f	0.2315078329993412	1	-35.0	-40.0	-5.0	SE	50	(256, 256)	0.28	0.28	0.75
4	25	True	f	f	0.2511734160070773	1	-35.0	-40.0	-5.0	SE	50	(256, 256)	0.28	0.28	0.75
4	25	True	j	j	0.3022847500105854	1	-35.0	-30.0	5.0	NW	50	(256, 256)	0.28	0.28	0.75
4	25	True	j	j	0.2218327499867882	1	-35.0	-30.0	5.0	NW	50	(256, 256)	0.28	0.28	0.75
4	25	True	f	f	0.2998826669936534	1	-35.0	-40.0	-5.0	SE	50	(256, 256)	0.28	0.28	0.75
4	25	True	j	j	0.2746163330157287	1	-35.0	-30.0	5.0	SE	50	(256, 256)	0.28	0.28	0.75
4	25	True	j	j	0.2388487079879269	1	-35.0	-30.0	5.0	SE	50	(256, 256)	0.28	0.28	0.75
4	25	True	f	f	0.2639152499905322	1	-35.0	-40.0	-5.0	SE	50	(256, 256)	0.28	0.28	0.75
4	25	True	j	j	0.211249374988256	1	-35.0	-30.0	5.0	NW	50	(256, 256)	0.28	0.28	0.75
4	25	True	f	f	0.3782831669959705	1	-35.0	-40.0	-5.0	SE	50	(256, 256)	0.28	0.28	0.75
4	25	True	j	j	0.2097502079850528	1	-35.0	-30.0	5.0	SE	50	(256, 256)	0.28	0.28	0.75
4	25	True	j	j	0.1656384579837322	1	-35.0	-30.0	5.0	SE	50	(256, 256)	0.28	0.28	0.75
4	25	True	j	j	0.2194027090154122	1	-35.0	-30.0	5.0	SE	50	(256, 256)	0.28	0.28	0.75
4	25	True	f	f	0.1947658330027479	1	-35.0	-40.0	-5.0	NW	50	(256, 256)	0.28	0.28	0.75
4	25	True	j	j	0.0774908330058679	1	-35.0	-30.0	5.0	SE	50	(256, 256)	0.28	0.28	0.75
4	25	True	j	j	0.1527701670129317	1	-35.0	-30.0	5.0	NW	50	(256, 256)	0.28	0.28	0.75
4	25	True	f	f	0.0866449590248521	1	-35.0	-40.0	-5.0	NW	50	(256, 256)	0.28	0.28	0.75
4	25	True	f	f	0.3465297090006061	1	-35.0	-40.0	-5.0	SE	50	(256, 256)	0.28	0.28	0.75
4	25	True	j	j	0.7217932089988608	1	-35.0	-30.0	5.0	SE	50	(256, 256)	0.28	0.28	0.75
4	25	True	j	f	0.2595503749907948	0	-35.0	-30.0	5.0	SE	50	(256, 256)	0.28	0.28	0.75
4	25	True	j	j	0.2658874159969855	1	-35.0	-30.0	5.0	NW	50	(256, 256)	0.28	0.28	0.75
4	25	True	f	f	0.2655667079961858	1	-35.0	-40.0	-5.0	NW	50	(256, 256)	0.28	0.28	0.75
4	25	True	f	f	0.2499127500050235	1	-35.0	-40.0	-5.0	SE	50	(256, 256)	0.28	0.28	0.75
4	25	True	f	f	0.0856711250089574	1	-35.0	-40.0	-5.0	SE	50	(256, 256)	0.28	0.28	0.75
4	25	True	f	f	0.3295746250078082	1	-35.0	-40.0	-5.0	SE	50	(256, 256)	0.28	0.28	0.75
4	25	True	j	j	0.2668698340130504	1	-35.0	-30.0	5.0	NW	50	(256, 256)	0.28	0.28	0.75
4	25	True	f	f	0.2216882079956121	1	-35.0	-40.0	-5.0	NW	50	(256, 256)	0.28	0.28	0.75
4	25	True	f	f	0.1476802910037804	1	-35.0	-40.0	-5.0	NW	50	(256, 256)	0.28	0.28	0.75
4	25	True	j	j	0.3302154160046484	1	-35.0	-30.0	5.0	NW	50	(256, 256)	0.28	0.28	0.75
4	25	True	f	f	0.3122517089941539	1	-35.0	-40.0	-5.0	NW	50	(256, 256)	0.28	0.28	0.75
4	25	True	j	j	0.1653197499981615	1	-35.0	-30.0	5.0	NW	50	(256, 256)	0.28	0.28	0.75
4	25	True	f	f	0.1847644580120686	1	-35.0	-40.0	-5.0	SE	50	(256, 256)	0.28	0.28	0.75
4	25	True	f	f	0.2419918339874129	1	-35.0	-40.0	-5.0	NW	50	(256, 256)	0.28	0.28	0.75
4	25	True	f	f	0.1533992920012679	1	-35.0	-40.0	-5.0	NW	50	(256, 256)	0.28	0.28	0.75
4	25	True	j	j	0.2180280410102568	1	-35.0	-30.0	5.0	SE	50	(256, 256)	0.28	0.28	0.75
4	25	True	f	f	0.1617710830178111	1	-35.0	-40.0	-5.0	NW	50	(256, 256)	0.28	0.28	0.75
4	25	True	f	f	0.0182258340064436	1	-35.0	-40.0	-5.0	NW	50	(256, 256)	0.28	0.28	0.75
4	25	True	j	j	0.0230244169943034	1	-35.0	-30.0	5.0	NW	50	(256, 256)	0.28	0.28	0.75
4	25	True	f	f	0.0201018340012524	1	-35.0	-40.0	-5.0	NW	50	(256, 256)	0.28	0.28	0.75
4	25	True	j	j	0.1308937080029864	1	-35.0	-30.0	5.0	SE	50	(256, 256)	0.28	0.28	0.75
4	25	True	j	j	0.3142979579861276	1	-35.0	-30.0	5.0	SE	50	(256, 256)	0.28	0.28	0.75
4	25	True	j	j	0.2591529999917839	1	-35.0	-30.0	5.0	NW	50	(256, 256)	0.28	0.28	0.75
4	25	True	j	j	0.2227985829813406	1	-35.0	-30.0	5.0	SE	50	(256, 256)	0.28	0.28	0.75
4	25	True	j	j	0.2667414589959662	1	-35.0	-30.0	5.0	SE	50	(256, 256)	0.28	0.28	0.75
4	25	True	j	j	0.2844339160074014	1	-35.0	-30.0	5.0	SE	50	(256, 256)	0.28	0.28	0.75
4	25	True	f	f	0.1107692080258857	1	-35.0	-40.0	-5.0	NW	50	(256, 256)	0.28	0.28	0.75
4	25	True	j	j	0.0217775839846581	1	-35.0	-30.0	5.0	SE	50	(256, 256)	0.28	0.28	0.75
4	25	True	j	j	0.1769315840210765	1	-35.0	-30.0	5.0	NW	50	(256, 256)	0.28	0.28	0.75
4	25	True	j	j	0.3302355000050738	1	-35.0	-30.0	5.0	NW	50	(256, 256)	0.28	0.28	0.75
4	25	True	j	j	0.0510940420208498	1	-35.0	-30.0	5.0	SE	50	(256, 256)	0.28	0.28	0.75
4	25	True	j	j	0.0693387910141609	1	-35.0	-30.0	5.0	NW	50	(256, 256)	0.28	0.28	0.75
4	25	True	j	j	0.1087227079842705	1	-35.0	-30.0	5.0	NW	50	(256, 256)	0.28	0.28	0.75
4	25	True	f	f	0.1857599169888999	1	-35.0	-40.0	-5.0	NW	50	(256, 256)	0.28	0.28	0.75
4	25	True	f	f	0.2471440000226721	1	-35.0	-40.0	-5.0	NW	50	(256, 256)	0.28	0.28	0.75
4	25	True	f	f	0.0377475419954862	1	-35.0	-40.0	-5.0	SE	50	(256, 256)	0.28	0.28	0.75
4	25	True	j	j	0.0887573339859955	1	-35.0	-30.0	5.0	SE	50	(256, 256)	0.28	0.28	0.75
4	25	True	f	f	0.2534626249980647	1	-35.0	-40.0	-5.0	NW	50	(256, 256)	0.28	0.28	0.75
4	25	True	j	j	0.1429711660020984	1	-35.0	-30.0	5.0	NW	50	(256, 256)	0.28	0.28	0.75
4	25	True	f	f	0.3392336670076474	1	-35.0	-40.0	-5.0	NW	50	(256, 256)	0.28	0.28	0.75
4	25	True	f	f	0.0281592080136761	1	-35.0	-40.0	-5.0	NW	50	(256, 256)	0.28	0.28	0.75
4	25	True	j	j	0.200345457997173	1	-35.0	-30.0	5.0	SE	50	(256, 256)	0.28	0.28	0.75
4	25	True	j	j	0.1541780830011703	1	-35.0	-30.0	5.0	SE	50	(256, 256)	0.28	0.28	0.75
4	25	True	f	f	0.1759779169806279	1	-35.0	-40.0	-5.0	NW	50	(256, 256)	0.28	0.28	0.75
4	25	True	f	f	0.2605757919955067	1	-35.0	-40.0	-5.0	SE	50	(256, 256)	0.28	0.28	0.75
4	25	True	j	j	0.1944979169929865	1	-35.0	-30.0	5.0	NW	50	(256, 256)	0.28	0.28	0.75
4	25	True	f	f	0.2564194159931503	1	-35.0	-40.0	-5.0	SE	50	(256, 256)	0.28	0.28	0.75
4	25	True	f	f	0.1606333749950863	1	-35.0	-40.0	-5.0	SE	50	(256, 256)	0.28	0.28	0.75
4	25	True	j	f	0.1985300829983316	0	-35.0	-30.0	5.0	NW	50	(256, 256)	0.28	0.28	0.75
4	25	True	j	j	0.2015914169896859	1	-35.0	-30.0	5.0	SE	50	(256, 256)	0.28	0.28	0.75
4	25	True	f	f	0.1889700000174343	1	-35.0	-40.0	-5.0	NW	50	(256, 256)	0.28	0.28	0.75
4	25	True	j	j	0.1893431250064168	1	-35.0	-30.0	5.0	SE	50	(256, 256)	0.28	0.28	0.75
4	25	True	j	j	0.2357699999993201	1	-35.0	-30.0	5.0	NW	50	(256, 256)	0.28	0.28	0.75
4	25	True	j	f	0.2085632500238716	0	-35.0	-30.0	5.0	SE	50	(256, 256)	0.28	0.28	0.75
4	25	True	j	j	0.1217282919969875	1	-35.0	-30.0	5.0	SE	50	(256, 256)	0.28	0.28	0.75
4	25	True	j	j	0.1896556249994319	1	-35.0	-30.0	5.0	NW	50	(256, 256)	0.28	0.28	0.75
4	25	True	j	j	0.229200417001266	1	-35.0	-30.0	5.0	NW	50	(256, 256)	0.28	0.28	0.75
4	25	True	j	j	0.2094642499869223	1	-35.0	-30.0	5.0	SE	50	(256, 256)	0.28	0.28	0.75
4	25	True	j	j	0.232725957990624	1	-35.0	-30.0	5.0	SE	50	(256, 256)	0.28	0.28	0.75
4	25	True	j	j	0.1412624589866027	1	-35.0	-30.0	5.0	NW	50	(256, 256)	0.28	0.28	0.75
4	25	True	j	f	0.0197304169996641	0	-35.0	-30.0	5.0	NW	50	(256, 256)	0.28	0.28	0.75
4	25	True	j	j	0.1693160419818014	1	-35.0	-30.0	5.0	NW	50	(256, 256)	0.28	0.28	0.75
4	25	True	f	f	0.1688141250051558	1	-35.0	-40.0	-5.0	SE	50	(256, 256)	0.28	0.28	0.75
4	25	True	f	f	0.2130203749984502	1	-35.0	-40.0	-5.0	NW	50	(256, 256)	0.28	0.28	0.75
4	25	True	f	f	0.1816689170082099	1	-35.0	-40.0	-5.0	SE	50	(256, 256)	0.28	0.28	0.75
4	25	True	f	f	0.0197152920009102	1	-35.0	-40.0	-5.0	SE	50	(256, 256)	0.28	0.28	0.75
4	25	True	j	j	0.2345997499942314	1	-35.0	-30.0	5.0	SE	50	(256, 256)	0.28	0.28	0.75
4	25	True	j	j	0.3248775409883819	1	-35.0	-30.0	5.0	NW	50	(256, 256)	0.28	0.28	0.75
4	25	True	f	f	0.074169332976453	1	-35.0	-40.0	-5.0	NW	50	(256, 256)	0.28	0.28	0.75
4	25	True	j	j	0.1211793329857755	1	-35.0	-30.0	5.0	NW	50	(256, 256)	0.28	0.28	0.75
4	25	True	j	j	0.1929354160092771	1	-35.0	-30.0	5.0	NW	50	(256, 256)	0.28	0.28	0.75
4	25	True	f	f	0.2317524589889217	1	-35.0	-40.0	-5.0	SE	50	(256, 256)	0.28	0.28	0.75
4	25	True	f	f	0.2800989999959711	1	-35.0	-40.0	-5.0	NW	50	(256, 256)	0.28	0.28	0.75
4	25	True	f	f	0.0710386660066433	1	-35.0	-40.0	-5.0	SE	50	(256, 256)	0.28	0.28	0.75
4	25	True	j	j	0.3806583340046927	1	-35.0	-30.0	5.0	NW	50	(256, 256)	0.28	0.28	0.75
4	25	True	j	j	0.2093632920004893	1	-35.0	-30.0	5.0	SE	50	(256, 256)	0.28	0.28	0.75
4	25	True	f	f	0.0804890409926883	1	-35.0	-40.0	-5.0	NW	50	(256, 256)	0.28	0.28	0.75
4	25	True	j	j	0.2803908750065602	1	-35.0	-30.0	5.0	SE	50	(256, 256)	0.28	0.28	0.75
4	25	True	f	f	0.1137099170009605	1	-35.0	-40.0	-5.0	SE	50	(256, 256)	0.28	0.28	0.75
4	25	True	f	f	0.0657255419937428	1	-35.0	-40.0	-5.0	SE	50	(256, 256)	0.28	0.28	0.75
4	25	True	f	f	0.2230106249917298	1	-35.0	-40.0	-5.0	SE	50	(256, 256)	0.28	0.28	0.75
4	25	True	f	f	0.2077010420034639	1	-35.0	-40.0	-5.0	SE	50	(256, 256)	0.28	0.28	0.75
4	25	True	f	f	0.0571619579859543	1	-35.0	-40.0	-5.0	SE	50	(256, 256)	0.28	0.28	0.75
4	25	True	j	j	0.1177206670108717	1	-35.0	-30.0	5.0	SE	50	(256, 256)	0.28	0.28	0.75
4	25	True	f	f	0.2246797090047039	1	-35.0	-40.0	-5.0	SE	50	(256, 256)	0.28	0.28	0.75
4	25	True	f	f	0.153914042020915	1	-35.0	-40.0	-5.0	SE	50	(256, 256)	0.28	0.28	0.75
4	25	True	f	f	0.0203487499966286	1	-35.0	-40.0	-5.0	SE	50	(256, 256)	0.28	0.28	0.75
4	25	True	f	f	0.2103225000028032	1	-35.0	-40.0	-5.0	SE	50	(256, 256)	0.28	0.28	0.75
4	25	True	f	f	0.2223539169935975	1	-35.0	-40.0	-5.0	NW	50	(256, 256)	0.28	0.28	0.75
4	25	True	j	j	0.0629662089922931	1	-35.0	-30.0	5.0	NW	50	(256, 256)	0.28	0.28	0.75
4	25	True	f	f	0.0085535410034935	1	-35.0	-40.0	-5.0	NW	50	(256, 256)	0.28	0.28	0.75
4	25	True	f	f	0.3719497909769416	1	-35.0	-40.0	-5.0	NW	50	(256, 256)	0.28	0.28	0.75
4	25	True	j	j	0.2552810000197496	1	-35.0	-30.0	5.0	NW	50	(256, 256)	0.28	0.28	0.75
4	25	True	j	j	0.1019370419962797	1	-35.0	-30.0	5.0	NW	50	(256, 256)	0.28	0.28	0.75
4	25	True	f	f	0.3083752499951515	1	-35.0	-40.0	-5.0	NW	50	(256, 256)	0.28	0.28	0.75
4	25	True	j	j	0.1532944580249022	1	-35.0	-30.0	5.0	SE	50	(256, 256)	0.28	0.28	0.75
4	25	True	f	f	0.1487024579837452	1	-35.0	-40.0	-5.0	NW	50	(256, 256)	0.28	0.28	0.75
4	25	True	f	f	0.0854834579804446	1	-35.0	-40.0	-5.0	SE	50	(256, 256)	0.28	0.28	0.75
4	25	True	j	j	0.1741385409841314	1	-35.0	-30.0	5.0	NW	50	(256, 256)	0.28	0.28	0.75
4	25	True	j	j	0.0994765000068582	1	-35.0	-30.0	5.0	NW	50	(256, 256)	0.28	0.28	0.75
4	25	True	j	j	0.2537933330168016	1	-35.0	-30.0	5.0	SE	50	(256, 256)	0.28	0.28	0.75
4	25	True	f	f	0.2152441669895779	1	-35.0	-40.0	-5.0	NW	50	(256, 256)	0.28	0.28	0.75
4	25	True	f	f	0.0677395419916138	1	-35.0	-40.0	-5.0	SE	50	(256, 256)	0.28	0.28	0.75
4	25	True	j	j	0.0218423339829314	1	-35.0	-30.0	5.0	SE	50	(256, 256)	0.28	0.28	0.75
4	25	True	f	f	0.3253537499986123	1	-35.0	-40.0	-5.0	SE	50	(256, 256)	0.28	0.28	0.75
4	25	True	f	f	0.1561410419817548	1	-35.0	-40.0	-5.0	SE	50	(256, 256)	0.28	0.28	0.75
4	25	True	f	f	0.017790915997466	1	-35.0	-40.0	-5.0	NW	50	(256, 256)	0.28	0.28	0.75
4	25	True	j	j	0.112745124992216	1	-35.0	-30.0	5.0	SE	50	(256, 256)	0.28	0.28	0.75
4	25	True	j	j	0.210933374997694	1	-35.0	-30.0	5.0	NW	50	(256, 256)	0.28	0.28	0.75
4	25	True	f	f	0.2430365000036545	1	-35.0	-40.0	-5.0	NW	50	(256, 256)	0.28	0.28	0.75
4	25	True	j	j	0.0090264589816797	1	-35.0	-30.0	5.0	NW	50	(256, 256)	0.28	0.28	0.75
4	25	True	f	f	0.2698500420083292	1	-35.0	-40.0	-5.0	SE	50	(256, 256)	0.28	0.28	0.75
4	25	True	j	j	0.1160876660142093	1	-35.0	-30.0	5.0	NW	50	(256, 256)	0.28	0.28	0.75
4	25	True	f	f	0.2970514160115272	1	-35.0	-40.0	-5.0	SE	50	(256, 256)	0.28	0.28	0.75
4	25	True	f	f	0.2393661660025827	1	-35.0	-40.0	-5.0	SE	50	(256, 256)	0.28	0.28	0.75
4	25	True	f	f	0.3454088330036029	1	-35.0	-40.0	-5.0	NW	50	(256, 256)	0.28	0.28	0.75
4	25	True	j	j	0.1091329999908339	1	-35.0	-30.0	5.0	NW	50	(256, 256)	0.28	0.28	0.75
4	25	True	j	j	0.1410082500078715	1	-35.0	-30.0	5.0	NW	50	(256, 256)	0.28	0.28	0.75
4	25	True	j	j	0.1344446250004694	1	-35.0	-30.0	5.0	SE	50	(256, 256)	0.28	0.28	0.75
4	25	True	f	f	0.2104844580171629	1	-35.0	-40.0	-5.0	SE	50	(256, 256)	0.28	0.28	0.75
4	25	True	f	f	0.0731950000044889	1	-35.0	-40.0	-5.0	NW	50	(256, 256)	0.28	0.28	0.75
4	25	True	j	j	0.1497363749949727	1	-35.0	-30.0	5.0	NW	50	(256, 256)	0.28	0.28	0.75
4	25	True	j	j	0.1981495000072755	1	-35.0	-30.0	5.0	SE	50	(256, 256)	0.28	0.28	0.75
4	25	True	f	f	0.0203939170169178	1	-35.0	-40.0	-5.0	SE	50	(256, 256)	0.28	0.28	0.75
4	25	True	j	j	0.100272333016619	1	-35.0	-30.0	5.0	SE	50	(256, 256)	0.28	0.28	0.75
4	25	True	j	j	0.064081749995239	1	-35.0	-30.0	5.0	NW	50	(256, 256)	0.28	0.28	0.75
4	25	True	f	f	0.0775036250124685	1	-35.0	-40.0	-5.0	NW	50	(256, 256)	0.28	0.28	0.75
4	25	True	f	f	0.0323817909811623	1	-35.0	-40.0	-5.0	NW	50	(256, 256)	0.28	0.28	0.75
4	25	True	f	f	0.079647083999589	1	-35.0	-40.0	-5.0	NW	50	(256, 256)	0.28	0.28	0.75
4	25	True	f	f	0.0819796249852515	1	-35.0	-40.0	-5.0	NW	50	(256, 256)	0.28	0.28	0.75
4	25	True	j	j	0.2291079999995418	1	-35.0	-30.0	5.0	NW	50	(256, 256)	0.28	0.28	0.75
4	25	True	j	j	0.2838123340043239	1	-35.0	-30.0	5.0	SE	50	(256, 256)	0.28	0.28	0.75
4	25	True	j	j	0.2179034579894505	1	-35.0	-30.0	5.0	NW	50	(256, 256)	0.28	0.28	0.75
4	25	True	f	f	0.0745372920064255	1	-35.0	-40.0	-5.0	SE	50	(256, 256)	0.28	0.28	0.75
4	25	True	f	f	0.2318412089953199	1	-35.0	-40.0	-5.0	SE	50	(256, 256)	0.28	0.28	0.75
4	25	True	f	f	0.0038148339954204	1	-35.0	-40.0	-5.0	NW	50	(256, 256)	0.28	0.28	0.75
4	25	True	f	f	0.2369009160029236	1	-35.0	-40.0	-5.0	SE	50	(256, 256)	0.28	0.28	0.75
4	25	True	f	f	0.2515307499852497	1	-35.0	-40.0	-5.0	SE	50	(256, 256)	0.28	0.28	0.75
4	25	True	j	j	0.1705479999945964	1	-35.0	-30.0	5.0	NW	50	(256, 256)	0.28	0.28	0.75
4	25	True	j	j	0.3641327499935869	1	-35.0	-30.0	5.0	NW	50	(256, 256)	0.28	0.28	0.75
4	25	True	f	f	0.4735002919915132	1	-35.0	-40.0	-5.0	NW	50	(256, 256)	0.28	0.28	0.75
4	25	True	j	j	0.1963465829903725	1	-35.0	-30.0	5.0	SE	50	(256, 256)	0.28	0.28	0.75
4	25	True	j	j	0.4856305419816635	1	-35.0	-30.0	5.0	SE	50	(256, 256)	0.28	0.28	0.75
4	25	True	j	j	0.0166071249986998	1	-35.0	-30.0	5.0	NW	50	(256, 256)	0.28	0.28	0.75
4	25	True	f	f	0.2485068749811034	1	-35.0	-40.0	-5.0	SE	50	(256, 256)	0.28	0.28	0.75
4	25	True	j	j	0.1476713330193888	1	-35.0	-30.0	5.0	NW	50	(256, 256)	0.28	0.28	0.75
4	25	True	j	j	0.2720943329914007	1	-35.0	-30.0	5.0	NW	50	(256, 256)	0.28	0.28	0.75
4	25	True	f	f	0.192032291990472	1	-35.0	-40.0	-5.0	SE	50	(256, 256)	0.28	0.28	0.75
4	25	True	f	f	0.0371680000098422	1	-35.0	-40.0	-5.0	NW	50	(256, 256)	0.28	0.28	0.75
4	25	True	j	j	0.3331492499855812	1	-35.0	-30.0	5.0	NW	50	(256, 256)	0.28	0.28	0.75
4	25	True	f	f	0.3394857090024743	1	-35.0	-40.0	-5.0	NW	50	(256, 256)	0.28	0.28	0.75
4	25	True	f	f	0.0028002089820802	1	-35.0	-40.0	-5.0	SE	50	(256, 256)	0.28	0.28	0.75
4	25	True	j	j	4.5538088339963	1	-35.0	-30.0	5.0	SE	50	(256, 256)	0.28	0.28	0.75
4	25	True	f	f	0.2345257499837316	1	-35.0	-40.0	-5.0	SE	50	(256, 256)	0.28	0.28	0.75
4	25	True	f	f	0.2356967910018284	1	-35.0	-40.0	-5.0	NW	50	(256, 256)	0.28	0.28	0.75
4	25	True	f	f	0.2810944590019062	1	-35.0	-40.0	-5.0	SE	50	(256, 256)	0.28	0.28	0.75
4	25	True	j	j	0.3740716250031255	1	-35.0	-30.0	5.0	SE	50	(256, 256)	0.28	0.28	0.75
4	25	True	f	f	0.1764816250069998	1	-35.0	-40.0	-5.0	SE	50	(256, 256)	0.28	0.28	0.75
4	25	True	f	f	0.1251019590126816	1	-35.0	-40.0	-5.0	SE	50	(256, 256)	0.28	0.28	0.75
4	25	True	j	j	0.0685459169908426	1	-35.0	-30.0	5.0	NW	50	(256, 256)	0.28	0.28	0.75
4	25	True	f	f	0.2386853340140078	1	-35.0	-40.0	-5.0	NW	50	(256, 256)	0.28	0.28	0.75
4	25	True	j	j	0.0905073750182055	1	-35.0	-30.0	5.0	SE	50	(256, 256)	0.28	0.28	0.75
4	25	True	j	j	0.2936687920009717	1	-35.0	-30.0	5.0	SE	50	(256, 256)	0.28	0.28	0.75
4	25	True	j	j	0.1910972080077044	1	-35.0	-30.0	5.0	SE	50	(256, 256)	0.28	0.28	0.75
4	25	True	f	f	0.3033231250010431	1	-35.0	-40.0	-5.0	SE	50	(256, 256)	0.28	0.28	0.75
4	25	True	f	f	0.2722527500009164	1	-35.0	-40.0	-5.0	NW	50	(256, 256)	0.28	0.28	0.75
4	25	True	j	j	0.2463086250063497	1	-35.0	-30.0	5.0	SE	50	(256, 256)	0.28	0.28	0.75
4	25	True	f	f	0.1811449170054402	1	-35.0	-40.0	-5.0	SE	50	(256, 256)	0.28	0.28	0.75
4	25	True	j	j	0.2033933750062715	1	-35.0	-30.0	5.0	NW	50	(256, 256)	0.28	0.28	0.75
4	25	True	f	f	0.4082931249868125	1	-35.0	-40.0	-5.0	SE	50	(256, 256)	0.28	0.28	0.75
4	25	True	j	j	0.0633432089816778	1	-35.0	-30.0	5.0	SE	50	(256, 256)	0.28	0.28	0.75
4	25	True	j	j	0.2348402079951483	1	-35.0	-30.0	5.0	SE	50	(256, 256)	0.28	0.28	0.75
4	25	True	j	j	0.239561041991692	1	-35.0	-30.0	5.0	NW	50	(256, 256)	0.28	0.28	0.75
4	25	True	j	j	0.2726029169862158	1	-35.0	-30.0	5.0	NW	50	(256, 256)	0.28	0.28	0.75
4	25	True	f	f	1.0871452089922968	1	-35.0	-40.0	-5.0	SE	50	(256, 256)	0.28	0.28	0.75
4	25	True	j	j	0.1883447500003967	1	-35.0	-30.0	5.0	SE	50	(256, 256)	0.28	0.28	0.75
4	25	True	j	j	0.2649669589882251	1	-35.0	-30.0	5.0	SE	50	(256, 256)	0.28	0.28	0.75
4	25	True	j	j	0.3348969999933615	1	-35.0	-30.0	5.0	SE	50	(256, 256)	0.28	0.28	0.75
4	25	True	f	f	0.1498260000080336	1	-35.0	-40.0	-5.0	SE	50	(256, 256)	0.28	0.28	0.75
4	25	True	f	f	0.046818875009194	1	-35.0	-40.0	-5.0	SE	50	(256, 256)	0.28	0.28	0.75
4	25	True	j	j	0.1570885420078411	1	-35.0	-30.0	5.0	NW	50	(256, 256)	0.28	0.28	0.75
4	25	True	j	j	0.0135193750029429	1	-35.0	-30.0	5.0	SE	50	(256, 256)	0.28	0.28	0.75
4	25	True	j	j	0.209617167012766	1	-35.0	-30.0	5.0	NW	50	(256, 256)	0.28	0.28	0.75
4	25	True	f	f	0.1207084580091759	1	-35.0	-40.0	-5.0	SE	50	(256, 256)	0.28	0.28	0.75
4	25	True	f	f	0.2302602920099161	1	-35.0	-40.0	-5.0	NW	50	(256, 256)	0.28	0.28	0.75
4	25	True	j	j	0.1844395830121357	1	-35.0	-30.0	5.0	SE	50	(256, 256)	0.28	0.28	0.75
4	25	True	f	j	0.0854327090200968	0	-35.0	-40.0	-5.0	NW	50	(256, 256)	0.28	0.28	0.75
4	25	True	j	j	0.1307862079993356	1	-35.0	-30.0	5.0	SE	50	(256, 256)	0.28	0.28	0.75
4	25	True	f	f	0.2612510419858154	1	-35.0	-40.0	-5.0	SE	50	(256, 256)	0.28	0.28	0.75
4	25	True	f	f	0.296191249974072	1	-35.0	-40.0	-5.0	SE	50	(256, 256)	0.28	0.28	0.75
4	25	True	j	j	1.0205859999987297	1	-35.0	-30.0	5.0	NW	50	(256, 256)	0.28	0.28	0.75
4	25	True	j	j	0.5123963749792892	1	-35.0	-30.0	5.0	SE	50	(256, 256)	0.28	0.28	0.75
4	25	True	j	j	0.2565256250090897	1	-35.0	-30.0	5.0	NW	50	(256, 256)	0.28	0.28	0.75
4	25	True	j	j	0.009933708992321	1	-35.0	-30.0	5.0	NW	50	(256, 256)	0.28	0.28	0.75
4	25	True	j	j	0.2731382920173928	1	-35.0	-30.0	5.0	NW	50	(256, 256)	0.28	0.28	0.75
4	25	True	j	j	0.0596969159960281	1	-35.0	-30.0	5.0	NW	50	(256, 256)	0.28	0.28	0.75
4	25	True	f	f	0.2128463329863734	1	-35.0	-40.0	-5.0	NW	50	(256, 256)	0.28	0.28	0.75
4	25	True	f	f	0.19588595800451	1	-35.0	-40.0	-5.0	NW	50	(256, 256)	0.28	0.28	0.75
4	25	True	j	j	0.0544783749792259	1	-35.0	-30.0	5.0	NW	50	(256, 256)	0.28	0.28	0.75
4	25	True	f	f	0.3195685840037185	1	-35.0	-40.0	-5.0	SE	50	(256, 256)	0.28	0.28	0.75
4	25	True	j	j	0.214388708001934	1	-35.0	-30.0	5.0	NW	50	(256, 256)	0.28	0.28	0.75
4	25	True	j	j	0.3980783330043778	1	-35.0	-30.0	5.0	NW	50	(256, 256)	0.28	0.28	0.75
4	25	True	f	f	0.2592762499989476	1	-35.0	-40.0	-5.0	SE	50	(256, 256)	0.28	0.28	0.75
4	25	True	j	j	0.2930819580215029	1	-35.0	-30.0	5.0	SE	50	(256, 256)	0.28	0.28	0.75
4	25	True	j	j	0.355466333014192	1	-35.0	-30.0	5.0	SE	50	(256, 256)	0.28	0.28	0.75
4	25	True	f	f	0.1656891250167973	1	-35.0	-40.0	-5.0	SE	50	(256, 256)	0.28	0.28	0.75
4	25	True	f	f	0.2613780419924296	1	-35.0	-40.0	-5.0	NW	50	(256, 256)	0.28	0.28	0.75
4	25	True	j	j	0.2093935839948244	1	-35.0	-30.0	5.0	SE	50	(256, 256)	0.28	0.28	0.75
4	25	True	f	f	0.2156309169949963	1	-35.0	-40.0	-5.0	NW	50	(256, 256)	0.28	0.28	0.75
4	25	True	j	j	0.2608222079870756	1	-35.0	-30.0	5.0	NW	50	(256, 256)	0.28	0.28	0.75
4	25	True	j	j	0.2085190419747959	1	-35.0	-30.0	5.0	SE	50	(256, 256)	0.28	0.28	0.75
4	25	True	j	j	0.1913628329930361	1	-35.0	-30.0	5.0	NW	50	(256, 256)	0.28	0.28	0.75
4	25	True	j	j	0.2466727089777123	1	-35.0	-30.0	5.0	NW	50	(256, 256)	0.28	0.28	0.75
4	25	True	f	f	0.3020739580097142	1	-35.0	-40.0	-5.0	NW	50	(256, 256)	0.28	0.28	0.75
4	25	True	j	j	0.1388469589874148	1	-35.0	-30.0	5.0	SE	50	(256, 256)	0.28	0.28	0.75
4	25	True	f	f	0.1900726669991854	1	-35.0	-40.0	-5.0	NW	50	(256, 256)	0.28	0.28	0.75
4	25	True	j	j	0.1894943749939557	1	-35.0	-30.0	5.0	SE	50	(256, 256)	0.28	0.28	0.75
4	25	True	j	j	0.221664167009294	1	-35.0	-30.0	5.0	SE	50	(256, 256)	0.28	0.28	0.75
4	25	True	j	j	0.2316021660226397	1	-35.0	-30.0	5.0	NW	50	(256, 256)	0.28	0.28	0.75
4	25	True	j	j	0.2506494580011349	1	-35.0	-30.0	5.0	NW	50	(256, 256)	0.28	0.28	0.75
4	25	True	j	j	0.0458705839992035	1	-35.0	-30.0	5.0	NW	50	(256, 256)	0.28	0.28	0.75
4	25	True	j	j	0.3243410410068463	1	-35.0	-30.0	5.0	NW	50	(256, 256)	0.28	0.28	0.75
4	25	True	j	j	0.5924033340124879	1	-35.0	-30.0	5.0	NW	50	(256, 256)	0.28	0.28	0.75
4	25	True	f	f	0.2506860830180812	1	-35.0	-40.0	-5.0	SE	50	(256, 256)	0.28	0.28	0.75
4	25	True	j	j	0.2555090420064516	1	-35.0	-30.0	5.0	NW	50	(256, 256)	0.28	0.28	0.75
4	25	True	f	f	0.2569052080216352	1	-35.0	-40.0	-5.0	SE	50	(256, 256)	0.28	0.28	0.75
4	25	True	f	f	0.8064912499976344	1	-35.0	-40.0	-5.0	SE	50	(256, 256)	0.28	0.28	0.75
4	25	True	j	j	0.2195599169936031	1	-35.0	-30.0	5.0	SE	50	(256, 256)	0.28	0.28	0.75
4	25	True	f	f	0.2825193339958787	1	-35.0	-40.0	-5.0	NW	50	(256, 256)	0.28	0.28	0.75
