# Supplementary material for: The curriculum effect in visual learning: The role of readout dimensionality
Source: PLoS Comput Biol. 2026 Jul 24;22(7):e1014553. doi: 10.1371/journal.pcbi.1014553 (PMC13432104; doi:10.1371/journal.pcbi.1014553)
Supplement: S1 Data — (ZIP) [file pcbi.1014553.s009.zip › Data_Final_for_Repository/Sequential_subjects/Subject003/20241107_Subject003_SEQ_Day_1.csv]

Participant ID	Age	Train	Correct Response	Response	Response time (s)	Correct	Reference Angle (deg)	Orientation (deg)	Angle Separation (deg)	Corner	Viewing Distance (cm)	Stimulus Size (px)	Fixation Time	Probe Time	Cue Time
3	29	True	f	f	4.1441938749630935	1	-35.0	-40.0	-5.0	NW	40	(211, 211)	0.28	0.28	0.75
3	29	True	j	j	2.856155958026648	1	-35.0	-30.0	5.0	NW	40	(211, 211)	0.28	0.28	0.75
3	29	True	f	j	3.8987395000294782	0	-35.0	-40.0	-5.0	NW	40	(211, 211)	0.28	0.28	0.75
3	29	True	f	f	3.799164875003044	1	-35.0	-40.0	-5.0	SE	40	(211, 211)	0.28	0.28	0.75
3	29	True	j	f	5.558914833003655	0	-35.0	-30.0	5.0	NW	40	(211, 211)	0.28	0.28	0.75
3	29	True	f	j	3.012374332989566	0	-35.0	-40.0	-5.0	SE	40	(211, 211)	0.28	0.28	0.75
3	29	True	j	j	2.61377066699788	1	-35.0	-30.0	5.0	SE	40	(211, 211)	0.28	0.28	0.75
3	29	True	f	j	1.211709624971263	0	-35.0	-40.0	-5.0	SE	40	(211, 211)	0.28	0.28	0.75
3	29	True	f	f	2.1398749999934807	1	-35.0	-40.0	-5.0	SE	40	(211, 211)	0.28	0.28	0.75
3	29	True	f	f	0.5938692920026369	1	-35.0	-40.0	-5.0	SE	40	(211, 211)	0.28	0.28	0.75
3	29	True	j	j	0.337888040987309	1	-35.0	-30.0	5.0	SE	40	(211, 211)	0.28	0.28	0.75
3	29	True	f	f	0.1616503339610062	1	-35.0	-40.0	-5.0	SE	40	(211, 211)	0.28	0.28	0.75
3	29	True	f	f	4.820389208034612	1	-35.0	-40.0	-5.0	NW	40	(211, 211)	0.28	0.28	0.75
3	29	True	j	j	0.4801410830114037	1	-35.0	-30.0	5.0	SE	40	(211, 211)	0.28	0.28	0.75
3	29	True	f	f	0.6629708340042271	1	-35.0	-40.0	-5.0	SE	40	(211, 211)	0.28	0.28	0.75
3	29	True	f	f	0.4869777919957414	1	-35.0	-40.0	-5.0	SE	40	(211, 211)	0.28	0.28	0.75
3	29	True	f	f	0.4790833329898305	1	-35.0	-40.0	-5.0	SE	40	(211, 211)	0.28	0.28	0.75
3	29	True	f	f	2.201401167025324	1	-35.0	-40.0	-5.0	SE	40	(211, 211)	0.28	0.28	0.75
3	29	True	j	f	6.699962666956708	0	-35.0	-30.0	5.0	SE	40	(211, 211)	0.28	0.28	0.75
3	29	True	f	f	0.5589596250210889	1	-35.0	-40.0	-5.0	SE	40	(211, 211)	0.28	0.28	0.75
3	29	True	f	f	2.60891804198036	1	-35.0	-40.0	-5.0	SE	40	(211, 211)	0.28	0.28	0.75
3	29	True	f	f	0.6787724579917267	1	-35.0	-40.0	-5.0	NW	40	(211, 211)	0.28	0.28	0.75
3	29	True	j	f	0.338255290989764	0	-35.0	-30.0	5.0	NW	40	(211, 211)	0.28	0.28	0.75
3	29	True	j	j	0.6748459169757552	1	-35.0	-30.0	5.0	SE	40	(211, 211)	0.28	0.28	0.75
3	29	True	j	f	0.4273041670094244	0	-35.0	-30.0	5.0	NW	40	(211, 211)	0.28	0.28	0.75
3	29	True	j	f	0.7020070410217158	0	-35.0	-30.0	5.0	NW	40	(211, 211)	0.28	0.28	0.75
3	29	True	f	f	0.4272302079480141	1	-35.0	-40.0	-5.0	SE	40	(211, 211)	0.28	0.28	0.75
3	29	True	f	f	1.107664124981966	1	-35.0	-40.0	-5.0	SE	40	(211, 211)	0.28	0.28	0.75
3	29	True	j	f	0.7557794169988483	0	-35.0	-30.0	5.0	NW	40	(211, 211)	0.28	0.28	0.75
3	29	True	j	j	1.606740167015232	1	-35.0	-30.0	5.0	SE	40	(211, 211)	0.28	0.28	0.75
3	29	True	j	j	0.2969271659967489	1	-35.0	-30.0	5.0	NW	40	(211, 211)	0.28	0.28	0.75
3	29	True	f	f	0.445506416959688	1	-35.0	-40.0	-5.0	SE	40	(211, 211)	0.28	0.28	0.75
3	29	True	f	j	0.2308502499945461	0	-35.0	-40.0	-5.0	SE	40	(211, 211)	0.28	0.28	0.75
3	29	True	j	f	0.310778749990277	0	-35.0	-30.0	5.0	NW	40	(211, 211)	0.28	0.28	0.75
3	29	True	f	f	0.6039173329481855	1	-35.0	-40.0	-5.0	SE	40	(211, 211)	0.28	0.28	0.75
3	29	True	f	f	0.2692467499873601	1	-35.0	-40.0	-5.0	SE	40	(211, 211)	0.28	0.28	0.75
3	29	True	j	j	0.2489426250103861	1	-35.0	-30.0	5.0	NW	40	(211, 211)	0.28	0.28	0.75
3	29	True	f	f	0.5657304579508491	1	-35.0	-40.0	-5.0	NW	40	(211, 211)	0.28	0.28	0.75
3	29	True	j	f	0.6592369169811718	0	-35.0	-30.0	5.0	SE	40	(211, 211)	0.28	0.28	0.75
3	29	True	f	f	0.4050540000316687	1	-35.0	-40.0	-5.0	NW	40	(211, 211)	0.28	0.28	0.75
3	29	True	f	j	0.4022357909707352	0	-35.0	-40.0	-5.0	SE	40	(211, 211)	0.28	0.28	0.75
3	29	True	j	j	0.2518891670042649	1	-35.0	-30.0	5.0	NW	40	(211, 211)	0.28	0.28	0.75
3	29	True	f	f	0.3853450000169687	1	-35.0	-40.0	-5.0	NW	40	(211, 211)	0.28	0.28	0.75
3	29	True	j	f	0.8211465410422534	0	-35.0	-30.0	5.0	SE	40	(211, 211)	0.28	0.28	0.75
3	29	True	f	f	0.8419047499774024	1	-35.0	-40.0	-5.0	NW	40	(211, 211)	0.28	0.28	0.75
3	29	True	f	f	0.3288507079705596	1	-35.0	-40.0	-5.0	NW	40	(211, 211)	0.28	0.28	0.75
3	29	True	f	f	0.3414798750309273	1	-35.0	-40.0	-5.0	SE	40	(211, 211)	0.28	0.28	0.75
3	29	True	f	f	0.2916979169822298	1	-35.0	-40.0	-5.0	NW	40	(211, 211)	0.28	0.28	0.75
3	29	True	j	j	0.6448841670062393	1	-35.0	-30.0	5.0	SE	40	(211, 211)	0.28	0.28	0.75
3	29	True	f	f	0.4329967919620685	1	-35.0	-40.0	-5.0	SE	40	(211, 211)	0.28	0.28	0.75
3	29	True	f	j	0.557472458051052	0	-35.0	-40.0	-5.0	NW	40	(211, 211)	0.28	0.28	0.75
3	29	True	j	f	0.3404159160563722	0	-35.0	-30.0	5.0	SE	40	(211, 211)	0.28	0.28	0.75
3	29	True	j	f	0.5269443750148639	0	-35.0	-30.0	5.0	SE	40	(211, 211)	0.28	0.28	0.75
3	29	True	f	f	0.4049063330166973	1	-35.0	-40.0	-5.0	NW	40	(211, 211)	0.28	0.28	0.75
3	29	True	f	f	0.2951192909968085	1	-35.0	-40.0	-5.0	SE	40	(211, 211)	0.28	0.28	0.75
3	29	True	j	j	0.2860582079738378	1	-35.0	-30.0	5.0	SE	40	(211, 211)	0.28	0.28	0.75
3	29	True	j	f	0.3775681250263005	0	-35.0	-30.0	5.0	NW	40	(211, 211)	0.28	0.28	0.75
3	29	True	f	f	0.2846541250473819	1	-35.0	-40.0	-5.0	NW	40	(211, 211)	0.28	0.28	0.75
3	29	True	f	j	0.2841814999701455	0	-35.0	-40.0	-5.0	SE	40	(211, 211)	0.28	0.28	0.75
3	29	True	f	f	1.0508029999909922	1	-35.0	-40.0	-5.0	SE	40	(211, 211)	0.28	0.28	0.75
3	29	True	f	j	1.5632301250007004	0	-35.0	-40.0	-5.0	NW	40	(211, 211)	0.28	0.28	0.75
3	29	True	f	f	0.4470992080168798	1	-35.0	-40.0	-5.0	SE	40	(211, 211)	0.28	0.28	0.75
3	29	True	j	f	0.5055771250044927	0	-35.0	-30.0	5.0	NW	40	(211, 211)	0.28	0.28	0.75
3	29	True	f	f	0.3756961250328459	1	-35.0	-40.0	-5.0	NW	40	(211, 211)	0.28	0.28	0.75
3	29	True	j	f	0.3097942499443888	0	-35.0	-30.0	5.0	NW	40	(211, 211)	0.28	0.28	0.75
3	29	True	f	j	0.3688108749920502	0	-35.0	-40.0	-5.0	NW	40	(211, 211)	0.28	0.28	0.75
3	29	True	j	j	0.2702618750045076	1	-35.0	-30.0	5.0	SE	40	(211, 211)	0.28	0.28	0.75
3	29	True	j	f	0.3615490840165876	0	-35.0	-30.0	5.0	NW	40	(211, 211)	0.28	0.28	0.75
3	29	True	j	f	0.3233364159823395	0	-35.0	-30.0	5.0	NW	40	(211, 211)	0.28	0.28	0.75
3	29	True	j	f	1.230462375038769	0	-35.0	-30.0	5.0	NW	40	(211, 211)	0.28	0.28	0.75
3	29	True	f	f	1.5411382499733008	1	-35.0	-40.0	-5.0	SE	40	(211, 211)	0.28	0.28	0.75
3	29	True	f	f	0.7417870410135947	1	-35.0	-40.0	-5.0	SE	40	(211, 211)	0.28	0.28	0.75
3	29	True	f	f	0.5746598329860717	1	-35.0	-40.0	-5.0	SE	40	(211, 211)	0.28	0.28	0.75
3	29	True	j	f	0.3112720840144902	0	-35.0	-30.0	5.0	NW	40	(211, 211)	0.28	0.28	0.75
3	29	True	j	j	0.1250957500305958	1	-35.0	-30.0	5.0	SE	40	(211, 211)	0.28	0.28	0.75
3	29	True	j	j	0.1999220409779809	1	-35.0	-30.0	5.0	NW	40	(211, 211)	0.28	0.28	0.75
3	29	True	j	j	0.2137542500277049	1	-35.0	-30.0	5.0	SE	40	(211, 211)	0.28	0.28	0.75
3	29	True	f	f	0.4626237920019775	1	-35.0	-40.0	-5.0	SE	40	(211, 211)	0.28	0.28	0.75
3	29	True	f	j	0.3389130000141449	0	-35.0	-40.0	-5.0	SE	40	(211, 211)	0.28	0.28	0.75
3	29	True	j	f	0.3436412090086378	0	-35.0	-30.0	5.0	NW	40	(211, 211)	0.28	0.28	0.75
3	29	True	j	f	0.2969522909843363	0	-35.0	-30.0	5.0	NW	40	(211, 211)	0.28	0.28	0.75
3	29	True	f	f	0.2970854999730363	1	-35.0	-40.0	-5.0	NW	40	(211, 211)	0.28	0.28	0.75
3	29	True	f	j	0.2209750000038184	0	-35.0	-40.0	-5.0	SE	40	(211, 211)	0.28	0.28	0.75
3	29	True	j	f	0.3069391659810208	0	-35.0	-30.0	5.0	NW	40	(211, 211)	0.28	0.28	0.75
3	29	True	f	f	0.2079671670217067	1	-35.0	-40.0	-5.0	NW	40	(211, 211)	0.28	0.28	0.75
3	29	True	j	f	0.2739575000014156	0	-35.0	-30.0	5.0	NW	40	(211, 211)	0.28	0.28	0.75
3	29	True	f	f	0.2376841249642893	1	-35.0	-40.0	-5.0	NW	40	(211, 211)	0.28	0.28	0.75
3	29	True	j	f	0.0119289580034092	0	-35.0	-30.0	5.0	SE	40	(211, 211)	0.28	0.28	0.75
3	29	True	j	f	0.2673416669713333	0	-35.0	-30.0	5.0	NW	40	(211, 211)	0.28	0.28	0.75
3	29	True	f	f	0.2371950829983689	1	-35.0	-40.0	-5.0	SE	40	(211, 211)	0.28	0.28	0.75
3	29	True	j	j	0.1627600420033559	1	-35.0	-30.0	5.0	SE	40	(211, 211)	0.28	0.28	0.75
3	29	True	f	f	0.2261047500069253	1	-35.0	-40.0	-5.0	NW	40	(211, 211)	0.28	0.28	0.75
3	29	True	j	j	0.2051694999681785	1	-35.0	-30.0	5.0	SE	40	(211, 211)	0.28	0.28	0.75
3	29	True	j	f	0.2168146249605342	0	-35.0	-30.0	5.0	NW	40	(211, 211)	0.28	0.28	0.75
3	29	True	j	f	0.2378903329954482	0	-35.0	-30.0	5.0	SE	40	(211, 211)	0.28	0.28	0.75
3	29	True	f	f	0.2829641670105047	1	-35.0	-40.0	-5.0	NW	40	(211, 211)	0.28	0.28	0.75
3	29	True	f	j	0.2310151670244522	0	-35.0	-40.0	-5.0	SE	40	(211, 211)	0.28	0.28	0.75
3	29	True	j	f	0.2439625830156728	0	-35.0	-30.0	5.0	NW	40	(211, 211)	0.28	0.28	0.75
3	29	True	f	f	1.317043167015072	1	-35.0	-40.0	-5.0	SE	40	(211, 211)	0.28	0.28	0.75
3	29	True	j	f	0.2159840000094846	0	-35.0	-30.0	5.0	NW	40	(211, 211)	0.28	0.28	0.75
3	29	True	f	f	0.2662584170466289	1	-35.0	-40.0	-5.0	NW	40	(211, 211)	0.28	0.28	0.75
3	29	True	j	j	0.2481590840034186	1	-35.0	-30.0	5.0	SE	40	(211, 211)	0.28	0.28	0.75
3	29	True	j	j	0.2665088750072755	1	-35.0	-30.0	5.0	SE	40	(211, 211)	0.28	0.28	0.75
3	29	True	j	f	0.4389452500035986	0	-35.0	-30.0	5.0	NW	40	(211, 211)	0.28	0.28	0.75
3	29	True	f	j	0.2209727499866858	0	-35.0	-40.0	-5.0	SE	40	(211, 211)	0.28	0.28	0.75
3	29	True	f	f	0.2845899590174667	1	-35.0	-40.0	-5.0	SE	40	(211, 211)	0.28	0.28	0.75
3	29	True	f	j	0.2295164579991251	0	-35.0	-40.0	-5.0	SE	40	(211, 211)	0.28	0.28	0.75
3	29	True	j	f	0.0896052910247817	0	-35.0	-30.0	5.0	NW	40	(211, 211)	0.28	0.28	0.75
3	29	True	f	j	0.0710534999961964	0	-35.0	-40.0	-5.0	SE	40	(211, 211)	0.28	0.28	0.75
3	29	True	j	j	0.2324733749846927	1	-35.0	-30.0	5.0	SE	40	(211, 211)	0.28	0.28	0.75
3	29	True	f	f	1.085818207997363	1	-35.0	-40.0	-5.0	NW	40	(211, 211)	0.28	0.28	0.75
3	29	True	f	f	0.2697114159818738	1	-35.0	-40.0	-5.0	NW	40	(211, 211)	0.28	0.28	0.75
3	29	True	j	j	0.2099239579983987	1	-35.0	-30.0	5.0	SE	40	(211, 211)	0.28	0.28	0.75
3	29	True	j	f	0.3109758750069886	0	-35.0	-30.0	5.0	NW	40	(211, 211)	0.28	0.28	0.75
3	29	True	f	j	0.2576081249862909	0	-35.0	-40.0	-5.0	SE	40	(211, 211)	0.28	0.28	0.75
3	29	True	f	j	0.1774589999695308	0	-35.0	-40.0	-5.0	NW	40	(211, 211)	0.28	0.28	0.75
3	29	True	f	f	0.3995018749847077	1	-35.0	-40.0	-5.0	NW	40	(211, 211)	0.28	0.28	0.75
3	29	True	f	j	1.2366365419584326	0	-35.0	-40.0	-5.0	SE	40	(211, 211)	0.28	0.28	0.75
3	29	True	j	j	0.2367456250358373	1	-35.0	-30.0	5.0	SE	40	(211, 211)	0.28	0.28	0.75
3	29	True	f	j	0.2373570420313626	0	-35.0	-40.0	-5.0	SE	40	(211, 211)	0.28	0.28	0.75
3	29	True	f	f	0.3371202500420622	1	-35.0	-40.0	-5.0	NW	40	(211, 211)	0.28	0.28	0.75
3	29	True	j	j	0.2022445839829743	1	-35.0	-30.0	5.0	SE	40	(211, 211)	0.28	0.28	0.75
3	29	True	j	j	1.1617335829650983	1	-35.0	-30.0	5.0	NW	40	(211, 211)	0.28	0.28	0.75
3	29	True	f	f	0.2311811249819584	1	-35.0	-40.0	-5.0	SE	40	(211, 211)	0.28	0.28	0.75
3	29	True	f	j	0.5240723339957185	0	-35.0	-40.0	-5.0	NW	40	(211, 211)	0.28	0.28	0.75
3	29	True	f	f	0.113364124961663	1	-35.0	-40.0	-5.0	NW	40	(211, 211)	0.28	0.28	0.75
3	29	True	j	j	0.2453710829722695	1	-35.0	-30.0	5.0	SE	40	(211, 211)	0.28	0.28	0.75
3	29	True	f	f	0.2144515000400133	1	-35.0	-40.0	-5.0	NW	40	(211, 211)	0.28	0.28	0.75
3	29	True	j	j	0.420940582989715	1	-35.0	-30.0	5.0	SE	40	(211, 211)	0.28	0.28	0.75
3	29	True	f	f	0.2189876670017838	1	-35.0	-40.0	-5.0	SE	40	(211, 211)	0.28	0.28	0.75
3	29	True	f	j	0.1994321669917553	0	-35.0	-40.0	-5.0	SE	40	(211, 211)	0.28	0.28	0.75
3	29	True	f	j	0.2155375419533811	0	-35.0	-40.0	-5.0	SE	40	(211, 211)	0.28	0.28	0.75
3	29	True	j	f	0.3447585420217365	0	-35.0	-30.0	5.0	SE	40	(211, 211)	0.28	0.28	0.75
3	29	True	j	j	0.203523333009798	1	-35.0	-30.0	5.0	NW	40	(211, 211)	0.28	0.28	0.75
3	29	True	f	f	0.2377555000130087	1	-35.0	-40.0	-5.0	NW	40	(211, 211)	0.28	0.28	0.75
3	29	True	j	f	0.2343431250192225	0	-35.0	-30.0	5.0	SE	40	(211, 211)	0.28	0.28	0.75
3	29	True	j	j	0.1111900830292142	1	-35.0	-30.0	5.0	SE	40	(211, 211)	0.28	0.28	0.75
3	29	True	j	j	0.1359945409931242	1	-35.0	-30.0	5.0	SE	40	(211, 211)	0.28	0.28	0.75
3	29	True	f	f	0.2353086670045741	1	-35.0	-40.0	-5.0	NW	40	(211, 211)	0.28	0.28	0.75
3	29	True	f	j	0.3533889580285176	0	-35.0	-40.0	-5.0	NW	40	(211, 211)	0.28	0.28	0.75
3	29	True	j	j	0.2081245000008493	1	-35.0	-30.0	5.0	SE	40	(211, 211)	0.28	0.28	0.75
3	29	True	f	f	0.2199751659645699	1	-35.0	-40.0	-5.0	NW	40	(211, 211)	0.28	0.28	0.75
3	29	True	j	j	0.2415626249858178	1	-35.0	-30.0	5.0	SE	40	(211, 211)	0.28	0.28	0.75
3	29	True	j	j	0.2956913750385865	1	-35.0	-30.0	5.0	SE	40	(211, 211)	0.28	0.28	0.75
3	29	True	f	j	0.438917167019099	0	-35.0	-40.0	-5.0	SE	40	(211, 211)	0.28	0.28	0.75
3	29	True	f	j	0.6591883749933913	0	-35.0	-40.0	-5.0	NW	40	(211, 211)	0.28	0.28	0.75
3	29	True	j	j	0.2298576249741017	1	-35.0	-30.0	5.0	SE	40	(211, 211)	0.28	0.28	0.75
3	29	True	f	j	0.2033525420119986	0	-35.0	-40.0	-5.0	NW	40	(211, 211)	0.28	0.28	0.75
3	29	True	f	j	0.2569308329839259	0	-35.0	-40.0	-5.0	NW	40	(211, 211)	0.28	0.28	0.75
3	29	True	j	j	0.2043877500109374	1	-35.0	-30.0	5.0	SE	40	(211, 211)	0.28	0.28	0.75
3	29	True	j	j	0.2015032500494271	1	-35.0	-30.0	5.0	NW	40	(211, 211)	0.28	0.28	0.75
3	29	True	j	j	0.2377714999602176	1	-35.0	-30.0	5.0	NW	40	(211, 211)	0.28	0.28	0.75
3	29	True	j	j	0.6080155840027146	1	-35.0	-30.0	5.0	NW	40	(211, 211)	0.28	0.28	0.75
3	29	True	j	j	0.3575277919881046	1	-35.0	-30.0	5.0	SE	40	(211, 211)	0.28	0.28	0.75
3	29	True	j	j	0.3020760000217706	1	-35.0	-30.0	5.0	SE	40	(211, 211)	0.28	0.28	0.75
3	29	True	j	j	0.2052882919670082	1	-35.0	-30.0	5.0	SE	40	(211, 211)	0.28	0.28	0.75
3	29	True	j	j	0.2348225419991649	1	-35.0	-30.0	5.0	NW	40	(211, 211)	0.28	0.28	0.75
3	29	True	j	f	0.4755505829816684	0	-35.0	-30.0	5.0	NW	40	(211, 211)	0.28	0.28	0.75
3	29	True	f	f	0.2447223749477416	1	-35.0	-40.0	-5.0	NW	40	(211, 211)	0.28	0.28	0.75
3	29	True	f	f	0.2415824580239132	1	-35.0	-40.0	-5.0	NW	40	(211, 211)	0.28	0.28	0.75
3	29	True	j	j	0.3004287080257199	1	-35.0	-30.0	5.0	SE	40	(211, 211)	0.28	0.28	0.75
3	29	True	j	j	0.3174216669867746	1	-35.0	-30.0	5.0	SE	40	(211, 211)	0.28	0.28	0.75
3	29	True	j	j	0.2915551249752752	1	-35.0	-30.0	5.0	SE	40	(211, 211)	0.28	0.28	0.75
3	29	True	j	f	0.2563790830317884	0	-35.0	-30.0	5.0	NW	40	(211, 211)	0.28	0.28	0.75
3	29	True	j	j	0.2980482500279322	1	-35.0	-30.0	5.0	NW	40	(211, 211)	0.28	0.28	0.75
3	29	True	j	f	0.3290272919693962	0	-35.0	-30.0	5.0	NW	40	(211, 211)	0.28	0.28	0.75
3	29	True	j	j	0.1997144999913871	1	-35.0	-30.0	5.0	NW	40	(211, 211)	0.28	0.28	0.75
3	29	True	j	j	0.2754672080045566	1	-35.0	-30.0	5.0	SE	40	(211, 211)	0.28	0.28	0.75
3	29	True	j	j	0.2190902499714866	1	-35.0	-30.0	5.0	SE	40	(211, 211)	0.28	0.28	0.75
3	29	True	j	j	0.2938287910073995	1	-35.0	-30.0	5.0	SE	40	(211, 211)	0.28	0.28	0.75
3	29	True	j	j	0.1295911250053905	1	-35.0	-30.0	5.0	SE	40	(211, 211)	0.28	0.28	0.75
3	29	True	f	j	0.2598880829755217	0	-35.0	-40.0	-5.0	NW	40	(211, 211)	0.28	0.28	0.75
3	29	True	f	j	0.1758660830091685	0	-35.0	-40.0	-5.0	NW	40	(211, 211)	0.28	0.28	0.75
3	29	True	j	j	0.24360829195939	1	-35.0	-30.0	5.0	SE	40	(211, 211)	0.28	0.28	0.75
3	29	True	f	j	0.344097374996636	0	-35.0	-40.0	-5.0	SE	40	(211, 211)	0.28	0.28	0.75
3	29	True	f	f	0.2013553750002756	1	-35.0	-40.0	-5.0	SE	40	(211, 211)	0.28	0.28	0.75
3	29	True	j	j	0.2370198330027051	1	-35.0	-30.0	5.0	NW	40	(211, 211)	0.28	0.28	0.75
3	29	True	f	f	0.2497979589970782	1	-35.0	-40.0	-5.0	SE	40	(211, 211)	0.28	0.28	0.75
3	29	True	j	j	0.3875640420010313	1	-35.0	-30.0	5.0	SE	40	(211, 211)	0.28	0.28	0.75
3	29	True	f	f	0.2293213329976424	1	-35.0	-40.0	-5.0	NW	40	(211, 211)	0.28	0.28	0.75
3	29	True	j	j	0.2532654590322636	1	-35.0	-30.0	5.0	SE	40	(211, 211)	0.28	0.28	0.75
3	29	True	f	j	0.3285666669835336	0	-35.0	-40.0	-5.0	SE	40	(211, 211)	0.28	0.28	0.75
3	29	True	f	j	0.26714233297389	0	-35.0	-40.0	-5.0	SE	40	(211, 211)	0.28	0.28	0.75
3	29	True	j	f	0.2271319170249626	0	-35.0	-30.0	5.0	NW	40	(211, 211)	0.28	0.28	0.75
3	29	True	f	f	0.2559820840251632	1	-35.0	-40.0	-5.0	SE	40	(211, 211)	0.28	0.28	0.75
3	29	True	j	j	0.316757749998942	1	-35.0	-30.0	5.0	SE	40	(211, 211)	0.28	0.28	0.75
3	29	True	f	f	0.0678159169619903	1	-35.0	-40.0	-5.0	NW	40	(211, 211)	0.28	0.28	0.75
3	29	True	f	j	0.3085277499631047	0	-35.0	-40.0	-5.0	NW	40	(211, 211)	0.28	0.28	0.75
3	29	True	f	j	0.0156005839817225	0	-35.0	-40.0	-5.0	SE	40	(211, 211)	0.28	0.28	0.75
3	29	True	j	j	0.5369545000139624	1	-35.0	-30.0	5.0	NW	40	(211, 211)	0.28	0.28	0.75
3	29	True	j	j	0.1908182080369442	1	-35.0	-30.0	5.0	NW	40	(211, 211)	0.28	0.28	0.75
3	29	True	j	j	0.2297709159902297	1	-35.0	-30.0	5.0	NW	40	(211, 211)	0.28	0.28	0.75
3	29	True	f	j	0.259765625	0	-35.0	-40.0	-5.0	NW	40	(211, 211)	0.28	0.28	0.75
3	29	True	f	j	0.5942652500234544	0	-35.0	-40.0	-5.0	NW	40	(211, 211)	0.28	0.28	0.75
3	29	True	j	j	0.322472166037187	1	-35.0	-30.0	5.0	SE	40	(211, 211)	0.28	0.28	0.75
3	29	True	j	j	0.2526878329808824	1	-35.0	-30.0	5.0	SE	40	(211, 211)	0.28	0.28	0.75
3	29	True	f	f	0.2496475409716367	1	-35.0	-40.0	-5.0	SE	40	(211, 211)	0.28	0.28	0.75
3	29	True	j	j	0.275150291970931	1	-35.0	-30.0	5.0	NW	40	(211, 211)	0.28	0.28	0.75
3	29	True	f	j	0.3965644590207375	0	-35.0	-40.0	-5.0	SE	40	(211, 211)	0.28	0.28	0.75
3	29	True	f	f	0.2984950420213863	1	-35.0	-40.0	-5.0	NW	40	(211, 211)	0.28	0.28	0.75
3	29	True	f	f	0.246780666988343	1	-35.0	-40.0	-5.0	NW	40	(211, 211)	0.28	0.28	0.75
3	29	True	f	j	0.2750106669845991	0	-35.0	-40.0	-5.0	SE	40	(211, 211)	0.28	0.28	0.75
3	29	True	j	j	0.3495920409914106	1	-35.0	-30.0	5.0	NW	40	(211, 211)	0.28	0.28	0.75
3	29	True	f	f	0.1105977079714648	1	-35.0	-40.0	-5.0	SE	40	(211, 211)	0.28	0.28	0.75
3	29	True	f	j	0.2360903340158984	0	-35.0	-40.0	-5.0	NW	40	(211, 211)	0.28	0.28	0.75
3	29	True	f	j	0.3012558339978568	0	-35.0	-40.0	-5.0	SE	40	(211, 211)	0.28	0.28	0.75
3	29	True	f	j	0.3016793749993667	0	-35.0	-40.0	-5.0	SE	40	(211, 211)	0.28	0.28	0.75
3	29	True	f	j	0.0420763749862089	0	-35.0	-40.0	-5.0	SE	40	(211, 211)	0.28	0.28	0.75
3	29	True	f	j	0.3475889589753933	0	-35.0	-40.0	-5.0	SE	40	(211, 211)	0.28	0.28	0.75
3	29	True	f	j	0.2939457089523785	0	-35.0	-40.0	-5.0	NW	40	(211, 211)	0.28	0.28	0.75
3	29	True	f	f	0.225298666046001	1	-35.0	-40.0	-5.0	SE	40	(211, 211)	0.28	0.28	0.75
3	29	True	j	f	0.3383329169591889	0	-35.0	-30.0	5.0	SE	40	(211, 211)	0.28	0.28	0.75
3	29	True	f	j	0.3819770829868503	0	-35.0	-40.0	-5.0	NW	40	(211, 211)	0.28	0.28	0.75
3	29	True	j	j	0.2930548749864101	1	-35.0	-30.0	5.0	NW	40	(211, 211)	0.28	0.28	0.75
3	29	True	f	j	0.2621881670202128	0	-35.0	-40.0	-5.0	SE	40	(211, 211)	0.28	0.28	0.75
3	29	True	f	j	0.4474048329866491	0	-35.0	-40.0	-5.0	SE	40	(211, 211)	0.28	0.28	0.75
3	29	True	f	f	1.6464734580367804	1	-35.0	-40.0	-5.0	SE	40	(211, 211)	0.28	0.28	0.75
3	29	True	f	j	0.4492422079783864	0	-35.0	-40.0	-5.0	SE	40	(211, 211)	0.28	0.28	0.75
3	29	True	f	j	0.7244239160208963	0	-35.0	-40.0	-5.0	SE	40	(211, 211)	0.28	0.28	0.75
3	29	True	f	j	0.4136622910154983	0	-35.0	-40.0	-5.0	SE	40	(211, 211)	0.28	0.28	0.75
3	29	True	j	f	1.10876133403508	0	-35.0	-30.0	5.0	SE	40	(211, 211)	0.28	0.28	0.75
3	29	True	j	j	0.2319383749854751	1	-35.0	-30.0	5.0	NW	40	(211, 211)	0.28	0.28	0.75
3	29	True	j	j	0.3518539170036092	1	-35.0	-30.0	5.0	SE	40	(211, 211)	0.28	0.28	0.75
3	29	True	f	j	0.2057799579924903	0	-35.0	-40.0	-5.0	NW	40	(211, 211)	0.28	0.28	0.75
3	29	True	f	j	0.0817671669647097	0	-35.0	-40.0	-5.0	NW	40	(211, 211)	0.28	0.28	0.75
3	29	True	f	j	0.2337772500468418	0	-35.0	-40.0	-5.0	SE	40	(211, 211)	0.28	0.28	0.75
3	29	True	f	j	0.2086529589723795	0	-35.0	-40.0	-5.0	SE	40	(211, 211)	0.28	0.28	0.75
3	29	True	j	j	0.2116895000217482	1	-35.0	-30.0	5.0	NW	40	(211, 211)	0.28	0.28	0.75
3	29	True	j	j	0.2584156250231899	1	-35.0	-30.0	5.0	SE	40	(211, 211)	0.28	0.28	0.75
3	29	True	f	j	0.2481466249446384	0	-35.0	-40.0	-5.0	SE	40	(211, 211)	0.28	0.28	0.75
3	29	True	j	j	0.246627458021976	1	-35.0	-30.0	5.0	NW	40	(211, 211)	0.28	0.28	0.75
3	29	True	f	j	0.3062967910082079	0	-35.0	-40.0	-5.0	SE	40	(211, 211)	0.28	0.28	0.75
3	29	True	j	f	0.2952614169917069	0	-35.0	-30.0	5.0	NW	40	(211, 211)	0.28	0.28	0.75
3	29	True	f	j	0.2685872500296682	0	-35.0	-40.0	-5.0	SE	40	(211, 211)	0.28	0.28	0.75
3	29	True	f	j	0.3808993750135414	0	-35.0	-40.0	-5.0	NW	40	(211, 211)	0.28	0.28	0.75
3	29	True	f	j	0.2328063339809887	0	-35.0	-40.0	-5.0	NW	40	(211, 211)	0.28	0.28	0.75
3	29	True	f	j	0.2642309160437435	0	-35.0	-40.0	-5.0	SE	40	(211, 211)	0.28	0.28	0.75
3	29	True	f	f	0.1005632909946143	1	-35.0	-40.0	-5.0	SE	40	(211, 211)	0.28	0.28	0.75
3	29	True	f	j	0.1066162919742055	0	-35.0	-40.0	-5.0	SE	40	(211, 211)	0.28	0.28	0.75
3	29	True	f	f	0.2947702080127783	1	-35.0	-40.0	-5.0	NW	40	(211, 211)	0.28	0.28	0.75
3	29	True	f	j	0.3123862500069663	0	-35.0	-40.0	-5.0	NW	40	(211, 211)	0.28	0.28	0.75
3	29	True	j	j	0.2635022919857874	1	-35.0	-30.0	5.0	SE	40	(211, 211)	0.28	0.28	0.75
3	29	True	j	f	0.0504100830294191	0	-35.0	-30.0	5.0	NW	40	(211, 211)	0.28	0.28	0.75
3	29	True	j	j	0.2700239589903503	1	-35.0	-30.0	5.0	SE	40	(211, 211)	0.28	0.28	0.75
3	29	True	f	j	0.9007755420170724	0	-35.0	-40.0	-5.0	SE	40	(211, 211)	0.28	0.28	0.75
3	29	True	j	j	0.35011904098792	1	-35.0	-30.0	5.0	SE	40	(211, 211)	0.28	0.28	0.75
3	29	True	f	f	0.2089760000235401	1	-35.0	-40.0	-5.0	SE	40	(211, 211)	0.28	0.28	0.75
3	29	True	j	f	0.3074660829734057	0	-35.0	-30.0	5.0	SE	40	(211, 211)	0.28	0.28	0.75
3	29	True	j	f	0.2569441249943338	0	-35.0	-30.0	5.0	SE	40	(211, 211)	0.28	0.28	0.75
3	29	True	j	j	0.3585186669952236	1	-35.0	-30.0	5.0	SE	40	(211, 211)	0.28	0.28	0.75
3	29	True	j	j	0.472761667042505	1	-35.0	-30.0	5.0	SE	40	(211, 211)	0.28	0.28	0.75
3	29	True	j	j	0.4107492080074735	1	-35.0	-30.0	5.0	NW	40	(211, 211)	0.28	0.28	0.75
3	29	True	j	j	0.2708429580088705	1	-35.0	-30.0	5.0	SE	40	(211, 211)	0.28	0.28	0.75
3	29	True	j	j	0.4059083749889396	1	-35.0	-30.0	5.0	SE	40	(211, 211)	0.28	0.28	0.75
3	29	True	j	f	0.465264833997935	0	-35.0	-30.0	5.0	NW	40	(211, 211)	0.28	0.28	0.75
3	29	True	f	f	0.3954351670108735	1	-35.0	-40.0	-5.0	NW	40	(211, 211)	0.28	0.28	0.75
3	29	True	j	j	0.2113749159616418	1	-35.0	-30.0	5.0	SE	40	(211, 211)	0.28	0.28	0.75
3	29	True	f	f	0.1843062920379452	1	-35.0	-40.0	-5.0	NW	40	(211, 211)	0.28	0.28	0.75
3	29	True	j	j	1.1065679590101354	1	-35.0	-30.0	5.0	SE	40	(211, 211)	0.28	0.28	0.75
3	29	True	j	f	0.369864292035345	0	-35.0	-30.0	5.0	NW	40	(211, 211)	0.28	0.28	0.75
3	29	True	j	f	0.2446119580417871	0	-35.0	-30.0	5.0	NW	40	(211, 211)	0.28	0.28	0.75
3	29	True	f	f	0.1913619170081801	1	-35.0	-40.0	-5.0	SE	40	(211, 211)	0.28	0.28	0.75
3	29	True	f	f	0.2472779999952763	1	-35.0	-40.0	-5.0	NW	40	(211, 211)	0.28	0.28	0.75
3	29	True	f	f	0.2021135420072823	1	-35.0	-40.0	-5.0	SE	40	(211, 211)	0.28	0.28	0.75
3	29	True	f	f	0.1422052499838173	1	-35.0	-40.0	-5.0	NW	40	(211, 211)	0.28	0.28	0.75
3	29	True	j	j	0.2187926250044256	1	-35.0	-30.0	5.0	NW	40	(211, 211)	0.28	0.28	0.75
3	29	True	j	j	0.0588058750145137	1	-35.0	-30.0	5.0	SE	40	(211, 211)	0.28	0.28	0.75
3	29	True	j	j	0.0440654169651679	1	-35.0	-30.0	5.0	NW	40	(211, 211)	0.28	0.28	0.75
3	29	True	j	j	0.0444725410197861	1	-35.0	-30.0	5.0	NW	40	(211, 211)	0.28	0.28	0.75
3	29	True	f	f	0.3398411250091158	1	-35.0	-40.0	-5.0	NW	40	(211, 211)	0.28	0.28	0.75
3	29	True	j	j	0.4180054169846698	1	-35.0	-30.0	5.0	NW	40	(211, 211)	0.28	0.28	0.75
3	29	True	f	f	0.3104700420517474	1	-35.0	-40.0	-5.0	SE	40	(211, 211)	0.28	0.28	0.75
3	29	True	f	f	0.2164479169878177	1	-35.0	-40.0	-5.0	SE	40	(211, 211)	0.28	0.28	0.75
3	29	True	j	j	0.0226210000109858	1	-35.0	-30.0	5.0	NW	40	(211, 211)	0.28	0.28	0.75
3	29	True	j	j	0.0034175839973613	1	-35.0	-30.0	5.0	NW	40	(211, 211)	0.28	0.28	0.75
3	29	True	j	j	0.2389729580027051	1	-35.0	-30.0	5.0	NW	40	(211, 211)	0.28	0.28	0.75
3	29	True	j	j	0.0275571660022251	1	-35.0	-30.0	5.0	SE	40	(211, 211)	0.28	0.28	0.75
3	29	True	j	f	0.3587531250086613	0	-35.0	-30.0	5.0	NW	40	(211, 211)	0.28	0.28	0.75
3	29	True	f	f	0.3299394169589504	1	-35.0	-40.0	-5.0	NW	40	(211, 211)	0.28	0.28	0.75
3	29	True	f	f	0.250182332994882	1	-35.0	-40.0	-5.0	NW	40	(211, 211)	0.28	0.28	0.75
3	29	True	j	f	0.3095567080308683	0	-35.0	-30.0	5.0	NW	40	(211, 211)	0.28	0.28	0.75
3	29	True	f	j	0.2618774590082466	0	-35.0	-40.0	-5.0	SE	40	(211, 211)	0.28	0.28	0.75
3	29	True	f	f	0.220803165982943	1	-35.0	-40.0	-5.0	NW	40	(211, 211)	0.28	0.28	0.75
3	29	True	f	f	0.2000092500238679	1	-35.0	-40.0	-5.0	NW	40	(211, 211)	0.28	0.28	0.75
3	29	True	f	f	0.2267843330046162	1	-35.0	-40.0	-5.0	NW	40	(211, 211)	0.28	0.28	0.75
3	29	True	f	f	0.350974875036627	1	-35.0	-40.0	-5.0	NW	40	(211, 211)	0.28	0.28	0.75
3	29	True	j	f	0.2892132910201326	0	-35.0	-30.0	5.0	SE	40	(211, 211)	0.28	0.28	0.75
3	29	True	f	f	0.0946062909788452	1	-35.0	-40.0	-5.0	SE	40	(211, 211)	0.28	0.28	0.75
3	29	True	f	f	0.3997034580097534	1	-35.0	-40.0	-5.0	SE	40	(211, 211)	0.28	0.28	0.75
3	29	True	f	f	0.2665785830467939	1	-35.0	-40.0	-5.0	NW	40	(211, 211)	0.28	0.28	0.75
3	29	True	f	f	0.276981542003341	1	-35.0	-40.0	-5.0	NW	40	(211, 211)	0.28	0.28	0.75
3	29	True	f	f	0.2475819159881211	1	-35.0	-40.0	-5.0	SE	40	(211, 211)	0.28	0.28	0.75
3	29	True	f	f	0.0867684169788844	1	-35.0	-40.0	-5.0	SE	40	(211, 211)	0.28	0.28	0.75
3	29	True	f	f	0.3546507080318406	1	-35.0	-40.0	-5.0	NW	40	(211, 211)	0.28	0.28	0.75
3	29	True	j	j	0.0780114169465377	1	-35.0	-30.0	5.0	SE	40	(211, 211)	0.28	0.28	0.75
3	29	True	f	f	0.8624905000324361	1	-35.0	-40.0	-5.0	NW	40	(211, 211)	0.28	0.28	0.75
3	29	True	j	j	0.1132376669556833	1	-35.0	-30.0	5.0	SE	40	(211, 211)	0.28	0.28	0.75
3	29	True	j	j	0.003399166977033	1	-35.0	-30.0	5.0	SE	40	(211, 211)	0.28	0.28	0.75
3	29	True	j	j	0.2353716670186258	1	-35.0	-30.0	5.0	SE	40	(211, 211)	0.28	0.28	0.75
3	29	True	f	f	0.4639532080036588	1	-35.0	-40.0	-5.0	SE	40	(211, 211)	0.28	0.28	0.75
3	29	True	f	f	0.1546292499988339	1	-35.0	-40.0	-5.0	NW	40	(211, 211)	0.28	0.28	0.75
3	29	True	j	j	0.0304444159846752	1	-35.0	-30.0	5.0	NW	40	(211, 211)	0.28	0.28	0.75
3	29	True	f	f	0.0539700000081211	1	-35.0	-40.0	-5.0	SE	40	(211, 211)	0.28	0.28	0.75
3	29	True	f	f	0.1932325839879922	1	-35.0	-40.0	-5.0	SE	40	(211, 211)	0.28	0.28	0.75
3	29	True	f	f	0.228896334010642	1	-35.0	-40.0	-5.0	SE	40	(211, 211)	0.28	0.28	0.75
3	29	True	f	j	0.1522175829741172	0	-35.0	-40.0	-5.0	NW	40	(211, 211)	0.28	0.28	0.75
3	29	True	j	j	0.3242513749864883	1	-35.0	-30.0	5.0	SE	40	(211, 211)	0.28	0.28	0.75
3	29	True	j	j	0.5820942919817753	1	-35.0	-30.0	5.0	SE	40	(211, 211)	0.28	0.28	0.75
3	29	True	f	j	0.2611991669982672	0	-35.0	-40.0	-5.0	NW	40	(211, 211)	0.28	0.28	0.75
3	29	True	f	f	0.3997249170206487	1	-35.0	-40.0	-5.0	NW	40	(211, 211)	0.28	0.28	0.75
3	29	True	f	j	0.2034957500291057	0	-35.0	-40.0	-5.0	SE	40	(211, 211)	0.28	0.28	0.75
3	29	True	j	j	0.4451512499945238	1	-35.0	-30.0	5.0	SE	40	(211, 211)	0.28	0.28	0.75
3	29	True	f	f	0.1930564169888384	1	-35.0	-40.0	-5.0	SE	40	(211, 211)	0.28	0.28	0.75
3	29	True	f	f	0.0153381670243106	1	-35.0	-40.0	-5.0	NW	40	(211, 211)	0.28	0.28	0.75
3	29	True	j	j	0.2845919170067645	1	-35.0	-30.0	5.0	SE	40	(211, 211)	0.28	0.28	0.75
3	29	True	j	j	0.3309655410121195	1	-35.0	-30.0	5.0	SE	40	(211, 211)	0.28	0.28	0.75
3	29	True	j	j	0.1437735839863307	1	-35.0	-30.0	5.0	SE	40	(211, 211)	0.28	0.28	0.75
3	29	True	j	j	0.300976708997041	1	-35.0	-30.0	5.0	NW	40	(211, 211)	0.28	0.28	0.75
3	29	True	f	f	0.2586402499582618	1	-35.0	-40.0	-5.0	SE	40	(211, 211)	0.28	0.28	0.75
3	29	True	f	f	0.2202596670249477	1	-35.0	-40.0	-5.0	SE	40	(211, 211)	0.28	0.28	0.75
