# Supplementary material for: The curriculum effect in visual learning: The role of readout dimensionality
Source: PLoS Comput Biol. 2026 Jul 24;22(7):e1014553. doi: 10.1371/journal.pcbi.1014553 (PMC13432104; doi:10.1371/journal.pcbi.1014553)
Supplement: S1 Data — (ZIP) [file pcbi.1014553.s009.zip › Data_Final_for_Repository/Sequential_subjects/Subject003/20241111_Subject003_SEQ_Day_5.csv]

Participant ID	Age	Train	Correct Response	Response	Response time (s)	Correct	Reference Angle (deg)	Orientation (deg)	Angle Separation (deg)	Corner	Viewing Distance (cm)	Stimulus Size (px)	Fixation Time	Probe Time	Cue Time
3	29	False	f	j	0.2616316669736989	0	55.0	54.0	-1.0	SW	40	(211, 211)	0.28	0.28	0.75
3	29	False	f	j	0.301812666002661	0	55.0	54.0	-1.0	SW	40	(211, 211)	0.28	0.28	0.75
3	29	False	f	j	0.2211715420125983	0	55.0	54.0	-1.0	SW	40	(211, 211)	0.28	0.28	0.75
3	29	False	j	j	0.446156834019348	1	55.0	56.0	1.0	NE	40	(211, 211)	0.28	0.28	0.75
3	29	False	f	f	0.1694720839732326	1	55.0	54.0	-1.0	NE	40	(211, 211)	0.28	0.28	0.75
3	29	False	f	f	0.3400564590119757	1	55.0	54.0	-1.0	NE	40	(211, 211)	0.28	0.28	0.75
3	29	False	j	j	0.3100742920069024	1	55.0	56.0	1.0	SW	40	(211, 211)	0.28	0.28	0.75
3	29	False	f	j	1.4027422919753008	0	55.0	54.0	-1.0	SW	40	(211, 211)	0.28	0.28	0.75
3	29	False	f	j	0.1918282909900881	0	55.0	54.0	-1.0	SW	40	(211, 211)	0.28	0.28	0.75
3	29	False	j	j	0.486332707980182	1	55.0	56.0	1.0	NE	40	(211, 211)	0.28	0.28	0.75
3	29	False	j	j	0.287844332982786	1	55.0	56.0	1.0	NE	40	(211, 211)	0.28	0.28	0.75
3	29	False	j	f	0.1999376249732449	0	55.0	56.0	1.0	NE	40	(211, 211)	0.28	0.28	0.75
3	29	False	f	f	0.3451614159857854	1	55.0	54.0	-1.0	SW	40	(211, 211)	0.28	0.28	0.75
3	29	False	f	j	0.230457000026945	0	55.0	54.0	-1.0	SW	40	(211, 211)	0.28	0.28	0.75
3	29	False	f	j	0.2900249169906601	0	55.0	54.0	-1.0	SW	40	(211, 211)	0.28	0.28	0.75
3	29	False	f	j	0.2883312909980304	0	55.0	54.0	-1.0	NE	40	(211, 211)	0.28	0.28	0.75
3	29	False	j	j	0.1727041660342365	1	55.0	56.0	1.0	SW	40	(211, 211)	0.28	0.28	0.75
3	29	False	j	j	0.1918150419951416	1	55.0	56.0	1.0	SW	40	(211, 211)	0.28	0.28	0.75
3	29	False	f	j	0.2737135839997791	0	55.0	54.0	-1.0	NE	40	(211, 211)	0.28	0.28	0.75
3	29	False	f	j	0.2269502079579979	0	55.0	54.0	-1.0	NE	40	(211, 211)	0.28	0.28	0.75
3	29	False	j	j	0.2292649169685319	1	55.0	56.0	1.0	NE	40	(211, 211)	0.28	0.28	0.75
3	29	False	j	f	0.218696916999761	0	55.0	56.0	1.0	NE	40	(211, 211)	0.28	0.28	0.75
3	29	False	j	f	0.0031625829869881	0	55.0	56.0	1.0	SW	40	(211, 211)	0.28	0.28	0.75
3	29	False	j	j	0.3901565829874016	1	55.0	56.0	1.0	NE	40	(211, 211)	0.28	0.28	0.75
3	29	False	j	j	0.2534757499815896	1	55.0	56.0	1.0	SW	40	(211, 211)	0.28	0.28	0.75
3	29	False	j	j	0.2370842499658465	1	55.0	56.0	1.0	NE	40	(211, 211)	0.28	0.28	0.75
3	29	False	j	f	0.3377885000081733	0	55.0	56.0	1.0	SW	40	(211, 211)	0.28	0.28	0.75
3	29	False	j	f	0.0393481249921023	0	55.0	56.0	1.0	SW	40	(211, 211)	0.28	0.28	0.75
3	29	False	f	f	0.3141340829897672	1	55.0	54.0	-1.0	SW	40	(211, 211)	0.28	0.28	0.75
3	29	False	j	j	0.0345579590066336	1	55.0	56.0	1.0	SW	40	(211, 211)	0.28	0.28	0.75
3	29	False	f	j	0.2413836659980006	0	55.0	54.0	-1.0	SW	40	(211, 211)	0.28	0.28	0.75
3	29	False	j	j	0.1871164580225013	1	55.0	56.0	1.0	SW	40	(211, 211)	0.28	0.28	0.75
3	29	False	j	j	0.1982436249963939	1	55.0	56.0	1.0	NE	40	(211, 211)	0.28	0.28	0.75
3	29	False	j	f	0.2592105419607833	0	55.0	56.0	1.0	NE	40	(211, 211)	0.28	0.28	0.75
3	29	False	f	f	0.3211816659895703	1	55.0	54.0	-1.0	NE	40	(211, 211)	0.28	0.28	0.75
3	29	False	j	j	0.0332113329786807	1	55.0	56.0	1.0	NE	40	(211, 211)	0.28	0.28	0.75
3	29	False	f	j	0.0039203750202432	0	55.0	54.0	-1.0	SW	40	(211, 211)	0.28	0.28	0.75
3	29	False	f	f	0.315996165969409	1	55.0	54.0	-1.0	NE	40	(211, 211)	0.28	0.28	0.75
3	29	False	j	j	0.3829407500452362	1	55.0	56.0	1.0	SW	40	(211, 211)	0.28	0.28	0.75
3	29	False	j	j	0.0128647499950602	1	55.0	56.0	1.0	NE	40	(211, 211)	0.28	0.28	0.75
3	29	False	j	j	0.0899009589920751	1	55.0	56.0	1.0	SW	40	(211, 211)	0.28	0.28	0.75
3	29	False	j	j	0.1193762500188313	1	55.0	56.0	1.0	NE	40	(211, 211)	0.28	0.28	0.75
3	29	False	j	f	0.2355277499882504	0	55.0	56.0	1.0	SW	40	(211, 211)	0.28	0.28	0.75
3	29	False	j	j	0.3124220420140773	1	55.0	56.0	1.0	NE	40	(211, 211)	0.28	0.28	0.75
3	29	False	j	j	0.0939160410198383	1	55.0	56.0	1.0	SW	40	(211, 211)	0.28	0.28	0.75
3	29	False	j	j	0.263211915967986	1	55.0	56.0	1.0	NE	40	(211, 211)	0.28	0.28	0.75
3	29	False	f	j	0.0813119999947957	0	55.0	54.0	-1.0	SW	40	(211, 211)	0.28	0.28	0.75
3	29	False	j	j	0.1898668340290896	1	55.0	56.0	1.0	SW	40	(211, 211)	0.28	0.28	0.75
3	29	False	j	j	0.2248172500403598	1	55.0	56.0	1.0	NE	40	(211, 211)	0.28	0.28	0.75
3	29	False	j	f	0.2663113750168122	0	55.0	56.0	1.0	SW	40	(211, 211)	0.28	0.28	0.75
3	29	False	f	f	0.0548218340263702	1	55.0	54.0	-1.0	NE	40	(211, 211)	0.28	0.28	0.75
3	29	False	j	j	0.1282621250138618	1	55.0	56.0	1.0	SW	40	(211, 211)	0.28	0.28	0.75
3	29	False	f	j	0.091206291981507	0	55.0	54.0	-1.0	SW	40	(211, 211)	0.28	0.28	0.75
3	29	False	j	j	0.2121680830023251	1	55.0	56.0	1.0	SW	40	(211, 211)	0.28	0.28	0.75
3	29	False	f	f	0.0338167920126579	1	55.0	54.0	-1.0	SW	40	(211, 211)	0.28	0.28	0.75
3	29	False	j	j	0.2127302079461515	1	55.0	56.0	1.0	NE	40	(211, 211)	0.28	0.28	0.75
3	29	False	f	j	0.2727957919705659	0	55.0	54.0	-1.0	NE	40	(211, 211)	0.28	0.28	0.75
3	29	False	j	j	0.2170057499897666	1	55.0	56.0	1.0	NE	40	(211, 211)	0.28	0.28	0.75
3	29	False	j	f	0.2785105840303004	0	55.0	56.0	1.0	NE	40	(211, 211)	0.28	0.28	0.75
3	29	False	j	j	0.2247787920059636	1	55.0	56.0	1.0	SW	40	(211, 211)	0.28	0.28	0.75
3	29	False	j	f	0.1889845420373603	0	55.0	56.0	1.0	NE	40	(211, 211)	0.28	0.28	0.75
3	29	False	f	j	0.2768170839990489	0	55.0	54.0	-1.0	SW	40	(211, 211)	0.28	0.28	0.75
3	29	False	j	j	0.0225069579901173	1	55.0	56.0	1.0	SW	40	(211, 211)	0.28	0.28	0.75
3	29	False	j	j	0.2461907499819062	1	55.0	56.0	1.0	SW	40	(211, 211)	0.28	0.28	0.75
3	29	False	j	j	0.0776634170324541	1	55.0	56.0	1.0	NE	40	(211, 211)	0.28	0.28	0.75
3	29	False	f	f	0.0715036250185221	1	55.0	54.0	-1.0	SW	40	(211, 211)	0.28	0.28	0.75
3	29	False	j	j	0.0278796659549698	1	55.0	56.0	1.0	SW	40	(211, 211)	0.28	0.28	0.75
3	29	False	j	f	0.2081489580450579	0	55.0	56.0	1.0	NE	40	(211, 211)	0.28	0.28	0.75
3	29	False	j	j	0.246946792001836	1	55.0	56.0	1.0	NE	40	(211, 211)	0.28	0.28	0.75
3	29	False	j	j	0.2058889999752864	1	55.0	56.0	1.0	SW	40	(211, 211)	0.28	0.28	0.75
3	29	False	j	j	0.1067105829715728	1	55.0	56.0	1.0	SW	40	(211, 211)	0.28	0.28	0.75
3	29	False	f	j	0.2581020420184359	0	55.0	54.0	-1.0	NE	40	(211, 211)	0.28	0.28	0.75
3	29	False	j	f	0.2250693329842761	0	55.0	56.0	1.0	NE	40	(211, 211)	0.28	0.28	0.75
3	29	False	f	j	0.1447476659668609	0	55.0	54.0	-1.0	NE	40	(211, 211)	0.28	0.28	0.75
3	29	False	f	j	0.159572875010781	0	55.0	54.0	-1.0	SW	40	(211, 211)	0.28	0.28	0.75
3	29	False	f	j	0.262605334050022	0	55.0	54.0	-1.0	SW	40	(211, 211)	0.28	0.28	0.75
3	29	False	j	j	0.0172020840109325	1	55.0	56.0	1.0	SW	40	(211, 211)	0.28	0.28	0.75
3	29	False	f	j	0.2335956250317394	0	55.0	54.0	-1.0	SW	40	(211, 211)	0.28	0.28	0.75
3	29	False	f	j	0.1049887079861946	0	55.0	54.0	-1.0	NE	40	(211, 211)	0.28	0.28	0.75
3	29	False	f	f	0.3112824580166489	1	55.0	54.0	-1.0	SW	40	(211, 211)	0.28	0.28	0.75
3	29	False	j	j	0.2087878330494277	1	55.0	56.0	1.0	SW	40	(211, 211)	0.28	0.28	0.75
3	29	False	j	f	0.0866811669548042	0	55.0	56.0	1.0	SW	40	(211, 211)	0.28	0.28	0.75
3	29	False	j	j	0.1159274579840712	1	55.0	56.0	1.0	NE	40	(211, 211)	0.28	0.28	0.75
3	29	False	j	j	0.0685317080351524	1	55.0	56.0	1.0	NE	40	(211, 211)	0.28	0.28	0.75
3	29	False	j	j	0.2235722499899566	1	55.0	56.0	1.0	NE	40	(211, 211)	0.28	0.28	0.75
3	29	False	j	f	0.0436202500131912	0	55.0	56.0	1.0	SW	40	(211, 211)	0.28	0.28	0.75
3	29	False	f	f	0.2473028330132365	1	55.0	54.0	-1.0	SW	40	(211, 211)	0.28	0.28	0.75
3	29	False	j	j	0.1084297909983433	1	55.0	56.0	1.0	NE	40	(211, 211)	0.28	0.28	0.75
3	29	False	j	j	0.3029517090180889	1	55.0	56.0	1.0	SW	40	(211, 211)	0.28	0.28	0.75
3	29	False	f	f	0.0786218750290572	1	55.0	54.0	-1.0	NE	40	(211, 211)	0.28	0.28	0.75
3	29	False	j	f	0.0201621250016614	0	55.0	56.0	1.0	SW	40	(211, 211)	0.28	0.28	0.75
3	29	False	f	f	0.2986350000137463	1	55.0	54.0	-1.0	NE	40	(211, 211)	0.28	0.28	0.75
3	29	False	j	j	0.0672572079929523	1	55.0	56.0	1.0	SW	40	(211, 211)	0.28	0.28	0.75
3	29	False	f	j	0.2115692910156212	0	55.0	54.0	-1.0	SW	40	(211, 211)	0.28	0.28	0.75
3	29	False	f	f	0.0864719999954104	1	55.0	54.0	-1.0	SW	40	(211, 211)	0.28	0.28	0.75
3	29	False	f	j	0.1178110829787328	0	55.0	54.0	-1.0	NE	40	(211, 211)	0.28	0.28	0.75
3	29	False	f	f	0.1031463339459151	1	55.0	54.0	-1.0	NE	40	(211, 211)	0.28	0.28	0.75
3	29	False	j	j	0.2110734580201096	1	55.0	56.0	1.0	SW	40	(211, 211)	0.28	0.28	0.75
3	29	False	j	f	0.1267172079533338	0	55.0	56.0	1.0	SW	40	(211, 211)	0.28	0.28	0.75
3	29	False	f	j	0.0343903329921886	0	55.0	54.0	-1.0	NE	40	(211, 211)	0.28	0.28	0.75
3	29	False	f	j	0.1513387919985689	0	55.0	54.0	-1.0	SW	40	(211, 211)	0.28	0.28	0.75
3	29	False	f	f	0.2479765000171028	1	55.0	54.0	-1.0	SW	40	(211, 211)	0.28	0.28	0.75
3	29	False	j	j	0.3528475419734604	1	55.0	56.0	1.0	SW	40	(211, 211)	0.28	0.28	0.75
3	29	False	f	f	0.2270474589895457	1	55.0	54.0	-1.0	SW	40	(211, 211)	0.28	0.28	0.75
3	29	False	j	j	0.3070786249591037	1	55.0	56.0	1.0	NE	40	(211, 211)	0.28	0.28	0.75
3	29	False	f	j	0.3467954169609584	0	55.0	54.0	-1.0	NE	40	(211, 211)	0.28	0.28	0.75
3	29	False	j	j	0.2276381659903563	1	55.0	56.0	1.0	SW	40	(211, 211)	0.28	0.28	0.75
3	29	False	j	j	0.1892381249926984	1	55.0	56.0	1.0	SW	40	(211, 211)	0.28	0.28	0.75
3	29	False	j	j	0.3467505419976078	1	55.0	56.0	1.0	NE	40	(211, 211)	0.28	0.28	0.75
3	29	False	j	j	0.1616810830309987	1	55.0	56.0	1.0	SW	40	(211, 211)	0.28	0.28	0.75
3	29	False	f	j	0.3003476670128293	0	55.0	54.0	-1.0	SW	40	(211, 211)	0.28	0.28	0.75
3	29	False	f	f	0.1758329590084031	1	55.0	54.0	-1.0	NE	40	(211, 211)	0.28	0.28	0.75
3	29	False	f	j	0.1788138330448418	0	55.0	54.0	-1.0	SW	40	(211, 211)	0.28	0.28	0.75
3	29	False	f	j	0.2144428750034421	0	55.0	54.0	-1.0	SW	40	(211, 211)	0.28	0.28	0.75
3	29	False	f	j	0.3253592920373194	0	55.0	54.0	-1.0	NE	40	(211, 211)	0.28	0.28	0.75
3	29	False	j	j	0.0493596249725669	1	55.0	56.0	1.0	SW	40	(211, 211)	0.28	0.28	0.75
3	29	False	f	j	0.1776416670181788	0	55.0	54.0	-1.0	SW	40	(211, 211)	0.28	0.28	0.75
3	29	False	j	j	0.1176514170365408	1	55.0	56.0	1.0	SW	40	(211, 211)	0.28	0.28	0.75
3	29	False	f	j	0.0956495000282302	0	55.0	54.0	-1.0	SW	40	(211, 211)	0.28	0.28	0.75
3	29	False	j	j	0.1859725840040482	1	55.0	56.0	1.0	SW	40	(211, 211)	0.28	0.28	0.75
3	29	False	j	f	0.062766124960035	0	55.0	56.0	1.0	NE	40	(211, 211)	0.28	0.28	0.75
3	29	False	j	j	0.1030219169915653	1	55.0	56.0	1.0	NE	40	(211, 211)	0.28	0.28	0.75
3	29	False	j	j	0.2314989169826731	1	55.0	56.0	1.0	SW	40	(211, 211)	0.28	0.28	0.75
3	29	False	j	j	0.2230572910048067	1	55.0	56.0	1.0	SW	40	(211, 211)	0.28	0.28	0.75
3	29	False	j	j	0.1685195830068551	1	55.0	56.0	1.0	NE	40	(211, 211)	0.28	0.28	0.75
3	29	False	j	j	0.3984766670037061	1	55.0	56.0	1.0	SW	40	(211, 211)	0.28	0.28	0.75
3	29	False	f	j	0.0425817090435884	0	55.0	54.0	-1.0	NE	40	(211, 211)	0.28	0.28	0.75
3	29	False	j	j	0.2949931669863872	1	55.0	56.0	1.0	SW	40	(211, 211)	0.28	0.28	0.75
3	29	False	f	j	0.0565420410130173	0	55.0	54.0	-1.0	SW	40	(211, 211)	0.28	0.28	0.75
3	29	False	j	j	0.117365832964424	1	55.0	56.0	1.0	NE	40	(211, 211)	0.28	0.28	0.75
3	29	False	f	j	0.1117924170102924	0	55.0	54.0	-1.0	SW	40	(211, 211)	0.28	0.28	0.75
3	29	False	f	f	0.1025267080403864	1	55.0	54.0	-1.0	SW	40	(211, 211)	0.28	0.28	0.75
3	29	False	j	j	0.0758632499491795	1	55.0	56.0	1.0	NE	40	(211, 211)	0.28	0.28	0.75
3	29	False	j	j	0.0213769170222803	1	55.0	56.0	1.0	NE	40	(211, 211)	0.28	0.28	0.75
3	29	False	j	f	0.2205773750320077	0	55.0	56.0	1.0	NE	40	(211, 211)	0.28	0.28	0.75
3	29	False	j	j	0.0465534579707309	1	55.0	56.0	1.0	NE	40	(211, 211)	0.28	0.28	0.75
3	29	False	f	f	0.2546067500370554	1	55.0	54.0	-1.0	NE	40	(211, 211)	0.28	0.28	0.75
3	29	False	f	j	0.0031125000095926	0	55.0	54.0	-1.0	SW	40	(211, 211)	0.28	0.28	0.75
3	29	False	f	f	0.2316744579584337	1	55.0	54.0	-1.0	SW	40	(211, 211)	0.28	0.28	0.75
3	29	False	j	f	0.1353209589724429	0	55.0	56.0	1.0	SW	40	(211, 211)	0.28	0.28	0.75
3	29	False	f	f	0.086083541973494	1	55.0	54.0	-1.0	SW	40	(211, 211)	0.28	0.28	0.75
3	29	False	j	f	0.0886666669975966	0	55.0	56.0	1.0	NE	40	(211, 211)	0.28	0.28	0.75
3	29	False	j	j	0.1248472080333158	1	55.0	56.0	1.0	SW	40	(211, 211)	0.28	0.28	0.75
3	29	False	f	j	0.1875768339959904	0	55.0	54.0	-1.0	NE	40	(211, 211)	0.28	0.28	0.75
3	29	False	f	j	0.1786822080030106	0	55.0	54.0	-1.0	SW	40	(211, 211)	0.28	0.28	0.75
3	29	False	j	j	0.2137272909749299	1	55.0	56.0	1.0	NE	40	(211, 211)	0.28	0.28	0.75
3	29	False	j	f	0.096444041992072	0	55.0	56.0	1.0	SW	40	(211, 211)	0.28	0.28	0.75
3	29	False	f	f	0.084422749991063	1	55.0	54.0	-1.0	SW	40	(211, 211)	0.28	0.28	0.75
3	29	False	j	j	0.1828982920269481	1	55.0	56.0	1.0	NE	40	(211, 211)	0.28	0.28	0.75
3	29	False	j	f	0.1119839589809998	0	55.0	56.0	1.0	NE	40	(211, 211)	0.28	0.28	0.75
3	29	False	f	f	0.0317775420262478	1	55.0	54.0	-1.0	SW	40	(211, 211)	0.28	0.28	0.75
3	29	False	j	j	0.0228002080111764	1	55.0	56.0	1.0	NE	40	(211, 211)	0.28	0.28	0.75
3	29	False	f	j	0.061345333000645	0	55.0	54.0	-1.0	SW	40	(211, 211)	0.28	0.28	0.75
3	29	False	f	j	0.2660035410081036	0	55.0	54.0	-1.0	SW	40	(211, 211)	0.28	0.28	0.75
3	29	False	j	j	0.2519466250087134	1	55.0	56.0	1.0	NE	40	(211, 211)	0.28	0.28	0.75
3	29	False	j	j	0.3617521250271238	1	55.0	56.0	1.0	SW	40	(211, 211)	0.28	0.28	0.75
3	29	False	f	j	0.1409484579926356	0	55.0	54.0	-1.0	SW	40	(211, 211)	0.28	0.28	0.75
3	29	False	f	j	0.2618426249828189	0	55.0	54.0	-1.0	NE	40	(211, 211)	0.28	0.28	0.75
3	29	False	f	j	0.3929966249852441	0	55.0	54.0	-1.0	NE	40	(211, 211)	0.28	0.28	0.75
3	29	False	f	j	0.1306906249956227	0	55.0	54.0	-1.0	SW	40	(211, 211)	0.28	0.28	0.75
3	29	False	j	j	0.132829541049432	1	55.0	56.0	1.0	SW	40	(211, 211)	0.28	0.28	0.75
3	29	False	j	j	0.1944893339532427	1	55.0	56.0	1.0	SW	40	(211, 211)	0.28	0.28	0.75
3	29	False	f	f	0.1396438330411911	1	55.0	54.0	-1.0	NE	40	(211, 211)	0.28	0.28	0.75
3	29	False	f	j	0.1810166249633766	0	55.0	54.0	-1.0	SW	40	(211, 211)	0.28	0.28	0.75
3	29	False	j	j	0.0300923750037327	1	55.0	56.0	1.0	NE	40	(211, 211)	0.28	0.28	0.75
3	29	False	f	j	0.0803874580306001	0	55.0	54.0	-1.0	NE	40	(211, 211)	0.28	0.28	0.75
3	29	False	f	j	0.2478502499870956	0	55.0	54.0	-1.0	SW	40	(211, 211)	0.28	0.28	0.75
3	29	False	j	j	0.1579148340388201	1	55.0	56.0	1.0	NE	40	(211, 211)	0.28	0.28	0.75
3	29	False	j	j	0.193304790998809	1	55.0	56.0	1.0	SW	40	(211, 211)	0.28	0.28	0.75
3	29	False	j	j	0.1845398329896852	1	55.0	56.0	1.0	NE	40	(211, 211)	0.28	0.28	0.75
3	29	False	j	j	0.0329618749674409	1	55.0	56.0	1.0	SW	40	(211, 211)	0.28	0.28	0.75
3	29	False	j	f	0.2253952919854782	0	55.0	56.0	1.0	SW	40	(211, 211)	0.28	0.28	0.75
3	29	False	f	j	0.1746950420201756	0	55.0	54.0	-1.0	NE	40	(211, 211)	0.28	0.28	0.75
3	29	False	f	j	0.0103020000387914	0	55.0	54.0	-1.0	NE	40	(211, 211)	0.28	0.28	0.75
3	29	False	f	f	0.0175706250010989	1	55.0	54.0	-1.0	NE	40	(211, 211)	0.28	0.28	0.75
3	29	False	j	j	0.1001813749899156	1	55.0	56.0	1.0	SW	40	(211, 211)	0.28	0.28	0.75
3	29	False	j	f	0.053378208016511	0	55.0	56.0	1.0	NE	40	(211, 211)	0.28	0.28	0.75
3	29	False	f	f	0.0433032909641042	1	55.0	54.0	-1.0	SW	40	(211, 211)	0.28	0.28	0.75
3	29	False	j	j	0.1462400410091504	1	55.0	56.0	1.0	NE	40	(211, 211)	0.28	0.28	0.75
3	29	False	f	j	0.1106575420126319	0	55.0	54.0	-1.0	SW	40	(211, 211)	0.28	0.28	0.75
3	29	False	f	f	0.1109170420095324	1	55.0	54.0	-1.0	SW	40	(211, 211)	0.28	0.28	0.75
3	29	False	f	j	0.1783555829897523	0	55.0	54.0	-1.0	NE	40	(211, 211)	0.28	0.28	0.75
3	29	False	f	j	0.0664594999980181	0	55.0	54.0	-1.0	NE	40	(211, 211)	0.28	0.28	0.75
3	29	False	f	j	0.0519587500020861	0	55.0	54.0	-1.0	NE	40	(211, 211)	0.28	0.28	0.75
3	29	False	j	j	0.5762186250067316	1	55.0	56.0	1.0	SW	40	(211, 211)	0.28	0.28	0.75
3	29	False	j	j	0.1960154169937595	1	55.0	56.0	1.0	NE	40	(211, 211)	0.28	0.28	0.75
3	29	False	f	j	0.0593806250253692	0	55.0	54.0	-1.0	NE	40	(211, 211)	0.28	0.28	0.75
3	29	False	f	j	0.3319697499973699	0	55.0	54.0	-1.0	NE	40	(211, 211)	0.28	0.28	0.75
3	29	False	j	j	0.2162021249532699	1	55.0	56.0	1.0	SW	40	(211, 211)	0.28	0.28	0.75
3	29	False	f	j	0.0903282079962082	0	55.0	54.0	-1.0	NE	40	(211, 211)	0.28	0.28	0.75
3	29	False	j	j	0.0389568340033292	1	55.0	56.0	1.0	NE	40	(211, 211)	0.28	0.28	0.75
3	29	False	f	j	0.2062624159734696	0	55.0	54.0	-1.0	SW	40	(211, 211)	0.28	0.28	0.75
3	29	False	f	j	0.3891161250066943	0	55.0	54.0	-1.0	SW	40	(211, 211)	0.28	0.28	0.75
3	29	False	f	j	0.0300567499944008	0	55.0	54.0	-1.0	NE	40	(211, 211)	0.28	0.28	0.75
3	29	False	f	f	0.0163244580035097	1	55.0	54.0	-1.0	SW	40	(211, 211)	0.28	0.28	0.75
3	29	False	j	j	0.0030647499952465	1	55.0	56.0	1.0	NE	40	(211, 211)	0.28	0.28	0.75
3	29	False	j	j	0.1322214580141008	1	55.0	56.0	1.0	NE	40	(211, 211)	0.28	0.28	0.75
3	29	False	f	f	0.0036254160222597	1	55.0	54.0	-1.0	SW	40	(211, 211)	0.28	0.28	0.75
3	29	False	j	j	0.1784937090124003	1	55.0	56.0	1.0	NE	40	(211, 211)	0.28	0.28	0.75
3	29	False	j	j	0.2939513340243138	1	55.0	56.0	1.0	NE	40	(211, 211)	0.28	0.28	0.75
3	29	False	j	j	0.317509250016883	1	55.0	56.0	1.0	NE	40	(211, 211)	0.28	0.28	0.75
3	29	False	f	j	0.2837430000072345	0	55.0	54.0	-1.0	SW	40	(211, 211)	0.28	0.28	0.75
3	29	False	j	j	0.2880104999640025	1	55.0	56.0	1.0	SW	40	(211, 211)	0.28	0.28	0.75
3	29	False	f	j	0.3008135840063914	0	55.0	54.0	-1.0	SW	40	(211, 211)	0.28	0.28	0.75
3	29	False	f	f	0.0654992500203661	1	55.0	54.0	-1.0	SW	40	(211, 211)	0.28	0.28	0.75
3	29	False	j	j	0.1033951250137761	1	55.0	56.0	1.0	NE	40	(211, 211)	0.28	0.28	0.75
3	29	False	f	j	0.2331545419874601	0	55.0	54.0	-1.0	NE	40	(211, 211)	0.28	0.28	0.75
3	29	False	f	j	0.2027615419938229	0	55.0	54.0	-1.0	SW	40	(211, 211)	0.28	0.28	0.75
3	29	False	j	j	1.7845710419933312	1	55.0	56.0	1.0	NE	40	(211, 211)	0.28	0.28	0.75
3	29	False	j	j	0.2542439160170033	1	55.0	56.0	1.0	NE	40	(211, 211)	0.28	0.28	0.75
3	29	False	f	j	0.0071026669465936	0	55.0	54.0	-1.0	NE	40	(211, 211)	0.28	0.28	0.75
3	29	False	j	j	0.3680471659754403	1	55.0	56.0	1.0	NE	40	(211, 211)	0.28	0.28	0.75
3	29	False	f	f	0.0551323749823495	1	55.0	54.0	-1.0	SW	40	(211, 211)	0.28	0.28	0.75
3	29	False	f	j	0.3124776249751448	0	55.0	54.0	-1.0	SW	40	(211, 211)	0.28	0.28	0.75
3	29	False	f	f	0.1209730830159969	1	55.0	54.0	-1.0	SW	40	(211, 211)	0.28	0.28	0.75
3	29	False	j	j	0.0389037919812835	1	55.0	56.0	1.0	SW	40	(211, 211)	0.28	0.28	0.75
3	29	False	f	f	0.2194711669581011	1	55.0	54.0	-1.0	NE	40	(211, 211)	0.28	0.28	0.75
3	29	False	j	j	0.1429197919787839	1	55.0	56.0	1.0	SW	40	(211, 211)	0.28	0.28	0.75
3	29	False	f	f	0.1968116669449955	1	55.0	54.0	-1.0	SW	40	(211, 211)	0.28	0.28	0.75
3	29	False	f	j	0.1194213749840855	0	55.0	54.0	-1.0	SW	40	(211, 211)	0.28	0.28	0.75
3	29	False	f	j	0.2183473340119235	0	55.0	54.0	-1.0	SW	40	(211, 211)	0.28	0.28	0.75
3	29	False	j	j	0.2586671659955755	1	55.0	56.0	1.0	SW	40	(211, 211)	0.28	0.28	0.75
3	29	False	f	j	0.1514567909762263	0	55.0	54.0	-1.0	SW	40	(211, 211)	0.28	0.28	0.75
3	29	False	f	f	0.1482308750273659	1	55.0	54.0	-1.0	NE	40	(211, 211)	0.28	0.28	0.75
3	29	False	j	f	0.2043576250434853	0	55.0	56.0	1.0	SW	40	(211, 211)	0.28	0.28	0.75
3	29	False	f	j	0.1326315840124152	0	55.0	54.0	-1.0	NE	40	(211, 211)	0.28	0.28	0.75
3	29	False	j	j	0.147486750036478	1	55.0	56.0	1.0	NE	40	(211, 211)	0.28	0.28	0.75
3	29	False	j	j	0.2552752920310013	1	55.0	56.0	1.0	NE	40	(211, 211)	0.28	0.28	0.75
3	29	False	f	f	0.3414353330153972	1	55.0	54.0	-1.0	NE	40	(211, 211)	0.28	0.28	0.75
3	29	False	f	j	0.1795853330404497	0	55.0	54.0	-1.0	SW	40	(211, 211)	0.28	0.28	0.75
3	29	False	j	j	0.0972606660216115	1	55.0	56.0	1.0	SW	40	(211, 211)	0.28	0.28	0.75
3	29	False	f	j	0.1524662500014528	0	55.0	54.0	-1.0	SW	40	(211, 211)	0.28	0.28	0.75
3	29	False	f	j	0.0982461670064367	0	55.0	54.0	-1.0	SW	40	(211, 211)	0.28	0.28	0.75
3	29	False	j	j	0.1301110420026816	1	55.0	56.0	1.0	NE	40	(211, 211)	0.28	0.28	0.75
3	29	False	j	j	0.1119149170117452	1	55.0	56.0	1.0	NE	40	(211, 211)	0.28	0.28	0.75
3	29	False	f	f	0.1059927080059424	1	55.0	54.0	-1.0	NE	40	(211, 211)	0.28	0.28	0.75
3	29	False	j	j	0.2981494159903377	1	55.0	56.0	1.0	NE	40	(211, 211)	0.28	0.28	0.75
3	29	False	f	f	0.2669888330274261	1	55.0	54.0	-1.0	SW	40	(211, 211)	0.28	0.28	0.75
3	29	False	j	f	0.1389294159598648	0	55.0	56.0	1.0	SW	40	(211, 211)	0.28	0.28	0.75
3	29	False	f	f	0.1159761669696308	1	55.0	54.0	-1.0	SW	40	(211, 211)	0.28	0.28	0.75
3	29	False	f	f	0.0261750409845262	1	55.0	54.0	-1.0	SW	40	(211, 211)	0.28	0.28	0.75
3	29	False	f	f	0.044118707999587	1	55.0	54.0	-1.0	SW	40	(211, 211)	0.28	0.28	0.75
3	29	False	f	f	0.0530405419995076	1	55.0	54.0	-1.0	SW	40	(211, 211)	0.28	0.28	0.75
3	29	False	j	j	0.360117457981687	1	55.0	56.0	1.0	SW	40	(211, 211)	0.28	0.28	0.75
3	29	False	j	j	0.2287098749657161	1	55.0	56.0	1.0	SW	40	(211, 211)	0.28	0.28	0.75
3	29	False	j	j	0.093049457995221	1	55.0	56.0	1.0	NE	40	(211, 211)	0.28	0.28	0.75
3	29	False	f	j	0.1199665000312961	0	55.0	54.0	-1.0	SW	40	(211, 211)	0.28	0.28	0.75
3	29	False	f	f	0.0946630419930443	1	55.0	54.0	-1.0	SW	40	(211, 211)	0.28	0.28	0.75
3	29	False	j	f	0.1857178749633021	0	55.0	56.0	1.0	SW	40	(211, 211)	0.28	0.28	0.75
3	29	False	j	j	0.1409899159916676	1	55.0	56.0	1.0	NE	40	(211, 211)	0.28	0.28	0.75
3	29	False	j	j	0.0347630420001223	1	55.0	56.0	1.0	SW	40	(211, 211)	0.28	0.28	0.75
3	29	False	j	j	0.2008226250181906	1	55.0	56.0	1.0	NE	40	(211, 211)	0.28	0.28	0.75
3	29	False	j	f	0.0623119589872658	0	55.0	56.0	1.0	SW	40	(211, 211)	0.28	0.28	0.75
3	29	False	j	j	0.188759625016246	1	55.0	56.0	1.0	SW	40	(211, 211)	0.28	0.28	0.75
3	29	False	j	j	0.4015454159816727	1	55.0	56.0	1.0	SW	40	(211, 211)	0.28	0.28	0.75
3	29	False	f	f	0.1548399999737739	1	55.0	54.0	-1.0	SW	40	(211, 211)	0.28	0.28	0.75
3	29	False	j	j	0.2827165000489913	1	55.0	56.0	1.0	SW	40	(211, 211)	0.28	0.28	0.75
3	29	False	j	j	0.1504206249956041	1	55.0	56.0	1.0	NE	40	(211, 211)	0.28	0.28	0.75
3	29	False	f	f	0.151499125000555	1	55.0	54.0	-1.0	NE	40	(211, 211)	0.28	0.28	0.75
3	29	False	j	f	0.2129537920118309	0	55.0	56.0	1.0	SW	40	(211, 211)	0.28	0.28	0.75
3	29	False	j	j	0.2229947499581612	1	55.0	56.0	1.0	NE	40	(211, 211)	0.28	0.28	0.75
3	29	False	f	f	0.1358808749937452	1	55.0	54.0	-1.0	NE	40	(211, 211)	0.28	0.28	0.75
3	29	False	j	j	0.0498949169996194	1	55.0	56.0	1.0	NE	40	(211, 211)	0.28	0.28	0.75
3	29	False	j	j	1.932461875025183	1	55.0	56.0	1.0	SW	40	(211, 211)	0.28	0.28	0.75
3	29	False	f	j	0.140700125019066	0	55.0	54.0	-1.0	SW	40	(211, 211)	0.28	0.28	0.75
3	29	False	j	j	0.1198894580011256	1	55.0	56.0	1.0	SW	40	(211, 211)	0.28	0.28	0.75
3	29	False	f	f	0.0514642499620094	1	55.0	54.0	-1.0	NE	40	(211, 211)	0.28	0.28	0.75
3	29	False	f	f	0.1742220830055885	1	55.0	54.0	-1.0	NE	40	(211, 211)	0.28	0.28	0.75
3	29	False	f	j	0.2110198750160634	0	55.0	54.0	-1.0	NE	40	(211, 211)	0.28	0.28	0.75
3	29	False	f	f	0.1800027910503558	1	55.0	54.0	-1.0	NE	40	(211, 211)	0.28	0.28	0.75
3	29	False	j	j	0.1212109999614767	1	55.0	56.0	1.0	NE	40	(211, 211)	0.28	0.28	0.75
3	29	False	j	j	0.2609316250309348	1	55.0	56.0	1.0	SW	40	(211, 211)	0.28	0.28	0.75
3	29	False	j	f	0.1318337080301717	0	55.0	56.0	1.0	NE	40	(211, 211)	0.28	0.28	0.75
3	29	False	f	f	0.0401197080500423	1	55.0	54.0	-1.0	SW	40	(211, 211)	0.28	0.28	0.75
3	29	False	j	j	0.0384548750007525	1	55.0	56.0	1.0	SW	40	(211, 211)	0.28	0.28	0.75
3	29	False	j	f	0.233777875022497	0	55.0	56.0	1.0	NE	40	(211, 211)	0.28	0.28	0.75
3	29	False	j	f	0.1739281670306809	0	55.0	56.0	1.0	SW	40	(211, 211)	0.28	0.28	0.75
3	29	False	j	j	0.2657285410095937	1	55.0	56.0	1.0	SW	40	(211, 211)	0.28	0.28	0.75
3	29	False	f	j	0.0078858750057406	0	55.0	54.0	-1.0	SW	40	(211, 211)	0.28	0.28	0.75
3	29	False	f	f	0.2597420830279588	1	55.0	54.0	-1.0	SW	40	(211, 211)	0.28	0.28	0.75
3	29	False	j	j	0.2776044170022942	1	55.0	56.0	1.0	SW	40	(211, 211)	0.28	0.28	0.75
3	29	False	f	j	0.212756083055865	0	55.0	54.0	-1.0	NE	40	(211, 211)	0.28	0.28	0.75
3	29	False	f	f	0.0565762500045821	1	55.0	54.0	-1.0	NE	40	(211, 211)	0.28	0.28	0.75
3	29	False	j	j	0.0510660830186679	1	55.0	56.0	1.0	SW	40	(211, 211)	0.28	0.28	0.75
3	29	False	j	f	0.3113144160015508	0	55.0	56.0	1.0	SW	40	(211, 211)	0.28	0.28	0.75
3	29	False	f	f	0.1680724580073729	1	55.0	54.0	-1.0	SW	40	(211, 211)	0.28	0.28	0.75
3	29	False	f	j	0.2188698339741677	0	55.0	54.0	-1.0	NE	40	(211, 211)	0.28	0.28	0.75
3	29	False	f	f	0.1542084169923328	1	55.0	54.0	-1.0	NE	40	(211, 211)	0.28	0.28	0.75
3	29	False	f	f	0.0907901659957133	1	55.0	54.0	-1.0	SW	40	(211, 211)	0.28	0.28	0.75
3	29	False	f	f	0.082116000005044	1	55.0	54.0	-1.0	NE	40	(211, 211)	0.28	0.28	0.75
3	29	False	j	j	0.2571237499942072	1	55.0	56.0	1.0	NE	40	(211, 211)	0.28	0.28	0.75
3	29	False	f	j	0.1799428749945946	0	55.0	54.0	-1.0	NE	40	(211, 211)	0.28	0.28	0.75
3	29	False	f	f	0.0295802500331774	1	55.0	54.0	-1.0	NE	40	(211, 211)	0.28	0.28	0.75
3	29	False	j	f	0.0080604160320945	0	55.0	56.0	1.0	SW	40	(211, 211)	0.28	0.28	0.75
3	29	False	j	j	0.1599787080194801	1	55.0	56.0	1.0	NE	40	(211, 211)	0.28	0.28	0.75
3	29	False	j	j	0.0032493330072611	1	55.0	56.0	1.0	NE	40	(211, 211)	0.28	0.28	0.75
3	29	False	f	j	0.2792525839759037	0	55.0	54.0	-1.0	SW	40	(211, 211)	0.28	0.28	0.75
3	29	False	f	f	0.1599312080070376	1	55.0	54.0	-1.0	SW	40	(211, 211)	0.28	0.28	0.75
3	29	False	f	f	0.0064602500060573	1	55.0	54.0	-1.0	NE	40	(211, 211)	0.28	0.28	0.75
3	29	False	j	j	0.0439582910039462	1	55.0	56.0	1.0	SW	40	(211, 211)	0.28	0.28	0.75
3	29	False	f	j	0.2950190840056166	0	55.0	54.0	-1.0	NE	40	(211, 211)	0.28	0.28	0.75
3	29	False	f	f	0.1992962500080466	1	55.0	54.0	-1.0	NE	40	(211, 211)	0.28	0.28	0.75
3	29	False	j	j	0.0895425000344403	1	55.0	56.0	1.0	SW	40	(211, 211)	0.28	0.28	0.75
3	29	False	f	f	0.0107790000038221	1	55.0	54.0	-1.0	SW	40	(211, 211)	0.28	0.28	0.75
3	29	False	j	j	0.2214609580114483	1	55.0	56.0	1.0	NE	40	(211, 211)	0.28	0.28	0.75
3	29	False	f	f	0.1056763340020552	1	55.0	54.0	-1.0	NE	40	(211, 211)	0.28	0.28	0.75
3	29	False	f	j	0.1360457919654436	0	55.0	54.0	-1.0	SW	40	(211, 211)	0.28	0.28	0.75
3	29	False	j	f	0.1580428339657373	0	55.0	56.0	1.0	NE	40	(211, 211)	0.28	0.28	0.75
3	29	False	f	f	0.2338297499809414	1	55.0	54.0	-1.0	SW	40	(211, 211)	0.28	0.28	0.75
3	29	False	j	j	0.3937104999786243	1	55.0	56.0	1.0	SW	40	(211, 211)	0.28	0.28	0.75
3	29	False	j	f	0.0541537500103004	0	55.0	56.0	1.0	NE	40	(211, 211)	0.28	0.28	0.75
3	29	False	f	f	0.8923720840248279	1	55.0	54.0	-1.0	SW	40	(211, 211)	0.28	0.28	0.75
3	29	False	f	j	0.0928066250053234	0	55.0	54.0	-1.0	SW	40	(211, 211)	0.28	0.28	0.75
3	29	False	f	j	0.0231170419720001	0	55.0	54.0	-1.0	NE	40	(211, 211)	0.28	0.28	0.75
3	29	False	f	f	0.1675569579820148	1	55.0	54.0	-1.0	SW	40	(211, 211)	0.28	0.28	0.75
3	29	False	j	j	0.1035989579977467	1	55.0	56.0	1.0	SW	40	(211, 211)	0.28	0.28	0.75
3	29	False	f	j	0.4124706669826992	0	55.0	54.0	-1.0	SW	40	(211, 211)	0.28	0.28	0.75
3	29	False	j	f	0.0424135000212118	0	55.0	56.0	1.0	SW	40	(211, 211)	0.28	0.28	0.75
3	29	False	f	j	0.2099187920102849	0	55.0	54.0	-1.0	NE	40	(211, 211)	0.28	0.28	0.75
3	29	False	f	j	0.1624308750033378	0	55.0	54.0	-1.0	SW	40	(211, 211)	0.28	0.28	0.75
