# Supplementary material for: The curriculum effect in visual learning: The role of readout dimensionality
Source: PLoS Comput Biol. 2026 Jul 24;22(7):e1014553. doi: 10.1371/journal.pcbi.1014553 (PMC13432104; doi:10.1371/journal.pcbi.1014553)
Supplement: S1 Data — (ZIP) [file pcbi.1014553.s009.zip › Data_Final_for_Repository/Sequential_subjects/Subject003/20241110_Subject003_SEQ_Day_4.csv]

Participant ID	Age	Train	Correct Response	Response	Response time (s)	Correct	Reference Angle (deg)	Orientation (deg)	Angle Separation (deg)	Corner	Viewing Distance (cm)	Stimulus Size (px)	Fixation Time	Probe Time	Cue Time
3	29	True	j	j	0.9606304169865324	1	-35.0	-34.0	1.0	NW	40	(211, 211)	0.28	0.28	0.75
3	29	True	f	f	0.1315574999898672	1	-35.0	-36.0	-1.0	NW	40	(211, 211)	0.28	0.28	0.75
3	29	True	j	f	0.2527333340258337	0	-35.0	-34.0	1.0	SE	40	(211, 211)	0.28	0.28	0.75
3	29	True	f	f	0.2887641249690205	1	-35.0	-36.0	-1.0	NW	40	(211, 211)	0.28	0.28	0.75
3	29	True	j	f	0.3824874580022879	0	-35.0	-34.0	1.0	NW	40	(211, 211)	0.28	0.28	0.75
3	29	True	j	j	0.6374772499548271	1	-35.0	-34.0	1.0	SE	40	(211, 211)	0.28	0.28	0.75
3	29	True	j	f	0.1561745830113068	0	-35.0	-34.0	1.0	NW	40	(211, 211)	0.28	0.28	0.75
3	29	True	j	j	0.6519404170103371	1	-35.0	-34.0	1.0	SE	40	(211, 211)	0.28	0.28	0.75
3	29	True	f	f	0.2580242080148309	1	-35.0	-36.0	-1.0	NW	40	(211, 211)	0.28	0.28	0.75
3	29	True	j	j	0.2501304589677602	1	-35.0	-34.0	1.0	NW	40	(211, 211)	0.28	0.28	0.75
3	29	True	f	f	0.0881597920088097	1	-35.0	-36.0	-1.0	SE	40	(211, 211)	0.28	0.28	0.75
3	29	True	f	j	0.5029431669972837	0	-35.0	-36.0	-1.0	SE	40	(211, 211)	0.28	0.28	0.75
3	29	True	j	j	0.3357075420208275	1	-35.0	-34.0	1.0	NW	40	(211, 211)	0.28	0.28	0.75
3	29	True	f	j	0.28272575000301	0	-35.0	-36.0	-1.0	NW	40	(211, 211)	0.28	0.28	0.75
3	29	True	f	f	0.1927412080112844	1	-35.0	-36.0	-1.0	NW	40	(211, 211)	0.28	0.28	0.75
3	29	True	f	f	0.2014508750289678	1	-35.0	-36.0	-1.0	NW	40	(211, 211)	0.28	0.28	0.75
3	29	True	f	j	0.491633334022481	0	-35.0	-36.0	-1.0	SE	40	(211, 211)	0.28	0.28	0.75
3	29	True	f	j	0.4301732080057263	0	-35.0	-36.0	-1.0	NW	40	(211, 211)	0.28	0.28	0.75
3	29	True	j	f	0.505181958025787	0	-35.0	-34.0	1.0	NW	40	(211, 211)	0.28	0.28	0.75
3	29	True	f	f	0.0056639169924892	1	-35.0	-36.0	-1.0	NW	40	(211, 211)	0.28	0.28	0.75
3	29	True	f	f	0.2367005419800989	1	-35.0	-36.0	-1.0	NW	40	(211, 211)	0.28	0.28	0.75
3	29	True	f	j	0.3059083339758217	0	-35.0	-36.0	-1.0	SE	40	(211, 211)	0.28	0.28	0.75
3	29	True	j	f	0.1464405829901807	0	-35.0	-34.0	1.0	SE	40	(211, 211)	0.28	0.28	0.75
3	29	True	f	f	0.1268527909996919	1	-35.0	-36.0	-1.0	NW	40	(211, 211)	0.28	0.28	0.75
3	29	True	f	f	0.1764597090077586	1	-35.0	-36.0	-1.0	NW	40	(211, 211)	0.28	0.28	0.75
3	29	True	j	j	0.5503247090382501	1	-35.0	-34.0	1.0	SE	40	(211, 211)	0.28	0.28	0.75
3	29	True	j	j	0.2409646659507416	1	-35.0	-34.0	1.0	SE	40	(211, 211)	0.28	0.28	0.75
3	29	True	f	f	0.2660411249962635	1	-35.0	-36.0	-1.0	NW	40	(211, 211)	0.28	0.28	0.75
3	29	True	j	j	0.2539484170265496	1	-35.0	-34.0	1.0	SE	40	(211, 211)	0.28	0.28	0.75
3	29	True	f	f	0.1975467500160448	1	-35.0	-36.0	-1.0	NW	40	(211, 211)	0.28	0.28	0.75
3	29	True	j	j	0.4052808340056799	1	-35.0	-34.0	1.0	NW	40	(211, 211)	0.28	0.28	0.75
3	29	True	j	f	0.2352030419860966	0	-35.0	-34.0	1.0	NW	40	(211, 211)	0.28	0.28	0.75
3	29	True	f	j	0.0643489169888198	0	-35.0	-36.0	-1.0	SE	40	(211, 211)	0.28	0.28	0.75
3	29	True	j	f	0.147230333997868	0	-35.0	-34.0	1.0	NW	40	(211, 211)	0.28	0.28	0.75
3	29	True	f	f	0.3181472920114174	1	-35.0	-36.0	-1.0	NW	40	(211, 211)	0.28	0.28	0.75
3	29	True	f	f	0.1963671669946052	1	-35.0	-36.0	-1.0	SE	40	(211, 211)	0.28	0.28	0.75
3	29	True	j	j	0.5209804999758489	1	-35.0	-34.0	1.0	NW	40	(211, 211)	0.28	0.28	0.75
3	29	True	j	f	0.0038033329765312	0	-35.0	-34.0	1.0	NW	40	(211, 211)	0.28	0.28	0.75
3	29	True	j	f	0.1753626249847002	0	-35.0	-34.0	1.0	NW	40	(211, 211)	0.28	0.28	0.75
3	29	True	j	f	0.2402669580187648	0	-35.0	-34.0	1.0	SE	40	(211, 211)	0.28	0.28	0.75
3	29	True	j	f	0.1000722920289263	0	-35.0	-34.0	1.0	NW	40	(211, 211)	0.28	0.28	0.75
3	29	True	f	j	0.2511444590054452	0	-35.0	-36.0	-1.0	SE	40	(211, 211)	0.28	0.28	0.75
3	29	True	f	f	0.1955527500249445	1	-35.0	-36.0	-1.0	SE	40	(211, 211)	0.28	0.28	0.75
3	29	True	j	j	1.521856332954485	1	-35.0	-34.0	1.0	SE	40	(211, 211)	0.28	0.28	0.75
3	29	True	j	f	0.317264833021909	0	-35.0	-34.0	1.0	NW	40	(211, 211)	0.28	0.28	0.75
3	29	True	f	f	0.3003270830377005	1	-35.0	-36.0	-1.0	SE	40	(211, 211)	0.28	0.28	0.75
3	29	True	j	f	0.2864569579833187	0	-35.0	-34.0	1.0	NW	40	(211, 211)	0.28	0.28	0.75
3	29	True	j	f	0.302897541958373	0	-35.0	-34.0	1.0	SE	40	(211, 211)	0.28	0.28	0.75
3	29	True	j	f	0.1080686660134233	0	-35.0	-34.0	1.0	NW	40	(211, 211)	0.28	0.28	0.75
3	29	True	f	f	0.0769863749737851	1	-35.0	-36.0	-1.0	SE	40	(211, 211)	0.28	0.28	0.75
3	29	True	f	f	0.0467476249905303	1	-35.0	-36.0	-1.0	SE	40	(211, 211)	0.28	0.28	0.75
3	29	True	f	f	0.3069099170388654	1	-35.0	-36.0	-1.0	SE	40	(211, 211)	0.28	0.28	0.75
3	29	True	j	f	0.3171319999964908	0	-35.0	-34.0	1.0	SE	40	(211, 211)	0.28	0.28	0.75
3	29	True	j	f	0.1194211670081131	0	-35.0	-34.0	1.0	NW	40	(211, 211)	0.28	0.28	0.75
3	29	True	j	f	0.1183251669863239	0	-35.0	-34.0	1.0	SE	40	(211, 211)	0.28	0.28	0.75
3	29	True	j	j	0.2934208329534158	1	-35.0	-34.0	1.0	SE	40	(211, 211)	0.28	0.28	0.75
3	29	True	j	f	0.2989327500108629	0	-35.0	-34.0	1.0	NW	40	(211, 211)	0.28	0.28	0.75
3	29	True	j	f	0.2492902919766493	0	-35.0	-34.0	1.0	SE	40	(211, 211)	0.28	0.28	0.75
3	29	True	j	f	0.1400757500086911	0	-35.0	-34.0	1.0	NW	40	(211, 211)	0.28	0.28	0.75
3	29	True	j	j	0.2855157920275815	1	-35.0	-34.0	1.0	SE	40	(211, 211)	0.28	0.28	0.75
3	29	True	f	f	0.1101614159997552	1	-35.0	-36.0	-1.0	NW	40	(211, 211)	0.28	0.28	0.75
3	29	True	j	f	0.2596635000081733	0	-35.0	-34.0	1.0	NW	40	(211, 211)	0.28	0.28	0.75
3	29	True	f	f	0.1792591250268742	1	-35.0	-36.0	-1.0	NW	40	(211, 211)	0.28	0.28	0.75
3	29	True	f	f	0.3042473329696804	1	-35.0	-36.0	-1.0	SE	40	(211, 211)	0.28	0.28	0.75
3	29	True	j	f	0.2016656670020893	0	-35.0	-34.0	1.0	NW	40	(211, 211)	0.28	0.28	0.75
3	29	True	j	f	0.1277947080088779	0	-35.0	-34.0	1.0	SE	40	(211, 211)	0.28	0.28	0.75
3	29	True	j	f	0.2515279579674825	0	-35.0	-34.0	1.0	SE	40	(211, 211)	0.28	0.28	0.75
3	29	True	f	j	0.3616317500127479	0	-35.0	-36.0	-1.0	NW	40	(211, 211)	0.28	0.28	0.75
3	29	True	j	f	0.007254333992023	0	-35.0	-34.0	1.0	SE	40	(211, 211)	0.28	0.28	0.75
3	29	True	f	f	0.0835059999953955	1	-35.0	-36.0	-1.0	SE	40	(211, 211)	0.28	0.28	0.75
3	29	True	f	f	0.1512508750311099	1	-35.0	-36.0	-1.0	NW	40	(211, 211)	0.28	0.28	0.75
3	29	True	f	f	0.085431333980523	1	-35.0	-36.0	-1.0	NW	40	(211, 211)	0.28	0.28	0.75
3	29	True	f	f	0.2439666669815778	1	-35.0	-36.0	-1.0	NW	40	(211, 211)	0.28	0.28	0.75
3	29	True	f	f	0.2806590000400319	1	-35.0	-36.0	-1.0	NW	40	(211, 211)	0.28	0.28	0.75
3	29	True	f	j	0.2796516250236891	0	-35.0	-36.0	-1.0	SE	40	(211, 211)	0.28	0.28	0.75
3	29	True	f	j	0.3314562079613097	0	-35.0	-36.0	-1.0	SE	40	(211, 211)	0.28	0.28	0.75
3	29	True	f	f	0.4156816249596886	1	-35.0	-36.0	-1.0	NW	40	(211, 211)	0.28	0.28	0.75
3	29	True	f	f	0.3316090840380639	1	-35.0	-36.0	-1.0	SE	40	(211, 211)	0.28	0.28	0.75
3	29	True	j	f	0.2810684170108288	0	-35.0	-34.0	1.0	NW	40	(211, 211)	0.28	0.28	0.75
3	29	True	f	j	0.2868141669896431	0	-35.0	-36.0	-1.0	SE	40	(211, 211)	0.28	0.28	0.75
3	29	True	j	f	0.1074106250307522	0	-35.0	-34.0	1.0	SE	40	(211, 211)	0.28	0.28	0.75
3	29	True	f	f	0.1181745420326478	1	-35.0	-36.0	-1.0	SE	40	(211, 211)	0.28	0.28	0.75
3	29	True	j	f	0.2368852500221692	0	-35.0	-34.0	1.0	NW	40	(211, 211)	0.28	0.28	0.75
3	29	True	f	f	0.1603625420248136	1	-35.0	-36.0	-1.0	NW	40	(211, 211)	0.28	0.28	0.75
3	29	True	j	f	0.206457375024911	0	-35.0	-34.0	1.0	SE	40	(211, 211)	0.28	0.28	0.75
3	29	True	f	j	0.2951789579819888	0	-35.0	-36.0	-1.0	NW	40	(211, 211)	0.28	0.28	0.75
3	29	True	f	f	0.2981289169983938	1	-35.0	-36.0	-1.0	SE	40	(211, 211)	0.28	0.28	0.75
3	29	True	j	f	0.2566074579954147	0	-35.0	-34.0	1.0	NW	40	(211, 211)	0.28	0.28	0.75
3	29	True	f	f	0.1840129590127617	1	-35.0	-36.0	-1.0	NW	40	(211, 211)	0.28	0.28	0.75
3	29	True	j	f	0.2729568330105394	0	-35.0	-34.0	1.0	SE	40	(211, 211)	0.28	0.28	0.75
3	29	True	j	f	0.1497635840205475	0	-35.0	-34.0	1.0	SE	40	(211, 211)	0.28	0.28	0.75
3	29	True	f	f	0.2316972919506952	1	-35.0	-36.0	-1.0	SE	40	(211, 211)	0.28	0.28	0.75
3	29	True	f	f	0.0257881669676862	1	-35.0	-36.0	-1.0	NW	40	(211, 211)	0.28	0.28	0.75
3	29	True	j	j	0.1260132500319741	1	-35.0	-34.0	1.0	NW	40	(211, 211)	0.28	0.28	0.75
3	29	True	j	f	0.1996123340213671	0	-35.0	-34.0	1.0	SE	40	(211, 211)	0.28	0.28	0.75
3	29	True	j	f	0.2311463329824619	0	-35.0	-34.0	1.0	SE	40	(211, 211)	0.28	0.28	0.75
3	29	True	f	f	0.2174477080116048	1	-35.0	-36.0	-1.0	SE	40	(211, 211)	0.28	0.28	0.75
3	29	True	f	f	0.2108994169975631	1	-35.0	-36.0	-1.0	NW	40	(211, 211)	0.28	0.28	0.75
3	29	True	f	j	0.1948495830292813	0	-35.0	-36.0	-1.0	NW	40	(211, 211)	0.28	0.28	0.75
3	29	True	j	j	0.3248899999889545	1	-35.0	-34.0	1.0	SE	40	(211, 211)	0.28	0.28	0.75
3	29	True	f	f	0.2744757090113126	1	-35.0	-36.0	-1.0	SE	40	(211, 211)	0.28	0.28	0.75
3	29	True	f	f	0.5889264579745941	1	-35.0	-36.0	-1.0	SE	40	(211, 211)	0.28	0.28	0.75
3	29	True	f	f	0.0374187079723924	1	-35.0	-36.0	-1.0	SE	40	(211, 211)	0.28	0.28	0.75
3	29	True	j	f	0.1904716250137426	0	-35.0	-34.0	1.0	NW	40	(211, 211)	0.28	0.28	0.75
3	29	True	f	j	0.1209985000314191	0	-35.0	-36.0	-1.0	SE	40	(211, 211)	0.28	0.28	0.75
3	29	True	f	j	0.3099323749775067	0	-35.0	-36.0	-1.0	NW	40	(211, 211)	0.28	0.28	0.75
3	29	True	j	f	0.3421754160081036	0	-35.0	-34.0	1.0	NW	40	(211, 211)	0.28	0.28	0.75
3	29	True	f	f	0.0083726670127362	1	-35.0	-36.0	-1.0	SE	40	(211, 211)	0.28	0.28	0.75
3	29	True	f	f	0.194186582986731	1	-35.0	-36.0	-1.0	SE	40	(211, 211)	0.28	0.28	0.75
3	29	True	f	j	0.0640324170235544	0	-35.0	-36.0	-1.0	SE	40	(211, 211)	0.28	0.28	0.75
3	29	True	j	f	0.1021611249889247	0	-35.0	-34.0	1.0	NW	40	(211, 211)	0.28	0.28	0.75
3	29	True	f	f	0.1166413749451749	1	-35.0	-36.0	-1.0	NW	40	(211, 211)	0.28	0.28	0.75
3	29	True	f	f	0.3063019170076586	1	-35.0	-36.0	-1.0	NW	40	(211, 211)	0.28	0.28	0.75
3	29	True	j	f	0.3661169590195641	0	-35.0	-34.0	1.0	NW	40	(211, 211)	0.28	0.28	0.75
3	29	True	f	f	0.0379100000136531	1	-35.0	-36.0	-1.0	SE	40	(211, 211)	0.28	0.28	0.75
3	29	True	f	f	0.2835506250266917	1	-35.0	-36.0	-1.0	NW	40	(211, 211)	0.28	0.28	0.75
3	29	True	j	j	0.1326127909705974	1	-35.0	-34.0	1.0	SE	40	(211, 211)	0.28	0.28	0.75
3	29	True	f	j	0.02111958299065	0	-35.0	-36.0	-1.0	SE	40	(211, 211)	0.28	0.28	0.75
3	29	True	f	f	0.0181443750043399	1	-35.0	-36.0	-1.0	SE	40	(211, 211)	0.28	0.28	0.75
3	29	True	j	j	0.2005487499991431	1	-35.0	-34.0	1.0	NW	40	(211, 211)	0.28	0.28	0.75
3	29	True	j	f	0.0436297910055145	0	-35.0	-34.0	1.0	NW	40	(211, 211)	0.28	0.28	0.75
3	29	True	f	f	0.2132353750057518	1	-35.0	-36.0	-1.0	NW	40	(211, 211)	0.28	0.28	0.75
3	29	True	j	j	0.1017487500212155	1	-35.0	-34.0	1.0	NW	40	(211, 211)	0.28	0.28	0.75
3	29	True	f	f	0.2522040419862605	1	-35.0	-36.0	-1.0	SE	40	(211, 211)	0.28	0.28	0.75
3	29	True	f	f	0.282254624995403	1	-35.0	-36.0	-1.0	NW	40	(211, 211)	0.28	0.28	0.75
3	29	True	f	f	0.2384477920131757	1	-35.0	-36.0	-1.0	SE	40	(211, 211)	0.28	0.28	0.75
3	29	True	f	f	0.0424653749796561	1	-35.0	-36.0	-1.0	SE	40	(211, 211)	0.28	0.28	0.75
3	29	True	j	f	0.0933085840079002	0	-35.0	-34.0	1.0	NW	40	(211, 211)	0.28	0.28	0.75
3	29	True	f	j	0.241462749952916	0	-35.0	-36.0	-1.0	NW	40	(211, 211)	0.28	0.28	0.75
3	29	True	f	f	0.1193812499986961	1	-35.0	-36.0	-1.0	SE	40	(211, 211)	0.28	0.28	0.75
3	29	True	j	j	0.3587176249711774	1	-35.0	-34.0	1.0	SE	40	(211, 211)	0.28	0.28	0.75
3	29	True	f	j	0.2619358340161852	0	-35.0	-36.0	-1.0	SE	40	(211, 211)	0.28	0.28	0.75
3	29	True	j	j	1.997111083008349	1	-35.0	-34.0	1.0	SE	40	(211, 211)	0.28	0.28	0.75
3	29	True	j	f	0.1180751670035533	0	-35.0	-34.0	1.0	NW	40	(211, 211)	0.28	0.28	0.75
3	29	True	f	f	0.3930285829701461	1	-35.0	-36.0	-1.0	NW	40	(211, 211)	0.28	0.28	0.75
3	29	True	j	j	3.059057332982775	1	-35.0	-34.0	1.0	SE	40	(211, 211)	0.28	0.28	0.75
3	29	True	j	j	1.8545562920044176	1	-35.0	-34.0	1.0	SE	40	(211, 211)	0.28	0.28	0.75
3	29	True	f	f	0.1280863750143908	1	-35.0	-36.0	-1.0	SE	40	(211, 211)	0.28	0.28	0.75
3	29	True	j	f	0.3642866250011138	0	-35.0	-34.0	1.0	SE	40	(211, 211)	0.28	0.28	0.75
3	29	True	f	f	0.3477190000121481	1	-35.0	-36.0	-1.0	SE	40	(211, 211)	0.28	0.28	0.75
3	29	True	j	f	0.3461127920309081	0	-35.0	-34.0	1.0	SE	40	(211, 211)	0.28	0.28	0.75
3	29	True	j	j	0.2574964999803342	1	-35.0	-34.0	1.0	NW	40	(211, 211)	0.28	0.28	0.75
3	29	True	f	f	0.2034852920332923	1	-35.0	-36.0	-1.0	NW	40	(211, 211)	0.28	0.28	0.75
3	29	True	f	j	0.3158992499811575	0	-35.0	-36.0	-1.0	SE	40	(211, 211)	0.28	0.28	0.75
3	29	True	f	j	0.1493987090070732	0	-35.0	-36.0	-1.0	SE	40	(211, 211)	0.28	0.28	0.75
3	29	True	j	j	0.1406520000309683	1	-35.0	-34.0	1.0	SE	40	(211, 211)	0.28	0.28	0.75
3	29	True	j	j	0.1707828749786131	1	-35.0	-34.0	1.0	NW	40	(211, 211)	0.28	0.28	0.75
3	29	True	f	j	0.2614390830276534	0	-35.0	-36.0	-1.0	NW	40	(211, 211)	0.28	0.28	0.75
3	29	True	j	f	0.1736909580067731	0	-35.0	-34.0	1.0	NW	40	(211, 211)	0.28	0.28	0.75
3	29	True	f	f	0.0358787910081446	1	-35.0	-36.0	-1.0	SE	40	(211, 211)	0.28	0.28	0.75
3	29	True	f	f	0.1412416249513626	1	-35.0	-36.0	-1.0	SE	40	(211, 211)	0.28	0.28	0.75
3	29	True	j	f	0.032351124973502	0	-35.0	-34.0	1.0	SE	40	(211, 211)	0.28	0.28	0.75
3	29	True	j	f	0.017514957988169	0	-35.0	-34.0	1.0	NW	40	(211, 211)	0.28	0.28	0.75
3	29	True	f	j	0.2586816670373082	0	-35.0	-36.0	-1.0	NW	40	(211, 211)	0.28	0.28	0.75
3	29	True	f	f	0.0699975420138798	1	-35.0	-36.0	-1.0	SE	40	(211, 211)	0.28	0.28	0.75
3	29	True	f	f	0.2887852090061642	1	-35.0	-36.0	-1.0	NW	40	(211, 211)	0.28	0.28	0.75
3	29	True	j	f	0.2121342499740421	0	-35.0	-34.0	1.0	NW	40	(211, 211)	0.28	0.28	0.75
3	29	True	j	f	0.2297697500325739	0	-35.0	-34.0	1.0	NW	40	(211, 211)	0.28	0.28	0.75
3	29	True	f	f	0.1193370000110007	1	-35.0	-36.0	-1.0	SE	40	(211, 211)	0.28	0.28	0.75
3	29	True	f	j	0.1350876250071451	0	-35.0	-36.0	-1.0	SE	40	(211, 211)	0.28	0.28	0.75
3	29	True	f	j	0.1194393340265378	0	-35.0	-36.0	-1.0	NW	40	(211, 211)	0.28	0.28	0.75
3	29	True	j	f	0.2891771669965237	0	-35.0	-34.0	1.0	NW	40	(211, 211)	0.28	0.28	0.75
3	29	True	f	f	0.3666604169993661	1	-35.0	-36.0	-1.0	SE	40	(211, 211)	0.28	0.28	0.75
3	29	True	f	f	0.1755333330365829	1	-35.0	-36.0	-1.0	NW	40	(211, 211)	0.28	0.28	0.75
3	29	True	f	j	0.2114473329856991	0	-35.0	-36.0	-1.0	SE	40	(211, 211)	0.28	0.28	0.75
3	29	True	j	f	0.1015855409787036	0	-35.0	-34.0	1.0	SE	40	(211, 211)	0.28	0.28	0.75
3	29	True	j	f	0.021490833023563	0	-35.0	-34.0	1.0	NW	40	(211, 211)	0.28	0.28	0.75
3	29	True	j	f	0.0522188330069184	0	-35.0	-34.0	1.0	NW	40	(211, 211)	0.28	0.28	0.75
3	29	True	j	f	0.2541327090002596	0	-35.0	-34.0	1.0	SE	40	(211, 211)	0.28	0.28	0.75
3	29	True	f	j	0.320307457994204	0	-35.0	-36.0	-1.0	NW	40	(211, 211)	0.28	0.28	0.75
3	29	True	j	j	0.0034314580261707	1	-35.0	-34.0	1.0	SE	40	(211, 211)	0.28	0.28	0.75
3	29	True	j	f	0.1099295419990085	0	-35.0	-34.0	1.0	SE	40	(211, 211)	0.28	0.28	0.75
3	29	True	f	f	0.3825972500490024	1	-35.0	-36.0	-1.0	NW	40	(211, 211)	0.28	0.28	0.75
3	29	True	j	f	0.3957924169953912	0	-35.0	-34.0	1.0	NW	40	(211, 211)	0.28	0.28	0.75
3	29	True	j	f	0.3653716249973513	0	-35.0	-34.0	1.0	NW	40	(211, 211)	0.28	0.28	0.75
3	29	True	j	j	0.4212864169967361	1	-35.0	-34.0	1.0	NW	40	(211, 211)	0.28	0.28	0.75
3	29	True	f	j	0.2740488330018706	0	-35.0	-36.0	-1.0	SE	40	(211, 211)	0.28	0.28	0.75
3	29	True	j	f	0.2851952500059269	0	-35.0	-34.0	1.0	SE	40	(211, 211)	0.28	0.28	0.75
3	29	True	f	f	0.2768365829833783	1	-35.0	-36.0	-1.0	NW	40	(211, 211)	0.28	0.28	0.75
3	29	True	j	f	0.3386945420061238	0	-35.0	-34.0	1.0	NW	40	(211, 211)	0.28	0.28	0.75
3	29	True	j	f	0.6788864590344019	0	-35.0	-34.0	1.0	SE	40	(211, 211)	0.28	0.28	0.75
3	29	True	j	f	0.2688366659567691	0	-35.0	-34.0	1.0	SE	40	(211, 211)	0.28	0.28	0.75
3	29	True	j	j	0.1174272909993305	1	-35.0	-34.0	1.0	SE	40	(211, 211)	0.28	0.28	0.75
3	29	True	j	j	0.072904416010715	1	-35.0	-34.0	1.0	NW	40	(211, 211)	0.28	0.28	0.75
3	29	True	j	j	0.3239351660013199	1	-35.0	-34.0	1.0	NW	40	(211, 211)	0.28	0.28	0.75
3	29	True	f	f	0.2790107079781592	1	-35.0	-36.0	-1.0	NW	40	(211, 211)	0.28	0.28	0.75
3	29	True	f	j	1.1089577919919975	0	-35.0	-36.0	-1.0	SE	40	(211, 211)	0.28	0.28	0.75
3	29	True	f	f	0.0236400829744525	1	-35.0	-36.0	-1.0	SE	40	(211, 211)	0.28	0.28	0.75
3	29	True	j	j	0.0313861659960821	1	-35.0	-34.0	1.0	NW	40	(211, 211)	0.28	0.28	0.75
3	29	True	f	f	0.0555477500311099	1	-35.0	-36.0	-1.0	SE	40	(211, 211)	0.28	0.28	0.75
3	29	True	j	f	0.1997441250132396	0	-35.0	-34.0	1.0	NW	40	(211, 211)	0.28	0.28	0.75
3	29	True	f	j	0.1125786670017987	0	-35.0	-36.0	-1.0	SE	40	(211, 211)	0.28	0.28	0.75
3	29	True	f	j	0.2753910000319592	0	-35.0	-36.0	-1.0	NW	40	(211, 211)	0.28	0.28	0.75
3	29	True	j	j	0.2071522080223076	1	-35.0	-34.0	1.0	SE	40	(211, 211)	0.28	0.28	0.75
3	29	True	f	j	0.1851727500325068	0	-35.0	-36.0	-1.0	NW	40	(211, 211)	0.28	0.28	0.75
3	29	True	j	j	0.0102542499662376	1	-35.0	-34.0	1.0	NW	40	(211, 211)	0.28	0.28	0.75
3	29	True	f	j	0.2730177500052377	0	-35.0	-36.0	-1.0	SE	40	(211, 211)	0.28	0.28	0.75
3	29	True	j	f	0.0854075409588404	0	-35.0	-34.0	1.0	SE	40	(211, 211)	0.28	0.28	0.75
3	29	True	f	f	0.2091824579983949	1	-35.0	-36.0	-1.0	SE	40	(211, 211)	0.28	0.28	0.75
3	29	True	j	j	0.0455259170266799	1	-35.0	-34.0	1.0	SE	40	(211, 211)	0.28	0.28	0.75
3	29	True	f	f	0.2291475840029306	1	-35.0	-36.0	-1.0	NW	40	(211, 211)	0.28	0.28	0.75
3	29	True	f	f	0.1549380830256268	1	-35.0	-36.0	-1.0	SE	40	(211, 211)	0.28	0.28	0.75
3	29	True	j	j	0.1919507919810712	1	-35.0	-34.0	1.0	NW	40	(211, 211)	0.28	0.28	0.75
3	29	True	f	f	0.1560026250081136	1	-35.0	-36.0	-1.0	SE	40	(211, 211)	0.28	0.28	0.75
3	29	True	f	j	0.1667485419893637	0	-35.0	-36.0	-1.0	SE	40	(211, 211)	0.28	0.28	0.75
3	29	True	j	f	0.312706375028938	0	-35.0	-34.0	1.0	NW	40	(211, 211)	0.28	0.28	0.75
3	29	True	j	f	0.0189312919974327	0	-35.0	-34.0	1.0	NW	40	(211, 211)	0.28	0.28	0.75
3	29	True	j	j	0.538735790993087	1	-35.0	-34.0	1.0	NW	40	(211, 211)	0.28	0.28	0.75
3	29	True	j	j	0.5271349170361646	1	-35.0	-34.0	1.0	NW	40	(211, 211)	0.28	0.28	0.75
3	29	True	f	j	0.2439107909449376	0	-35.0	-36.0	-1.0	NW	40	(211, 211)	0.28	0.28	0.75
3	29	True	j	j	1.9822310409508648	1	-35.0	-34.0	1.0	SE	40	(211, 211)	0.28	0.28	0.75
3	29	True	j	f	0.0506631250027567	0	-35.0	-34.0	1.0	NW	40	(211, 211)	0.28	0.28	0.75
3	29	True	f	j	0.1833632909692824	0	-35.0	-36.0	-1.0	NW	40	(211, 211)	0.28	0.28	0.75
3	29	True	j	j	0.2574804999749176	1	-35.0	-34.0	1.0	SE	40	(211, 211)	0.28	0.28	0.75
3	29	True	f	j	0.2676283749751746	0	-35.0	-36.0	-1.0	SE	40	(211, 211)	0.28	0.28	0.75
3	29	True	f	f	0.2326677499804645	1	-35.0	-36.0	-1.0	NW	40	(211, 211)	0.28	0.28	0.75
3	29	True	j	j	0.2569350829580799	1	-35.0	-34.0	1.0	NW	40	(211, 211)	0.28	0.28	0.75
3	29	True	f	j	0.3112713749869726	0	-35.0	-36.0	-1.0	NW	40	(211, 211)	0.28	0.28	0.75
3	29	True	f	f	0.2484565839986316	1	-35.0	-36.0	-1.0	NW	40	(211, 211)	0.28	0.28	0.75
3	29	True	f	f	0.2465182919986546	1	-35.0	-36.0	-1.0	NW	40	(211, 211)	0.28	0.28	0.75
3	29	True	j	f	0.848455416969955	0	-35.0	-34.0	1.0	NW	40	(211, 211)	0.28	0.28	0.75
3	29	True	j	f	0.4173634999897331	0	-35.0	-34.0	1.0	NW	40	(211, 211)	0.28	0.28	0.75
3	29	True	j	j	0.4370663749868981	1	-35.0	-34.0	1.0	NW	40	(211, 211)	0.28	0.28	0.75
3	29	True	j	j	2.551187334000133	1	-35.0	-34.0	1.0	NW	40	(211, 211)	0.28	0.28	0.75
3	29	True	j	j	1.7442565839737654	1	-35.0	-34.0	1.0	NW	40	(211, 211)	0.28	0.28	0.75
3	29	True	j	j	0.2681998329935595	1	-35.0	-34.0	1.0	SE	40	(211, 211)	0.28	0.28	0.75
3	29	True	f	f	0.2235752089763991	1	-35.0	-36.0	-1.0	NW	40	(211, 211)	0.28	0.28	0.75
3	29	True	f	j	0.2694129580049775	0	-35.0	-36.0	-1.0	SE	40	(211, 211)	0.28	0.28	0.75
3	29	True	f	f	0.1934486670070327	1	-35.0	-36.0	-1.0	SE	40	(211, 211)	0.28	0.28	0.75
3	29	True	j	f	0.260471666988451	0	-35.0	-34.0	1.0	SE	40	(211, 211)	0.28	0.28	0.75
3	29	True	f	j	0.2829975000349805	0	-35.0	-36.0	-1.0	SE	40	(211, 211)	0.28	0.28	0.75
3	29	True	f	j	0.0949355000047944	0	-35.0	-36.0	-1.0	SE	40	(211, 211)	0.28	0.28	0.75
3	29	True	f	f	0.1423748749657534	1	-35.0	-36.0	-1.0	NW	40	(211, 211)	0.28	0.28	0.75
3	29	True	j	j	0.2167534159962088	1	-35.0	-34.0	1.0	SE	40	(211, 211)	0.28	0.28	0.75
3	29	True	f	j	0.2157352920039557	0	-35.0	-36.0	-1.0	SE	40	(211, 211)	0.28	0.28	0.75
3	29	True	j	f	0.1784792080288753	0	-35.0	-34.0	1.0	NW	40	(211, 211)	0.28	0.28	0.75
3	29	True	f	f	0.2528068750398233	1	-35.0	-36.0	-1.0	NW	40	(211, 211)	0.28	0.28	0.75
3	29	True	f	f	0.3250695000169799	1	-35.0	-36.0	-1.0	NW	40	(211, 211)	0.28	0.28	0.75
3	29	True	j	j	0.0409166250028647	1	-35.0	-34.0	1.0	NW	40	(211, 211)	0.28	0.28	0.75
3	29	True	j	f	0.1487690829671919	0	-35.0	-34.0	1.0	NW	40	(211, 211)	0.28	0.28	0.75
3	29	True	f	j	0.0723122500348836	0	-35.0	-36.0	-1.0	NW	40	(211, 211)	0.28	0.28	0.75
3	29	True	j	j	0.0593220829614438	1	-35.0	-34.0	1.0	SE	40	(211, 211)	0.28	0.28	0.75
3	29	True	j	j	0.2414655839675106	1	-35.0	-34.0	1.0	NW	40	(211, 211)	0.28	0.28	0.75
3	29	True	f	j	0.0443977919640019	0	-35.0	-36.0	-1.0	SE	40	(211, 211)	0.28	0.28	0.75
3	29	True	j	j	0.0358966250205412	1	-35.0	-34.0	1.0	NW	40	(211, 211)	0.28	0.28	0.75
3	29	True	f	j	0.0961917499662377	0	-35.0	-36.0	-1.0	SE	40	(211, 211)	0.28	0.28	0.75
3	29	True	j	j	0.3693954999907873	1	-35.0	-34.0	1.0	SE	40	(211, 211)	0.28	0.28	0.75
3	29	True	f	j	0.3044103329884819	0	-35.0	-36.0	-1.0	NW	40	(211, 211)	0.28	0.28	0.75
3	29	True	f	j	0.4323974580038339	0	-35.0	-36.0	-1.0	NW	40	(211, 211)	0.28	0.28	0.75
3	29	True	j	j	0.21016050002072	1	-35.0	-34.0	1.0	NW	40	(211, 211)	0.28	0.28	0.75
3	29	True	f	j	0.2470717909745872	0	-35.0	-36.0	-1.0	SE	40	(211, 211)	0.28	0.28	0.75
3	29	True	f	j	0.1293498330051079	0	-35.0	-36.0	-1.0	SE	40	(211, 211)	0.28	0.28	0.75
3	29	True	f	j	0.4283234999747947	0	-35.0	-36.0	-1.0	NW	40	(211, 211)	0.28	0.28	0.75
3	29	True	j	j	0.4456682080053724	1	-35.0	-34.0	1.0	NW	40	(211, 211)	0.28	0.28	0.75
3	29	True	f	f	0.0867244999972172	1	-35.0	-36.0	-1.0	NW	40	(211, 211)	0.28	0.28	0.75
3	29	True	j	j	0.2123047090135514	1	-35.0	-34.0	1.0	SE	40	(211, 211)	0.28	0.28	0.75
3	29	True	j	j	0.2317501669749617	1	-35.0	-34.0	1.0	NW	40	(211, 211)	0.28	0.28	0.75
3	29	True	j	j	0.306568416999653	1	-35.0	-34.0	1.0	SE	40	(211, 211)	0.28	0.28	0.75
3	29	True	j	j	0.0849617500207386	1	-35.0	-34.0	1.0	NW	40	(211, 211)	0.28	0.28	0.75
3	29	True	f	j	0.1943530419957824	0	-35.0	-36.0	-1.0	SE	40	(211, 211)	0.28	0.28	0.75
3	29	True	j	j	0.2435429169563576	1	-35.0	-34.0	1.0	NW	40	(211, 211)	0.28	0.28	0.75
3	29	True	j	j	0.2652894999482669	1	-35.0	-34.0	1.0	NW	40	(211, 211)	0.28	0.28	0.75
3	29	True	f	j	0.2494794580270536	0	-35.0	-36.0	-1.0	SE	40	(211, 211)	0.28	0.28	0.75
3	29	True	f	j	0.1576660419814288	0	-35.0	-36.0	-1.0	NW	40	(211, 211)	0.28	0.28	0.75
3	29	True	j	f	0.352875208016485	0	-35.0	-34.0	1.0	NW	40	(211, 211)	0.28	0.28	0.75
3	29	True	j	j	0.2258334999787621	1	-35.0	-34.0	1.0	SE	40	(211, 211)	0.28	0.28	0.75
3	29	True	j	j	0.2891167500056326	1	-35.0	-34.0	1.0	SE	40	(211, 211)	0.28	0.28	0.75
3	29	True	f	f	0.0294022080488502	1	-35.0	-36.0	-1.0	SE	40	(211, 211)	0.28	0.28	0.75
3	29	True	j	f	0.0900896669481881	0	-35.0	-34.0	1.0	SE	40	(211, 211)	0.28	0.28	0.75
3	29	True	j	j	0.3967117500142194	1	-35.0	-34.0	1.0	SE	40	(211, 211)	0.28	0.28	0.75
3	29	True	j	j	0.3168223339598626	1	-35.0	-34.0	1.0	NW	40	(211, 211)	0.28	0.28	0.75
3	29	True	j	j	0.5212838749866933	1	-35.0	-34.0	1.0	SE	40	(211, 211)	0.28	0.28	0.75
3	29	True	j	f	0.0439967500278726	0	-35.0	-34.0	1.0	NW	40	(211, 211)	0.28	0.28	0.75
3	29	True	j	j	0.2945406250073574	1	-35.0	-34.0	1.0	NW	40	(211, 211)	0.28	0.28	0.75
3	29	True	f	f	0.2811656249687075	1	-35.0	-36.0	-1.0	NW	40	(211, 211)	0.28	0.28	0.75
3	29	True	j	j	0.011314500006847	1	-35.0	-34.0	1.0	SE	40	(211, 211)	0.28	0.28	0.75
3	29	True	j	j	0.0538901659892872	1	-35.0	-34.0	1.0	SE	40	(211, 211)	0.28	0.28	0.75
3	29	True	j	j	0.0736909580300562	1	-35.0	-34.0	1.0	NW	40	(211, 211)	0.28	0.28	0.75
3	29	True	f	j	0.2567085829796269	0	-35.0	-36.0	-1.0	NW	40	(211, 211)	0.28	0.28	0.75
3	29	True	j	j	0.3286661249585449	1	-35.0	-34.0	1.0	SE	40	(211, 211)	0.28	0.28	0.75
3	29	True	f	j	0.3185339159681462	0	-35.0	-36.0	-1.0	NW	40	(211, 211)	0.28	0.28	0.75
3	29	True	f	f	0.1942072079982608	1	-35.0	-36.0	-1.0	NW	40	(211, 211)	0.28	0.28	0.75
3	29	True	j	j	0.1836519589996896	1	-35.0	-34.0	1.0	NW	40	(211, 211)	0.28	0.28	0.75
3	29	True	j	j	0.0667407500441186	1	-35.0	-34.0	1.0	SE	40	(211, 211)	0.28	0.28	0.75
3	29	True	f	j	0.1829179589985869	0	-35.0	-36.0	-1.0	SE	40	(211, 211)	0.28	0.28	0.75
3	29	True	f	j	0.5356955419993028	0	-35.0	-36.0	-1.0	NW	40	(211, 211)	0.28	0.28	0.75
3	29	True	f	j	0.3561815000139177	0	-35.0	-36.0	-1.0	SE	40	(211, 211)	0.28	0.28	0.75
3	29	True	j	j	0.4660619579954073	1	-35.0	-34.0	1.0	SE	40	(211, 211)	0.28	0.28	0.75
3	29	True	f	j	1.365143499977421	0	-35.0	-36.0	-1.0	NW	40	(211, 211)	0.28	0.28	0.75
3	29	True	j	j	0.6343432090361603	1	-35.0	-34.0	1.0	SE	40	(211, 211)	0.28	0.28	0.75
3	29	True	j	j	0.079319792042952	1	-35.0	-34.0	1.0	NW	40	(211, 211)	0.28	0.28	0.75
3	29	True	f	j	1.4712826250470243	0	-35.0	-36.0	-1.0	SE	40	(211, 211)	0.28	0.28	0.75
3	29	True	f	j	4.032624791027047	0	-35.0	-36.0	-1.0	SE	40	(211, 211)	0.28	0.28	0.75
3	29	True	f	f	0.6193711659871042	1	-35.0	-36.0	-1.0	SE	40	(211, 211)	0.28	0.28	0.75
3	29	True	f	j	0.3836662920075468	0	-35.0	-36.0	-1.0	SE	40	(211, 211)	0.28	0.28	0.75
3	29	True	f	j	0.3391824999707751	0	-35.0	-36.0	-1.0	SE	40	(211, 211)	0.28	0.28	0.75
3	29	True	j	j	0.134034166985657	1	-35.0	-34.0	1.0	SE	40	(211, 211)	0.28	0.28	0.75
3	29	True	f	f	0.2725364999496378	1	-35.0	-36.0	-1.0	NW	40	(211, 211)	0.28	0.28	0.75
3	29	True	f	j	0.3252646250184625	0	-35.0	-36.0	-1.0	NW	40	(211, 211)	0.28	0.28	0.75
3	29	True	j	f	0.2581425000098534	0	-35.0	-34.0	1.0	NW	40	(211, 211)	0.28	0.28	0.75
3	29	True	f	j	0.3053022919921204	0	-35.0	-36.0	-1.0	SE	40	(211, 211)	0.28	0.28	0.75
3	29	True	f	j	0.1869464170304127	0	-35.0	-36.0	-1.0	SE	40	(211, 211)	0.28	0.28	0.75
3	29	True	f	j	0.1775104589760303	0	-35.0	-36.0	-1.0	SE	40	(211, 211)	0.28	0.28	0.75
3	29	True	f	j	0.2581655840040184	0	-35.0	-36.0	-1.0	NW	40	(211, 211)	0.28	0.28	0.75
3	29	True	f	f	0.2695099170086905	1	-35.0	-36.0	-1.0	SE	40	(211, 211)	0.28	0.28	0.75
3	29	True	f	j	0.2510831250110641	0	-35.0	-36.0	-1.0	SE	40	(211, 211)	0.28	0.28	0.75
3	29	True	f	j	0.1881998750031925	0	-35.0	-36.0	-1.0	SE	40	(211, 211)	0.28	0.28	0.75
3	29	True	f	j	0.4559705419815145	0	-35.0	-36.0	-1.0	NW	40	(211, 211)	0.28	0.28	0.75
3	29	True	f	f	0.0993480419856496	1	-35.0	-36.0	-1.0	NW	40	(211, 211)	0.28	0.28	0.75
3	29	True	j	j	0.2719107500161044	1	-35.0	-34.0	1.0	SE	40	(211, 211)	0.28	0.28	0.75
3	29	True	j	j	0.2460915410192683	1	-35.0	-34.0	1.0	SE	40	(211, 211)	0.28	0.28	0.75
3	29	True	j	j	0.1323795830248855	1	-35.0	-34.0	1.0	NW	40	(211, 211)	0.28	0.28	0.75
3	29	True	f	j	0.2324714999995194	0	-35.0	-36.0	-1.0	NW	40	(211, 211)	0.28	0.28	0.75
3	29	True	f	j	0.1645296250353567	0	-35.0	-36.0	-1.0	NW	40	(211, 211)	0.28	0.28	0.75
3	29	True	f	f	0.2654172499896958	1	-35.0	-36.0	-1.0	SE	40	(211, 211)	0.28	0.28	0.75
3	29	True	j	f	0.0565747499931603	0	-35.0	-34.0	1.0	SE	40	(211, 211)	0.28	0.28	0.75
3	29	True	j	f	0.0541945419972762	0	-35.0	-34.0	1.0	NW	40	(211, 211)	0.28	0.28	0.75
3	29	True	j	f	0.2887932080193423	0	-35.0	-34.0	1.0	NW	40	(211, 211)	0.28	0.28	0.75
3	29	True	f	f	0.1405046249856241	1	-35.0	-36.0	-1.0	NW	40	(211, 211)	0.28	0.28	0.75
3	29	True	j	f	0.3067031659884378	0	-35.0	-34.0	1.0	SE	40	(211, 211)	0.28	0.28	0.75
