# Supplementary material for: The curriculum effect in visual learning: The role of readout dimensionality
Source: PLoS Comput Biol. 2026 Jul 24;22(7):e1014553. doi: 10.1371/journal.pcbi.1014553 (PMC13432104; doi:10.1371/journal.pcbi.1014553)
Supplement: S1 Data — (ZIP) [file pcbi.1014553.s009.zip › Data_Final_for_Repository/Sequential_subjects/Subject003/20241108_Subject003_SEQ_Day_2.csv]

Participant ID	Age	Train	Correct Response	Response	Response time (s)	Correct	Reference Angle (deg)	Orientation (deg)	Angle Separation (deg)	Corner	Viewing Distance (cm)	Stimulus Size (px)	Fixation Time	Probe Time	Cue Time
3	29	True	j	j	1.3394082079757936	1	-35.0	-30.0	5.0	NW	40	(211, 211)	0.28	0.28	0.75
3	29	True	j	j	0.5608854999882169	1	-35.0	-30.0	5.0	NW	40	(211, 211)	0.28	0.28	0.75
3	29	True	f	f	0.2801006669760681	1	-35.0	-40.0	-5.0	SE	40	(211, 211)	0.28	0.28	0.75
3	29	True	f	j	0.1026090420200489	0	-35.0	-40.0	-5.0	SE	40	(211, 211)	0.28	0.28	0.75
3	29	True	f	j	1.4507673339685423	0	-35.0	-40.0	-5.0	SE	40	(211, 211)	0.28	0.28	0.75
3	29	True	f	f	0.2096457079751417	1	-35.0	-40.0	-5.0	NW	40	(211, 211)	0.28	0.28	0.75
3	29	True	j	j	0.2275122499559074	1	-35.0	-30.0	5.0	SE	40	(211, 211)	0.28	0.28	0.75
3	29	True	f	f	0.7734216250246391	1	-35.0	-40.0	-5.0	NW	40	(211, 211)	0.28	0.28	0.75
3	29	True	f	j	0.2494490829994902	0	-35.0	-40.0	-5.0	SE	40	(211, 211)	0.28	0.28	0.75
3	29	True	j	j	0.5459832500200719	1	-35.0	-30.0	5.0	NW	40	(211, 211)	0.28	0.28	0.75
3	29	True	f	j	0.2159555829712189	0	-35.0	-40.0	-5.0	SE	40	(211, 211)	0.28	0.28	0.75
3	29	True	j	f	0.270960666006431	0	-35.0	-30.0	5.0	NW	40	(211, 211)	0.28	0.28	0.75
3	29	True	f	j	0.6422898750170134	0	-35.0	-40.0	-5.0	NW	40	(211, 211)	0.28	0.28	0.75
3	29	True	f	f	0.6557486249948852	1	-35.0	-40.0	-5.0	NW	40	(211, 211)	0.28	0.28	0.75
3	29	True	j	j	0.3213219169992953	1	-35.0	-30.0	5.0	SE	40	(211, 211)	0.28	0.28	0.75
3	29	True	f	j	0.254971083952114	0	-35.0	-40.0	-5.0	SE	40	(211, 211)	0.28	0.28	0.75
3	29	True	j	f	0.2023262500297278	0	-35.0	-30.0	5.0	NW	40	(211, 211)	0.28	0.28	0.75
3	29	True	j	j	0.1606090000132098	1	-35.0	-30.0	5.0	NW	40	(211, 211)	0.28	0.28	0.75
3	29	True	f	j	0.6683827909873798	0	-35.0	-40.0	-5.0	NW	40	(211, 211)	0.28	0.28	0.75
3	29	True	j	j	0.2299704590113833	1	-35.0	-30.0	5.0	SE	40	(211, 211)	0.28	0.28	0.75
3	29	True	f	f	0.2753188329515978	1	-35.0	-40.0	-5.0	NW	40	(211, 211)	0.28	0.28	0.75
3	29	True	f	j	0.3457387909875251	0	-35.0	-40.0	-5.0	SE	40	(211, 211)	0.28	0.28	0.75
3	29	True	j	j	0.3536746670142747	1	-35.0	-30.0	5.0	NW	40	(211, 211)	0.28	0.28	0.75
3	29	True	j	f	0.2702719999942928	0	-35.0	-30.0	5.0	NW	40	(211, 211)	0.28	0.28	0.75
3	29	True	f	j	0.3559174170368351	0	-35.0	-40.0	-5.0	SE	40	(211, 211)	0.28	0.28	0.75
3	29	True	f	f	0.2625962499878369	1	-35.0	-40.0	-5.0	NW	40	(211, 211)	0.28	0.28	0.75
3	29	True	j	j	0.0412547499872744	1	-35.0	-30.0	5.0	SE	40	(211, 211)	0.28	0.28	0.75
3	29	True	f	f	0.2081080839852802	1	-35.0	-40.0	-5.0	NW	40	(211, 211)	0.28	0.28	0.75
3	29	True	f	f	0.2733342500287108	1	-35.0	-40.0	-5.0	SE	40	(211, 211)	0.28	0.28	0.75
3	29	True	j	j	0.1985071249655448	1	-35.0	-30.0	5.0	NW	40	(211, 211)	0.28	0.28	0.75
3	29	True	f	f	0.2050532500143163	1	-35.0	-40.0	-5.0	NW	40	(211, 211)	0.28	0.28	0.75
3	29	True	f	j	0.3145703330519609	0	-35.0	-40.0	-5.0	SE	40	(211, 211)	0.28	0.28	0.75
3	29	True	f	f	0.2495066670235246	1	-35.0	-40.0	-5.0	SE	40	(211, 211)	0.28	0.28	0.75
3	29	True	j	j	0.2320191659964621	1	-35.0	-30.0	5.0	SE	40	(211, 211)	0.28	0.28	0.75
3	29	True	f	f	0.1183777080150321	1	-35.0	-40.0	-5.0	SE	40	(211, 211)	0.28	0.28	0.75
3	29	True	f	f	0.2294260410126298	1	-35.0	-40.0	-5.0	NW	40	(211, 211)	0.28	0.28	0.75
3	29	True	j	f	0.0709359999746084	0	-35.0	-30.0	5.0	SE	40	(211, 211)	0.28	0.28	0.75
3	29	True	f	f	0.3676130420062691	1	-35.0	-40.0	-5.0	NW	40	(211, 211)	0.28	0.28	0.75
3	29	True	f	f	0.0137548749917186	1	-35.0	-40.0	-5.0	SE	40	(211, 211)	0.28	0.28	0.75
3	29	True	f	f	0.7433399160508998	1	-35.0	-40.0	-5.0	SE	40	(211, 211)	0.28	0.28	0.75
3	29	True	j	f	0.314451000012923	0	-35.0	-30.0	5.0	SE	40	(211, 211)	0.28	0.28	0.75
3	29	True	f	f	0.2466099159792065	1	-35.0	-40.0	-5.0	SE	40	(211, 211)	0.28	0.28	0.75
3	29	True	j	f	0.0307501669740304	0	-35.0	-30.0	5.0	SE	40	(211, 211)	0.28	0.28	0.75
3	29	True	j	f	0.0243687499896623	0	-35.0	-30.0	5.0	NW	40	(211, 211)	0.28	0.28	0.75
3	29	True	j	f	0.0050172080518677	0	-35.0	-30.0	5.0	SE	40	(211, 211)	0.28	0.28	0.75
3	29	True	f	f	0.2216697079711593	1	-35.0	-40.0	-5.0	NW	40	(211, 211)	0.28	0.28	0.75
3	29	True	j	f	0.3403401669929735	0	-35.0	-30.0	5.0	NW	40	(211, 211)	0.28	0.28	0.75
3	29	True	j	f	0.1939556249999441	0	-35.0	-30.0	5.0	NW	40	(211, 211)	0.28	0.28	0.75
3	29	True	f	j	0.1535769590409472	0	-35.0	-40.0	-5.0	NW	40	(211, 211)	0.28	0.28	0.75
3	29	True	f	f	0.2304532499983906	1	-35.0	-40.0	-5.0	NW	40	(211, 211)	0.28	0.28	0.75
3	29	True	f	f	0.2801688339677639	1	-35.0	-40.0	-5.0	SE	40	(211, 211)	0.28	0.28	0.75
3	29	True	j	f	0.2748083749902434	0	-35.0	-30.0	5.0	SE	40	(211, 211)	0.28	0.28	0.75
3	29	True	j	j	0.0977097090217284	1	-35.0	-30.0	5.0	NW	40	(211, 211)	0.28	0.28	0.75
3	29	True	f	f	0.2679456250043586	1	-35.0	-40.0	-5.0	SE	40	(211, 211)	0.28	0.28	0.75
3	29	True	f	j	0.2937137080007233	0	-35.0	-40.0	-5.0	NW	40	(211, 211)	0.28	0.28	0.75
3	29	True	f	f	0.338266292004846	1	-35.0	-40.0	-5.0	SE	40	(211, 211)	0.28	0.28	0.75
3	29	True	f	f	0.3537697090068832	1	-35.0	-40.0	-5.0	NW	40	(211, 211)	0.28	0.28	0.75
3	29	True	j	f	0.2295558750047348	0	-35.0	-30.0	5.0	NW	40	(211, 211)	0.28	0.28	0.75
3	29	True	j	f	0.1083376669557765	0	-35.0	-30.0	5.0	SE	40	(211, 211)	0.28	0.28	0.75
3	29	True	f	f	0.1637448749970644	1	-35.0	-40.0	-5.0	NW	40	(211, 211)	0.28	0.28	0.75
3	29	True	j	f	0.2593260419671424	0	-35.0	-30.0	5.0	SE	40	(211, 211)	0.28	0.28	0.75
3	29	True	j	f	0.3315677919890731	0	-35.0	-30.0	5.0	NW	40	(211, 211)	0.28	0.28	0.75
3	29	True	f	f	0.2197194579639472	1	-35.0	-40.0	-5.0	SE	40	(211, 211)	0.28	0.28	0.75
3	29	True	j	f	0.2811064579873346	0	-35.0	-30.0	5.0	NW	40	(211, 211)	0.28	0.28	0.75
3	29	True	f	f	0.3268923750147223	1	-35.0	-40.0	-5.0	SE	40	(211, 211)	0.28	0.28	0.75
3	29	True	f	f	0.3692924579954706	1	-35.0	-40.0	-5.0	SE	40	(211, 211)	0.28	0.28	0.75
3	29	True	j	f	0.2896749579813331	0	-35.0	-30.0	5.0	NW	40	(211, 211)	0.28	0.28	0.75
3	29	True	j	f	0.2347569169942289	0	-35.0	-30.0	5.0	NW	40	(211, 211)	0.28	0.28	0.75
3	29	True	f	f	0.275004249997437	1	-35.0	-40.0	-5.0	SE	40	(211, 211)	0.28	0.28	0.75
3	29	True	j	f	0.3400150410016067	0	-35.0	-30.0	5.0	SE	40	(211, 211)	0.28	0.28	0.75
3	29	True	f	f	0.2159244579961523	1	-35.0	-40.0	-5.0	NW	40	(211, 211)	0.28	0.28	0.75
3	29	True	j	j	0.2329675419605337	1	-35.0	-30.0	5.0	SE	40	(211, 211)	0.28	0.28	0.75
3	29	True	j	f	0.3457963329856284	0	-35.0	-30.0	5.0	NW	40	(211, 211)	0.28	0.28	0.75
3	29	True	j	f	0.1207554999855347	0	-35.0	-30.0	5.0	NW	40	(211, 211)	0.28	0.28	0.75
3	29	True	j	f	0.2758918750332668	0	-35.0	-30.0	5.0	NW	40	(211, 211)	0.28	0.28	0.75
3	29	True	f	f	0.3608024580171332	1	-35.0	-40.0	-5.0	NW	40	(211, 211)	0.28	0.28	0.75
3	29	True	f	j	0.1789537080330774	0	-35.0	-40.0	-5.0	SE	40	(211, 211)	0.28	0.28	0.75
3	29	True	f	f	0.5389345840085298	1	-35.0	-40.0	-5.0	SE	40	(211, 211)	0.28	0.28	0.75
3	29	True	f	f	0.2112158749951049	1	-35.0	-40.0	-5.0	SE	40	(211, 211)	0.28	0.28	0.75
3	29	True	j	f	0.2668838749523274	0	-35.0	-30.0	5.0	SE	40	(211, 211)	0.28	0.28	0.75
3	29	True	j	f	0.3622382920002565	0	-35.0	-30.0	5.0	NW	40	(211, 211)	0.28	0.28	0.75
3	29	True	j	j	0.2416771670104935	1	-35.0	-30.0	5.0	NW	40	(211, 211)	0.28	0.28	0.75
3	29	True	f	f	0.1214090000139549	1	-35.0	-40.0	-5.0	SE	40	(211, 211)	0.28	0.28	0.75
3	29	True	f	j	0.1967002499732189	0	-35.0	-40.0	-5.0	NW	40	(211, 211)	0.28	0.28	0.75
3	29	True	f	f	0.3996765000047162	1	-35.0	-40.0	-5.0	SE	40	(211, 211)	0.28	0.28	0.75
3	29	True	j	f	0.2599766249768436	0	-35.0	-30.0	5.0	SE	40	(211, 211)	0.28	0.28	0.75
3	29	True	f	f	0.5597652089782059	1	-35.0	-40.0	-5.0	SE	40	(211, 211)	0.28	0.28	0.75
3	29	True	f	f	0.3897437500418164	1	-35.0	-40.0	-5.0	SE	40	(211, 211)	0.28	0.28	0.75
3	29	True	j	f	1.0045627919607796	0	-35.0	-30.0	5.0	NW	40	(211, 211)	0.28	0.28	0.75
3	29	True	f	f	1.4708693330176177	1	-35.0	-40.0	-5.0	SE	40	(211, 211)	0.28	0.28	0.75
3	29	True	j	f	0.828180207987316	0	-35.0	-30.0	5.0	SE	40	(211, 211)	0.28	0.28	0.75
3	29	True	j	j	0.2115570839960128	1	-35.0	-30.0	5.0	SE	40	(211, 211)	0.28	0.28	0.75
3	29	True	f	f	0.2313976250006817	1	-35.0	-40.0	-5.0	SE	40	(211, 211)	0.28	0.28	0.75
3	29	True	j	f	0.2337649579858407	0	-35.0	-30.0	5.0	NW	40	(211, 211)	0.28	0.28	0.75
3	29	True	f	f	0.0212188750156201	1	-35.0	-40.0	-5.0	NW	40	(211, 211)	0.28	0.28	0.75
3	29	True	f	j	0.1668157500098459	0	-35.0	-40.0	-5.0	SE	40	(211, 211)	0.28	0.28	0.75
3	29	True	f	j	0.3587310829898342	0	-35.0	-40.0	-5.0	SE	40	(211, 211)	0.28	0.28	0.75
3	29	True	f	j	0.1915532500133849	0	-35.0	-40.0	-5.0	SE	40	(211, 211)	0.28	0.28	0.75
3	29	True	f	f	8.7130132499733	1	-35.0	-40.0	-5.0	SE	40	(211, 211)	0.28	0.28	0.75
3	29	True	j	f	10.00014433299657	0	-35.0	-30.0	5.0	NW	40	(211, 211)	0.28	0.28	0.75
3	29	True	f	f	0.8129605420399457	1	-35.0	-40.0	-5.0	NW	40	(211, 211)	0.28	0.28	0.75
3	29	True	j	j	0.6111017499933951	1	-35.0	-30.0	5.0	NW	40	(211, 211)	0.28	0.28	0.75
3	29	True	f	f	0.2704366670222953	1	-35.0	-40.0	-5.0	NW	40	(211, 211)	0.28	0.28	0.75
3	29	True	j	f	0.2754542920156382	0	-35.0	-30.0	5.0	NW	40	(211, 211)	0.28	0.28	0.75
3	29	True	f	j	0.4226248749764636	0	-35.0	-40.0	-5.0	NW	40	(211, 211)	0.28	0.28	0.75
3	29	True	j	f	0.3204307919950224	0	-35.0	-30.0	5.0	SE	40	(211, 211)	0.28	0.28	0.75
3	29	True	f	f	0.4122079579974524	1	-35.0	-40.0	-5.0	SE	40	(211, 211)	0.28	0.28	0.75
3	29	True	j	j	0.2878644170123152	1	-35.0	-30.0	5.0	SE	40	(211, 211)	0.28	0.28	0.75
3	29	True	f	f	0.3778055420261808	1	-35.0	-40.0	-5.0	SE	40	(211, 211)	0.28	0.28	0.75
3	29	True	f	f	0.3020491250208579	1	-35.0	-40.0	-5.0	NW	40	(211, 211)	0.28	0.28	0.75
3	29	True	j	f	0.8691259159822948	0	-35.0	-30.0	5.0	SE	40	(211, 211)	0.28	0.28	0.75
3	29	True	f	f	0.2386919580167159	1	-35.0	-40.0	-5.0	NW	40	(211, 211)	0.28	0.28	0.75
3	29	True	f	f	0.4178781250375323	1	-35.0	-40.0	-5.0	NW	40	(211, 211)	0.28	0.28	0.75
3	29	True	f	f	0.4036620000260882	1	-35.0	-40.0	-5.0	NW	40	(211, 211)	0.28	0.28	0.75
3	29	True	f	f	0.4561264999792911	1	-35.0	-40.0	-5.0	NW	40	(211, 211)	0.28	0.28	0.75
3	29	True	j	f	0.5003284580307081	0	-35.0	-30.0	5.0	NW	40	(211, 211)	0.28	0.28	0.75
3	29	True	f	f	0.3076990420231595	1	-35.0	-40.0	-5.0	SE	40	(211, 211)	0.28	0.28	0.75
3	29	True	j	j	0.5421483339741826	1	-35.0	-30.0	5.0	NW	40	(211, 211)	0.28	0.28	0.75
3	29	True	j	f	0.2293628749903291	0	-35.0	-30.0	5.0	SE	40	(211, 211)	0.28	0.28	0.75
3	29	True	f	f	0.2422710419632494	1	-35.0	-40.0	-5.0	SE	40	(211, 211)	0.28	0.28	0.75
3	29	True	f	f	0.0591871249489486	1	-35.0	-40.0	-5.0	NW	40	(211, 211)	0.28	0.28	0.75
3	29	True	j	j	0.3143423750298098	1	-35.0	-30.0	5.0	NW	40	(211, 211)	0.28	0.28	0.75
3	29	True	f	f	0.0926538750063628	1	-35.0	-40.0	-5.0	SE	40	(211, 211)	0.28	0.28	0.75
3	29	True	j	f	0.3188643750036135	0	-35.0	-30.0	5.0	NW	40	(211, 211)	0.28	0.28	0.75
3	29	True	f	f	0.1829139170004055	1	-35.0	-40.0	-5.0	SE	40	(211, 211)	0.28	0.28	0.75
3	29	True	f	f	0.2138514589751139	1	-35.0	-40.0	-5.0	SE	40	(211, 211)	0.28	0.28	0.75
3	29	True	f	f	0.275476915994659	1	-35.0	-40.0	-5.0	SE	40	(211, 211)	0.28	0.28	0.75
3	29	True	f	f	0.2338322499999776	1	-35.0	-40.0	-5.0	SE	40	(211, 211)	0.28	0.28	0.75
3	29	True	j	j	0.2626269590109586	1	-35.0	-30.0	5.0	SE	40	(211, 211)	0.28	0.28	0.75
3	29	True	f	f	0.1991805410361848	1	-35.0	-40.0	-5.0	SE	40	(211, 211)	0.28	0.28	0.75
3	29	True	f	f	0.2789877080358565	1	-35.0	-40.0	-5.0	SE	40	(211, 211)	0.28	0.28	0.75
3	29	True	j	f	0.265998666989617	0	-35.0	-30.0	5.0	NW	40	(211, 211)	0.28	0.28	0.75
3	29	True	j	j	0.2307552500278689	1	-35.0	-30.0	5.0	SE	40	(211, 211)	0.28	0.28	0.75
3	29	True	f	f	0.1876385000068694	1	-35.0	-40.0	-5.0	SE	40	(211, 211)	0.28	0.28	0.75
3	29	True	f	f	0.2825624999823048	1	-35.0	-40.0	-5.0	NW	40	(211, 211)	0.28	0.28	0.75
3	29	True	f	j	0.1491085840389132	0	-35.0	-40.0	-5.0	SE	40	(211, 211)	0.28	0.28	0.75
3	29	True	f	f	0.3555037089972757	1	-35.0	-40.0	-5.0	SE	40	(211, 211)	0.28	0.28	0.75
3	29	True	f	f	0.2780627910397015	1	-35.0	-40.0	-5.0	SE	40	(211, 211)	0.28	0.28	0.75
3	29	True	j	f	0.2467232919880189	0	-35.0	-30.0	5.0	NW	40	(211, 211)	0.28	0.28	0.75
3	29	True	f	j	0.2230045840260572	0	-35.0	-40.0	-5.0	SE	40	(211, 211)	0.28	0.28	0.75
3	29	True	j	f	0.2106325420318171	0	-35.0	-30.0	5.0	SE	40	(211, 211)	0.28	0.28	0.75
3	29	True	j	j	0.2332477910094894	1	-35.0	-30.0	5.0	SE	40	(211, 211)	0.28	0.28	0.75
3	29	True	j	f	0.2600568749476224	0	-35.0	-30.0	5.0	SE	40	(211, 211)	0.28	0.28	0.75
3	29	True	f	f	0.1492327079758979	1	-35.0	-40.0	-5.0	NW	40	(211, 211)	0.28	0.28	0.75
3	29	True	f	f	0.3983678329968825	1	-35.0	-40.0	-5.0	SE	40	(211, 211)	0.28	0.28	0.75
3	29	True	j	f	0.3705097920028493	0	-35.0	-30.0	5.0	NW	40	(211, 211)	0.28	0.28	0.75
3	29	True	f	j	0.2198580830008722	0	-35.0	-40.0	-5.0	SE	40	(211, 211)	0.28	0.28	0.75
3	29	True	f	f	0.2612102500279434	1	-35.0	-40.0	-5.0	NW	40	(211, 211)	0.28	0.28	0.75
3	29	True	f	j	0.3331464999937452	0	-35.0	-40.0	-5.0	SE	40	(211, 211)	0.28	0.28	0.75
3	29	True	f	f	0.2308952079620212	1	-35.0	-40.0	-5.0	SE	40	(211, 211)	0.28	0.28	0.75
3	29	True	f	f	0.1078324999543838	1	-35.0	-40.0	-5.0	NW	40	(211, 211)	0.28	0.28	0.75
3	29	True	j	j	0.2312832080060616	1	-35.0	-30.0	5.0	SE	40	(211, 211)	0.28	0.28	0.75
3	29	True	f	f	0.0749828749685548	1	-35.0	-40.0	-5.0	SE	40	(211, 211)	0.28	0.28	0.75
3	29	True	j	j	0.2550841660122387	1	-35.0	-30.0	5.0	SE	40	(211, 211)	0.28	0.28	0.75
3	29	True	f	f	0.2521929999929853	1	-35.0	-40.0	-5.0	NW	40	(211, 211)	0.28	0.28	0.75
3	29	True	j	j	0.1683304160251282	1	-35.0	-30.0	5.0	NW	40	(211, 211)	0.28	0.28	0.75
3	29	True	f	j	0.0816036249743774	0	-35.0	-40.0	-5.0	SE	40	(211, 211)	0.28	0.28	0.75
3	29	True	f	f	0.2192459999932907	1	-35.0	-40.0	-5.0	SE	40	(211, 211)	0.28	0.28	0.75
3	29	True	j	j	0.2511709160171449	1	-35.0	-30.0	5.0	SE	40	(211, 211)	0.28	0.28	0.75
3	29	True	j	f	0.2339575000223703	0	-35.0	-30.0	5.0	SE	40	(211, 211)	0.28	0.28	0.75
3	29	True	j	j	0.250293709046673	1	-35.0	-30.0	5.0	SE	40	(211, 211)	0.28	0.28	0.75
3	29	True	j	f	0.1134789999923668	0	-35.0	-30.0	5.0	NW	40	(211, 211)	0.28	0.28	0.75
3	29	True	f	j	0.2439738750108517	0	-35.0	-40.0	-5.0	SE	40	(211, 211)	0.28	0.28	0.75
3	29	True	j	j	0.203601959045045	1	-35.0	-30.0	5.0	SE	40	(211, 211)	0.28	0.28	0.75
3	29	True	j	j	0.3820221669739112	1	-35.0	-30.0	5.0	SE	40	(211, 211)	0.28	0.28	0.75
3	29	True	j	f	0.2515352079644799	0	-35.0	-30.0	5.0	SE	40	(211, 211)	0.28	0.28	0.75
3	29	True	f	j	0.444140832987614	0	-35.0	-40.0	-5.0	SE	40	(211, 211)	0.28	0.28	0.75
3	29	True	f	f	0.2681310409680009	1	-35.0	-40.0	-5.0	NW	40	(211, 211)	0.28	0.28	0.75
3	29	True	j	j	0.2602956669870764	1	-35.0	-30.0	5.0	SE	40	(211, 211)	0.28	0.28	0.75
3	29	True	f	f	0.3018269999884069	1	-35.0	-40.0	-5.0	NW	40	(211, 211)	0.28	0.28	0.75
3	29	True	f	f	0.3285445419605821	1	-35.0	-40.0	-5.0	SE	40	(211, 211)	0.28	0.28	0.75
3	29	True	f	f	0.2993157919845544	1	-35.0	-40.0	-5.0	NW	40	(211, 211)	0.28	0.28	0.75
3	29	True	f	f	0.3445637499680742	1	-35.0	-40.0	-5.0	NW	40	(211, 211)	0.28	0.28	0.75
3	29	True	f	f	0.3639536669943481	1	-35.0	-40.0	-5.0	SE	40	(211, 211)	0.28	0.28	0.75
3	29	True	j	f	0.6676135830348358	0	-35.0	-30.0	5.0	SE	40	(211, 211)	0.28	0.28	0.75
3	29	True	f	f	0.4137709170463495	1	-35.0	-40.0	-5.0	NW	40	(211, 211)	0.28	0.28	0.75
3	29	True	f	f	0.5384490420110524	1	-35.0	-40.0	-5.0	SE	40	(211, 211)	0.28	0.28	0.75
3	29	True	f	f	0.4098000830272212	1	-35.0	-40.0	-5.0	SE	40	(211, 211)	0.28	0.28	0.75
3	29	True	j	f	0.2559610409662127	0	-35.0	-30.0	5.0	NW	40	(211, 211)	0.28	0.28	0.75
3	29	True	j	j	0.0972569999867118	1	-35.0	-30.0	5.0	SE	40	(211, 211)	0.28	0.28	0.75
3	29	True	j	f	0.2643925420125015	0	-35.0	-30.0	5.0	NW	40	(211, 211)	0.28	0.28	0.75
3	29	True	f	f	0.3482710000243969	1	-35.0	-40.0	-5.0	NW	40	(211, 211)	0.28	0.28	0.75
3	29	True	f	f	0.7529425420216285	1	-35.0	-40.0	-5.0	SE	40	(211, 211)	0.28	0.28	0.75
3	29	True	j	f	0.020626459037885	0	-35.0	-30.0	5.0	NW	40	(211, 211)	0.28	0.28	0.75
3	29	True	f	f	0.321011499967426	1	-35.0	-40.0	-5.0	SE	40	(211, 211)	0.28	0.28	0.75
3	29	True	f	f	0.0985004169633612	1	-35.0	-40.0	-5.0	NW	40	(211, 211)	0.28	0.28	0.75
3	29	True	j	j	0.2118790000095032	1	-35.0	-30.0	5.0	SE	40	(211, 211)	0.28	0.28	0.75
3	29	True	j	j	0.2645517920027487	1	-35.0	-30.0	5.0	SE	40	(211, 211)	0.28	0.28	0.75
3	29	True	j	f	0.2214620830491185	0	-35.0	-30.0	5.0	NW	40	(211, 211)	0.28	0.28	0.75
3	29	True	j	f	0.2943652500398457	0	-35.0	-30.0	5.0	NW	40	(211, 211)	0.28	0.28	0.75
3	29	True	j	f	0.1579844999941997	0	-35.0	-30.0	5.0	SE	40	(211, 211)	0.28	0.28	0.75
3	29	True	j	j	0.2441851250478066	1	-35.0	-30.0	5.0	SE	40	(211, 211)	0.28	0.28	0.75
3	29	True	j	j	0.2616210830165073	1	-35.0	-30.0	5.0	NW	40	(211, 211)	0.28	0.28	0.75
3	29	True	f	f	0.0205795000074431	1	-35.0	-40.0	-5.0	NW	40	(211, 211)	0.28	0.28	0.75
3	29	True	f	f	0.2640945829916745	1	-35.0	-40.0	-5.0	NW	40	(211, 211)	0.28	0.28	0.75
3	29	True	j	f	0.2268012500135228	0	-35.0	-30.0	5.0	NW	40	(211, 211)	0.28	0.28	0.75
3	29	True	f	f	0.2789049170096405	1	-35.0	-40.0	-5.0	SE	40	(211, 211)	0.28	0.28	0.75
3	29	True	j	f	0.2850395410205237	0	-35.0	-30.0	5.0	NW	40	(211, 211)	0.28	0.28	0.75
3	29	True	j	f	0.08435591700254	0	-35.0	-30.0	5.0	NW	40	(211, 211)	0.28	0.28	0.75
3	29	True	j	f	0.392271457996685	0	-35.0	-30.0	5.0	NW	40	(211, 211)	0.28	0.28	0.75
3	29	True	f	f	0.3210796249913983	1	-35.0	-40.0	-5.0	SE	40	(211, 211)	0.28	0.28	0.75
3	29	True	f	f	0.0467797919991426	1	-35.0	-40.0	-5.0	NW	40	(211, 211)	0.28	0.28	0.75
3	29	True	f	f	0.2348921669763513	1	-35.0	-40.0	-5.0	SE	40	(211, 211)	0.28	0.28	0.75
3	29	True	j	j	0.1850117089925333	1	-35.0	-30.0	5.0	SE	40	(211, 211)	0.28	0.28	0.75
3	29	True	j	j	0.2055616249563172	1	-35.0	-30.0	5.0	SE	40	(211, 211)	0.28	0.28	0.75
3	29	True	j	j	0.2209383329609409	1	-35.0	-30.0	5.0	NW	40	(211, 211)	0.28	0.28	0.75
3	29	True	f	f	0.299098374962341	1	-35.0	-40.0	-5.0	SE	40	(211, 211)	0.28	0.28	0.75
3	29	True	f	f	0.123076583025977	1	-35.0	-40.0	-5.0	NW	40	(211, 211)	0.28	0.28	0.75
3	29	True	j	j	0.2344112920109182	1	-35.0	-30.0	5.0	SE	40	(211, 211)	0.28	0.28	0.75
3	29	True	j	j	0.1519662080099806	1	-35.0	-30.0	5.0	SE	40	(211, 211)	0.28	0.28	0.75
3	29	True	j	j	1.097007250005845	1	-35.0	-30.0	5.0	NW	40	(211, 211)	0.28	0.28	0.75
3	29	True	f	f	0.3828194999950938	1	-35.0	-40.0	-5.0	SE	40	(211, 211)	0.28	0.28	0.75
3	29	True	f	j	0.2191944580408744	0	-35.0	-40.0	-5.0	NW	40	(211, 211)	0.28	0.28	0.75
3	29	True	f	f	0.4802298339782282	1	-35.0	-40.0	-5.0	NW	40	(211, 211)	0.28	0.28	0.75
3	29	True	j	j	0.2447243329952471	1	-35.0	-30.0	5.0	SE	40	(211, 211)	0.28	0.28	0.75
3	29	True	j	f	0.3973292079754174	0	-35.0	-30.0	5.0	NW	40	(211, 211)	0.28	0.28	0.75
3	29	True	f	f	0.6521485410048626	1	-35.0	-40.0	-5.0	NW	40	(211, 211)	0.28	0.28	0.75
3	29	True	j	f	0.2390896250144578	0	-35.0	-30.0	5.0	NW	40	(211, 211)	0.28	0.28	0.75
3	29	True	j	j	0.1888819170417264	1	-35.0	-30.0	5.0	NW	40	(211, 211)	0.28	0.28	0.75
3	29	True	j	j	0.1929996670223772	1	-35.0	-30.0	5.0	NW	40	(211, 211)	0.28	0.28	0.75
3	29	True	f	j	0.33257012499962	0	-35.0	-40.0	-5.0	NW	40	(211, 211)	0.28	0.28	0.75
3	29	True	j	f	0.3287923340103589	0	-35.0	-30.0	5.0	NW	40	(211, 211)	0.28	0.28	0.75
3	29	True	f	f	0.3535034590167925	1	-35.0	-40.0	-5.0	SE	40	(211, 211)	0.28	0.28	0.75
3	29	True	j	f	0.3061425409978255	0	-35.0	-30.0	5.0	NW	40	(211, 211)	0.28	0.28	0.75
3	29	True	f	f	0.2374355409992858	1	-35.0	-40.0	-5.0	SE	40	(211, 211)	0.28	0.28	0.75
3	29	True	j	j	0.197381291014608	1	-35.0	-30.0	5.0	NW	40	(211, 211)	0.28	0.28	0.75
3	29	True	f	f	0.2287567090243101	1	-35.0	-40.0	-5.0	SE	40	(211, 211)	0.28	0.28	0.75
3	29	True	f	j	0.3562049589818343	0	-35.0	-40.0	-5.0	NW	40	(211, 211)	0.28	0.28	0.75
3	29	True	j	f	0.3082511249813251	0	-35.0	-30.0	5.0	NW	40	(211, 211)	0.28	0.28	0.75
3	29	True	j	f	0.1828175000264309	0	-35.0	-30.0	5.0	NW	40	(211, 211)	0.28	0.28	0.75
3	29	True	j	f	0.8642839590320364	0	-35.0	-30.0	5.0	NW	40	(211, 211)	0.28	0.28	0.75
3	29	True	f	f	0.2380128329969011	1	-35.0	-40.0	-5.0	NW	40	(211, 211)	0.28	0.28	0.75
3	29	True	j	j	0.3140046250191517	1	-35.0	-30.0	5.0	NW	40	(211, 211)	0.28	0.28	0.75
3	29	True	f	f	0.2500079579767771	1	-35.0	-40.0	-5.0	SE	40	(211, 211)	0.28	0.28	0.75
3	29	True	j	f	0.270702124980744	0	-35.0	-30.0	5.0	NW	40	(211, 211)	0.28	0.28	0.75
3	29	True	f	f	0.3541005000006407	1	-35.0	-40.0	-5.0	SE	40	(211, 211)	0.28	0.28	0.75
3	29	True	j	j	0.1270643329480663	1	-35.0	-30.0	5.0	SE	40	(211, 211)	0.28	0.28	0.75
3	29	True	f	f	0.3557690840098075	1	-35.0	-40.0	-5.0	NW	40	(211, 211)	0.28	0.28	0.75
3	29	True	j	j	0.0690295409876853	1	-35.0	-30.0	5.0	SE	40	(211, 211)	0.28	0.28	0.75
3	29	True	j	j	0.2959717499907128	1	-35.0	-30.0	5.0	NW	40	(211, 211)	0.28	0.28	0.75
3	29	True	f	f	0.2409053329611197	1	-35.0	-40.0	-5.0	SE	40	(211, 211)	0.28	0.28	0.75
3	29	True	j	f	0.2704674580018036	0	-35.0	-30.0	5.0	SE	40	(211, 211)	0.28	0.28	0.75
3	29	True	j	f	0.4243803339777514	0	-35.0	-30.0	5.0	SE	40	(211, 211)	0.28	0.28	0.75
3	29	True	f	f	0.3231684169732034	1	-35.0	-40.0	-5.0	SE	40	(211, 211)	0.28	0.28	0.75
3	29	True	f	j	0.2625675000017509	0	-35.0	-40.0	-5.0	SE	40	(211, 211)	0.28	0.28	0.75
3	29	True	f	f	0.3052055829903111	1	-35.0	-40.0	-5.0	SE	40	(211, 211)	0.28	0.28	0.75
3	29	True	f	f	0.295733459002804	1	-35.0	-40.0	-5.0	NW	40	(211, 211)	0.28	0.28	0.75
3	29	True	j	f	0.3050467089633457	0	-35.0	-30.0	5.0	NW	40	(211, 211)	0.28	0.28	0.75
3	29	True	f	f	0.308844749990385	1	-35.0	-40.0	-5.0	NW	40	(211, 211)	0.28	0.28	0.75
3	29	True	j	f	0.3068084580008872	0	-35.0	-30.0	5.0	SE	40	(211, 211)	0.28	0.28	0.75
3	29	True	j	f	0.3379172090208158	0	-35.0	-30.0	5.0	NW	40	(211, 211)	0.28	0.28	0.75
3	29	True	f	f	0.2861477080150507	1	-35.0	-40.0	-5.0	SE	40	(211, 211)	0.28	0.28	0.75
3	29	True	j	f	0.2283439590246416	0	-35.0	-30.0	5.0	SE	40	(211, 211)	0.28	0.28	0.75
3	29	True	j	f	0.3304611669736914	0	-35.0	-30.0	5.0	NW	40	(211, 211)	0.28	0.28	0.75
3	29	True	j	f	0.3926432089647278	0	-35.0	-30.0	5.0	SE	40	(211, 211)	0.28	0.28	0.75
3	29	True	j	j	0.208818000042811	1	-35.0	-30.0	5.0	SE	40	(211, 211)	0.28	0.28	0.75
3	29	True	f	f	0.1508836249704472	1	-35.0	-40.0	-5.0	NW	40	(211, 211)	0.28	0.28	0.75
3	29	True	f	f	0.3181711670476943	1	-35.0	-40.0	-5.0	SE	40	(211, 211)	0.28	0.28	0.75
3	29	True	j	f	0.3025921660009771	0	-35.0	-30.0	5.0	SE	40	(211, 211)	0.28	0.28	0.75
3	29	True	j	f	0.309695833013393	0	-35.0	-30.0	5.0	NW	40	(211, 211)	0.28	0.28	0.75
3	29	True	j	f	0.090459875005763	0	-35.0	-30.0	5.0	SE	40	(211, 211)	0.28	0.28	0.75
3	29	True	j	f	0.5243600830435753	0	-35.0	-30.0	5.0	NW	40	(211, 211)	0.28	0.28	0.75
3	29	True	j	f	0.5528667090111412	0	-35.0	-30.0	5.0	NW	40	(211, 211)	0.28	0.28	0.75
3	29	True	j	f	0.0256984579609707	0	-35.0	-30.0	5.0	NW	40	(211, 211)	0.28	0.28	0.75
3	29	True	j	j	0.2590386249939911	1	-35.0	-30.0	5.0	SE	40	(211, 211)	0.28	0.28	0.75
3	29	True	j	f	0.3531015839544125	0	-35.0	-30.0	5.0	NW	40	(211, 211)	0.28	0.28	0.75
3	29	True	f	f	0.29630874999566	1	-35.0	-40.0	-5.0	NW	40	(211, 211)	0.28	0.28	0.75
3	29	True	f	f	0.2225804579793475	1	-35.0	-40.0	-5.0	NW	40	(211, 211)	0.28	0.28	0.75
3	29	True	j	f	0.2575060839881189	0	-35.0	-30.0	5.0	SE	40	(211, 211)	0.28	0.28	0.75
3	29	True	f	f	0.3012919580214657	1	-35.0	-40.0	-5.0	NW	40	(211, 211)	0.28	0.28	0.75
3	29	True	f	f	0.1128184999688528	1	-35.0	-40.0	-5.0	NW	40	(211, 211)	0.28	0.28	0.75
3	29	True	j	j	0.2321897080400958	1	-35.0	-30.0	5.0	NW	40	(211, 211)	0.28	0.28	0.75
3	29	True	j	f	0.305011042044498	0	-35.0	-30.0	5.0	SE	40	(211, 211)	0.28	0.28	0.75
3	29	True	j	f	0.1998312079813331	0	-35.0	-30.0	5.0	NW	40	(211, 211)	0.28	0.28	0.75
3	29	True	j	f	0.2204753750120289	0	-35.0	-30.0	5.0	SE	40	(211, 211)	0.28	0.28	0.75
3	29	True	f	f	0.2802252499968745	1	-35.0	-40.0	-5.0	NW	40	(211, 211)	0.28	0.28	0.75
3	29	True	f	f	0.4699880420230329	1	-35.0	-40.0	-5.0	NW	40	(211, 211)	0.28	0.28	0.75
3	29	True	j	f	0.0701929579954594	0	-35.0	-30.0	5.0	NW	40	(211, 211)	0.28	0.28	0.75
3	29	True	j	f	0.2582256669993512	0	-35.0	-30.0	5.0	NW	40	(211, 211)	0.28	0.28	0.75
3	29	True	j	f	0.0529733750154264	0	-35.0	-30.0	5.0	SE	40	(211, 211)	0.28	0.28	0.75
3	29	True	j	f	0.3166629170300439	0	-35.0	-30.0	5.0	NW	40	(211, 211)	0.28	0.28	0.75
3	29	True	f	f	0.1461220000055618	1	-35.0	-40.0	-5.0	NW	40	(211, 211)	0.28	0.28	0.75
3	29	True	f	f	0.0751255420036614	1	-35.0	-40.0	-5.0	SE	40	(211, 211)	0.28	0.28	0.75
3	29	True	j	f	0.2451957080047577	0	-35.0	-30.0	5.0	NW	40	(211, 211)	0.28	0.28	0.75
3	29	True	f	j	0.2714548749499954	0	-35.0	-40.0	-5.0	SE	40	(211, 211)	0.28	0.28	0.75
3	29	True	f	f	0.2612118329852819	1	-35.0	-40.0	-5.0	SE	40	(211, 211)	0.28	0.28	0.75
3	29	True	f	f	0.2501418750034645	1	-35.0	-40.0	-5.0	NW	40	(211, 211)	0.28	0.28	0.75
3	29	True	f	f	0.2212044170009903	1	-35.0	-40.0	-5.0	SE	40	(211, 211)	0.28	0.28	0.75
3	29	True	f	f	0.2461902500363066	1	-35.0	-40.0	-5.0	NW	40	(211, 211)	0.28	0.28	0.75
3	29	True	j	j	0.1772261249716393	1	-35.0	-30.0	5.0	NW	40	(211, 211)	0.28	0.28	0.75
3	29	True	j	f	0.2831282499828376	0	-35.0	-30.0	5.0	SE	40	(211, 211)	0.28	0.28	0.75
3	29	True	j	f	1.5677636250038631	0	-35.0	-30.0	5.0	SE	40	(211, 211)	0.28	0.28	0.75
3	29	True	f	f	0.3398618749924935	1	-35.0	-40.0	-5.0	SE	40	(211, 211)	0.28	0.28	0.75
3	29	True	j	j	0.1222937079728581	1	-35.0	-30.0	5.0	NW	40	(211, 211)	0.28	0.28	0.75
3	29	True	f	f	0.2466035410179756	1	-35.0	-40.0	-5.0	SE	40	(211, 211)	0.28	0.28	0.75
3	29	True	f	j	0.0099992500036023	0	-35.0	-40.0	-5.0	SE	40	(211, 211)	0.28	0.28	0.75
3	29	True	f	f	0.0193562919739633	1	-35.0	-40.0	-5.0	NW	40	(211, 211)	0.28	0.28	0.75
3	29	True	f	f	0.3263277080259286	1	-35.0	-40.0	-5.0	SE	40	(211, 211)	0.28	0.28	0.75
3	29	True	j	f	0.4099170420086011	0	-35.0	-30.0	5.0	SE	40	(211, 211)	0.28	0.28	0.75
3	29	True	f	f	0.3031393749988638	1	-35.0	-40.0	-5.0	NW	40	(211, 211)	0.28	0.28	0.75
3	29	True	f	f	0.538040166022256	1	-35.0	-40.0	-5.0	SE	40	(211, 211)	0.28	0.28	0.75
3	29	True	j	f	0.4248451250023208	0	-35.0	-30.0	5.0	SE	40	(211, 211)	0.28	0.28	0.75
3	29	True	f	f	0.3209284169715829	1	-35.0	-40.0	-5.0	SE	40	(211, 211)	0.28	0.28	0.75
3	29	True	f	f	0.3196696249651722	1	-35.0	-40.0	-5.0	NW	40	(211, 211)	0.28	0.28	0.75
3	29	True	j	f	0.3152670830022543	0	-35.0	-30.0	5.0	NW	40	(211, 211)	0.28	0.28	0.75
3	29	True	f	f	0.2471581249847076	1	-35.0	-40.0	-5.0	NW	40	(211, 211)	0.28	0.28	0.75
3	29	True	f	f	0.1238786249887198	1	-35.0	-40.0	-5.0	NW	40	(211, 211)	0.28	0.28	0.75
3	29	True	j	f	0.3212072079768404	0	-35.0	-30.0	5.0	NW	40	(211, 211)	0.28	0.28	0.75
3	29	True	j	f	0.2269009589799679	0	-35.0	-30.0	5.0	NW	40	(211, 211)	0.28	0.28	0.75
3	29	True	j	j	0.0769831670331768	1	-35.0	-30.0	5.0	NW	40	(211, 211)	0.28	0.28	0.75
3	29	True	j	j	0.1953144579892978	1	-35.0	-30.0	5.0	NW	40	(211, 211)	0.28	0.28	0.75
3	29	True	f	f	0.1472903749672696	1	-35.0	-40.0	-5.0	SE	40	(211, 211)	0.28	0.28	0.75
3	29	True	f	f	0.3254063330241479	1	-35.0	-40.0	-5.0	SE	40	(211, 211)	0.28	0.28	0.75
3	29	True	j	j	0.2329246250446885	1	-35.0	-30.0	5.0	NW	40	(211, 211)	0.28	0.28	0.75
3	29	True	j	j	0.2613695409963839	1	-35.0	-30.0	5.0	NW	40	(211, 211)	0.28	0.28	0.75
3	29	True	j	j	0.2787888330058194	1	-35.0	-30.0	5.0	SE	40	(211, 211)	0.28	0.28	0.75
3	29	True	f	f	0.3294393749674782	1	-35.0	-40.0	-5.0	SE	40	(211, 211)	0.28	0.28	0.75
3	29	True	f	f	0.2690477499854751	1	-35.0	-40.0	-5.0	NW	40	(211, 211)	0.28	0.28	0.75
3	29	True	j	j	0.0862572920159436	1	-35.0	-30.0	5.0	SE	40	(211, 211)	0.28	0.28	0.75
3	29	True	f	f	0.3105362090282142	1	-35.0	-40.0	-5.0	SE	40	(211, 211)	0.28	0.28	0.75
