# Supplementary material for: The curriculum effect in visual learning: The role of readout dimensionality
Source: PLoS Comput Biol. 2026 Jul 24;22(7):e1014553. doi: 10.1371/journal.pcbi.1014553 (PMC13432104; doi:10.1371/journal.pcbi.1014553)
Supplement: S1 Data — (ZIP) [file pcbi.1014553.s009.zip › Data_Final_for_Repository/Sequential_subjects/Subject003/20241109_Subject003_SEQ_Day_3.csv]

Participant ID	Age	Train	Correct Response	Response	Response time (s)	Correct	Reference Angle (deg)	Orientation (deg)	Angle Separation (deg)	Corner	Viewing Distance (cm)	Stimulus Size (px)	Fixation Time	Probe Time	Cue Time
3	29	True	f	f	3.5959548330283724	1	-35.0	-36.0	-1.0	NW	40	(211, 211)	0.28	0.28	0.75
3	29	True	j	f	0.2511674169800244	0	-35.0	-34.0	1.0	SE	40	(211, 211)	0.28	0.28	0.75
3	29	True	j	j	0.1995874589774757	1	-35.0	-34.0	1.0	SE	40	(211, 211)	0.28	0.28	0.75
3	29	True	j	f	0.2798973339959048	0	-35.0	-34.0	1.0	NW	40	(211, 211)	0.28	0.28	0.75
3	29	True	f	j	0.223631665983703	0	-35.0	-36.0	-1.0	NW	40	(211, 211)	0.28	0.28	0.75
3	29	True	j	f	0.1877324999659322	0	-35.0	-34.0	1.0	NW	40	(211, 211)	0.28	0.28	0.75
3	29	True	f	f	0.2509235420147888	1	-35.0	-36.0	-1.0	NW	40	(211, 211)	0.28	0.28	0.75
3	29	True	j	f	0.3097168749663979	0	-35.0	-34.0	1.0	NW	40	(211, 211)	0.28	0.28	0.75
3	29	True	f	f	0.222009208984673	1	-35.0	-36.0	-1.0	NW	40	(211, 211)	0.28	0.28	0.75
3	29	True	f	j	0.2639829590334557	0	-35.0	-36.0	-1.0	SE	40	(211, 211)	0.28	0.28	0.75
3	29	True	f	j	0.2547356249997392	0	-35.0	-36.0	-1.0	SE	40	(211, 211)	0.28	0.28	0.75
3	29	True	j	j	0.3664620830095373	1	-35.0	-34.0	1.0	NW	40	(211, 211)	0.28	0.28	0.75
3	29	True	f	f	0.2086217080359347	1	-35.0	-36.0	-1.0	NW	40	(211, 211)	0.28	0.28	0.75
3	29	True	j	j	0.2479611249873414	1	-35.0	-34.0	1.0	SE	40	(211, 211)	0.28	0.28	0.75
3	29	True	j	j	0.3752619170118123	1	-35.0	-34.0	1.0	NW	40	(211, 211)	0.28	0.28	0.75
3	29	True	j	f	10.00012516597053	0	-35.0	-34.0	1.0	NW	40	(211, 211)	0.28	0.28	0.75
3	29	True	j	j	0.9718886250047944	1	-35.0	-34.0	1.0	NW	40	(211, 211)	0.28	0.28	0.75
3	29	True	j	f	2.6680755830020644	0	-35.0	-34.0	1.0	SE	40	(211, 211)	0.28	0.28	0.75
3	29	True	j	j	4.20820533297956	1	-35.0	-34.0	1.0	NW	40	(211, 211)	0.28	0.28	0.75
3	29	True	j	j	1.1106574999867007	1	-35.0	-34.0	1.0	SE	40	(211, 211)	0.28	0.28	0.75
3	29	True	f	j	0.3634999579517171	0	-35.0	-36.0	-1.0	NW	40	(211, 211)	0.28	0.28	0.75
3	29	True	j	j	0.4847744579892605	1	-35.0	-34.0	1.0	SE	40	(211, 211)	0.28	0.28	0.75
3	29	True	f	f	0.2962694590096362	1	-35.0	-36.0	-1.0	SE	40	(211, 211)	0.28	0.28	0.75
3	29	True	f	f	0.2243947500246577	1	-35.0	-36.0	-1.0	SE	40	(211, 211)	0.28	0.28	0.75
3	29	True	j	f	0.221589499968104	0	-35.0	-34.0	1.0	SE	40	(211, 211)	0.28	0.28	0.75
3	29	True	f	j	0.3198590839747339	0	-35.0	-36.0	-1.0	SE	40	(211, 211)	0.28	0.28	0.75
3	29	True	f	j	0.2581417500041425	0	-35.0	-36.0	-1.0	NW	40	(211, 211)	0.28	0.28	0.75
3	29	True	j	f	0.2584704170003533	0	-35.0	-34.0	1.0	NW	40	(211, 211)	0.28	0.28	0.75
3	29	True	j	j	0.095944624976255	1	-35.0	-34.0	1.0	SE	40	(211, 211)	0.28	0.28	0.75
3	29	True	j	f	0.2179045839584432	0	-35.0	-34.0	1.0	SE	40	(211, 211)	0.28	0.28	0.75
3	29	True	j	j	0.2383981250459328	1	-35.0	-34.0	1.0	NW	40	(211, 211)	0.28	0.28	0.75
3	29	True	f	f	0.1106079589808359	1	-35.0	-36.0	-1.0	NW	40	(211, 211)	0.28	0.28	0.75
3	29	True	j	j	0.1859337919740937	1	-35.0	-34.0	1.0	SE	40	(211, 211)	0.28	0.28	0.75
3	29	True	j	j	0.2876488330075517	1	-35.0	-34.0	1.0	SE	40	(211, 211)	0.28	0.28	0.75
3	29	True	f	f	0.2854781249770894	1	-35.0	-36.0	-1.0	NW	40	(211, 211)	0.28	0.28	0.75
3	29	True	j	f	0.2269195839762687	0	-35.0	-34.0	1.0	SE	40	(211, 211)	0.28	0.28	0.75
3	29	True	j	j	0.0212101669749245	1	-35.0	-34.0	1.0	SE	40	(211, 211)	0.28	0.28	0.75
3	29	True	f	j	0.1410179999656975	0	-35.0	-36.0	-1.0	NW	40	(211, 211)	0.28	0.28	0.75
3	29	True	f	j	0.3065125419525429	0	-35.0	-36.0	-1.0	SE	40	(211, 211)	0.28	0.28	0.75
3	29	True	j	f	0.3239568749559112	0	-35.0	-34.0	1.0	SE	40	(211, 211)	0.28	0.28	0.75
3	29	True	j	j	0.2704624999896623	1	-35.0	-34.0	1.0	SE	40	(211, 211)	0.28	0.28	0.75
3	29	True	j	f	0.6301573750097305	0	-35.0	-34.0	1.0	SE	40	(211, 211)	0.28	0.28	0.75
3	29	True	j	j	3.5522619169787504	1	-35.0	-34.0	1.0	SE	40	(211, 211)	0.28	0.28	0.75
3	29	True	f	f	0.4352366249659098	1	-35.0	-36.0	-1.0	SE	40	(211, 211)	0.28	0.28	0.75
3	29	True	j	f	0.1415610839612782	0	-35.0	-34.0	1.0	NW	40	(211, 211)	0.28	0.28	0.75
3	29	True	f	f	0.0962826249888166	1	-35.0	-36.0	-1.0	NW	40	(211, 211)	0.28	0.28	0.75
3	29	True	f	j	0.2798789999797009	0	-35.0	-36.0	-1.0	SE	40	(211, 211)	0.28	0.28	0.75
3	29	True	f	j	0.2046168749802746	0	-35.0	-36.0	-1.0	SE	40	(211, 211)	0.28	0.28	0.75
3	29	True	j	j	0.1561480420059524	1	-35.0	-34.0	1.0	NW	40	(211, 211)	0.28	0.28	0.75
3	29	True	f	j	0.098130541970022	0	-35.0	-36.0	-1.0	SE	40	(211, 211)	0.28	0.28	0.75
3	29	True	f	j	0.4898336670012213	0	-35.0	-36.0	-1.0	NW	40	(211, 211)	0.28	0.28	0.75
3	29	True	f	j	0.9647279169876128	0	-35.0	-36.0	-1.0	SE	40	(211, 211)	0.28	0.28	0.75
3	29	True	f	f	0.2068291670293547	1	-35.0	-36.0	-1.0	NW	40	(211, 211)	0.28	0.28	0.75
3	29	True	f	j	0.2415751669905148	0	-35.0	-36.0	-1.0	NW	40	(211, 211)	0.28	0.28	0.75
3	29	True	j	f	0.2257687499513849	0	-35.0	-34.0	1.0	NW	40	(211, 211)	0.28	0.28	0.75
3	29	True	j	f	0.0413597500300966	0	-35.0	-34.0	1.0	NW	40	(211, 211)	0.28	0.28	0.75
3	29	True	f	j	0.2199533749953843	0	-35.0	-36.0	-1.0	SE	40	(211, 211)	0.28	0.28	0.75
3	29	True	j	j	0.2769433749490417	1	-35.0	-34.0	1.0	SE	40	(211, 211)	0.28	0.28	0.75
3	29	True	f	j	0.2147214589640498	0	-35.0	-36.0	-1.0	SE	40	(211, 211)	0.28	0.28	0.75
3	29	True	f	j	0.2379954999778419	0	-35.0	-36.0	-1.0	SE	40	(211, 211)	0.28	0.28	0.75
3	29	True	f	j	0.238768458017148	0	-35.0	-36.0	-1.0	SE	40	(211, 211)	0.28	0.28	0.75
3	29	True	j	j	0.3157122500124387	1	-35.0	-34.0	1.0	NW	40	(211, 211)	0.28	0.28	0.75
3	29	True	j	f	0.215596167021431	0	-35.0	-34.0	1.0	NW	40	(211, 211)	0.28	0.28	0.75
3	29	True	j	f	0.0634979580063372	0	-35.0	-34.0	1.0	NW	40	(211, 211)	0.28	0.28	0.75
3	29	True	j	j	0.0652021249989047	1	-35.0	-34.0	1.0	SE	40	(211, 211)	0.28	0.28	0.75
3	29	True	f	j	0.1933958749868907	0	-35.0	-36.0	-1.0	NW	40	(211, 211)	0.28	0.28	0.75
3	29	True	j	f	0.2925556250265799	0	-35.0	-34.0	1.0	NW	40	(211, 211)	0.28	0.28	0.75
3	29	True	f	f	0.0521408750209957	1	-35.0	-36.0	-1.0	NW	40	(211, 211)	0.28	0.28	0.75
3	29	True	j	j	0.2911094580194913	1	-35.0	-34.0	1.0	SE	40	(211, 211)	0.28	0.28	0.75
3	29	True	f	f	0.1362358750193379	1	-35.0	-36.0	-1.0	NW	40	(211, 211)	0.28	0.28	0.75
3	29	True	j	j	0.1126061250106431	1	-35.0	-34.0	1.0	NW	40	(211, 211)	0.28	0.28	0.75
3	29	True	j	f	0.089154333982151	0	-35.0	-34.0	1.0	NW	40	(211, 211)	0.28	0.28	0.75
3	29	True	f	j	0.3690590420155786	0	-35.0	-36.0	-1.0	NW	40	(211, 211)	0.28	0.28	0.75
3	29	True	f	j	0.2391299169976264	0	-35.0	-36.0	-1.0	SE	40	(211, 211)	0.28	0.28	0.75
3	29	True	f	f	0.1918044579797424	1	-35.0	-36.0	-1.0	NW	40	(211, 211)	0.28	0.28	0.75
3	29	True	j	f	0.232389457989484	0	-35.0	-34.0	1.0	NW	40	(211, 211)	0.28	0.28	0.75
3	29	True	j	f	0.1490120410453528	0	-35.0	-34.0	1.0	NW	40	(211, 211)	0.28	0.28	0.75
3	29	True	j	f	0.0220577090512961	0	-35.0	-34.0	1.0	NW	40	(211, 211)	0.28	0.28	0.75
3	29	True	j	j	0.1963184159831144	1	-35.0	-34.0	1.0	SE	40	(211, 211)	0.28	0.28	0.75
3	29	True	j	j	0.0693882500054314	1	-35.0	-34.0	1.0	SE	40	(211, 211)	0.28	0.28	0.75
3	29	True	f	f	0.2571793330134824	1	-35.0	-36.0	-1.0	NW	40	(211, 211)	0.28	0.28	0.75
3	29	True	j	f	0.2165584999602288	0	-35.0	-34.0	1.0	NW	40	(211, 211)	0.28	0.28	0.75
3	29	True	j	j	0.0958325840183533	1	-35.0	-34.0	1.0	SE	40	(211, 211)	0.28	0.28	0.75
3	29	True	f	f	0.2302723330212757	1	-35.0	-36.0	-1.0	NW	40	(211, 211)	0.28	0.28	0.75
3	29	True	f	f	0.1824795000138692	1	-35.0	-36.0	-1.0	SE	40	(211, 211)	0.28	0.28	0.75
3	29	True	j	j	0.2377315000048838	1	-35.0	-34.0	1.0	SE	40	(211, 211)	0.28	0.28	0.75
3	29	True	j	j	0.2155284589971415	1	-35.0	-34.0	1.0	SE	40	(211, 211)	0.28	0.28	0.75
3	29	True	f	j	0.2962453330401331	0	-35.0	-36.0	-1.0	SE	40	(211, 211)	0.28	0.28	0.75
3	29	True	f	j	0.2341813340317458	0	-35.0	-36.0	-1.0	SE	40	(211, 211)	0.28	0.28	0.75
3	29	True	f	f	0.2013065000064671	1	-35.0	-36.0	-1.0	NW	40	(211, 211)	0.28	0.28	0.75
3	29	True	j	j	0.224440541001968	1	-35.0	-34.0	1.0	SE	40	(211, 211)	0.28	0.28	0.75
3	29	True	j	f	0.3517526250216178	0	-35.0	-34.0	1.0	NW	40	(211, 211)	0.28	0.28	0.75
3	29	True	j	f	0.1800579580012709	0	-35.0	-34.0	1.0	NW	40	(211, 211)	0.28	0.28	0.75
3	29	True	f	j	0.2417920830193907	0	-35.0	-36.0	-1.0	SE	40	(211, 211)	0.28	0.28	0.75
3	29	True	f	j	0.2530940830474719	0	-35.0	-36.0	-1.0	SE	40	(211, 211)	0.28	0.28	0.75
3	29	True	j	j	0.232994541991502	1	-35.0	-34.0	1.0	SE	40	(211, 211)	0.28	0.28	0.75
3	29	True	j	f	0.2427033749991096	0	-35.0	-34.0	1.0	NW	40	(211, 211)	0.28	0.28	0.75
3	29	True	j	j	0.1627933340496383	1	-35.0	-34.0	1.0	SE	40	(211, 211)	0.28	0.28	0.75
3	29	True	j	j	0.338801208010409	1	-35.0	-34.0	1.0	NW	40	(211, 211)	0.28	0.28	0.75
3	29	True	f	j	0.0580112499883398	0	-35.0	-36.0	-1.0	SE	40	(211, 211)	0.28	0.28	0.75
3	29	True	f	f	0.2590525839477777	1	-35.0	-36.0	-1.0	NW	40	(211, 211)	0.28	0.28	0.75
3	29	True	j	j	0.1732646669843234	1	-35.0	-34.0	1.0	SE	40	(211, 211)	0.28	0.28	0.75
3	29	True	j	f	0.4695502909598872	0	-35.0	-34.0	1.0	NW	40	(211, 211)	0.28	0.28	0.75
3	29	True	j	j	0.2834278749651275	1	-35.0	-34.0	1.0	SE	40	(211, 211)	0.28	0.28	0.75
3	29	True	f	j	0.2995444589760154	0	-35.0	-36.0	-1.0	SE	40	(211, 211)	0.28	0.28	0.75
3	29	True	f	f	0.1788879160303622	1	-35.0	-36.0	-1.0	NW	40	(211, 211)	0.28	0.28	0.75
3	29	True	f	f	0.3290994169656187	1	-35.0	-36.0	-1.0	NW	40	(211, 211)	0.28	0.28	0.75
3	29	True	f	j	0.3943568749818951	0	-35.0	-36.0	-1.0	SE	40	(211, 211)	0.28	0.28	0.75
3	29	True	f	f	0.2454867080086842	1	-35.0	-36.0	-1.0	NW	40	(211, 211)	0.28	0.28	0.75
3	29	True	j	f	0.2084436249569989	0	-35.0	-34.0	1.0	NW	40	(211, 211)	0.28	0.28	0.75
3	29	True	f	j	0.1638417920330539	0	-35.0	-36.0	-1.0	SE	40	(211, 211)	0.28	0.28	0.75
3	29	True	f	f	0.0590681249741464	1	-35.0	-36.0	-1.0	NW	40	(211, 211)	0.28	0.28	0.75
3	29	True	j	f	0.0685997920227237	0	-35.0	-34.0	1.0	NW	40	(211, 211)	0.28	0.28	0.75
3	29	True	j	f	0.2434558749664575	0	-35.0	-34.0	1.0	NW	40	(211, 211)	0.28	0.28	0.75
3	29	True	f	f	0.3333157500019297	1	-35.0	-36.0	-1.0	NW	40	(211, 211)	0.28	0.28	0.75
3	29	True	f	f	0.27080391603522	1	-35.0	-36.0	-1.0	NW	40	(211, 211)	0.28	0.28	0.75
3	29	True	j	j	0.1100052090478129	1	-35.0	-34.0	1.0	SE	40	(211, 211)	0.28	0.28	0.75
3	29	True	j	f	0.3209224579622969	0	-35.0	-34.0	1.0	SE	40	(211, 211)	0.28	0.28	0.75
3	29	True	f	f	0.309007833013311	1	-35.0	-36.0	-1.0	NW	40	(211, 211)	0.28	0.28	0.75
3	29	True	f	f	0.2261375839589163	1	-35.0	-36.0	-1.0	SE	40	(211, 211)	0.28	0.28	0.75
3	29	True	j	j	0.288164958008565	1	-35.0	-34.0	1.0	SE	40	(211, 211)	0.28	0.28	0.75
3	29	True	j	f	0.2620712500065565	0	-35.0	-34.0	1.0	NW	40	(211, 211)	0.28	0.28	0.75
3	29	True	j	f	0.1232816250412724	0	-35.0	-34.0	1.0	NW	40	(211, 211)	0.28	0.28	0.75
3	29	True	j	j	0.2935235839686356	1	-35.0	-34.0	1.0	SE	40	(211, 211)	0.28	0.28	0.75
3	29	True	f	f	0.2678480829927139	1	-35.0	-36.0	-1.0	SE	40	(211, 211)	0.28	0.28	0.75
3	29	True	j	f	0.2871446670033037	0	-35.0	-34.0	1.0	NW	40	(211, 211)	0.28	0.28	0.75
3	29	True	f	j	0.2198658339912071	0	-35.0	-36.0	-1.0	SE	40	(211, 211)	0.28	0.28	0.75
3	29	True	f	f	0.0081614580121822	1	-35.0	-36.0	-1.0	NW	40	(211, 211)	0.28	0.28	0.75
3	29	True	j	f	0.2988096670014784	0	-35.0	-34.0	1.0	NW	40	(211, 211)	0.28	0.28	0.75
3	29	True	f	f	0.2389645419898443	1	-35.0	-36.0	-1.0	SE	40	(211, 211)	0.28	0.28	0.75
3	29	True	f	f	0.3602062499849126	1	-35.0	-36.0	-1.0	SE	40	(211, 211)	0.28	0.28	0.75
3	29	True	j	f	0.357670874975156	0	-35.0	-34.0	1.0	NW	40	(211, 211)	0.28	0.28	0.75
3	29	True	j	j	0.1044644160429015	1	-35.0	-34.0	1.0	SE	40	(211, 211)	0.28	0.28	0.75
3	29	True	f	f	0.0520950829959474	1	-35.0	-36.0	-1.0	SE	40	(211, 211)	0.28	0.28	0.75
3	29	True	j	f	0.3625472499988973	0	-35.0	-34.0	1.0	NW	40	(211, 211)	0.28	0.28	0.75
3	29	True	j	f	0.2192027079872787	0	-35.0	-34.0	1.0	SE	40	(211, 211)	0.28	0.28	0.75
3	29	True	j	j	0.0116382500273175	1	-35.0	-34.0	1.0	SE	40	(211, 211)	0.28	0.28	0.75
3	29	True	j	j	0.1826118330354802	1	-35.0	-34.0	1.0	SE	40	(211, 211)	0.28	0.28	0.75
3	29	True	j	j	0.3198781670071184	1	-35.0	-34.0	1.0	SE	40	(211, 211)	0.28	0.28	0.75
3	29	True	j	f	0.1687764580128714	0	-35.0	-34.0	1.0	SE	40	(211, 211)	0.28	0.28	0.75
3	29	True	f	f	0.2585339159704745	1	-35.0	-36.0	-1.0	SE	40	(211, 211)	0.28	0.28	0.75
3	29	True	j	f	0.2825484159984626	0	-35.0	-34.0	1.0	SE	40	(211, 211)	0.28	0.28	0.75
3	29	True	f	j	0.6179136249702424	0	-35.0	-36.0	-1.0	NW	40	(211, 211)	0.28	0.28	0.75
3	29	True	f	j	0.2416104159783572	0	-35.0	-36.0	-1.0	SE	40	(211, 211)	0.28	0.28	0.75
3	29	True	f	j	0.9139730840106496	0	-35.0	-36.0	-1.0	NW	40	(211, 211)	0.28	0.28	0.75
3	29	True	f	f	0.1968342920299619	1	-35.0	-36.0	-1.0	SE	40	(211, 211)	0.28	0.28	0.75
3	29	True	f	f	0.3335101670236327	1	-35.0	-36.0	-1.0	NW	40	(211, 211)	0.28	0.28	0.75
3	29	True	j	j	0.0335616249940358	1	-35.0	-34.0	1.0	SE	40	(211, 211)	0.28	0.28	0.75
3	29	True	j	j	0.1738385829958133	1	-35.0	-34.0	1.0	NW	40	(211, 211)	0.28	0.28	0.75
3	29	True	j	f	0.209256040980108	0	-35.0	-34.0	1.0	SE	40	(211, 211)	0.28	0.28	0.75
3	29	True	j	f	1.33713608403923	0	-35.0	-34.0	1.0	NW	40	(211, 211)	0.28	0.28	0.75
3	29	True	j	j	0.5185647499747574	1	-35.0	-34.0	1.0	SE	40	(211, 211)	0.28	0.28	0.75
3	29	True	f	j	0.5356092500151135	0	-35.0	-36.0	-1.0	SE	40	(211, 211)	0.28	0.28	0.75
3	29	True	j	f	0.1077829579589888	0	-35.0	-34.0	1.0	NW	40	(211, 211)	0.28	0.28	0.75
3	29	True	f	f	0.5163250420009717	1	-35.0	-36.0	-1.0	SE	40	(211, 211)	0.28	0.28	0.75
3	29	True	f	f	0.0487540839822031	1	-35.0	-36.0	-1.0	SE	40	(211, 211)	0.28	0.28	0.75
3	29	True	j	j	0.2447972500231117	1	-35.0	-34.0	1.0	NW	40	(211, 211)	0.28	0.28	0.75
3	29	True	f	f	0.2328205409576185	1	-35.0	-36.0	-1.0	NW	40	(211, 211)	0.28	0.28	0.75
3	29	True	f	f	0.2293139999965205	1	-35.0	-36.0	-1.0	NW	40	(211, 211)	0.28	0.28	0.75
3	29	True	j	j	0.2394205420278012	1	-35.0	-34.0	1.0	NW	40	(211, 211)	0.28	0.28	0.75
3	29	True	j	f	0.1316894580377265	0	-35.0	-34.0	1.0	SE	40	(211, 211)	0.28	0.28	0.75
3	29	True	j	j	0.2498801249894313	1	-35.0	-34.0	1.0	SE	40	(211, 211)	0.28	0.28	0.75
3	29	True	f	f	0.4205316249863244	1	-35.0	-36.0	-1.0	NW	40	(211, 211)	0.28	0.28	0.75
3	29	True	j	f	0.498493708029855	0	-35.0	-34.0	1.0	NW	40	(211, 211)	0.28	0.28	0.75
3	29	True	j	j	0.5578930000192486	1	-35.0	-34.0	1.0	SE	40	(211, 211)	0.28	0.28	0.75
3	29	True	j	f	1.0941318330005745	0	-35.0	-34.0	1.0	NW	40	(211, 211)	0.28	0.28	0.75
3	29	True	j	f	5.152377624996007	0	-35.0	-34.0	1.0	NW	40	(211, 211)	0.28	0.28	0.75
3	29	True	f	f	0.3780519170104526	1	-35.0	-36.0	-1.0	SE	40	(211, 211)	0.28	0.28	0.75
3	29	True	j	f	0.2042795410379767	0	-35.0	-34.0	1.0	NW	40	(211, 211)	0.28	0.28	0.75
3	29	True	f	j	0.1808917919988744	0	-35.0	-36.0	-1.0	SE	40	(211, 211)	0.28	0.28	0.75
3	29	True	j	j	0.1869814170058816	1	-35.0	-34.0	1.0	SE	40	(211, 211)	0.28	0.28	0.75
3	29	True	f	f	0.3918500829604454	1	-35.0	-36.0	-1.0	NW	40	(211, 211)	0.28	0.28	0.75
3	29	True	j	f	0.285943082999438	0	-35.0	-34.0	1.0	SE	40	(211, 211)	0.28	0.28	0.75
3	29	True	j	f	0.0710874579963274	0	-35.0	-34.0	1.0	SE	40	(211, 211)	0.28	0.28	0.75
3	29	True	j	f	0.5698979580192827	0	-35.0	-34.0	1.0	NW	40	(211, 211)	0.28	0.28	0.75
3	29	True	j	f	0.6476766660343856	0	-35.0	-34.0	1.0	SE	40	(211, 211)	0.28	0.28	0.75
3	29	True	f	f	0.2115421670023352	1	-35.0	-36.0	-1.0	SE	40	(211, 211)	0.28	0.28	0.75
3	29	True	f	f	0.3438773750094697	1	-35.0	-36.0	-1.0	NW	40	(211, 211)	0.28	0.28	0.75
3	29	True	j	f	0.0818604999803938	0	-35.0	-34.0	1.0	NW	40	(211, 211)	0.28	0.28	0.75
3	29	True	f	f	0.4251006660051644	1	-35.0	-36.0	-1.0	NW	40	(211, 211)	0.28	0.28	0.75
3	29	True	f	f	0.0061030419892631	1	-35.0	-36.0	-1.0	SE	40	(211, 211)	0.28	0.28	0.75
3	29	True	f	f	0.3294289169716649	1	-35.0	-36.0	-1.0	SE	40	(211, 211)	0.28	0.28	0.75
3	29	True	j	f	1.9565629999851808	0	-35.0	-34.0	1.0	NW	40	(211, 211)	0.28	0.28	0.75
3	29	True	j	f	0.4535013749846257	0	-35.0	-34.0	1.0	SE	40	(211, 211)	0.28	0.28	0.75
3	29	True	f	f	0.0045266250381246	1	-35.0	-36.0	-1.0	NW	40	(211, 211)	0.28	0.28	0.75
3	29	True	j	f	3.923490832967218	0	-35.0	-34.0	1.0	NW	40	(211, 211)	0.28	0.28	0.75
3	29	True	f	j	1.0020998330437578	0	-35.0	-36.0	-1.0	SE	40	(211, 211)	0.28	0.28	0.75
3	29	True	f	j	0.0355812910129316	0	-35.0	-36.0	-1.0	SE	40	(211, 211)	0.28	0.28	0.75
3	29	True	j	f	0.368485375016462	0	-35.0	-34.0	1.0	SE	40	(211, 211)	0.28	0.28	0.75
3	29	True	f	f	0.2596251669456251	1	-35.0	-36.0	-1.0	NW	40	(211, 211)	0.28	0.28	0.75
3	29	True	f	f	0.2250619169790297	1	-35.0	-36.0	-1.0	SE	40	(211, 211)	0.28	0.28	0.75
3	29	True	j	f	0.3439693749533035	0	-35.0	-34.0	1.0	SE	40	(211, 211)	0.28	0.28	0.75
3	29	True	f	f	0.2501984999980777	1	-35.0	-36.0	-1.0	NW	40	(211, 211)	0.28	0.28	0.75
3	29	True	f	j	0.1548807919607497	0	-35.0	-36.0	-1.0	NW	40	(211, 211)	0.28	0.28	0.75
3	29	True	f	f	0.2954647499718703	1	-35.0	-36.0	-1.0	NW	40	(211, 211)	0.28	0.28	0.75
3	29	True	j	f	0.2834480840247124	0	-35.0	-34.0	1.0	NW	40	(211, 211)	0.28	0.28	0.75
3	29	True	f	f	0.2944527079816907	1	-35.0	-36.0	-1.0	SE	40	(211, 211)	0.28	0.28	0.75
3	29	True	f	f	0.0976503330166451	1	-35.0	-36.0	-1.0	NW	40	(211, 211)	0.28	0.28	0.75
3	29	True	f	f	0.2141909999772906	1	-35.0	-36.0	-1.0	NW	40	(211, 211)	0.28	0.28	0.75
3	29	True	j	j	0.1965277919662185	1	-35.0	-34.0	1.0	NW	40	(211, 211)	0.28	0.28	0.75
3	29	True	f	f	0.1940734999952837	1	-35.0	-36.0	-1.0	NW	40	(211, 211)	0.28	0.28	0.75
3	29	True	j	j	0.2233406250015832	1	-35.0	-34.0	1.0	NW	40	(211, 211)	0.28	0.28	0.75
3	29	True	j	f	0.0439183749840594	0	-35.0	-34.0	1.0	SE	40	(211, 211)	0.28	0.28	0.75
3	29	True	f	f	0.0651202920125797	1	-35.0	-36.0	-1.0	SE	40	(211, 211)	0.28	0.28	0.75
3	29	True	j	f	0.1197229999816045	0	-35.0	-34.0	1.0	NW	40	(211, 211)	0.28	0.28	0.75
3	29	True	f	f	0.2258412920054979	1	-35.0	-36.0	-1.0	SE	40	(211, 211)	0.28	0.28	0.75
3	29	True	j	j	0.2846996249863878	1	-35.0	-34.0	1.0	SE	40	(211, 211)	0.28	0.28	0.75
3	29	True	j	f	0.1722810000064782	0	-35.0	-34.0	1.0	NW	40	(211, 211)	0.28	0.28	0.75
3	29	True	f	f	0.3694787499844096	1	-35.0	-36.0	-1.0	NW	40	(211, 211)	0.28	0.28	0.75
3	29	True	f	f	0.2550732080126181	1	-35.0	-36.0	-1.0	NW	40	(211, 211)	0.28	0.28	0.75
3	29	True	f	f	0.2312433749902993	1	-35.0	-36.0	-1.0	NW	40	(211, 211)	0.28	0.28	0.75
3	29	True	j	f	0.2692028330056928	0	-35.0	-34.0	1.0	SE	40	(211, 211)	0.28	0.28	0.75
3	29	True	f	j	0.110048749949783	0	-35.0	-36.0	-1.0	NW	40	(211, 211)	0.28	0.28	0.75
3	29	True	f	f	0.0815637920168228	1	-35.0	-36.0	-1.0	SE	40	(211, 211)	0.28	0.28	0.75
3	29	True	j	f	0.2162863750127144	0	-35.0	-34.0	1.0	NW	40	(211, 211)	0.28	0.28	0.75
3	29	True	j	f	0.2918230000068433	0	-35.0	-34.0	1.0	SE	40	(211, 211)	0.28	0.28	0.75
3	29	True	f	f	0.2379139160038903	1	-35.0	-36.0	-1.0	SE	40	(211, 211)	0.28	0.28	0.75
3	29	True	j	j	0.1485565420007333	1	-35.0	-34.0	1.0	SE	40	(211, 211)	0.28	0.28	0.75
3	29	True	j	j	0.2700034159934148	1	-35.0	-34.0	1.0	SE	40	(211, 211)	0.28	0.28	0.75
3	29	True	j	f	0.1217189999879337	0	-35.0	-34.0	1.0	SE	40	(211, 211)	0.28	0.28	0.75
3	29	True	j	f	0.3403409160091541	0	-35.0	-34.0	1.0	NW	40	(211, 211)	0.28	0.28	0.75
3	29	True	f	j	0.0314484169939532	0	-35.0	-36.0	-1.0	SE	40	(211, 211)	0.28	0.28	0.75
3	29	True	f	j	0.1944717079750262	0	-35.0	-36.0	-1.0	SE	40	(211, 211)	0.28	0.28	0.75
3	29	True	j	f	0.0092864589532837	0	-35.0	-34.0	1.0	NW	40	(211, 211)	0.28	0.28	0.75
3	29	True	f	f	0.1212589999777264	1	-35.0	-36.0	-1.0	NW	40	(211, 211)	0.28	0.28	0.75
3	29	True	j	j	0.2699237500200979	1	-35.0	-34.0	1.0	SE	40	(211, 211)	0.28	0.28	0.75
3	29	True	f	j	0.2401586250052787	0	-35.0	-36.0	-1.0	NW	40	(211, 211)	0.28	0.28	0.75
3	29	True	j	f	0.2367141669965349	0	-35.0	-34.0	1.0	SE	40	(211, 211)	0.28	0.28	0.75
3	29	True	f	f	0.0043740409892052	1	-35.0	-36.0	-1.0	NW	40	(211, 211)	0.28	0.28	0.75
3	29	True	f	f	0.2487186669604852	1	-35.0	-36.0	-1.0	NW	40	(211, 211)	0.28	0.28	0.75
3	29	True	j	j	0.2385935409693047	1	-35.0	-34.0	1.0	NW	40	(211, 211)	0.28	0.28	0.75
3	29	True	f	f	0.0995522920275107	1	-35.0	-36.0	-1.0	SE	40	(211, 211)	0.28	0.28	0.75
3	29	True	f	f	0.2460874589742161	1	-35.0	-36.0	-1.0	NW	40	(211, 211)	0.28	0.28	0.75
3	29	True	j	j	0.2979657500400208	1	-35.0	-34.0	1.0	SE	40	(211, 211)	0.28	0.28	0.75
3	29	True	f	f	0.1755775409983471	1	-35.0	-36.0	-1.0	NW	40	(211, 211)	0.28	0.28	0.75
3	29	True	f	f	0.0440283750067465	1	-35.0	-36.0	-1.0	SE	40	(211, 211)	0.28	0.28	0.75
3	29	True	j	f	0.5741144579951651	0	-35.0	-34.0	1.0	SE	40	(211, 211)	0.28	0.28	0.75
3	29	True	f	f	0.4210303330328315	1	-35.0	-36.0	-1.0	SE	40	(211, 211)	0.28	0.28	0.75
3	29	True	f	j	0.2291495419922284	0	-35.0	-36.0	-1.0	NW	40	(211, 211)	0.28	0.28	0.75
3	29	True	f	f	0.1593800420523621	1	-35.0	-36.0	-1.0	NW	40	(211, 211)	0.28	0.28	0.75
3	29	True	j	f	0.2661267499788664	0	-35.0	-34.0	1.0	NW	40	(211, 211)	0.28	0.28	0.75
3	29	True	f	j	0.1454415419721044	0	-35.0	-36.0	-1.0	SE	40	(211, 211)	0.28	0.28	0.75
3	29	True	f	f	0.2864662079955451	1	-35.0	-36.0	-1.0	NW	40	(211, 211)	0.28	0.28	0.75
3	29	True	j	f	0.6293701670365408	0	-35.0	-34.0	1.0	NW	40	(211, 211)	0.28	0.28	0.75
3	29	True	j	f	0.0268972089979797	0	-35.0	-34.0	1.0	SE	40	(211, 211)	0.28	0.28	0.75
3	29	True	j	f	0.3132370830280706	0	-35.0	-34.0	1.0	SE	40	(211, 211)	0.28	0.28	0.75
3	29	True	f	f	0.282950582972262	1	-35.0	-36.0	-1.0	NW	40	(211, 211)	0.28	0.28	0.75
3	29	True	f	f	0.0724217499955557	1	-35.0	-36.0	-1.0	NW	40	(211, 211)	0.28	0.28	0.75
3	29	True	j	f	0.2387562909862026	0	-35.0	-34.0	1.0	NW	40	(211, 211)	0.28	0.28	0.75
3	29	True	j	f	0.3606610829592682	0	-35.0	-34.0	1.0	SE	40	(211, 211)	0.28	0.28	0.75
3	29	True	f	j	0.0462900840211659	0	-35.0	-36.0	-1.0	SE	40	(211, 211)	0.28	0.28	0.75
3	29	True	j	f	0.670779042004142	0	-35.0	-34.0	1.0	NW	40	(211, 211)	0.28	0.28	0.75
3	29	True	j	f	0.2585702919750474	0	-35.0	-34.0	1.0	NW	40	(211, 211)	0.28	0.28	0.75
3	29	True	j	j	0.2544339169980958	1	-35.0	-34.0	1.0	SE	40	(211, 211)	0.28	0.28	0.75
3	29	True	f	j	0.2283377079875208	0	-35.0	-36.0	-1.0	SE	40	(211, 211)	0.28	0.28	0.75
3	29	True	j	f	0.2323115830076858	0	-35.0	-34.0	1.0	NW	40	(211, 211)	0.28	0.28	0.75
3	29	True	f	f	0.1425810840446502	1	-35.0	-36.0	-1.0	NW	40	(211, 211)	0.28	0.28	0.75
3	29	True	f	f	0.2696169999544509	1	-35.0	-36.0	-1.0	NW	40	(211, 211)	0.28	0.28	0.75
3	29	True	j	j	0.2166916669812053	1	-35.0	-34.0	1.0	SE	40	(211, 211)	0.28	0.28	0.75
3	29	True	j	j	0.3291704580187797	1	-35.0	-34.0	1.0	SE	40	(211, 211)	0.28	0.28	0.75
3	29	True	f	j	0.2566637499839999	0	-35.0	-36.0	-1.0	SE	40	(211, 211)	0.28	0.28	0.75
3	29	True	j	j	0.0971428749617189	1	-35.0	-34.0	1.0	NW	40	(211, 211)	0.28	0.28	0.75
3	29	True	f	j	0.3540931669995188	0	-35.0	-36.0	-1.0	SE	40	(211, 211)	0.28	0.28	0.75
3	29	True	f	f	0.1536792080150917	1	-35.0	-36.0	-1.0	SE	40	(211, 211)	0.28	0.28	0.75
3	29	True	f	f	0.226049208024051	1	-35.0	-36.0	-1.0	SE	40	(211, 211)	0.28	0.28	0.75
3	29	True	f	j	0.1606493340223096	0	-35.0	-36.0	-1.0	SE	40	(211, 211)	0.28	0.28	0.75
3	29	True	j	j	0.0742164999828673	1	-35.0	-34.0	1.0	NW	40	(211, 211)	0.28	0.28	0.75
3	29	True	f	f	0.3076425000326708	1	-35.0	-36.0	-1.0	SE	40	(211, 211)	0.28	0.28	0.75
3	29	True	f	f	0.2496143329772167	1	-35.0	-36.0	-1.0	NW	40	(211, 211)	0.28	0.28	0.75
3	29	True	j	f	0.2249298330279998	0	-35.0	-34.0	1.0	NW	40	(211, 211)	0.28	0.28	0.75
3	29	True	f	j	0.1766665830509737	0	-35.0	-36.0	-1.0	SE	40	(211, 211)	0.28	0.28	0.75
3	29	True	j	j	0.228396332997363	1	-35.0	-34.0	1.0	NW	40	(211, 211)	0.28	0.28	0.75
3	29	True	j	j	0.0417375419638119	1	-35.0	-34.0	1.0	NW	40	(211, 211)	0.28	0.28	0.75
3	29	True	j	j	0.2277746250038035	1	-35.0	-34.0	1.0	NW	40	(211, 211)	0.28	0.28	0.75
3	29	True	j	f	0.5202449159696698	0	-35.0	-34.0	1.0	SE	40	(211, 211)	0.28	0.28	0.75
3	29	True	f	f	0.0479986669961363	1	-35.0	-36.0	-1.0	NW	40	(211, 211)	0.28	0.28	0.75
3	29	True	f	f	0.1742635840200819	1	-35.0	-36.0	-1.0	SE	40	(211, 211)	0.28	0.28	0.75
3	29	True	j	f	0.1213110000244341	0	-35.0	-34.0	1.0	NW	40	(211, 211)	0.28	0.28	0.75
3	29	True	f	f	0.2860800420166924	1	-35.0	-36.0	-1.0	SE	40	(211, 211)	0.28	0.28	0.75
3	29	True	j	f	0.2714108750224113	0	-35.0	-34.0	1.0	NW	40	(211, 211)	0.28	0.28	0.75
3	29	True	j	j	0.2654300419962965	1	-35.0	-34.0	1.0	SE	40	(211, 211)	0.28	0.28	0.75
3	29	True	f	f	0.0541861670208163	1	-35.0	-36.0	-1.0	SE	40	(211, 211)	0.28	0.28	0.75
3	29	True	f	f	0.2409996250062249	1	-35.0	-36.0	-1.0	SE	40	(211, 211)	0.28	0.28	0.75
3	29	True	f	f	0.2448891249950975	1	-35.0	-36.0	-1.0	SE	40	(211, 211)	0.28	0.28	0.75
3	29	True	j	f	0.1736209170194342	0	-35.0	-34.0	1.0	SE	40	(211, 211)	0.28	0.28	0.75
3	29	True	f	j	0.1303242500289343	0	-35.0	-36.0	-1.0	SE	40	(211, 211)	0.28	0.28	0.75
3	29	True	j	f	0.2437386669917032	0	-35.0	-34.0	1.0	NW	40	(211, 211)	0.28	0.28	0.75
3	29	True	f	f	0.1615079169860109	1	-35.0	-36.0	-1.0	SE	40	(211, 211)	0.28	0.28	0.75
3	29	True	f	f	0.2667226249468513	1	-35.0	-36.0	-1.0	SE	40	(211, 211)	0.28	0.28	0.75
3	29	True	f	f	0.0344146249699406	1	-35.0	-36.0	-1.0	NW	40	(211, 211)	0.28	0.28	0.75
3	29	True	f	j	0.3040998749784194	0	-35.0	-36.0	-1.0	SE	40	(211, 211)	0.28	0.28	0.75
3	29	True	j	j	0.0822977909701876	1	-35.0	-34.0	1.0	SE	40	(211, 211)	0.28	0.28	0.75
3	29	True	j	j	0.1342179579660296	1	-35.0	-34.0	1.0	SE	40	(211, 211)	0.28	0.28	0.75
3	29	True	j	f	0.3564191660261713	0	-35.0	-34.0	1.0	NW	40	(211, 211)	0.28	0.28	0.75
3	29	True	j	j	0.0600405000150203	1	-35.0	-34.0	1.0	NW	40	(211, 211)	0.28	0.28	0.75
3	29	True	j	f	0.2444443330168724	0	-35.0	-34.0	1.0	SE	40	(211, 211)	0.28	0.28	0.75
3	29	True	f	f	0.2436218329821713	1	-35.0	-36.0	-1.0	SE	40	(211, 211)	0.28	0.28	0.75
3	29	True	j	f	0.8283812919980846	0	-35.0	-34.0	1.0	NW	40	(211, 211)	0.28	0.28	0.75
3	29	True	f	f	0.2838735409895889	1	-35.0	-36.0	-1.0	SE	40	(211, 211)	0.28	0.28	0.75
3	29	True	f	f	0.2170855000149458	1	-35.0	-36.0	-1.0	SE	40	(211, 211)	0.28	0.28	0.75
3	29	True	f	f	0.0097085409797728	1	-35.0	-36.0	-1.0	NW	40	(211, 211)	0.28	0.28	0.75
3	29	True	f	j	0.0851436249795369	0	-35.0	-36.0	-1.0	NW	40	(211, 211)	0.28	0.28	0.75
3	29	True	j	f	0.275631083000917	0	-35.0	-34.0	1.0	SE	40	(211, 211)	0.28	0.28	0.75
3	29	True	j	f	0.2604973330162465	0	-35.0	-34.0	1.0	NW	40	(211, 211)	0.28	0.28	0.75
3	29	True	f	f	0.2467479999759234	1	-35.0	-36.0	-1.0	NW	40	(211, 211)	0.28	0.28	0.75
3	29	True	f	j	0.4002359579899348	0	-35.0	-36.0	-1.0	SE	40	(211, 211)	0.28	0.28	0.75
3	29	True	j	f	0.2400044579990208	0	-35.0	-34.0	1.0	SE	40	(211, 211)	0.28	0.28	0.75
3	29	True	f	f	0.2767369159846566	1	-35.0	-36.0	-1.0	NW	40	(211, 211)	0.28	0.28	0.75
3	29	True	f	f	0.2892660000361502	1	-35.0	-36.0	-1.0	NW	40	(211, 211)	0.28	0.28	0.75
3	29	True	j	f	0.3078070829506032	0	-35.0	-34.0	1.0	NW	40	(211, 211)	0.28	0.28	0.75
3	29	True	f	f	0.3021362500148825	1	-35.0	-36.0	-1.0	SE	40	(211, 211)	0.28	0.28	0.75
3	29	True	j	j	1.368152542039752	1	-35.0	-34.0	1.0	SE	40	(211, 211)	0.28	0.28	0.75
3	29	True	j	f	0.3325816660071723	0	-35.0	-34.0	1.0	SE	40	(211, 211)	0.28	0.28	0.75
3	29	True	f	j	3.782176957989577	0	-35.0	-36.0	-1.0	NW	40	(211, 211)	0.28	0.28	0.75
3	29	True	f	f	0.4289716669591144	1	-35.0	-36.0	-1.0	SE	40	(211, 211)	0.28	0.28	0.75
3	29	True	f	f	0.1061516249901615	1	-35.0	-36.0	-1.0	NW	40	(211, 211)	0.28	0.28	0.75
3	29	True	j	f	0.1079372499953024	0	-35.0	-34.0	1.0	SE	40	(211, 211)	0.28	0.28	0.75
3	29	True	f	j	0.2330318329622969	0	-35.0	-36.0	-1.0	SE	40	(211, 211)	0.28	0.28	0.75
3	29	True	f	f	0.1383952079922892	1	-35.0	-36.0	-1.0	SE	40	(211, 211)	0.28	0.28	0.75
3	29	True	j	j	0.1313364169909618	1	-35.0	-34.0	1.0	SE	40	(211, 211)	0.28	0.28	0.75
