# Supplementary material for: The curriculum effect in visual learning: The role of readout dimensionality
Source: PLoS Comput Biol. 2026 Jul 24;22(7):e1014553. doi: 10.1371/journal.pcbi.1014553 (PMC13432104; doi:10.1371/journal.pcbi.1014553)
Supplement: S1 Data — (ZIP) [file pcbi.1014553.s009.zip › Data_Final_for_Repository/Sequential_subjects/Subject002/20241104_Subject002_SEQ_Day_2.csv]

Participant ID	Age	Train	Correct Response	Response	Response time (s)	Correct	Reference Angle (deg)	Orientation (deg)	Angle Separation (deg)	Corner	Viewing Distance (cm)	Stimulus Size (px)	Fixation Time	Probe Time	Cue Time
2	29	True	f	f	0.5159535830025561	1	-35.0	-40.0	-5.0	NW	50	(358, 358)	0.28	0.28	0.75
2	29	True	f	f	0.2001159580031526	1	-35.0	-40.0	-5.0	SE	50	(358, 358)	0.28	0.28	0.75
2	29	True	j	j	0.0966224169969791	1	-35.0	-30.0	5.0	NW	50	(358, 358)	0.28	0.28	0.75
2	29	True	f	f	0.157407749997219	1	-35.0	-40.0	-5.0	SE	50	(358, 358)	0.28	0.28	0.75
2	29	True	j	j	0.0038244590032263	1	-35.0	-30.0	5.0	NW	50	(358, 358)	0.28	0.28	0.75
2	29	True	j	j	0.0102040420024422	1	-35.0	-30.0	5.0	NW	50	(358, 358)	0.28	0.28	0.75
2	29	True	f	f	0.0223917920011444	1	-35.0	-40.0	-5.0	SE	50	(358, 358)	0.28	0.28	0.75
2	29	True	f	f	0.2028877080010716	1	-35.0	-40.0	-5.0	SE	50	(358, 358)	0.28	0.28	0.75
2	29	True	j	j	0.0349014590028673	1	-35.0	-30.0	5.0	NW	50	(358, 358)	0.28	0.28	0.75
2	29	True	f	f	0.3505562499994994	1	-35.0	-40.0	-5.0	NW	50	(358, 358)	0.28	0.28	0.75
2	29	True	f	f	0.1869499999957042	1	-35.0	-40.0	-5.0	SE	50	(358, 358)	0.28	0.28	0.75
2	29	True	f	f	0.1490936660047737	1	-35.0	-40.0	-5.0	SE	50	(358, 358)	0.28	0.28	0.75
2	29	True	f	f	0.0929867910017492	1	-35.0	-40.0	-5.0	NW	50	(358, 358)	0.28	0.28	0.75
2	29	True	j	j	0.0103237500006798	1	-35.0	-30.0	5.0	NW	50	(358, 358)	0.28	0.28	0.75
2	29	True	j	j	0.8997999169951072	1	-35.0	-30.0	5.0	SE	50	(358, 358)	0.28	0.28	0.75
2	29	True	j	j	0.0706345420039724	1	-35.0	-30.0	5.0	NW	50	(358, 358)	0.28	0.28	0.75
2	29	True	f	f	0.0596368749975226	1	-35.0	-40.0	-5.0	SE	50	(358, 358)	0.28	0.28	0.75
2	29	True	f	f	0.0882384590004221	1	-35.0	-40.0	-5.0	NW	50	(358, 358)	0.28	0.28	0.75
2	29	True	j	j	0.100717875000555	1	-35.0	-30.0	5.0	NW	50	(358, 358)	0.28	0.28	0.75
2	29	True	f	f	0.1572615420009242	1	-35.0	-40.0	-5.0	NW	50	(358, 358)	0.28	0.28	0.75
2	29	True	j	j	0.1178992080021998	1	-35.0	-30.0	5.0	NW	50	(358, 358)	0.28	0.28	0.75
2	29	True	f	f	0.0036790000012842	1	-35.0	-40.0	-5.0	NW	50	(358, 358)	0.28	0.28	0.75
2	29	True	f	f	0.0579538750025676	1	-35.0	-40.0	-5.0	NW	50	(358, 358)	0.28	0.28	0.75
2	29	True	j	j	0.1430185830031405	1	-35.0	-30.0	5.0	NW	50	(358, 358)	0.28	0.28	0.75
2	29	True	j	j	0.396178791001148	1	-35.0	-30.0	5.0	NW	50	(358, 358)	0.28	0.28	0.75
2	29	True	j	j	0.034982666002179	1	-35.0	-30.0	5.0	NW	50	(358, 358)	0.28	0.28	0.75
2	29	True	f	f	0.0206256250021397	1	-35.0	-40.0	-5.0	SE	50	(358, 358)	0.28	0.28	0.75
2	29	True	j	j	0.0090549579981598	1	-35.0	-30.0	5.0	NW	50	(358, 358)	0.28	0.28	0.75
2	29	True	f	f	0.1086258340001222	1	-35.0	-40.0	-5.0	SE	50	(358, 358)	0.28	0.28	0.75
2	29	True	f	f	0.1472087919974001	1	-35.0	-40.0	-5.0	SE	50	(358, 358)	0.28	0.28	0.75
2	29	True	f	f	0.1335939999989932	1	-35.0	-40.0	-5.0	SE	50	(358, 358)	0.28	0.28	0.75
2	29	True	j	j	0.5922131669940427	1	-35.0	-30.0	5.0	NW	50	(358, 358)	0.28	0.28	0.75
2	29	True	f	f	0.1006427079992136	1	-35.0	-40.0	-5.0	NW	50	(358, 358)	0.28	0.28	0.75
2	29	True	f	f	0.0379075840028235	1	-35.0	-40.0	-5.0	SE	50	(358, 358)	0.28	0.28	0.75
2	29	True	f	f	0.0372268330029328	1	-35.0	-40.0	-5.0	NW	50	(358, 358)	0.28	0.28	0.75
2	29	True	f	f	0.1155104170029517	1	-35.0	-40.0	-5.0	NW	50	(358, 358)	0.28	0.28	0.75
2	29	True	j	j	0.1023487500060582	1	-35.0	-30.0	5.0	SE	50	(358, 358)	0.28	0.28	0.75
2	29	True	j	j	0.062968833000923	1	-35.0	-30.0	5.0	SE	50	(358, 358)	0.28	0.28	0.75
2	29	True	f	f	0.0172442500042961	1	-35.0	-40.0	-5.0	NW	50	(358, 358)	0.28	0.28	0.75
2	29	True	j	j	0.1483859590007341	1	-35.0	-30.0	5.0	NW	50	(358, 358)	0.28	0.28	0.75
2	29	True	j	j	0.0786320420011179	1	-35.0	-30.0	5.0	SE	50	(358, 358)	0.28	0.28	0.75
2	29	True	f	f	0.1704027500018128	1	-35.0	-40.0	-5.0	SE	50	(358, 358)	0.28	0.28	0.75
2	29	True	j	j	0.076774374996603	1	-35.0	-30.0	5.0	NW	50	(358, 358)	0.28	0.28	0.75
2	29	True	j	j	0.0841904999979306	1	-35.0	-30.0	5.0	SE	50	(358, 358)	0.28	0.28	0.75
2	29	True	j	j	0.0385038750027888	1	-35.0	-30.0	5.0	SE	50	(358, 358)	0.28	0.28	0.75
2	29	True	f	j	0.1683591670007445	0	-35.0	-40.0	-5.0	SE	50	(358, 358)	0.28	0.28	0.75
2	29	True	j	j	0.1508477500028675	1	-35.0	-30.0	5.0	NW	50	(358, 358)	0.28	0.28	0.75
2	29	True	f	f	0.1605573339984403	1	-35.0	-40.0	-5.0	SE	50	(358, 358)	0.28	0.28	0.75
2	29	True	j	j	0.1594829170062439	1	-35.0	-30.0	5.0	NW	50	(358, 358)	0.28	0.28	0.75
2	29	True	f	f	0.0535144579989719	1	-35.0	-40.0	-5.0	NW	50	(358, 358)	0.28	0.28	0.75
2	29	True	f	f	0.2817812080029398	1	-35.0	-40.0	-5.0	NW	50	(358, 358)	0.28	0.28	0.75
2	29	True	j	j	0.1783962500048801	1	-35.0	-30.0	5.0	NW	50	(358, 358)	0.28	0.28	0.75
2	29	True	f	f	0.2277972919982858	1	-35.0	-40.0	-5.0	SE	50	(358, 358)	0.28	0.28	0.75
2	29	True	f	f	0.3583335000002989	1	-35.0	-40.0	-5.0	NW	50	(358, 358)	0.28	0.28	0.75
2	29	True	j	j	0.1385607920019538	1	-35.0	-30.0	5.0	NW	50	(358, 358)	0.28	0.28	0.75
2	29	True	f	f	0.3024714170023799	1	-35.0	-40.0	-5.0	SE	50	(358, 358)	0.28	0.28	0.75
2	29	True	f	f	0.1942899999994551	1	-35.0	-40.0	-5.0	SE	50	(358, 358)	0.28	0.28	0.75
2	29	True	f	f	0.0793373750057071	1	-35.0	-40.0	-5.0	SE	50	(358, 358)	0.28	0.28	0.75
2	29	True	j	j	0.1624322089992347	1	-35.0	-30.0	5.0	SE	50	(358, 358)	0.28	0.28	0.75
2	29	True	f	f	0.098691333005263	1	-35.0	-40.0	-5.0	NW	50	(358, 358)	0.28	0.28	0.75
2	29	True	f	j	0.5053443330034497	0	-35.0	-40.0	-5.0	SE	50	(358, 358)	0.28	0.28	0.75
2	29	True	f	f	0.1189265409993822	1	-35.0	-40.0	-5.0	NW	50	(358, 358)	0.28	0.28	0.75
2	29	True	j	j	0.0763761670023086	1	-35.0	-30.0	5.0	NW	50	(358, 358)	0.28	0.28	0.75
2	29	True	j	j	0.3656180420002783	1	-35.0	-30.0	5.0	NW	50	(358, 358)	0.28	0.28	0.75
2	29	True	f	f	0.0089899169979617	1	-35.0	-40.0	-5.0	NW	50	(358, 358)	0.28	0.28	0.75
2	29	True	f	f	0.0739880420005647	1	-35.0	-40.0	-5.0	NW	50	(358, 358)	0.28	0.28	0.75
2	29	True	f	j	0.0848724590032361	0	-35.0	-40.0	-5.0	SE	50	(358, 358)	0.28	0.28	0.75
2	29	True	j	j	0.0292013329963083	1	-35.0	-30.0	5.0	SE	50	(358, 358)	0.28	0.28	0.75
2	29	True	f	f	0.2242397090012673	1	-35.0	-40.0	-5.0	NW	50	(358, 358)	0.28	0.28	0.75
2	29	True	f	f	0.1064497500046854	1	-35.0	-40.0	-5.0	SE	50	(358, 358)	0.28	0.28	0.75
2	29	True	j	j	0.0695408750034403	1	-35.0	-30.0	5.0	NW	50	(358, 358)	0.28	0.28	0.75
2	29	True	f	f	0.0651237919955747	1	-35.0	-40.0	-5.0	SE	50	(358, 358)	0.28	0.28	0.75
2	29	True	j	j	0.1703291250014444	1	-35.0	-30.0	5.0	NW	50	(358, 358)	0.28	0.28	0.75
2	29	True	j	j	0.0418683329990017	1	-35.0	-30.0	5.0	NW	50	(358, 358)	0.28	0.28	0.75
2	29	True	j	j	0.1965727500064531	1	-35.0	-30.0	5.0	SE	50	(358, 358)	0.28	0.28	0.75
2	29	True	j	j	0.0079415420041186	1	-35.0	-30.0	5.0	SE	50	(358, 358)	0.28	0.28	0.75
2	29	True	j	j	0.1120180829966557	1	-35.0	-30.0	5.0	SE	50	(358, 358)	0.28	0.28	0.75
2	29	True	f	f	0.1025939999963156	1	-35.0	-40.0	-5.0	SE	50	(358, 358)	0.28	0.28	0.75
2	29	True	j	j	0.0610387499982607	1	-35.0	-30.0	5.0	SE	50	(358, 358)	0.28	0.28	0.75
2	29	True	j	j	0.1198970000041299	1	-35.0	-30.0	5.0	SE	50	(358, 358)	0.28	0.28	0.75
2	29	True	j	j	0.6278872499970021	1	-35.0	-30.0	5.0	NW	50	(358, 358)	0.28	0.28	0.75
2	29	True	f	f	0.084191041001759	1	-35.0	-40.0	-5.0	SE	50	(358, 358)	0.28	0.28	0.75
2	29	True	f	f	0.1715516249969368	1	-35.0	-40.0	-5.0	NW	50	(358, 358)	0.28	0.28	0.75
2	29	True	j	j	0.0240847500026575	1	-35.0	-30.0	5.0	SE	50	(358, 358)	0.28	0.28	0.75
2	29	True	f	f	0.0745476669981144	1	-35.0	-40.0	-5.0	NW	50	(358, 358)	0.28	0.28	0.75
2	29	True	f	f	0.0766912920007598	1	-35.0	-40.0	-5.0	NW	50	(358, 358)	0.28	0.28	0.75
2	29	True	f	f	0.0802691659991978	1	-35.0	-40.0	-5.0	NW	50	(358, 358)	0.28	0.28	0.75
2	29	True	f	f	0.0330414999989443	1	-35.0	-40.0	-5.0	SE	50	(358, 358)	0.28	0.28	0.75
2	29	True	f	j	0.0683664579992182	0	-35.0	-40.0	-5.0	SE	50	(358, 358)	0.28	0.28	0.75
2	29	True	f	f	0.0120785830004024	1	-35.0	-40.0	-5.0	SE	50	(358, 358)	0.28	0.28	0.75
2	29	True	j	j	0.0510995829972671	1	-35.0	-30.0	5.0	NW	50	(358, 358)	0.28	0.28	0.75
2	29	True	f	f	0.2410366250041988	1	-35.0	-40.0	-5.0	NW	50	(358, 358)	0.28	0.28	0.75
2	29	True	f	f	0.0431606249985634	1	-35.0	-40.0	-5.0	SE	50	(358, 358)	0.28	0.28	0.75
2	29	True	j	j	0.1118337500010966	1	-35.0	-30.0	5.0	NW	50	(358, 358)	0.28	0.28	0.75
2	29	True	j	j	0.2497241250021034	1	-35.0	-30.0	5.0	SE	50	(358, 358)	0.28	0.28	0.75
2	29	True	j	j	0.0317757080047158	1	-35.0	-30.0	5.0	NW	50	(358, 358)	0.28	0.28	0.75
2	29	True	j	j	0.0816849589973571	1	-35.0	-30.0	5.0	SE	50	(358, 358)	0.28	0.28	0.75
2	29	True	f	f	0.2202071659994544	1	-35.0	-40.0	-5.0	NW	50	(358, 358)	0.28	0.28	0.75
2	29	True	f	f	0.2912361249982496	1	-35.0	-40.0	-5.0	NW	50	(358, 358)	0.28	0.28	0.75
2	29	True	f	f	0.0087116249997052	1	-35.0	-40.0	-5.0	NW	50	(358, 358)	0.28	0.28	0.75
2	29	True	f	f	0.1523544170049717	1	-35.0	-40.0	-5.0	SE	50	(358, 358)	0.28	0.28	0.75
2	29	True	f	f	0.1631371670009684	1	-35.0	-40.0	-5.0	SE	50	(358, 358)	0.28	0.28	0.75
2	29	True	j	j	0.0560932910011615	1	-35.0	-30.0	5.0	SE	50	(358, 358)	0.28	0.28	0.75
2	29	True	f	f	0.3153415830020094	1	-35.0	-40.0	-5.0	SE	50	(358, 358)	0.28	0.28	0.75
2	29	True	j	j	0.0836236660034046	1	-35.0	-30.0	5.0	SE	50	(358, 358)	0.28	0.28	0.75
2	29	True	j	j	0.1031235420014127	1	-35.0	-30.0	5.0	NW	50	(358, 358)	0.28	0.28	0.75
2	29	True	f	f	0.089214666004409	1	-35.0	-40.0	-5.0	SE	50	(358, 358)	0.28	0.28	0.75
2	29	True	f	f	0.066615042000194	1	-35.0	-40.0	-5.0	SE	50	(358, 358)	0.28	0.28	0.75
2	29	True	j	j	0.2967319579984178	1	-35.0	-30.0	5.0	NW	50	(358, 358)	0.28	0.28	0.75
2	29	True	f	f	0.0090211249989806	1	-35.0	-40.0	-5.0	NW	50	(358, 358)	0.28	0.28	0.75
2	29	True	f	f	0.0375065420012106	1	-35.0	-40.0	-5.0	NW	50	(358, 358)	0.28	0.28	0.75
2	29	True	f	f	0.1636379580013454	1	-35.0	-40.0	-5.0	SE	50	(358, 358)	0.28	0.28	0.75
2	29	True	j	j	0.404976625002746	1	-35.0	-30.0	5.0	SE	50	(358, 358)	0.28	0.28	0.75
2	29	True	j	j	0.1481042500017793	1	-35.0	-30.0	5.0	SE	50	(358, 358)	0.28	0.28	0.75
2	29	True	j	j	0.0393722919980064	1	-35.0	-30.0	5.0	SE	50	(358, 358)	0.28	0.28	0.75
2	29	True	j	j	0.1028588339977432	1	-35.0	-30.0	5.0	NW	50	(358, 358)	0.28	0.28	0.75
2	29	True	j	j	0.0879735830021672	1	-35.0	-30.0	5.0	SE	50	(358, 358)	0.28	0.28	0.75
2	29	True	j	j	0.035520000004908	1	-35.0	-30.0	5.0	NW	50	(358, 358)	0.28	0.28	0.75
2	29	True	j	j	0.0149395419939537	1	-35.0	-30.0	5.0	SE	50	(358, 358)	0.28	0.28	0.75
2	29	True	j	j	0.0969865420047426	1	-35.0	-30.0	5.0	NW	50	(358, 358)	0.28	0.28	0.75
2	29	True	j	j	0.0479484169991337	1	-35.0	-30.0	5.0	NW	50	(358, 358)	0.28	0.28	0.75
2	29	True	f	f	0.0387855829976615	1	-35.0	-40.0	-5.0	SE	50	(358, 358)	0.28	0.28	0.75
2	29	True	j	j	0.0292599169988534	1	-35.0	-30.0	5.0	SE	50	(358, 358)	0.28	0.28	0.75
2	29	True	j	j	0.083321291996981	1	-35.0	-30.0	5.0	NW	50	(358, 358)	0.28	0.28	0.75
2	29	True	f	f	0.025459165997745	1	-35.0	-40.0	-5.0	SE	50	(358, 358)	0.28	0.28	0.75
2	29	True	f	f	0.1973793330034823	1	-35.0	-40.0	-5.0	NW	50	(358, 358)	0.28	0.28	0.75
2	29	True	f	f	0.1162392499973066	1	-35.0	-40.0	-5.0	NW	50	(358, 358)	0.28	0.28	0.75
2	29	True	f	f	0.1077537500023027	1	-35.0	-40.0	-5.0	NW	50	(358, 358)	0.28	0.28	0.75
2	29	True	f	f	0.0575441249966388	1	-35.0	-40.0	-5.0	NW	50	(358, 358)	0.28	0.28	0.75
2	29	True	f	f	0.1085227500007022	1	-35.0	-40.0	-5.0	SE	50	(358, 358)	0.28	0.28	0.75
2	29	True	f	f	0.0180305829999269	1	-35.0	-40.0	-5.0	SE	50	(358, 358)	0.28	0.28	0.75
2	29	True	f	f	0.1497466250002617	1	-35.0	-40.0	-5.0	NW	50	(358, 358)	0.28	0.28	0.75
2	29	True	f	f	0.1327414580009644	1	-35.0	-40.0	-5.0	SE	50	(358, 358)	0.28	0.28	0.75
2	29	True	j	j	0.0569584170007146	1	-35.0	-30.0	5.0	SE	50	(358, 358)	0.28	0.28	0.75
2	29	True	j	j	0.0520105420000618	1	-35.0	-30.0	5.0	SE	50	(358, 358)	0.28	0.28	0.75
2	29	True	f	f	0.0959375000020372	1	-35.0	-40.0	-5.0	NW	50	(358, 358)	0.28	0.28	0.75
2	29	True	j	j	0.0571892090010806	1	-35.0	-30.0	5.0	SE	50	(358, 358)	0.28	0.28	0.75
2	29	True	f	f	0.0295259999984409	1	-35.0	-40.0	-5.0	NW	50	(358, 358)	0.28	0.28	0.75
2	29	True	j	j	0.1269680410041473	1	-35.0	-30.0	5.0	SE	50	(358, 358)	0.28	0.28	0.75
2	29	True	j	j	0.0667365419940324	1	-35.0	-30.0	5.0	SE	50	(358, 358)	0.28	0.28	0.75
2	29	True	f	f	0.1226874999993015	1	-35.0	-40.0	-5.0	NW	50	(358, 358)	0.28	0.28	0.75
2	29	True	j	j	0.0723030409935745	1	-35.0	-30.0	5.0	SE	50	(358, 358)	0.28	0.28	0.75
2	29	True	j	j	0.2066793330013752	1	-35.0	-30.0	5.0	SE	50	(358, 358)	0.28	0.28	0.75
2	29	True	j	j	0.0718116669959272	1	-35.0	-30.0	5.0	SE	50	(358, 358)	0.28	0.28	0.75
2	29	True	f	j	0.1737882919987896	0	-35.0	-40.0	-5.0	SE	50	(358, 358)	0.28	0.28	0.75
2	29	True	f	f	0.1005009159998735	1	-35.0	-40.0	-5.0	SE	50	(358, 358)	0.28	0.28	0.75
2	29	True	f	f	0.1222676250035874	1	-35.0	-40.0	-5.0	SE	50	(358, 358)	0.28	0.28	0.75
2	29	True	f	f	0.1055618329992285	1	-35.0	-40.0	-5.0	NW	50	(358, 358)	0.28	0.28	0.75
2	29	True	j	j	0.055403499995009	1	-35.0	-30.0	5.0	NW	50	(358, 358)	0.28	0.28	0.75
2	29	True	f	f	0.0687467079987982	1	-35.0	-40.0	-5.0	SE	50	(358, 358)	0.28	0.28	0.75
2	29	True	j	j	0.0656072910060174	1	-35.0	-30.0	5.0	SE	50	(358, 358)	0.28	0.28	0.75
2	29	True	j	j	0.142828666997957	1	-35.0	-30.0	5.0	NW	50	(358, 358)	0.28	0.28	0.75
2	29	True	j	j	0.1535480419988744	1	-35.0	-30.0	5.0	NW	50	(358, 358)	0.28	0.28	0.75
2	29	True	f	f	0.0707637090017669	1	-35.0	-40.0	-5.0	SE	50	(358, 358)	0.28	0.28	0.75
2	29	True	f	f	0.4519668339999043	1	-35.0	-40.0	-5.0	NW	50	(358, 358)	0.28	0.28	0.75
2	29	True	j	j	0.0377159999989089	1	-35.0	-30.0	5.0	SE	50	(358, 358)	0.28	0.28	0.75
2	29	True	j	j	0.0066783340007532	1	-35.0	-30.0	5.0	SE	50	(358, 358)	0.28	0.28	0.75
2	29	True	f	j	0.2891959170010523	0	-35.0	-40.0	-5.0	SE	50	(358, 358)	0.28	0.28	0.75
2	29	True	j	j	0.0464286249989527	1	-35.0	-30.0	5.0	NW	50	(358, 358)	0.28	0.28	0.75
2	29	True	j	j	0.0251720840024063	1	-35.0	-30.0	5.0	NW	50	(358, 358)	0.28	0.28	0.75
2	29	True	j	j	0.0265407080005388	1	-35.0	-30.0	5.0	SE	50	(358, 358)	0.28	0.28	0.75
2	29	True	j	j	0.0660070829981123	1	-35.0	-30.0	5.0	SE	50	(358, 358)	0.28	0.28	0.75
2	29	True	f	f	0.0930129999978817	1	-35.0	-40.0	-5.0	NW	50	(358, 358)	0.28	0.28	0.75
2	29	True	f	f	0.1256962090046727	1	-35.0	-40.0	-5.0	NW	50	(358, 358)	0.28	0.28	0.75
2	29	True	j	j	0.0130551250040298	1	-35.0	-30.0	5.0	NW	50	(358, 358)	0.28	0.28	0.75
2	29	True	j	j	0.1548177090007811	1	-35.0	-30.0	5.0	SE	50	(358, 358)	0.28	0.28	0.75
2	29	True	f	f	0.0828209579995018	1	-35.0	-40.0	-5.0	SE	50	(358, 358)	0.28	0.28	0.75
2	29	True	j	j	0.1223523340013343	1	-35.0	-30.0	5.0	NW	50	(358, 358)	0.28	0.28	0.75
2	29	True	f	f	0.0035549999956856	1	-35.0	-40.0	-5.0	SE	50	(358, 358)	0.28	0.28	0.75
2	29	True	f	f	0.3175985830021091	1	-35.0	-40.0	-5.0	SE	50	(358, 358)	0.28	0.28	0.75
2	29	True	f	f	0.1429057080022175	1	-35.0	-40.0	-5.0	SE	50	(358, 358)	0.28	0.28	0.75
2	29	True	j	j	0.0652689170019584	1	-35.0	-30.0	5.0	SE	50	(358, 358)	0.28	0.28	0.75
2	29	True	f	f	0.2126712089957436	1	-35.0	-40.0	-5.0	NW	50	(358, 358)	0.28	0.28	0.75
2	29	True	j	j	0.0732948329969076	1	-35.0	-30.0	5.0	SE	50	(358, 358)	0.28	0.28	0.75
2	29	True	j	j	0.0675764999978127	1	-35.0	-30.0	5.0	NW	50	(358, 358)	0.28	0.28	0.75
2	29	True	f	f	0.3843782499970984	1	-35.0	-40.0	-5.0	NW	50	(358, 358)	0.28	0.28	0.75
2	29	True	f	f	0.0867183330046827	1	-35.0	-40.0	-5.0	NW	50	(358, 358)	0.28	0.28	0.75
2	29	True	j	j	0.034595207995153	1	-35.0	-30.0	5.0	SE	50	(358, 358)	0.28	0.28	0.75
2	29	True	j	j	0.0993902500049443	1	-35.0	-30.0	5.0	NW	50	(358, 358)	0.28	0.28	0.75
2	29	True	f	f	0.1290359159975196	1	-35.0	-40.0	-5.0	NW	50	(358, 358)	0.28	0.28	0.75
2	29	True	j	j	0.003548957996827	1	-35.0	-30.0	5.0	NW	50	(358, 358)	0.28	0.28	0.75
2	29	True	j	j	0.1422647499930462	1	-35.0	-30.0	5.0	SE	50	(358, 358)	0.28	0.28	0.75
2	29	True	f	f	0.0217380829999456	1	-35.0	-40.0	-5.0	SE	50	(358, 358)	0.28	0.28	0.75
2	29	True	j	j	0.0288027499991585	1	-35.0	-30.0	5.0	SE	50	(358, 358)	0.28	0.28	0.75
2	29	True	f	f	0.202559958997881	1	-35.0	-40.0	-5.0	SE	50	(358, 358)	0.28	0.28	0.75
2	29	True	f	f	0.0069112919954932	1	-35.0	-40.0	-5.0	NW	50	(358, 358)	0.28	0.28	0.75
2	29	True	j	j	0.0709683340028277	1	-35.0	-30.0	5.0	SE	50	(358, 358)	0.28	0.28	0.75
2	29	True	j	j	0.2658460000020568	1	-35.0	-30.0	5.0	SE	50	(358, 358)	0.28	0.28	0.75
2	29	True	j	j	0.1381474579975474	1	-35.0	-30.0	5.0	SE	50	(358, 358)	0.28	0.28	0.75
2	29	True	j	j	0.1467163749985047	1	-35.0	-30.0	5.0	NW	50	(358, 358)	0.28	0.28	0.75
2	29	True	f	f	0.1385747919994173	1	-35.0	-40.0	-5.0	SE	50	(358, 358)	0.28	0.28	0.75
2	29	True	f	f	0.2545119580026949	1	-35.0	-40.0	-5.0	NW	50	(358, 358)	0.28	0.28	0.75
2	29	True	f	f	0.0101808749968768	1	-35.0	-40.0	-5.0	SE	50	(358, 358)	0.28	0.28	0.75
2	29	True	f	f	0.0414074169966625	1	-35.0	-40.0	-5.0	NW	50	(358, 358)	0.28	0.28	0.75
2	29	True	f	f	0.0525855410014628	1	-35.0	-40.0	-5.0	NW	50	(358, 358)	0.28	0.28	0.75
2	29	True	j	j	0.0800658750013099	1	-35.0	-30.0	5.0	SE	50	(358, 358)	0.28	0.28	0.75
2	29	True	j	j	0.0770424590009497	1	-35.0	-30.0	5.0	NW	50	(358, 358)	0.28	0.28	0.75
2	29	True	j	j	0.0290784159951726	1	-35.0	-30.0	5.0	NW	50	(358, 358)	0.28	0.28	0.75
2	29	True	j	j	0.0444477909986744	1	-35.0	-30.0	5.0	NW	50	(358, 358)	0.28	0.28	0.75
2	29	True	j	j	0.0912274169968441	1	-35.0	-30.0	5.0	NW	50	(358, 358)	0.28	0.28	0.75
2	29	True	f	f	0.2375741659998311	1	-35.0	-40.0	-5.0	SE	50	(358, 358)	0.28	0.28	0.75
2	29	True	j	j	0.0231148339953506	1	-35.0	-30.0	5.0	SE	50	(358, 358)	0.28	0.28	0.75
2	29	True	f	f	0.1726889170022332	1	-35.0	-40.0	-5.0	SE	50	(358, 358)	0.28	0.28	0.75
2	29	True	f	f	0.0991389999981038	1	-35.0	-40.0	-5.0	SE	50	(358, 358)	0.28	0.28	0.75
2	29	True	f	f	0.0253640419978182	1	-35.0	-40.0	-5.0	NW	50	(358, 358)	0.28	0.28	0.75
2	29	True	f	f	0.0051474580031936	1	-35.0	-40.0	-5.0	NW	50	(358, 358)	0.28	0.28	0.75
2	29	True	j	j	0.1244285840002703	1	-35.0	-30.0	5.0	SE	50	(358, 358)	0.28	0.28	0.75
2	29	True	j	j	0.1190990830000373	1	-35.0	-30.0	5.0	SE	50	(358, 358)	0.28	0.28	0.75
2	29	True	f	f	0.0979149170016171	1	-35.0	-40.0	-5.0	SE	50	(358, 358)	0.28	0.28	0.75
2	29	True	f	f	0.1323401250047027	1	-35.0	-40.0	-5.0	SE	50	(358, 358)	0.28	0.28	0.75
2	29	True	j	j	0.0549081659992225	1	-35.0	-30.0	5.0	SE	50	(358, 358)	0.28	0.28	0.75
2	29	True	f	f	0.029384667002887	1	-35.0	-40.0	-5.0	NW	50	(358, 358)	0.28	0.28	0.75
2	29	True	j	j	0.0556028330029221	1	-35.0	-30.0	5.0	SE	50	(358, 358)	0.28	0.28	0.75
2	29	True	j	j	0.1532870829978492	1	-35.0	-30.0	5.0	SE	50	(358, 358)	0.28	0.28	0.75
2	29	True	j	j	0.0834176669959561	1	-35.0	-30.0	5.0	SE	50	(358, 358)	0.28	0.28	0.75
2	29	True	f	f	0.125261709006736	1	-35.0	-40.0	-5.0	NW	50	(358, 358)	0.28	0.28	0.75
2	29	True	f	f	0.0768253750065923	1	-35.0	-40.0	-5.0	NW	50	(358, 358)	0.28	0.28	0.75
2	29	True	f	f	0.0306672500009881	1	-35.0	-40.0	-5.0	SE	50	(358, 358)	0.28	0.28	0.75
2	29	True	f	f	0.0818089160020463	1	-35.0	-40.0	-5.0	NW	50	(358, 358)	0.28	0.28	0.75
2	29	True	f	f	0.1587360839985194	1	-35.0	-40.0	-5.0	SE	50	(358, 358)	0.28	0.28	0.75
2	29	True	f	f	0.4057022080014576	1	-35.0	-40.0	-5.0	NW	50	(358, 358)	0.28	0.28	0.75
2	29	True	f	f	0.0032807500028866	1	-35.0	-40.0	-5.0	SE	50	(358, 358)	0.28	0.28	0.75
2	29	True	f	f	0.0357827080006245	1	-35.0	-40.0	-5.0	SE	50	(358, 358)	0.28	0.28	0.75
2	29	True	j	j	0.1097769170009996	1	-35.0	-30.0	5.0	SE	50	(358, 358)	0.28	0.28	0.75
2	29	True	j	j	0.068850208997901	1	-35.0	-30.0	5.0	SE	50	(358, 358)	0.28	0.28	0.75
2	29	True	f	f	0.1162964999966789	1	-35.0	-40.0	-5.0	SE	50	(358, 358)	0.28	0.28	0.75
2	29	True	f	f	0.0187038330041104	1	-35.0	-40.0	-5.0	SE	50	(358, 358)	0.28	0.28	0.75
2	29	True	j	j	0.0687387500001932	1	-35.0	-30.0	5.0	NW	50	(358, 358)	0.28	0.28	0.75
2	29	True	j	j	0.1666642919954029	1	-35.0	-30.0	5.0	NW	50	(358, 358)	0.28	0.28	0.75
2	29	True	f	f	0.0025445420033065	1	-35.0	-40.0	-5.0	SE	50	(358, 358)	0.28	0.28	0.75
2	29	True	f	f	0.2145477919984841	1	-35.0	-40.0	-5.0	NW	50	(358, 358)	0.28	0.28	0.75
2	29	True	f	f	0.0195446670040837	1	-35.0	-40.0	-5.0	NW	50	(358, 358)	0.28	0.28	0.75
2	29	True	j	j	0.1227837499973247	1	-35.0	-30.0	5.0	SE	50	(358, 358)	0.28	0.28	0.75
2	29	True	f	j	1.5726881250011502	0	-35.0	-40.0	-5.0	NW	50	(358, 358)	0.28	0.28	0.75
2	29	True	j	j	0.1442355830004089	1	-35.0	-30.0	5.0	NW	50	(358, 358)	0.28	0.28	0.75
2	29	True	f	f	0.0291808749971096	1	-35.0	-40.0	-5.0	NW	50	(358, 358)	0.28	0.28	0.75
2	29	True	f	f	0.046523499993782	1	-35.0	-40.0	-5.0	SE	50	(358, 358)	0.28	0.28	0.75
2	29	True	f	f	0.1426252919991384	1	-35.0	-40.0	-5.0	SE	50	(358, 358)	0.28	0.28	0.75
2	29	True	f	f	0.0653238329978194	1	-35.0	-40.0	-5.0	NW	50	(358, 358)	0.28	0.28	0.75
2	29	True	f	f	0.0750659170007566	1	-35.0	-40.0	-5.0	SE	50	(358, 358)	0.28	0.28	0.75
2	29	True	f	f	0.0608012079974287	1	-35.0	-40.0	-5.0	SE	50	(358, 358)	0.28	0.28	0.75
2	29	True	j	j	0.0338881249990663	1	-35.0	-30.0	5.0	NW	50	(358, 358)	0.28	0.28	0.75
2	29	True	f	f	0.0980296250054379	1	-35.0	-40.0	-5.0	SE	50	(358, 358)	0.28	0.28	0.75
2	29	True	j	j	0.0352974170018569	1	-35.0	-30.0	5.0	NW	50	(358, 358)	0.28	0.28	0.75
2	29	True	f	f	0.1293471669996506	1	-35.0	-40.0	-5.0	NW	50	(358, 358)	0.28	0.28	0.75
2	29	True	f	f	0.1031378749976283	1	-35.0	-40.0	-5.0	SE	50	(358, 358)	0.28	0.28	0.75
2	29	True	j	j	0.0881212079984834	1	-35.0	-30.0	5.0	NW	50	(358, 358)	0.28	0.28	0.75
2	29	True	j	j	0.3328941250001662	1	-35.0	-30.0	5.0	NW	50	(358, 358)	0.28	0.28	0.75
2	29	True	j	j	0.0346132080012466	1	-35.0	-30.0	5.0	SE	50	(358, 358)	0.28	0.28	0.75
2	29	True	j	j	0.1176225829985924	1	-35.0	-30.0	5.0	NW	50	(358, 358)	0.28	0.28	0.75
2	29	True	f	f	0.0175479160025133	1	-35.0	-40.0	-5.0	SE	50	(358, 358)	0.28	0.28	0.75
2	29	True	f	f	0.0822543750036857	1	-35.0	-40.0	-5.0	NW	50	(358, 358)	0.28	0.28	0.75
2	29	True	f	f	0.0193785000010393	1	-35.0	-40.0	-5.0	SE	50	(358, 358)	0.28	0.28	0.75
2	29	True	f	f	0.0035017920017708	1	-35.0	-40.0	-5.0	NW	50	(358, 358)	0.28	0.28	0.75
2	29	True	f	f	0.1445033750060247	1	-35.0	-40.0	-5.0	NW	50	(358, 358)	0.28	0.28	0.75
2	29	True	f	f	0.3997560839998186	1	-35.0	-40.0	-5.0	NW	50	(358, 358)	0.28	0.28	0.75
2	29	True	j	j	0.0281459999969229	1	-35.0	-30.0	5.0	NW	50	(358, 358)	0.28	0.28	0.75
2	29	True	f	f	0.2200024159974418	1	-35.0	-40.0	-5.0	NW	50	(358, 358)	0.28	0.28	0.75
2	29	True	f	f	0.0931420420020003	1	-35.0	-40.0	-5.0	NW	50	(358, 358)	0.28	0.28	0.75
2	29	True	f	f	0.0259816669931751	1	-35.0	-40.0	-5.0	SE	50	(358, 358)	0.28	0.28	0.75
2	29	True	f	j	0.3332902919937623	0	-35.0	-40.0	-5.0	SE	50	(358, 358)	0.28	0.28	0.75
2	29	True	f	f	0.2109706669943989	1	-35.0	-40.0	-5.0	SE	50	(358, 358)	0.28	0.28	0.75
2	29	True	j	j	0.1299329579996992	1	-35.0	-30.0	5.0	SE	50	(358, 358)	0.28	0.28	0.75
2	29	True	f	f	0.1426494999977876	1	-35.0	-40.0	-5.0	SE	50	(358, 358)	0.28	0.28	0.75
2	29	True	f	f	0.1503556250027031	1	-35.0	-40.0	-5.0	NW	50	(358, 358)	0.28	0.28	0.75
2	29	True	j	j	0.080769499996677	1	-35.0	-30.0	5.0	NW	50	(358, 358)	0.28	0.28	0.75
2	29	True	j	j	0.051844624998921	1	-35.0	-30.0	5.0	NW	50	(358, 358)	0.28	0.28	0.75
2	29	True	j	j	0.0048106670001288	1	-35.0	-30.0	5.0	SE	50	(358, 358)	0.28	0.28	0.75
2	29	True	f	f	0.0037080840047565	1	-35.0	-40.0	-5.0	SE	50	(358, 358)	0.28	0.28	0.75
2	29	True	f	f	0.0858135000016773	1	-35.0	-40.0	-5.0	NW	50	(358, 358)	0.28	0.28	0.75
2	29	True	f	f	0.0325255829957313	1	-35.0	-40.0	-5.0	NW	50	(358, 358)	0.28	0.28	0.75
2	29	True	f	f	0.0150072079995879	1	-35.0	-40.0	-5.0	NW	50	(358, 358)	0.28	0.28	0.75
2	29	True	j	j	0.0824622500003897	1	-35.0	-30.0	5.0	NW	50	(358, 358)	0.28	0.28	0.75
2	29	True	j	j	0.1061411669943481	1	-35.0	-30.0	5.0	SE	50	(358, 358)	0.28	0.28	0.75
2	29	True	f	f	0.100329041997611	1	-35.0	-40.0	-5.0	SE	50	(358, 358)	0.28	0.28	0.75
2	29	True	j	j	0.1540910419935244	1	-35.0	-30.0	5.0	NW	50	(358, 358)	0.28	0.28	0.75
2	29	True	j	j	0.0560525000037159	1	-35.0	-30.0	5.0	SE	50	(358, 358)	0.28	0.28	0.75
2	29	True	f	f	0.0928873750017373	1	-35.0	-40.0	-5.0	SE	50	(358, 358)	0.28	0.28	0.75
2	29	True	j	j	0.005928832993959	1	-35.0	-30.0	5.0	NW	50	(358, 358)	0.28	0.28	0.75
2	29	True	j	j	0.0623346669963211	1	-35.0	-30.0	5.0	NW	50	(358, 358)	0.28	0.28	0.75
2	29	True	j	j	0.0917848750032135	1	-35.0	-30.0	5.0	SE	50	(358, 358)	0.28	0.28	0.75
2	29	True	j	j	0.0760607080010231	1	-35.0	-30.0	5.0	NW	50	(358, 358)	0.28	0.28	0.75
2	29	True	j	j	0.011712332998286	1	-35.0	-30.0	5.0	SE	50	(358, 358)	0.28	0.28	0.75
2	29	True	f	f	0.1627754590008407	1	-35.0	-40.0	-5.0	NW	50	(358, 358)	0.28	0.28	0.75
2	29	True	f	f	0.1351042499954928	1	-35.0	-40.0	-5.0	NW	50	(358, 358)	0.28	0.28	0.75
2	29	True	f	f	0.0760694580021663	1	-35.0	-40.0	-5.0	SE	50	(358, 358)	0.28	0.28	0.75
2	29	True	f	f	0.0823622079988126	1	-35.0	-40.0	-5.0	NW	50	(358, 358)	0.28	0.28	0.75
2	29	True	f	f	0.1957241670024814	1	-35.0	-40.0	-5.0	SE	50	(358, 358)	0.28	0.28	0.75
2	29	True	f	f	0.0362941249986761	1	-35.0	-40.0	-5.0	SE	50	(358, 358)	0.28	0.28	0.75
2	29	True	j	j	0.1065479589960887	1	-35.0	-30.0	5.0	NW	50	(358, 358)	0.28	0.28	0.75
2	29	True	f	f	0.1338844170022639	1	-35.0	-40.0	-5.0	SE	50	(358, 358)	0.28	0.28	0.75
2	29	True	f	f	0.0760151249996852	1	-35.0	-40.0	-5.0	SE	50	(358, 358)	0.28	0.28	0.75
2	29	True	f	f	0.0031644999980926	1	-35.0	-40.0	-5.0	SE	50	(358, 358)	0.28	0.28	0.75
2	29	True	f	f	0.1069362080015707	1	-35.0	-40.0	-5.0	NW	50	(358, 358)	0.28	0.28	0.75
2	29	True	j	j	0.0699189589940942	1	-35.0	-30.0	5.0	NW	50	(358, 358)	0.28	0.28	0.75
2	29	True	j	j	0.1236695410043466	1	-35.0	-30.0	5.0	NW	50	(358, 358)	0.28	0.28	0.75
2	29	True	f	f	0.2366809160012053	1	-35.0	-40.0	-5.0	SE	50	(358, 358)	0.28	0.28	0.75
2	29	True	j	j	0.0123574579993146	1	-35.0	-30.0	5.0	NW	50	(358, 358)	0.28	0.28	0.75
2	29	True	f	f	0.3750350830014213	1	-35.0	-40.0	-5.0	NW	50	(358, 358)	0.28	0.28	0.75
2	29	True	j	j	0.0437345830068807	1	-35.0	-30.0	5.0	SE	50	(358, 358)	0.28	0.28	0.75
2	29	True	j	j	0.3770672499958891	1	-35.0	-30.0	5.0	SE	50	(358, 358)	0.28	0.28	0.75
2	29	True	f	f	0.2007945000004838	1	-35.0	-40.0	-5.0	NW	50	(358, 358)	0.28	0.28	0.75
2	29	True	f	f	0.0106265830036136	1	-35.0	-40.0	-5.0	NW	50	(358, 358)	0.28	0.28	0.75
2	29	True	f	f	0.0284295829987968	1	-35.0	-40.0	-5.0	NW	50	(358, 358)	0.28	0.28	0.75
2	29	True	j	j	0.025208166000084	1	-35.0	-30.0	5.0	NW	50	(358, 358)	0.28	0.28	0.75
2	29	True	f	f	0.2364481659969897	1	-35.0	-40.0	-5.0	SE	50	(358, 358)	0.28	0.28	0.75
2	29	True	j	j	0.1403655410031206	1	-35.0	-30.0	5.0	NW	50	(358, 358)	0.28	0.28	0.75
2	29	True	j	j	0.157429625003715	1	-35.0	-30.0	5.0	NW	50	(358, 358)	0.28	0.28	0.75
2	29	True	j	j	0.01410183400003	1	-35.0	-30.0	5.0	SE	50	(358, 358)	0.28	0.28	0.75
2	29	True	j	j	0.0263070829969365	1	-35.0	-30.0	5.0	SE	50	(358, 358)	0.28	0.28	0.75
2	29	True	j	j	0.0533411249998607	1	-35.0	-30.0	5.0	NW	50	(358, 358)	0.28	0.28	0.75
2	29	True	j	j	0.0044458330012275	1	-35.0	-30.0	5.0	SE	50	(358, 358)	0.28	0.28	0.75
2	29	True	f	f	0.0692261250005685	1	-35.0	-40.0	-5.0	SE	50	(358, 358)	0.28	0.28	0.75
2	29	True	f	f	0.0594181669948739	1	-35.0	-40.0	-5.0	NW	50	(358, 358)	0.28	0.28	0.75
2	29	True	f	f	0.1247846670012222	1	-35.0	-40.0	-5.0	SE	50	(358, 358)	0.28	0.28	0.75
2	29	True	j	j	0.0332002499999362	1	-35.0	-30.0	5.0	SE	50	(358, 358)	0.28	0.28	0.75
2	29	True	f	j	0.1629842080001253	0	-35.0	-40.0	-5.0	SE	50	(358, 358)	0.28	0.28	0.75
2	29	True	f	f	0.0244359589996747	1	-35.0	-40.0	-5.0	NW	50	(358, 358)	0.28	0.28	0.75
2	29	True	j	j	0.0591382080019684	1	-35.0	-30.0	5.0	SE	50	(358, 358)	0.28	0.28	0.75
2	29	True	f	j	0.2494383329976699	0	-35.0	-40.0	-5.0	SE	50	(358, 358)	0.28	0.28	0.75
