# Supplementary material for: The curriculum effect in visual learning: The role of readout dimensionality
Source: PLoS Comput Biol. 2026 Jul 24;22(7):e1014553. doi: 10.1371/journal.pcbi.1014553 (PMC13432104; doi:10.1371/journal.pcbi.1014553)
Supplement: S1 Data — (ZIP) [file pcbi.1014553.s009.zip › Data_Final_for_Repository/Sequential_subjects/Subject002/20241106_Subject002_SEQ_Day_3.csv]

Participant ID	Age	Train	Correct Response	Response	Response time (s)	Correct	Reference Angle (deg)	Orientation (deg)	Angle Separation (deg)	Corner	Viewing Distance (cm)	Stimulus Size (px)	Fixation Time	Probe Time	Cue Time
2	29	True	j	j	0.1166757920000236	1	-35.0	-34.0	1.0	NW	50	(358, 358)	0.28	0.28	0.75
2	29	True	f	f	0.1731232500023907	1	-35.0	-36.0	-1.0	NW	50	(358, 358)	0.28	0.28	0.75
2	29	True	f	f	0.4369755829975474	1	-35.0	-36.0	-1.0	NW	50	(358, 358)	0.28	0.28	0.75
2	29	True	f	f	0.1039040830000885	1	-35.0	-36.0	-1.0	NW	50	(358, 358)	0.28	0.28	0.75
2	29	True	j	j	0.3259586669955752	1	-35.0	-34.0	1.0	SE	50	(358, 358)	0.28	0.28	0.75
2	29	True	f	f	0.0495750420013791	1	-35.0	-36.0	-1.0	SE	50	(358, 358)	0.28	0.28	0.75
2	29	True	f	f	0.0216441670054337	1	-35.0	-36.0	-1.0	NW	50	(358, 358)	0.28	0.28	0.75
2	29	True	j	f	0.101349124997796	0	-35.0	-34.0	1.0	NW	50	(358, 358)	0.28	0.28	0.75
2	29	True	f	j	0.1932596670012571	0	-35.0	-36.0	-1.0	SE	50	(358, 358)	0.28	0.28	0.75
2	29	True	j	f	0.0873830830023507	0	-35.0	-34.0	1.0	NW	50	(358, 358)	0.28	0.28	0.75
2	29	True	j	j	0.5361886250029784	1	-35.0	-34.0	1.0	NW	50	(358, 358)	0.28	0.28	0.75
2	29	True	f	j	0.0538142079967656	0	-35.0	-36.0	-1.0	SE	50	(358, 358)	0.28	0.28	0.75
2	29	True	j	f	0.3783672499994281	0	-35.0	-34.0	1.0	NW	50	(358, 358)	0.28	0.28	0.75
2	29	True	f	j	1.2472959169972455	0	-35.0	-36.0	-1.0	SE	50	(358, 358)	0.28	0.28	0.75
2	29	True	f	f	0.0224588330020196	1	-35.0	-36.0	-1.0	NW	50	(358, 358)	0.28	0.28	0.75
2	29	True	j	f	0.2554594159955741	0	-35.0	-34.0	1.0	SE	50	(358, 358)	0.28	0.28	0.75
2	29	True	j	j	0.0099070419964846	1	-35.0	-34.0	1.0	SE	50	(358, 358)	0.28	0.28	0.75
2	29	True	j	f	0.0424030830035917	0	-35.0	-34.0	1.0	NW	50	(358, 358)	0.28	0.28	0.75
2	29	True	j	j	0.4258223330034525	1	-35.0	-34.0	1.0	NW	50	(358, 358)	0.28	0.28	0.75
2	29	True	f	f	0.0201120830024592	1	-35.0	-36.0	-1.0	NW	50	(358, 358)	0.28	0.28	0.75
2	29	True	f	j	0.4373460419956245	0	-35.0	-36.0	-1.0	SE	50	(358, 358)	0.28	0.28	0.75
2	29	True	j	j	0.0098726249998435	1	-35.0	-34.0	1.0	NW	50	(358, 358)	0.28	0.28	0.75
2	29	True	j	j	0.307762125004956	1	-35.0	-34.0	1.0	NW	50	(358, 358)	0.28	0.28	0.75
2	29	True	j	j	0.3688657909951871	1	-35.0	-34.0	1.0	SE	50	(358, 358)	0.28	0.28	0.75
2	29	True	j	j	0.0203811669998685	1	-35.0	-34.0	1.0	NW	50	(358, 358)	0.28	0.28	0.75
2	29	True	j	j	0.1625499579968163	1	-35.0	-34.0	1.0	NW	50	(358, 358)	0.28	0.28	0.75
2	29	True	f	j	0.6495812920038588	0	-35.0	-36.0	-1.0	NW	50	(358, 358)	0.28	0.28	0.75
2	29	True	j	j	0.1387717500037979	1	-35.0	-34.0	1.0	NW	50	(358, 358)	0.28	0.28	0.75
2	29	True	f	f	0.2807512910003424	1	-35.0	-36.0	-1.0	NW	50	(358, 358)	0.28	0.28	0.75
2	29	True	j	j	0.1353676660000928	1	-35.0	-34.0	1.0	NW	50	(358, 358)	0.28	0.28	0.75
2	29	True	f	j	0.696950375000597	0	-35.0	-36.0	-1.0	NW	50	(358, 358)	0.28	0.28	0.75
2	29	True	j	j	0.0254120829995372	1	-35.0	-34.0	1.0	NW	50	(358, 358)	0.28	0.28	0.75
2	29	True	j	j	0.398711457994068	1	-35.0	-34.0	1.0	NW	50	(358, 358)	0.28	0.28	0.75
2	29	True	j	j	0.1936312079997151	1	-35.0	-34.0	1.0	SE	50	(358, 358)	0.28	0.28	0.75
2	29	True	f	j	0.5394992910005385	0	-35.0	-36.0	-1.0	NW	50	(358, 358)	0.28	0.28	0.75
2	29	True	f	j	0.1839914590018452	0	-35.0	-36.0	-1.0	NW	50	(358, 358)	0.28	0.28	0.75
2	29	True	j	j	0.0202416250031092	1	-35.0	-34.0	1.0	NW	50	(358, 358)	0.28	0.28	0.75
2	29	True	j	f	0.6176209170007496	0	-35.0	-34.0	1.0	NW	50	(358, 358)	0.28	0.28	0.75
2	29	True	f	f	0.0194950829973095	1	-35.0	-36.0	-1.0	NW	50	(358, 358)	0.28	0.28	0.75
2	29	True	f	j	0.1422048330059624	0	-35.0	-36.0	-1.0	NW	50	(358, 358)	0.28	0.28	0.75
2	29	True	j	j	0.0903196669969474	1	-35.0	-34.0	1.0	NW	50	(358, 358)	0.28	0.28	0.75
2	29	True	j	j	0.3814060410004458	1	-35.0	-34.0	1.0	NW	50	(358, 358)	0.28	0.28	0.75
2	29	True	j	j	0.0042296660030842	1	-35.0	-34.0	1.0	NW	50	(358, 358)	0.28	0.28	0.75
2	29	True	j	j	0.4368645420036046	1	-35.0	-34.0	1.0	SE	50	(358, 358)	0.28	0.28	0.75
2	29	True	j	j	0.0528999580055824	1	-35.0	-34.0	1.0	NW	50	(358, 358)	0.28	0.28	0.75
2	29	True	f	f	0.017764124997484	1	-35.0	-36.0	-1.0	SE	50	(358, 358)	0.28	0.28	0.75
2	29	True	f	f	0.0567117500031599	1	-35.0	-36.0	-1.0	NW	50	(358, 358)	0.28	0.28	0.75
2	29	True	f	f	0.1397029170038877	1	-35.0	-36.0	-1.0	SE	50	(358, 358)	0.28	0.28	0.75
2	29	True	f	j	0.0384397500019986	0	-35.0	-36.0	-1.0	NW	50	(358, 358)	0.28	0.28	0.75
2	29	True	f	f	0.0278625410064705	1	-35.0	-36.0	-1.0	SE	50	(358, 358)	0.28	0.28	0.75
2	29	True	f	f	0.5992465420058579	1	-35.0	-36.0	-1.0	SE	50	(358, 358)	0.28	0.28	0.75
2	29	True	j	j	0.285192499999539	1	-35.0	-34.0	1.0	SE	50	(358, 358)	0.28	0.28	0.75
2	29	True	j	j	0.0118153750008787	1	-35.0	-34.0	1.0	NW	50	(358, 358)	0.28	0.28	0.75
2	29	True	f	j	0.009187000003294	0	-35.0	-36.0	-1.0	SE	50	(358, 358)	0.28	0.28	0.75
2	29	True	f	f	0.3342283330057398	1	-35.0	-36.0	-1.0	SE	50	(358, 358)	0.28	0.28	0.75
2	29	True	j	j	0.0542359579994808	1	-35.0	-34.0	1.0	NW	50	(358, 358)	0.28	0.28	0.75
2	29	True	f	f	0.2508272920022136	1	-35.0	-36.0	-1.0	NW	50	(358, 358)	0.28	0.28	0.75
2	29	True	f	f	0.2079630000007455	1	-35.0	-36.0	-1.0	SE	50	(358, 358)	0.28	0.28	0.75
2	29	True	f	j	0.1306692090001888	0	-35.0	-36.0	-1.0	SE	50	(358, 358)	0.28	0.28	0.75
2	29	True	f	f	0.1638969169944175	1	-35.0	-36.0	-1.0	SE	50	(358, 358)	0.28	0.28	0.75
2	29	True	f	j	0.3875624579959549	0	-35.0	-36.0	-1.0	SE	50	(358, 358)	0.28	0.28	0.75
2	29	True	f	f	0.4257156250023399	1	-35.0	-36.0	-1.0	SE	50	(358, 358)	0.28	0.28	0.75
2	29	True	j	j	0.1844806250010151	1	-35.0	-34.0	1.0	NW	50	(358, 358)	0.28	0.28	0.75
2	29	True	f	j	1.0157942500009085	0	-35.0	-36.0	-1.0	SE	50	(358, 358)	0.28	0.28	0.75
2	29	True	f	f	0.1405108330000075	1	-35.0	-36.0	-1.0	SE	50	(358, 358)	0.28	0.28	0.75
2	29	True	f	f	0.0774725000010221	1	-35.0	-36.0	-1.0	NW	50	(358, 358)	0.28	0.28	0.75
2	29	True	f	f	0.1932464170022285	1	-35.0	-36.0	-1.0	NW	50	(358, 358)	0.28	0.28	0.75
2	29	True	j	f	0.0659205000047222	0	-35.0	-34.0	1.0	NW	50	(358, 358)	0.28	0.28	0.75
2	29	True	f	f	0.0365812500022002	1	-35.0	-36.0	-1.0	NW	50	(358, 358)	0.28	0.28	0.75
2	29	True	j	j	0.0589900420018238	1	-35.0	-34.0	1.0	NW	50	(358, 358)	0.28	0.28	0.75
2	29	True	f	j	0.1332573330000741	0	-35.0	-36.0	-1.0	SE	50	(358, 358)	0.28	0.28	0.75
2	29	True	j	j	0.0744512079982087	1	-35.0	-34.0	1.0	SE	50	(358, 358)	0.28	0.28	0.75
2	29	True	f	f	0.2363429999968502	1	-35.0	-36.0	-1.0	SE	50	(358, 358)	0.28	0.28	0.75
2	29	True	f	j	0.8219374589971267	0	-35.0	-36.0	-1.0	NW	50	(358, 358)	0.28	0.28	0.75
2	29	True	j	f	0.2902698749967385	0	-35.0	-34.0	1.0	SE	50	(358, 358)	0.28	0.28	0.75
2	29	True	f	j	0.1763440420036204	0	-35.0	-36.0	-1.0	SE	50	(358, 358)	0.28	0.28	0.75
2	29	True	j	j	0.1069677919949754	1	-35.0	-34.0	1.0	NW	50	(358, 358)	0.28	0.28	0.75
2	29	True	f	f	0.134516291996988	1	-35.0	-36.0	-1.0	SE	50	(358, 358)	0.28	0.28	0.75
2	29	True	j	f	0.125540249995538	0	-35.0	-34.0	1.0	SE	50	(358, 358)	0.28	0.28	0.75
2	29	True	f	f	0.1249408329967991	1	-35.0	-36.0	-1.0	NW	50	(358, 358)	0.28	0.28	0.75
2	29	True	j	j	0.0295534169999882	1	-35.0	-34.0	1.0	NW	50	(358, 358)	0.28	0.28	0.75
2	29	True	j	j	0.0558600419972208	1	-35.0	-34.0	1.0	SE	50	(358, 358)	0.28	0.28	0.75
2	29	True	j	f	0.0888766670032055	0	-35.0	-34.0	1.0	SE	50	(358, 358)	0.28	0.28	0.75
2	29	True	j	j	0.0952294579983572	1	-35.0	-34.0	1.0	NW	50	(358, 358)	0.28	0.28	0.75
2	29	True	j	j	0.1653245419947779	1	-35.0	-34.0	1.0	NW	50	(358, 358)	0.28	0.28	0.75
2	29	True	f	f	0.162987042000168	1	-35.0	-36.0	-1.0	NW	50	(358, 358)	0.28	0.28	0.75
2	29	True	f	j	0.091445083002327	0	-35.0	-36.0	-1.0	SE	50	(358, 358)	0.28	0.28	0.75
2	29	True	j	j	0.1506238340007257	1	-35.0	-34.0	1.0	NW	50	(358, 358)	0.28	0.28	0.75
2	29	True	f	f	0.2788960420002695	1	-35.0	-36.0	-1.0	SE	50	(358, 358)	0.28	0.28	0.75
2	29	True	f	j	0.161812792001001	0	-35.0	-36.0	-1.0	SE	50	(358, 358)	0.28	0.28	0.75
2	29	True	j	f	0.0247411250020377	0	-35.0	-34.0	1.0	SE	50	(358, 358)	0.28	0.28	0.75
2	29	True	f	f	0.07633050000004	1	-35.0	-36.0	-1.0	NW	50	(358, 358)	0.28	0.28	0.75
2	29	True	j	j	0.3109796669959905	1	-35.0	-34.0	1.0	NW	50	(358, 358)	0.28	0.28	0.75
2	29	True	f	j	0.0233973330032313	0	-35.0	-36.0	-1.0	NW	50	(358, 358)	0.28	0.28	0.75
2	29	True	j	j	0.1831114160013385	1	-35.0	-34.0	1.0	SE	50	(358, 358)	0.28	0.28	0.75
2	29	True	f	f	0.5191316670025117	1	-35.0	-36.0	-1.0	SE	50	(358, 358)	0.28	0.28	0.75
2	29	True	j	f	0.0810359169990988	0	-35.0	-34.0	1.0	NW	50	(358, 358)	0.28	0.28	0.75
2	29	True	j	j	0.0084900830042897	1	-35.0	-34.0	1.0	SE	50	(358, 358)	0.28	0.28	0.75
2	29	True	j	j	0.1490372080006636	1	-35.0	-34.0	1.0	NW	50	(358, 358)	0.28	0.28	0.75
2	29	True	j	f	0.3320929580004303	0	-35.0	-34.0	1.0	SE	50	(358, 358)	0.28	0.28	0.75
2	29	True	j	j	0.207725209002092	1	-35.0	-34.0	1.0	SE	50	(358, 358)	0.28	0.28	0.75
2	29	True	j	j	0.5111120000001392	1	-35.0	-34.0	1.0	SE	50	(358, 358)	0.28	0.28	0.75
2	29	True	f	j	0.7614455410002847	0	-35.0	-36.0	-1.0	NW	50	(358, 358)	0.28	0.28	0.75
2	29	True	f	f	0.0262687499998719	1	-35.0	-36.0	-1.0	NW	50	(358, 358)	0.28	0.28	0.75
2	29	True	j	j	0.1396616249985527	1	-35.0	-34.0	1.0	NW	50	(358, 358)	0.28	0.28	0.75
2	29	True	f	f	0.1649950409992016	1	-35.0	-36.0	-1.0	NW	50	(358, 358)	0.28	0.28	0.75
2	29	True	f	j	0.0267424580015358	0	-35.0	-36.0	-1.0	SE	50	(358, 358)	0.28	0.28	0.75
2	29	True	j	j	0.0814374170004157	1	-35.0	-34.0	1.0	NW	50	(358, 358)	0.28	0.28	0.75
2	29	True	f	j	0.0061764589991071	0	-35.0	-36.0	-1.0	NW	50	(358, 358)	0.28	0.28	0.75
2	29	True	f	f	0.3912753330005216	1	-35.0	-36.0	-1.0	NW	50	(358, 358)	0.28	0.28	0.75
2	29	True	f	j	0.1436778339993907	0	-35.0	-36.0	-1.0	NW	50	(358, 358)	0.28	0.28	0.75
2	29	True	j	j	0.0075336250010877	1	-35.0	-34.0	1.0	SE	50	(358, 358)	0.28	0.28	0.75
2	29	True	j	j	0.3360645409993594	1	-35.0	-34.0	1.0	SE	50	(358, 358)	0.28	0.28	0.75
2	29	True	f	j	0.0884050000022398	0	-35.0	-36.0	-1.0	SE	50	(358, 358)	0.28	0.28	0.75
2	29	True	j	j	0.1881901250017108	1	-35.0	-34.0	1.0	NW	50	(358, 358)	0.28	0.28	0.75
2	29	True	j	j	0.1210911669986671	1	-35.0	-34.0	1.0	NW	50	(358, 358)	0.28	0.28	0.75
2	29	True	f	j	0.4800481660058722	0	-35.0	-36.0	-1.0	SE	50	(358, 358)	0.28	0.28	0.75
2	29	True	j	j	0.1046909580036299	1	-35.0	-34.0	1.0	SE	50	(358, 358)	0.28	0.28	0.75
2	29	True	j	j	0.0116911670047556	1	-35.0	-34.0	1.0	NW	50	(358, 358)	0.28	0.28	0.75
2	29	True	j	j	0.4197248330019647	1	-35.0	-34.0	1.0	NW	50	(358, 358)	0.28	0.28	0.75
2	29	True	f	j	0.067286082994542	0	-35.0	-36.0	-1.0	SE	50	(358, 358)	0.28	0.28	0.75
2	29	True	j	j	0.0054844170008436	1	-35.0	-34.0	1.0	SE	50	(358, 358)	0.28	0.28	0.75
2	29	True	j	j	0.010788625004352	1	-35.0	-34.0	1.0	NW	50	(358, 358)	0.28	0.28	0.75
2	29	True	f	j	0.1599778329982655	0	-35.0	-36.0	-1.0	NW	50	(358, 358)	0.28	0.28	0.75
2	29	True	f	f	0.3934090839975397	1	-35.0	-36.0	-1.0	SE	50	(358, 358)	0.28	0.28	0.75
2	29	True	j	f	0.7764966670001741	0	-35.0	-34.0	1.0	SE	50	(358, 358)	0.28	0.28	0.75
2	29	True	j	j	0.1481412919965805	1	-35.0	-34.0	1.0	NW	50	(358, 358)	0.28	0.28	0.75
2	29	True	f	f	0.4927161669984343	1	-35.0	-36.0	-1.0	NW	50	(358, 358)	0.28	0.28	0.75
2	29	True	j	f	0.4291539170008036	0	-35.0	-34.0	1.0	SE	50	(358, 358)	0.28	0.28	0.75
2	29	True	j	j	0.2376250420056749	1	-35.0	-34.0	1.0	SE	50	(358, 358)	0.28	0.28	0.75
2	29	True	f	j	0.879761458003486	0	-35.0	-36.0	-1.0	NW	50	(358, 358)	0.28	0.28	0.75
2	29	True	f	j	0.3199495420049061	0	-35.0	-36.0	-1.0	SE	50	(358, 358)	0.28	0.28	0.75
2	29	True	f	f	0.2215266249986598	1	-35.0	-36.0	-1.0	SE	50	(358, 358)	0.28	0.28	0.75
2	29	True	j	f	0.2341952919960022	0	-35.0	-34.0	1.0	NW	50	(358, 358)	0.28	0.28	0.75
2	29	True	j	j	0.0251254590039025	1	-35.0	-34.0	1.0	NW	50	(358, 358)	0.28	0.28	0.75
2	29	True	j	j	0.1986136670020641	1	-35.0	-34.0	1.0	SE	50	(358, 358)	0.28	0.28	0.75
2	29	True	f	f	0.1703901250002673	1	-35.0	-36.0	-1.0	NW	50	(358, 358)	0.28	0.28	0.75
2	29	True	f	f	0.1510855000014999	1	-35.0	-36.0	-1.0	SE	50	(358, 358)	0.28	0.28	0.75
2	29	True	f	f	0.0683520419988781	1	-35.0	-36.0	-1.0	SE	50	(358, 358)	0.28	0.28	0.75
2	29	True	j	j	0.2787009160019806	1	-35.0	-34.0	1.0	NW	50	(358, 358)	0.28	0.28	0.75
2	29	True	j	j	0.1209642910034745	1	-35.0	-34.0	1.0	NW	50	(358, 358)	0.28	0.28	0.75
2	29	True	f	j	0.1212249169984716	0	-35.0	-36.0	-1.0	SE	50	(358, 358)	0.28	0.28	0.75
2	29	True	f	f	0.2854852919990662	1	-35.0	-36.0	-1.0	NW	50	(358, 358)	0.28	0.28	0.75
2	29	True	j	f	0.6105018749949522	0	-35.0	-34.0	1.0	SE	50	(358, 358)	0.28	0.28	0.75
2	29	True	f	j	0.3059198330010986	0	-35.0	-36.0	-1.0	SE	50	(358, 358)	0.28	0.28	0.75
2	29	True	j	j	0.252295749996847	1	-35.0	-34.0	1.0	SE	50	(358, 358)	0.28	0.28	0.75
2	29	True	f	f	0.1192847080019419	1	-35.0	-36.0	-1.0	SE	50	(358, 358)	0.28	0.28	0.75
2	29	True	f	j	0.0257490410003811	0	-35.0	-36.0	-1.0	SE	50	(358, 358)	0.28	0.28	0.75
2	29	True	j	j	0.0835794169979635	1	-35.0	-34.0	1.0	NW	50	(358, 358)	0.28	0.28	0.75
2	29	True	f	f	0.1923070839984575	1	-35.0	-36.0	-1.0	NW	50	(358, 358)	0.28	0.28	0.75
2	29	True	f	j	0.425096291997761	0	-35.0	-36.0	-1.0	SE	50	(358, 358)	0.28	0.28	0.75
2	29	True	j	f	0.2277485419981531	0	-35.0	-34.0	1.0	SE	50	(358, 358)	0.28	0.28	0.75
2	29	True	f	j	0.3865255420023459	0	-35.0	-36.0	-1.0	NW	50	(358, 358)	0.28	0.28	0.75
2	29	True	f	f	0.1788952089991653	1	-35.0	-36.0	-1.0	NW	50	(358, 358)	0.28	0.28	0.75
2	29	True	j	f	0.194880249997368	0	-35.0	-34.0	1.0	SE	50	(358, 358)	0.28	0.28	0.75
2	29	True	f	f	0.1172565419983584	1	-35.0	-36.0	-1.0	NW	50	(358, 358)	0.28	0.28	0.75
2	29	True	f	f	0.2855282079981407	1	-35.0	-36.0	-1.0	SE	50	(358, 358)	0.28	0.28	0.75
2	29	True	f	f	0.1670657499998924	1	-35.0	-36.0	-1.0	NW	50	(358, 358)	0.28	0.28	0.75
2	29	True	j	j	0.8047848329952103	1	-35.0	-34.0	1.0	NW	50	(358, 358)	0.28	0.28	0.75
2	29	True	f	f	1.2215640420035925	1	-35.0	-36.0	-1.0	NW	50	(358, 358)	0.28	0.28	0.75
2	29	True	j	j	0.1302936670035706	1	-35.0	-34.0	1.0	SE	50	(358, 358)	0.28	0.28	0.75
2	29	True	j	f	0.7587674579990562	0	-35.0	-34.0	1.0	SE	50	(358, 358)	0.28	0.28	0.75
2	29	True	f	f	0.1500659170051221	1	-35.0	-36.0	-1.0	SE	50	(358, 358)	0.28	0.28	0.75
2	29	True	f	j	0.0281188749941065	0	-35.0	-36.0	-1.0	SE	50	(358, 358)	0.28	0.28	0.75
2	29	True	f	f	0.4246280829975148	1	-35.0	-36.0	-1.0	NW	50	(358, 358)	0.28	0.28	0.75
2	29	True	f	j	0.174562958003662	0	-35.0	-36.0	-1.0	NW	50	(358, 358)	0.28	0.28	0.75
2	29	True	j	j	0.1019614580000052	1	-35.0	-34.0	1.0	SE	50	(358, 358)	0.28	0.28	0.75
2	29	True	f	j	0.0166109169949777	0	-35.0	-36.0	-1.0	NW	50	(358, 358)	0.28	0.28	0.75
2	29	True	j	f	0.0284841669999877	0	-35.0	-34.0	1.0	SE	50	(358, 358)	0.28	0.28	0.75
2	29	True	f	f	0.1784655829978874	1	-35.0	-36.0	-1.0	SE	50	(358, 358)	0.28	0.28	0.75
2	29	True	f	j	0.0422686669990071	0	-35.0	-36.0	-1.0	SE	50	(358, 358)	0.28	0.28	0.75
2	29	True	j	j	0.0286285420006606	1	-35.0	-34.0	1.0	SE	50	(358, 358)	0.28	0.28	0.75
2	29	True	j	j	0.1453516250039683	1	-35.0	-34.0	1.0	NW	50	(358, 358)	0.28	0.28	0.75
2	29	True	j	j	0.022245207997912	1	-35.0	-34.0	1.0	NW	50	(358, 358)	0.28	0.28	0.75
2	29	True	j	f	1.6526606250045006	0	-35.0	-34.0	1.0	SE	50	(358, 358)	0.28	0.28	0.75
2	29	True	j	f	0.1376376249972963	0	-35.0	-34.0	1.0	SE	50	(358, 358)	0.28	0.28	0.75
2	29	True	j	j	0.0032400420022895	1	-35.0	-34.0	1.0	SE	50	(358, 358)	0.28	0.28	0.75
2	29	True	j	j	0.0348565829990548	1	-35.0	-34.0	1.0	NW	50	(358, 358)	0.28	0.28	0.75
2	29	True	j	j	0.0202387090030242	1	-35.0	-34.0	1.0	SE	50	(358, 358)	0.28	0.28	0.75
2	29	True	f	j	0.8042390829941723	0	-35.0	-36.0	-1.0	SE	50	(358, 358)	0.28	0.28	0.75
2	29	True	f	f	0.1512287499936064	1	-35.0	-36.0	-1.0	NW	50	(358, 358)	0.28	0.28	0.75
2	29	True	f	f	0.3405875000025844	1	-35.0	-36.0	-1.0	SE	50	(358, 358)	0.28	0.28	0.75
2	29	True	j	f	0.7028193749938509	0	-35.0	-34.0	1.0	SE	50	(358, 358)	0.28	0.28	0.75
2	29	True	f	f	0.0222523330012336	1	-35.0	-36.0	-1.0	NW	50	(358, 358)	0.28	0.28	0.75
2	29	True	j	j	0.1529846249977708	1	-35.0	-34.0	1.0	NW	50	(358, 358)	0.28	0.28	0.75
2	29	True	j	j	0.1207034999970346	1	-35.0	-34.0	1.0	SE	50	(358, 358)	0.28	0.28	0.75
2	29	True	f	j	0.0609601249961997	0	-35.0	-36.0	-1.0	SE	50	(358, 358)	0.28	0.28	0.75
2	29	True	j	j	0.0497402909968514	1	-35.0	-34.0	1.0	SE	50	(358, 358)	0.28	0.28	0.75
2	29	True	j	j	0.1315055000013671	1	-35.0	-34.0	1.0	SE	50	(358, 358)	0.28	0.28	0.75
2	29	True	f	j	0.115015957999276	0	-35.0	-36.0	-1.0	SE	50	(358, 358)	0.28	0.28	0.75
2	29	True	f	j	0.7911794999963604	0	-35.0	-36.0	-1.0	NW	50	(358, 358)	0.28	0.28	0.75
2	29	True	j	j	0.0992959159993915	1	-35.0	-34.0	1.0	SE	50	(358, 358)	0.28	0.28	0.75
2	29	True	j	j	0.1066788750031264	1	-35.0	-34.0	1.0	NW	50	(358, 358)	0.28	0.28	0.75
2	29	True	j	j	0.1083088750019669	1	-35.0	-34.0	1.0	SE	50	(358, 358)	0.28	0.28	0.75
2	29	True	j	f	0.7380924169992795	0	-35.0	-34.0	1.0	NW	50	(358, 358)	0.28	0.28	0.75
2	29	True	j	f	0.4147055829962482	0	-35.0	-34.0	1.0	SE	50	(358, 358)	0.28	0.28	0.75
2	29	True	f	f	0.201380541002436	1	-35.0	-36.0	-1.0	NW	50	(358, 358)	0.28	0.28	0.75
2	29	True	f	f	0.0682065000000875	1	-35.0	-36.0	-1.0	NW	50	(358, 358)	0.28	0.28	0.75
2	29	True	f	j	0.5588811250054277	0	-35.0	-36.0	-1.0	SE	50	(358, 358)	0.28	0.28	0.75
2	29	True	j	j	0.0246574159973533	1	-35.0	-34.0	1.0	SE	50	(358, 358)	0.28	0.28	0.75
2	29	True	j	f	0.3680001250031637	0	-35.0	-34.0	1.0	SE	50	(358, 358)	0.28	0.28	0.75
2	29	True	j	j	0.0020552499991026	1	-35.0	-34.0	1.0	NW	50	(358, 358)	0.28	0.28	0.75
2	29	True	j	j	0.1395219999976689	1	-35.0	-34.0	1.0	SE	50	(358, 358)	0.28	0.28	0.75
2	29	True	j	j	0.1169971660056035	1	-35.0	-34.0	1.0	SE	50	(358, 358)	0.28	0.28	0.75
2	29	True	f	f	0.3591236249994836	1	-35.0	-36.0	-1.0	SE	50	(358, 358)	0.28	0.28	0.75
2	29	True	f	f	0.0043492080003488	1	-35.0	-36.0	-1.0	SE	50	(358, 358)	0.28	0.28	0.75
2	29	True	j	j	0.0364429999972344	1	-35.0	-34.0	1.0	NW	50	(358, 358)	0.28	0.28	0.75
2	29	True	f	f	0.0927472500043222	1	-35.0	-36.0	-1.0	SE	50	(358, 358)	0.28	0.28	0.75
2	29	True	j	f	0.5847293749975506	0	-35.0	-34.0	1.0	NW	50	(358, 358)	0.28	0.28	0.75
2	29	True	f	f	0.3660847089995513	1	-35.0	-36.0	-1.0	NW	50	(358, 358)	0.28	0.28	0.75
2	29	True	f	j	0.7618133340001805	0	-35.0	-36.0	-1.0	SE	50	(358, 358)	0.28	0.28	0.75
2	29	True	f	j	0.1348632080043899	0	-35.0	-36.0	-1.0	NW	50	(358, 358)	0.28	0.28	0.75
2	29	True	f	f	0.1148916250022011	1	-35.0	-36.0	-1.0	NW	50	(358, 358)	0.28	0.28	0.75
2	29	True	f	f	0.1443743329946301	1	-35.0	-36.0	-1.0	SE	50	(358, 358)	0.28	0.28	0.75
2	29	True	f	j	0.1963520830031484	0	-35.0	-36.0	-1.0	SE	50	(358, 358)	0.28	0.28	0.75
2	29	True	f	f	0.0086665839990018	1	-35.0	-36.0	-1.0	NW	50	(358, 358)	0.28	0.28	0.75
2	29	True	f	j	0.342813915995066	0	-35.0	-36.0	-1.0	NW	50	(358, 358)	0.28	0.28	0.75
2	29	True	j	j	0.1154360830041696	1	-35.0	-34.0	1.0	NW	50	(358, 358)	0.28	0.28	0.75
2	29	True	f	f	0.3021035839992692	1	-35.0	-36.0	-1.0	SE	50	(358, 358)	0.28	0.28	0.75
2	29	True	f	f	0.0831544160027988	1	-35.0	-36.0	-1.0	NW	50	(358, 358)	0.28	0.28	0.75
2	29	True	j	f	0.1521039579965872	0	-35.0	-34.0	1.0	SE	50	(358, 358)	0.28	0.28	0.75
2	29	True	j	j	0.1191400420066202	1	-35.0	-34.0	1.0	SE	50	(358, 358)	0.28	0.28	0.75
2	29	True	f	f	0.0890073340051458	1	-35.0	-36.0	-1.0	SE	50	(358, 358)	0.28	0.28	0.75
2	29	True	f	f	0.4124577500042505	1	-35.0	-36.0	-1.0	SE	50	(358, 358)	0.28	0.28	0.75
2	29	True	j	f	0.1244690829989849	0	-35.0	-34.0	1.0	NW	50	(358, 358)	0.28	0.28	0.75
2	29	True	j	j	0.0118564589938614	1	-35.0	-34.0	1.0	NW	50	(358, 358)	0.28	0.28	0.75
2	29	True	j	j	0.1468339169950923	1	-35.0	-34.0	1.0	SE	50	(358, 358)	0.28	0.28	0.75
2	29	True	f	f	0.0396254579973174	1	-35.0	-36.0	-1.0	NW	50	(358, 358)	0.28	0.28	0.75
2	29	True	j	j	0.0706430829959572	1	-35.0	-34.0	1.0	NW	50	(358, 358)	0.28	0.28	0.75
2	29	True	j	j	0.1450475000019651	1	-35.0	-34.0	1.0	NW	50	(358, 358)	0.28	0.28	0.75
2	29	True	f	j	0.125512874998094	0	-35.0	-36.0	-1.0	SE	50	(358, 358)	0.28	0.28	0.75
2	29	True	f	j	0.0535180410006432	0	-35.0	-36.0	-1.0	SE	50	(358, 358)	0.28	0.28	0.75
2	29	True	f	j	0.386806707996584	0	-35.0	-36.0	-1.0	NW	50	(358, 358)	0.28	0.28	0.75
2	29	True	j	j	0.2509237079939339	1	-35.0	-34.0	1.0	SE	50	(358, 358)	0.28	0.28	0.75
2	29	True	f	j	0.0971447080009966	0	-35.0	-36.0	-1.0	NW	50	(358, 358)	0.28	0.28	0.75
2	29	True	f	f	0.1214822499969159	1	-35.0	-36.0	-1.0	NW	50	(358, 358)	0.28	0.28	0.75
2	29	True	j	f	0.3770944999996573	0	-35.0	-34.0	1.0	SE	50	(358, 358)	0.28	0.28	0.75
2	29	True	f	f	0.0725167089985916	1	-35.0	-36.0	-1.0	SE	50	(358, 358)	0.28	0.28	0.75
2	29	True	j	j	0.1954639169998699	1	-35.0	-34.0	1.0	SE	50	(358, 358)	0.28	0.28	0.75
2	29	True	j	f	0.4055700419994537	0	-35.0	-34.0	1.0	SE	50	(358, 358)	0.28	0.28	0.75
2	29	True	j	f	0.3991441249963827	0	-35.0	-34.0	1.0	SE	50	(358, 358)	0.28	0.28	0.75
2	29	True	f	j	0.1566064589933375	0	-35.0	-36.0	-1.0	NW	50	(358, 358)	0.28	0.28	0.75
2	29	True	j	j	0.0866797500057146	1	-35.0	-34.0	1.0	SE	50	(358, 358)	0.28	0.28	0.75
2	29	True	f	f	0.5386138329995447	1	-35.0	-36.0	-1.0	NW	50	(358, 358)	0.28	0.28	0.75
2	29	True	f	f	0.1739634580007987	1	-35.0	-36.0	-1.0	SE	50	(358, 358)	0.28	0.28	0.75
2	29	True	j	j	0.0209856660003424	1	-35.0	-34.0	1.0	NW	50	(358, 358)	0.28	0.28	0.75
2	29	True	j	j	0.1088867920043412	1	-35.0	-34.0	1.0	NW	50	(358, 358)	0.28	0.28	0.75
2	29	True	f	f	0.0570754159998614	1	-35.0	-36.0	-1.0	NW	50	(358, 358)	0.28	0.28	0.75
2	29	True	f	f	0.2138327909997315	1	-35.0	-36.0	-1.0	NW	50	(358, 358)	0.28	0.28	0.75
2	29	True	f	j	0.1360655829994357	0	-35.0	-36.0	-1.0	SE	50	(358, 358)	0.28	0.28	0.75
2	29	True	j	j	0.5072500409951317	1	-35.0	-34.0	1.0	SE	50	(358, 358)	0.28	0.28	0.75
2	29	True	f	f	0.0697741250041872	1	-35.0	-36.0	-1.0	SE	50	(358, 358)	0.28	0.28	0.75
2	29	True	f	f	0.0791181669992511	1	-35.0	-36.0	-1.0	SE	50	(358, 358)	0.28	0.28	0.75
2	29	True	f	f	0.1858427500046673	1	-35.0	-36.0	-1.0	SE	50	(358, 358)	0.28	0.28	0.75
2	29	True	j	j	0.0753384580020792	1	-35.0	-34.0	1.0	SE	50	(358, 358)	0.28	0.28	0.75
2	29	True	f	f	0.2623902499981341	1	-35.0	-36.0	-1.0	SE	50	(358, 358)	0.28	0.28	0.75
2	29	True	j	j	0.04545662500459	1	-35.0	-34.0	1.0	NW	50	(358, 358)	0.28	0.28	0.75
2	29	True	f	f	0.2936565420022816	1	-35.0	-36.0	-1.0	SE	50	(358, 358)	0.28	0.28	0.75
2	29	True	j	f	0.0150196659960784	0	-35.0	-34.0	1.0	SE	50	(358, 358)	0.28	0.28	0.75
2	29	True	j	j	0.0764137920050416	1	-35.0	-34.0	1.0	SE	50	(358, 358)	0.28	0.28	0.75
2	29	True	j	f	0.0262171669965027	0	-35.0	-34.0	1.0	SE	50	(358, 358)	0.28	0.28	0.75
2	29	True	j	j	0.1948086250049527	1	-35.0	-34.0	1.0	NW	50	(358, 358)	0.28	0.28	0.75
2	29	True	f	f	0.2149810829941998	1	-35.0	-36.0	-1.0	NW	50	(358, 358)	0.28	0.28	0.75
2	29	True	f	f	0.3750379159973818	1	-35.0	-36.0	-1.0	SE	50	(358, 358)	0.28	0.28	0.75
2	29	True	f	j	0.1356794169987552	0	-35.0	-36.0	-1.0	SE	50	(358, 358)	0.28	0.28	0.75
2	29	True	j	j	0.0026595419985824	1	-35.0	-34.0	1.0	NW	50	(358, 358)	0.28	0.28	0.75
2	29	True	j	j	0.0711553330038441	1	-35.0	-34.0	1.0	NW	50	(358, 358)	0.28	0.28	0.75
2	29	True	j	j	0.0272804999985964	1	-35.0	-34.0	1.0	NW	50	(358, 358)	0.28	0.28	0.75
2	29	True	f	f	0.337325583997881	1	-35.0	-36.0	-1.0	NW	50	(358, 358)	0.28	0.28	0.75
2	29	True	f	j	0.2379391249996842	0	-35.0	-36.0	-1.0	SE	50	(358, 358)	0.28	0.28	0.75
2	29	True	f	f	0.250980916993285	1	-35.0	-36.0	-1.0	NW	50	(358, 358)	0.28	0.28	0.75
2	29	True	f	f	0.2480770420006592	1	-35.0	-36.0	-1.0	NW	50	(358, 358)	0.28	0.28	0.75
2	29	True	f	f	0.2428629580026609	1	-35.0	-36.0	-1.0	NW	50	(358, 358)	0.28	0.28	0.75
2	29	True	j	j	0.0668822079969686	1	-35.0	-34.0	1.0	NW	50	(358, 358)	0.28	0.28	0.75
2	29	True	f	j	0.0722620839951559	0	-35.0	-36.0	-1.0	SE	50	(358, 358)	0.28	0.28	0.75
2	29	True	f	f	0.3507374160035397	1	-35.0	-36.0	-1.0	NW	50	(358, 358)	0.28	0.28	0.75
2	29	True	j	f	0.4595848750032019	0	-35.0	-34.0	1.0	SE	50	(358, 358)	0.28	0.28	0.75
2	29	True	j	j	0.0983728330029407	1	-35.0	-34.0	1.0	NW	50	(358, 358)	0.28	0.28	0.75
2	29	True	f	f	0.1122139580038492	1	-35.0	-36.0	-1.0	NW	50	(358, 358)	0.28	0.28	0.75
2	29	True	j	j	0.0820438330047181	1	-35.0	-34.0	1.0	SE	50	(358, 358)	0.28	0.28	0.75
2	29	True	j	f	0.3510182079990045	0	-35.0	-34.0	1.0	NW	50	(358, 358)	0.28	0.28	0.75
2	29	True	j	j	0.0811936249956488	1	-35.0	-34.0	1.0	SE	50	(358, 358)	0.28	0.28	0.75
2	29	True	f	f	0.1394087500011664	1	-35.0	-36.0	-1.0	NW	50	(358, 358)	0.28	0.28	0.75
2	29	True	f	f	0.2495964580011787	1	-35.0	-36.0	-1.0	SE	50	(358, 358)	0.28	0.28	0.75
2	29	True	j	j	0.0984265840015723	1	-35.0	-34.0	1.0	NW	50	(358, 358)	0.28	0.28	0.75
2	29	True	f	f	0.1520919999966281	1	-35.0	-36.0	-1.0	NW	50	(358, 358)	0.28	0.28	0.75
2	29	True	j	j	0.175778208002157	1	-35.0	-34.0	1.0	NW	50	(358, 358)	0.28	0.28	0.75
2	29	True	j	j	0.1369042919977801	1	-35.0	-34.0	1.0	NW	50	(358, 358)	0.28	0.28	0.75
2	29	True	f	j	0.2984653340026852	0	-35.0	-36.0	-1.0	SE	50	(358, 358)	0.28	0.28	0.75
2	29	True	j	j	0.075717915999121	1	-35.0	-34.0	1.0	NW	50	(358, 358)	0.28	0.28	0.75
2	29	True	f	f	0.1069673750025685	1	-35.0	-36.0	-1.0	NW	50	(358, 358)	0.28	0.28	0.75
2	29	True	j	j	0.0808490829949732	1	-35.0	-34.0	1.0	NW	50	(358, 358)	0.28	0.28	0.75
2	29	True	f	j	0.0286770409948076	0	-35.0	-36.0	-1.0	SE	50	(358, 358)	0.28	0.28	0.75
2	29	True	j	j	0.3538469999984954	1	-35.0	-34.0	1.0	SE	50	(358, 358)	0.28	0.28	0.75
2	29	True	j	f	0.0164276670038816	0	-35.0	-34.0	1.0	SE	50	(358, 358)	0.28	0.28	0.75
2	29	True	f	f	0.020261040997866	1	-35.0	-36.0	-1.0	NW	50	(358, 358)	0.28	0.28	0.75
2	29	True	j	j	0.0754998330012313	1	-35.0	-34.0	1.0	NW	50	(358, 358)	0.28	0.28	0.75
2	29	True	j	j	0.4665264580035	1	-35.0	-34.0	1.0	SE	50	(358, 358)	0.28	0.28	0.75
2	29	True	f	f	2.4411601669999072	1	-35.0	-36.0	-1.0	NW	50	(358, 358)	0.28	0.28	0.75
2	29	True	f	j	0.4149981670052511	0	-35.0	-36.0	-1.0	SE	50	(358, 358)	0.28	0.28	0.75
2	29	True	j	f	0.2175920830050017	0	-35.0	-34.0	1.0	NW	50	(358, 358)	0.28	0.28	0.75
2	29	True	j	j	0.159964583996043	1	-35.0	-34.0	1.0	NW	50	(358, 358)	0.28	0.28	0.75
2	29	True	f	f	0.1644160409996402	1	-35.0	-36.0	-1.0	NW	50	(358, 358)	0.28	0.28	0.75
2	29	True	f	f	0.2317112909950083	1	-35.0	-36.0	-1.0	SE	50	(358, 358)	0.28	0.28	0.75
2	29	True	f	f	0.1879251249993103	1	-35.0	-36.0	-1.0	SE	50	(358, 358)	0.28	0.28	0.75
2	29	True	j	f	0.0407858749967999	0	-35.0	-34.0	1.0	NW	50	(358, 358)	0.28	0.28	0.75
2	29	True	j	f	0.1596059590010554	0	-35.0	-34.0	1.0	NW	50	(358, 358)	0.28	0.28	0.75
2	29	True	j	f	0.2773245829957886	0	-35.0	-34.0	1.0	NW	50	(358, 358)	0.28	0.28	0.75
2	29	True	j	j	0.3931402919988613	1	-35.0	-34.0	1.0	NW	50	(358, 358)	0.28	0.28	0.75
2	29	True	f	j	0.1074987920001149	0	-35.0	-36.0	-1.0	NW	50	(358, 358)	0.28	0.28	0.75
2	29	True	j	j	0.0128007079983945	1	-35.0	-34.0	1.0	SE	50	(358, 358)	0.28	0.28	0.75
2	29	True	f	j	0.1264307079982245	0	-35.0	-36.0	-1.0	NW	50	(358, 358)	0.28	0.28	0.75
2	29	True	f	j	0.1314077909992193	0	-35.0	-36.0	-1.0	NW	50	(358, 358)	0.28	0.28	0.75
2	29	True	j	j	0.0298091670047142	1	-35.0	-34.0	1.0	SE	50	(358, 358)	0.28	0.28	0.75
2	29	True	f	f	0.2290471660016919	1	-35.0	-36.0	-1.0	SE	50	(358, 358)	0.28	0.28	0.75
2	29	True	f	f	0.1895506669970927	1	-35.0	-36.0	-1.0	SE	50	(358, 358)	0.28	0.28	0.75
2	29	True	f	f	0.2563203330064425	1	-35.0	-36.0	-1.0	SE	50	(358, 358)	0.28	0.28	0.75
2	29	True	j	j	0.0322621660016011	1	-35.0	-34.0	1.0	SE	50	(358, 358)	0.28	0.28	0.75
2	29	True	f	f	2.984441917004005	1	-35.0	-36.0	-1.0	NW	50	(358, 358)	0.28	0.28	0.75
2	29	True	f	j	0.6540415420022327	0	-35.0	-36.0	-1.0	SE	50	(358, 358)	0.28	0.28	0.75
