# Supplementary material for: The curriculum effect in visual learning: The role of readout dimensionality
Source: PLoS Comput Biol. 2026 Jul 24;22(7):e1014553. doi: 10.1371/journal.pcbi.1014553 (PMC13432104; doi:10.1371/journal.pcbi.1014553)
Supplement: S1 Data — (ZIP) [file pcbi.1014553.s009.zip › Data_Final_for_Repository/Sequential_subjects/Subject002/20241106_Subject002_SEQ_Day_4.csv]

Participant ID	Age	Train	Correct Response	Response	Response time (s)	Correct	Reference Angle (deg)	Orientation (deg)	Angle Separation (deg)	Corner	Viewing Distance (cm)	Stimulus Size (px)	Fixation Time	Probe Time	Cue Time
2	29	True	f	f	0.1780539169994881	1	-35.0	-36.0	-1.0	NW	50	(358, 358)	0.28	0.28	0.75
2	29	True	f	f	0.2392625840002438	1	-35.0	-36.0	-1.0	NW	50	(358, 358)	0.28	0.28	0.75
2	29	True	f	f	0.1858525830029975	1	-35.0	-36.0	-1.0	NW	50	(358, 358)	0.28	0.28	0.75
2	29	True	j	j	0.0725781660003122	1	-35.0	-34.0	1.0	SE	50	(358, 358)	0.28	0.28	0.75
2	29	True	j	j	0.3429962499940302	1	-35.0	-34.0	1.0	SE	50	(358, 358)	0.28	0.28	0.75
2	29	True	f	f	0.0138065829960396	1	-35.0	-36.0	-1.0	NW	50	(358, 358)	0.28	0.28	0.75
2	29	True	j	j	0.0493975000135833	1	-35.0	-34.0	1.0	SE	50	(358, 358)	0.28	0.28	0.75
2	29	True	f	f	0.0786968330066884	1	-35.0	-36.0	-1.0	NW	50	(358, 358)	0.28	0.28	0.75
2	29	True	j	f	0.2136358749994542	0	-35.0	-34.0	1.0	SE	50	(358, 358)	0.28	0.28	0.75
2	29	True	j	j	0.4141516249947017	1	-35.0	-34.0	1.0	NW	50	(358, 358)	0.28	0.28	0.75
2	29	True	f	f	0.0209647080046124	1	-35.0	-36.0	-1.0	SE	50	(358, 358)	0.28	0.28	0.75
2	29	True	j	j	0.0032605839951429	1	-35.0	-34.0	1.0	SE	50	(358, 358)	0.28	0.28	0.75
2	29	True	f	f	0.0192032500053755	1	-35.0	-36.0	-1.0	NW	50	(358, 358)	0.28	0.28	0.75
2	29	True	f	f	0.155181750000338	1	-35.0	-36.0	-1.0	SE	50	(358, 358)	0.28	0.28	0.75
2	29	True	j	j	0.1487829160032561	1	-35.0	-34.0	1.0	NW	50	(358, 358)	0.28	0.28	0.75
2	29	True	j	j	0.0814521660067839	1	-35.0	-34.0	1.0	NW	50	(358, 358)	0.28	0.28	0.75
2	29	True	f	f	0.9364464999962364	1	-35.0	-36.0	-1.0	SE	50	(358, 358)	0.28	0.28	0.75
2	29	True	f	f	0.0883682919957209	1	-35.0	-36.0	-1.0	SE	50	(358, 358)	0.28	0.28	0.75
2	29	True	j	j	0.3378844589897198	1	-35.0	-34.0	1.0	SE	50	(358, 358)	0.28	0.28	0.75
2	29	True	j	j	0.1447367090004263	1	-35.0	-34.0	1.0	SE	50	(358, 358)	0.28	0.28	0.75
2	29	True	j	j	0.0514565420016879	1	-35.0	-34.0	1.0	NW	50	(358, 358)	0.28	0.28	0.75
2	29	True	f	j	0.0054049999889684	0	-35.0	-36.0	-1.0	SE	50	(358, 358)	0.28	0.28	0.75
2	29	True	j	j	0.0240587919979589	1	-35.0	-34.0	1.0	NW	50	(358, 358)	0.28	0.28	0.75
2	29	True	f	f	0.1057739160023629	1	-35.0	-36.0	-1.0	NW	50	(358, 358)	0.28	0.28	0.75
2	29	True	j	f	0.0159400420088786	0	-35.0	-34.0	1.0	NW	50	(358, 358)	0.28	0.28	0.75
2	29	True	f	f	0.0209655000071506	1	-35.0	-36.0	-1.0	SE	50	(358, 358)	0.28	0.28	0.75
2	29	True	j	j	0.0609243340004468	1	-35.0	-34.0	1.0	NW	50	(358, 358)	0.28	0.28	0.75
2	29	True	j	j	0.0668444159964565	1	-35.0	-34.0	1.0	NW	50	(358, 358)	0.28	0.28	0.75
2	29	True	f	j	0.1046801250049611	0	-35.0	-36.0	-1.0	NW	50	(358, 358)	0.28	0.28	0.75
2	29	True	j	j	0.1640033750009024	1	-35.0	-34.0	1.0	SE	50	(358, 358)	0.28	0.28	0.75
2	29	True	j	j	0.11834783400991	1	-35.0	-34.0	1.0	SE	50	(358, 358)	0.28	0.28	0.75
2	29	True	j	j	0.0763746250013355	1	-35.0	-34.0	1.0	NW	50	(358, 358)	0.28	0.28	0.75
2	29	True	j	j	0.0153250829898752	1	-35.0	-34.0	1.0	SE	50	(358, 358)	0.28	0.28	0.75
2	29	True	j	j	0.5562427499971818	1	-35.0	-34.0	1.0	SE	50	(358, 358)	0.28	0.28	0.75
2	29	True	j	f	0.1923890839971136	0	-35.0	-34.0	1.0	SE	50	(358, 358)	0.28	0.28	0.75
2	29	True	j	j	0.066950500011444	1	-35.0	-34.0	1.0	NW	50	(358, 358)	0.28	0.28	0.75
2	29	True	f	f	0.4072240419918671	1	-35.0	-36.0	-1.0	NW	50	(358, 358)	0.28	0.28	0.75
2	29	True	j	f	0.1179323329997714	0	-35.0	-34.0	1.0	SE	50	(358, 358)	0.28	0.28	0.75
2	29	True	f	j	0.1096566250053001	0	-35.0	-36.0	-1.0	SE	50	(358, 358)	0.28	0.28	0.75
2	29	True	f	j	0.2798464160005096	0	-35.0	-36.0	-1.0	SE	50	(358, 358)	0.28	0.28	0.75
2	29	True	f	f	0.2102525410009548	1	-35.0	-36.0	-1.0	SE	50	(358, 358)	0.28	0.28	0.75
2	29	True	f	f	0.0800495830044383	1	-35.0	-36.0	-1.0	SE	50	(358, 358)	0.28	0.28	0.75
2	29	True	f	f	0.1674424590019043	1	-35.0	-36.0	-1.0	NW	50	(358, 358)	0.28	0.28	0.75
2	29	True	j	f	0.4449547910044202	0	-35.0	-34.0	1.0	SE	50	(358, 358)	0.28	0.28	0.75
2	29	True	j	f	0.1294202919962117	0	-35.0	-34.0	1.0	SE	50	(358, 358)	0.28	0.28	0.75
2	29	True	f	f	0.4672878339915769	1	-35.0	-36.0	-1.0	NW	50	(358, 358)	0.28	0.28	0.75
2	29	True	j	j	0.1892470000020694	1	-35.0	-34.0	1.0	SE	50	(358, 358)	0.28	0.28	0.75
2	29	True	f	j	0.5527785419981228	0	-35.0	-36.0	-1.0	NW	50	(358, 358)	0.28	0.28	0.75
2	29	True	j	j	0.0520437079976545	1	-35.0	-34.0	1.0	SE	50	(358, 358)	0.28	0.28	0.75
2	29	True	j	j	0.1697636669996427	1	-35.0	-34.0	1.0	NW	50	(358, 358)	0.28	0.28	0.75
2	29	True	f	j	0.1234205420041689	0	-35.0	-36.0	-1.0	NW	50	(358, 358)	0.28	0.28	0.75
2	29	True	f	j	0.0339091659989208	0	-35.0	-36.0	-1.0	SE	50	(358, 358)	0.28	0.28	0.75
2	29	True	j	j	0.0120077500032493	1	-35.0	-34.0	1.0	SE	50	(358, 358)	0.28	0.28	0.75
2	29	True	f	j	0.3340868329978548	0	-35.0	-36.0	-1.0	SE	50	(358, 358)	0.28	0.28	0.75
2	29	True	j	j	0.0532642080070218	1	-35.0	-34.0	1.0	SE	50	(358, 358)	0.28	0.28	0.75
2	29	True	j	j	0.1647200000006705	1	-35.0	-34.0	1.0	NW	50	(358, 358)	0.28	0.28	0.75
2	29	True	f	f	0.2539054579974618	1	-35.0	-36.0	-1.0	NW	50	(358, 358)	0.28	0.28	0.75
2	29	True	f	f	0.1411233329999959	1	-35.0	-36.0	-1.0	SE	50	(358, 358)	0.28	0.28	0.75
2	29	True	j	j	0.1528198330051964	1	-35.0	-34.0	1.0	SE	50	(358, 358)	0.28	0.28	0.75
2	29	True	j	f	0.0496919169963803	0	-35.0	-34.0	1.0	SE	50	(358, 358)	0.28	0.28	0.75
2	29	True	j	j	0.1773494169901823	1	-35.0	-34.0	1.0	SE	50	(358, 358)	0.28	0.28	0.75
2	29	True	j	f	0.2852196669991826	0	-35.0	-34.0	1.0	SE	50	(358, 358)	0.28	0.28	0.75
2	29	True	j	j	0.051256499995361	1	-35.0	-34.0	1.0	SE	50	(358, 358)	0.28	0.28	0.75
2	29	True	f	j	0.0229698339971946	0	-35.0	-36.0	-1.0	SE	50	(358, 358)	0.28	0.28	0.75
2	29	True	j	f	0.0417232920008245	0	-35.0	-34.0	1.0	NW	50	(358, 358)	0.28	0.28	0.75
2	29	True	f	j	0.0693345420004334	0	-35.0	-36.0	-1.0	NW	50	(358, 358)	0.28	0.28	0.75
2	29	True	f	f	0.1401958750066114	1	-35.0	-36.0	-1.0	SE	50	(358, 358)	0.28	0.28	0.75
2	29	True	f	f	0.0905786250077653	1	-35.0	-36.0	-1.0	SE	50	(358, 358)	0.28	0.28	0.75
2	29	True	j	f	0.1774393750092713	0	-35.0	-34.0	1.0	NW	50	(358, 358)	0.28	0.28	0.75
2	29	True	f	f	0.1330987920082407	1	-35.0	-36.0	-1.0	SE	50	(358, 358)	0.28	0.28	0.75
2	29	True	j	f	0.4230575419933302	0	-35.0	-34.0	1.0	SE	50	(358, 358)	0.28	0.28	0.75
2	29	True	j	j	0.1685195829923031	1	-35.0	-34.0	1.0	SE	50	(358, 358)	0.28	0.28	0.75
2	29	True	f	f	0.4696242089994484	1	-35.0	-36.0	-1.0	SE	50	(358, 358)	0.28	0.28	0.75
2	29	True	f	j	0.0799102500022854	0	-35.0	-36.0	-1.0	SE	50	(358, 358)	0.28	0.28	0.75
2	29	True	f	f	0.2348110419989098	1	-35.0	-36.0	-1.0	NW	50	(358, 358)	0.28	0.28	0.75
2	29	True	j	j	0.0802815409988397	1	-35.0	-34.0	1.0	SE	50	(358, 358)	0.28	0.28	0.75
2	29	True	j	j	0.1125038749887608	1	-35.0	-34.0	1.0	NW	50	(358, 358)	0.28	0.28	0.75
2	29	True	f	j	0.1703386669978499	0	-35.0	-36.0	-1.0	SE	50	(358, 358)	0.28	0.28	0.75
2	29	True	j	f	0.422642999998061	0	-35.0	-34.0	1.0	SE	50	(358, 358)	0.28	0.28	0.75
2	29	True	j	j	0.0823303750075865	1	-35.0	-34.0	1.0	NW	50	(358, 358)	0.28	0.28	0.75
2	29	True	j	j	0.0294643329980317	1	-35.0	-34.0	1.0	SE	50	(358, 358)	0.28	0.28	0.75
2	29	True	f	j	0.038114790993859	0	-35.0	-36.0	-1.0	NW	50	(358, 358)	0.28	0.28	0.75
2	29	True	f	f	2.211442915999214	1	-35.0	-36.0	-1.0	NW	50	(358, 358)	0.28	0.28	0.75
2	29	True	j	j	0.1449642919906182	1	-35.0	-34.0	1.0	SE	50	(358, 358)	0.28	0.28	0.75
2	29	True	f	f	0.0018804580031428	1	-35.0	-36.0	-1.0	NW	50	(358, 358)	0.28	0.28	0.75
2	29	True	j	f	0.0054712080018362	0	-35.0	-34.0	1.0	SE	50	(358, 358)	0.28	0.28	0.75
2	29	True	j	j	0.3906662499939557	1	-35.0	-34.0	1.0	SE	50	(358, 358)	0.28	0.28	0.75
2	29	True	f	f	0.1050841670075897	1	-35.0	-36.0	-1.0	SE	50	(358, 358)	0.28	0.28	0.75
2	29	True	f	f	0.3380873749993043	1	-35.0	-36.0	-1.0	SE	50	(358, 358)	0.28	0.28	0.75
2	29	True	j	f	0.0686695420008618	0	-35.0	-34.0	1.0	NW	50	(358, 358)	0.28	0.28	0.75
2	29	True	f	f	0.1677404999936698	1	-35.0	-36.0	-1.0	SE	50	(358, 358)	0.28	0.28	0.75
2	29	True	f	j	0.0467484580003656	0	-35.0	-36.0	-1.0	SE	50	(358, 358)	0.28	0.28	0.75
2	29	True	j	f	0.1392654590017628	0	-35.0	-34.0	1.0	NW	50	(358, 358)	0.28	0.28	0.75
2	29	True	j	j	0.3331405830103904	1	-35.0	-34.0	1.0	NW	50	(358, 358)	0.28	0.28	0.75
2	29	True	f	j	0.1261114999942947	0	-35.0	-36.0	-1.0	NW	50	(358, 358)	0.28	0.28	0.75
2	29	True	j	f	0.0172728750039823	0	-35.0	-34.0	1.0	SE	50	(358, 358)	0.28	0.28	0.75
2	29	True	f	f	0.1242680829891469	1	-35.0	-36.0	-1.0	NW	50	(358, 358)	0.28	0.28	0.75
2	29	True	f	f	0.0200724579917732	1	-35.0	-36.0	-1.0	SE	50	(358, 358)	0.28	0.28	0.75
2	29	True	j	j	0.039140959008364	1	-35.0	-34.0	1.0	SE	50	(358, 358)	0.28	0.28	0.75
2	29	True	j	j	0.1543227500078501	1	-35.0	-34.0	1.0	NW	50	(358, 358)	0.28	0.28	0.75
2	29	True	f	f	0.3436960839899257	1	-35.0	-36.0	-1.0	SE	50	(358, 358)	0.28	0.28	0.75
2	29	True	f	j	0.1832083330082241	0	-35.0	-36.0	-1.0	NW	50	(358, 358)	0.28	0.28	0.75
2	29	True	f	f	0.1638807919953251	1	-35.0	-36.0	-1.0	SE	50	(358, 358)	0.28	0.28	0.75
2	29	True	j	f	0.4937782089982647	0	-35.0	-34.0	1.0	SE	50	(358, 358)	0.28	0.28	0.75
2	29	True	j	j	0.5632782920001773	1	-35.0	-34.0	1.0	NW	50	(358, 358)	0.28	0.28	0.75
2	29	True	j	j	0.0965597499889554	1	-35.0	-34.0	1.0	SE	50	(358, 358)	0.28	0.28	0.75
2	29	True	f	f	0.1374616249959217	1	-35.0	-36.0	-1.0	SE	50	(358, 358)	0.28	0.28	0.75
2	29	True	f	f	0.1449932499963324	1	-35.0	-36.0	-1.0	SE	50	(358, 358)	0.28	0.28	0.75
2	29	True	j	f	0.2125562079891096	0	-35.0	-34.0	1.0	NW	50	(358, 358)	0.28	0.28	0.75
2	29	True	f	f	3.0876647499972023	1	-35.0	-36.0	-1.0	SE	50	(358, 358)	0.28	0.28	0.75
2	29	True	j	j	0.094010040993453	1	-35.0	-34.0	1.0	SE	50	(358, 358)	0.28	0.28	0.75
2	29	True	f	f	0.0860560830042231	1	-35.0	-36.0	-1.0	NW	50	(358, 358)	0.28	0.28	0.75
2	29	True	f	f	0.4823966670082882	1	-35.0	-36.0	-1.0	SE	50	(358, 358)	0.28	0.28	0.75
2	29	True	j	f	0.8017269580013817	0	-35.0	-34.0	1.0	SE	50	(358, 358)	0.28	0.28	0.75
2	29	True	f	j	0.0764114589983364	0	-35.0	-36.0	-1.0	SE	50	(358, 358)	0.28	0.28	0.75
2	29	True	j	f	0.0757855420088162	0	-35.0	-34.0	1.0	NW	50	(358, 358)	0.28	0.28	0.75
2	29	True	j	j	0.0959325420117238	1	-35.0	-34.0	1.0	NW	50	(358, 358)	0.28	0.28	0.75
2	29	True	f	j	0.0757389579957816	0	-35.0	-36.0	-1.0	SE	50	(358, 358)	0.28	0.28	0.75
2	29	True	j	j	0.0531382079934701	1	-35.0	-34.0	1.0	SE	50	(358, 358)	0.28	0.28	0.75
2	29	True	j	j	0.1586661670007743	1	-35.0	-34.0	1.0	NW	50	(358, 358)	0.28	0.28	0.75
2	29	True	j	j	0.1045052919944282	1	-35.0	-34.0	1.0	SE	50	(358, 358)	0.28	0.28	0.75
2	29	True	f	j	0.0182741669996175	0	-35.0	-36.0	-1.0	NW	50	(358, 358)	0.28	0.28	0.75
2	29	True	f	f	0.1507177500025136	1	-35.0	-36.0	-1.0	SE	50	(358, 358)	0.28	0.28	0.75
2	29	True	j	j	0.1246711249987129	1	-35.0	-34.0	1.0	NW	50	(358, 358)	0.28	0.28	0.75
2	29	True	j	j	0.3210094169917283	1	-35.0	-34.0	1.0	NW	50	(358, 358)	0.28	0.28	0.75
2	29	True	j	j	0.157395333997556	1	-35.0	-34.0	1.0	SE	50	(358, 358)	0.28	0.28	0.75
2	29	True	f	f	0.1884739999950397	1	-35.0	-36.0	-1.0	SE	50	(358, 358)	0.28	0.28	0.75
2	29	True	f	f	0.1917537920089671	1	-35.0	-36.0	-1.0	NW	50	(358, 358)	0.28	0.28	0.75
2	29	True	f	j	0.2239289590070257	0	-35.0	-36.0	-1.0	NW	50	(358, 358)	0.28	0.28	0.75
2	29	True	j	j	0.486565041996073	1	-35.0	-34.0	1.0	SE	50	(358, 358)	0.28	0.28	0.75
2	29	True	j	j	0.0257617919996846	1	-35.0	-34.0	1.0	NW	50	(358, 358)	0.28	0.28	0.75
2	29	True	f	f	0.008458749987767	1	-35.0	-36.0	-1.0	SE	50	(358, 358)	0.28	0.28	0.75
2	29	True	f	f	0.229726165998727	1	-35.0	-36.0	-1.0	NW	50	(358, 358)	0.28	0.28	0.75
2	29	True	f	j	0.3396015420003095	0	-35.0	-36.0	-1.0	NW	50	(358, 358)	0.28	0.28	0.75
2	29	True	j	j	0.0874954169994453	1	-35.0	-34.0	1.0	NW	50	(358, 358)	0.28	0.28	0.75
2	29	True	j	j	0.1729365419887472	1	-35.0	-34.0	1.0	NW	50	(358, 358)	0.28	0.28	0.75
2	29	True	j	j	0.1769949170120526	1	-35.0	-34.0	1.0	SE	50	(358, 358)	0.28	0.28	0.75
2	29	True	f	f	0.0080575839965604	1	-35.0	-36.0	-1.0	SE	50	(358, 358)	0.28	0.28	0.75
2	29	True	j	j	0.0784765000134939	1	-35.0	-34.0	1.0	SE	50	(358, 358)	0.28	0.28	0.75
2	29	True	f	f	0.2039244999905349	1	-35.0	-36.0	-1.0	SE	50	(358, 358)	0.28	0.28	0.75
2	29	True	j	j	0.0049763329880079	1	-35.0	-34.0	1.0	SE	50	(358, 358)	0.28	0.28	0.75
2	29	True	f	f	0.2655105829908279	1	-35.0	-36.0	-1.0	NW	50	(358, 358)	0.28	0.28	0.75
2	29	True	f	j	0.2518347919976804	0	-35.0	-36.0	-1.0	NW	50	(358, 358)	0.28	0.28	0.75
2	29	True	f	f	0.1869266249996144	1	-35.0	-36.0	-1.0	NW	50	(358, 358)	0.28	0.28	0.75
2	29	True	j	j	0.1895401660003699	1	-35.0	-34.0	1.0	NW	50	(358, 358)	0.28	0.28	0.75
2	29	True	j	f	0.5145817080046982	0	-35.0	-34.0	1.0	SE	50	(358, 358)	0.28	0.28	0.75
2	29	True	f	f	0.1543608750071143	1	-35.0	-36.0	-1.0	NW	50	(358, 358)	0.28	0.28	0.75
2	29	True	f	f	0.0986819169920636	1	-35.0	-36.0	-1.0	NW	50	(358, 358)	0.28	0.28	0.75
2	29	True	j	j	0.1466917079960694	1	-35.0	-34.0	1.0	SE	50	(358, 358)	0.28	0.28	0.75
2	29	True	f	j	0.1153567910077981	0	-35.0	-36.0	-1.0	NW	50	(358, 358)	0.28	0.28	0.75
2	29	True	j	j	0.387343584006885	1	-35.0	-34.0	1.0	SE	50	(358, 358)	0.28	0.28	0.75
2	29	True	f	f	0.0821143339999252	1	-35.0	-36.0	-1.0	NW	50	(358, 358)	0.28	0.28	0.75
2	29	True	f	j	0.0897852079942822	0	-35.0	-36.0	-1.0	SE	50	(358, 358)	0.28	0.28	0.75
2	29	True	j	f	0.3423327500058803	0	-35.0	-34.0	1.0	SE	50	(358, 358)	0.28	0.28	0.75
2	29	True	j	j	0.3984882500080857	1	-35.0	-34.0	1.0	NW	50	(358, 358)	0.28	0.28	0.75
2	29	True	j	j	0.2566933749913005	1	-35.0	-34.0	1.0	NW	50	(358, 358)	0.28	0.28	0.75
2	29	True	j	j	0.0287064580043079	1	-35.0	-34.0	1.0	SE	50	(358, 358)	0.28	0.28	0.75
2	29	True	j	f	0.1250890830124262	0	-35.0	-34.0	1.0	SE	50	(358, 358)	0.28	0.28	0.75
2	29	True	f	f	0.1142134170077042	1	-35.0	-36.0	-1.0	SE	50	(358, 358)	0.28	0.28	0.75
2	29	True	f	j	0.6664848750078818	0	-35.0	-36.0	-1.0	NW	50	(358, 358)	0.28	0.28	0.75
2	29	True	j	j	0.1408477079967269	1	-35.0	-34.0	1.0	NW	50	(358, 358)	0.28	0.28	0.75
2	29	True	j	j	0.1089573330100392	1	-35.0	-34.0	1.0	SE	50	(358, 358)	0.28	0.28	0.75
2	29	True	f	j	0.0097106249886564	0	-35.0	-36.0	-1.0	SE	50	(358, 358)	0.28	0.28	0.75
2	29	True	j	j	0.1655417080037295	1	-35.0	-34.0	1.0	NW	50	(358, 358)	0.28	0.28	0.75
2	29	True	j	j	0.1141805419902084	1	-35.0	-34.0	1.0	NW	50	(358, 358)	0.28	0.28	0.75
2	29	True	f	f	0.0982286660000681	1	-35.0	-36.0	-1.0	NW	50	(358, 358)	0.28	0.28	0.75
2	29	True	f	f	0.2784301249921554	1	-35.0	-36.0	-1.0	NW	50	(358, 358)	0.28	0.28	0.75
2	29	True	j	f	0.1254385829961393	0	-35.0	-34.0	1.0	SE	50	(358, 358)	0.28	0.28	0.75
2	29	True	j	j	0.0531712499941932	1	-35.0	-34.0	1.0	SE	50	(358, 358)	0.28	0.28	0.75
2	29	True	f	f	0.0833623329963302	1	-35.0	-36.0	-1.0	NW	50	(358, 358)	0.28	0.28	0.75
2	29	True	j	j	0.1685850420035421	1	-35.0	-34.0	1.0	SE	50	(358, 358)	0.28	0.28	0.75
2	29	True	f	j	0.0930498750094557	0	-35.0	-36.0	-1.0	SE	50	(358, 358)	0.28	0.28	0.75
2	29	True	f	j	0.0647928329999558	0	-35.0	-36.0	-1.0	NW	50	(358, 358)	0.28	0.28	0.75
2	29	True	j	f	0.1076938339974731	0	-35.0	-34.0	1.0	NW	50	(358, 358)	0.28	0.28	0.75
2	29	True	j	f	0.0129079580074176	0	-35.0	-34.0	1.0	SE	50	(358, 358)	0.28	0.28	0.75
2	29	True	j	f	0.2779555000015534	0	-35.0	-34.0	1.0	SE	50	(358, 358)	0.28	0.28	0.75
2	29	True	f	j	0.4609049579885322	0	-35.0	-36.0	-1.0	NW	50	(358, 358)	0.28	0.28	0.75
2	29	True	f	f	0.2391959160013357	1	-35.0	-36.0	-1.0	SE	50	(358, 358)	0.28	0.28	0.75
2	29	True	f	j	0.1123243329930119	0	-35.0	-36.0	-1.0	SE	50	(358, 358)	0.28	0.28	0.75
2	29	True	j	j	0.1676042920007603	1	-35.0	-34.0	1.0	NW	50	(358, 358)	0.28	0.28	0.75
2	29	True	f	j	0.0993526670063147	0	-35.0	-36.0	-1.0	SE	50	(358, 358)	0.28	0.28	0.75
2	29	True	f	f	0.2087126669939607	1	-35.0	-36.0	-1.0	NW	50	(358, 358)	0.28	0.28	0.75
2	29	True	j	j	0.0467329160019289	1	-35.0	-34.0	1.0	NW	50	(358, 358)	0.28	0.28	0.75
2	29	True	f	j	0.1180328339978586	0	-35.0	-36.0	-1.0	SE	50	(358, 358)	0.28	0.28	0.75
2	29	True	j	j	0.1292420829995535	1	-35.0	-34.0	1.0	SE	50	(358, 358)	0.28	0.28	0.75
2	29	True	f	j	0.4469041669945	0	-35.0	-36.0	-1.0	NW	50	(358, 358)	0.28	0.28	0.75
2	29	True	j	j	0.132551083996077	1	-35.0	-34.0	1.0	SE	50	(358, 358)	0.28	0.28	0.75
2	29	True	f	f	0.0985727079969365	1	-35.0	-36.0	-1.0	NW	50	(358, 358)	0.28	0.28	0.75
2	29	True	j	j	0.1017439580027712	1	-35.0	-34.0	1.0	NW	50	(358, 358)	0.28	0.28	0.75
2	29	True	f	j	0.0330991660011932	0	-35.0	-36.0	-1.0	NW	50	(358, 358)	0.28	0.28	0.75
2	29	True	j	j	0.2060032500012312	1	-35.0	-34.0	1.0	NW	50	(358, 358)	0.28	0.28	0.75
2	29	True	j	j	0.159624874999281	1	-35.0	-34.0	1.0	SE	50	(358, 358)	0.28	0.28	0.75
2	29	True	f	f	0.1880205829947954	1	-35.0	-36.0	-1.0	SE	50	(358, 358)	0.28	0.28	0.75
2	29	True	f	f	0.3639840830001049	1	-35.0	-36.0	-1.0	NW	50	(358, 358)	0.28	0.28	0.75
2	29	True	j	j	0.0711338330002036	1	-35.0	-34.0	1.0	SE	50	(358, 358)	0.28	0.28	0.75
2	29	True	j	j	0.3643858339928556	1	-35.0	-34.0	1.0	SE	50	(358, 358)	0.28	0.28	0.75
2	29	True	j	f	0.0072368749970337	0	-35.0	-34.0	1.0	NW	50	(358, 358)	0.28	0.28	0.75
2	29	True	j	j	0.1368601659924024	1	-35.0	-34.0	1.0	SE	50	(358, 358)	0.28	0.28	0.75
2	29	True	j	j	0.14313245798985	1	-35.0	-34.0	1.0	NW	50	(358, 358)	0.28	0.28	0.75
2	29	True	f	j	0.0410281660006148	0	-35.0	-36.0	-1.0	SE	50	(358, 358)	0.28	0.28	0.75
2	29	True	f	f	0.171948709001299	1	-35.0	-36.0	-1.0	SE	50	(358, 358)	0.28	0.28	0.75
2	29	True	j	j	0.124357916007284	1	-35.0	-34.0	1.0	SE	50	(358, 358)	0.28	0.28	0.75
2	29	True	j	j	0.1114899999956833	1	-35.0	-34.0	1.0	SE	50	(358, 358)	0.28	0.28	0.75
2	29	True	f	f	0.0898163329984527	1	-35.0	-36.0	-1.0	NW	50	(358, 358)	0.28	0.28	0.75
2	29	True	j	j	0.0035867499973392	1	-35.0	-34.0	1.0	NW	50	(358, 358)	0.28	0.28	0.75
2	29	True	j	j	0.0902728749933885	1	-35.0	-34.0	1.0	SE	50	(358, 358)	0.28	0.28	0.75
2	29	True	f	f	0.017707999999402	1	-35.0	-36.0	-1.0	SE	50	(358, 358)	0.28	0.28	0.75
2	29	True	j	j	0.4151207920076558	1	-35.0	-34.0	1.0	SE	50	(358, 358)	0.28	0.28	0.75
2	29	True	f	f	0.020632084007957	1	-35.0	-36.0	-1.0	SE	50	(358, 358)	0.28	0.28	0.75
2	29	True	f	f	0.1525017500098329	1	-35.0	-36.0	-1.0	SE	50	(358, 358)	0.28	0.28	0.75
2	29	True	j	j	0.0797520000051008	1	-35.0	-34.0	1.0	SE	50	(358, 358)	0.28	0.28	0.75
2	29	True	j	j	0.0255771669908426	1	-35.0	-34.0	1.0	SE	50	(358, 358)	0.28	0.28	0.75
2	29	True	f	j	0.1904027499986114	0	-35.0	-36.0	-1.0	NW	50	(358, 358)	0.28	0.28	0.75
2	29	True	j	j	0.1006429999979445	1	-35.0	-34.0	1.0	NW	50	(358, 358)	0.28	0.28	0.75
2	29	True	f	j	0.1901853750023292	0	-35.0	-36.0	-1.0	NW	50	(358, 358)	0.28	0.28	0.75
2	29	True	j	j	0.192934291990241	1	-35.0	-34.0	1.0	NW	50	(358, 358)	0.28	0.28	0.75
2	29	True	j	j	0.0617360409960383	1	-35.0	-34.0	1.0	SE	50	(358, 358)	0.28	0.28	0.75
2	29	True	j	f	0.3618162500060862	0	-35.0	-34.0	1.0	NW	50	(358, 358)	0.28	0.28	0.75
2	29	True	f	j	0.1630530830007046	0	-35.0	-36.0	-1.0	NW	50	(358, 358)	0.28	0.28	0.75
2	29	True	j	j	0.0890766250086017	1	-35.0	-34.0	1.0	NW	50	(358, 358)	0.28	0.28	0.75
2	29	True	f	f	0.0885867499891901	1	-35.0	-36.0	-1.0	SE	50	(358, 358)	0.28	0.28	0.75
2	29	True	j	j	0.1468384170002536	1	-35.0	-34.0	1.0	SE	50	(358, 358)	0.28	0.28	0.75
2	29	True	j	j	0.0195129589992575	1	-35.0	-34.0	1.0	NW	50	(358, 358)	0.28	0.28	0.75
2	29	True	j	j	0.1616237499983981	1	-35.0	-34.0	1.0	NW	50	(358, 358)	0.28	0.28	0.75
2	29	True	j	j	0.4973582920065382	1	-35.0	-34.0	1.0	NW	50	(358, 358)	0.28	0.28	0.75
2	29	True	j	j	0.0781607500102836	1	-35.0	-34.0	1.0	SE	50	(358, 358)	0.28	0.28	0.75
2	29	True	j	j	0.0066618749988265	1	-35.0	-34.0	1.0	NW	50	(358, 358)	0.28	0.28	0.75
2	29	True	f	f	1.970306417002576	1	-35.0	-36.0	-1.0	NW	50	(358, 358)	0.28	0.28	0.75
2	29	True	j	j	0.092379791996791	1	-35.0	-34.0	1.0	NW	50	(358, 358)	0.28	0.28	0.75
2	29	True	f	f	0.2644650419970276	1	-35.0	-36.0	-1.0	SE	50	(358, 358)	0.28	0.28	0.75
2	29	True	j	j	0.0706608750042505	1	-35.0	-34.0	1.0	SE	50	(358, 358)	0.28	0.28	0.75
2	29	True	j	j	0.1260030420089606	1	-35.0	-34.0	1.0	NW	50	(358, 358)	0.28	0.28	0.75
2	29	True	f	f	0.1849952080083312	1	-35.0	-36.0	-1.0	NW	50	(358, 358)	0.28	0.28	0.75
2	29	True	f	f	0.0141198750061448	1	-35.0	-36.0	-1.0	SE	50	(358, 358)	0.28	0.28	0.75
2	29	True	j	f	0.6392556670034537	0	-35.0	-34.0	1.0	SE	50	(358, 358)	0.28	0.28	0.75
2	29	True	j	j	0.1108185829943977	1	-35.0	-34.0	1.0	SE	50	(358, 358)	0.28	0.28	0.75
2	29	True	j	j	0.1775798750022659	1	-35.0	-34.0	1.0	NW	50	(358, 358)	0.28	0.28	0.75
2	29	True	f	f	2.3245666670118226	1	-35.0	-36.0	-1.0	NW	50	(358, 358)	0.28	0.28	0.75
2	29	True	f	f	0.2563283329945989	1	-35.0	-36.0	-1.0	SE	50	(358, 358)	0.28	0.28	0.75
2	29	True	f	f	0.2594773330056341	1	-35.0	-36.0	-1.0	SE	50	(358, 358)	0.28	0.28	0.75
2	29	True	f	j	0.0837481659982586	0	-35.0	-36.0	-1.0	SE	50	(358, 358)	0.28	0.28	0.75
2	29	True	j	j	0.2341285410075215	1	-35.0	-34.0	1.0	SE	50	(358, 358)	0.28	0.28	0.75
2	29	True	f	j	0.0670557919947896	0	-35.0	-36.0	-1.0	NW	50	(358, 358)	0.28	0.28	0.75
2	29	True	j	j	0.0299414589972002	1	-35.0	-34.0	1.0	NW	50	(358, 358)	0.28	0.28	0.75
2	29	True	j	j	0.0481591670104535	1	-35.0	-34.0	1.0	SE	50	(358, 358)	0.28	0.28	0.75
2	29	True	j	j	0.1075418750115204	1	-35.0	-34.0	1.0	NW	50	(358, 358)	0.28	0.28	0.75
2	29	True	j	j	0.4252912910014856	1	-35.0	-34.0	1.0	SE	50	(358, 358)	0.28	0.28	0.75
2	29	True	f	j	0.003470333002042	0	-35.0	-36.0	-1.0	SE	50	(358, 358)	0.28	0.28	0.75
2	29	True	f	f	0.091585665999446	1	-35.0	-36.0	-1.0	SE	50	(358, 358)	0.28	0.28	0.75
2	29	True	j	j	0.3063022499991348	1	-35.0	-34.0	1.0	SE	50	(358, 358)	0.28	0.28	0.75
2	29	True	f	j	0.3194546250015264	0	-35.0	-36.0	-1.0	NW	50	(358, 358)	0.28	0.28	0.75
2	29	True	j	f	0.3319608339952538	0	-35.0	-34.0	1.0	NW	50	(358, 358)	0.28	0.28	0.75
2	29	True	f	f	0.2756936670048162	1	-35.0	-36.0	-1.0	SE	50	(358, 358)	0.28	0.28	0.75
2	29	True	j	j	0.0694142499996814	1	-35.0	-34.0	1.0	SE	50	(358, 358)	0.28	0.28	0.75
2	29	True	j	f	0.1152842080045957	0	-35.0	-34.0	1.0	NW	50	(358, 358)	0.28	0.28	0.75
2	29	True	j	f	0.088353166996967	0	-35.0	-34.0	1.0	SE	50	(358, 358)	0.28	0.28	0.75
2	29	True	f	f	0.1020314590132329	1	-35.0	-36.0	-1.0	SE	50	(358, 358)	0.28	0.28	0.75
2	29	True	f	j	1.471023750011227	0	-35.0	-36.0	-1.0	NW	50	(358, 358)	0.28	0.28	0.75
2	29	True	j	j	0.0211245410027913	1	-35.0	-34.0	1.0	SE	50	(358, 358)	0.28	0.28	0.75
2	29	True	j	j	0.175068625001586	1	-35.0	-34.0	1.0	NW	50	(358, 358)	0.28	0.28	0.75
2	29	True	f	j	0.7015877090016147	0	-35.0	-36.0	-1.0	SE	50	(358, 358)	0.28	0.28	0.75
2	29	True	j	j	0.0522891670116223	1	-35.0	-34.0	1.0	SE	50	(358, 358)	0.28	0.28	0.75
2	29	True	f	f	0.0092814160016132	1	-35.0	-36.0	-1.0	SE	50	(358, 358)	0.28	0.28	0.75
2	29	True	j	j	0.1102693749999161	1	-35.0	-34.0	1.0	SE	50	(358, 358)	0.28	0.28	0.75
2	29	True	f	j	0.3210687499959022	0	-35.0	-36.0	-1.0	SE	50	(358, 358)	0.28	0.28	0.75
2	29	True	f	f	0.065596792002907	1	-35.0	-36.0	-1.0	NW	50	(358, 358)	0.28	0.28	0.75
2	29	True	f	f	0.1372537080023903	1	-35.0	-36.0	-1.0	NW	50	(358, 358)	0.28	0.28	0.75
2	29	True	f	f	0.0169561660004546	1	-35.0	-36.0	-1.0	NW	50	(358, 358)	0.28	0.28	0.75
2	29	True	f	f	0.6515802500071004	1	-35.0	-36.0	-1.0	NW	50	(358, 358)	0.28	0.28	0.75
2	29	True	j	j	0.0661450839979806	1	-35.0	-34.0	1.0	SE	50	(358, 358)	0.28	0.28	0.75
2	29	True	j	j	0.1765887499932432	1	-35.0	-34.0	1.0	NW	50	(358, 358)	0.28	0.28	0.75
2	29	True	f	f	0.4949140840035397	1	-35.0	-36.0	-1.0	SE	50	(358, 358)	0.28	0.28	0.75
2	29	True	j	j	0.1848595830088015	1	-35.0	-34.0	1.0	NW	50	(358, 358)	0.28	0.28	0.75
2	29	True	f	f	0.2384938330069417	1	-35.0	-36.0	-1.0	NW	50	(358, 358)	0.28	0.28	0.75
2	29	True	j	j	0.0638863750064047	1	-35.0	-34.0	1.0	NW	50	(358, 358)	0.28	0.28	0.75
2	29	True	j	f	0.2125374590104911	0	-35.0	-34.0	1.0	SE	50	(358, 358)	0.28	0.28	0.75
2	29	True	f	j	0.0306500419974327	0	-35.0	-36.0	-1.0	NW	50	(358, 358)	0.28	0.28	0.75
2	29	True	j	f	0.1367446250078501	0	-35.0	-34.0	1.0	SE	50	(358, 358)	0.28	0.28	0.75
2	29	True	j	j	0.1616560419934103	1	-35.0	-34.0	1.0	SE	50	(358, 358)	0.28	0.28	0.75
2	29	True	j	f	0.0324141250021057	0	-35.0	-34.0	1.0	NW	50	(358, 358)	0.28	0.28	0.75
2	29	True	f	j	0.2035170000017387	0	-35.0	-36.0	-1.0	SE	50	(358, 358)	0.28	0.28	0.75
2	29	True	j	j	0.1115356669906759	1	-35.0	-34.0	1.0	SE	50	(358, 358)	0.28	0.28	0.75
2	29	True	f	f	0.237548458011588	1	-35.0	-36.0	-1.0	SE	50	(358, 358)	0.28	0.28	0.75
2	29	True	f	f	0.1619300419988576	1	-35.0	-36.0	-1.0	NW	50	(358, 358)	0.28	0.28	0.75
2	29	True	j	j	0.3022068749996833	1	-35.0	-34.0	1.0	SE	50	(358, 358)	0.28	0.28	0.75
2	29	True	j	f	0.0584553340013371	0	-35.0	-34.0	1.0	NW	50	(358, 358)	0.28	0.28	0.75
2	29	True	j	f	0.223243790998822	0	-35.0	-34.0	1.0	NW	50	(358, 358)	0.28	0.28	0.75
2	29	True	f	f	0.0971492920070886	1	-35.0	-36.0	-1.0	NW	50	(358, 358)	0.28	0.28	0.75
2	29	True	j	f	0.0033741249935701	0	-35.0	-34.0	1.0	NW	50	(358, 358)	0.28	0.28	0.75
2	29	True	j	j	0.0188774580019526	1	-35.0	-34.0	1.0	NW	50	(358, 358)	0.28	0.28	0.75
2	29	True	j	j	0.1908734160097083	1	-35.0	-34.0	1.0	SE	50	(358, 358)	0.28	0.28	0.75
2	29	True	f	j	0.1075466249894816	0	-35.0	-36.0	-1.0	SE	50	(358, 358)	0.28	0.28	0.75
2	29	True	f	f	0.1363066249905387	1	-35.0	-36.0	-1.0	NW	50	(358, 358)	0.28	0.28	0.75
2	29	True	j	f	0.4340282920020399	0	-35.0	-34.0	1.0	SE	50	(358, 358)	0.28	0.28	0.75
2	29	True	j	f	0.1817437499994412	0	-35.0	-34.0	1.0	NW	50	(358, 358)	0.28	0.28	0.75
2	29	True	j	f	0.0877559170039603	0	-35.0	-34.0	1.0	SE	50	(358, 358)	0.28	0.28	0.75
2	29	True	f	f	0.0676510420016711	1	-35.0	-36.0	-1.0	NW	50	(358, 358)	0.28	0.28	0.75
2	29	True	f	f	0.1518357080058194	1	-35.0	-36.0	-1.0	NW	50	(358, 358)	0.28	0.28	0.75
2	29	True	f	j	0.077942541000084	0	-35.0	-36.0	-1.0	SE	50	(358, 358)	0.28	0.28	0.75
2	29	True	j	f	0.0356167499994626	0	-35.0	-34.0	1.0	SE	50	(358, 358)	0.28	0.28	0.75
2	29	True	j	j	0.0987847499927738	1	-35.0	-34.0	1.0	SE	50	(358, 358)	0.28	0.28	0.75
2	29	True	j	f	0.5427225829917006	0	-35.0	-34.0	1.0	NW	50	(358, 358)	0.28	0.28	0.75
2	29	True	f	f	0.1297826669906499	1	-35.0	-36.0	-1.0	SE	50	(358, 358)	0.28	0.28	0.75
2	29	True	f	f	0.1811151249858085	1	-35.0	-36.0	-1.0	NW	50	(358, 358)	0.28	0.28	0.75
2	29	True	j	j	0.205026124996948	1	-35.0	-34.0	1.0	SE	50	(358, 358)	0.28	0.28	0.75
2	29	True	j	j	0.0215170839946949	1	-35.0	-34.0	1.0	NW	50	(358, 358)	0.28	0.28	0.75
2	29	True	f	f	0.1549552910000784	1	-35.0	-36.0	-1.0	SE	50	(358, 358)	0.28	0.28	0.75
2	29	True	j	j	0.1331497499922989	1	-35.0	-34.0	1.0	SE	50	(358, 358)	0.28	0.28	0.75
2	29	True	j	j	0.175196334006614	1	-35.0	-34.0	1.0	SE	50	(358, 358)	0.28	0.28	0.75
2	29	True	f	f	0.2253804999927524	1	-35.0	-36.0	-1.0	NW	50	(358, 358)	0.28	0.28	0.75
2	29	True	f	f	0.1997684590023709	1	-35.0	-36.0	-1.0	SE	50	(358, 358)	0.28	0.28	0.75
2	29	True	j	j	0.0913399160053813	1	-35.0	-34.0	1.0	SE	50	(358, 358)	0.28	0.28	0.75
2	29	True	j	j	0.0205572080012643	1	-35.0	-34.0	1.0	NW	50	(358, 358)	0.28	0.28	0.75
2	29	True	j	j	0.0770335840061307	1	-35.0	-34.0	1.0	SE	50	(358, 358)	0.28	0.28	0.75
2	29	True	f	f	1.031940749991918	1	-35.0	-36.0	-1.0	NW	50	(358, 358)	0.28	0.28	0.75
2	29	True	f	f	0.1054991670098388	1	-35.0	-36.0	-1.0	NW	50	(358, 358)	0.28	0.28	0.75
2	29	True	f	j	0.1370453749987064	0	-35.0	-36.0	-1.0	NW	50	(358, 358)	0.28	0.28	0.75
2	29	True	f	j	0.1995314579980913	0	-35.0	-36.0	-1.0	NW	50	(358, 358)	0.28	0.28	0.75
2	29	True	j	j	0.073563332989579	1	-35.0	-34.0	1.0	NW	50	(358, 358)	0.28	0.28	0.75
2	29	True	j	j	0.0370935829996597	1	-35.0	-34.0	1.0	SE	50	(358, 358)	0.28	0.28	0.75
