# Supplementary material for: The curriculum effect in visual learning: The role of readout dimensionality
Source: PLoS Comput Biol. 2026 Jul 24;22(7):e1014553. doi: 10.1371/journal.pcbi.1014553 (PMC13432104; doi:10.1371/journal.pcbi.1014553)
Supplement: S1 Data — (ZIP) [file pcbi.1014553.s009.zip › Data_Final_for_Repository/Sequential_subjects/Subject002/20241107_Subject002_SEQ_Day_5.csv]

Participant ID	Age	Train	Correct Response	Response	Response time (s)	Correct	Reference Angle (deg)	Orientation (deg)	Angle Separation (deg)	Corner	Viewing Distance (cm)	Stimulus Size (px)	Fixation Time	Probe Time	Cue Time
2	29	False	j	j	0.9357240420067684	1	55.0	56.0	1.0	SW	50	(358, 358)	0.28	0.28	0.75
2	29	False	j	j	0.7984754999924917	1	55.0	56.0	1.0	SW	50	(358, 358)	0.28	0.28	0.75
2	29	False	f	j	0.2092969590012217	0	55.0	54.0	-1.0	NE	50	(358, 358)	0.28	0.28	0.75
2	29	False	j	j	0.7517495000065537	1	55.0	56.0	1.0	NE	50	(358, 358)	0.28	0.28	0.75
2	29	False	f	j	0.1794299999892246	0	55.0	54.0	-1.0	NE	50	(358, 358)	0.28	0.28	0.75
2	29	False	f	j	0.1004564169998047	0	55.0	54.0	-1.0	NE	50	(358, 358)	0.28	0.28	0.75
2	29	False	f	j	0.2518421249988023	0	55.0	54.0	-1.0	NE	50	(358, 358)	0.28	0.28	0.75
2	29	False	f	j	4.684473541987245	0	55.0	54.0	-1.0	SW	50	(358, 358)	0.28	0.28	0.75
2	29	False	j	j	0.0618892920028883	1	55.0	56.0	1.0	NE	50	(358, 358)	0.28	0.28	0.75
2	29	False	j	f	2.153745958014042	0	55.0	56.0	1.0	SW	50	(358, 358)	0.28	0.28	0.75
2	29	False	j	j	0.0109966669988352	1	55.0	56.0	1.0	NE	50	(358, 358)	0.28	0.28	0.75
2	29	False	f	j	0.3535865419980837	0	55.0	54.0	-1.0	NE	50	(358, 358)	0.28	0.28	0.75
2	29	False	f	j	0.1847640839987434	0	55.0	54.0	-1.0	NE	50	(358, 358)	0.28	0.28	0.75
2	29	False	j	j	0.0034234589984407	1	55.0	56.0	1.0	SW	50	(358, 358)	0.28	0.28	0.75
2	29	False	j	j	0.4346450419980101	1	55.0	56.0	1.0	SW	50	(358, 358)	0.28	0.28	0.75
2	29	False	j	j	0.7037220830097795	1	55.0	56.0	1.0	SW	50	(358, 358)	0.28	0.28	0.75
2	29	False	j	j	0.1478657090046908	1	55.0	56.0	1.0	NE	50	(358, 358)	0.28	0.28	0.75
2	29	False	j	f	0.1374777500022901	0	55.0	56.0	1.0	SW	50	(358, 358)	0.28	0.28	0.75
2	29	False	j	f	0.530519916996127	0	55.0	56.0	1.0	NE	50	(358, 358)	0.28	0.28	0.75
2	29	False	f	f	0.3422367500024847	1	55.0	54.0	-1.0	SW	50	(358, 358)	0.28	0.28	0.75
2	29	False	f	j	0.1170337500079767	0	55.0	54.0	-1.0	NE	50	(358, 358)	0.28	0.28	0.75
2	29	False	j	j	0.0301095839968184	1	55.0	56.0	1.0	NE	50	(358, 358)	0.28	0.28	0.75
2	29	False	j	j	0.1434795420063892	1	55.0	56.0	1.0	SW	50	(358, 358)	0.28	0.28	0.75
2	29	False	j	f	0.3764453749899985	0	55.0	56.0	1.0	NE	50	(358, 358)	0.28	0.28	0.75
2	29	False	j	f	0.126605749988812	0	55.0	56.0	1.0	SW	50	(358, 358)	0.28	0.28	0.75
2	29	False	j	j	0.0441207499970914	1	55.0	56.0	1.0	NE	50	(358, 358)	0.28	0.28	0.75
2	29	False	j	f	0.0686269580037333	0	55.0	56.0	1.0	SW	50	(358, 358)	0.28	0.28	0.75
2	29	False	j	f	0.2232058340014191	0	55.0	56.0	1.0	SW	50	(358, 358)	0.28	0.28	0.75
2	29	False	f	f	0.2161592500051483	1	55.0	54.0	-1.0	SW	50	(358, 358)	0.28	0.28	0.75
2	29	False	f	f	0.2641959590109763	1	55.0	54.0	-1.0	SW	50	(358, 358)	0.28	0.28	0.75
2	29	False	j	j	0.1189750829944387	1	55.0	56.0	1.0	SW	50	(358, 358)	0.28	0.28	0.75
2	29	False	f	j	1.0034448750084266	0	55.0	54.0	-1.0	SW	50	(358, 358)	0.28	0.28	0.75
2	29	False	f	j	1.2182483340002364	0	55.0	54.0	-1.0	NE	50	(358, 358)	0.28	0.28	0.75
2	29	False	j	f	0.0193304999993415	0	55.0	56.0	1.0	NE	50	(358, 358)	0.28	0.28	0.75
2	29	False	f	f	0.0584127089969115	1	55.0	54.0	-1.0	NE	50	(358, 358)	0.28	0.28	0.75
2	29	False	j	f	0.682383708000998	0	55.0	56.0	1.0	SW	50	(358, 358)	0.28	0.28	0.75
2	29	False	j	f	0.1474519589974079	0	55.0	56.0	1.0	NE	50	(358, 358)	0.28	0.28	0.75
2	29	False	j	j	0.083852374998969	1	55.0	56.0	1.0	NE	50	(358, 358)	0.28	0.28	0.75
2	29	False	j	j	0.1306885840022005	1	55.0	56.0	1.0	NE	50	(358, 358)	0.28	0.28	0.75
2	29	False	j	f	0.0481451249943347	0	55.0	56.0	1.0	SW	50	(358, 358)	0.28	0.28	0.75
2	29	False	f	f	0.0249542920064413	1	55.0	54.0	-1.0	SW	50	(358, 358)	0.28	0.28	0.75
2	29	False	f	j	0.3369620000012219	0	55.0	54.0	-1.0	NE	50	(358, 358)	0.28	0.28	0.75
2	29	False	f	f	0.0922357500094221	1	55.0	54.0	-1.0	SW	50	(358, 358)	0.28	0.28	0.75
2	29	False	j	f	0.2589116660092259	0	55.0	56.0	1.0	SW	50	(358, 358)	0.28	0.28	0.75
2	29	False	j	f	0.1540977919939905	0	55.0	56.0	1.0	SW	50	(358, 358)	0.28	0.28	0.75
2	29	False	f	f	0.0335967499995604	1	55.0	54.0	-1.0	NE	50	(358, 358)	0.28	0.28	0.75
2	29	False	j	j	0.6906418329890585	1	55.0	56.0	1.0	SW	50	(358, 358)	0.28	0.28	0.75
2	29	False	f	j	0.028300499994657	0	55.0	54.0	-1.0	NE	50	(358, 358)	0.28	0.28	0.75
2	29	False	f	f	0.5273873330006609	1	55.0	54.0	-1.0	NE	50	(358, 358)	0.28	0.28	0.75
2	29	False	f	f	0.3592189159971894	1	55.0	54.0	-1.0	SW	50	(358, 358)	0.28	0.28	0.75
2	29	False	f	f	0.133083708002232	1	55.0	54.0	-1.0	NE	50	(358, 358)	0.28	0.28	0.75
2	29	False	j	j	0.0950774579978315	1	55.0	56.0	1.0	NE	50	(358, 358)	0.28	0.28	0.75
2	29	False	j	j	1.037645792006515	1	55.0	56.0	1.0	NE	50	(358, 358)	0.28	0.28	0.75
2	29	False	f	j	0.2984570420085219	0	55.0	54.0	-1.0	NE	50	(358, 358)	0.28	0.28	0.75
2	29	False	f	f	0.0941466660005971	1	55.0	54.0	-1.0	SW	50	(358, 358)	0.28	0.28	0.75
2	29	False	j	f	0.3001245829946128	0	55.0	56.0	1.0	NE	50	(358, 358)	0.28	0.28	0.75
2	29	False	j	f	0.4964387920044828	0	55.0	56.0	1.0	NE	50	(358, 358)	0.28	0.28	0.75
2	29	False	j	j	0.1377371669950662	1	55.0	56.0	1.0	SW	50	(358, 358)	0.28	0.28	0.75
2	29	False	j	f	0.1898014590115053	0	55.0	56.0	1.0	SW	50	(358, 358)	0.28	0.28	0.75
2	29	False	f	j	0.9137348749936792	0	55.0	54.0	-1.0	NE	50	(358, 358)	0.28	0.28	0.75
2	29	False	j	f	0.2311065419926308	0	55.0	56.0	1.0	NE	50	(358, 358)	0.28	0.28	0.75
2	29	False	j	j	0.0545230839925352	1	55.0	56.0	1.0	NE	50	(358, 358)	0.28	0.28	0.75
2	29	False	f	f	0.37856974999886	1	55.0	54.0	-1.0	SW	50	(358, 358)	0.28	0.28	0.75
2	29	False	j	j	0.0845894999947631	1	55.0	56.0	1.0	NE	50	(358, 358)	0.28	0.28	0.75
2	29	False	j	f	0.0687880000041332	0	55.0	56.0	1.0	SW	50	(358, 358)	0.28	0.28	0.75
2	29	False	j	j	0.4514835420122836	1	55.0	56.0	1.0	SW	50	(358, 358)	0.28	0.28	0.75
2	29	False	f	f	1.7862658749945697	1	55.0	54.0	-1.0	NE	50	(358, 358)	0.28	0.28	0.75
2	29	False	j	j	0.0050488749984651	1	55.0	56.0	1.0	SW	50	(358, 358)	0.28	0.28	0.75
2	29	False	j	f	0.3865995420055697	0	55.0	56.0	1.0	SW	50	(358, 358)	0.28	0.28	0.75
2	29	False	f	j	0.3199579159991117	0	55.0	54.0	-1.0	SW	50	(358, 358)	0.28	0.28	0.75
2	29	False	j	f	0.4793726249918109	0	55.0	56.0	1.0	SW	50	(358, 358)	0.28	0.28	0.75
2	29	False	f	f	0.054906250006752	1	55.0	54.0	-1.0	SW	50	(358, 358)	0.28	0.28	0.75
2	29	False	f	f	0.3549951250024605	1	55.0	54.0	-1.0	NE	50	(358, 358)	0.28	0.28	0.75
2	29	False	j	j	0.1269889590039383	1	55.0	56.0	1.0	NE	50	(358, 358)	0.28	0.28	0.75
2	29	False	j	j	0.3891954999999143	1	55.0	56.0	1.0	SW	50	(358, 358)	0.28	0.28	0.75
2	29	False	f	f	0.1303970409935573	1	55.0	54.0	-1.0	SW	50	(358, 358)	0.28	0.28	0.75
2	29	False	f	f	0.0976496670045889	1	55.0	54.0	-1.0	SW	50	(358, 358)	0.28	0.28	0.75
2	29	False	f	j	0.1167187919927528	0	55.0	54.0	-1.0	NE	50	(358, 358)	0.28	0.28	0.75
2	29	False	j	f	0.0310485829977551	0	55.0	56.0	1.0	SW	50	(358, 358)	0.28	0.28	0.75
2	29	False	f	f	0.3275220829964382	1	55.0	54.0	-1.0	SW	50	(358, 358)	0.28	0.28	0.75
2	29	False	j	j	0.4999655419960618	1	55.0	56.0	1.0	NE	50	(358, 358)	0.28	0.28	0.75
2	29	False	j	j	0.1048577090114122	1	55.0	56.0	1.0	NE	50	(358, 358)	0.28	0.28	0.75
2	29	False	f	j	0.0225960409879917	0	55.0	54.0	-1.0	NE	50	(358, 358)	0.28	0.28	0.75
2	29	False	f	j	0.1198073330015176	0	55.0	54.0	-1.0	SW	50	(358, 358)	0.28	0.28	0.75
2	29	False	j	j	0.0940182089980226	1	55.0	56.0	1.0	NE	50	(358, 358)	0.28	0.28	0.75
2	29	False	f	f	0.1999729999952251	1	55.0	54.0	-1.0	SW	50	(358, 358)	0.28	0.28	0.75
2	29	False	f	j	0.0661779170040972	0	55.0	54.0	-1.0	SW	50	(358, 358)	0.28	0.28	0.75
2	29	False	f	j	0.3228468330053147	0	55.0	54.0	-1.0	NE	50	(358, 358)	0.28	0.28	0.75
2	29	False	f	f	0.0162270000000717	1	55.0	54.0	-1.0	NE	50	(358, 358)	0.28	0.28	0.75
2	29	False	j	f	0.1273667920031584	0	55.0	56.0	1.0	NE	50	(358, 358)	0.28	0.28	0.75
2	29	False	j	j	0.3673556249996181	1	55.0	56.0	1.0	NE	50	(358, 358)	0.28	0.28	0.75
2	29	False	f	f	0.4422977500071283	1	55.0	54.0	-1.0	NE	50	(358, 358)	0.28	0.28	0.75
2	29	False	j	j	0.0800044170027831	1	55.0	56.0	1.0	NE	50	(358, 358)	0.28	0.28	0.75
2	29	False	j	j	0.2690335000079358	1	55.0	56.0	1.0	NE	50	(358, 358)	0.28	0.28	0.75
2	29	False	f	f	0.4162354580039391	1	55.0	54.0	-1.0	SW	50	(358, 358)	0.28	0.28	0.75
2	29	False	f	j	0.0466792910010553	0	55.0	54.0	-1.0	NE	50	(358, 358)	0.28	0.28	0.75
2	29	False	f	f	0.0290631249954458	1	55.0	54.0	-1.0	SW	50	(358, 358)	0.28	0.28	0.75
2	29	False	j	j	0.6027892919955775	1	55.0	56.0	1.0	SW	50	(358, 358)	0.28	0.28	0.75
2	29	False	j	f	0.1007988750061485	0	55.0	56.0	1.0	SW	50	(358, 358)	0.28	0.28	0.75
2	29	False	j	j	0.1109467909991508	1	55.0	56.0	1.0	SW	50	(358, 358)	0.28	0.28	0.75
2	29	False	j	j	0.960578792000888	1	55.0	56.0	1.0	SW	50	(358, 358)	0.28	0.28	0.75
2	29	False	j	f	10.000094250004622	0	55.0	56.0	1.0	NE	50	(358, 358)	0.28	0.28	0.75
2	29	False	f	f	5.61480316700181	1	55.0	54.0	-1.0	SW	50	(358, 358)	0.28	0.28	0.75
2	29	False	f	j	0.1310850419977214	0	55.0	54.0	-1.0	NE	50	(358, 358)	0.28	0.28	0.75
2	29	False	j	j	0.0149177080020308	1	55.0	56.0	1.0	SW	50	(358, 358)	0.28	0.28	0.75
2	29	False	f	j	0.0040367909969063	0	55.0	54.0	-1.0	NE	50	(358, 358)	0.28	0.28	0.75
2	29	False	f	f	0.0897954579995712	1	55.0	54.0	-1.0	SW	50	(358, 358)	0.28	0.28	0.75
2	29	False	j	j	0.0076356659992598	1	55.0	56.0	1.0	NE	50	(358, 358)	0.28	0.28	0.75
2	29	False	f	j	0.0952942919975612	0	55.0	54.0	-1.0	NE	50	(358, 358)	0.28	0.28	0.75
2	29	False	f	j	0.1124512499955017	0	55.0	54.0	-1.0	NE	50	(358, 358)	0.28	0.28	0.75
2	29	False	j	f	0.4474487080005929	0	55.0	56.0	1.0	NE	50	(358, 358)	0.28	0.28	0.75
2	29	False	j	f	0.0219704159972025	0	55.0	56.0	1.0	SW	50	(358, 358)	0.28	0.28	0.75
2	29	False	j	j	0.3288830829988001	1	55.0	56.0	1.0	NE	50	(358, 358)	0.28	0.28	0.75
2	29	False	f	j	1.2808210410003085	0	55.0	54.0	-1.0	SW	50	(358, 358)	0.28	0.28	0.75
2	29	False	j	j	0.020359832997201	1	55.0	56.0	1.0	NE	50	(358, 358)	0.28	0.28	0.75
2	29	False	f	f	0.6299738330126274	1	55.0	54.0	-1.0	NE	50	(358, 358)	0.28	0.28	0.75
2	29	False	f	j	1.356748417005292	0	55.0	54.0	-1.0	NE	50	(358, 358)	0.28	0.28	0.75
2	29	False	f	j	0.6420277500001248	0	55.0	54.0	-1.0	NE	50	(358, 358)	0.28	0.28	0.75
2	29	False	f	f	0.5600316250056494	1	55.0	54.0	-1.0	NE	50	(358, 358)	0.28	0.28	0.75
2	29	False	j	f	0.2299319169978844	0	55.0	56.0	1.0	SW	50	(358, 358)	0.28	0.28	0.75
2	29	False	j	j	0.1587461250019259	1	55.0	56.0	1.0	SW	50	(358, 358)	0.28	0.28	0.75
2	29	False	f	f	0.0702086670062271	1	55.0	54.0	-1.0	NE	50	(358, 358)	0.28	0.28	0.75
2	29	False	j	f	2.1825668749952456	0	55.0	56.0	1.0	NE	50	(358, 358)	0.28	0.28	0.75
2	29	False	f	j	0.2160807080072118	0	55.0	54.0	-1.0	SW	50	(358, 358)	0.28	0.28	0.75
2	29	False	f	f	0.8124746249959571	1	55.0	54.0	-1.0	NE	50	(358, 358)	0.28	0.28	0.75
2	29	False	f	j	0.10080291700433	0	55.0	54.0	-1.0	SW	50	(358, 358)	0.28	0.28	0.75
2	29	False	j	f	1.2071209999994608	0	55.0	56.0	1.0	NE	50	(358, 358)	0.28	0.28	0.75
2	29	False	f	j	1.7004687079897849	0	55.0	54.0	-1.0	SW	50	(358, 358)	0.28	0.28	0.75
2	29	False	j	j	0.1504482089949306	1	55.0	56.0	1.0	NE	50	(358, 358)	0.28	0.28	0.75
2	29	False	j	j	0.2094979579997016	1	55.0	56.0	1.0	SW	50	(358, 358)	0.28	0.28	0.75
2	29	False	j	j	0.8663446249993285	1	55.0	56.0	1.0	NE	50	(358, 358)	0.28	0.28	0.75
2	29	False	j	j	0.7615916670038132	1	55.0	56.0	1.0	SW	50	(358, 358)	0.28	0.28	0.75
2	29	False	j	j	0.3326410830050008	1	55.0	56.0	1.0	SW	50	(358, 358)	0.28	0.28	0.75
2	29	False	f	f	0.100833499993314	1	55.0	54.0	-1.0	SW	50	(358, 358)	0.28	0.28	0.75
2	29	False	j	j	0.1566049160028342	1	55.0	56.0	1.0	NE	50	(358, 358)	0.28	0.28	0.75
2	29	False	j	j	0.1704736660030903	1	55.0	56.0	1.0	SW	50	(358, 358)	0.28	0.28	0.75
2	29	False	f	j	1.159169042002759	0	55.0	54.0	-1.0	SW	50	(358, 358)	0.28	0.28	0.75
2	29	False	f	f	1.4797338749922346	1	55.0	54.0	-1.0	NE	50	(358, 358)	0.28	0.28	0.75
2	29	False	f	j	1.801510582998162	0	55.0	54.0	-1.0	SW	50	(358, 358)	0.28	0.28	0.75
2	29	False	f	f	0.3457881659996928	1	55.0	54.0	-1.0	SW	50	(358, 358)	0.28	0.28	0.75
2	29	False	j	j	0.2026175420032814	1	55.0	56.0	1.0	SW	50	(358, 358)	0.28	0.28	0.75
2	29	False	j	j	5.323890166997444	1	55.0	56.0	1.0	NE	50	(358, 358)	0.28	0.28	0.75
2	29	False	f	f	0.0865691670041997	1	55.0	54.0	-1.0	SW	50	(358, 358)	0.28	0.28	0.75
2	29	False	f	j	0.0298162079998292	0	55.0	54.0	-1.0	SW	50	(358, 358)	0.28	0.28	0.75
2	29	False	j	j	0.1286262919893488	1	55.0	56.0	1.0	SW	50	(358, 358)	0.28	0.28	0.75
2	29	False	j	j	0.5974227910046466	1	55.0	56.0	1.0	SW	50	(358, 358)	0.28	0.28	0.75
2	29	False	j	j	0.1242574999923817	1	55.0	56.0	1.0	NE	50	(358, 358)	0.28	0.28	0.75
2	29	False	j	j	0.2737109169975156	1	55.0	56.0	1.0	SW	50	(358, 358)	0.28	0.28	0.75
2	29	False	f	f	1.197746207995806	1	55.0	54.0	-1.0	SW	50	(358, 358)	0.28	0.28	0.75
2	29	False	f	f	0.2804617500078166	1	55.0	54.0	-1.0	NE	50	(358, 358)	0.28	0.28	0.75
2	29	False	j	j	0.1299058339936891	1	55.0	56.0	1.0	SW	50	(358, 358)	0.28	0.28	0.75
2	29	False	f	f	0.7262554170010844	1	55.0	54.0	-1.0	SW	50	(358, 358)	0.28	0.28	0.75
2	29	False	j	f	0.0047120419912971	0	55.0	56.0	1.0	SW	50	(358, 358)	0.28	0.28	0.75
2	29	False	j	j	0.6268105409981217	1	55.0	56.0	1.0	SW	50	(358, 358)	0.28	0.28	0.75
2	29	False	f	f	0.0067497080017346	1	55.0	54.0	-1.0	SW	50	(358, 358)	0.28	0.28	0.75
2	29	False	f	f	0.0811755409959005	1	55.0	54.0	-1.0	SW	50	(358, 358)	0.28	0.28	0.75
2	29	False	f	j	0.0026729169912869	0	55.0	54.0	-1.0	NE	50	(358, 358)	0.28	0.28	0.75
2	29	False	f	f	0.033139042003313	1	55.0	54.0	-1.0	NE	50	(358, 358)	0.28	0.28	0.75
2	29	False	j	j	0.0062780830048723	1	55.0	56.0	1.0	SW	50	(358, 358)	0.28	0.28	0.75
2	29	False	j	j	0.2651577090000501	1	55.0	56.0	1.0	NE	50	(358, 358)	0.28	0.28	0.75
2	29	False	j	j	0.1403479169966885	1	55.0	56.0	1.0	SW	50	(358, 358)	0.28	0.28	0.75
2	29	False	f	f	0.0613285419967724	1	55.0	54.0	-1.0	NE	50	(358, 358)	0.28	0.28	0.75
2	29	False	f	j	0.0660069589939666	0	55.0	54.0	-1.0	NE	50	(358, 358)	0.28	0.28	0.75
2	29	False	j	j	0.07457929100201	1	55.0	56.0	1.0	NE	50	(358, 358)	0.28	0.28	0.75
2	29	False	j	j	0.066227584000444	1	55.0	56.0	1.0	SW	50	(358, 358)	0.28	0.28	0.75
2	29	False	f	j	0.1149108329991577	0	55.0	54.0	-1.0	NE	50	(358, 358)	0.28	0.28	0.75
2	29	False	f	j	0.0580682919971877	0	55.0	54.0	-1.0	NE	50	(358, 358)	0.28	0.28	0.75
2	29	False	f	f	0.0409398339979816	1	55.0	54.0	-1.0	SW	50	(358, 358)	0.28	0.28	0.75
2	29	False	f	f	0.069423375010956	1	55.0	54.0	-1.0	SW	50	(358, 358)	0.28	0.28	0.75
2	29	False	j	j	0.0981246250012191	1	55.0	56.0	1.0	NE	50	(358, 358)	0.28	0.28	0.75
2	29	False	f	f	0.9238515839970204	1	55.0	54.0	-1.0	NE	50	(358, 358)	0.28	0.28	0.75
2	29	False	j	j	0.0587069589964812	1	55.0	56.0	1.0	NE	50	(358, 358)	0.28	0.28	0.75
2	29	False	f	f	0.3131079579907236	1	55.0	54.0	-1.0	SW	50	(358, 358)	0.28	0.28	0.75
2	29	False	j	f	0.5153431250073481	0	55.0	56.0	1.0	SW	50	(358, 358)	0.28	0.28	0.75
2	29	False	f	f	0.2212745830038329	1	55.0	54.0	-1.0	NE	50	(358, 358)	0.28	0.28	0.75
2	29	False	f	j	0.15413779199298	0	55.0	54.0	-1.0	NE	50	(358, 358)	0.28	0.28	0.75
2	29	False	f	f	0.4611564999941038	1	55.0	54.0	-1.0	NE	50	(358, 358)	0.28	0.28	0.75
2	29	False	f	j	0.0365187089919345	0	55.0	54.0	-1.0	NE	50	(358, 358)	0.28	0.28	0.75
2	29	False	j	j	0.0158853329921839	1	55.0	56.0	1.0	SW	50	(358, 358)	0.28	0.28	0.75
2	29	False	f	j	0.464827082992997	0	55.0	54.0	-1.0	SW	50	(358, 358)	0.28	0.28	0.75
2	29	False	j	j	0.1642619579943129	1	55.0	56.0	1.0	NE	50	(358, 358)	0.28	0.28	0.75
2	29	False	f	j	0.7797249170107534	0	55.0	54.0	-1.0	NE	50	(358, 358)	0.28	0.28	0.75
2	29	False	f	j	0.1126865000114776	0	55.0	54.0	-1.0	NE	50	(358, 358)	0.28	0.28	0.75
2	29	False	f	j	0.0025350420037284	0	55.0	54.0	-1.0	SW	50	(358, 358)	0.28	0.28	0.75
2	29	False	j	j	0.076675582997268	1	55.0	56.0	1.0	SW	50	(358, 358)	0.28	0.28	0.75
2	29	False	f	f	0.1458641250064829	1	55.0	54.0	-1.0	SW	50	(358, 358)	0.28	0.28	0.75
2	29	False	f	f	0.0076339169900165	1	55.0	54.0	-1.0	SW	50	(358, 358)	0.28	0.28	0.75
2	29	False	f	f	1.6427902080031345	1	55.0	54.0	-1.0	NE	50	(358, 358)	0.28	0.28	0.75
2	29	False	f	f	0.1496855410077842	1	55.0	54.0	-1.0	NE	50	(358, 358)	0.28	0.28	0.75
2	29	False	f	f	0.3613283749873517	1	55.0	54.0	-1.0	NE	50	(358, 358)	0.28	0.28	0.75
2	29	False	f	f	0.1698485829983838	1	55.0	54.0	-1.0	NE	50	(358, 358)	0.28	0.28	0.75
2	29	False	f	f	0.0608517919899895	1	55.0	54.0	-1.0	SW	50	(358, 358)	0.28	0.28	0.75
2	29	False	f	f	0.1494250419927993	1	55.0	54.0	-1.0	NE	50	(358, 358)	0.28	0.28	0.75
2	29	False	j	j	0.4312746659998083	1	55.0	56.0	1.0	SW	50	(358, 358)	0.28	0.28	0.75
2	29	False	j	j	0.0953269590099807	1	55.0	56.0	1.0	SW	50	(358, 358)	0.28	0.28	0.75
2	29	False	j	j	0.4948214169999119	1	55.0	56.0	1.0	SW	50	(358, 358)	0.28	0.28	0.75
2	29	False	j	f	0.2140972920024069	0	55.0	56.0	1.0	SW	50	(358, 358)	0.28	0.28	0.75
2	29	False	j	j	1.052822625002591	1	55.0	56.0	1.0	SW	50	(358, 358)	0.28	0.28	0.75
2	29	False	j	f	0.0463854580011684	0	55.0	56.0	1.0	NE	50	(358, 358)	0.28	0.28	0.75
2	29	False	f	f	0.4810087499936344	1	55.0	54.0	-1.0	SW	50	(358, 358)	0.28	0.28	0.75
2	29	False	f	f	0.2460545409994665	1	55.0	54.0	-1.0	SW	50	(358, 358)	0.28	0.28	0.75
2	29	False	j	f	0.0387973749893717	0	55.0	56.0	1.0	SW	50	(358, 358)	0.28	0.28	0.75
2	29	False	j	j	0.0021078749996377	1	55.0	56.0	1.0	NE	50	(358, 358)	0.28	0.28	0.75
2	29	False	j	f	0.396622957996442	0	55.0	56.0	1.0	NE	50	(358, 358)	0.28	0.28	0.75
2	29	False	j	f	0.0042379999940749	0	55.0	56.0	1.0	SW	50	(358, 358)	0.28	0.28	0.75
2	29	False	j	f	0.2693897920107702	0	55.0	56.0	1.0	NE	50	(358, 358)	0.28	0.28	0.75
2	29	False	f	j	0.0953430410008877	0	55.0	54.0	-1.0	SW	50	(358, 358)	0.28	0.28	0.75
2	29	False	j	j	0.0731578749982873	1	55.0	56.0	1.0	SW	50	(358, 358)	0.28	0.28	0.75
2	29	False	f	f	0.0954094170010648	1	55.0	54.0	-1.0	NE	50	(358, 358)	0.28	0.28	0.75
2	29	False	j	j	0.0583425419899867	1	55.0	56.0	1.0	SW	50	(358, 358)	0.28	0.28	0.75
2	29	False	f	f	0.0277629169868305	1	55.0	54.0	-1.0	NE	50	(358, 358)	0.28	0.28	0.75
2	29	False	j	j	0.3263745839940384	1	55.0	56.0	1.0	SW	50	(358, 358)	0.28	0.28	0.75
2	29	False	j	j	0.2090360420115757	1	55.0	56.0	1.0	SW	50	(358, 358)	0.28	0.28	0.75
2	29	False	f	j	0.6700362919946201	0	55.0	54.0	-1.0	SW	50	(358, 358)	0.28	0.28	0.75
2	29	False	f	j	0.0737232500105165	0	55.0	54.0	-1.0	NE	50	(358, 358)	0.28	0.28	0.75
2	29	False	f	f	0.0988695409905631	1	55.0	54.0	-1.0	SW	50	(358, 358)	0.28	0.28	0.75
2	29	False	j	j	0.8468846670002677	1	55.0	56.0	1.0	NE	50	(358, 358)	0.28	0.28	0.75
2	29	False	f	f	0.0339397920033661	1	55.0	54.0	-1.0	SW	50	(358, 358)	0.28	0.28	0.75
2	29	False	f	f	0.1603165000124136	1	55.0	54.0	-1.0	NE	50	(358, 358)	0.28	0.28	0.75
2	29	False	f	j	1.3672445830015931	0	55.0	54.0	-1.0	NE	50	(358, 358)	0.28	0.28	0.75
2	29	False	f	j	0.0054195830016396	0	55.0	54.0	-1.0	SW	50	(358, 358)	0.28	0.28	0.75
2	29	False	f	f	0.2135792090120958	1	55.0	54.0	-1.0	SW	50	(358, 358)	0.28	0.28	0.75
2	29	False	f	f	0.7874747499881778	1	55.0	54.0	-1.0	NE	50	(358, 358)	0.28	0.28	0.75
2	29	False	j	j	0.1130713330057915	1	55.0	56.0	1.0	NE	50	(358, 358)	0.28	0.28	0.75
2	29	False	j	j	0.04307308299758	1	55.0	56.0	1.0	NE	50	(358, 358)	0.28	0.28	0.75
2	29	False	j	j	0.1403788750030798	1	55.0	56.0	1.0	SW	50	(358, 358)	0.28	0.28	0.75
2	29	False	j	f	0.4291820420039585	0	55.0	56.0	1.0	NE	50	(358, 358)	0.28	0.28	0.75
2	29	False	j	j	0.2702632500004256	1	55.0	56.0	1.0	NE	50	(358, 358)	0.28	0.28	0.75
2	29	False	f	j	2.923362375004217	0	55.0	54.0	-1.0	NE	50	(358, 358)	0.28	0.28	0.75
2	29	False	f	f	0.1734319579991279	1	55.0	54.0	-1.0	NE	50	(358, 358)	0.28	0.28	0.75
2	29	False	j	j	0.117524625005899	1	55.0	56.0	1.0	NE	50	(358, 358)	0.28	0.28	0.75
2	29	False	f	f	0.1941076250077458	1	55.0	54.0	-1.0	SW	50	(358, 358)	0.28	0.28	0.75
2	29	False	f	j	0.0147770829935325	0	55.0	54.0	-1.0	NE	50	(358, 358)	0.28	0.28	0.75
2	29	False	j	j	0.1636754579958506	1	55.0	56.0	1.0	SW	50	(358, 358)	0.28	0.28	0.75
2	29	False	f	j	0.1958952920103911	0	55.0	54.0	-1.0	NE	50	(358, 358)	0.28	0.28	0.75
2	29	False	f	j	0.0261353340029018	0	55.0	54.0	-1.0	NE	50	(358, 358)	0.28	0.28	0.75
2	29	False	j	j	0.1241566669923486	1	55.0	56.0	1.0	SW	50	(358, 358)	0.28	0.28	0.75
2	29	False	f	j	0.1983729580097133	0	55.0	54.0	-1.0	SW	50	(358, 358)	0.28	0.28	0.75
2	29	False	j	j	0.0851658749888883	1	55.0	56.0	1.0	NE	50	(358, 358)	0.28	0.28	0.75
2	29	False	f	j	1.1995442079933127	0	55.0	54.0	-1.0	NE	50	(358, 358)	0.28	0.28	0.75
2	29	False	f	f	0.1098412079882109	1	55.0	54.0	-1.0	SW	50	(358, 358)	0.28	0.28	0.75
2	29	False	f	j	0.736902792006731	0	55.0	54.0	-1.0	NE	50	(358, 358)	0.28	0.28	0.75
2	29	False	f	j	0.0121718340087682	0	55.0	54.0	-1.0	NE	50	(358, 358)	0.28	0.28	0.75
2	29	False	j	j	0.135161958009121	1	55.0	56.0	1.0	SW	50	(358, 358)	0.28	0.28	0.75
2	29	False	j	j	0.1045652500033611	1	55.0	56.0	1.0	NE	50	(358, 358)	0.28	0.28	0.75
2	29	False	j	j	0.1430128750071162	1	55.0	56.0	1.0	SW	50	(358, 358)	0.28	0.28	0.75
2	29	False	f	f	0.024459708991344	1	55.0	54.0	-1.0	SW	50	(358, 358)	0.28	0.28	0.75
2	29	False	j	f	0.0319789589993888	0	55.0	56.0	1.0	SW	50	(358, 358)	0.28	0.28	0.75
2	29	False	f	f	0.003714292004588	1	55.0	54.0	-1.0	SW	50	(358, 358)	0.28	0.28	0.75
2	29	False	j	j	0.0591280830121832	1	55.0	56.0	1.0	SW	50	(358, 358)	0.28	0.28	0.75
2	29	False	j	j	0.0116414160002022	1	55.0	56.0	1.0	NE	50	(358, 358)	0.28	0.28	0.75
2	29	False	j	j	0.1365589170018211	1	55.0	56.0	1.0	SW	50	(358, 358)	0.28	0.28	0.75
2	29	False	j	j	0.0808840409881668	1	55.0	56.0	1.0	NE	50	(358, 358)	0.28	0.28	0.75
2	29	False	f	f	0.0031478750024689	1	55.0	54.0	-1.0	SW	50	(358, 358)	0.28	0.28	0.75
2	29	False	f	f	0.2340902089927112	1	55.0	54.0	-1.0	NE	50	(358, 358)	0.28	0.28	0.75
2	29	False	j	f	0.428076250012964	0	55.0	56.0	1.0	SW	50	(358, 358)	0.28	0.28	0.75
2	29	False	j	f	0.0796268749982118	0	55.0	56.0	1.0	SW	50	(358, 358)	0.28	0.28	0.75
2	29	False	j	j	0.1289407080039382	1	55.0	56.0	1.0	NE	50	(358, 358)	0.28	0.28	0.75
2	29	False	f	j	0.0708049159875372	0	55.0	54.0	-1.0	NE	50	(358, 358)	0.28	0.28	0.75
2	29	False	f	f	0.1478949159936746	1	55.0	54.0	-1.0	SW	50	(358, 358)	0.28	0.28	0.75
2	29	False	f	j	0.6102225000067847	0	55.0	54.0	-1.0	NE	50	(358, 358)	0.28	0.28	0.75
2	29	False	f	f	0.1655277909885626	1	55.0	54.0	-1.0	NE	50	(358, 358)	0.28	0.28	0.75
2	29	False	j	f	0.0842250839923508	0	55.0	56.0	1.0	SW	50	(358, 358)	0.28	0.28	0.75
2	29	False	j	j	0.3079372500069439	1	55.0	56.0	1.0	SW	50	(358, 358)	0.28	0.28	0.75
2	29	False	j	j	0.1187062920071184	1	55.0	56.0	1.0	NE	50	(358, 358)	0.28	0.28	0.75
2	29	False	j	j	0.0300762090046191	1	55.0	56.0	1.0	NE	50	(358, 358)	0.28	0.28	0.75
2	29	False	j	j	0.0973557499964954	1	55.0	56.0	1.0	NE	50	(358, 358)	0.28	0.28	0.75
2	29	False	j	j	0.0353953339945292	1	55.0	56.0	1.0	NE	50	(358, 358)	0.28	0.28	0.75
2	29	False	j	j	0.0512653749901801	1	55.0	56.0	1.0	NE	50	(358, 358)	0.28	0.28	0.75
2	29	False	j	j	0.0645659580040955	1	55.0	56.0	1.0	SW	50	(358, 358)	0.28	0.28	0.75
2	29	False	f	f	0.4724785840080585	1	55.0	54.0	-1.0	SW	50	(358, 358)	0.28	0.28	0.75
2	29	False	f	f	0.1378612499975133	1	55.0	54.0	-1.0	SW	50	(358, 358)	0.28	0.28	0.75
2	29	False	j	f	0.963391124998452	0	55.0	56.0	1.0	NE	50	(358, 358)	0.28	0.28	0.75
2	29	False	f	j	0.0598492920107673	0	55.0	54.0	-1.0	NE	50	(358, 358)	0.28	0.28	0.75
2	29	False	f	f	0.3211729580070823	1	55.0	54.0	-1.0	NE	50	(358, 358)	0.28	0.28	0.75
2	29	False	f	f	0.0395257909985957	1	55.0	54.0	-1.0	SW	50	(358, 358)	0.28	0.28	0.75
2	29	False	j	j	0.5480187500070315	1	55.0	56.0	1.0	SW	50	(358, 358)	0.28	0.28	0.75
2	29	False	j	j	0.3353649580094497	1	55.0	56.0	1.0	NE	50	(358, 358)	0.28	0.28	0.75
2	29	False	f	j	0.1049150830076541	0	55.0	54.0	-1.0	NE	50	(358, 358)	0.28	0.28	0.75
2	29	False	f	f	0.0331816249963594	1	55.0	54.0	-1.0	NE	50	(358, 358)	0.28	0.28	0.75
2	29	False	j	j	0.0739004170027328	1	55.0	56.0	1.0	SW	50	(358, 358)	0.28	0.28	0.75
2	29	False	f	f	0.6080968339956598	1	55.0	54.0	-1.0	SW	50	(358, 358)	0.28	0.28	0.75
2	29	False	j	f	0.6979619579942664	0	55.0	56.0	1.0	SW	50	(358, 358)	0.28	0.28	0.75
2	29	False	j	j	0.0184923340129898	1	55.0	56.0	1.0	SW	50	(358, 358)	0.28	0.28	0.75
2	29	False	f	j	0.1544346659939037	0	55.0	54.0	-1.0	NE	50	(358, 358)	0.28	0.28	0.75
2	29	False	f	j	0.0960806660004891	0	55.0	54.0	-1.0	NE	50	(358, 358)	0.28	0.28	0.75
2	29	False	j	f	0.0842166249931324	0	55.0	56.0	1.0	NE	50	(358, 358)	0.28	0.28	0.75
2	29	False	f	f	0.0085921670106472	1	55.0	54.0	-1.0	NE	50	(358, 358)	0.28	0.28	0.75
2	29	False	j	j	0.1505599170050118	1	55.0	56.0	1.0	NE	50	(358, 358)	0.28	0.28	0.75
2	29	False	j	f	0.0948242080048658	0	55.0	56.0	1.0	SW	50	(358, 358)	0.28	0.28	0.75
2	29	False	f	f	0.1701067090034485	1	55.0	54.0	-1.0	SW	50	(358, 358)	0.28	0.28	0.75
2	29	False	f	f	0.0405367500061402	1	55.0	54.0	-1.0	SW	50	(358, 358)	0.28	0.28	0.75
2	29	False	f	j	0.0286591659969417	0	55.0	54.0	-1.0	NE	50	(358, 358)	0.28	0.28	0.75
2	29	False	f	f	0.0724822910124203	1	55.0	54.0	-1.0	SW	50	(358, 358)	0.28	0.28	0.75
2	29	False	f	f	0.1812023750098887	1	55.0	54.0	-1.0	SW	50	(358, 358)	0.28	0.28	0.75
2	29	False	j	j	0.2753634999971837	1	55.0	56.0	1.0	SW	50	(358, 358)	0.28	0.28	0.75
2	29	False	j	f	0.1318992079905001	0	55.0	56.0	1.0	NE	50	(358, 358)	0.28	0.28	0.75
2	29	False	j	j	0.0833459580026101	1	55.0	56.0	1.0	NE	50	(358, 358)	0.28	0.28	0.75
2	29	False	j	f	0.013328332992387	0	55.0	56.0	1.0	NE	50	(358, 358)	0.28	0.28	0.75
2	29	False	f	f	0.4168477909988723	1	55.0	54.0	-1.0	NE	50	(358, 358)	0.28	0.28	0.75
2	29	False	j	j	0.3594669580052141	1	55.0	56.0	1.0	NE	50	(358, 358)	0.28	0.28	0.75
2	29	False	f	f	0.1133627499948488	1	55.0	54.0	-1.0	SW	50	(358, 358)	0.28	0.28	0.75
2	29	False	f	j	0.0132129160047043	0	55.0	54.0	-1.0	SW	50	(358, 358)	0.28	0.28	0.75
2	29	False	j	j	0.6882440829940606	1	55.0	56.0	1.0	NE	50	(358, 358)	0.28	0.28	0.75
2	29	False	f	j	0.3230254999944009	0	55.0	54.0	-1.0	SW	50	(358, 358)	0.28	0.28	0.75
2	29	False	j	j	0.1431713330093771	1	55.0	56.0	1.0	SW	50	(358, 358)	0.28	0.28	0.75
2	29	False	j	f	0.150952292009606	0	55.0	56.0	1.0	SW	50	(358, 358)	0.28	0.28	0.75
2	29	False	j	f	0.0836953749967506	0	55.0	56.0	1.0	SW	50	(358, 358)	0.28	0.28	0.75
2	29	False	j	j	0.1383031250006752	1	55.0	56.0	1.0	NE	50	(358, 358)	0.28	0.28	0.75
2	29	False	j	j	0.1042142090009292	1	55.0	56.0	1.0	SW	50	(358, 358)	0.28	0.28	0.75
2	29	False	f	f	0.0488560840021818	1	55.0	54.0	-1.0	SW	50	(358, 358)	0.28	0.28	0.75
2	29	False	f	f	0.0316783750022295	1	55.0	54.0	-1.0	NE	50	(358, 358)	0.28	0.28	0.75
2	29	False	f	f	0.1205328750074841	1	55.0	54.0	-1.0	NE	50	(358, 358)	0.28	0.28	0.75
2	29	False	j	f	0.1588282500015339	0	55.0	56.0	1.0	SW	50	(358, 358)	0.28	0.28	0.75
2	29	False	f	f	0.0221984169911593	1	55.0	54.0	-1.0	SW	50	(358, 358)	0.28	0.28	0.75
2	29	False	j	f	0.1352155000058701	0	55.0	56.0	1.0	SW	50	(358, 358)	0.28	0.28	0.75
2	29	False	j	j	0.0024079170107143	1	55.0	56.0	1.0	SW	50	(358, 358)	0.28	0.28	0.75
2	29	False	j	f	0.5757112080027582	0	55.0	56.0	1.0	NE	50	(358, 358)	0.28	0.28	0.75
2	29	False	f	f	0.0541658750007627	1	55.0	54.0	-1.0	SW	50	(358, 358)	0.28	0.28	0.75
2	29	False	j	j	0.1317311250022612	1	55.0	56.0	1.0	NE	50	(358, 358)	0.28	0.28	0.75
