# Supplementary material for: The curriculum effect in visual learning: The role of readout dimensionality
Source: PLoS Comput Biol. 2026 Jul 24;22(7):e1014553. doi: 10.1371/journal.pcbi.1014553 (PMC13432104; doi:10.1371/journal.pcbi.1014553)
Supplement: S1 Data — (ZIP) [file pcbi.1014553.s009.zip › Data_Final_for_Repository/Sequential_subjects/Subject002/20241103_Subject002_SEQ_Day_1.csv]

Participant ID	Age	Train	Correct Response	Response	Response time (s)	Correct	Reference Angle (deg)	Orientation (deg)	Angle Separation (deg)	Corner	Viewing Distance (cm)	Stimulus Size (px)	Fixation Time	Probe Time	Cue Time
2	29	True	f	f	1.599133083000197	1	-35.0	-40.0	-5.0	NW	50	(358, 358)	0.28	0.28	0.75
2	29	True	j	j	0.0857927500001096	1	-35.0	-30.0	5.0	SE	50	(358, 358)	0.28	0.28	0.75
2	29	True	f	f	1.413784874999692	1	-35.0	-40.0	-5.0	NW	50	(358, 358)	0.28	0.28	0.75
2	29	True	j	j	0.7036246249990654	1	-35.0	-30.0	5.0	NW	50	(358, 358)	0.28	0.28	0.75
2	29	True	f	f	0.2110053329997754	1	-35.0	-40.0	-5.0	NW	50	(358, 358)	0.28	0.28	0.75
2	29	True	f	f	0.1105431670002872	1	-35.0	-40.0	-5.0	NW	50	(358, 358)	0.28	0.28	0.75
2	29	True	j	j	0.0940080410000518	1	-35.0	-30.0	5.0	NW	50	(358, 358)	0.28	0.28	0.75
2	29	True	f	f	0.0616770410015306	1	-35.0	-40.0	-5.0	SE	50	(358, 358)	0.28	0.28	0.75
2	29	True	j	j	0.699791416998778	1	-35.0	-30.0	5.0	SE	50	(358, 358)	0.28	0.28	0.75
2	29	True	f	j	0.0038032919983379	0	-35.0	-40.0	-5.0	SE	50	(358, 358)	0.28	0.28	0.75
2	29	True	f	f	0.4026834159994905	1	-35.0	-40.0	-5.0	SE	50	(358, 358)	0.28	0.28	0.75
2	29	True	j	f	0.4335499160006293	0	-35.0	-30.0	5.0	NW	50	(358, 358)	0.28	0.28	0.75
2	29	True	j	f	0.1181947080003738	0	-35.0	-30.0	5.0	NW	50	(358, 358)	0.28	0.28	0.75
2	29	True	f	f	0.2119895830001041	1	-35.0	-40.0	-5.0	SE	50	(358, 358)	0.28	0.28	0.75
2	29	True	j	f	0.4288849590011523	0	-35.0	-30.0	5.0	NW	50	(358, 358)	0.28	0.28	0.75
2	29	True	j	j	0.0297662499979196	1	-35.0	-30.0	5.0	NW	50	(358, 358)	0.28	0.28	0.75
2	29	True	f	f	0.3436053749974235	1	-35.0	-40.0	-5.0	NW	50	(358, 358)	0.28	0.28	0.75
2	29	True	j	j	0.4385449169967614	1	-35.0	-30.0	5.0	NW	50	(358, 358)	0.28	0.28	0.75
2	29	True	j	j	0.2634247090027202	1	-35.0	-30.0	5.0	SE	50	(358, 358)	0.28	0.28	0.75
2	29	True	f	f	0.1327983340015635	1	-35.0	-40.0	-5.0	SE	50	(358, 358)	0.28	0.28	0.75
2	29	True	f	f	0.2327217920028488	1	-35.0	-40.0	-5.0	SE	50	(358, 358)	0.28	0.28	0.75
2	29	True	j	f	1.1855989579999004	0	-35.0	-30.0	5.0	NW	50	(358, 358)	0.28	0.28	0.75
2	29	True	j	f	1.0272881670025529	0	-35.0	-30.0	5.0	NW	50	(358, 358)	0.28	0.28	0.75
2	29	True	f	f	0.0600367090009967	1	-35.0	-40.0	-5.0	NW	50	(358, 358)	0.28	0.28	0.75
2	29	True	f	f	0.0484822910002549	1	-35.0	-40.0	-5.0	NW	50	(358, 358)	0.28	0.28	0.75
2	29	True	j	j	0.0603337920001649	1	-35.0	-30.0	5.0	NW	50	(358, 358)	0.28	0.28	0.75
2	29	True	j	j	0.113703417002398	1	-35.0	-30.0	5.0	NW	50	(358, 358)	0.28	0.28	0.75
2	29	True	j	j	0.1540277919993968	1	-35.0	-30.0	5.0	SE	50	(358, 358)	0.28	0.28	0.75
2	29	True	j	j	0.0215482910025457	1	-35.0	-30.0	5.0	SE	50	(358, 358)	0.28	0.28	0.75
2	29	True	f	f	0.1608625420012686	1	-35.0	-40.0	-5.0	SE	50	(358, 358)	0.28	0.28	0.75
2	29	True	f	f	0.3895412089987076	1	-35.0	-40.0	-5.0	NW	50	(358, 358)	0.28	0.28	0.75
2	29	True	j	j	0.0616325000009965	1	-35.0	-30.0	5.0	NW	50	(358, 358)	0.28	0.28	0.75
2	29	True	f	f	0.0761265420005656	1	-35.0	-40.0	-5.0	NW	50	(358, 358)	0.28	0.28	0.75
2	29	True	f	f	0.0129669999987527	1	-35.0	-40.0	-5.0	SE	50	(358, 358)	0.28	0.28	0.75
2	29	True	f	f	0.4344219999984489	1	-35.0	-40.0	-5.0	NW	50	(358, 358)	0.28	0.28	0.75
2	29	True	j	j	0.0750681249992339	1	-35.0	-30.0	5.0	SE	50	(358, 358)	0.28	0.28	0.75
2	29	True	f	f	0.0144835419996525	1	-35.0	-40.0	-5.0	SE	50	(358, 358)	0.28	0.28	0.75
2	29	True	j	j	0.0238012080008047	1	-35.0	-30.0	5.0	SE	50	(358, 358)	0.28	0.28	0.75
2	29	True	f	f	0.3372652090001793	1	-35.0	-40.0	-5.0	NW	50	(358, 358)	0.28	0.28	0.75
2	29	True	f	f	0.0645697079999081	1	-35.0	-40.0	-5.0	NW	50	(358, 358)	0.28	0.28	0.75
2	29	True	j	j	0.1964061670005321	1	-35.0	-30.0	5.0	SE	50	(358, 358)	0.28	0.28	0.75
2	29	True	f	f	0.2490571660018758	1	-35.0	-40.0	-5.0	SE	50	(358, 358)	0.28	0.28	0.75
2	29	True	f	f	0.2307915830024285	1	-35.0	-40.0	-5.0	NW	50	(358, 358)	0.28	0.28	0.75
2	29	True	f	f	0.187360207997699	1	-35.0	-40.0	-5.0	NW	50	(358, 358)	0.28	0.28	0.75
2	29	True	f	f	0.1785722080021514	1	-35.0	-40.0	-5.0	NW	50	(358, 358)	0.28	0.28	0.75
2	29	True	j	j	0.1120744170002581	1	-35.0	-30.0	5.0	SE	50	(358, 358)	0.28	0.28	0.75
2	29	True	j	j	0.055549125001562	1	-35.0	-30.0	5.0	NW	50	(358, 358)	0.28	0.28	0.75
2	29	True	f	f	0.2612210000006598	1	-35.0	-40.0	-5.0	SE	50	(358, 358)	0.28	0.28	0.75
2	29	True	j	j	0.0761231249998672	1	-35.0	-30.0	5.0	SE	50	(358, 358)	0.28	0.28	0.75
2	29	True	f	f	0.0775339579995488	1	-35.0	-40.0	-5.0	NW	50	(358, 358)	0.28	0.28	0.75
2	29	True	j	j	0.3325764580004033	1	-35.0	-30.0	5.0	NW	50	(358, 358)	0.28	0.28	0.75
2	29	True	f	f	0.0176969169988296	1	-35.0	-40.0	-5.0	SE	50	(358, 358)	0.28	0.28	0.75
2	29	True	f	f	0.1052129170020634	1	-35.0	-40.0	-5.0	SE	50	(358, 358)	0.28	0.28	0.75
2	29	True	j	j	0.0370995830016909	1	-35.0	-30.0	5.0	SE	50	(358, 358)	0.28	0.28	0.75
2	29	True	f	f	0.1576802909985417	1	-35.0	-40.0	-5.0	NW	50	(358, 358)	0.28	0.28	0.75
2	29	True	f	f	0.2955927919974783	1	-35.0	-40.0	-5.0	SE	50	(358, 358)	0.28	0.28	0.75
2	29	True	f	f	0.0265462079987628	1	-35.0	-40.0	-5.0	SE	50	(358, 358)	0.28	0.28	0.75
2	29	True	f	f	0.1420342090023041	1	-35.0	-40.0	-5.0	NW	50	(358, 358)	0.28	0.28	0.75
2	29	True	f	f	0.0111703750008018	1	-35.0	-40.0	-5.0	NW	50	(358, 358)	0.28	0.28	0.75
2	29	True	f	f	0.4620467909990111	1	-35.0	-40.0	-5.0	SE	50	(358, 358)	0.28	0.28	0.75
2	29	True	f	f	0.008131291000609	1	-35.0	-40.0	-5.0	SE	50	(358, 358)	0.28	0.28	0.75
2	29	True	f	f	0.3478898749999644	1	-35.0	-40.0	-5.0	SE	50	(358, 358)	0.28	0.28	0.75
2	29	True	f	f	0.1743824170007428	1	-35.0	-40.0	-5.0	NW	50	(358, 358)	0.28	0.28	0.75
2	29	True	f	f	0.0929436660007922	1	-35.0	-40.0	-5.0	SE	50	(358, 358)	0.28	0.28	0.75
2	29	True	j	j	0.1400159580007312	1	-35.0	-30.0	5.0	SE	50	(358, 358)	0.28	0.28	0.75
2	29	True	j	j	0.0381994999988819	1	-35.0	-30.0	5.0	SE	50	(358, 358)	0.28	0.28	0.75
2	29	True	j	j	0.1679986249982903	1	-35.0	-30.0	5.0	SE	50	(358, 358)	0.28	0.28	0.75
2	29	True	f	f	0.2233177090020035	1	-35.0	-40.0	-5.0	SE	50	(358, 358)	0.28	0.28	0.75
2	29	True	f	f	0.1745928329983144	1	-35.0	-40.0	-5.0	NW	50	(358, 358)	0.28	0.28	0.75
2	29	True	j	j	0.1415751249987806	1	-35.0	-30.0	5.0	NW	50	(358, 358)	0.28	0.28	0.75
2	29	True	f	f	0.1751864580000983	1	-35.0	-40.0	-5.0	SE	50	(358, 358)	0.28	0.28	0.75
2	29	True	f	f	0.005749250001827	1	-35.0	-40.0	-5.0	SE	50	(358, 358)	0.28	0.28	0.75
2	29	True	j	j	0.1341261659981683	1	-35.0	-30.0	5.0	NW	50	(358, 358)	0.28	0.28	0.75
2	29	True	f	f	0.0631660420003754	1	-35.0	-40.0	-5.0	SE	50	(358, 358)	0.28	0.28	0.75
2	29	True	j	j	0.1631040000029315	1	-35.0	-30.0	5.0	SE	50	(358, 358)	0.28	0.28	0.75
2	29	True	f	f	0.0096882090001599	1	-35.0	-40.0	-5.0	NW	50	(358, 358)	0.28	0.28	0.75
2	29	True	j	j	0.1095774169989454	1	-35.0	-30.0	5.0	SE	50	(358, 358)	0.28	0.28	0.75
2	29	True	j	j	0.3738909999992756	1	-35.0	-30.0	5.0	NW	50	(358, 358)	0.28	0.28	0.75
2	29	True	f	f	0.3420810409988917	1	-35.0	-40.0	-5.0	SE	50	(358, 358)	0.28	0.28	0.75
2	29	True	j	j	0.1554379590015742	1	-35.0	-30.0	5.0	SE	50	(358, 358)	0.28	0.28	0.75
2	29	True	f	f	0.3619909170010942	1	-35.0	-40.0	-5.0	SE	50	(358, 358)	0.28	0.28	0.75
2	29	True	f	f	0.062941584001237	1	-35.0	-40.0	-5.0	NW	50	(358, 358)	0.28	0.28	0.75
2	29	True	f	f	0.0034820000000763	1	-35.0	-40.0	-5.0	SE	50	(358, 358)	0.28	0.28	0.75
2	29	True	f	f	0.0732761669969477	1	-35.0	-40.0	-5.0	SE	50	(358, 358)	0.28	0.28	0.75
2	29	True	f	f	0.3753365000011399	1	-35.0	-40.0	-5.0	SE	50	(358, 358)	0.28	0.28	0.75
2	29	True	j	j	0.0964097079995554	1	-35.0	-30.0	5.0	NW	50	(358, 358)	0.28	0.28	0.75
2	29	True	f	f	0.3961769999987155	1	-35.0	-40.0	-5.0	NW	50	(358, 358)	0.28	0.28	0.75
2	29	True	f	f	0.2282830420008395	1	-35.0	-40.0	-5.0	SE	50	(358, 358)	0.28	0.28	0.75
2	29	True	f	f	0.3392562499975611	1	-35.0	-40.0	-5.0	NW	50	(358, 358)	0.28	0.28	0.75
2	29	True	j	j	0.1032030829992436	1	-35.0	-30.0	5.0	NW	50	(358, 358)	0.28	0.28	0.75
2	29	True	j	j	0.1821995419995801	1	-35.0	-30.0	5.0	SE	50	(358, 358)	0.28	0.28	0.75
2	29	True	f	f	0.0775311659999715	1	-35.0	-40.0	-5.0	NW	50	(358, 358)	0.28	0.28	0.75
2	29	True	f	f	0.2581287909997627	1	-35.0	-40.0	-5.0	SE	50	(358, 358)	0.28	0.28	0.75
2	29	True	j	j	0.1171045829978538	1	-35.0	-30.0	5.0	NW	50	(358, 358)	0.28	0.28	0.75
2	29	True	j	j	0.139606458000344	1	-35.0	-30.0	5.0	SE	50	(358, 358)	0.28	0.28	0.75
2	29	True	f	f	0.23667904100148	1	-35.0	-40.0	-5.0	NW	50	(358, 358)	0.28	0.28	0.75
2	29	True	j	j	0.0780972920001659	1	-35.0	-30.0	5.0	NW	50	(358, 358)	0.28	0.28	0.75
2	29	True	f	f	0.0473201670029084	1	-35.0	-40.0	-5.0	NW	50	(358, 358)	0.28	0.28	0.75
2	29	True	j	j	0.1588647919998038	1	-35.0	-30.0	5.0	NW	50	(358, 358)	0.28	0.28	0.75
2	29	True	j	j	0.0552804170001763	1	-35.0	-30.0	5.0	SE	50	(358, 358)	0.28	0.28	0.75
2	29	True	j	j	0.1249695420010539	1	-35.0	-30.0	5.0	NW	50	(358, 358)	0.28	0.28	0.75
2	29	True	f	f	0.0406539159994281	1	-35.0	-40.0	-5.0	NW	50	(358, 358)	0.28	0.28	0.75
2	29	True	f	f	0.1495870409999042	1	-35.0	-40.0	-5.0	NW	50	(358, 358)	0.28	0.28	0.75
2	29	True	j	j	0.1059138329983397	1	-35.0	-30.0	5.0	SE	50	(358, 358)	0.28	0.28	0.75
2	29	True	j	j	0.1365001249978377	1	-35.0	-30.0	5.0	SE	50	(358, 358)	0.28	0.28	0.75
2	29	True	f	f	0.0645777089994226	1	-35.0	-40.0	-5.0	SE	50	(358, 358)	0.28	0.28	0.75
2	29	True	f	f	0.3283436669989896	1	-35.0	-40.0	-5.0	NW	50	(358, 358)	0.28	0.28	0.75
2	29	True	j	j	0.0354656669987889	1	-35.0	-30.0	5.0	SE	50	(358, 358)	0.28	0.28	0.75
2	29	True	j	j	0.2281687499998952	1	-35.0	-30.0	5.0	SE	50	(358, 358)	0.28	0.28	0.75
2	29	True	j	j	0.1027020000001357	1	-35.0	-30.0	5.0	SE	50	(358, 358)	0.28	0.28	0.75
2	29	True	j	j	0.0795201660002931	1	-35.0	-30.0	5.0	NW	50	(358, 358)	0.28	0.28	0.75
2	29	True	j	f	1.3343682079976134	0	-35.0	-30.0	5.0	NW	50	(358, 358)	0.28	0.28	0.75
2	29	True	j	j	0.1773390000016661	1	-35.0	-30.0	5.0	SE	50	(358, 358)	0.28	0.28	0.75
2	29	True	f	f	0.0696935000014491	1	-35.0	-40.0	-5.0	SE	50	(358, 358)	0.28	0.28	0.75
2	29	True	f	f	0.5620116250029241	1	-35.0	-40.0	-5.0	SE	50	(358, 358)	0.28	0.28	0.75
2	29	True	j	j	0.0386401249998016	1	-35.0	-30.0	5.0	SE	50	(358, 358)	0.28	0.28	0.75
2	29	True	f	f	0.3238870420027524	1	-35.0	-40.0	-5.0	NW	50	(358, 358)	0.28	0.28	0.75
2	29	True	f	f	0.3824635419987316	1	-35.0	-40.0	-5.0	NW	50	(358, 358)	0.28	0.28	0.75
2	29	True	j	j	0.11096699999689	1	-35.0	-30.0	5.0	SE	50	(358, 358)	0.28	0.28	0.75
2	29	True	j	j	0.1720601249980973	1	-35.0	-30.0	5.0	SE	50	(358, 358)	0.28	0.28	0.75
2	29	True	f	f	0.0315180830002645	1	-35.0	-40.0	-5.0	NW	50	(358, 358)	0.28	0.28	0.75
2	29	True	f	f	0.3158858329989016	1	-35.0	-40.0	-5.0	SE	50	(358, 358)	0.28	0.28	0.75
2	29	True	f	f	0.1622099169981083	1	-35.0	-40.0	-5.0	SE	50	(358, 358)	0.28	0.28	0.75
2	29	True	j	j	0.116560375001427	1	-35.0	-30.0	5.0	NW	50	(358, 358)	0.28	0.28	0.75
2	29	True	j	j	0.1231215000007068	1	-35.0	-30.0	5.0	NW	50	(358, 358)	0.28	0.28	0.75
2	29	True	f	f	0.17429391600308	1	-35.0	-40.0	-5.0	SE	50	(358, 358)	0.28	0.28	0.75
2	29	True	f	f	0.1576562089976505	1	-35.0	-40.0	-5.0	SE	50	(358, 358)	0.28	0.28	0.75
2	29	True	j	j	0.1173014160012826	1	-35.0	-30.0	5.0	NW	50	(358, 358)	0.28	0.28	0.75
2	29	True	j	j	0.0550517500014393	1	-35.0	-30.0	5.0	SE	50	(358, 358)	0.28	0.28	0.75
2	29	True	j	j	0.1251794579984562	1	-35.0	-30.0	5.0	SE	50	(358, 358)	0.28	0.28	0.75
2	29	True	f	f	0.1478197920005186	1	-35.0	-40.0	-5.0	NW	50	(358, 358)	0.28	0.28	0.75
2	29	True	f	f	0.215841499997623	1	-35.0	-40.0	-5.0	NW	50	(358, 358)	0.28	0.28	0.75
2	29	True	j	j	0.0781786669977009	1	-35.0	-30.0	5.0	SE	50	(358, 358)	0.28	0.28	0.75
2	29	True	j	j	0.0800048749988491	1	-35.0	-30.0	5.0	SE	50	(358, 358)	0.28	0.28	0.75
2	29	True	f	f	0.0917892920006124	1	-35.0	-40.0	-5.0	SE	50	(358, 358)	0.28	0.28	0.75
2	29	True	f	f	0.1442203750011685	1	-35.0	-40.0	-5.0	SE	50	(358, 358)	0.28	0.28	0.75
2	29	True	f	f	0.035166041998309	1	-35.0	-40.0	-5.0	NW	50	(358, 358)	0.28	0.28	0.75
2	29	True	j	j	0.3185968750003667	1	-35.0	-30.0	5.0	SE	50	(358, 358)	0.28	0.28	0.75
2	29	True	j	j	0.164420124998287	1	-35.0	-30.0	5.0	NW	50	(358, 358)	0.28	0.28	0.75
2	29	True	j	j	0.0278914590016938	1	-35.0	-30.0	5.0	NW	50	(358, 358)	0.28	0.28	0.75
2	29	True	j	j	0.0848871669986692	1	-35.0	-30.0	5.0	SE	50	(358, 358)	0.28	0.28	0.75
2	29	True	j	j	0.1230014170032518	1	-35.0	-30.0	5.0	SE	50	(358, 358)	0.28	0.28	0.75
2	29	True	f	f	0.2973514160003105	1	-35.0	-40.0	-5.0	SE	50	(358, 358)	0.28	0.28	0.75
2	29	True	f	f	0.0845864590010023	1	-35.0	-40.0	-5.0	NW	50	(358, 358)	0.28	0.28	0.75
2	29	True	j	j	0.0032069580011011	1	-35.0	-30.0	5.0	NW	50	(358, 358)	0.28	0.28	0.75
2	29	True	j	j	0.0116096249985275	1	-35.0	-30.0	5.0	SE	50	(358, 358)	0.28	0.28	0.75
2	29	True	j	j	0.1217382920003729	1	-35.0	-30.0	5.0	SE	50	(358, 358)	0.28	0.28	0.75
2	29	True	j	j	0.0104515419989184	1	-35.0	-30.0	5.0	NW	50	(358, 358)	0.28	0.28	0.75
2	29	True	f	f	0.0630397500026447	1	-35.0	-40.0	-5.0	SE	50	(358, 358)	0.28	0.28	0.75
2	29	True	j	j	0.1206348340019758	1	-35.0	-30.0	5.0	NW	50	(358, 358)	0.28	0.28	0.75
2	29	True	f	f	0.0821668749995296	1	-35.0	-40.0	-5.0	NW	50	(358, 358)	0.28	0.28	0.75
2	29	True	j	j	0.1222120830025232	1	-35.0	-30.0	5.0	SE	50	(358, 358)	0.28	0.28	0.75
2	29	True	j	j	0.0124662499983969	1	-35.0	-30.0	5.0	NW	50	(358, 358)	0.28	0.28	0.75
2	29	True	f	f	0.0382314169983146	1	-35.0	-40.0	-5.0	SE	50	(358, 358)	0.28	0.28	0.75
2	29	True	f	f	0.0356710409978404	1	-35.0	-40.0	-5.0	NW	50	(358, 358)	0.28	0.28	0.75
2	29	True	f	f	0.0200067500009026	1	-35.0	-40.0	-5.0	SE	50	(358, 358)	0.28	0.28	0.75
2	29	True	f	f	0.0537929169986455	1	-35.0	-40.0	-5.0	SE	50	(358, 358)	0.28	0.28	0.75
2	29	True	j	j	0.0092629169994324	1	-35.0	-30.0	5.0	SE	50	(358, 358)	0.28	0.28	0.75
2	29	True	f	f	0.2270029159990372	1	-35.0	-40.0	-5.0	SE	50	(358, 358)	0.28	0.28	0.75
2	29	True	j	j	0.1714902500025346	1	-35.0	-30.0	5.0	NW	50	(358, 358)	0.28	0.28	0.75
2	29	True	j	j	0.041643666998425	1	-35.0	-30.0	5.0	SE	50	(358, 358)	0.28	0.28	0.75
2	29	True	f	f	0.023664666001423	1	-35.0	-40.0	-5.0	SE	50	(358, 358)	0.28	0.28	0.75
2	29	True	f	f	0.2098347079991072	1	-35.0	-40.0	-5.0	SE	50	(358, 358)	0.28	0.28	0.75
2	29	True	f	f	0.121365875002084	1	-35.0	-40.0	-5.0	SE	50	(358, 358)	0.28	0.28	0.75
2	29	True	j	j	0.0520154160003585	1	-35.0	-30.0	5.0	SE	50	(358, 358)	0.28	0.28	0.75
2	29	True	f	f	0.1227664589969208	1	-35.0	-40.0	-5.0	NW	50	(358, 358)	0.28	0.28	0.75
2	29	True	j	j	0.115777083003195	1	-35.0	-30.0	5.0	SE	50	(358, 358)	0.28	0.28	0.75
2	29	True	f	f	0.1733730420019128	1	-35.0	-40.0	-5.0	SE	50	(358, 358)	0.28	0.28	0.75
2	29	True	f	f	0.1372530830012692	1	-35.0	-40.0	-5.0	SE	50	(358, 358)	0.28	0.28	0.75
2	29	True	j	j	0.0030244999979913	1	-35.0	-30.0	5.0	NW	50	(358, 358)	0.28	0.28	0.75
2	29	True	j	j	0.0525434160008444	1	-35.0	-30.0	5.0	NW	50	(358, 358)	0.28	0.28	0.75
2	29	True	j	j	0.0367651250016933	1	-35.0	-30.0	5.0	NW	50	(358, 358)	0.28	0.28	0.75
2	29	True	f	f	0.1313796249996812	1	-35.0	-40.0	-5.0	SE	50	(358, 358)	0.28	0.28	0.75
2	29	True	j	j	0.1181712920006248	1	-35.0	-30.0	5.0	NW	50	(358, 358)	0.28	0.28	0.75
2	29	True	j	j	0.0617599590004829	1	-35.0	-30.0	5.0	NW	50	(358, 358)	0.28	0.28	0.75
2	29	True	f	f	0.0221027500010677	1	-35.0	-40.0	-5.0	NW	50	(358, 358)	0.28	0.28	0.75
2	29	True	j	j	0.3397075829998357	1	-35.0	-30.0	5.0	SE	50	(358, 358)	0.28	0.28	0.75
2	29	True	j	j	0.4335784579998289	1	-35.0	-30.0	5.0	NW	50	(358, 358)	0.28	0.28	0.75
2	29	True	f	f	0.1153904170023452	1	-35.0	-40.0	-5.0	NW	50	(358, 358)	0.28	0.28	0.75
2	29	True	j	j	0.0592886670019652	1	-35.0	-30.0	5.0	NW	50	(358, 358)	0.28	0.28	0.75
2	29	True	f	f	0.0378360830000019	1	-35.0	-40.0	-5.0	SE	50	(358, 358)	0.28	0.28	0.75
2	29	True	f	f	0.0135432080023747	1	-35.0	-40.0	-5.0	NW	50	(358, 358)	0.28	0.28	0.75
2	29	True	f	f	0.0150420419995498	1	-35.0	-40.0	-5.0	NW	50	(358, 358)	0.28	0.28	0.75
2	29	True	f	f	0.3596279579978727	1	-35.0	-40.0	-5.0	SE	50	(358, 358)	0.28	0.28	0.75
2	29	True	f	j	0.1649327080012881	0	-35.0	-40.0	-5.0	NW	50	(358, 358)	0.28	0.28	0.75
2	29	True	f	f	0.080496624999796	1	-35.0	-40.0	-5.0	NW	50	(358, 358)	0.28	0.28	0.75
2	29	True	j	j	0.3839747500023804	1	-35.0	-30.0	5.0	NW	50	(358, 358)	0.28	0.28	0.75
2	29	True	j	j	0.3624377909982286	1	-35.0	-30.0	5.0	SE	50	(358, 358)	0.28	0.28	0.75
2	29	True	f	f	0.0208324169980187	1	-35.0	-40.0	-5.0	NW	50	(358, 358)	0.28	0.28	0.75
2	29	True	f	f	0.1150677910009108	1	-35.0	-40.0	-5.0	NW	50	(358, 358)	0.28	0.28	0.75
2	29	True	j	j	0.0671781659984844	1	-35.0	-30.0	5.0	NW	50	(358, 358)	0.28	0.28	0.75
2	29	True	j	j	0.1415907080008764	1	-35.0	-30.0	5.0	NW	50	(358, 358)	0.28	0.28	0.75
2	29	True	f	f	0.0776745000002847	1	-35.0	-40.0	-5.0	NW	50	(358, 358)	0.28	0.28	0.75
2	29	True	j	j	0.0302493749986751	1	-35.0	-30.0	5.0	NW	50	(358, 358)	0.28	0.28	0.75
2	29	True	f	f	0.0044388750029611	1	-35.0	-40.0	-5.0	SE	50	(358, 358)	0.28	0.28	0.75
2	29	True	j	j	0.079486792001262	1	-35.0	-30.0	5.0	SE	50	(358, 358)	0.28	0.28	0.75
2	29	True	j	j	0.3339124580015777	1	-35.0	-30.0	5.0	SE	50	(358, 358)	0.28	0.28	0.75
2	29	True	f	f	0.1316722500014293	1	-35.0	-40.0	-5.0	NW	50	(358, 358)	0.28	0.28	0.75
2	29	True	j	j	0.0956140409980434	1	-35.0	-30.0	5.0	SE	50	(358, 358)	0.28	0.28	0.75
2	29	True	j	j	0.10300079100125	1	-35.0	-30.0	5.0	SE	50	(358, 358)	0.28	0.28	0.75
2	29	True	f	f	0.1418694159983715	1	-35.0	-40.0	-5.0	NW	50	(358, 358)	0.28	0.28	0.75
2	29	True	f	f	0.1523430830020515	1	-35.0	-40.0	-5.0	NW	50	(358, 358)	0.28	0.28	0.75
2	29	True	f	f	0.0308703750015411	1	-35.0	-40.0	-5.0	SE	50	(358, 358)	0.28	0.28	0.75
2	29	True	j	j	0.1000273339996056	1	-35.0	-30.0	5.0	SE	50	(358, 358)	0.28	0.28	0.75
2	29	True	j	j	0.1421866250020684	1	-35.0	-30.0	5.0	NW	50	(358, 358)	0.28	0.28	0.75
2	29	True	f	f	0.07380883299993	1	-35.0	-40.0	-5.0	SE	50	(358, 358)	0.28	0.28	0.75
2	29	True	f	f	0.45262083399939	1	-35.0	-40.0	-5.0	NW	50	(358, 358)	0.28	0.28	0.75
2	29	True	j	j	0.0726661250009783	1	-35.0	-30.0	5.0	SE	50	(358, 358)	0.28	0.28	0.75
2	29	True	f	f	0.1095769579987973	1	-35.0	-40.0	-5.0	SE	50	(358, 358)	0.28	0.28	0.75
2	29	True	j	j	0.3381941659972654	1	-35.0	-30.0	5.0	NW	50	(358, 358)	0.28	0.28	0.75
2	29	True	j	j	0.0213986659982765	1	-35.0	-30.0	5.0	SE	50	(358, 358)	0.28	0.28	0.75
2	29	True	f	f	0.3254554999984975	1	-35.0	-40.0	-5.0	NW	50	(358, 358)	0.28	0.28	0.75
2	29	True	f	f	0.0054345839998859	1	-35.0	-40.0	-5.0	NW	50	(358, 358)	0.28	0.28	0.75
2	29	True	f	f	0.0153878749988507	1	-35.0	-40.0	-5.0	NW	50	(358, 358)	0.28	0.28	0.75
2	29	True	f	f	0.1627411250010482	1	-35.0	-40.0	-5.0	SE	50	(358, 358)	0.28	0.28	0.75
2	29	True	j	j	0.1121176660017226	1	-35.0	-30.0	5.0	SE	50	(358, 358)	0.28	0.28	0.75
2	29	True	j	j	0.1017922920000273	1	-35.0	-30.0	5.0	NW	50	(358, 358)	0.28	0.28	0.75
2	29	True	j	j	0.0621768749988405	1	-35.0	-30.0	5.0	NW	50	(358, 358)	0.28	0.28	0.75
2	29	True	f	f	0.1388718749985855	1	-35.0	-40.0	-5.0	SE	50	(358, 358)	0.28	0.28	0.75
2	29	True	j	j	0.1475053340000158	1	-35.0	-30.0	5.0	NW	50	(358, 358)	0.28	0.28	0.75
2	29	True	j	j	0.112023333000252	1	-35.0	-30.0	5.0	NW	50	(358, 358)	0.28	0.28	0.75
2	29	True	f	f	0.0814988749989424	1	-35.0	-40.0	-5.0	NW	50	(358, 358)	0.28	0.28	0.75
2	29	True	f	f	0.3564657499991881	1	-35.0	-40.0	-5.0	NW	50	(358, 358)	0.28	0.28	0.75
2	29	True	j	j	0.106021999999939	1	-35.0	-30.0	5.0	SE	50	(358, 358)	0.28	0.28	0.75
2	29	True	f	f	0.05051370900037	1	-35.0	-40.0	-5.0	NW	50	(358, 358)	0.28	0.28	0.75
2	29	True	j	j	0.11702429199795	1	-35.0	-30.0	5.0	NW	50	(358, 358)	0.28	0.28	0.75
2	29	True	j	j	0.007614417001605	1	-35.0	-30.0	5.0	SE	50	(358, 358)	0.28	0.28	0.75
2	29	True	f	f	0.67158466699766	1	-35.0	-40.0	-5.0	SE	50	(358, 358)	0.28	0.28	0.75
2	29	True	j	j	0.3261315410018142	1	-35.0	-30.0	5.0	NW	50	(358, 358)	0.28	0.28	0.75
2	29	True	j	j	0.1503754580007807	1	-35.0	-30.0	5.0	NW	50	(358, 358)	0.28	0.28	0.75
2	29	True	f	f	0.0576236660017457	1	-35.0	-40.0	-5.0	NW	50	(358, 358)	0.28	0.28	0.75
2	29	True	f	f	0.1035124160007399	1	-35.0	-40.0	-5.0	SE	50	(358, 358)	0.28	0.28	0.75
2	29	True	j	j	0.0219604160010931	1	-35.0	-30.0	5.0	SE	50	(358, 358)	0.28	0.28	0.75
2	29	True	j	j	0.1295980419999978	1	-35.0	-30.0	5.0	NW	50	(358, 358)	0.28	0.28	0.75
2	29	True	f	f	0.0744656250026309	1	-35.0	-40.0	-5.0	SE	50	(358, 358)	0.28	0.28	0.75
2	29	True	j	j	0.1102829579976969	1	-35.0	-30.0	5.0	SE	50	(358, 358)	0.28	0.28	0.75
2	29	True	j	j	0.4420377080023172	1	-35.0	-30.0	5.0	NW	50	(358, 358)	0.28	0.28	0.75
2	29	True	f	f	0.1564393340013339	1	-35.0	-40.0	-5.0	SE	50	(358, 358)	0.28	0.28	0.75
2	29	True	j	j	0.119256874997518	1	-35.0	-30.0	5.0	NW	50	(358, 358)	0.28	0.28	0.75
2	29	True	f	f	0.1771906670001044	1	-35.0	-40.0	-5.0	SE	50	(358, 358)	0.28	0.28	0.75
2	29	True	f	j	0.5571126249997178	0	-35.0	-40.0	-5.0	SE	50	(358, 358)	0.28	0.28	0.75
2	29	True	j	j	0.1378196670011675	1	-35.0	-30.0	5.0	NW	50	(358, 358)	0.28	0.28	0.75
2	29	True	j	j	0.0910328750032931	1	-35.0	-30.0	5.0	NW	50	(358, 358)	0.28	0.28	0.75
2	29	True	j	j	0.0591044159991724	1	-35.0	-30.0	5.0	NW	50	(358, 358)	0.28	0.28	0.75
2	29	True	j	j	0.0229039160003594	1	-35.0	-30.0	5.0	SE	50	(358, 358)	0.28	0.28	0.75
2	29	True	j	j	0.0330665000001317	1	-35.0	-30.0	5.0	NW	50	(358, 358)	0.28	0.28	0.75
2	29	True	f	f	0.0395288330000767	1	-35.0	-40.0	-5.0	NW	50	(358, 358)	0.28	0.28	0.75
2	29	True	f	f	0.1173473749986442	1	-35.0	-40.0	-5.0	SE	50	(358, 358)	0.28	0.28	0.75
2	29	True	j	j	0.0060606250008277	1	-35.0	-30.0	5.0	NW	50	(358, 358)	0.28	0.28	0.75
2	29	True	j	j	0.0380767079986981	1	-35.0	-30.0	5.0	SE	50	(358, 358)	0.28	0.28	0.75
2	29	True	f	f	0.0173925410017545	1	-35.0	-40.0	-5.0	SE	50	(358, 358)	0.28	0.28	0.75
2	29	True	f	f	0.078392209001322	1	-35.0	-40.0	-5.0	NW	50	(358, 358)	0.28	0.28	0.75
2	29	True	f	f	0.1867936669987102	1	-35.0	-40.0	-5.0	SE	50	(358, 358)	0.28	0.28	0.75
2	29	True	f	f	0.0107124169990129	1	-35.0	-40.0	-5.0	NW	50	(358, 358)	0.28	0.28	0.75
2	29	True	j	j	0.1474138750018028	1	-35.0	-30.0	5.0	NW	50	(358, 358)	0.28	0.28	0.75
2	29	True	f	f	0.0863517920006415	1	-35.0	-40.0	-5.0	SE	50	(358, 358)	0.28	0.28	0.75
2	29	True	j	j	0.057482042000629	1	-35.0	-30.0	5.0	SE	50	(358, 358)	0.28	0.28	0.75
2	29	True	j	j	0.0313730830021086	1	-35.0	-30.0	5.0	SE	50	(358, 358)	0.28	0.28	0.75
2	29	True	j	j	0.1539635000008274	1	-35.0	-30.0	5.0	SE	50	(358, 358)	0.28	0.28	0.75
2	29	True	j	j	0.0219196660000307	1	-35.0	-30.0	5.0	NW	50	(358, 358)	0.28	0.28	0.75
2	29	True	f	f	0.0597283749993948	1	-35.0	-40.0	-5.0	SE	50	(358, 358)	0.28	0.28	0.75
2	29	True	j	j	0.0693187920005584	1	-35.0	-30.0	5.0	SE	50	(358, 358)	0.28	0.28	0.75
2	29	True	f	f	0.1035447499998554	1	-35.0	-40.0	-5.0	SE	50	(358, 358)	0.28	0.28	0.75
2	29	True	f	f	0.1377298750012414	1	-35.0	-40.0	-5.0	SE	50	(358, 358)	0.28	0.28	0.75
2	29	True	j	f	1.8376141250009823	0	-35.0	-30.0	5.0	NW	50	(358, 358)	0.28	0.28	0.75
2	29	True	f	f	0.0528047079969837	1	-35.0	-40.0	-5.0	NW	50	(358, 358)	0.28	0.28	0.75
2	29	True	j	j	0.2941451250007958	1	-35.0	-30.0	5.0	SE	50	(358, 358)	0.28	0.28	0.75
2	29	True	j	j	0.152278915997158	1	-35.0	-30.0	5.0	SE	50	(358, 358)	0.28	0.28	0.75
2	29	True	j	j	0.0660753749980358	1	-35.0	-30.0	5.0	SE	50	(358, 358)	0.28	0.28	0.75
2	29	True	f	f	0.4520390409998072	1	-35.0	-40.0	-5.0	SE	50	(358, 358)	0.28	0.28	0.75
2	29	True	j	j	0.1802632920007454	1	-35.0	-30.0	5.0	SE	50	(358, 358)	0.28	0.28	0.75
2	29	True	j	j	0.0092554580005526	1	-35.0	-30.0	5.0	NW	50	(358, 358)	0.28	0.28	0.75
2	29	True	f	f	0.087027040997782	1	-35.0	-40.0	-5.0	NW	50	(358, 358)	0.28	0.28	0.75
2	29	True	j	j	0.1336137500002223	1	-35.0	-30.0	5.0	SE	50	(358, 358)	0.28	0.28	0.75
2	29	True	j	j	0.0951992919981421	1	-35.0	-30.0	5.0	SE	50	(358, 358)	0.28	0.28	0.75
2	29	True	j	j	0.0394844160000502	1	-35.0	-30.0	5.0	NW	50	(358, 358)	0.28	0.28	0.75
2	29	True	f	f	0.1740593750000698	1	-35.0	-40.0	-5.0	SE	50	(358, 358)	0.28	0.28	0.75
2	29	True	f	f	0.1819365410010505	1	-35.0	-40.0	-5.0	SE	50	(358, 358)	0.28	0.28	0.75
2	29	True	j	j	0.003512833998684	1	-35.0	-30.0	5.0	SE	50	(358, 358)	0.28	0.28	0.75
2	29	True	f	f	0.1837827919989649	1	-35.0	-40.0	-5.0	SE	50	(358, 358)	0.28	0.28	0.75
2	29	True	j	j	0.0538849170006869	1	-35.0	-30.0	5.0	NW	50	(358, 358)	0.28	0.28	0.75
2	29	True	j	j	0.1232815000003029	1	-35.0	-30.0	5.0	NW	50	(358, 358)	0.28	0.28	0.75
2	29	True	j	j	0.0773639170001843	1	-35.0	-30.0	5.0	NW	50	(358, 358)	0.28	0.28	0.75
2	29	True	j	j	0.0513525839996873	1	-35.0	-30.0	5.0	SE	50	(358, 358)	0.28	0.28	0.75
2	29	True	f	f	0.0544907090006745	1	-35.0	-40.0	-5.0	NW	50	(358, 358)	0.28	0.28	0.75
2	29	True	f	f	0.0931428750009217	1	-35.0	-40.0	-5.0	SE	50	(358, 358)	0.28	0.28	0.75
2	29	True	j	j	0.0624408749972644	1	-35.0	-30.0	5.0	NW	50	(358, 358)	0.28	0.28	0.75
2	29	True	f	f	0.1759833749965764	1	-35.0	-40.0	-5.0	SE	50	(358, 358)	0.28	0.28	0.75
2	29	True	j	j	0.0052642080008808	1	-35.0	-30.0	5.0	SE	50	(358, 358)	0.28	0.28	0.75
2	29	True	j	j	0.1170767500007059	1	-35.0	-30.0	5.0	NW	50	(358, 358)	0.28	0.28	0.75
2	29	True	j	j	0.0988567500025965	1	-35.0	-30.0	5.0	SE	50	(358, 358)	0.28	0.28	0.75
2	29	True	j	j	0.1149223749998782	1	-35.0	-30.0	5.0	NW	50	(358, 358)	0.28	0.28	0.75
2	29	True	j	j	0.0262979170001926	1	-35.0	-30.0	5.0	SE	50	(358, 358)	0.28	0.28	0.75
2	29	True	j	j	0.1473236660021939	1	-35.0	-30.0	5.0	SE	50	(358, 358)	0.28	0.28	0.75
2	29	True	f	f	0.1642353749994072	1	-35.0	-40.0	-5.0	NW	50	(358, 358)	0.28	0.28	0.75
2	29	True	j	j	0.0436441669990017	1	-35.0	-30.0	5.0	SE	50	(358, 358)	0.28	0.28	0.75
2	29	True	f	j	0.3914241660022526	0	-35.0	-40.0	-5.0	SE	50	(358, 358)	0.28	0.28	0.75
2	29	True	f	f	0.1308989589997509	1	-35.0	-40.0	-5.0	NW	50	(358, 358)	0.28	0.28	0.75
2	29	True	f	f	0.0658834999994724	1	-35.0	-40.0	-5.0	NW	50	(358, 358)	0.28	0.28	0.75
2	29	True	f	f	0.4167468329978874	1	-35.0	-40.0	-5.0	NW	50	(358, 358)	0.28	0.28	0.75
2	29	True	f	f	0.0813052499979676	1	-35.0	-40.0	-5.0	NW	50	(358, 358)	0.28	0.28	0.75
2	29	True	j	j	0.1350845830020262	1	-35.0	-30.0	5.0	NW	50	(358, 358)	0.28	0.28	0.75
2	29	True	f	f	0.2322819159999198	1	-35.0	-40.0	-5.0	NW	50	(358, 358)	0.28	0.28	0.75
2	29	True	j	j	0.0211462919978657	1	-35.0	-30.0	5.0	SE	50	(358, 358)	0.28	0.28	0.75
2	29	True	j	j	0.0706770420001703	1	-35.0	-30.0	5.0	NW	50	(358, 358)	0.28	0.28	0.75
2	29	True	f	f	0.153375000001688	1	-35.0	-40.0	-5.0	SE	50	(358, 358)	0.28	0.28	0.75
2	29	True	j	j	0.1560281250021944	1	-35.0	-30.0	5.0	SE	50	(358, 358)	0.28	0.28	0.75
2	29	True	f	f	0.0247437499965599	1	-35.0	-40.0	-5.0	SE	50	(358, 358)	0.28	0.28	0.75
2	29	True	j	j	0.0921037080006499	1	-35.0	-30.0	5.0	NW	50	(358, 358)	0.28	0.28	0.75
2	29	True	j	j	0.1053147909988183	1	-35.0	-30.0	5.0	SE	50	(358, 358)	0.28	0.28	0.75
2	29	True	j	j	0.0808468750001338	1	-35.0	-30.0	5.0	NW	50	(358, 358)	0.28	0.28	0.75
2	29	True	j	j	0.1412964170012856	1	-35.0	-30.0	5.0	SE	50	(358, 358)	0.28	0.28	0.75
2	29	True	f	f	0.0425786249979864	1	-35.0	-40.0	-5.0	NW	50	(358, 358)	0.28	0.28	0.75
2	29	True	j	j	0.0938496659982774	1	-35.0	-30.0	5.0	SE	50	(358, 358)	0.28	0.28	0.75
2	29	True	j	j	0.0904594999992696	1	-35.0	-30.0	5.0	SE	50	(358, 358)	0.28	0.28	0.75
2	29	True	j	j	0.0895004170015454	1	-35.0	-30.0	5.0	SE	50	(358, 358)	0.28	0.28	0.75
2	29	True	j	j	0.0470780830000876	1	-35.0	-30.0	5.0	NW	50	(358, 358)	0.28	0.28	0.75
2	29	True	f	f	0.0831018749995564	1	-35.0	-40.0	-5.0	NW	50	(358, 358)	0.28	0.28	0.75
2	29	True	j	j	0.4505905830010306	1	-35.0	-30.0	5.0	SE	50	(358, 358)	0.28	0.28	0.75
2	29	True	j	j	0.1262104169982194	1	-35.0	-30.0	5.0	SE	50	(358, 358)	0.28	0.28	0.75
