# Supplementary material for: The curriculum effect in visual learning: The role of readout dimensionality
Source: PLoS Comput Biol. 2026 Jul 24;22(7):e1014553. doi: 10.1371/journal.pcbi.1014553 (PMC13432104; doi:10.1371/journal.pcbi.1014553)
Supplement: S1 Data — (ZIP) [file pcbi.1014553.s009.zip › Data_Final_for_Repository/Sequential_subjects/Subject005/20241202_Subject005_SEQ_Day_4.csv]

Participant ID	Age	Train	Correct Response	Response	Response time (s)	Correct	Reference Angle (deg)	Orientation (deg)	Angle Separation (deg)	Corner	Viewing Distance (cm)	Stimulus Size (px)	Fixation Time	Probe Time	Cue Time
5	24	True	j	f	0.2389402999542653	0	-35.0	-34.0	1.0	SE	45	(150, 150)	0.28	0.28	0.75
5	24	True	f	j	0.2533430000767112	0	-35.0	-36.0	-1.0	SE	45	(150, 150)	0.28	0.28	0.75
5	24	True	f	j	0.5151859999168664	0	-35.0	-36.0	-1.0	NW	45	(150, 150)	0.28	0.28	0.75
5	24	True	f	j	0.229025499895215	0	-35.0	-36.0	-1.0	NW	45	(150, 150)	0.28	0.28	0.75
5	24	True	j	f	0.0540924000088125	0	-35.0	-34.0	1.0	SE	45	(150, 150)	0.28	0.28	0.75
5	24	True	f	f	0.2328498000279069	1	-35.0	-36.0	-1.0	SE	45	(150, 150)	0.28	0.28	0.75
5	24	True	j	f	0.3617573000956327	0	-35.0	-34.0	1.0	SE	45	(150, 150)	0.28	0.28	0.75
5	24	True	j	f	0.593139800010249	0	-35.0	-34.0	1.0	SE	45	(150, 150)	0.28	0.28	0.75
5	24	True	j	j	0.2754644001834094	1	-35.0	-34.0	1.0	SE	45	(150, 150)	0.28	0.28	0.75
5	24	True	j	f	1.6147300999145957	0	-35.0	-34.0	1.0	SE	45	(150, 150)	0.28	0.28	0.75
5	24	True	j	j	0.3368226999882608	1	-35.0	-34.0	1.0	SE	45	(150, 150)	0.28	0.28	0.75
5	24	True	j	f	0.2795071001164615	0	-35.0	-34.0	1.0	NW	45	(150, 150)	0.28	0.28	0.75
5	24	True	j	j	0.8662122001405805	1	-35.0	-34.0	1.0	SE	45	(150, 150)	0.28	0.28	0.75
5	24	True	j	j	0.5032293999101967	1	-35.0	-34.0	1.0	SE	45	(150, 150)	0.28	0.28	0.75
5	24	True	f	j	0.6574335000477731	0	-35.0	-36.0	-1.0	NW	45	(150, 150)	0.28	0.28	0.75
5	24	True	j	f	0.2646408001892268	0	-35.0	-34.0	1.0	SE	45	(150, 150)	0.28	0.28	0.75
5	24	True	f	j	0.2816826999187469	0	-35.0	-36.0	-1.0	NW	45	(150, 150)	0.28	0.28	0.75
5	24	True	f	f	0.5388672000262886	1	-35.0	-36.0	-1.0	SE	45	(150, 150)	0.28	0.28	0.75
5	24	True	j	f	0.2383107999339699	0	-35.0	-34.0	1.0	SE	45	(150, 150)	0.28	0.28	0.75
5	24	True	j	j	0.2144669000990688	1	-35.0	-34.0	1.0	NW	45	(150, 150)	0.28	0.28	0.75
5	24	True	f	f	0.2125947999302297	1	-35.0	-36.0	-1.0	NW	45	(150, 150)	0.28	0.28	0.75
5	24	True	f	j	0.1951415999792516	0	-35.0	-36.0	-1.0	NW	45	(150, 150)	0.28	0.28	0.75
5	24	True	j	j	0.2258468000218272	1	-35.0	-34.0	1.0	NW	45	(150, 150)	0.28	0.28	0.75
5	24	True	j	j	0.2344243000261485	1	-35.0	-34.0	1.0	SE	45	(150, 150)	0.28	0.28	0.75
5	24	True	f	f	0.7191520999185741	1	-35.0	-36.0	-1.0	SE	45	(150, 150)	0.28	0.28	0.75
5	24	True	j	j	0.2056738000828772	1	-35.0	-34.0	1.0	NW	45	(150, 150)	0.28	0.28	0.75
5	24	True	j	j	0.0754831000231206	1	-35.0	-34.0	1.0	SE	45	(150, 150)	0.28	0.28	0.75
5	24	True	f	f	0.8640532998833805	1	-35.0	-36.0	-1.0	SE	45	(150, 150)	0.28	0.28	0.75
5	24	True	j	f	0.5120546999387443	0	-35.0	-34.0	1.0	SE	45	(150, 150)	0.28	0.28	0.75
5	24	True	j	j	0.147956799948588	1	-35.0	-34.0	1.0	SE	45	(150, 150)	0.28	0.28	0.75
5	24	True	j	f	0.2516589001752436	0	-35.0	-34.0	1.0	SE	45	(150, 150)	0.28	0.28	0.75
5	24	True	j	j	0.1463488999288529	1	-35.0	-34.0	1.0	NW	45	(150, 150)	0.28	0.28	0.75
5	24	True	f	f	0.2955154001247138	1	-35.0	-36.0	-1.0	SE	45	(150, 150)	0.28	0.28	0.75
5	24	True	j	j	0.2314062002114951	1	-35.0	-34.0	1.0	NW	45	(150, 150)	0.28	0.28	0.75
5	24	True	j	j	0.2796700000762939	1	-35.0	-34.0	1.0	SE	45	(150, 150)	0.28	0.28	0.75
5	24	True	j	j	0.2281315000727772	1	-35.0	-34.0	1.0	SE	45	(150, 150)	0.28	0.28	0.75
5	24	True	f	f	0.202793100150302	1	-35.0	-36.0	-1.0	NW	45	(150, 150)	0.28	0.28	0.75
5	24	True	j	j	0.2191714001819491	1	-35.0	-34.0	1.0	NW	45	(150, 150)	0.28	0.28	0.75
5	24	True	f	f	0.2193905999884009	1	-35.0	-36.0	-1.0	NW	45	(150, 150)	0.28	0.28	0.75
5	24	True	f	j	0.2279163000639528	0	-35.0	-36.0	-1.0	NW	45	(150, 150)	0.28	0.28	0.75
5	24	True	f	f	0.2239542000461369	1	-35.0	-36.0	-1.0	NW	45	(150, 150)	0.28	0.28	0.75
5	24	True	j	j	0.238896899856627	1	-35.0	-34.0	1.0	SE	45	(150, 150)	0.28	0.28	0.75
5	24	True	f	f	0.0399702000431716	1	-35.0	-36.0	-1.0	NW	45	(150, 150)	0.28	0.28	0.75
5	24	True	j	j	0.2346830000169575	1	-35.0	-34.0	1.0	SE	45	(150, 150)	0.28	0.28	0.75
5	24	True	j	j	0.2590820000041276	1	-35.0	-34.0	1.0	NW	45	(150, 150)	0.28	0.28	0.75
5	24	True	f	f	0.1050036998931318	1	-35.0	-36.0	-1.0	NW	45	(150, 150)	0.28	0.28	0.75
5	24	True	j	j	0.246543199988082	1	-35.0	-34.0	1.0	SE	45	(150, 150)	0.28	0.28	0.75
5	24	True	f	j	0.221617299830541	0	-35.0	-36.0	-1.0	SE	45	(150, 150)	0.28	0.28	0.75
5	24	True	j	j	0.1263066998217255	1	-35.0	-34.0	1.0	NW	45	(150, 150)	0.28	0.28	0.75
5	24	True	f	f	0.0840896000154316	1	-35.0	-36.0	-1.0	NW	45	(150, 150)	0.28	0.28	0.75
5	24	True	f	j	0.0873193000443279	0	-35.0	-36.0	-1.0	NW	45	(150, 150)	0.28	0.28	0.75
5	24	True	f	j	0.2611274998635053	0	-35.0	-36.0	-1.0	SE	45	(150, 150)	0.28	0.28	0.75
5	24	True	f	j	0.6470115000847727	0	-35.0	-36.0	-1.0	SE	45	(150, 150)	0.28	0.28	0.75
5	24	True	j	j	0.2255675999913364	1	-35.0	-34.0	1.0	SE	45	(150, 150)	0.28	0.28	0.75
5	24	True	j	j	0.2186457000207156	1	-35.0	-34.0	1.0	NW	45	(150, 150)	0.28	0.28	0.75
5	24	True	j	j	0.2051951999310404	1	-35.0	-34.0	1.0	SE	45	(150, 150)	0.28	0.28	0.75
5	24	True	f	f	0.2159149998333305	1	-35.0	-36.0	-1.0	NW	45	(150, 150)	0.28	0.28	0.75
5	24	True	j	j	0.0414581999648362	1	-35.0	-34.0	1.0	NW	45	(150, 150)	0.28	0.28	0.75
5	24	True	f	f	0.2404624999035149	1	-35.0	-36.0	-1.0	SE	45	(150, 150)	0.28	0.28	0.75
5	24	True	f	f	0.2449144998099655	1	-35.0	-36.0	-1.0	SE	45	(150, 150)	0.28	0.28	0.75
5	24	True	f	j	0.2983939000405371	0	-35.0	-36.0	-1.0	NW	45	(150, 150)	0.28	0.28	0.75
5	24	True	f	f	0.2873217000160366	1	-35.0	-36.0	-1.0	NW	45	(150, 150)	0.28	0.28	0.75
5	24	True	f	f	0.1838406999595463	1	-35.0	-36.0	-1.0	SE	45	(150, 150)	0.28	0.28	0.75
5	24	True	f	f	0.0809245000127703	1	-35.0	-36.0	-1.0	SE	45	(150, 150)	0.28	0.28	0.75
5	24	True	j	j	0.4001278998330235	1	-35.0	-34.0	1.0	SE	45	(150, 150)	0.28	0.28	0.75
5	24	True	f	j	0.2168346000835299	0	-35.0	-36.0	-1.0	NW	45	(150, 150)	0.28	0.28	0.75
5	24	True	f	f	0.0720200000796467	1	-35.0	-36.0	-1.0	SE	45	(150, 150)	0.28	0.28	0.75
5	24	True	j	f	0.2288234999869018	0	-35.0	-34.0	1.0	NW	45	(150, 150)	0.28	0.28	0.75
5	24	True	f	f	0.2680379999801516	1	-35.0	-36.0	-1.0	NW	45	(150, 150)	0.28	0.28	0.75
5	24	True	j	j	0.0539906001649796	1	-35.0	-34.0	1.0	NW	45	(150, 150)	0.28	0.28	0.75
5	24	True	f	f	0.174388299928978	1	-35.0	-36.0	-1.0	NW	45	(150, 150)	0.28	0.28	0.75
5	24	True	f	f	0.1055637001991272	1	-35.0	-36.0	-1.0	NW	45	(150, 150)	0.28	0.28	0.75
5	24	True	f	j	0.1424716000910848	0	-35.0	-36.0	-1.0	SE	45	(150, 150)	0.28	0.28	0.75
5	24	True	j	j	0.2156253000721335	1	-35.0	-34.0	1.0	SE	45	(150, 150)	0.28	0.28	0.75
5	24	True	j	f	0.0665525000076741	0	-35.0	-34.0	1.0	SE	45	(150, 150)	0.28	0.28	0.75
5	24	True	j	j	0.0868064002133905	1	-35.0	-34.0	1.0	NW	45	(150, 150)	0.28	0.28	0.75
5	24	True	j	j	0.2473913000430911	1	-35.0	-34.0	1.0	SE	45	(150, 150)	0.28	0.28	0.75
5	24	True	j	f	0.0841872999444603	0	-35.0	-34.0	1.0	NW	45	(150, 150)	0.28	0.28	0.75
5	24	True	j	j	0.1766687000636011	1	-35.0	-34.0	1.0	NW	45	(150, 150)	0.28	0.28	0.75
5	24	True	j	j	0.2307396000251174	1	-35.0	-34.0	1.0	SE	45	(150, 150)	0.28	0.28	0.75
5	24	True	j	f	0.2677909999620169	0	-35.0	-34.0	1.0	NW	45	(150, 150)	0.28	0.28	0.75
5	24	True	f	f	0.2296154999639839	1	-35.0	-36.0	-1.0	NW	45	(150, 150)	0.28	0.28	0.75
5	24	True	j	j	0.2102138998452574	1	-35.0	-34.0	1.0	NW	45	(150, 150)	0.28	0.28	0.75
5	24	True	j	f	0.0355980000458657	0	-35.0	-34.0	1.0	SE	45	(150, 150)	0.28	0.28	0.75
5	24	True	f	f	0.2386348999571055	1	-35.0	-36.0	-1.0	NW	45	(150, 150)	0.28	0.28	0.75
5	24	True	j	j	0.0428966998588293	1	-35.0	-34.0	1.0	SE	45	(150, 150)	0.28	0.28	0.75
5	24	True	f	j	0.2406480000354349	0	-35.0	-36.0	-1.0	NW	45	(150, 150)	0.28	0.28	0.75
5	24	True	f	f	0.2753399000503123	1	-35.0	-36.0	-1.0	SE	45	(150, 150)	0.28	0.28	0.75
5	24	True	f	j	0.0570402001030743	0	-35.0	-36.0	-1.0	SE	45	(150, 150)	0.28	0.28	0.75
5	24	True	f	f	0.1235377001576125	1	-35.0	-36.0	-1.0	SE	45	(150, 150)	0.28	0.28	0.75
5	24	True	f	f	0.108740699943155	1	-35.0	-36.0	-1.0	NW	45	(150, 150)	0.28	0.28	0.75
5	24	True	f	j	0.2294032999780029	0	-35.0	-36.0	-1.0	SE	45	(150, 150)	0.28	0.28	0.75
5	24	True	j	j	0.2163889000657946	1	-35.0	-34.0	1.0	NW	45	(150, 150)	0.28	0.28	0.75
5	24	True	j	j	0.0163618000224232	1	-35.0	-34.0	1.0	SE	45	(150, 150)	0.28	0.28	0.75
5	24	True	f	f	0.2755644998978823	1	-35.0	-36.0	-1.0	SE	45	(150, 150)	0.28	0.28	0.75
5	24	True	f	f	0.1660339999943971	1	-35.0	-36.0	-1.0	SE	45	(150, 150)	0.28	0.28	0.75
5	24	True	f	f	0.190015000058338	1	-35.0	-36.0	-1.0	NW	45	(150, 150)	0.28	0.28	0.75
5	24	True	j	j	0.1201475001871585	1	-35.0	-34.0	1.0	SE	45	(150, 150)	0.28	0.28	0.75
5	24	True	f	f	0.2220884000416845	1	-35.0	-36.0	-1.0	SE	45	(150, 150)	0.28	0.28	0.75
5	24	True	j	j	0.2195913998875767	1	-35.0	-34.0	1.0	NW	45	(150, 150)	0.28	0.28	0.75
5	24	True	j	j	0.0394836999475955	1	-35.0	-34.0	1.0	SE	45	(150, 150)	0.28	0.28	0.75
5	24	True	j	j	0.21596570010297	1	-35.0	-34.0	1.0	NW	45	(150, 150)	0.28	0.28	0.75
5	24	True	f	j	0.1600975999608636	0	-35.0	-36.0	-1.0	NW	45	(150, 150)	0.28	0.28	0.75
5	24	True	j	j	0.2213055999018252	1	-35.0	-34.0	1.0	SE	45	(150, 150)	0.28	0.28	0.75
5	24	True	j	j	0.249327499885112	1	-35.0	-34.0	1.0	SE	45	(150, 150)	0.28	0.28	0.75
5	24	True	j	f	0.211147699970752	0	-35.0	-34.0	1.0	NW	45	(150, 150)	0.28	0.28	0.75
5	24	True	f	f	0.2435967999044805	1	-35.0	-36.0	-1.0	SE	45	(150, 150)	0.28	0.28	0.75
5	24	True	f	j	0.145354300038889	0	-35.0	-36.0	-1.0	SE	45	(150, 150)	0.28	0.28	0.75
5	24	True	j	j	0.2042289001401513	1	-35.0	-34.0	1.0	SE	45	(150, 150)	0.28	0.28	0.75
5	24	True	j	f	0.0984597001224756	0	-35.0	-34.0	1.0	SE	45	(150, 150)	0.28	0.28	0.75
5	24	True	f	f	0.1256268001161515	1	-35.0	-36.0	-1.0	NW	45	(150, 150)	0.28	0.28	0.75
5	24	True	j	j	0.2185226001311093	1	-35.0	-34.0	1.0	SE	45	(150, 150)	0.28	0.28	0.75
5	24	True	j	j	0.2150183001067489	1	-35.0	-34.0	1.0	SE	45	(150, 150)	0.28	0.28	0.75
5	24	True	j	j	0.2231685000006109	1	-35.0	-34.0	1.0	SE	45	(150, 150)	0.28	0.28	0.75
5	24	True	j	j	0.2493362999521196	1	-35.0	-34.0	1.0	SE	45	(150, 150)	0.28	0.28	0.75
5	24	True	f	f	0.2002119999378919	1	-35.0	-36.0	-1.0	SE	45	(150, 150)	0.28	0.28	0.75
5	24	True	f	f	0.2537328999023884	1	-35.0	-36.0	-1.0	SE	45	(150, 150)	0.28	0.28	0.75
5	24	True	j	f	0.2402179997880011	0	-35.0	-34.0	1.0	NW	45	(150, 150)	0.28	0.28	0.75
5	24	True	j	j	0.2146258999127894	1	-35.0	-34.0	1.0	NW	45	(150, 150)	0.28	0.28	0.75
5	24	True	j	j	0.211010199971497	1	-35.0	-34.0	1.0	SE	45	(150, 150)	0.28	0.28	0.75
5	24	True	j	j	0.2249374000821262	1	-35.0	-34.0	1.0	SE	45	(150, 150)	0.28	0.28	0.75
5	24	True	f	f	0.2552780001424253	1	-35.0	-36.0	-1.0	NW	45	(150, 150)	0.28	0.28	0.75
5	24	True	f	f	0.2264205999672413	1	-35.0	-36.0	-1.0	NW	45	(150, 150)	0.28	0.28	0.75
5	24	True	f	f	0.2714227000251412	1	-35.0	-36.0	-1.0	NW	45	(150, 150)	0.28	0.28	0.75
5	24	True	j	j	0.1223695001099258	1	-35.0	-34.0	1.0	SE	45	(150, 150)	0.28	0.28	0.75
5	24	True	j	j	0.2712832000106573	1	-35.0	-34.0	1.0	SE	45	(150, 150)	0.28	0.28	0.75
5	24	True	j	f	0.2655462000984698	0	-35.0	-34.0	1.0	SE	45	(150, 150)	0.28	0.28	0.75
5	24	True	f	f	0.1472630999051034	1	-35.0	-36.0	-1.0	NW	45	(150, 150)	0.28	0.28	0.75
5	24	True	f	f	0.2485531000420451	1	-35.0	-36.0	-1.0	NW	45	(150, 150)	0.28	0.28	0.75
5	24	True	f	f	0.2823907001875341	1	-35.0	-36.0	-1.0	NW	45	(150, 150)	0.28	0.28	0.75
5	24	True	f	f	0.266774500021711	1	-35.0	-36.0	-1.0	NW	45	(150, 150)	0.28	0.28	0.75
5	24	True	f	f	0.2529883000534028	1	-35.0	-36.0	-1.0	SE	45	(150, 150)	0.28	0.28	0.75
5	24	True	f	f	0.2204072000458836	1	-35.0	-36.0	-1.0	NW	45	(150, 150)	0.28	0.28	0.75
5	24	True	f	j	0.0133293999824672	0	-35.0	-36.0	-1.0	SE	45	(150, 150)	0.28	0.28	0.75
5	24	True	j	f	0.1133083999156951	0	-35.0	-34.0	1.0	NW	45	(150, 150)	0.28	0.28	0.75
5	24	True	j	j	0.2387820999138057	1	-35.0	-34.0	1.0	SE	45	(150, 150)	0.28	0.28	0.75
5	24	True	f	j	0.2399267998989671	0	-35.0	-36.0	-1.0	SE	45	(150, 150)	0.28	0.28	0.75
5	24	True	f	f	0.2230271999724209	1	-35.0	-36.0	-1.0	NW	45	(150, 150)	0.28	0.28	0.75
5	24	True	j	j	0.2306037999223917	1	-35.0	-34.0	1.0	NW	45	(150, 150)	0.28	0.28	0.75
5	24	True	f	f	0.2712093000300228	1	-35.0	-36.0	-1.0	SE	45	(150, 150)	0.28	0.28	0.75
5	24	True	j	j	0.0877779999282211	1	-35.0	-34.0	1.0	SE	45	(150, 150)	0.28	0.28	0.75
5	24	True	f	f	0.061829200014472	1	-35.0	-36.0	-1.0	SE	45	(150, 150)	0.28	0.28	0.75
5	24	True	f	f	0.2022768000606447	1	-35.0	-36.0	-1.0	NW	45	(150, 150)	0.28	0.28	0.75
5	24	True	f	f	0.2875766998622566	1	-35.0	-36.0	-1.0	SE	45	(150, 150)	0.28	0.28	0.75
5	24	True	f	j	0.2662443998269737	0	-35.0	-36.0	-1.0	NW	45	(150, 150)	0.28	0.28	0.75
5	24	True	f	f	0.2087681000120937	1	-35.0	-36.0	-1.0	NW	45	(150, 150)	0.28	0.28	0.75
5	24	True	j	j	0.2944322999101132	1	-35.0	-34.0	1.0	NW	45	(150, 150)	0.28	0.28	0.75
5	24	True	f	j	0.3300766998436302	0	-35.0	-36.0	-1.0	SE	45	(150, 150)	0.28	0.28	0.75
5	24	True	j	j	0.2210425999946892	1	-35.0	-34.0	1.0	NW	45	(150, 150)	0.28	0.28	0.75
5	24	True	j	j	0.2503714999184012	1	-35.0	-34.0	1.0	SE	45	(150, 150)	0.28	0.28	0.75
5	24	True	j	j	0.2192883000243455	1	-35.0	-34.0	1.0	SE	45	(150, 150)	0.28	0.28	0.75
5	24	True	j	j	0.2749439999461174	1	-35.0	-34.0	1.0	SE	45	(150, 150)	0.28	0.28	0.75
5	24	True	j	f	0.2605216999072581	0	-35.0	-34.0	1.0	SE	45	(150, 150)	0.28	0.28	0.75
5	24	True	j	j	0.248343100072816	1	-35.0	-34.0	1.0	SE	45	(150, 150)	0.28	0.28	0.75
5	24	True	f	f	0.2285233999136835	1	-35.0	-36.0	-1.0	NW	45	(150, 150)	0.28	0.28	0.75
5	24	True	j	j	0.2285559000447392	1	-35.0	-34.0	1.0	NW	45	(150, 150)	0.28	0.28	0.75
5	24	True	j	j	0.2280162000097334	1	-35.0	-34.0	1.0	SE	45	(150, 150)	0.28	0.28	0.75
5	24	True	j	j	0.289179699961096	1	-35.0	-34.0	1.0	NW	45	(150, 150)	0.28	0.28	0.75
5	24	True	j	j	0.2068953001871705	1	-35.0	-34.0	1.0	SE	45	(150, 150)	0.28	0.28	0.75
5	24	True	j	f	0.1929266001097858	0	-35.0	-34.0	1.0	NW	45	(150, 150)	0.28	0.28	0.75
5	24	True	f	f	0.2411822001449763	1	-35.0	-36.0	-1.0	NW	45	(150, 150)	0.28	0.28	0.75
5	24	True	f	f	0.2082806001417338	1	-35.0	-36.0	-1.0	NW	45	(150, 150)	0.28	0.28	0.75
5	24	True	f	f	0.4400235000066459	1	-35.0	-36.0	-1.0	SE	45	(150, 150)	0.28	0.28	0.75
5	24	True	f	f	0.3439239000435918	1	-35.0	-36.0	-1.0	SE	45	(150, 150)	0.28	0.28	0.75
5	24	True	j	f	0.21137799997814	0	-35.0	-34.0	1.0	SE	45	(150, 150)	0.28	0.28	0.75
5	24	True	f	j	0.3391979001462459	0	-35.0	-36.0	-1.0	SE	45	(150, 150)	0.28	0.28	0.75
5	24	True	j	f	0.2074869000352919	0	-35.0	-34.0	1.0	NW	45	(150, 150)	0.28	0.28	0.75
5	24	True	j	j	0.2782380999997258	1	-35.0	-34.0	1.0	NW	45	(150, 150)	0.28	0.28	0.75
5	24	True	j	j	0.2683816000353545	1	-35.0	-34.0	1.0	NW	45	(150, 150)	0.28	0.28	0.75
5	24	True	j	f	0.0612965999171137	0	-35.0	-34.0	1.0	SE	45	(150, 150)	0.28	0.28	0.75
5	24	True	j	j	0.2725752999540418	1	-35.0	-34.0	1.0	SE	45	(150, 150)	0.28	0.28	0.75
5	24	True	f	j	0.241446599829942	0	-35.0	-36.0	-1.0	SE	45	(150, 150)	0.28	0.28	0.75
5	24	True	f	f	0.223068700172007	1	-35.0	-36.0	-1.0	SE	45	(150, 150)	0.28	0.28	0.75
5	24	True	j	f	0.2320318999700248	0	-35.0	-34.0	1.0	SE	45	(150, 150)	0.28	0.28	0.75
5	24	True	f	f	0.2358128000050783	1	-35.0	-36.0	-1.0	SE	45	(150, 150)	0.28	0.28	0.75
5	24	True	f	f	0.2274867000523954	1	-35.0	-36.0	-1.0	NW	45	(150, 150)	0.28	0.28	0.75
5	24	True	j	j	0.2053424001205712	1	-35.0	-34.0	1.0	SE	45	(150, 150)	0.28	0.28	0.75
5	24	True	j	f	0.0483327000401914	0	-35.0	-34.0	1.0	SE	45	(150, 150)	0.28	0.28	0.75
5	24	True	j	j	0.2148752000648528	1	-35.0	-34.0	1.0	SE	45	(150, 150)	0.28	0.28	0.75
5	24	True	j	j	0.159631400136277	1	-35.0	-34.0	1.0	SE	45	(150, 150)	0.28	0.28	0.75
5	24	True	f	f	0.0713200001046061	1	-35.0	-36.0	-1.0	NW	45	(150, 150)	0.28	0.28	0.75
5	24	True	j	j	0.1924662000965327	1	-35.0	-34.0	1.0	NW	45	(150, 150)	0.28	0.28	0.75
5	24	True	f	f	0.041581799974665	1	-35.0	-36.0	-1.0	SE	45	(150, 150)	0.28	0.28	0.75
5	24	True	j	f	0.2566159998532384	0	-35.0	-34.0	1.0	NW	45	(150, 150)	0.28	0.28	0.75
5	24	True	f	f	0.2315879999659955	1	-35.0	-36.0	-1.0	SE	45	(150, 150)	0.28	0.28	0.75
5	24	True	f	j	0.0565013999585062	0	-35.0	-36.0	-1.0	SE	45	(150, 150)	0.28	0.28	0.75
5	24	True	j	j	0.1734947999939322	1	-35.0	-34.0	1.0	NW	45	(150, 150)	0.28	0.28	0.75
5	24	True	j	j	0.2413500999100506	1	-35.0	-34.0	1.0	SE	45	(150, 150)	0.28	0.28	0.75
5	24	True	j	j	0.227024900028482	1	-35.0	-34.0	1.0	NW	45	(150, 150)	0.28	0.28	0.75
5	24	True	j	f	0.2639085999689996	0	-35.0	-34.0	1.0	NW	45	(150, 150)	0.28	0.28	0.75
5	24	True	f	f	0.0851788001600653	1	-35.0	-36.0	-1.0	SE	45	(150, 150)	0.28	0.28	0.75
5	24	True	f	j	0.1855289998929947	0	-35.0	-36.0	-1.0	SE	45	(150, 150)	0.28	0.28	0.75
5	24	True	j	j	0.2111440000589937	1	-35.0	-34.0	1.0	SE	45	(150, 150)	0.28	0.28	0.75
5	24	True	j	j	0.1647475000936538	1	-35.0	-34.0	1.0	NW	45	(150, 150)	0.28	0.28	0.75
5	24	True	f	j	0.6202227000612766	0	-35.0	-36.0	-1.0	SE	45	(150, 150)	0.28	0.28	0.75
5	24	True	j	j	0.2582755000330508	1	-35.0	-34.0	1.0	NW	45	(150, 150)	0.28	0.28	0.75
5	24	True	j	j	0.2186823999509215	1	-35.0	-34.0	1.0	NW	45	(150, 150)	0.28	0.28	0.75
5	24	True	f	j	0.2373691999819129	0	-35.0	-36.0	-1.0	NW	45	(150, 150)	0.28	0.28	0.75
5	24	True	j	f	0.2473854999989271	0	-35.0	-34.0	1.0	SE	45	(150, 150)	0.28	0.28	0.75
5	24	True	f	f	0.1874162000603974	1	-35.0	-36.0	-1.0	NW	45	(150, 150)	0.28	0.28	0.75
5	24	True	f	f	0.3367932001128793	1	-35.0	-36.0	-1.0	SE	45	(150, 150)	0.28	0.28	0.75
5	24	True	f	f	0.396754200104624	1	-35.0	-36.0	-1.0	SE	45	(150, 150)	0.28	0.28	0.75
5	24	True	j	j	0.2638475999701768	1	-35.0	-34.0	1.0	NW	45	(150, 150)	0.28	0.28	0.75
5	24	True	f	j	0.0680569999385625	0	-35.0	-36.0	-1.0	SE	45	(150, 150)	0.28	0.28	0.75
5	24	True	j	j	0.1652990998700261	1	-35.0	-34.0	1.0	NW	45	(150, 150)	0.28	0.28	0.75
5	24	True	j	j	0.3468200999777764	1	-35.0	-34.0	1.0	NW	45	(150, 150)	0.28	0.28	0.75
5	24	True	f	f	1.0891148999799043	1	-35.0	-36.0	-1.0	NW	45	(150, 150)	0.28	0.28	0.75
5	24	True	j	j	0.033498200122267	1	-35.0	-34.0	1.0	SE	45	(150, 150)	0.28	0.28	0.75
5	24	True	j	j	0.1036463999189436	1	-35.0	-34.0	1.0	NW	45	(150, 150)	0.28	0.28	0.75
5	24	True	j	j	0.1852196000982076	1	-35.0	-34.0	1.0	SE	45	(150, 150)	0.28	0.28	0.75
5	24	True	j	j	0.0169345999602228	1	-35.0	-34.0	1.0	SE	45	(150, 150)	0.28	0.28	0.75
5	24	True	f	f	1.6030915998853743	1	-35.0	-36.0	-1.0	NW	45	(150, 150)	0.28	0.28	0.75
5	24	True	j	j	0.2073964001610875	1	-35.0	-34.0	1.0	NW	45	(150, 150)	0.28	0.28	0.75
5	24	True	j	f	0.26856269990094	0	-35.0	-34.0	1.0	NW	45	(150, 150)	0.28	0.28	0.75
5	24	True	f	f	0.0541815999895334	1	-35.0	-36.0	-1.0	NW	45	(150, 150)	0.28	0.28	0.75
5	24	True	j	j	0.2146539001259952	1	-35.0	-34.0	1.0	SE	45	(150, 150)	0.28	0.28	0.75
5	24	True	f	j	0.1469880999065935	0	-35.0	-36.0	-1.0	SE	45	(150, 150)	0.28	0.28	0.75
5	24	True	j	f	0.2409137999638915	0	-35.0	-34.0	1.0	SE	45	(150, 150)	0.28	0.28	0.75
5	24	True	j	f	0.2057624999433756	0	-35.0	-34.0	1.0	SE	45	(150, 150)	0.28	0.28	0.75
5	24	True	f	f	0.2586114001460373	1	-35.0	-36.0	-1.0	SE	45	(150, 150)	0.28	0.28	0.75
5	24	True	j	j	0.4277262000832706	1	-35.0	-34.0	1.0	NW	45	(150, 150)	0.28	0.28	0.75
5	24	True	j	f	0.2294645998626947	0	-35.0	-34.0	1.0	NW	45	(150, 150)	0.28	0.28	0.75
5	24	True	f	j	0.2880593000445515	0	-35.0	-36.0	-1.0	SE	45	(150, 150)	0.28	0.28	0.75
5	24	True	f	j	0.0762194001581519	0	-35.0	-36.0	-1.0	SE	45	(150, 150)	0.28	0.28	0.75
5	24	True	j	f	0.2347971000708639	0	-35.0	-34.0	1.0	NW	45	(150, 150)	0.28	0.28	0.75
5	24	True	f	f	0.1449753001797944	1	-35.0	-36.0	-1.0	NW	45	(150, 150)	0.28	0.28	0.75
5	24	True	j	j	0.5213151001371443	1	-35.0	-34.0	1.0	SE	45	(150, 150)	0.28	0.28	0.75
5	24	True	f	f	0.2802843998651951	1	-35.0	-36.0	-1.0	SE	45	(150, 150)	0.28	0.28	0.75
5	24	True	j	j	0.2406364998314529	1	-35.0	-34.0	1.0	SE	45	(150, 150)	0.28	0.28	0.75
5	24	True	j	j	0.2377394000068307	1	-35.0	-34.0	1.0	NW	45	(150, 150)	0.28	0.28	0.75
5	24	True	f	f	0.0874023998621851	1	-35.0	-36.0	-1.0	NW	45	(150, 150)	0.28	0.28	0.75
5	24	True	f	f	0.2437847000546753	1	-35.0	-36.0	-1.0	NW	45	(150, 150)	0.28	0.28	0.75
5	24	True	f	f	0.186665799934417	1	-35.0	-36.0	-1.0	NW	45	(150, 150)	0.28	0.28	0.75
5	24	True	j	j	0.2414767001755535	1	-35.0	-34.0	1.0	SE	45	(150, 150)	0.28	0.28	0.75
5	24	True	j	j	0.2292903000488877	1	-35.0	-34.0	1.0	SE	45	(150, 150)	0.28	0.28	0.75
5	24	True	f	f	0.1930354998912662	1	-35.0	-36.0	-1.0	SE	45	(150, 150)	0.28	0.28	0.75
5	24	True	f	f	0.1626841998659074	1	-35.0	-36.0	-1.0	SE	45	(150, 150)	0.28	0.28	0.75
5	24	True	f	f	0.2490569001529365	1	-35.0	-36.0	-1.0	NW	45	(150, 150)	0.28	0.28	0.75
5	24	True	j	j	0.2088448000140488	1	-35.0	-34.0	1.0	SE	45	(150, 150)	0.28	0.28	0.75
5	24	True	j	j	0.0464464998804032	1	-35.0	-34.0	1.0	NW	45	(150, 150)	0.28	0.28	0.75
5	24	True	j	f	0.066845400026068	0	-35.0	-34.0	1.0	NW	45	(150, 150)	0.28	0.28	0.75
5	24	True	j	j	0.834543899865821	1	-35.0	-34.0	1.0	SE	45	(150, 150)	0.28	0.28	0.75
5	24	True	j	f	0.2269941000267863	0	-35.0	-34.0	1.0	NW	45	(150, 150)	0.28	0.28	0.75
5	24	True	j	j	0.1559941000305116	1	-35.0	-34.0	1.0	SE	45	(150, 150)	0.28	0.28	0.75
5	24	True	j	f	0.520986899966374	0	-35.0	-34.0	1.0	SE	45	(150, 150)	0.28	0.28	0.75
5	24	True	j	f	0.3085601998027414	0	-35.0	-34.0	1.0	NW	45	(150, 150)	0.28	0.28	0.75
5	24	True	f	j	0.2447122999001294	0	-35.0	-36.0	-1.0	SE	45	(150, 150)	0.28	0.28	0.75
5	24	True	j	f	0.2352042000275105	0	-35.0	-34.0	1.0	SE	45	(150, 150)	0.28	0.28	0.75
5	24	True	f	f	0.238904400030151	1	-35.0	-36.0	-1.0	NW	45	(150, 150)	0.28	0.28	0.75
5	24	True	j	f	0.1268092000391334	0	-35.0	-34.0	1.0	NW	45	(150, 150)	0.28	0.28	0.75
5	24	True	f	f	0.2532327000517398	1	-35.0	-36.0	-1.0	NW	45	(150, 150)	0.28	0.28	0.75
5	24	True	f	f	0.4274102000053972	1	-35.0	-36.0	-1.0	NW	45	(150, 150)	0.28	0.28	0.75
5	24	True	j	j	0.2722497000358999	1	-35.0	-34.0	1.0	NW	45	(150, 150)	0.28	0.28	0.75
5	24	True	j	j	0.1105539000127464	1	-35.0	-34.0	1.0	NW	45	(150, 150)	0.28	0.28	0.75
5	24	True	f	f	0.1866015999112278	1	-35.0	-36.0	-1.0	NW	45	(150, 150)	0.28	0.28	0.75
5	24	True	j	j	0.1914668998215347	1	-35.0	-34.0	1.0	NW	45	(150, 150)	0.28	0.28	0.75
5	24	True	j	j	0.2332963999360799	1	-35.0	-34.0	1.0	NW	45	(150, 150)	0.28	0.28	0.75
5	24	True	j	j	0.2536723001394421	1	-35.0	-34.0	1.0	SE	45	(150, 150)	0.28	0.28	0.75
5	24	True	j	j	0.1004685000516474	1	-35.0	-34.0	1.0	SE	45	(150, 150)	0.28	0.28	0.75
5	24	True	j	j	0.2451769998297095	1	-35.0	-34.0	1.0	SE	45	(150, 150)	0.28	0.28	0.75
5	24	True	j	j	0.1998235001228749	1	-35.0	-34.0	1.0	SE	45	(150, 150)	0.28	0.28	0.75
5	24	True	f	f	0.1569549001287669	1	-35.0	-36.0	-1.0	SE	45	(150, 150)	0.28	0.28	0.75
5	24	True	j	j	0.1928495999891311	1	-35.0	-34.0	1.0	NW	45	(150, 150)	0.28	0.28	0.75
5	24	True	f	f	0.2464947998523712	1	-35.0	-36.0	-1.0	NW	45	(150, 150)	0.28	0.28	0.75
5	24	True	j	j	0.2463269999716431	1	-35.0	-34.0	1.0	SE	45	(150, 150)	0.28	0.28	0.75
5	24	True	f	f	0.2063942998647689	1	-35.0	-36.0	-1.0	NW	45	(150, 150)	0.28	0.28	0.75
5	24	True	f	f	0.224081499967724	1	-35.0	-36.0	-1.0	SE	45	(150, 150)	0.28	0.28	0.75
5	24	True	j	j	0.2365341000258922	1	-35.0	-34.0	1.0	NW	45	(150, 150)	0.28	0.28	0.75
5	24	True	f	f	0.2480249998625368	1	-35.0	-36.0	-1.0	NW	45	(150, 150)	0.28	0.28	0.75
5	24	True	f	j	0.1780757999513298	0	-35.0	-36.0	-1.0	NW	45	(150, 150)	0.28	0.28	0.75
5	24	True	f	j	0.1178154000081121	0	-35.0	-36.0	-1.0	NW	45	(150, 150)	0.28	0.28	0.75
5	24	True	j	j	0.1141661999281495	1	-35.0	-34.0	1.0	NW	45	(150, 150)	0.28	0.28	0.75
5	24	True	f	f	0.224554399959743	1	-35.0	-36.0	-1.0	SE	45	(150, 150)	0.28	0.28	0.75
5	24	True	f	j	0.2047271998599171	0	-35.0	-36.0	-1.0	NW	45	(150, 150)	0.28	0.28	0.75
5	24	True	f	f	0.1978513000067323	1	-35.0	-36.0	-1.0	SE	45	(150, 150)	0.28	0.28	0.75
5	24	True	j	j	0.2269794999156147	1	-35.0	-34.0	1.0	SE	45	(150, 150)	0.28	0.28	0.75
5	24	True	j	j	0.2362134999129921	1	-35.0	-34.0	1.0	SE	45	(150, 150)	0.28	0.28	0.75
5	24	True	f	f	0.219501500017941	1	-35.0	-36.0	-1.0	NW	45	(150, 150)	0.28	0.28	0.75
5	24	True	j	j	0.1778909000568092	1	-35.0	-34.0	1.0	NW	45	(150, 150)	0.28	0.28	0.75
5	24	True	j	j	0.2550518999341875	1	-35.0	-34.0	1.0	NW	45	(150, 150)	0.28	0.28	0.75
5	24	True	j	j	0.2335226000286638	1	-35.0	-34.0	1.0	SE	45	(150, 150)	0.28	0.28	0.75
5	24	True	f	j	1.4575071998406202	0	-35.0	-36.0	-1.0	NW	45	(150, 150)	0.28	0.28	0.75
5	24	True	j	j	0.1463621000293642	1	-35.0	-34.0	1.0	NW	45	(150, 150)	0.28	0.28	0.75
5	24	True	j	f	0.0531645000446587	0	-35.0	-34.0	1.0	NW	45	(150, 150)	0.28	0.28	0.75
5	24	True	f	f	0.2356320000253617	1	-35.0	-36.0	-1.0	NW	45	(150, 150)	0.28	0.28	0.75
5	24	True	j	j	0.2347485998179763	1	-35.0	-34.0	1.0	NW	45	(150, 150)	0.28	0.28	0.75
5	24	True	f	f	0.219766000052914	1	-35.0	-36.0	-1.0	SE	45	(150, 150)	0.28	0.28	0.75
5	24	True	f	j	0.0466418999712914	0	-35.0	-36.0	-1.0	SE	45	(150, 150)	0.28	0.28	0.75
5	24	True	f	j	0.1119106998667121	0	-35.0	-36.0	-1.0	SE	45	(150, 150)	0.28	0.28	0.75
5	24	True	j	f	0.0307382999453693	0	-35.0	-34.0	1.0	NW	45	(150, 150)	0.28	0.28	0.75
5	24	True	j	f	0.1240566000342369	0	-35.0	-34.0	1.0	NW	45	(150, 150)	0.28	0.28	0.75
5	24	True	j	j	0.2092721001245081	1	-35.0	-34.0	1.0	NW	45	(150, 150)	0.28	0.28	0.75
5	24	True	j	j	0.2402839001733809	1	-35.0	-34.0	1.0	NW	45	(150, 150)	0.28	0.28	0.75
5	24	True	j	j	0.2718867000658065	1	-35.0	-34.0	1.0	SE	45	(150, 150)	0.28	0.28	0.75
5	24	True	j	f	0.2943393001332879	0	-35.0	-34.0	1.0	SE	45	(150, 150)	0.28	0.28	0.75
5	24	True	f	f	0.1149371000938117	1	-35.0	-36.0	-1.0	NW	45	(150, 150)	0.28	0.28	0.75
5	24	True	f	f	0.2514548001345247	1	-35.0	-36.0	-1.0	SE	45	(150, 150)	0.28	0.28	0.75
5	24	True	f	j	0.4613654999993741	0	-35.0	-36.0	-1.0	NW	45	(150, 150)	0.28	0.28	0.75
5	24	True	j	j	0.201795500004664	1	-35.0	-34.0	1.0	SE	45	(150, 150)	0.28	0.28	0.75
5	24	True	j	j	0.1816193000413477	1	-35.0	-34.0	1.0	NW	45	(150, 150)	0.28	0.28	0.75
5	24	True	f	j	0.2506541998591274	0	-35.0	-36.0	-1.0	SE	45	(150, 150)	0.28	0.28	0.75
5	24	True	j	j	0.1922154000494629	1	-35.0	-34.0	1.0	NW	45	(150, 150)	0.28	0.28	0.75
5	24	True	f	f	0.2466388000175357	1	-35.0	-36.0	-1.0	NW	45	(150, 150)	0.28	0.28	0.75
5	24	True	j	j	0.2286494998261332	1	-35.0	-34.0	1.0	SE	45	(150, 150)	0.28	0.28	0.75
5	24	True	f	f	0.2065077000297606	1	-35.0	-36.0	-1.0	SE	45	(150, 150)	0.28	0.28	0.75
5	24	True	f	f	0.0258497998584061	1	-35.0	-36.0	-1.0	NW	45	(150, 150)	0.28	0.28	0.75
5	24	True	f	f	0.2385795000009238	1	-35.0	-36.0	-1.0	SE	45	(150, 150)	0.28	0.28	0.75
5	24	True	j	f	0.2273518000729382	0	-35.0	-34.0	1.0	SE	45	(150, 150)	0.28	0.28	0.75
5	24	True	j	j	0.1457686000503599	1	-35.0	-34.0	1.0	SE	45	(150, 150)	0.28	0.28	0.75
5	24	True	f	j	0.2111714000348001	0	-35.0	-36.0	-1.0	SE	45	(150, 150)	0.28	0.28	0.75
5	24	True	j	f	0.1858584999572485	0	-35.0	-34.0	1.0	NW	45	(150, 150)	0.28	0.28	0.75
5	24	True	f	f	0.1943862999323755	1	-35.0	-36.0	-1.0	NW	45	(150, 150)	0.28	0.28	0.75
5	24	True	f	f	0.162888899911195	1	-35.0	-36.0	-1.0	NW	45	(150, 150)	0.28	0.28	0.75
5	24	True	f	f	0.1267392998561263	1	-35.0	-36.0	-1.0	NW	45	(150, 150)	0.28	0.28	0.75
5	24	True	j	j	0.0400897001381963	1	-35.0	-34.0	1.0	NW	45	(150, 150)	0.28	0.28	0.75
5	24	True	j	f	0.2187407000456005	0	-35.0	-34.0	1.0	SE	45	(150, 150)	0.28	0.28	0.75
5	24	True	j	j	0.2389691998250782	1	-35.0	-34.0	1.0	SE	45	(150, 150)	0.28	0.28	0.75
5	24	True	j	j	0.0437547999899834	1	-35.0	-34.0	1.0	SE	45	(150, 150)	0.28	0.28	0.75
5	24	True	f	f	0.2416830000001937	1	-35.0	-36.0	-1.0	NW	45	(150, 150)	0.28	0.28	0.75
5	24	True	j	j	0.2156487999018281	1	-35.0	-34.0	1.0	SE	45	(150, 150)	0.28	0.28	0.75
