# Supplementary material for: The curriculum effect in visual learning: The role of readout dimensionality
Source: PLoS Comput Biol. 2026 Jul 24;22(7):e1014553. doi: 10.1371/journal.pcbi.1014553 (PMC13432104; doi:10.1371/journal.pcbi.1014553)
Supplement: S1 Data — (ZIP) [file pcbi.1014553.s009.zip › Data_Final_for_Repository/Sequential_subjects/Subject005/20241203_Subject005_SEQ_Day_5.csv]

Participant ID	Age	Train	Correct Response	Response	Response time (s)	Correct	Reference Angle (deg)	Orientation (deg)	Angle Separation (deg)	Corner	Viewing Distance (cm)	Stimulus Size (px)	Fixation Time	Probe Time	Cue Time
5	24	False	j	f	0.2864582999609411	0	55.0	56.0	1.0	NE	45	(150, 150)	0.28	0.28	0.75
5	24	False	f	j	1.2781450001057235	0	55.0	54.0	-1.0	SW	45	(150, 150)	0.28	0.28	0.75
5	24	False	f	j	0.3943151000421494	0	55.0	54.0	-1.0	SW	45	(150, 150)	0.28	0.28	0.75
5	24	False	j	f	0.2511388999409973	0	55.0	56.0	1.0	NE	45	(150, 150)	0.28	0.28	0.75
5	24	False	f	f	0.5408326999749988	1	55.0	54.0	-1.0	SW	45	(150, 150)	0.28	0.28	0.75
5	24	False	f	j	1.069900600006804	0	55.0	54.0	-1.0	NE	45	(150, 150)	0.28	0.28	0.75
5	24	False	j	f	0.3162986000534147	0	55.0	56.0	1.0	NE	45	(150, 150)	0.28	0.28	0.75
5	24	False	f	j	0.1728433000389486	0	55.0	54.0	-1.0	SW	45	(150, 150)	0.28	0.28	0.75
5	24	False	j	f	0.2346107999328524	0	55.0	56.0	1.0	NE	45	(150, 150)	0.28	0.28	0.75
5	24	False	f	j	1.210393599933013	0	55.0	54.0	-1.0	NE	45	(150, 150)	0.28	0.28	0.75
5	24	False	f	f	0.2793117999099195	1	55.0	54.0	-1.0	NE	45	(150, 150)	0.28	0.28	0.75
5	24	False	j	j	0.5228381999768317	1	55.0	56.0	1.0	SW	45	(150, 150)	0.28	0.28	0.75
5	24	False	f	j	0.2784398999065161	0	55.0	54.0	-1.0	SW	45	(150, 150)	0.28	0.28	0.75
5	24	False	j	j	0.1116696998942643	1	55.0	56.0	1.0	SW	45	(150, 150)	0.28	0.28	0.75
5	24	False	f	f	0.2871091000270098	1	55.0	54.0	-1.0	NE	45	(150, 150)	0.28	0.28	0.75
5	24	False	j	j	0.9523282998707144	1	55.0	56.0	1.0	NE	45	(150, 150)	0.28	0.28	0.75
5	24	False	j	j	0.3695755000226199	1	55.0	56.0	1.0	SW	45	(150, 150)	0.28	0.28	0.75
5	24	False	j	j	0.5139166999142617	1	55.0	56.0	1.0	NE	45	(150, 150)	0.28	0.28	0.75
5	24	False	j	j	0.2557043998967856	1	55.0	56.0	1.0	NE	45	(150, 150)	0.28	0.28	0.75
5	24	False	j	f	0.3000072001013905	0	55.0	56.0	1.0	SW	45	(150, 150)	0.28	0.28	0.75
5	24	False	f	j	0.2730758001562208	0	55.0	54.0	-1.0	SW	45	(150, 150)	0.28	0.28	0.75
5	24	False	f	f	0.2856213001068681	1	55.0	54.0	-1.0	NE	45	(150, 150)	0.28	0.28	0.75
5	24	False	j	j	0.2659389998298138	1	55.0	56.0	1.0	SW	45	(150, 150)	0.28	0.28	0.75
5	24	False	j	j	0.2327007998246699	1	55.0	56.0	1.0	NE	45	(150, 150)	0.28	0.28	0.75
5	24	False	f	j	0.2585787000134587	0	55.0	54.0	-1.0	SW	45	(150, 150)	0.28	0.28	0.75
5	24	False	j	j	0.2392507998738438	1	55.0	56.0	1.0	NE	45	(150, 150)	0.28	0.28	0.75
5	24	False	f	j	0.2048414000310003	0	55.0	54.0	-1.0	NE	45	(150, 150)	0.28	0.28	0.75
5	24	False	f	f	0.2513168000150472	1	55.0	54.0	-1.0	NE	45	(150, 150)	0.28	0.28	0.75
5	24	False	f	j	0.1424040000420063	0	55.0	54.0	-1.0	SW	45	(150, 150)	0.28	0.28	0.75
5	24	False	j	j	0.2266961000859737	1	55.0	56.0	1.0	SW	45	(150, 150)	0.28	0.28	0.75
5	24	False	j	f	0.2489780001342296	0	55.0	56.0	1.0	NE	45	(150, 150)	0.28	0.28	0.75
5	24	False	f	j	0.1797100000549107	0	55.0	54.0	-1.0	NE	45	(150, 150)	0.28	0.28	0.75
5	24	False	f	j	1.6801068999338895	0	55.0	54.0	-1.0	NE	45	(150, 150)	0.28	0.28	0.75
5	24	False	j	j	0.270239399978891	1	55.0	56.0	1.0	SW	45	(150, 150)	0.28	0.28	0.75
5	24	False	f	f	0.2033774999435991	1	55.0	54.0	-1.0	NE	45	(150, 150)	0.28	0.28	0.75
5	24	False	j	j	1.3065369999967515	1	55.0	56.0	1.0	NE	45	(150, 150)	0.28	0.28	0.75
5	24	False	j	j	0.347957800142467	1	55.0	56.0	1.0	NE	45	(150, 150)	0.28	0.28	0.75
5	24	False	j	j	0.2755550001747906	1	55.0	56.0	1.0	SW	45	(150, 150)	0.28	0.28	0.75
5	24	False	j	j	0.2435649998951703	1	55.0	56.0	1.0	SW	45	(150, 150)	0.28	0.28	0.75
5	24	False	j	f	0.2140138999093324	0	55.0	56.0	1.0	NE	45	(150, 150)	0.28	0.28	0.75
5	24	False	f	f	0.1997237999457866	1	55.0	54.0	-1.0	NE	45	(150, 150)	0.28	0.28	0.75
5	24	False	j	j	0.2372173999901861	1	55.0	56.0	1.0	NE	45	(150, 150)	0.28	0.28	0.75
5	24	False	f	j	0.2409518999047577	0	55.0	54.0	-1.0	NE	45	(150, 150)	0.28	0.28	0.75
5	24	False	j	j	0.1104150000028312	1	55.0	56.0	1.0	SW	45	(150, 150)	0.28	0.28	0.75
5	24	False	f	j	0.6878247000277042	0	55.0	54.0	-1.0	SW	45	(150, 150)	0.28	0.28	0.75
5	24	False	j	j	0.1799532999284565	1	55.0	56.0	1.0	NE	45	(150, 150)	0.28	0.28	0.75
5	24	False	j	f	0.2727163999807089	0	55.0	56.0	1.0	NE	45	(150, 150)	0.28	0.28	0.75
5	24	False	j	j	0.2259194999933242	1	55.0	56.0	1.0	NE	45	(150, 150)	0.28	0.28	0.75
5	24	False	f	j	0.221736199920997	0	55.0	54.0	-1.0	SW	45	(150, 150)	0.28	0.28	0.75
5	24	False	j	f	0.1919706999324262	0	55.0	56.0	1.0	SW	45	(150, 150)	0.28	0.28	0.75
5	24	False	j	f	0.4219565000385046	0	55.0	56.0	1.0	NE	45	(150, 150)	0.28	0.28	0.75
5	24	False	j	j	0.2071330000180751	1	55.0	56.0	1.0	NE	45	(150, 150)	0.28	0.28	0.75
5	24	False	f	f	0.4205712000839412	1	55.0	54.0	-1.0	NE	45	(150, 150)	0.28	0.28	0.75
5	24	False	j	f	0.3111036999616772	0	55.0	56.0	1.0	NE	45	(150, 150)	0.28	0.28	0.75
5	24	False	j	j	0.6974112999159843	1	55.0	56.0	1.0	NE	45	(150, 150)	0.28	0.28	0.75
5	24	False	f	f	0.2462401001248508	1	55.0	54.0	-1.0	SW	45	(150, 150)	0.28	0.28	0.75
5	24	False	j	j	0.2199953000526875	1	55.0	56.0	1.0	SW	45	(150, 150)	0.28	0.28	0.75
5	24	False	j	j	0.2041212001349777	1	55.0	56.0	1.0	NE	45	(150, 150)	0.28	0.28	0.75
5	24	False	f	f	0.2274255000520497	1	55.0	54.0	-1.0	SW	45	(150, 150)	0.28	0.28	0.75
5	24	False	j	j	0.2633390000555664	1	55.0	56.0	1.0	NE	45	(150, 150)	0.28	0.28	0.75
5	24	False	j	j	0.2937378000933677	1	55.0	56.0	1.0	NE	45	(150, 150)	0.28	0.28	0.75
5	24	False	f	f	0.3419878999702632	1	55.0	54.0	-1.0	SW	45	(150, 150)	0.28	0.28	0.75
5	24	False	f	j	0.4980454999022186	0	55.0	54.0	-1.0	NE	45	(150, 150)	0.28	0.28	0.75
5	24	False	f	j	0.2658138000406325	0	55.0	54.0	-1.0	SW	45	(150, 150)	0.28	0.28	0.75
5	24	False	j	f	0.2715903001371771	0	55.0	56.0	1.0	SW	45	(150, 150)	0.28	0.28	0.75
5	24	False	f	f	0.2332040001638233	1	55.0	54.0	-1.0	NE	45	(150, 150)	0.28	0.28	0.75
5	24	False	f	j	1.1476386000867933	0	55.0	54.0	-1.0	NE	45	(150, 150)	0.28	0.28	0.75
5	24	False	f	f	0.2086668000556528	1	55.0	54.0	-1.0	NE	45	(150, 150)	0.28	0.28	0.75
5	24	False	j	f	0.1567815998569131	0	55.0	56.0	1.0	NE	45	(150, 150)	0.28	0.28	0.75
5	24	False	f	f	0.1966720998752862	1	55.0	54.0	-1.0	NE	45	(150, 150)	0.28	0.28	0.75
5	24	False	j	f	0.2183707000222057	0	55.0	56.0	1.0	SW	45	(150, 150)	0.28	0.28	0.75
5	24	False	f	f	0.0813577000517398	1	55.0	54.0	-1.0	SW	45	(150, 150)	0.28	0.28	0.75
5	24	False	f	j	0.5405351999215782	0	55.0	54.0	-1.0	SW	45	(150, 150)	0.28	0.28	0.75
5	24	False	j	j	0.106362400110811	1	55.0	56.0	1.0	SW	45	(150, 150)	0.28	0.28	0.75
5	24	False	f	j	0.1645684000104665	0	55.0	54.0	-1.0	NE	45	(150, 150)	0.28	0.28	0.75
5	24	False	j	f	0.2423592000268399	0	55.0	56.0	1.0	SW	45	(150, 150)	0.28	0.28	0.75
5	24	False	j	f	0.267883300082758	0	55.0	56.0	1.0	SW	45	(150, 150)	0.28	0.28	0.75
5	24	False	j	j	0.1454788998235017	1	55.0	56.0	1.0	SW	45	(150, 150)	0.28	0.28	0.75
5	24	False	j	j	0.2437972000334411	1	55.0	56.0	1.0	NE	45	(150, 150)	0.28	0.28	0.75
5	24	False	f	f	0.2491047999355942	1	55.0	54.0	-1.0	SW	45	(150, 150)	0.28	0.28	0.75
5	24	False	f	j	1.339723499957472	0	55.0	54.0	-1.0	SW	45	(150, 150)	0.28	0.28	0.75
5	24	False	j	j	0.2278866998385638	1	55.0	56.0	1.0	NE	45	(150, 150)	0.28	0.28	0.75
5	24	False	j	f	0.2443262999877333	0	55.0	56.0	1.0	NE	45	(150, 150)	0.28	0.28	0.75
5	24	False	j	f	0.2341621997766196	0	55.0	56.0	1.0	SW	45	(150, 150)	0.28	0.28	0.75
5	24	False	f	j	0.6084660000633448	0	55.0	54.0	-1.0	SW	45	(150, 150)	0.28	0.28	0.75
5	24	False	f	f	0.2619978000875562	1	55.0	54.0	-1.0	SW	45	(150, 150)	0.28	0.28	0.75
5	24	False	j	f	0.25974170002155	0	55.0	56.0	1.0	NE	45	(150, 150)	0.28	0.28	0.75
5	24	False	j	j	0.237758400151506	1	55.0	56.0	1.0	NE	45	(150, 150)	0.28	0.28	0.75
5	24	False	f	j	0.2146086001303047	0	55.0	54.0	-1.0	NE	45	(150, 150)	0.28	0.28	0.75
5	24	False	f	f	0.0410763998515903	1	55.0	54.0	-1.0	SW	45	(150, 150)	0.28	0.28	0.75
5	24	False	f	f	0.0721636998932808	1	55.0	54.0	-1.0	SW	45	(150, 150)	0.28	0.28	0.75
5	24	False	j	f	0.083805700065568	0	55.0	56.0	1.0	NE	45	(150, 150)	0.28	0.28	0.75
5	24	False	f	j	0.0883314001839608	0	55.0	54.0	-1.0	NE	45	(150, 150)	0.28	0.28	0.75
5	24	False	j	f	0.1478557998780161	0	55.0	56.0	1.0	SW	45	(150, 150)	0.28	0.28	0.75
5	24	False	f	f	0.2351397001184523	1	55.0	54.0	-1.0	NE	45	(150, 150)	0.28	0.28	0.75
5	24	False	f	f	0.2409743000753224	1	55.0	54.0	-1.0	SW	45	(150, 150)	0.28	0.28	0.75
5	24	False	f	j	0.2259780000895261	0	55.0	54.0	-1.0	SW	45	(150, 150)	0.28	0.28	0.75
5	24	False	f	j	0.1874029000755399	0	55.0	54.0	-1.0	SW	45	(150, 150)	0.28	0.28	0.75
5	24	False	j	f	0.2842923998832702	0	55.0	56.0	1.0	NE	45	(150, 150)	0.28	0.28	0.75
5	24	False	j	f	0.200193699914962	0	55.0	56.0	1.0	SW	45	(150, 150)	0.28	0.28	0.75
5	24	False	f	f	0.1505376999266445	1	55.0	54.0	-1.0	NE	45	(150, 150)	0.28	0.28	0.75
5	24	False	f	f	0.0895542001817375	1	55.0	54.0	-1.0	NE	45	(150, 150)	0.28	0.28	0.75
5	24	False	j	j	0.0413991999812424	1	55.0	56.0	1.0	SW	45	(150, 150)	0.28	0.28	0.75
5	24	False	f	f	0.2426322000101208	1	55.0	54.0	-1.0	SW	45	(150, 150)	0.28	0.28	0.75
5	24	False	j	f	0.2300946998875588	0	55.0	56.0	1.0	NE	45	(150, 150)	0.28	0.28	0.75
5	24	False	j	f	0.2309151999652385	0	55.0	56.0	1.0	NE	45	(150, 150)	0.28	0.28	0.75
5	24	False	j	j	0.0439993999898433	1	55.0	56.0	1.0	SW	45	(150, 150)	0.28	0.28	0.75
5	24	False	f	j	0.2622593999840319	0	55.0	54.0	-1.0	NE	45	(150, 150)	0.28	0.28	0.75
5	24	False	f	j	0.167842999799177	0	55.0	54.0	-1.0	NE	45	(150, 150)	0.28	0.28	0.75
5	24	False	j	f	0.2173498999327421	0	55.0	56.0	1.0	SW	45	(150, 150)	0.28	0.28	0.75
5	24	False	j	j	0.0236288998275995	1	55.0	56.0	1.0	NE	45	(150, 150)	0.28	0.28	0.75
5	24	False	f	j	0.3108324999921024	0	55.0	54.0	-1.0	SW	45	(150, 150)	0.28	0.28	0.75
5	24	False	f	f	0.1811848001088947	1	55.0	54.0	-1.0	NE	45	(150, 150)	0.28	0.28	0.75
5	24	False	f	j	0.1726436000317335	0	55.0	54.0	-1.0	SW	45	(150, 150)	0.28	0.28	0.75
5	24	False	f	f	0.1205981001257896	1	55.0	54.0	-1.0	NE	45	(150, 150)	0.28	0.28	0.75
5	24	False	j	j	0.1253231998998671	1	55.0	56.0	1.0	NE	45	(150, 150)	0.28	0.28	0.75
5	24	False	j	f	0.2267585999798029	0	55.0	56.0	1.0	SW	45	(150, 150)	0.28	0.28	0.75
5	24	False	j	j	0.236952600069344	1	55.0	56.0	1.0	SW	45	(150, 150)	0.28	0.28	0.75
5	24	False	f	j	0.1593750999309122	0	55.0	54.0	-1.0	SW	45	(150, 150)	0.28	0.28	0.75
5	24	False	f	f	0.2226462999824434	1	55.0	54.0	-1.0	NE	45	(150, 150)	0.28	0.28	0.75
5	24	False	j	j	0.2532321000471711	1	55.0	56.0	1.0	NE	45	(150, 150)	0.28	0.28	0.75
5	24	False	j	f	0.2202236999291926	0	55.0	56.0	1.0	SW	45	(150, 150)	0.28	0.28	0.75
5	24	False	j	f	0.1888033000286668	0	55.0	56.0	1.0	NE	45	(150, 150)	0.28	0.28	0.75
5	24	False	f	f	0.2260924000293016	1	55.0	54.0	-1.0	NE	45	(150, 150)	0.28	0.28	0.75
5	24	False	j	j	0.1159330999944359	1	55.0	56.0	1.0	NE	45	(150, 150)	0.28	0.28	0.75
5	24	False	j	f	0.2175453000236302	0	55.0	56.0	1.0	NE	45	(150, 150)	0.28	0.28	0.75
5	24	False	j	f	0.1990268998779356	0	55.0	56.0	1.0	SW	45	(150, 150)	0.28	0.28	0.75
5	24	False	f	f	0.1142049999907612	1	55.0	54.0	-1.0	NE	45	(150, 150)	0.28	0.28	0.75
5	24	False	j	f	0.0572307999245822	0	55.0	56.0	1.0	SW	45	(150, 150)	0.28	0.28	0.75
5	24	False	f	f	0.1010868998710066	1	55.0	54.0	-1.0	NE	45	(150, 150)	0.28	0.28	0.75
5	24	False	f	f	0.0546140999067574	1	55.0	54.0	-1.0	SW	45	(150, 150)	0.28	0.28	0.75
5	24	False	f	f	0.2570023001171648	1	55.0	54.0	-1.0	NE	45	(150, 150)	0.28	0.28	0.75
5	24	False	j	j	0.0470796001609414	1	55.0	56.0	1.0	NE	45	(150, 150)	0.28	0.28	0.75
5	24	False	j	j	0.1430397001095116	1	55.0	56.0	1.0	SW	45	(150, 150)	0.28	0.28	0.75
5	24	False	j	f	0.2634300000499934	0	55.0	56.0	1.0	NE	45	(150, 150)	0.28	0.28	0.75
5	24	False	f	f	0.1792965000495314	1	55.0	54.0	-1.0	SW	45	(150, 150)	0.28	0.28	0.75
5	24	False	f	f	0.2000126000493765	1	55.0	54.0	-1.0	NE	45	(150, 150)	0.28	0.28	0.75
5	24	False	f	j	0.1775495000183582	0	55.0	54.0	-1.0	NE	45	(150, 150)	0.28	0.28	0.75
5	24	False	j	j	0.0852347000036388	1	55.0	56.0	1.0	NE	45	(150, 150)	0.28	0.28	0.75
5	24	False	f	f	0.1727807000279426	1	55.0	54.0	-1.0	NE	45	(150, 150)	0.28	0.28	0.75
5	24	False	f	f	0.0902503998950123	1	55.0	54.0	-1.0	NE	45	(150, 150)	0.28	0.28	0.75
5	24	False	f	j	0.0313435001298785	0	55.0	54.0	-1.0	NE	45	(150, 150)	0.28	0.28	0.75
5	24	False	j	f	0.5625898998696357	0	55.0	56.0	1.0	SW	45	(150, 150)	0.28	0.28	0.75
5	24	False	j	j	0.2338551001157611	1	55.0	56.0	1.0	SW	45	(150, 150)	0.28	0.28	0.75
5	24	False	j	f	0.1490122999530285	0	55.0	56.0	1.0	SW	45	(150, 150)	0.28	0.28	0.75
5	24	False	j	f	0.0117371000815182	0	55.0	56.0	1.0	SW	45	(150, 150)	0.28	0.28	0.75
5	24	False	j	j	0.2253559997770935	1	55.0	56.0	1.0	NE	45	(150, 150)	0.28	0.28	0.75
5	24	False	j	j	1.938813699875027	1	55.0	56.0	1.0	SW	45	(150, 150)	0.28	0.28	0.75
5	24	False	j	f	0.5324443001300097	0	55.0	56.0	1.0	SW	45	(150, 150)	0.28	0.28	0.75
5	24	False	j	j	0.2356984000653028	1	55.0	56.0	1.0	NE	45	(150, 150)	0.28	0.28	0.75
5	24	False	f	f	0.1170314999762922	1	55.0	54.0	-1.0	NE	45	(150, 150)	0.28	0.28	0.75
5	24	False	f	f	0.1561192001681774	1	55.0	54.0	-1.0	SW	45	(150, 150)	0.28	0.28	0.75
5	24	False	f	j	0.2373629000503569	0	55.0	54.0	-1.0	NE	45	(150, 150)	0.28	0.28	0.75
5	24	False	j	j	0.3046158000361174	1	55.0	56.0	1.0	SW	45	(150, 150)	0.28	0.28	0.75
5	24	False	f	f	0.2459568998310715	1	55.0	54.0	-1.0	SW	45	(150, 150)	0.28	0.28	0.75
5	24	False	f	j	0.2329989999998361	0	55.0	54.0	-1.0	NE	45	(150, 150)	0.28	0.28	0.75
5	24	False	f	f	0.1030240000691264	1	55.0	54.0	-1.0	NE	45	(150, 150)	0.28	0.28	0.75
5	24	False	j	j	0.2321701999753713	1	55.0	56.0	1.0	SW	45	(150, 150)	0.28	0.28	0.75
5	24	False	f	f	0.2132127999793738	1	55.0	54.0	-1.0	NE	45	(150, 150)	0.28	0.28	0.75
5	24	False	f	f	0.207452000118792	1	55.0	54.0	-1.0	NE	45	(150, 150)	0.28	0.28	0.75
5	24	False	f	f	0.2414987001102417	1	55.0	54.0	-1.0	SW	45	(150, 150)	0.28	0.28	0.75
5	24	False	f	j	1.4872891998384148	0	55.0	54.0	-1.0	SW	45	(150, 150)	0.28	0.28	0.75
5	24	False	j	j	0.0321949999779462	1	55.0	56.0	1.0	NE	45	(150, 150)	0.28	0.28	0.75
5	24	False	f	f	0.048270900035277	1	55.0	54.0	-1.0	NE	45	(150, 150)	0.28	0.28	0.75
5	24	False	f	f	0.2413375999312847	1	55.0	54.0	-1.0	SW	45	(150, 150)	0.28	0.28	0.75
5	24	False	f	j	0.2193091998342424	0	55.0	54.0	-1.0	SW	45	(150, 150)	0.28	0.28	0.75
5	24	False	f	f	0.205256599932909	1	55.0	54.0	-1.0	SW	45	(150, 150)	0.28	0.28	0.75
5	24	False	j	f	0.160617999965325	0	55.0	56.0	1.0	SW	45	(150, 150)	0.28	0.28	0.75
5	24	False	f	f	0.0744921998120844	1	55.0	54.0	-1.0	NE	45	(150, 150)	0.28	0.28	0.75
5	24	False	f	f	0.1984393000602722	1	55.0	54.0	-1.0	SW	45	(150, 150)	0.28	0.28	0.75
5	24	False	j	j	0.1041303998790681	1	55.0	56.0	1.0	NE	45	(150, 150)	0.28	0.28	0.75
5	24	False	j	j	0.1249123997986316	1	55.0	56.0	1.0	NE	45	(150, 150)	0.28	0.28	0.75
5	24	False	f	j	0.2528015999123454	0	55.0	54.0	-1.0	NE	45	(150, 150)	0.28	0.28	0.75
5	24	False	f	f	0.1845327999908477	1	55.0	54.0	-1.0	SW	45	(150, 150)	0.28	0.28	0.75
5	24	False	j	j	0.1600976001936942	1	55.0	56.0	1.0	NE	45	(150, 150)	0.28	0.28	0.75
5	24	False	j	f	0.3825302999466657	0	55.0	56.0	1.0	SW	45	(150, 150)	0.28	0.28	0.75
5	24	False	f	f	0.178277299972251	1	55.0	54.0	-1.0	NE	45	(150, 150)	0.28	0.28	0.75
5	24	False	f	f	0.1065103998407721	1	55.0	54.0	-1.0	NE	45	(150, 150)	0.28	0.28	0.75
5	24	False	f	f	0.1790547000709921	1	55.0	54.0	-1.0	SW	45	(150, 150)	0.28	0.28	0.75
5	24	False	j	j	0.1645692000165581	1	55.0	56.0	1.0	SW	45	(150, 150)	0.28	0.28	0.75
5	24	False	f	j	0.1755381999537348	0	55.0	54.0	-1.0	SW	45	(150, 150)	0.28	0.28	0.75
5	24	False	j	j	0.1539213999640196	1	55.0	56.0	1.0	NE	45	(150, 150)	0.28	0.28	0.75
5	24	False	f	f	0.0748300999402999	1	55.0	54.0	-1.0	NE	45	(150, 150)	0.28	0.28	0.75
5	24	False	f	f	0.0120513001456856	1	55.0	54.0	-1.0	SW	45	(150, 150)	0.28	0.28	0.75
5	24	False	j	f	0.1469205999746918	0	55.0	56.0	1.0	NE	45	(150, 150)	0.28	0.28	0.75
5	24	False	f	j	0.2309977000113576	0	55.0	54.0	-1.0	NE	45	(150, 150)	0.28	0.28	0.75
5	24	False	f	f	0.1060950998216867	1	55.0	54.0	-1.0	NE	45	(150, 150)	0.28	0.28	0.75
5	24	False	j	f	0.0413699999917298	0	55.0	56.0	1.0	SW	45	(150, 150)	0.28	0.28	0.75
5	24	False	j	j	0.240134600084275	1	55.0	56.0	1.0	NE	45	(150, 150)	0.28	0.28	0.75
5	24	False	f	j	0.177471799775958	0	55.0	54.0	-1.0	NE	45	(150, 150)	0.28	0.28	0.75
5	24	False	f	j	0.1256182000506669	0	55.0	54.0	-1.0	NE	45	(150, 150)	0.28	0.28	0.75
5	24	False	j	j	0.0630781999789178	1	55.0	56.0	1.0	NE	45	(150, 150)	0.28	0.28	0.75
5	24	False	f	f	0.0519086001440882	1	55.0	54.0	-1.0	SW	45	(150, 150)	0.28	0.28	0.75
5	24	False	j	j	0.1289463001303374	1	55.0	56.0	1.0	SW	45	(150, 150)	0.28	0.28	0.75
5	24	False	f	j	0.0194694998208433	0	55.0	54.0	-1.0	SW	45	(150, 150)	0.28	0.28	0.75
5	24	False	j	j	0.1170391000341624	1	55.0	56.0	1.0	NE	45	(150, 150)	0.28	0.28	0.75
5	24	False	j	j	0.0677604000084102	1	55.0	56.0	1.0	SW	45	(150, 150)	0.28	0.28	0.75
5	24	False	f	f	0.1513800998218357	1	55.0	54.0	-1.0	SW	45	(150, 150)	0.28	0.28	0.75
5	24	False	f	f	0.1171095999889075	1	55.0	54.0	-1.0	SW	45	(150, 150)	0.28	0.28	0.75
5	24	False	j	j	0.2265198000241071	1	55.0	56.0	1.0	SW	45	(150, 150)	0.28	0.28	0.75
5	24	False	f	f	0.0455538001842796	1	55.0	54.0	-1.0	NE	45	(150, 150)	0.28	0.28	0.75
5	24	False	j	f	1.2072982001118362	0	55.0	56.0	1.0	NE	45	(150, 150)	0.28	0.28	0.75
5	24	False	f	f	0.0668130000121891	1	55.0	54.0	-1.0	SW	45	(150, 150)	0.28	0.28	0.75
5	24	False	j	j	0.1219518000725656	1	55.0	56.0	1.0	SW	45	(150, 150)	0.28	0.28	0.75
5	24	False	j	f	0.1804816999938339	0	55.0	56.0	1.0	NE	45	(150, 150)	0.28	0.28	0.75
5	24	False	j	j	0.0460150002036243	1	55.0	56.0	1.0	NE	45	(150, 150)	0.28	0.28	0.75
5	24	False	j	j	0.1795439999550581	1	55.0	56.0	1.0	SW	45	(150, 150)	0.28	0.28	0.75
5	24	False	f	f	0.2306496000383049	1	55.0	54.0	-1.0	NE	45	(150, 150)	0.28	0.28	0.75
5	24	False	f	j	0.0282672999892383	0	55.0	54.0	-1.0	SW	45	(150, 150)	0.28	0.28	0.75
5	24	False	f	f	0.0210438999347388	1	55.0	54.0	-1.0	NE	45	(150, 150)	0.28	0.28	0.75
5	24	False	f	f	0.1030355000402778	1	55.0	54.0	-1.0	SW	45	(150, 150)	0.28	0.28	0.75
5	24	False	f	j	0.0939090000465512	0	55.0	54.0	-1.0	SW	45	(150, 150)	0.28	0.28	0.75
5	24	False	j	f	0.0943678000476211	0	55.0	56.0	1.0	NE	45	(150, 150)	0.28	0.28	0.75
5	24	False	j	j	0.1382361000869423	1	55.0	56.0	1.0	NE	45	(150, 150)	0.28	0.28	0.75
5	24	False	f	f	0.2173507001716643	1	55.0	54.0	-1.0	SW	45	(150, 150)	0.28	0.28	0.75
5	24	False	j	j	0.2591535998508334	1	55.0	56.0	1.0	NE	45	(150, 150)	0.28	0.28	0.75
5	24	False	f	f	0.1649099998176098	1	55.0	54.0	-1.0	SW	45	(150, 150)	0.28	0.28	0.75
5	24	False	f	j	0.1134685999713838	0	55.0	54.0	-1.0	NE	45	(150, 150)	0.28	0.28	0.75
5	24	False	f	f	0.1895934999920427	1	55.0	54.0	-1.0	NE	45	(150, 150)	0.28	0.28	0.75
5	24	False	f	j	0.5716574001125991	0	55.0	54.0	-1.0	NE	45	(150, 150)	0.28	0.28	0.75
5	24	False	j	j	0.1045045999344438	1	55.0	56.0	1.0	NE	45	(150, 150)	0.28	0.28	0.75
5	24	False	f	j	0.1298833000473678	0	55.0	54.0	-1.0	NE	45	(150, 150)	0.28	0.28	0.75
5	24	False	j	f	0.1626509998459369	0	55.0	56.0	1.0	NE	45	(150, 150)	0.28	0.28	0.75
5	24	False	j	j	0.511289699934423	1	55.0	56.0	1.0	SW	45	(150, 150)	0.28	0.28	0.75
5	24	False	j	j	0.0526819000951945	1	55.0	56.0	1.0	NE	45	(150, 150)	0.28	0.28	0.75
5	24	False	j	j	0.0968681001104414	1	55.0	56.0	1.0	SW	45	(150, 150)	0.28	0.28	0.75
5	24	False	j	j	0.3196829000953585	1	55.0	56.0	1.0	NE	45	(150, 150)	0.28	0.28	0.75
5	24	False	f	f	0.2757902999874204	1	55.0	54.0	-1.0	NE	45	(150, 150)	0.28	0.28	0.75
5	24	False	j	f	0.2582787000574171	0	55.0	56.0	1.0	NE	45	(150, 150)	0.28	0.28	0.75
5	24	False	j	f	0.0335964998230338	0	55.0	56.0	1.0	NE	45	(150, 150)	0.28	0.28	0.75
5	24	False	f	j	0.1806260000448674	0	55.0	54.0	-1.0	NE	45	(150, 150)	0.28	0.28	0.75
5	24	False	j	f	0.0086022999603301	0	55.0	56.0	1.0	NE	45	(150, 150)	0.28	0.28	0.75
5	24	False	f	f	0.1956133001949638	1	55.0	54.0	-1.0	SW	45	(150, 150)	0.28	0.28	0.75
5	24	False	j	f	0.255659099901095	0	55.0	56.0	1.0	NE	45	(150, 150)	0.28	0.28	0.75
5	24	False	j	f	0.1910599998664111	0	55.0	56.0	1.0	SW	45	(150, 150)	0.28	0.28	0.75
5	24	False	j	f	0.2246973000001162	0	55.0	56.0	1.0	SW	45	(150, 150)	0.28	0.28	0.75
5	24	False	j	j	0.2449284000322222	1	55.0	56.0	1.0	NE	45	(150, 150)	0.28	0.28	0.75
5	24	False	j	j	0.2171541999559849	1	55.0	56.0	1.0	NE	45	(150, 150)	0.28	0.28	0.75
5	24	False	j	j	0.1380058000795543	1	55.0	56.0	1.0	SW	45	(150, 150)	0.28	0.28	0.75
5	24	False	f	f	0.204798299819231	1	55.0	54.0	-1.0	SW	45	(150, 150)	0.28	0.28	0.75
5	24	False	f	f	0.3630772000178695	1	55.0	54.0	-1.0	SW	45	(150, 150)	0.28	0.28	0.75
5	24	False	f	f	0.2081581000238657	1	55.0	54.0	-1.0	SW	45	(150, 150)	0.28	0.28	0.75
5	24	False	j	j	0.2785738001111895	1	55.0	56.0	1.0	SW	45	(150, 150)	0.28	0.28	0.75
5	24	False	f	f	0.2236003999132663	1	55.0	54.0	-1.0	SW	45	(150, 150)	0.28	0.28	0.75
5	24	False	f	j	0.0763322999700903	0	55.0	54.0	-1.0	NE	45	(150, 150)	0.28	0.28	0.75
5	24	False	j	j	0.2212193000596016	1	55.0	56.0	1.0	SW	45	(150, 150)	0.28	0.28	0.75
5	24	False	j	f	0.1536363998893648	0	55.0	56.0	1.0	SW	45	(150, 150)	0.28	0.28	0.75
5	24	False	j	j	0.0726926999632269	1	55.0	56.0	1.0	NE	45	(150, 150)	0.28	0.28	0.75
5	24	False	f	f	0.4896390999201685	1	55.0	54.0	-1.0	SW	45	(150, 150)	0.28	0.28	0.75
5	24	False	j	j	0.0996113999281078	1	55.0	56.0	1.0	NE	45	(150, 150)	0.28	0.28	0.75
5	24	False	j	f	0.0900864999275654	0	55.0	56.0	1.0	SW	45	(150, 150)	0.28	0.28	0.75
5	24	False	j	j	0.1890065998304635	1	55.0	56.0	1.0	SW	45	(150, 150)	0.28	0.28	0.75
5	24	False	f	f	1.1399919998366386	1	55.0	54.0	-1.0	NE	45	(150, 150)	0.28	0.28	0.75
5	24	False	j	j	0.1994698999915272	1	55.0	56.0	1.0	SW	45	(150, 150)	0.28	0.28	0.75
5	24	False	f	f	0.1377044001128524	1	55.0	54.0	-1.0	SW	45	(150, 150)	0.28	0.28	0.75
5	24	False	j	f	0.2215181998908519	0	55.0	56.0	1.0	SW	45	(150, 150)	0.28	0.28	0.75
5	24	False	f	j	0.1923881000839173	0	55.0	54.0	-1.0	SW	45	(150, 150)	0.28	0.28	0.75
5	24	False	j	f	0.1393834000919014	0	55.0	56.0	1.0	NE	45	(150, 150)	0.28	0.28	0.75
5	24	False	f	f	0.1709293001331389	1	55.0	54.0	-1.0	SW	45	(150, 150)	0.28	0.28	0.75
5	24	False	j	j	0.1130331000313162	1	55.0	56.0	1.0	SW	45	(150, 150)	0.28	0.28	0.75
5	24	False	f	j	0.0665567999240011	0	55.0	54.0	-1.0	NE	45	(150, 150)	0.28	0.28	0.75
5	24	False	f	f	0.2215805000159889	1	55.0	54.0	-1.0	NE	45	(150, 150)	0.28	0.28	0.75
5	24	False	f	f	0.0378444998059421	1	55.0	54.0	-1.0	SW	45	(150, 150)	0.28	0.28	0.75
5	24	False	f	j	0.2346587998326867	0	55.0	54.0	-1.0	SW	45	(150, 150)	0.28	0.28	0.75
5	24	False	f	f	0.2429669999983161	1	55.0	54.0	-1.0	NE	45	(150, 150)	0.28	0.28	0.75
5	24	False	j	f	0.1365021998062729	0	55.0	56.0	1.0	NE	45	(150, 150)	0.28	0.28	0.75
5	24	False	f	f	0.0349253001622855	1	55.0	54.0	-1.0	SW	45	(150, 150)	0.28	0.28	0.75
5	24	False	f	f	0.1357862001750618	1	55.0	54.0	-1.0	SW	45	(150, 150)	0.28	0.28	0.75
5	24	False	f	f	0.1883828998543322	1	55.0	54.0	-1.0	NE	45	(150, 150)	0.28	0.28	0.75
5	24	False	j	f	0.2069600999820977	0	55.0	56.0	1.0	SW	45	(150, 150)	0.28	0.28	0.75
5	24	False	f	f	0.2354184999130666	1	55.0	54.0	-1.0	SW	45	(150, 150)	0.28	0.28	0.75
5	24	False	f	f	0.1323527998756617	1	55.0	54.0	-1.0	NE	45	(150, 150)	0.28	0.28	0.75
5	24	False	j	f	0.1968900999054312	0	55.0	56.0	1.0	SW	45	(150, 150)	0.28	0.28	0.75
5	24	False	j	j	0.3178383000195026	1	55.0	56.0	1.0	SW	45	(150, 150)	0.28	0.28	0.75
5	24	False	f	f	0.2487958001438528	1	55.0	54.0	-1.0	NE	45	(150, 150)	0.28	0.28	0.75
5	24	False	j	j	0.0250486000441014	1	55.0	56.0	1.0	NE	45	(150, 150)	0.28	0.28	0.75
5	24	False	j	j	0.2804024999495595	1	55.0	56.0	1.0	NE	45	(150, 150)	0.28	0.28	0.75
5	24	False	f	f	0.3684368000831455	1	55.0	54.0	-1.0	SW	45	(150, 150)	0.28	0.28	0.75
5	24	False	j	f	0.0673170001246035	0	55.0	56.0	1.0	NE	45	(150, 150)	0.28	0.28	0.75
5	24	False	f	f	0.1717473999597132	1	55.0	54.0	-1.0	SW	45	(150, 150)	0.28	0.28	0.75
5	24	False	j	f	0.2377334998454898	0	55.0	56.0	1.0	SW	45	(150, 150)	0.28	0.28	0.75
5	24	False	j	f	0.2287161001004278	0	55.0	56.0	1.0	NE	45	(150, 150)	0.28	0.28	0.75
5	24	False	f	f	0.0147472999524325	1	55.0	54.0	-1.0	NE	45	(150, 150)	0.28	0.28	0.75
5	24	False	j	j	0.1011381999123841	1	55.0	56.0	1.0	SW	45	(150, 150)	0.28	0.28	0.75
5	24	False	j	f	0.0219931998290121	0	55.0	56.0	1.0	SW	45	(150, 150)	0.28	0.28	0.75
5	24	False	j	j	0.0892445999197661	1	55.0	56.0	1.0	NE	45	(150, 150)	0.28	0.28	0.75
5	24	False	f	j	0.2202338001225143	0	55.0	54.0	-1.0	NE	45	(150, 150)	0.28	0.28	0.75
5	24	False	j	f	0.1844605000223964	0	55.0	56.0	1.0	NE	45	(150, 150)	0.28	0.28	0.75
5	24	False	j	f	0.1396319000050425	0	55.0	56.0	1.0	SW	45	(150, 150)	0.28	0.28	0.75
5	24	False	f	j	0.1505818001460284	0	55.0	54.0	-1.0	SW	45	(150, 150)	0.28	0.28	0.75
5	24	False	j	j	0.2092168999370187	1	55.0	56.0	1.0	SW	45	(150, 150)	0.28	0.28	0.75
5	24	False	f	f	0.1484530998859554	1	55.0	54.0	-1.0	SW	45	(150, 150)	0.28	0.28	0.75
5	24	False	f	j	0.0539130000397563	0	55.0	54.0	-1.0	SW	45	(150, 150)	0.28	0.28	0.75
5	24	False	j	f	0.8903107000514865	0	55.0	56.0	1.0	SW	45	(150, 150)	0.28	0.28	0.75
5	24	False	f	f	0.3635856001637876	1	55.0	54.0	-1.0	SW	45	(150, 150)	0.28	0.28	0.75
5	24	False	j	j	0.2596276998519897	1	55.0	56.0	1.0	SW	45	(150, 150)	0.28	0.28	0.75
5	24	False	f	j	0.1051591001451015	0	55.0	54.0	-1.0	NE	45	(150, 150)	0.28	0.28	0.75
5	24	False	j	f	0.1641551998909562	0	55.0	56.0	1.0	SW	45	(150, 150)	0.28	0.28	0.75
5	24	False	j	j	0.1951880999840796	1	55.0	56.0	1.0	NE	45	(150, 150)	0.28	0.28	0.75
5	24	False	j	f	0.3100744001567364	0	55.0	56.0	1.0	NE	45	(150, 150)	0.28	0.28	0.75
5	24	False	f	f	0.0931722000241279	1	55.0	54.0	-1.0	NE	45	(150, 150)	0.28	0.28	0.75
5	24	False	f	f	0.2315966000314802	1	55.0	54.0	-1.0	NE	45	(150, 150)	0.28	0.28	0.75
5	24	False	j	j	0.1443617998156696	1	55.0	56.0	1.0	SW	45	(150, 150)	0.28	0.28	0.75
5	24	False	f	j	0.2361579998396337	0	55.0	54.0	-1.0	NE	45	(150, 150)	0.28	0.28	0.75
5	24	False	f	f	0.0758495999034494	1	55.0	54.0	-1.0	NE	45	(150, 150)	0.28	0.28	0.75
5	24	False	f	f	0.2620413999538868	1	55.0	54.0	-1.0	SW	45	(150, 150)	0.28	0.28	0.75
5	24	False	j	j	0.1535531999543309	1	55.0	56.0	1.0	SW	45	(150, 150)	0.28	0.28	0.75
5	24	False	j	f	0.1089870000723749	0	55.0	56.0	1.0	NE	45	(150, 150)	0.28	0.28	0.75
5	24	False	j	f	0.2653859998099506	0	55.0	56.0	1.0	SW	45	(150, 150)	0.28	0.28	0.75
5	24	False	f	f	0.2060554998461157	1	55.0	54.0	-1.0	SW	45	(150, 150)	0.28	0.28	0.75
5	24	False	f	f	0.3994943001307547	1	55.0	54.0	-1.0	SW	45	(150, 150)	0.28	0.28	0.75
5	24	False	f	f	0.1752905000466853	1	55.0	54.0	-1.0	SW	45	(150, 150)	0.28	0.28	0.75
5	24	False	j	j	0.2143415000755339	1	55.0	56.0	1.0	SW	45	(150, 150)	0.28	0.28	0.75
5	24	False	j	j	0.0249564000405371	1	55.0	56.0	1.0	SW	45	(150, 150)	0.28	0.28	0.75
5	24	False	j	j	0.2543007000349462	1	55.0	56.0	1.0	NE	45	(150, 150)	0.28	0.28	0.75
5	24	False	f	f	0.1712046999018639	1	55.0	54.0	-1.0	SW	45	(150, 150)	0.28	0.28	0.75
5	24	False	f	f	0.0423284999560564	1	55.0	54.0	-1.0	NE	45	(150, 150)	0.28	0.28	0.75
5	24	False	f	j	0.0096449998673051	0	55.0	54.0	-1.0	SW	45	(150, 150)	0.28	0.28	0.75
5	24	False	f	f	0.0289620000403374	1	55.0	54.0	-1.0	SW	45	(150, 150)	0.28	0.28	0.75
5	24	False	j	f	2.091270500095561	0	55.0	56.0	1.0	NE	45	(150, 150)	0.28	0.28	0.75
