# Supplementary material for: The curriculum effect in visual learning: The role of readout dimensionality
Source: PLoS Comput Biol. 2026 Jul 24;22(7):e1014553. doi: 10.1371/journal.pcbi.1014553 (PMC13432104; doi:10.1371/journal.pcbi.1014553)
Supplement: S1 Data — (ZIP) [file pcbi.1014553.s009.zip › Data_Final_for_Repository/Sequential_subjects/Subject005/20241129_Subject005_SEQ_Day_1.csv]

Participant ID	Age	Train	Correct Response	Response	Response time (s)	Correct	Reference Angle (deg)	Orientation (deg)	Angle Separation (deg)	Corner	Viewing Distance (cm)	Stimulus Size (px)	Fixation Time	Probe Time	Cue Time
5	24	True	j	f	8.678533300058916	0	-35.0	-30.0	5.0	NW	45	(150, 150)	0.28	0.28	0.75
5	24	True	j	f	3.366221999982372	0	-35.0	-30.0	5.0	SE	45	(150, 150)	0.28	0.28	0.75
5	24	True	f	j	1.2950527998618782	0	-35.0	-40.0	-5.0	NW	45	(150, 150)	0.28	0.28	0.75
5	24	True	j	j	2.777700900100172	1	-35.0	-30.0	5.0	NW	45	(150, 150)	0.28	0.28	0.75
5	24	True	j	j	2.657290800008923	1	-35.0	-30.0	5.0	NW	45	(150, 150)	0.28	0.28	0.75
5	24	True	f	f	5.283779999939725	1	-35.0	-40.0	-5.0	SE	45	(150, 150)	0.28	0.28	0.75
5	24	True	f	j	1.715327899903059	0	-35.0	-40.0	-5.0	NW	45	(150, 150)	0.28	0.28	0.75
5	24	True	f	f	0.4900064999237656	1	-35.0	-40.0	-5.0	SE	45	(150, 150)	0.28	0.28	0.75
5	24	True	j	j	3.310037999879569	1	-35.0	-30.0	5.0	NW	45	(150, 150)	0.28	0.28	0.75
5	24	True	f	f	0.9152699999976904	1	-35.0	-40.0	-5.0	SE	45	(150, 150)	0.28	0.28	0.75
5	24	True	j	j	4.087925399886444	1	-35.0	-30.0	5.0	NW	45	(150, 150)	0.28	0.28	0.75
5	24	True	f	f	1.6942803000565618	1	-35.0	-40.0	-5.0	SE	45	(150, 150)	0.28	0.28	0.75
5	24	True	j	f	1.9571222001686688	0	-35.0	-30.0	5.0	NW	45	(150, 150)	0.28	0.28	0.75
5	24	True	j	f	0.2597372999880463	0	-35.0	-30.0	5.0	NW	45	(150, 150)	0.28	0.28	0.75
5	24	True	f	j	0.2160451000090688	0	-35.0	-40.0	-5.0	NW	45	(150, 150)	0.28	0.28	0.75
5	24	True	f	f	0.3374549001455307	1	-35.0	-40.0	-5.0	NW	45	(150, 150)	0.28	0.28	0.75
5	24	True	f	j	0.1053650001995265	0	-35.0	-40.0	-5.0	SE	45	(150, 150)	0.28	0.28	0.75
5	24	True	f	f	0.3868946000002324	1	-35.0	-40.0	-5.0	NW	45	(150, 150)	0.28	0.28	0.75
5	24	True	j	f	0.60081070009619	0	-35.0	-30.0	5.0	NW	45	(150, 150)	0.28	0.28	0.75
5	24	True	f	f	3.014282200019806	1	-35.0	-40.0	-5.0	SE	45	(150, 150)	0.28	0.28	0.75
5	24	True	f	j	0.2661544000729918	0	-35.0	-40.0	-5.0	SE	45	(150, 150)	0.28	0.28	0.75
5	24	True	j	j	0.6716321997810155	1	-35.0	-30.0	5.0	NW	45	(150, 150)	0.28	0.28	0.75
5	24	True	j	f	1.6468889000825584	0	-35.0	-30.0	5.0	SE	45	(150, 150)	0.28	0.28	0.75
5	24	True	f	j	0.3575973999686539	0	-35.0	-40.0	-5.0	NW	45	(150, 150)	0.28	0.28	0.75
5	24	True	j	j	2.2940027001313865	1	-35.0	-30.0	5.0	NW	45	(150, 150)	0.28	0.28	0.75
5	24	True	f	f	0.2571448001544922	1	-35.0	-40.0	-5.0	SE	45	(150, 150)	0.28	0.28	0.75
5	24	True	f	j	0.6343840998597443	0	-35.0	-40.0	-5.0	SE	45	(150, 150)	0.28	0.28	0.75
5	24	True	j	f	0.658144999993965	0	-35.0	-30.0	5.0	NW	45	(150, 150)	0.28	0.28	0.75
5	24	True	f	f	0.2994509998243302	1	-35.0	-40.0	-5.0	SE	45	(150, 150)	0.28	0.28	0.75
5	24	True	f	j	0.3372182999737561	0	-35.0	-40.0	-5.0	SE	45	(150, 150)	0.28	0.28	0.75
5	24	True	f	j	0.491682100109756	0	-35.0	-40.0	-5.0	SE	45	(150, 150)	0.28	0.28	0.75
5	24	True	f	j	0.4101869000587612	0	-35.0	-40.0	-5.0	SE	45	(150, 150)	0.28	0.28	0.75
5	24	True	j	f	0.2598003998864442	0	-35.0	-30.0	5.0	SE	45	(150, 150)	0.28	0.28	0.75
5	24	True	f	j	0.2768248000647872	0	-35.0	-40.0	-5.0	NW	45	(150, 150)	0.28	0.28	0.75
5	24	True	f	j	0.2183294000569731	0	-35.0	-40.0	-5.0	SE	45	(150, 150)	0.28	0.28	0.75
5	24	True	j	f	0.2517540999688208	0	-35.0	-30.0	5.0	SE	45	(150, 150)	0.28	0.28	0.75
5	24	True	f	f	0.5594639000482857	1	-35.0	-40.0	-5.0	SE	45	(150, 150)	0.28	0.28	0.75
5	24	True	f	j	0.3365830001421273	0	-35.0	-40.0	-5.0	NW	45	(150, 150)	0.28	0.28	0.75
5	24	True	f	f	0.300281000090763	1	-35.0	-40.0	-5.0	SE	45	(150, 150)	0.28	0.28	0.75
5	24	True	f	f	0.3779111998155713	1	-35.0	-40.0	-5.0	SE	45	(150, 150)	0.28	0.28	0.75
5	24	True	f	f	0.2381937000900507	1	-35.0	-40.0	-5.0	SE	45	(150, 150)	0.28	0.28	0.75
5	24	True	f	f	0.2444554001558572	1	-35.0	-40.0	-5.0	SE	45	(150, 150)	0.28	0.28	0.75
5	24	True	f	f	0.3814036999829113	1	-35.0	-40.0	-5.0	SE	45	(150, 150)	0.28	0.28	0.75
5	24	True	f	f	0.2354659000411629	1	-35.0	-40.0	-5.0	SE	45	(150, 150)	0.28	0.28	0.75
5	24	True	f	f	0.3028234001249075	1	-35.0	-40.0	-5.0	SE	45	(150, 150)	0.28	0.28	0.75
5	24	True	f	j	0.4917526000645011	0	-35.0	-40.0	-5.0	NW	45	(150, 150)	0.28	0.28	0.75
5	24	True	f	f	0.4232864000368863	1	-35.0	-40.0	-5.0	NW	45	(150, 150)	0.28	0.28	0.75
5	24	True	f	f	0.4559611000586301	1	-35.0	-40.0	-5.0	NW	45	(150, 150)	0.28	0.28	0.75
5	24	True	j	f	0.3878767997957766	0	-35.0	-30.0	5.0	NW	45	(150, 150)	0.28	0.28	0.75
5	24	True	f	f	0.4137466000393033	1	-35.0	-40.0	-5.0	NW	45	(150, 150)	0.28	0.28	0.75
5	24	True	j	j	0.2534043998457491	1	-35.0	-30.0	5.0	NW	45	(150, 150)	0.28	0.28	0.75
5	24	True	j	f	0.0168788000009953	0	-35.0	-30.0	5.0	SE	45	(150, 150)	0.28	0.28	0.75
5	24	True	j	j	0.2642894999589771	1	-35.0	-30.0	5.0	SE	45	(150, 150)	0.28	0.28	0.75
5	24	True	j	j	0.2660141999367624	1	-35.0	-30.0	5.0	NW	45	(150, 150)	0.28	0.28	0.75
5	24	True	j	j	0.2671733999159187	1	-35.0	-30.0	5.0	SE	45	(150, 150)	0.28	0.28	0.75
5	24	True	j	j	0.2752235999796539	1	-35.0	-30.0	5.0	NW	45	(150, 150)	0.28	0.28	0.75
5	24	True	j	j	0.284682200057432	1	-35.0	-30.0	5.0	SE	45	(150, 150)	0.28	0.28	0.75
5	24	True	j	j	0.2868093000724911	1	-35.0	-30.0	5.0	SE	45	(150, 150)	0.28	0.28	0.75
5	24	True	f	j	0.0651408999692648	0	-35.0	-40.0	-5.0	SE	45	(150, 150)	0.28	0.28	0.75
5	24	True	f	j	0.2305630000773817	0	-35.0	-40.0	-5.0	NW	45	(150, 150)	0.28	0.28	0.75
5	24	True	f	f	0.4551055000629276	1	-35.0	-40.0	-5.0	SE	45	(150, 150)	0.28	0.28	0.75
5	24	True	f	f	0.2973573000635952	1	-35.0	-40.0	-5.0	NW	45	(150, 150)	0.28	0.28	0.75
5	24	True	f	f	0.2525558997876942	1	-35.0	-40.0	-5.0	SE	45	(150, 150)	0.28	0.28	0.75
5	24	True	f	f	0.2594989999197423	1	-35.0	-40.0	-5.0	NW	45	(150, 150)	0.28	0.28	0.75
5	24	True	f	j	0.2684274001512676	0	-35.0	-40.0	-5.0	NW	45	(150, 150)	0.28	0.28	0.75
5	24	True	f	f	0.258230899926275	1	-35.0	-40.0	-5.0	SE	45	(150, 150)	0.28	0.28	0.75
5	24	True	f	f	0.2492406000383198	1	-35.0	-40.0	-5.0	SE	45	(150, 150)	0.28	0.28	0.75
5	24	True	j	j	0.3943757999222725	1	-35.0	-30.0	5.0	SE	45	(150, 150)	0.28	0.28	0.75
5	24	True	f	f	0.2273150999099016	1	-35.0	-40.0	-5.0	NW	45	(150, 150)	0.28	0.28	0.75
5	24	True	f	f	0.2263273999560624	1	-35.0	-40.0	-5.0	SE	45	(150, 150)	0.28	0.28	0.75
5	24	True	j	j	0.461994299897924	1	-35.0	-30.0	5.0	SE	45	(150, 150)	0.28	0.28	0.75
5	24	True	j	j	0.29399019991979	1	-35.0	-30.0	5.0	SE	45	(150, 150)	0.28	0.28	0.75
5	24	True	j	j	0.3547791000455618	1	-35.0	-30.0	5.0	NW	45	(150, 150)	0.28	0.28	0.75
5	24	True	j	j	0.2670098000671714	1	-35.0	-30.0	5.0	SE	45	(150, 150)	0.28	0.28	0.75
5	24	True	f	f	0.1811108998954296	1	-35.0	-40.0	-5.0	SE	45	(150, 150)	0.28	0.28	0.75
5	24	True	j	j	0.3431851998902857	1	-35.0	-30.0	5.0	NW	45	(150, 150)	0.28	0.28	0.75
5	24	True	f	f	0.25907490006648	1	-35.0	-40.0	-5.0	SE	45	(150, 150)	0.28	0.28	0.75
5	24	True	j	j	0.2675576999317854	1	-35.0	-30.0	5.0	NW	45	(150, 150)	0.28	0.28	0.75
5	24	True	f	f	0.2563771000131964	1	-35.0	-40.0	-5.0	NW	45	(150, 150)	0.28	0.28	0.75
5	24	True	f	f	0.2618839000351727	1	-35.0	-40.0	-5.0	SE	45	(150, 150)	0.28	0.28	0.75
5	24	True	f	f	0.3738486999645829	1	-35.0	-40.0	-5.0	NW	45	(150, 150)	0.28	0.28	0.75
5	24	True	j	f	0.3220343999564647	0	-35.0	-30.0	5.0	NW	45	(150, 150)	0.28	0.28	0.75
5	24	True	f	f	0.2825197000056505	1	-35.0	-40.0	-5.0	NW	45	(150, 150)	0.28	0.28	0.75
5	24	True	f	f	0.6963438000530005	1	-35.0	-40.0	-5.0	NW	45	(150, 150)	0.28	0.28	0.75
5	24	True	j	j	0.2560960000846535	1	-35.0	-30.0	5.0	NW	45	(150, 150)	0.28	0.28	0.75
5	24	True	j	j	0.2704447999130934	1	-35.0	-30.0	5.0	NW	45	(150, 150)	0.28	0.28	0.75
5	24	True	j	j	0.2612910999450832	1	-35.0	-30.0	5.0	SE	45	(150, 150)	0.28	0.28	0.75
5	24	True	j	j	0.2450490000192076	1	-35.0	-30.0	5.0	SE	45	(150, 150)	0.28	0.28	0.75
5	24	True	f	f	0.2533927001059055	1	-35.0	-40.0	-5.0	SE	45	(150, 150)	0.28	0.28	0.75
5	24	True	f	f	0.249210299924016	1	-35.0	-40.0	-5.0	SE	45	(150, 150)	0.28	0.28	0.75
5	24	True	f	j	0.6323541000019759	0	-35.0	-40.0	-5.0	NW	45	(150, 150)	0.28	0.28	0.75
5	24	True	f	f	0.210240599932149	1	-35.0	-40.0	-5.0	NW	45	(150, 150)	0.28	0.28	0.75
5	24	True	j	j	0.4853050999809056	1	-35.0	-30.0	5.0	SE	45	(150, 150)	0.28	0.28	0.75
5	24	True	j	j	0.2948765999171883	1	-35.0	-30.0	5.0	SE	45	(150, 150)	0.28	0.28	0.75
5	24	True	f	f	0.3432865000795573	1	-35.0	-40.0	-5.0	SE	45	(150, 150)	0.28	0.28	0.75
5	24	True	f	f	0.2871238000225276	1	-35.0	-40.0	-5.0	SE	45	(150, 150)	0.28	0.28	0.75
5	24	True	j	j	0.3329044000711292	1	-35.0	-30.0	5.0	SE	45	(150, 150)	0.28	0.28	0.75
5	24	True	j	j	0.2659042999148369	1	-35.0	-30.0	5.0	SE	45	(150, 150)	0.28	0.28	0.75
5	24	True	f	f	0.3643650999292731	1	-35.0	-40.0	-5.0	NW	45	(150, 150)	0.28	0.28	0.75
5	24	True	j	j	0.2295280999969691	1	-35.0	-30.0	5.0	SE	45	(150, 150)	0.28	0.28	0.75
5	24	True	j	j	0.3752058998215943	1	-35.0	-30.0	5.0	NW	45	(150, 150)	0.28	0.28	0.75
5	24	True	j	j	0.2650266001001	1	-35.0	-30.0	5.0	SE	45	(150, 150)	0.28	0.28	0.75
5	24	True	j	j	0.2952888999134302	1	-35.0	-30.0	5.0	NW	45	(150, 150)	0.28	0.28	0.75
5	24	True	f	f	0.2488367999903857	1	-35.0	-40.0	-5.0	NW	45	(150, 150)	0.28	0.28	0.75
5	24	True	j	j	0.24704229994677	1	-35.0	-30.0	5.0	SE	45	(150, 150)	0.28	0.28	0.75
5	24	True	j	j	0.1530348998494446	1	-35.0	-30.0	5.0	NW	45	(150, 150)	0.28	0.28	0.75
5	24	True	j	j	0.2940700000617653	1	-35.0	-30.0	5.0	SE	45	(150, 150)	0.28	0.28	0.75
5	24	True	j	j	0.413135000038892	1	-35.0	-30.0	5.0	SE	45	(150, 150)	0.28	0.28	0.75
5	24	True	j	j	0.2249825000762939	1	-35.0	-30.0	5.0	NW	45	(150, 150)	0.28	0.28	0.75
5	24	True	f	f	0.2979695000685751	1	-35.0	-40.0	-5.0	SE	45	(150, 150)	0.28	0.28	0.75
5	24	True	f	f	0.2638800998684019	1	-35.0	-40.0	-5.0	NW	45	(150, 150)	0.28	0.28	0.75
5	24	True	f	j	0.288717099931091	0	-35.0	-40.0	-5.0	NW	45	(150, 150)	0.28	0.28	0.75
5	24	True	f	f	0.2250209001358598	1	-35.0	-40.0	-5.0	NW	45	(150, 150)	0.28	0.28	0.75
5	24	True	j	j	0.2577362000010907	1	-35.0	-30.0	5.0	NW	45	(150, 150)	0.28	0.28	0.75
5	24	True	f	f	0.2544629999902099	1	-35.0	-40.0	-5.0	NW	45	(150, 150)	0.28	0.28	0.75
5	24	True	f	f	0.2843494000844657	1	-35.0	-40.0	-5.0	NW	45	(150, 150)	0.28	0.28	0.75
5	24	True	f	f	0.2087401000317186	1	-35.0	-40.0	-5.0	SE	45	(150, 150)	0.28	0.28	0.75
5	24	True	j	j	0.1362163000740111	1	-35.0	-30.0	5.0	SE	45	(150, 150)	0.28	0.28	0.75
5	24	True	j	j	0.3079460000153631	1	-35.0	-30.0	5.0	NW	45	(150, 150)	0.28	0.28	0.75
5	24	True	f	f	0.1338421998079866	1	-35.0	-40.0	-5.0	SE	45	(150, 150)	0.28	0.28	0.75
5	24	True	f	f	0.3832410001195967	1	-35.0	-40.0	-5.0	SE	45	(150, 150)	0.28	0.28	0.75
5	24	True	f	f	0.0943676000460982	1	-35.0	-40.0	-5.0	SE	45	(150, 150)	0.28	0.28	0.75
5	24	True	f	f	0.2446487001143396	1	-35.0	-40.0	-5.0	NW	45	(150, 150)	0.28	0.28	0.75
5	24	True	f	f	0.1718603998888284	1	-35.0	-40.0	-5.0	SE	45	(150, 150)	0.28	0.28	0.75
5	24	True	j	j	0.1477330001071095	1	-35.0	-30.0	5.0	SE	45	(150, 150)	0.28	0.28	0.75
5	24	True	f	f	0.1541077001020312	1	-35.0	-40.0	-5.0	SE	45	(150, 150)	0.28	0.28	0.75
5	24	True	f	f	0.2892303999979049	1	-35.0	-40.0	-5.0	SE	45	(150, 150)	0.28	0.28	0.75
5	24	True	j	f	0.143304199911654	0	-35.0	-30.0	5.0	SE	45	(150, 150)	0.28	0.28	0.75
5	24	True	f	f	0.2044589999131858	1	-35.0	-40.0	-5.0	NW	45	(150, 150)	0.28	0.28	0.75
5	24	True	f	f	0.2427350000943988	1	-35.0	-40.0	-5.0	NW	45	(150, 150)	0.28	0.28	0.75
5	24	True	j	j	0.1005251000169664	1	-35.0	-30.0	5.0	NW	45	(150, 150)	0.28	0.28	0.75
5	24	True	f	f	0.2255335000809282	1	-35.0	-40.0	-5.0	NW	45	(150, 150)	0.28	0.28	0.75
5	24	True	j	j	0.2312155000399798	1	-35.0	-30.0	5.0	NW	45	(150, 150)	0.28	0.28	0.75
5	24	True	f	f	0.2536382998805493	1	-35.0	-40.0	-5.0	NW	45	(150, 150)	0.28	0.28	0.75
5	24	True	j	j	0.2228693000506609	1	-35.0	-30.0	5.0	NW	45	(150, 150)	0.28	0.28	0.75
5	24	True	j	j	0.1696243998594582	1	-35.0	-30.0	5.0	NW	45	(150, 150)	0.28	0.28	0.75
5	24	True	f	f	0.1440874000545591	1	-35.0	-40.0	-5.0	SE	45	(150, 150)	0.28	0.28	0.75
5	24	True	f	f	1.95684659993276	1	-35.0	-40.0	-5.0	NW	45	(150, 150)	0.28	0.28	0.75
5	24	True	j	j	0.2910642998758703	1	-35.0	-30.0	5.0	NW	45	(150, 150)	0.28	0.28	0.75
5	24	True	f	f	0.2541592998895794	1	-35.0	-40.0	-5.0	NW	45	(150, 150)	0.28	0.28	0.75
5	24	True	j	j	0.0631639000494033	1	-35.0	-30.0	5.0	SE	45	(150, 150)	0.28	0.28	0.75
5	24	True	j	j	0.204967999830842	1	-35.0	-30.0	5.0	NW	45	(150, 150)	0.28	0.28	0.75
5	24	True	j	j	0.3891571001149714	1	-35.0	-30.0	5.0	NW	45	(150, 150)	0.28	0.28	0.75
5	24	True	j	j	0.286070300033316	1	-35.0	-30.0	5.0	NW	45	(150, 150)	0.28	0.28	0.75
5	24	True	j	j	0.0433040000498294	1	-35.0	-30.0	5.0	SE	45	(150, 150)	0.28	0.28	0.75
5	24	True	j	j	0.237108799861744	1	-35.0	-30.0	5.0	SE	45	(150, 150)	0.28	0.28	0.75
5	24	True	f	f	0.3213174000848084	1	-35.0	-40.0	-5.0	NW	45	(150, 150)	0.28	0.28	0.75
5	24	True	f	f	0.2685813999269157	1	-35.0	-40.0	-5.0	NW	45	(150, 150)	0.28	0.28	0.75
5	24	True	j	j	0.2855101998429745	1	-35.0	-30.0	5.0	SE	45	(150, 150)	0.28	0.28	0.75
5	24	True	j	j	0.2931511998176574	1	-35.0	-30.0	5.0	SE	45	(150, 150)	0.28	0.28	0.75
5	24	True	f	f	0.0845520999282598	1	-35.0	-40.0	-5.0	SE	45	(150, 150)	0.28	0.28	0.75
5	24	True	f	f	0.061212400207296	1	-35.0	-40.0	-5.0	SE	45	(150, 150)	0.28	0.28	0.75
5	24	True	j	j	0.2770436001010239	1	-35.0	-30.0	5.0	SE	45	(150, 150)	0.28	0.28	0.75
5	24	True	f	f	0.0631045000627636	1	-35.0	-40.0	-5.0	SE	45	(150, 150)	0.28	0.28	0.75
5	24	True	f	f	0.0190349000040441	1	-35.0	-40.0	-5.0	SE	45	(150, 150)	0.28	0.28	0.75
5	24	True	f	f	0.2769939000718295	1	-35.0	-40.0	-5.0	NW	45	(150, 150)	0.28	0.28	0.75
5	24	True	f	j	0.7462056998629123	0	-35.0	-40.0	-5.0	NW	45	(150, 150)	0.28	0.28	0.75
5	24	True	j	j	0.0636630000080913	1	-35.0	-30.0	5.0	NW	45	(150, 150)	0.28	0.28	0.75
5	24	True	j	j	0.0880288002081215	1	-35.0	-30.0	5.0	NW	45	(150, 150)	0.28	0.28	0.75
5	24	True	j	j	0.2154769001062959	1	-35.0	-30.0	5.0	SE	45	(150, 150)	0.28	0.28	0.75
5	24	True	f	f	0.2083260000217706	1	-35.0	-40.0	-5.0	NW	45	(150, 150)	0.28	0.28	0.75
5	24	True	j	f	1.174963800003752	0	-35.0	-30.0	5.0	SE	45	(150, 150)	0.28	0.28	0.75
5	24	True	f	f	0.2830802998505533	1	-35.0	-40.0	-5.0	SE	45	(150, 150)	0.28	0.28	0.75
5	24	True	f	f	0.2061056999955326	1	-35.0	-40.0	-5.0	NW	45	(150, 150)	0.28	0.28	0.75
5	24	True	j	j	0.1611707999836653	1	-35.0	-30.0	5.0	SE	45	(150, 150)	0.28	0.28	0.75
5	24	True	f	j	0.3374636999797076	0	-35.0	-40.0	-5.0	SE	45	(150, 150)	0.28	0.28	0.75
5	24	True	f	f	0.15879140002653	1	-35.0	-40.0	-5.0	NW	45	(150, 150)	0.28	0.28	0.75
5	24	True	j	j	0.1184643001761287	1	-35.0	-30.0	5.0	NW	45	(150, 150)	0.28	0.28	0.75
5	24	True	f	f	0.0815636999905109	1	-35.0	-40.0	-5.0	NW	45	(150, 150)	0.28	0.28	0.75
5	24	True	f	f	0.2331387000158429	1	-35.0	-40.0	-5.0	SE	45	(150, 150)	0.28	0.28	0.75
5	24	True	j	j	0.3007411998696625	1	-35.0	-30.0	5.0	SE	45	(150, 150)	0.28	0.28	0.75
5	24	True	j	j	0.2497698999941349	1	-35.0	-30.0	5.0	NW	45	(150, 150)	0.28	0.28	0.75
5	24	True	j	j	0.246585100190714	1	-35.0	-30.0	5.0	SE	45	(150, 150)	0.28	0.28	0.75
5	24	True	f	j	0.1513390999753028	0	-35.0	-40.0	-5.0	SE	45	(150, 150)	0.28	0.28	0.75
5	24	True	j	j	0.0454953000880777	1	-35.0	-30.0	5.0	SE	45	(150, 150)	0.28	0.28	0.75
5	24	True	f	f	0.1745483998674899	1	-35.0	-40.0	-5.0	SE	45	(150, 150)	0.28	0.28	0.75
5	24	True	j	j	0.2835597000084817	1	-35.0	-30.0	5.0	SE	45	(150, 150)	0.28	0.28	0.75
5	24	True	j	j	0.3291656000073999	1	-35.0	-30.0	5.0	NW	45	(150, 150)	0.28	0.28	0.75
5	24	True	f	f	0.1828581998124718	1	-35.0	-40.0	-5.0	SE	45	(150, 150)	0.28	0.28	0.75
5	24	True	f	f	0.2391240999568253	1	-35.0	-40.0	-5.0	SE	45	(150, 150)	0.28	0.28	0.75
5	24	True	f	f	0.2076182998716831	1	-35.0	-40.0	-5.0	NW	45	(150, 150)	0.28	0.28	0.75
5	24	True	f	f	0.3078699000179767	1	-35.0	-40.0	-5.0	SE	45	(150, 150)	0.28	0.28	0.75
5	24	True	j	j	0.3053290999960154	1	-35.0	-30.0	5.0	NW	45	(150, 150)	0.28	0.28	0.75
5	24	True	j	j	0.2045193000230938	1	-35.0	-30.0	5.0	NW	45	(150, 150)	0.28	0.28	0.75
5	24	True	f	f	0.3301749001257121	1	-35.0	-40.0	-5.0	NW	45	(150, 150)	0.28	0.28	0.75
5	24	True	f	f	0.267978899879381	1	-35.0	-40.0	-5.0	SE	45	(150, 150)	0.28	0.28	0.75
5	24	True	f	f	0.1389758998993784	1	-35.0	-40.0	-5.0	SE	45	(150, 150)	0.28	0.28	0.75
5	24	True	j	j	0.2934187001083046	1	-35.0	-30.0	5.0	NW	45	(150, 150)	0.28	0.28	0.75
5	24	True	j	j	0.2513220000546425	1	-35.0	-30.0	5.0	NW	45	(150, 150)	0.28	0.28	0.75
5	24	True	j	j	0.0972013000864535	1	-35.0	-30.0	5.0	NW	45	(150, 150)	0.28	0.28	0.75
5	24	True	f	f	0.0930560999549925	1	-35.0	-40.0	-5.0	NW	45	(150, 150)	0.28	0.28	0.75
5	24	True	f	f	0.0589978001080453	1	-35.0	-40.0	-5.0	SE	45	(150, 150)	0.28	0.28	0.75
5	24	True	f	f	0.2359626998659223	1	-35.0	-40.0	-5.0	SE	45	(150, 150)	0.28	0.28	0.75
5	24	True	f	f	0.109688599826768	1	-35.0	-40.0	-5.0	NW	45	(150, 150)	0.28	0.28	0.75
5	24	True	j	j	0.1127199998591095	1	-35.0	-30.0	5.0	SE	45	(150, 150)	0.28	0.28	0.75
5	24	True	j	j	0.2871400001458823	1	-35.0	-30.0	5.0	SE	45	(150, 150)	0.28	0.28	0.75
5	24	True	f	f	0.1663510999642312	1	-35.0	-40.0	-5.0	NW	45	(150, 150)	0.28	0.28	0.75
5	24	True	f	f	0.3015018999576568	1	-35.0	-40.0	-5.0	NW	45	(150, 150)	0.28	0.28	0.75
5	24	True	j	j	0.0376651999540627	1	-35.0	-30.0	5.0	NW	45	(150, 150)	0.28	0.28	0.75
5	24	True	f	f	0.3035083001013845	1	-35.0	-40.0	-5.0	SE	45	(150, 150)	0.28	0.28	0.75
5	24	True	j	j	0.1305370999034494	1	-35.0	-30.0	5.0	NW	45	(150, 150)	0.28	0.28	0.75
5	24	True	j	j	0.2775267998222261	1	-35.0	-30.0	5.0	NW	45	(150, 150)	0.28	0.28	0.75
5	24	True	f	f	0.2545167000498622	1	-35.0	-40.0	-5.0	NW	45	(150, 150)	0.28	0.28	0.75
5	24	True	j	j	0.0143718998879194	1	-35.0	-30.0	5.0	NW	45	(150, 150)	0.28	0.28	0.75
5	24	True	f	f	0.1892975999508053	1	-35.0	-40.0	-5.0	SE	45	(150, 150)	0.28	0.28	0.75
5	24	True	f	f	0.2795222999993711	1	-35.0	-40.0	-5.0	NW	45	(150, 150)	0.28	0.28	0.75
5	24	True	f	f	0.1512132999487221	1	-35.0	-40.0	-5.0	SE	45	(150, 150)	0.28	0.28	0.75
5	24	True	j	j	0.3424158999696374	1	-35.0	-30.0	5.0	NW	45	(150, 150)	0.28	0.28	0.75
5	24	True	f	f	0.1163162000011652	1	-35.0	-40.0	-5.0	SE	45	(150, 150)	0.28	0.28	0.75
5	24	True	f	f	0.0582387999165803	1	-35.0	-40.0	-5.0	SE	45	(150, 150)	0.28	0.28	0.75
5	24	True	j	j	0.2895725001581013	1	-35.0	-30.0	5.0	SE	45	(150, 150)	0.28	0.28	0.75
5	24	True	j	j	0.006133500020951	1	-35.0	-30.0	5.0	NW	45	(150, 150)	0.28	0.28	0.75
5	24	True	j	j	0.0188855999149382	1	-35.0	-30.0	5.0	SE	45	(150, 150)	0.28	0.28	0.75
5	24	True	j	j	0.0497550000436604	1	-35.0	-30.0	5.0	NW	45	(150, 150)	0.28	0.28	0.75
5	24	True	j	j	0.0041230998467653	1	-35.0	-30.0	5.0	NW	45	(150, 150)	0.28	0.28	0.75
5	24	True	j	j	0.0065075000748038	1	-35.0	-30.0	5.0	NW	45	(150, 150)	0.28	0.28	0.75
5	24	True	f	f	0.3506429998669773	1	-35.0	-40.0	-5.0	SE	45	(150, 150)	0.28	0.28	0.75
5	24	True	j	j	0.1718107999768108	1	-35.0	-30.0	5.0	NW	45	(150, 150)	0.28	0.28	0.75
5	24	True	f	f	0.3095961001235991	1	-35.0	-40.0	-5.0	NW	45	(150, 150)	0.28	0.28	0.75
5	24	True	f	f	0.1512768000829965	1	-35.0	-40.0	-5.0	NW	45	(150, 150)	0.28	0.28	0.75
5	24	True	j	j	0.0318409001920372	1	-35.0	-30.0	5.0	SE	45	(150, 150)	0.28	0.28	0.75
5	24	True	f	f	0.2133496000897139	1	-35.0	-40.0	-5.0	NW	45	(150, 150)	0.28	0.28	0.75
5	24	True	j	j	0.3276669001206755	1	-35.0	-30.0	5.0	NW	45	(150, 150)	0.28	0.28	0.75
5	24	True	j	j	0.3282165001146495	1	-35.0	-30.0	5.0	SE	45	(150, 150)	0.28	0.28	0.75
5	24	True	f	f	0.0491021999623626	1	-35.0	-40.0	-5.0	SE	45	(150, 150)	0.28	0.28	0.75
5	24	True	j	j	0.0874147999566048	1	-35.0	-30.0	5.0	SE	45	(150, 150)	0.28	0.28	0.75
5	24	True	j	j	0.3211652000900358	1	-35.0	-30.0	5.0	NW	45	(150, 150)	0.28	0.28	0.75
5	24	True	f	f	0.1049636001698672	1	-35.0	-40.0	-5.0	NW	45	(150, 150)	0.28	0.28	0.75
5	24	True	f	f	0.0346569998655468	1	-35.0	-40.0	-5.0	NW	45	(150, 150)	0.28	0.28	0.75
5	24	True	f	f	1.0354454000480473	1	-35.0	-40.0	-5.0	SE	45	(150, 150)	0.28	0.28	0.75
5	24	True	j	j	0.2738491999916732	1	-35.0	-30.0	5.0	NW	45	(150, 150)	0.28	0.28	0.75
5	24	True	f	f	0.4423872998449951	1	-35.0	-40.0	-5.0	NW	45	(150, 150)	0.28	0.28	0.75
5	24	True	j	j	0.1379892998374998	1	-35.0	-30.0	5.0	NW	45	(150, 150)	0.28	0.28	0.75
5	24	True	f	f	0.2783166000153869	1	-35.0	-40.0	-5.0	NW	45	(150, 150)	0.28	0.28	0.75
5	24	True	j	j	0.1941224001348018	1	-35.0	-30.0	5.0	SE	45	(150, 150)	0.28	0.28	0.75
5	24	True	f	f	0.077833600109443	1	-35.0	-40.0	-5.0	SE	45	(150, 150)	0.28	0.28	0.75
5	24	True	j	j	0.1802948999684304	1	-35.0	-30.0	5.0	SE	45	(150, 150)	0.28	0.28	0.75
5	24	True	j	j	0.3803662999998778	1	-35.0	-30.0	5.0	SE	45	(150, 150)	0.28	0.28	0.75
5	24	True	j	j	0.1149214999750256	1	-35.0	-30.0	5.0	SE	45	(150, 150)	0.28	0.28	0.75
5	24	True	j	j	0.0102009000256657	1	-35.0	-30.0	5.0	SE	45	(150, 150)	0.28	0.28	0.75
5	24	True	j	f	0.9160273999441416	0	-35.0	-30.0	5.0	SE	45	(150, 150)	0.28	0.28	0.75
5	24	True	f	f	0.3752594999969005	1	-35.0	-40.0	-5.0	SE	45	(150, 150)	0.28	0.28	0.75
5	24	True	f	f	0.2507400000467896	1	-35.0	-40.0	-5.0	SE	45	(150, 150)	0.28	0.28	0.75
5	24	True	f	f	0.1457976999226957	1	-35.0	-40.0	-5.0	SE	45	(150, 150)	0.28	0.28	0.75
5	24	True	j	j	0.2876277000177651	1	-35.0	-30.0	5.0	NW	45	(150, 150)	0.28	0.28	0.75
5	24	True	j	f	0.1006215999368578	0	-35.0	-30.0	5.0	SE	45	(150, 150)	0.28	0.28	0.75
5	24	True	j	f	0.1381004001013934	0	-35.0	-30.0	5.0	SE	45	(150, 150)	0.28	0.28	0.75
5	24	True	f	f	0.0742466000374406	1	-35.0	-40.0	-5.0	SE	45	(150, 150)	0.28	0.28	0.75
5	24	True	j	f	0.2904773000627756	0	-35.0	-30.0	5.0	NW	45	(150, 150)	0.28	0.28	0.75
5	24	True	j	j	0.2880863999016583	1	-35.0	-30.0	5.0	SE	45	(150, 150)	0.28	0.28	0.75
5	24	True	f	j	0.2379916000645607	0	-35.0	-40.0	-5.0	SE	45	(150, 150)	0.28	0.28	0.75
5	24	True	j	f	0.0227832000236958	0	-35.0	-30.0	5.0	SE	45	(150, 150)	0.28	0.28	0.75
5	24	True	j	j	0.2767848998773843	1	-35.0	-30.0	5.0	NW	45	(150, 150)	0.28	0.28	0.75
5	24	True	j	j	0.2276302999816835	1	-35.0	-30.0	5.0	SE	45	(150, 150)	0.28	0.28	0.75
5	24	True	j	j	0.1498423998709768	1	-35.0	-30.0	5.0	NW	45	(150, 150)	0.28	0.28	0.75
5	24	True	j	f	0.219162099994719	0	-35.0	-30.0	5.0	SE	45	(150, 150)	0.28	0.28	0.75
5	24	True	f	f	0.3053315000142902	1	-35.0	-40.0	-5.0	NW	45	(150, 150)	0.28	0.28	0.75
5	24	True	f	f	0.1871225000359118	1	-35.0	-40.0	-5.0	NW	45	(150, 150)	0.28	0.28	0.75
5	24	True	j	f	0.2057783000636845	0	-35.0	-30.0	5.0	SE	45	(150, 150)	0.28	0.28	0.75
5	24	True	j	f	0.2938775001093745	0	-35.0	-30.0	5.0	SE	45	(150, 150)	0.28	0.28	0.75
5	24	True	j	j	0.2844316000118851	1	-35.0	-30.0	5.0	SE	45	(150, 150)	0.28	0.28	0.75
5	24	True	f	f	0.2441789999138564	1	-35.0	-40.0	-5.0	SE	45	(150, 150)	0.28	0.28	0.75
5	24	True	f	j	0.1329174998681992	0	-35.0	-40.0	-5.0	NW	45	(150, 150)	0.28	0.28	0.75
5	24	True	f	f	0.2563579000998288	1	-35.0	-40.0	-5.0	NW	45	(150, 150)	0.28	0.28	0.75
5	24	True	j	j	0.0920432999264448	1	-35.0	-30.0	5.0	SE	45	(150, 150)	0.28	0.28	0.75
5	24	True	j	j	0.1263872999697923	1	-35.0	-30.0	5.0	SE	45	(150, 150)	0.28	0.28	0.75
5	24	True	j	j	0.1332570000085979	1	-35.0	-30.0	5.0	SE	45	(150, 150)	0.28	0.28	0.75
5	24	True	f	f	0.1945801000110805	1	-35.0	-40.0	-5.0	NW	45	(150, 150)	0.28	0.28	0.75
5	24	True	j	j	0.2712769000791013	1	-35.0	-30.0	5.0	NW	45	(150, 150)	0.28	0.28	0.75
5	24	True	j	j	0.0935323999729007	1	-35.0	-30.0	5.0	SE	45	(150, 150)	0.28	0.28	0.75
5	24	True	f	f	0.0782860999461263	1	-35.0	-40.0	-5.0	SE	45	(150, 150)	0.28	0.28	0.75
5	24	True	j	j	0.015881499974057	1	-35.0	-30.0	5.0	NW	45	(150, 150)	0.28	0.28	0.75
5	24	True	j	j	0.0182950999587774	1	-35.0	-30.0	5.0	NW	45	(150, 150)	0.28	0.28	0.75
5	24	True	j	j	0.1399292999412864	1	-35.0	-30.0	5.0	NW	45	(150, 150)	0.28	0.28	0.75
5	24	True	j	j	0.2028900999575853	1	-35.0	-30.0	5.0	NW	45	(150, 150)	0.28	0.28	0.75
5	24	True	f	f	0.0186399999074637	1	-35.0	-40.0	-5.0	NW	45	(150, 150)	0.28	0.28	0.75
5	24	True	j	j	0.1215224000625312	1	-35.0	-30.0	5.0	NW	45	(150, 150)	0.28	0.28	0.75
5	24	True	j	j	0.0557256999891251	1	-35.0	-30.0	5.0	SE	45	(150, 150)	0.28	0.28	0.75
5	24	True	j	j	0.3091204001102596	1	-35.0	-30.0	5.0	NW	45	(150, 150)	0.28	0.28	0.75
5	24	True	f	f	0.1020848001353442	1	-35.0	-40.0	-5.0	SE	45	(150, 150)	0.28	0.28	0.75
5	24	True	f	f	0.2024873998016119	1	-35.0	-40.0	-5.0	NW	45	(150, 150)	0.28	0.28	0.75
5	24	True	j	j	0.0378550000023096	1	-35.0	-30.0	5.0	NW	45	(150, 150)	0.28	0.28	0.75
5	24	True	f	f	1.1442549999337643	1	-35.0	-40.0	-5.0	NW	45	(150, 150)	0.28	0.28	0.75
5	24	True	j	j	0.1671551999170333	1	-35.0	-30.0	5.0	SE	45	(150, 150)	0.28	0.28	0.75
5	24	True	j	j	0.0581330999266356	1	-35.0	-30.0	5.0	SE	45	(150, 150)	0.28	0.28	0.75
5	24	True	j	j	0.3102871000301093	1	-35.0	-30.0	5.0	SE	45	(150, 150)	0.28	0.28	0.75
5	24	True	f	f	0.1088809999637305	1	-35.0	-40.0	-5.0	SE	45	(150, 150)	0.28	0.28	0.75
5	24	True	j	j	0.1154385001864284	1	-35.0	-30.0	5.0	NW	45	(150, 150)	0.28	0.28	0.75
5	24	True	j	j	0.1148721000645309	1	-35.0	-30.0	5.0	SE	45	(150, 150)	0.28	0.28	0.75
5	24	True	j	j	0.0880478001199662	1	-35.0	-30.0	5.0	SE	45	(150, 150)	0.28	0.28	0.75
5	24	True	f	f	0.0311191999353468	1	-35.0	-40.0	-5.0	SE	45	(150, 150)	0.28	0.28	0.75
5	24	True	j	j	0.2813790999352932	1	-35.0	-30.0	5.0	SE	45	(150, 150)	0.28	0.28	0.75
5	24	True	f	f	0.2731314001139253	1	-35.0	-40.0	-5.0	NW	45	(150, 150)	0.28	0.28	0.75
5	24	True	f	f	0.0468009999021887	1	-35.0	-40.0	-5.0	SE	45	(150, 150)	0.28	0.28	0.75
5	24	True	j	j	0.2212696999777108	1	-35.0	-30.0	5.0	NW	45	(150, 150)	0.28	0.28	0.75
5	24	True	f	f	0.2049722999799996	1	-35.0	-40.0	-5.0	SE	45	(150, 150)	0.28	0.28	0.75
5	24	True	f	f	0.2087131000589579	1	-35.0	-40.0	-5.0	SE	45	(150, 150)	0.28	0.28	0.75
5	24	True	f	f	0.1408441998064518	1	-35.0	-40.0	-5.0	SE	45	(150, 150)	0.28	0.28	0.75
5	24	True	f	f	0.319567299913615	1	-35.0	-40.0	-5.0	SE	45	(150, 150)	0.28	0.28	0.75
5	24	True	j	j	0.2349435000214725	1	-35.0	-30.0	5.0	NW	45	(150, 150)	0.28	0.28	0.75
5	24	True	f	f	0.0602371001150459	1	-35.0	-40.0	-5.0	SE	45	(150, 150)	0.28	0.28	0.75
5	24	True	f	f	0.1199767999351024	1	-35.0	-40.0	-5.0	NW	45	(150, 150)	0.28	0.28	0.75
5	24	True	f	f	0.219667499884963	1	-35.0	-40.0	-5.0	NW	45	(150, 150)	0.28	0.28	0.75
5	24	True	j	j	0.14680300001055	1	-35.0	-30.0	5.0	SE	45	(150, 150)	0.28	0.28	0.75
5	24	True	j	j	0.9605239001102746	1	-35.0	-30.0	5.0	SE	45	(150, 150)	0.28	0.28	0.75
5	24	True	f	f	0.0586224000435322	1	-35.0	-40.0	-5.0	SE	45	(150, 150)	0.28	0.28	0.75
5	24	True	j	j	0.241244499804452	1	-35.0	-30.0	5.0	NW	45	(150, 150)	0.28	0.28	0.75
5	24	True	j	j	0.1848790000658482	1	-35.0	-30.0	5.0	SE	45	(150, 150)	0.28	0.28	0.75
5	24	True	f	f	0.1010497000534087	1	-35.0	-40.0	-5.0	SE	45	(150, 150)	0.28	0.28	0.75
5	24	True	j	j	0.2817095001228153	1	-35.0	-30.0	5.0	SE	45	(150, 150)	0.28	0.28	0.75
5	24	True	f	f	0.0206753001548349	1	-35.0	-40.0	-5.0	NW	45	(150, 150)	0.28	0.28	0.75
5	24	True	f	f	0.2626092000864446	1	-35.0	-40.0	-5.0	SE	45	(150, 150)	0.28	0.28	0.75
5	24	True	j	j	0.1394356000237167	1	-35.0	-30.0	5.0	NW	45	(150, 150)	0.28	0.28	0.75
5	24	True	f	f	0.1844015999231487	1	-35.0	-40.0	-5.0	NW	45	(150, 150)	0.28	0.28	0.75
5	24	True	f	f	0.0452066999860107	1	-35.0	-40.0	-5.0	SE	45	(150, 150)	0.28	0.28	0.75
5	24	True	j	j	0.1777949999086558	1	-35.0	-30.0	5.0	NW	45	(150, 150)	0.28	0.28	0.75
5	24	True	f	f	0.2140842999797314	1	-35.0	-40.0	-5.0	SE	45	(150, 150)	0.28	0.28	0.75
5	24	True	j	j	0.4725028998218477	1	-35.0	-30.0	5.0	NW	45	(150, 150)	0.28	0.28	0.75
5	24	True	f	f	0.1356500999536365	1	-35.0	-40.0	-5.0	NW	45	(150, 150)	0.28	0.28	0.75
5	24	True	f	f	0.2039423999376595	1	-35.0	-40.0	-5.0	SE	45	(150, 150)	0.28	0.28	0.75
