# Supplementary material for: The curriculum effect in visual learning: The role of readout dimensionality
Source: PLoS Comput Biol. 2026 Jul 24;22(7):e1014553. doi: 10.1371/journal.pcbi.1014553 (PMC13432104; doi:10.1371/journal.pcbi.1014553)
Supplement: S1 Data — (ZIP) [file pcbi.1014553.s009.zip › Data_Final_for_Repository/Sequential_subjects/Subject005/20241201_Subject005_SEQ_Day_3.csv]

Participant ID	Age	Train	Correct Response	Response	Response time (s)	Correct	Reference Angle (deg)	Orientation (deg)	Angle Separation (deg)	Corner	Viewing Distance (cm)	Stimulus Size (px)	Fixation Time	Probe Time	Cue Time
5	24	True	j	j	0.2335418001748621	1	-35.0	-34.0	1.0	SE	45	(150, 150)	0.28	0.28	0.75
5	24	True	j	j	0.2837249001022428	1	-35.0	-34.0	1.0	SE	45	(150, 150)	0.28	0.28	0.75
5	24	True	f	f	0.9855196999851614	1	-35.0	-36.0	-1.0	NW	45	(150, 150)	0.28	0.28	0.75
5	24	True	f	j	0.2366645000874996	0	-35.0	-36.0	-1.0	SE	45	(150, 150)	0.28	0.28	0.75
5	24	True	f	j	0.2252535000443458	0	-35.0	-36.0	-1.0	NW	45	(150, 150)	0.28	0.28	0.75
5	24	True	f	f	0.2801584999542683	1	-35.0	-36.0	-1.0	NW	45	(150, 150)	0.28	0.28	0.75
5	24	True	f	j	0.2882541001308709	0	-35.0	-36.0	-1.0	NW	45	(150, 150)	0.28	0.28	0.75
5	24	True	f	j	0.3298899999354034	0	-35.0	-36.0	-1.0	SE	45	(150, 150)	0.28	0.28	0.75
5	24	True	f	f	0.2131186998449266	1	-35.0	-36.0	-1.0	NW	45	(150, 150)	0.28	0.28	0.75
5	24	True	j	j	0.108966700034216	1	-35.0	-34.0	1.0	NW	45	(150, 150)	0.28	0.28	0.75
5	24	True	j	j	0.2391383999492973	1	-35.0	-34.0	1.0	NW	45	(150, 150)	0.28	0.28	0.75
5	24	True	j	j	0.2847553000319749	1	-35.0	-34.0	1.0	SE	45	(150, 150)	0.28	0.28	0.75
5	24	True	f	j	0.1878527000080794	0	-35.0	-36.0	-1.0	NW	45	(150, 150)	0.28	0.28	0.75
5	24	True	f	f	0.2768741000909358	1	-35.0	-36.0	-1.0	NW	45	(150, 150)	0.28	0.28	0.75
5	24	True	f	j	0.1901308998931199	0	-35.0	-36.0	-1.0	SE	45	(150, 150)	0.28	0.28	0.75
5	24	True	j	j	0.2013769999612122	1	-35.0	-34.0	1.0	NW	45	(150, 150)	0.28	0.28	0.75
5	24	True	j	j	0.1770279998891055	1	-35.0	-34.0	1.0	SE	45	(150, 150)	0.28	0.28	0.75
5	24	True	j	j	0.2216353002004325	1	-35.0	-34.0	1.0	NW	45	(150, 150)	0.28	0.28	0.75
5	24	True	f	j	0.3106488999910652	0	-35.0	-36.0	-1.0	SE	45	(150, 150)	0.28	0.28	0.75
5	24	True	f	f	0.1845595999620854	1	-35.0	-36.0	-1.0	SE	45	(150, 150)	0.28	0.28	0.75
5	24	True	j	j	0.1181535001378506	1	-35.0	-34.0	1.0	SE	45	(150, 150)	0.28	0.28	0.75
5	24	True	j	f	0.2228862999472767	0	-35.0	-34.0	1.0	SE	45	(150, 150)	0.28	0.28	0.75
5	24	True	j	j	0.204030399909243	1	-35.0	-34.0	1.0	SE	45	(150, 150)	0.28	0.28	0.75
5	24	True	f	f	0.2936450000852346	1	-35.0	-36.0	-1.0	SE	45	(150, 150)	0.28	0.28	0.75
5	24	True	j	f	0.2359186001121997	0	-35.0	-34.0	1.0	SE	45	(150, 150)	0.28	0.28	0.75
5	24	True	f	j	0.153643500059843	0	-35.0	-36.0	-1.0	SE	45	(150, 150)	0.28	0.28	0.75
5	24	True	f	f	0.2140735001303255	1	-35.0	-36.0	-1.0	SE	45	(150, 150)	0.28	0.28	0.75
5	24	True	j	j	0.0664657999295741	1	-35.0	-34.0	1.0	NW	45	(150, 150)	0.28	0.28	0.75
5	24	True	f	f	0.2041220001410693	1	-35.0	-36.0	-1.0	NW	45	(150, 150)	0.28	0.28	0.75
5	24	True	j	j	0.2118285000324249	1	-35.0	-34.0	1.0	NW	45	(150, 150)	0.28	0.28	0.75
5	24	True	f	j	0.192108399933204	0	-35.0	-36.0	-1.0	NW	45	(150, 150)	0.28	0.28	0.75
5	24	True	f	f	0.0052243000827729	1	-35.0	-36.0	-1.0	SE	45	(150, 150)	0.28	0.28	0.75
5	24	True	j	j	0.924244400113821	1	-35.0	-34.0	1.0	SE	45	(150, 150)	0.28	0.28	0.75
5	24	True	f	j	0.1125908000394702	0	-35.0	-36.0	-1.0	SE	45	(150, 150)	0.28	0.28	0.75
5	24	True	j	f	0.3511634999886155	0	-35.0	-34.0	1.0	SE	45	(150, 150)	0.28	0.28	0.75
5	24	True	f	j	0.2620583998505026	0	-35.0	-36.0	-1.0	NW	45	(150, 150)	0.28	0.28	0.75
5	24	True	f	j	0.2110965999308973	0	-35.0	-36.0	-1.0	NW	45	(150, 150)	0.28	0.28	0.75
5	24	True	j	j	0.2056860001757741	1	-35.0	-34.0	1.0	SE	45	(150, 150)	0.28	0.28	0.75
5	24	True	f	j	0.2012169000227004	0	-35.0	-36.0	-1.0	NW	45	(150, 150)	0.28	0.28	0.75
5	24	True	f	j	0.2609327000100165	0	-35.0	-36.0	-1.0	NW	45	(150, 150)	0.28	0.28	0.75
5	24	True	j	j	0.2464801000896841	1	-35.0	-34.0	1.0	NW	45	(150, 150)	0.28	0.28	0.75
5	24	True	f	f	0.2173892999999225	1	-35.0	-36.0	-1.0	SE	45	(150, 150)	0.28	0.28	0.75
5	24	True	f	j	0.2458831998519599	0	-35.0	-36.0	-1.0	SE	45	(150, 150)	0.28	0.28	0.75
5	24	True	f	j	0.1243628999218344	0	-35.0	-36.0	-1.0	NW	45	(150, 150)	0.28	0.28	0.75
5	24	True	j	j	0.2263678999152034	1	-35.0	-34.0	1.0	SE	45	(150, 150)	0.28	0.28	0.75
5	24	True	j	j	0.1335742000956088	1	-35.0	-34.0	1.0	NW	45	(150, 150)	0.28	0.28	0.75
5	24	True	j	j	0.2238576000090688	1	-35.0	-34.0	1.0	NW	45	(150, 150)	0.28	0.28	0.75
5	24	True	j	j	0.2306218999437987	1	-35.0	-34.0	1.0	SE	45	(150, 150)	0.28	0.28	0.75
5	24	True	j	j	0.1965447999536991	1	-35.0	-34.0	1.0	SE	45	(150, 150)	0.28	0.28	0.75
5	24	True	f	j	0.2668210000265389	0	-35.0	-36.0	-1.0	NW	45	(150, 150)	0.28	0.28	0.75
5	24	True	j	j	0.2323255999945104	1	-35.0	-34.0	1.0	SE	45	(150, 150)	0.28	0.28	0.75
5	24	True	f	f	0.2300746999680996	1	-35.0	-36.0	-1.0	SE	45	(150, 150)	0.28	0.28	0.75
5	24	True	j	j	0.1630313000641763	1	-35.0	-34.0	1.0	NW	45	(150, 150)	0.28	0.28	0.75
5	24	True	j	f	0.0465923999436199	0	-35.0	-34.0	1.0	SE	45	(150, 150)	0.28	0.28	0.75
5	24	True	f	f	0.1981187998317182	1	-35.0	-36.0	-1.0	SE	45	(150, 150)	0.28	0.28	0.75
5	24	True	j	j	0.2463701998349279	1	-35.0	-34.0	1.0	NW	45	(150, 150)	0.28	0.28	0.75
5	24	True	f	f	0.2610324998386204	1	-35.0	-36.0	-1.0	NW	45	(150, 150)	0.28	0.28	0.75
5	24	True	f	j	0.1063286999706178	0	-35.0	-36.0	-1.0	SE	45	(150, 150)	0.28	0.28	0.75
5	24	True	f	f	0.0743574001826345	1	-35.0	-36.0	-1.0	NW	45	(150, 150)	0.28	0.28	0.75
5	24	True	j	j	0.2297831999603659	1	-35.0	-34.0	1.0	NW	45	(150, 150)	0.28	0.28	0.75
5	24	True	f	f	0.0917980000376701	1	-35.0	-36.0	-1.0	NW	45	(150, 150)	0.28	0.28	0.75
5	24	True	j	j	0.2422205000184476	1	-35.0	-34.0	1.0	SE	45	(150, 150)	0.28	0.28	0.75
5	24	True	j	j	0.2182512001600116	1	-35.0	-34.0	1.0	SE	45	(150, 150)	0.28	0.28	0.75
5	24	True	f	f	0.098573800176382	1	-35.0	-36.0	-1.0	NW	45	(150, 150)	0.28	0.28	0.75
5	24	True	j	j	0.2286406999919563	1	-35.0	-34.0	1.0	NW	45	(150, 150)	0.28	0.28	0.75
5	24	True	f	f	0.2373093999922275	1	-35.0	-36.0	-1.0	SE	45	(150, 150)	0.28	0.28	0.75
5	24	True	f	j	0.2271035998128354	0	-35.0	-36.0	-1.0	NW	45	(150, 150)	0.28	0.28	0.75
5	24	True	f	f	0.121353399939835	1	-35.0	-36.0	-1.0	NW	45	(150, 150)	0.28	0.28	0.75
5	24	True	f	f	0.1610766998492181	1	-35.0	-36.0	-1.0	SE	45	(150, 150)	0.28	0.28	0.75
5	24	True	j	j	0.1922893000300973	1	-35.0	-34.0	1.0	NW	45	(150, 150)	0.28	0.28	0.75
5	24	True	j	f	0.2552729002200067	0	-35.0	-34.0	1.0	SE	45	(150, 150)	0.28	0.28	0.75
5	24	True	j	j	0.2422096000518649	1	-35.0	-34.0	1.0	SE	45	(150, 150)	0.28	0.28	0.75
5	24	True	j	j	0.0889985000248998	1	-35.0	-34.0	1.0	NW	45	(150, 150)	0.28	0.28	0.75
5	24	True	f	j	0.2086183000355959	0	-35.0	-36.0	-1.0	NW	45	(150, 150)	0.28	0.28	0.75
5	24	True	f	f	0.1999637999106198	1	-35.0	-36.0	-1.0	NW	45	(150, 150)	0.28	0.28	0.75
5	24	True	j	j	0.1963955999817699	1	-35.0	-34.0	1.0	SE	45	(150, 150)	0.28	0.28	0.75
5	24	True	j	j	0.2965082000009715	1	-35.0	-34.0	1.0	NW	45	(150, 150)	0.28	0.28	0.75
5	24	True	f	f	0.271168400067836	1	-35.0	-36.0	-1.0	NW	45	(150, 150)	0.28	0.28	0.75
5	24	True	f	f	0.2491621999070048	1	-35.0	-36.0	-1.0	NW	45	(150, 150)	0.28	0.28	0.75
5	24	True	f	f	0.2489563000854104	1	-35.0	-36.0	-1.0	NW	45	(150, 150)	0.28	0.28	0.75
5	24	True	j	f	0.4223099001683295	0	-35.0	-34.0	1.0	SE	45	(150, 150)	0.28	0.28	0.75
5	24	True	f	j	0.2498952997848391	0	-35.0	-36.0	-1.0	SE	45	(150, 150)	0.28	0.28	0.75
5	24	True	f	f	0.0149970999918878	1	-35.0	-36.0	-1.0	SE	45	(150, 150)	0.28	0.28	0.75
5	24	True	f	f	0.0517611000686883	1	-35.0	-36.0	-1.0	SE	45	(150, 150)	0.28	0.28	0.75
5	24	True	f	f	0.1460581000428646	1	-35.0	-36.0	-1.0	SE	45	(150, 150)	0.28	0.28	0.75
5	24	True	f	f	0.2619615001603961	1	-35.0	-36.0	-1.0	SE	45	(150, 150)	0.28	0.28	0.75
5	24	True	f	f	0.2478848001919686	1	-35.0	-36.0	-1.0	NW	45	(150, 150)	0.28	0.28	0.75
5	24	True	f	j	0.2112135000061243	0	-35.0	-36.0	-1.0	NW	45	(150, 150)	0.28	0.28	0.75
5	24	True	j	j	0.1822848001029342	1	-35.0	-34.0	1.0	NW	45	(150, 150)	0.28	0.28	0.75
5	24	True	j	f	0.2555426999460906	0	-35.0	-34.0	1.0	SE	45	(150, 150)	0.28	0.28	0.75
5	24	True	f	j	0.2135560000315308	0	-35.0	-36.0	-1.0	NW	45	(150, 150)	0.28	0.28	0.75
5	24	True	j	j	0.0354545000009238	1	-35.0	-34.0	1.0	NW	45	(150, 150)	0.28	0.28	0.75
5	24	True	j	f	0.208282700041309	0	-35.0	-34.0	1.0	SE	45	(150, 150)	0.28	0.28	0.75
5	24	True	f	j	0.1239682000596076	0	-35.0	-36.0	-1.0	SE	45	(150, 150)	0.28	0.28	0.75
5	24	True	f	f	0.2625235000159591	1	-35.0	-36.0	-1.0	NW	45	(150, 150)	0.28	0.28	0.75
5	24	True	j	j	0.1785017000511288	1	-35.0	-34.0	1.0	NW	45	(150, 150)	0.28	0.28	0.75
5	24	True	f	j	0.2787196999415755	0	-35.0	-36.0	-1.0	SE	45	(150, 150)	0.28	0.28	0.75
5	24	True	j	f	0.2435725000686943	0	-35.0	-34.0	1.0	SE	45	(150, 150)	0.28	0.28	0.75
5	24	True	j	j	0.2446024001110345	1	-35.0	-34.0	1.0	NW	45	(150, 150)	0.28	0.28	0.75
5	24	True	f	j	0.0681395998690277	0	-35.0	-36.0	-1.0	SE	45	(150, 150)	0.28	0.28	0.75
5	24	True	j	j	0.2055108998902142	1	-35.0	-34.0	1.0	NW	45	(150, 150)	0.28	0.28	0.75
5	24	True	f	f	0.5283751001115888	1	-35.0	-36.0	-1.0	SE	45	(150, 150)	0.28	0.28	0.75
5	24	True	f	j	0.0254403001163154	0	-35.0	-36.0	-1.0	NW	45	(150, 150)	0.28	0.28	0.75
5	24	True	j	f	0.5952904999721795	0	-35.0	-34.0	1.0	SE	45	(150, 150)	0.28	0.28	0.75
5	24	True	j	j	0.2101439000107348	1	-35.0	-34.0	1.0	SE	45	(150, 150)	0.28	0.28	0.75
5	24	True	j	j	0.2315519999247044	1	-35.0	-34.0	1.0	SE	45	(150, 150)	0.28	0.28	0.75
5	24	True	f	f	0.1580967998597771	1	-35.0	-36.0	-1.0	NW	45	(150, 150)	0.28	0.28	0.75
5	24	True	j	j	0.2462506999727338	1	-35.0	-34.0	1.0	SE	45	(150, 150)	0.28	0.28	0.75
5	24	True	f	f	0.1016067001037299	1	-35.0	-36.0	-1.0	SE	45	(150, 150)	0.28	0.28	0.75
5	24	True	j	j	0.1711170000489801	1	-35.0	-34.0	1.0	SE	45	(150, 150)	0.28	0.28	0.75
5	24	True	j	j	0.215739700011909	1	-35.0	-34.0	1.0	SE	45	(150, 150)	0.28	0.28	0.75
5	24	True	j	j	0.2884436999447644	1	-35.0	-34.0	1.0	NW	45	(150, 150)	0.28	0.28	0.75
5	24	True	f	f	0.2252108000684529	1	-35.0	-36.0	-1.0	NW	45	(150, 150)	0.28	0.28	0.75
5	24	True	j	j	0.2285257999319583	1	-35.0	-34.0	1.0	SE	45	(150, 150)	0.28	0.28	0.75
5	24	True	j	j	0.2185969999991357	1	-35.0	-34.0	1.0	NW	45	(150, 150)	0.28	0.28	0.75
5	24	True	f	f	0.1318647000007331	1	-35.0	-36.0	-1.0	NW	45	(150, 150)	0.28	0.28	0.75
5	24	True	f	f	0.2445883001200854	1	-35.0	-36.0	-1.0	NW	45	(150, 150)	0.28	0.28	0.75
5	24	True	j	j	0.1807305000256747	1	-35.0	-34.0	1.0	SE	45	(150, 150)	0.28	0.28	0.75
5	24	True	j	j	0.2439758998807519	1	-35.0	-34.0	1.0	SE	45	(150, 150)	0.28	0.28	0.75
5	24	True	f	f	0.1618430998641997	1	-35.0	-36.0	-1.0	SE	45	(150, 150)	0.28	0.28	0.75
5	24	True	f	f	0.2791740000247955	1	-35.0	-36.0	-1.0	NW	45	(150, 150)	0.28	0.28	0.75
5	24	True	j	j	0.0609126000199466	1	-35.0	-34.0	1.0	SE	45	(150, 150)	0.28	0.28	0.75
5	24	True	j	j	0.2707628000061959	1	-35.0	-34.0	1.0	NW	45	(150, 150)	0.28	0.28	0.75
5	24	True	f	j	0.1444023000076413	0	-35.0	-36.0	-1.0	NW	45	(150, 150)	0.28	0.28	0.75
5	24	True	j	j	0.2075721998699009	1	-35.0	-34.0	1.0	NW	45	(150, 150)	0.28	0.28	0.75
5	24	True	f	j	0.1894241000991314	0	-35.0	-36.0	-1.0	SE	45	(150, 150)	0.28	0.28	0.75
5	24	True	f	f	0.2418812999967485	1	-35.0	-36.0	-1.0	NW	45	(150, 150)	0.28	0.28	0.75
5	24	True	j	j	0.2230823999270796	1	-35.0	-34.0	1.0	SE	45	(150, 150)	0.28	0.28	0.75
5	24	True	j	j	0.1927636999171227	1	-35.0	-34.0	1.0	NW	45	(150, 150)	0.28	0.28	0.75
5	24	True	f	j	0.2185060000047087	0	-35.0	-36.0	-1.0	NW	45	(150, 150)	0.28	0.28	0.75
5	24	True	f	j	0.2646556999534368	0	-35.0	-36.0	-1.0	SE	45	(150, 150)	0.28	0.28	0.75
5	24	True	f	f	0.1729566999711096	1	-35.0	-36.0	-1.0	SE	45	(150, 150)	0.28	0.28	0.75
5	24	True	j	j	0.715539800003171	1	-35.0	-34.0	1.0	SE	45	(150, 150)	0.28	0.28	0.75
5	24	True	f	j	0.1486901000607758	0	-35.0	-36.0	-1.0	NW	45	(150, 150)	0.28	0.28	0.75
5	24	True	f	f	0.2579298999626189	1	-35.0	-36.0	-1.0	NW	45	(150, 150)	0.28	0.28	0.75
5	24	True	f	j	0.2293814001604914	0	-35.0	-36.0	-1.0	SE	45	(150, 150)	0.28	0.28	0.75
5	24	True	j	f	0.1732197001110762	0	-35.0	-34.0	1.0	NW	45	(150, 150)	0.28	0.28	0.75
5	24	True	f	j	0.2234296998940408	0	-35.0	-36.0	-1.0	SE	45	(150, 150)	0.28	0.28	0.75
5	24	True	f	f	0.235431500012055	1	-35.0	-36.0	-1.0	NW	45	(150, 150)	0.28	0.28	0.75
5	24	True	f	f	0.0130741999018937	1	-35.0	-36.0	-1.0	SE	45	(150, 150)	0.28	0.28	0.75
5	24	True	j	f	0.4461065998766571	0	-35.0	-34.0	1.0	NW	45	(150, 150)	0.28	0.28	0.75
5	24	True	j	j	0.2397266998887062	1	-35.0	-34.0	1.0	SE	45	(150, 150)	0.28	0.28	0.75
5	24	True	j	j	0.279728400055319	1	-35.0	-34.0	1.0	NW	45	(150, 150)	0.28	0.28	0.75
5	24	True	f	f	0.2161333002150058	1	-35.0	-36.0	-1.0	NW	45	(150, 150)	0.28	0.28	0.75
5	24	True	f	j	0.1479433998465538	0	-35.0	-36.0	-1.0	NW	45	(150, 150)	0.28	0.28	0.75
5	24	True	j	j	0.0327049000188708	1	-35.0	-34.0	1.0	SE	45	(150, 150)	0.28	0.28	0.75
5	24	True	f	f	0.263907500077039	1	-35.0	-36.0	-1.0	NW	45	(150, 150)	0.28	0.28	0.75
5	24	True	f	f	0.2390220998786389	1	-35.0	-36.0	-1.0	SE	45	(150, 150)	0.28	0.28	0.75
5	24	True	j	f	0.3117970998864621	0	-35.0	-34.0	1.0	NW	45	(150, 150)	0.28	0.28	0.75
5	24	True	j	j	0.2312221999745816	1	-35.0	-34.0	1.0	NW	45	(150, 150)	0.28	0.28	0.75
5	24	True	j	j	0.2221061999443918	1	-35.0	-34.0	1.0	SE	45	(150, 150)	0.28	0.28	0.75
5	24	True	f	j	0.015782999806106	0	-35.0	-36.0	-1.0	NW	45	(150, 150)	0.28	0.28	0.75
5	24	True	f	j	0.2373962001875043	0	-35.0	-36.0	-1.0	NW	45	(150, 150)	0.28	0.28	0.75
5	24	True	j	j	0.1018850998952984	1	-35.0	-34.0	1.0	SE	45	(150, 150)	0.28	0.28	0.75
5	24	True	f	f	0.2249486001674085	1	-35.0	-36.0	-1.0	NW	45	(150, 150)	0.28	0.28	0.75
5	24	True	j	j	0.2393040000461042	1	-35.0	-34.0	1.0	SE	45	(150, 150)	0.28	0.28	0.75
5	24	True	j	f	0.2089993001427501	0	-35.0	-34.0	1.0	SE	45	(150, 150)	0.28	0.28	0.75
5	24	True	j	j	0.3326980001293123	1	-35.0	-34.0	1.0	SE	45	(150, 150)	0.28	0.28	0.75
5	24	True	j	j	0.2547790000680834	1	-35.0	-34.0	1.0	NW	45	(150, 150)	0.28	0.28	0.75
5	24	True	j	j	0.2002270999364555	1	-35.0	-34.0	1.0	NW	45	(150, 150)	0.28	0.28	0.75
5	24	True	f	f	0.2410524999722838	1	-35.0	-36.0	-1.0	NW	45	(150, 150)	0.28	0.28	0.75
5	24	True	j	f	0.2518473002128303	0	-35.0	-34.0	1.0	NW	45	(150, 150)	0.28	0.28	0.75
5	24	True	j	j	0.2285490001086145	1	-35.0	-34.0	1.0	NW	45	(150, 150)	0.28	0.28	0.75
5	24	True	j	f	0.2054212000221014	0	-35.0	-34.0	1.0	SE	45	(150, 150)	0.28	0.28	0.75
5	24	True	j	j	0.0861809998750686	1	-35.0	-34.0	1.0	SE	45	(150, 150)	0.28	0.28	0.75
5	24	True	f	j	0.1971121998503804	0	-35.0	-36.0	-1.0	SE	45	(150, 150)	0.28	0.28	0.75
5	24	True	j	f	0.2659499000292271	0	-35.0	-34.0	1.0	NW	45	(150, 150)	0.28	0.28	0.75
5	24	True	f	f	0.3123755000997334	1	-35.0	-36.0	-1.0	NW	45	(150, 150)	0.28	0.28	0.75
5	24	True	j	f	0.1745546001475304	0	-35.0	-34.0	1.0	NW	45	(150, 150)	0.28	0.28	0.75
5	24	True	f	f	0.2499782999511808	1	-35.0	-36.0	-1.0	NW	45	(150, 150)	0.28	0.28	0.75
5	24	True	j	j	0.7616209001280367	1	-35.0	-34.0	1.0	SE	45	(150, 150)	0.28	0.28	0.75
5	24	True	f	j	0.2652561001013964	0	-35.0	-36.0	-1.0	SE	45	(150, 150)	0.28	0.28	0.75
5	24	True	j	j	0.151358800008893	1	-35.0	-34.0	1.0	SE	45	(150, 150)	0.28	0.28	0.75
5	24	True	j	j	0.0224848999641835	1	-35.0	-34.0	1.0	SE	45	(150, 150)	0.28	0.28	0.75
5	24	True	f	f	0.0021228000987321	1	-35.0	-36.0	-1.0	NW	45	(150, 150)	0.28	0.28	0.75
5	24	True	j	j	0.1890164001379162	1	-35.0	-34.0	1.0	NW	45	(150, 150)	0.28	0.28	0.75
5	24	True	j	j	0.2361667000222951	1	-35.0	-34.0	1.0	SE	45	(150, 150)	0.28	0.28	0.75
5	24	True	f	f	0.5123243001289666	1	-35.0	-36.0	-1.0	NW	45	(150, 150)	0.28	0.28	0.75
5	24	True	j	j	0.2348569999448955	1	-35.0	-34.0	1.0	SE	45	(150, 150)	0.28	0.28	0.75
5	24	True	j	j	0.216735899914056	1	-35.0	-34.0	1.0	NW	45	(150, 150)	0.28	0.28	0.75
5	24	True	f	j	0.2136796000413596	0	-35.0	-36.0	-1.0	NW	45	(150, 150)	0.28	0.28	0.75
5	24	True	j	f	0.2499241000041365	0	-35.0	-34.0	1.0	SE	45	(150, 150)	0.28	0.28	0.75
5	24	True	f	j	0.2016911001410335	0	-35.0	-36.0	-1.0	NW	45	(150, 150)	0.28	0.28	0.75
5	24	True	f	j	0.1368178001139313	0	-35.0	-36.0	-1.0	SE	45	(150, 150)	0.28	0.28	0.75
5	24	True	f	j	0.2583139000926167	0	-35.0	-36.0	-1.0	SE	45	(150, 150)	0.28	0.28	0.75
5	24	True	f	j	0.2416916999500244	0	-35.0	-36.0	-1.0	NW	45	(150, 150)	0.28	0.28	0.75
5	24	True	j	j	0.1731348999310284	1	-35.0	-34.0	1.0	NW	45	(150, 150)	0.28	0.28	0.75
5	24	True	f	j	0.1779690000694245	0	-35.0	-36.0	-1.0	SE	45	(150, 150)	0.28	0.28	0.75
5	24	True	f	f	0.2413071000482887	1	-35.0	-36.0	-1.0	SE	45	(150, 150)	0.28	0.28	0.75
5	24	True	j	j	0.2221160000190138	1	-35.0	-34.0	1.0	NW	45	(150, 150)	0.28	0.28	0.75
5	24	True	f	j	0.2411733998451382	0	-35.0	-36.0	-1.0	SE	45	(150, 150)	0.28	0.28	0.75
5	24	True	f	j	0.1795410998165607	0	-35.0	-36.0	-1.0	SE	45	(150, 150)	0.28	0.28	0.75
5	24	True	j	j	0.2561352998018265	1	-35.0	-34.0	1.0	SE	45	(150, 150)	0.28	0.28	0.75
5	24	True	j	j	0.2474138000980019	1	-35.0	-34.0	1.0	SE	45	(150, 150)	0.28	0.28	0.75
5	24	True	j	j	0.2473372998647391	1	-35.0	-34.0	1.0	SE	45	(150, 150)	0.28	0.28	0.75
5	24	True	f	j	0.1898264999035745	0	-35.0	-36.0	-1.0	SE	45	(150, 150)	0.28	0.28	0.75
5	24	True	j	j	0.2382586000021547	1	-35.0	-34.0	1.0	SE	45	(150, 150)	0.28	0.28	0.75
5	24	True	j	f	0.1966521998401731	0	-35.0	-34.0	1.0	NW	45	(150, 150)	0.28	0.28	0.75
5	24	True	f	j	0.2211974000092595	0	-35.0	-36.0	-1.0	NW	45	(150, 150)	0.28	0.28	0.75
5	24	True	j	j	0.1632014999631792	1	-35.0	-34.0	1.0	SE	45	(150, 150)	0.28	0.28	0.75
5	24	True	j	j	0.211323499912396	1	-35.0	-34.0	1.0	SE	45	(150, 150)	0.28	0.28	0.75
5	24	True	j	j	0.1440122998319566	1	-35.0	-34.0	1.0	SE	45	(150, 150)	0.28	0.28	0.75
5	24	True	j	j	0.2202747999690473	1	-35.0	-34.0	1.0	SE	45	(150, 150)	0.28	0.28	0.75
5	24	True	j	j	0.3516063001006841	1	-35.0	-34.0	1.0	NW	45	(150, 150)	0.28	0.28	0.75
5	24	True	f	f	0.7263584998436272	1	-35.0	-36.0	-1.0	NW	45	(150, 150)	0.28	0.28	0.75
5	24	True	f	f	0.2381919999606907	1	-35.0	-36.0	-1.0	NW	45	(150, 150)	0.28	0.28	0.75
5	24	True	j	j	0.2267259999644011	1	-35.0	-34.0	1.0	NW	45	(150, 150)	0.28	0.28	0.75
5	24	True	f	j	0.0680159002076834	0	-35.0	-36.0	-1.0	NW	45	(150, 150)	0.28	0.28	0.75
5	24	True	j	j	0.2767577001359314	1	-35.0	-34.0	1.0	NW	45	(150, 150)	0.28	0.28	0.75
5	24	True	f	f	0.2105426997877657	1	-35.0	-36.0	-1.0	NW	45	(150, 150)	0.28	0.28	0.75
5	24	True	f	f	0.119381699943915	1	-35.0	-36.0	-1.0	SE	45	(150, 150)	0.28	0.28	0.75
5	24	True	f	f	0.4792096000164747	1	-35.0	-36.0	-1.0	NW	45	(150, 150)	0.28	0.28	0.75
5	24	True	f	f	0.1864042999222874	1	-35.0	-36.0	-1.0	NW	45	(150, 150)	0.28	0.28	0.75
5	24	True	j	f	0.071189200039953	0	-35.0	-34.0	1.0	SE	45	(150, 150)	0.28	0.28	0.75
5	24	True	f	f	0.1546010000165552	1	-35.0	-36.0	-1.0	SE	45	(150, 150)	0.28	0.28	0.75
5	24	True	f	j	0.2192852001171559	0	-35.0	-36.0	-1.0	SE	45	(150, 150)	0.28	0.28	0.75
5	24	True	j	j	0.3481352999806404	1	-35.0	-34.0	1.0	NW	45	(150, 150)	0.28	0.28	0.75
5	24	True	j	f	0.2379437000490725	0	-35.0	-34.0	1.0	SE	45	(150, 150)	0.28	0.28	0.75
5	24	True	f	j	0.182416999945417	0	-35.0	-36.0	-1.0	SE	45	(150, 150)	0.28	0.28	0.75
5	24	True	f	f	0.2183543001301586	1	-35.0	-36.0	-1.0	NW	45	(150, 150)	0.28	0.28	0.75
5	24	True	j	j	0.1691046000923961	1	-35.0	-34.0	1.0	NW	45	(150, 150)	0.28	0.28	0.75
5	24	True	f	f	0.155645600054413	1	-35.0	-36.0	-1.0	SE	45	(150, 150)	0.28	0.28	0.75
5	24	True	j	j	0.2889926999341696	1	-35.0	-34.0	1.0	NW	45	(150, 150)	0.28	0.28	0.75
5	24	True	j	f	0.2200245000422001	0	-35.0	-34.0	1.0	NW	45	(150, 150)	0.28	0.28	0.75
5	24	True	j	j	0.252297299914062	1	-35.0	-34.0	1.0	SE	45	(150, 150)	0.28	0.28	0.75
5	24	True	f	f	0.2082199000287801	1	-35.0	-36.0	-1.0	SE	45	(150, 150)	0.28	0.28	0.75
5	24	True	j	j	0.1868529999628663	1	-35.0	-34.0	1.0	NW	45	(150, 150)	0.28	0.28	0.75
5	24	True	j	j	0.2489785000216215	1	-35.0	-34.0	1.0	SE	45	(150, 150)	0.28	0.28	0.75
5	24	True	j	j	0.2700703002046793	1	-35.0	-34.0	1.0	SE	45	(150, 150)	0.28	0.28	0.75
5	24	True	f	f	0.2655042998958379	1	-35.0	-36.0	-1.0	NW	45	(150, 150)	0.28	0.28	0.75
5	24	True	f	j	0.2611811000388115	0	-35.0	-36.0	-1.0	SE	45	(150, 150)	0.28	0.28	0.75
5	24	True	j	f	0.178833199897781	0	-35.0	-34.0	1.0	NW	45	(150, 150)	0.28	0.28	0.75
5	24	True	f	f	0.1598110999912023	1	-35.0	-36.0	-1.0	NW	45	(150, 150)	0.28	0.28	0.75
5	24	True	f	j	0.2857316001318395	0	-35.0	-36.0	-1.0	SE	45	(150, 150)	0.28	0.28	0.75
5	24	True	j	f	0.1840659999288618	0	-35.0	-34.0	1.0	NW	45	(150, 150)	0.28	0.28	0.75
5	24	True	f	j	0.2320709999185055	0	-35.0	-36.0	-1.0	NW	45	(150, 150)	0.28	0.28	0.75
5	24	True	j	j	0.1031318998429924	1	-35.0	-34.0	1.0	SE	45	(150, 150)	0.28	0.28	0.75
5	24	True	f	f	0.4798273998312652	1	-35.0	-36.0	-1.0	SE	45	(150, 150)	0.28	0.28	0.75
5	24	True	j	j	0.2075553000904619	1	-35.0	-34.0	1.0	SE	45	(150, 150)	0.28	0.28	0.75
5	24	True	f	f	0.3473376999609172	1	-35.0	-36.0	-1.0	SE	45	(150, 150)	0.28	0.28	0.75
5	24	True	j	j	0.8201693000737578	1	-35.0	-34.0	1.0	SE	45	(150, 150)	0.28	0.28	0.75
5	24	True	f	f	0.1814697000663727	1	-35.0	-36.0	-1.0	NW	45	(150, 150)	0.28	0.28	0.75
5	24	True	f	f	0.7444605000782758	1	-35.0	-36.0	-1.0	SE	45	(150, 150)	0.28	0.28	0.75
5	24	True	f	j	0.0907181999646127	0	-35.0	-36.0	-1.0	NW	45	(150, 150)	0.28	0.28	0.75
5	24	True	f	f	0.2333909999579191	1	-35.0	-36.0	-1.0	NW	45	(150, 150)	0.28	0.28	0.75
5	24	True	j	f	0.2574390000663697	0	-35.0	-34.0	1.0	SE	45	(150, 150)	0.28	0.28	0.75
5	24	True	f	f	0.1464313000906258	1	-35.0	-36.0	-1.0	NW	45	(150, 150)	0.28	0.28	0.75
5	24	True	f	j	0.2982685000170022	0	-35.0	-36.0	-1.0	SE	45	(150, 150)	0.28	0.28	0.75
5	24	True	f	f	0.2479528000112623	1	-35.0	-36.0	-1.0	NW	45	(150, 150)	0.28	0.28	0.75
5	24	True	j	j	0.2838791001122445	1	-35.0	-34.0	1.0	SE	45	(150, 150)	0.28	0.28	0.75
5	24	True	f	f	0.1199860000051558	1	-35.0	-36.0	-1.0	SE	45	(150, 150)	0.28	0.28	0.75
5	24	True	j	f	0.1706121999304741	0	-35.0	-34.0	1.0	NW	45	(150, 150)	0.28	0.28	0.75
5	24	True	j	f	0.2443228000774979	0	-35.0	-34.0	1.0	SE	45	(150, 150)	0.28	0.28	0.75
5	24	True	j	j	0.0174789000302553	1	-35.0	-34.0	1.0	SE	45	(150, 150)	0.28	0.28	0.75
5	24	True	f	j	0.2042696001008153	0	-35.0	-36.0	-1.0	SE	45	(150, 150)	0.28	0.28	0.75
5	24	True	j	j	0.194593199994415	1	-35.0	-34.0	1.0	SE	45	(150, 150)	0.28	0.28	0.75
5	24	True	j	j	0.2505671000108123	1	-35.0	-34.0	1.0	NW	45	(150, 150)	0.28	0.28	0.75
5	24	True	j	j	0.2482590000145137	1	-35.0	-34.0	1.0	NW	45	(150, 150)	0.28	0.28	0.75
5	24	True	j	j	0.0918783999513834	1	-35.0	-34.0	1.0	SE	45	(150, 150)	0.28	0.28	0.75
5	24	True	f	j	0.2057858000043779	0	-35.0	-36.0	-1.0	SE	45	(150, 150)	0.28	0.28	0.75
5	24	True	f	j	0.1927049998193979	0	-35.0	-36.0	-1.0	NW	45	(150, 150)	0.28	0.28	0.75
5	24	True	j	j	0.1397778000682592	1	-35.0	-34.0	1.0	SE	45	(150, 150)	0.28	0.28	0.75
5	24	True	f	f	0.1648010998032987	1	-35.0	-36.0	-1.0	NW	45	(150, 150)	0.28	0.28	0.75
5	24	True	j	j	0.2332104998640716	1	-35.0	-34.0	1.0	SE	45	(150, 150)	0.28	0.28	0.75
5	24	True	f	j	0.1976534000132233	0	-35.0	-36.0	-1.0	SE	45	(150, 150)	0.28	0.28	0.75
5	24	True	j	j	0.2622751998715102	1	-35.0	-34.0	1.0	SE	45	(150, 150)	0.28	0.28	0.75
5	24	True	f	j	0.2390373998787254	0	-35.0	-36.0	-1.0	NW	45	(150, 150)	0.28	0.28	0.75
5	24	True	f	f	0.206056100083515	1	-35.0	-36.0	-1.0	NW	45	(150, 150)	0.28	0.28	0.75
5	24	True	f	f	0.1782573000527918	1	-35.0	-36.0	-1.0	SE	45	(150, 150)	0.28	0.28	0.75
5	24	True	f	f	0.2742886000778526	1	-35.0	-36.0	-1.0	SE	45	(150, 150)	0.28	0.28	0.75
5	24	True	j	j	0.3611318999901414	1	-35.0	-34.0	1.0	NW	45	(150, 150)	0.28	0.28	0.75
5	24	True	j	j	0.2451662002131343	1	-35.0	-34.0	1.0	SE	45	(150, 150)	0.28	0.28	0.75
5	24	True	j	j	0.2006413000635802	1	-35.0	-34.0	1.0	NW	45	(150, 150)	0.28	0.28	0.75
5	24	True	f	j	0.2268691998906433	0	-35.0	-36.0	-1.0	NW	45	(150, 150)	0.28	0.28	0.75
5	24	True	j	j	0.0199925999622792	1	-35.0	-34.0	1.0	SE	45	(150, 150)	0.28	0.28	0.75
5	24	True	j	f	0.2571588999126106	0	-35.0	-34.0	1.0	NW	45	(150, 150)	0.28	0.28	0.75
5	24	True	j	j	0.1870377999730408	1	-35.0	-34.0	1.0	NW	45	(150, 150)	0.28	0.28	0.75
5	24	True	f	f	0.2476997999474406	1	-35.0	-36.0	-1.0	NW	45	(150, 150)	0.28	0.28	0.75
5	24	True	f	j	0.1114898999221623	0	-35.0	-36.0	-1.0	NW	45	(150, 150)	0.28	0.28	0.75
5	24	True	j	j	0.2007327999453991	1	-35.0	-34.0	1.0	SE	45	(150, 150)	0.28	0.28	0.75
5	24	True	f	f	0.1738517000339925	1	-35.0	-36.0	-1.0	SE	45	(150, 150)	0.28	0.28	0.75
5	24	True	j	j	0.2586129000410437	1	-35.0	-34.0	1.0	NW	45	(150, 150)	0.28	0.28	0.75
5	24	True	f	j	0.2436034001875668	0	-35.0	-36.0	-1.0	SE	45	(150, 150)	0.28	0.28	0.75
5	24	True	j	j	0.1997750999871641	1	-35.0	-34.0	1.0	NW	45	(150, 150)	0.28	0.28	0.75
5	24	True	j	f	0.2265451999846846	0	-35.0	-34.0	1.0	NW	45	(150, 150)	0.28	0.28	0.75
5	24	True	j	j	0.2500044000335037	1	-35.0	-34.0	1.0	SE	45	(150, 150)	0.28	0.28	0.75
5	24	True	f	f	0.2665277000050992	1	-35.0	-36.0	-1.0	SE	45	(150, 150)	0.28	0.28	0.75
5	24	True	j	j	0.2387091999407857	1	-35.0	-34.0	1.0	SE	45	(150, 150)	0.28	0.28	0.75
5	24	True	j	j	0.1984959000255912	1	-35.0	-34.0	1.0	NW	45	(150, 150)	0.28	0.28	0.75
5	24	True	f	j	0.3831556998193264	0	-35.0	-36.0	-1.0	SE	45	(150, 150)	0.28	0.28	0.75
5	24	True	f	f	0.2025153001304716	1	-35.0	-36.0	-1.0	NW	45	(150, 150)	0.28	0.28	0.75
5	24	True	f	j	0.2174682999029755	0	-35.0	-36.0	-1.0	SE	45	(150, 150)	0.28	0.28	0.75
5	24	True	f	f	0.1802423000335693	1	-35.0	-36.0	-1.0	NW	45	(150, 150)	0.28	0.28	0.75
5	24	True	f	f	0.2674521999433636	1	-35.0	-36.0	-1.0	NW	45	(150, 150)	0.28	0.28	0.75
5	24	True	j	j	0.199405699968338	1	-35.0	-34.0	1.0	SE	45	(150, 150)	0.28	0.28	0.75
5	24	True	f	j	0.2168282000347972	0	-35.0	-36.0	-1.0	NW	45	(150, 150)	0.28	0.28	0.75
5	24	True	j	j	0.3610300000291317	1	-35.0	-34.0	1.0	SE	45	(150, 150)	0.28	0.28	0.75
5	24	True	f	f	0.2676943999249488	1	-35.0	-36.0	-1.0	SE	45	(150, 150)	0.28	0.28	0.75
5	24	True	f	f	0.2321561998687684	1	-35.0	-36.0	-1.0	NW	45	(150, 150)	0.28	0.28	0.75
5	24	True	j	f	0.6876362001057714	0	-35.0	-34.0	1.0	SE	45	(150, 150)	0.28	0.28	0.75
5	24	True	f	f	0.2063722999300807	1	-35.0	-36.0	-1.0	NW	45	(150, 150)	0.28	0.28	0.75
5	24	True	j	j	0.0869044000282883	1	-35.0	-34.0	1.0	NW	45	(150, 150)	0.28	0.28	0.75
5	24	True	j	j	0.2155684998724609	1	-35.0	-34.0	1.0	NW	45	(150, 150)	0.28	0.28	0.75
5	24	True	f	f	0.1883437000215053	1	-35.0	-36.0	-1.0	SE	45	(150, 150)	0.28	0.28	0.75
5	24	True	f	j	0.1469082001131028	0	-35.0	-36.0	-1.0	SE	45	(150, 150)	0.28	0.28	0.75
5	24	True	f	f	0.2617699999827891	1	-35.0	-36.0	-1.0	SE	45	(150, 150)	0.28	0.28	0.75
5	24	True	j	j	0.0340009001083672	1	-35.0	-34.0	1.0	SE	45	(150, 150)	0.28	0.28	0.75
5	24	True	j	j	1.23194620013237	1	-35.0	-34.0	1.0	SE	45	(150, 150)	0.28	0.28	0.75
5	24	True	f	f	0.2282303001265972	1	-35.0	-36.0	-1.0	NW	45	(150, 150)	0.28	0.28	0.75
5	24	True	j	j	0.2488418000284582	1	-35.0	-34.0	1.0	SE	45	(150, 150)	0.28	0.28	0.75
5	24	True	j	j	0.2175308000296354	1	-35.0	-34.0	1.0	NW	45	(150, 150)	0.28	0.28	0.75
5	24	True	f	j	0.1958726001903414	0	-35.0	-36.0	-1.0	NW	45	(150, 150)	0.28	0.28	0.75
5	24	True	f	j	0.3602917001117021	0	-35.0	-36.0	-1.0	NW	45	(150, 150)	0.28	0.28	0.75
5	24	True	j	j	0.2438393000047654	1	-35.0	-34.0	1.0	SE	45	(150, 150)	0.28	0.28	0.75
5	24	True	j	j	0.2364591001532971	1	-35.0	-34.0	1.0	SE	45	(150, 150)	0.28	0.28	0.75
5	24	True	j	f	0.2148237999062985	0	-35.0	-34.0	1.0	NW	45	(150, 150)	0.28	0.28	0.75
5	24	True	f	j	0.0671759999822825	0	-35.0	-36.0	-1.0	SE	45	(150, 150)	0.28	0.28	0.75
5	24	True	f	f	0.4217991000041365	1	-35.0	-36.0	-1.0	NW	45	(150, 150)	0.28	0.28	0.75
5	24	True	j	j	0.2278599001001566	1	-35.0	-34.0	1.0	NW	45	(150, 150)	0.28	0.28	0.75
5	24	True	f	f	0.0391897000372409	1	-35.0	-36.0	-1.0	SE	45	(150, 150)	0.28	0.28	0.75
