# Supplementary material for: The curriculum effect in visual learning: The role of readout dimensionality
Source: PLoS Comput Biol. 2026 Jul 24;22(7):e1014553. doi: 10.1371/journal.pcbi.1014553 (PMC13432104; doi:10.1371/journal.pcbi.1014553)
Supplement: S1 Data — (ZIP) [file pcbi.1014553.s009.zip › Data_Final_for_Repository/Sequential_subjects/Subject005/20241130_Subject005_SEQ_Day_2.csv]

Participant ID	Age	Train	Correct Response	Response	Response time (s)	Correct	Reference Angle (deg)	Orientation (deg)	Angle Separation (deg)	Corner	Viewing Distance (cm)	Stimulus Size (px)	Fixation Time	Probe Time	Cue Time
5	24	True	j	f	0.3005995999556035	0	-35.0	-30.0	5.0	SE	45	(150, 150)	0.28	0.28	0.75
5	24	True	j	j	0.4246482001617551	1	-35.0	-30.0	5.0	SE	45	(150, 150)	0.28	0.28	0.75
5	24	True	f	f	0.3454554998315871	1	-35.0	-40.0	-5.0	SE	45	(150, 150)	0.28	0.28	0.75
5	24	True	f	j	0.3916471998672932	0	-35.0	-40.0	-5.0	SE	45	(150, 150)	0.28	0.28	0.75
5	24	True	j	j	0.2449602999258786	1	-35.0	-30.0	5.0	NW	45	(150, 150)	0.28	0.28	0.75
5	24	True	j	j	0.2286193000618368	1	-35.0	-30.0	5.0	NW	45	(150, 150)	0.28	0.28	0.75
5	24	True	f	f	0.2830558000132441	1	-35.0	-40.0	-5.0	SE	45	(150, 150)	0.28	0.28	0.75
5	24	True	j	j	0.2345978999510407	1	-35.0	-30.0	5.0	SE	45	(150, 150)	0.28	0.28	0.75
5	24	True	f	f	0.2751678999047726	1	-35.0	-40.0	-5.0	NW	45	(150, 150)	0.28	0.28	0.75
5	24	True	f	f	0.2291734002064913	1	-35.0	-40.0	-5.0	SE	45	(150, 150)	0.28	0.28	0.75
5	24	True	j	j	0.133404399966821	1	-35.0	-30.0	5.0	SE	45	(150, 150)	0.28	0.28	0.75
5	24	True	j	j	0.1042016001883894	1	-35.0	-30.0	5.0	NW	45	(150, 150)	0.28	0.28	0.75
5	24	True	j	j	0.2325285000260919	1	-35.0	-30.0	5.0	NW	45	(150, 150)	0.28	0.28	0.75
5	24	True	f	f	0.8855549001600593	1	-35.0	-40.0	-5.0	SE	45	(150, 150)	0.28	0.28	0.75
5	24	True	f	f	0.237197799840942	1	-35.0	-40.0	-5.0	NW	45	(150, 150)	0.28	0.28	0.75
5	24	True	f	j	0.242862100014463	0	-35.0	-40.0	-5.0	NW	45	(150, 150)	0.28	0.28	0.75
5	24	True	j	j	0.1402075998485088	1	-35.0	-30.0	5.0	NW	45	(150, 150)	0.28	0.28	0.75
5	24	True	f	f	0.1049674001988023	1	-35.0	-40.0	-5.0	SE	45	(150, 150)	0.28	0.28	0.75
5	24	True	j	j	0.226924099959433	1	-35.0	-30.0	5.0	NW	45	(150, 150)	0.28	0.28	0.75
5	24	True	f	j	0.0527712001930922	0	-35.0	-40.0	-5.0	NW	45	(150, 150)	0.28	0.28	0.75
5	24	True	j	j	0.3341963000129908	1	-35.0	-30.0	5.0	SE	45	(150, 150)	0.28	0.28	0.75
5	24	True	j	j	0.1395576000213623	1	-35.0	-30.0	5.0	NW	45	(150, 150)	0.28	0.28	0.75
5	24	True	f	f	0.1643155999481678	1	-35.0	-40.0	-5.0	NW	45	(150, 150)	0.28	0.28	0.75
5	24	True	f	f	0.2440553000196814	1	-35.0	-40.0	-5.0	NW	45	(150, 150)	0.28	0.28	0.75
5	24	True	j	j	0.1884481001179665	1	-35.0	-30.0	5.0	SE	45	(150, 150)	0.28	0.28	0.75
5	24	True	j	j	0.1963269000407308	1	-35.0	-30.0	5.0	SE	45	(150, 150)	0.28	0.28	0.75
5	24	True	j	j	0.1716977001633495	1	-35.0	-30.0	5.0	NW	45	(150, 150)	0.28	0.28	0.75
5	24	True	j	j	0.2436026998329907	1	-35.0	-30.0	5.0	SE	45	(150, 150)	0.28	0.28	0.75
5	24	True	j	j	0.0823431999888271	1	-35.0	-30.0	5.0	SE	45	(150, 150)	0.28	0.28	0.75
5	24	True	j	j	0.1696960998233407	1	-35.0	-30.0	5.0	SE	45	(150, 150)	0.28	0.28	0.75
5	24	True	j	j	0.2045064000412821	1	-35.0	-30.0	5.0	NW	45	(150, 150)	0.28	0.28	0.75
5	24	True	j	j	0.2629172999877482	1	-35.0	-30.0	5.0	SE	45	(150, 150)	0.28	0.28	0.75
5	24	True	f	f	0.2314766000490635	1	-35.0	-40.0	-5.0	NW	45	(150, 150)	0.28	0.28	0.75
5	24	True	f	f	0.2963827999774366	1	-35.0	-40.0	-5.0	SE	45	(150, 150)	0.28	0.28	0.75
5	24	True	f	f	0.2480279000010341	1	-35.0	-40.0	-5.0	SE	45	(150, 150)	0.28	0.28	0.75
5	24	True	f	f	0.2311785998754203	1	-35.0	-40.0	-5.0	SE	45	(150, 150)	0.28	0.28	0.75
5	24	True	j	j	0.1497859999071806	1	-35.0	-30.0	5.0	NW	45	(150, 150)	0.28	0.28	0.75
5	24	True	j	j	0.2093921999912709	1	-35.0	-30.0	5.0	NW	45	(150, 150)	0.28	0.28	0.75
5	24	True	j	j	0.2137249000370502	1	-35.0	-30.0	5.0	SE	45	(150, 150)	0.28	0.28	0.75
5	24	True	j	j	0.2063240001443773	1	-35.0	-30.0	5.0	NW	45	(150, 150)	0.28	0.28	0.75
5	24	True	j	j	0.2517889998853206	1	-35.0	-30.0	5.0	SE	45	(150, 150)	0.28	0.28	0.75
5	24	True	f	f	0.2475252000149339	1	-35.0	-40.0	-5.0	SE	45	(150, 150)	0.28	0.28	0.75
5	24	True	j	j	0.2352890998590737	1	-35.0	-30.0	5.0	SE	45	(150, 150)	0.28	0.28	0.75
5	24	True	j	j	0.2194437999278307	1	-35.0	-30.0	5.0	SE	45	(150, 150)	0.28	0.28	0.75
5	24	True	f	f	0.1971841999329626	1	-35.0	-40.0	-5.0	SE	45	(150, 150)	0.28	0.28	0.75
5	24	True	f	f	0.283730500144884	1	-35.0	-40.0	-5.0	NW	45	(150, 150)	0.28	0.28	0.75
5	24	True	j	j	0.2180242999456823	1	-35.0	-30.0	5.0	SE	45	(150, 150)	0.28	0.28	0.75
5	24	True	j	j	0.0682860999368131	1	-35.0	-30.0	5.0	SE	45	(150, 150)	0.28	0.28	0.75
5	24	True	f	f	0.2903563000727445	1	-35.0	-40.0	-5.0	NW	45	(150, 150)	0.28	0.28	0.75
5	24	True	f	f	0.1945376999210566	1	-35.0	-40.0	-5.0	NW	45	(150, 150)	0.28	0.28	0.75
5	24	True	j	j	0.191770999925211	1	-35.0	-30.0	5.0	NW	45	(150, 150)	0.28	0.28	0.75
5	24	True	j	j	0.1601825999096036	1	-35.0	-30.0	5.0	NW	45	(150, 150)	0.28	0.28	0.75
5	24	True	j	j	0.188895900035277	1	-35.0	-30.0	5.0	SE	45	(150, 150)	0.28	0.28	0.75
5	24	True	f	f	0.2086660000495612	1	-35.0	-40.0	-5.0	SE	45	(150, 150)	0.28	0.28	0.75
5	24	True	f	f	0.2524230000562966	1	-35.0	-40.0	-5.0	NW	45	(150, 150)	0.28	0.28	0.75
5	24	True	j	j	0.1220472001004964	1	-35.0	-30.0	5.0	NW	45	(150, 150)	0.28	0.28	0.75
5	24	True	f	f	0.2650899000000208	1	-35.0	-40.0	-5.0	NW	45	(150, 150)	0.28	0.28	0.75
5	24	True	j	j	0.2205948999617248	1	-35.0	-30.0	5.0	SE	45	(150, 150)	0.28	0.28	0.75
5	24	True	j	j	0.2121841998305171	1	-35.0	-30.0	5.0	SE	45	(150, 150)	0.28	0.28	0.75
5	24	True	f	f	0.1889031999744475	1	-35.0	-40.0	-5.0	NW	45	(150, 150)	0.28	0.28	0.75
5	24	True	j	j	0.2335686001460999	1	-35.0	-30.0	5.0	NW	45	(150, 150)	0.28	0.28	0.75
5	24	True	j	j	0.2611411998514086	1	-35.0	-30.0	5.0	SE	45	(150, 150)	0.28	0.28	0.75
5	24	True	f	f	0.074086399981752	1	-35.0	-40.0	-5.0	SE	45	(150, 150)	0.28	0.28	0.75
5	24	True	j	j	0.2289644998963922	1	-35.0	-30.0	5.0	SE	45	(150, 150)	0.28	0.28	0.75
5	24	True	j	j	0.093414600007236	1	-35.0	-30.0	5.0	SE	45	(150, 150)	0.28	0.28	0.75
5	24	True	j	j	0.2271916999015957	1	-35.0	-30.0	5.0	NW	45	(150, 150)	0.28	0.28	0.75
5	24	True	f	f	0.227556400001049	1	-35.0	-40.0	-5.0	SE	45	(150, 150)	0.28	0.28	0.75
5	24	True	f	f	0.2478618999011814	1	-35.0	-40.0	-5.0	SE	45	(150, 150)	0.28	0.28	0.75
5	24	True	j	j	0.0645267001818865	1	-35.0	-30.0	5.0	SE	45	(150, 150)	0.28	0.28	0.75
5	24	True	f	j	0.1846121998969465	0	-35.0	-40.0	-5.0	NW	45	(150, 150)	0.28	0.28	0.75
5	24	True	j	j	0.2498231001663953	1	-35.0	-30.0	5.0	SE	45	(150, 150)	0.28	0.28	0.75
5	24	True	f	f	0.2483572999481111	1	-35.0	-40.0	-5.0	SE	45	(150, 150)	0.28	0.28	0.75
5	24	True	f	j	0.2817317999433726	0	-35.0	-40.0	-5.0	NW	45	(150, 150)	0.28	0.28	0.75
5	24	True	f	f	0.4247109000571072	1	-35.0	-40.0	-5.0	SE	45	(150, 150)	0.28	0.28	0.75
5	24	True	f	f	0.3332768999971449	1	-35.0	-40.0	-5.0	NW	45	(150, 150)	0.28	0.28	0.75
5	24	True	j	j	0.2793358999770134	1	-35.0	-30.0	5.0	NW	45	(150, 150)	0.28	0.28	0.75
5	24	True	f	j	0.2074472000822425	0	-35.0	-40.0	-5.0	SE	45	(150, 150)	0.28	0.28	0.75
5	24	True	f	f	0.2093777998816222	1	-35.0	-40.0	-5.0	SE	45	(150, 150)	0.28	0.28	0.75
5	24	True	j	j	0.2128268999513238	1	-35.0	-30.0	5.0	SE	45	(150, 150)	0.28	0.28	0.75
5	24	True	f	f	0.0368798000272363	1	-35.0	-40.0	-5.0	NW	45	(150, 150)	0.28	0.28	0.75
5	24	True	f	f	1.1869677999056876	1	-35.0	-40.0	-5.0	NW	45	(150, 150)	0.28	0.28	0.75
5	24	True	f	f	0.2405000000726431	1	-35.0	-40.0	-5.0	NW	45	(150, 150)	0.28	0.28	0.75
5	24	True	f	f	0.2124235997907817	1	-35.0	-40.0	-5.0	NW	45	(150, 150)	0.28	0.28	0.75
5	24	True	f	f	0.2316385998856276	1	-35.0	-40.0	-5.0	NW	45	(150, 150)	0.28	0.28	0.75
5	24	True	f	f	0.2191123999655246	1	-35.0	-40.0	-5.0	NW	45	(150, 150)	0.28	0.28	0.75
5	24	True	f	f	0.2554528000764549	1	-35.0	-40.0	-5.0	NW	45	(150, 150)	0.28	0.28	0.75
5	24	True	j	j	0.0444775000214576	1	-35.0	-30.0	5.0	NW	45	(150, 150)	0.28	0.28	0.75
5	24	True	f	f	0.1542955001350492	1	-35.0	-40.0	-5.0	NW	45	(150, 150)	0.28	0.28	0.75
5	24	True	f	j	0.2219338999129831	0	-35.0	-40.0	-5.0	SE	45	(150, 150)	0.28	0.28	0.75
5	24	True	j	j	0.0973960999399423	1	-35.0	-30.0	5.0	NW	45	(150, 150)	0.28	0.28	0.75
5	24	True	j	j	0.1784858999308198	1	-35.0	-30.0	5.0	NW	45	(150, 150)	0.28	0.28	0.75
5	24	True	f	f	0.0750110000371933	1	-35.0	-40.0	-5.0	SE	45	(150, 150)	0.28	0.28	0.75
5	24	True	j	j	0.1332488001789897	1	-35.0	-30.0	5.0	SE	45	(150, 150)	0.28	0.28	0.75
5	24	True	j	j	0.0160797999706119	1	-35.0	-30.0	5.0	NW	45	(150, 150)	0.28	0.28	0.75
5	24	True	j	j	0.1919086000416427	1	-35.0	-30.0	5.0	NW	45	(150, 150)	0.28	0.28	0.75
5	24	True	j	j	0.1566669000312686	1	-35.0	-30.0	5.0	SE	45	(150, 150)	0.28	0.28	0.75
5	24	True	j	j	0.0249273001682013	1	-35.0	-30.0	5.0	SE	45	(150, 150)	0.28	0.28	0.75
5	24	True	f	f	0.0825829999521374	1	-35.0	-40.0	-5.0	SE	45	(150, 150)	0.28	0.28	0.75
5	24	True	j	j	0.2603703001514077	1	-35.0	-30.0	5.0	SE	45	(150, 150)	0.28	0.28	0.75
5	24	True	f	f	0.2149008000269532	1	-35.0	-40.0	-5.0	SE	45	(150, 150)	0.28	0.28	0.75
5	24	True	f	f	0.0103258001618087	1	-35.0	-40.0	-5.0	NW	45	(150, 150)	0.28	0.28	0.75
5	24	True	f	f	0.2472920999862253	1	-35.0	-40.0	-5.0	NW	45	(150, 150)	0.28	0.28	0.75
5	24	True	f	f	0.0963838999159634	1	-35.0	-40.0	-5.0	NW	45	(150, 150)	0.28	0.28	0.75
5	24	True	j	j	0.0154071999713778	1	-35.0	-30.0	5.0	NW	45	(150, 150)	0.28	0.28	0.75
5	24	True	j	j	0.2418742999434471	1	-35.0	-30.0	5.0	SE	45	(150, 150)	0.28	0.28	0.75
5	24	True	f	f	0.1349547000136226	1	-35.0	-40.0	-5.0	SE	45	(150, 150)	0.28	0.28	0.75
5	24	True	f	f	0.1877025999128818	1	-35.0	-40.0	-5.0	SE	45	(150, 150)	0.28	0.28	0.75
5	24	True	j	j	0.1331086999271065	1	-35.0	-30.0	5.0	SE	45	(150, 150)	0.28	0.28	0.75
5	24	True	j	j	0.1795429999474436	1	-35.0	-30.0	5.0	SE	45	(150, 150)	0.28	0.28	0.75
5	24	True	j	j	0.1205684000160545	1	-35.0	-30.0	5.0	SE	45	(150, 150)	0.28	0.28	0.75
5	24	True	j	j	0.0775899000000208	1	-35.0	-30.0	5.0	NW	45	(150, 150)	0.28	0.28	0.75
5	24	True	f	f	0.2122300998307764	1	-35.0	-40.0	-5.0	SE	45	(150, 150)	0.28	0.28	0.75
5	24	True	f	f	0.1743492998648435	1	-35.0	-40.0	-5.0	NW	45	(150, 150)	0.28	0.28	0.75
5	24	True	f	f	0.2773422999307513	1	-35.0	-40.0	-5.0	NW	45	(150, 150)	0.28	0.28	0.75
5	24	True	f	f	0.2144412999041378	1	-35.0	-40.0	-5.0	NW	45	(150, 150)	0.28	0.28	0.75
5	24	True	f	f	0.0458417998161166	1	-35.0	-40.0	-5.0	NW	45	(150, 150)	0.28	0.28	0.75
5	24	True	f	f	0.0900615998543798	1	-35.0	-40.0	-5.0	NW	45	(150, 150)	0.28	0.28	0.75
5	24	True	j	j	0.1059248000383377	1	-35.0	-30.0	5.0	NW	45	(150, 150)	0.28	0.28	0.75
5	24	True	j	j	0.1552730998955667	1	-35.0	-30.0	5.0	SE	45	(150, 150)	0.28	0.28	0.75
5	24	True	j	j	0.050983500201255	1	-35.0	-30.0	5.0	SE	45	(150, 150)	0.28	0.28	0.75
5	24	True	f	f	0.2179002000484615	1	-35.0	-40.0	-5.0	SE	45	(150, 150)	0.28	0.28	0.75
5	24	True	j	j	0.1654456998221576	1	-35.0	-30.0	5.0	SE	45	(150, 150)	0.28	0.28	0.75
5	24	True	j	j	0.2842315000016242	1	-35.0	-30.0	5.0	SE	45	(150, 150)	0.28	0.28	0.75
5	24	True	j	j	0.1683487000409513	1	-35.0	-30.0	5.0	NW	45	(150, 150)	0.28	0.28	0.75
5	24	True	f	f	0.1961201999802142	1	-35.0	-40.0	-5.0	NW	45	(150, 150)	0.28	0.28	0.75
5	24	True	f	f	0.2175702999811619	1	-35.0	-40.0	-5.0	NW	45	(150, 150)	0.28	0.28	0.75
5	24	True	f	f	0.0506813998799771	1	-35.0	-40.0	-5.0	SE	45	(150, 150)	0.28	0.28	0.75
5	24	True	j	j	0.2779198999051004	1	-35.0	-30.0	5.0	SE	45	(150, 150)	0.28	0.28	0.75
5	24	True	f	f	0.0923866999801248	1	-35.0	-40.0	-5.0	SE	45	(150, 150)	0.28	0.28	0.75
5	24	True	j	j	0.066251799929887	1	-35.0	-30.0	5.0	NW	45	(150, 150)	0.28	0.28	0.75
5	24	True	j	j	0.2183852999005466	1	-35.0	-30.0	5.0	SE	45	(150, 150)	0.28	0.28	0.75
5	24	True	f	j	0.1772752001415938	0	-35.0	-40.0	-5.0	SE	45	(150, 150)	0.28	0.28	0.75
5	24	True	j	j	0.2512318999506533	1	-35.0	-30.0	5.0	SE	45	(150, 150)	0.28	0.28	0.75
5	24	True	j	j	0.1448911000043153	1	-35.0	-30.0	5.0	NW	45	(150, 150)	0.28	0.28	0.75
5	24	True	f	f	0.2018230999819934	1	-35.0	-40.0	-5.0	NW	45	(150, 150)	0.28	0.28	0.75
5	24	True	f	f	0.0602522999979555	1	-35.0	-40.0	-5.0	NW	45	(150, 150)	0.28	0.28	0.75
5	24	True	j	j	0.2594387999270111	1	-35.0	-30.0	5.0	SE	45	(150, 150)	0.28	0.28	0.75
5	24	True	f	f	0.049806899856776	1	-35.0	-40.0	-5.0	NW	45	(150, 150)	0.28	0.28	0.75
5	24	True	j	j	0.1478786999359727	1	-35.0	-30.0	5.0	NW	45	(150, 150)	0.28	0.28	0.75
5	24	True	f	f	0.2364755000453442	1	-35.0	-40.0	-5.0	SE	45	(150, 150)	0.28	0.28	0.75
5	24	True	f	j	0.1995880999602377	0	-35.0	-40.0	-5.0	SE	45	(150, 150)	0.28	0.28	0.75
5	24	True	f	f	0.2439353000372648	1	-35.0	-40.0	-5.0	NW	45	(150, 150)	0.28	0.28	0.75
5	24	True	j	j	0.2358100998681038	1	-35.0	-30.0	5.0	SE	45	(150, 150)	0.28	0.28	0.75
5	24	True	f	f	0.0769147998653352	1	-35.0	-40.0	-5.0	SE	45	(150, 150)	0.28	0.28	0.75
5	24	True	f	f	0.2202749999705702	1	-35.0	-40.0	-5.0	NW	45	(150, 150)	0.28	0.28	0.75
5	24	True	f	f	0.2686431999318301	1	-35.0	-40.0	-5.0	SE	45	(150, 150)	0.28	0.28	0.75
5	24	True	f	f	0.1205699001438915	1	-35.0	-40.0	-5.0	SE	45	(150, 150)	0.28	0.28	0.75
5	24	True	f	f	0.2507500001229346	1	-35.0	-40.0	-5.0	NW	45	(150, 150)	0.28	0.28	0.75
5	24	True	j	j	0.21774150012061	1	-35.0	-30.0	5.0	SE	45	(150, 150)	0.28	0.28	0.75
5	24	True	j	j	0.0432657999917864	1	-35.0	-30.0	5.0	SE	45	(150, 150)	0.28	0.28	0.75
5	24	True	j	j	0.1631100999657064	1	-35.0	-30.0	5.0	SE	45	(150, 150)	0.28	0.28	0.75
5	24	True	j	j	0.1438657001126557	1	-35.0	-30.0	5.0	SE	45	(150, 150)	0.28	0.28	0.75
5	24	True	j	j	0.0520802999380975	1	-35.0	-30.0	5.0	SE	45	(150, 150)	0.28	0.28	0.75
5	24	True	f	f	0.0203493998851627	1	-35.0	-40.0	-5.0	NW	45	(150, 150)	0.28	0.28	0.75
5	24	True	f	f	0.2449803000781685	1	-35.0	-40.0	-5.0	NW	45	(150, 150)	0.28	0.28	0.75
5	24	True	f	f	0.1846531999763101	1	-35.0	-40.0	-5.0	SE	45	(150, 150)	0.28	0.28	0.75
5	24	True	f	f	0.7409864000510424	1	-35.0	-40.0	-5.0	NW	45	(150, 150)	0.28	0.28	0.75
5	24	True	f	f	0.1867976998910308	1	-35.0	-40.0	-5.0	NW	45	(150, 150)	0.28	0.28	0.75
5	24	True	f	f	0.2210755001287907	1	-35.0	-40.0	-5.0	NW	45	(150, 150)	0.28	0.28	0.75
5	24	True	j	j	0.230554899899289	1	-35.0	-30.0	5.0	SE	45	(150, 150)	0.28	0.28	0.75
5	24	True	j	f	0.2262775001581758	0	-35.0	-30.0	5.0	SE	45	(150, 150)	0.28	0.28	0.75
5	24	True	f	f	0.0957220999989658	1	-35.0	-40.0	-5.0	NW	45	(150, 150)	0.28	0.28	0.75
5	24	True	j	j	0.1075854001101106	1	-35.0	-30.0	5.0	NW	45	(150, 150)	0.28	0.28	0.75
5	24	True	f	f	0.2353723000269383	1	-35.0	-40.0	-5.0	SE	45	(150, 150)	0.28	0.28	0.75
5	24	True	j	j	0.1732177000958472	1	-35.0	-30.0	5.0	SE	45	(150, 150)	0.28	0.28	0.75
5	24	True	j	j	0.2019968000240624	1	-35.0	-30.0	5.0	SE	45	(150, 150)	0.28	0.28	0.75
5	24	True	f	f	0.0853069999720901	1	-35.0	-40.0	-5.0	SE	45	(150, 150)	0.28	0.28	0.75
5	24	True	j	j	0.2059623999521136	1	-35.0	-30.0	5.0	NW	45	(150, 150)	0.28	0.28	0.75
5	24	True	j	j	0.2713963999412954	1	-35.0	-30.0	5.0	NW	45	(150, 150)	0.28	0.28	0.75
5	24	True	f	f	0.1191020999103784	1	-35.0	-40.0	-5.0	NW	45	(150, 150)	0.28	0.28	0.75
5	24	True	f	f	0.0729344000574201	1	-35.0	-40.0	-5.0	NW	45	(150, 150)	0.28	0.28	0.75
5	24	True	j	j	0.214052899973467	1	-35.0	-30.0	5.0	SE	45	(150, 150)	0.28	0.28	0.75
5	24	True	f	f	0.2495527002029121	1	-35.0	-40.0	-5.0	NW	45	(150, 150)	0.28	0.28	0.75
5	24	True	j	j	0.1076322000008076	1	-35.0	-30.0	5.0	SE	45	(150, 150)	0.28	0.28	0.75
5	24	True	j	j	0.1715869999025017	1	-35.0	-30.0	5.0	SE	45	(150, 150)	0.28	0.28	0.75
5	24	True	f	f	0.1746961001772433	1	-35.0	-40.0	-5.0	SE	45	(150, 150)	0.28	0.28	0.75
5	24	True	f	f	0.2016710999887436	1	-35.0	-40.0	-5.0	SE	45	(150, 150)	0.28	0.28	0.75
5	24	True	j	j	0.0739862998016178	1	-35.0	-30.0	5.0	SE	45	(150, 150)	0.28	0.28	0.75
5	24	True	j	j	0.1957948000635951	1	-35.0	-30.0	5.0	NW	45	(150, 150)	0.28	0.28	0.75
5	24	True	f	f	0.2394956001080572	1	-35.0	-40.0	-5.0	SE	45	(150, 150)	0.28	0.28	0.75
5	24	True	j	j	0.2038894998840987	1	-35.0	-30.0	5.0	SE	45	(150, 150)	0.28	0.28	0.75
5	24	True	f	f	0.1601259000599384	1	-35.0	-40.0	-5.0	NW	45	(150, 150)	0.28	0.28	0.75
5	24	True	j	j	0.0300108001101762	1	-35.0	-30.0	5.0	NW	45	(150, 150)	0.28	0.28	0.75
5	24	True	f	f	0.2221588001120835	1	-35.0	-40.0	-5.0	SE	45	(150, 150)	0.28	0.28	0.75
5	24	True	f	f	0.1812899000942707	1	-35.0	-40.0	-5.0	NW	45	(150, 150)	0.28	0.28	0.75
5	24	True	f	f	0.293679199879989	1	-35.0	-40.0	-5.0	NW	45	(150, 150)	0.28	0.28	0.75
5	24	True	f	f	0.2490561997983604	1	-35.0	-40.0	-5.0	SE	45	(150, 150)	0.28	0.28	0.75
5	24	True	f	f	0.2114879000000655	1	-35.0	-40.0	-5.0	SE	45	(150, 150)	0.28	0.28	0.75
5	24	True	j	j	0.160534500144422	1	-35.0	-30.0	5.0	NW	45	(150, 150)	0.28	0.28	0.75
5	24	True	f	f	0.1964789999183267	1	-35.0	-40.0	-5.0	NW	45	(150, 150)	0.28	0.28	0.75
5	24	True	j	j	0.2500997998286038	1	-35.0	-30.0	5.0	SE	45	(150, 150)	0.28	0.28	0.75
5	24	True	j	j	0.0126314000226557	1	-35.0	-30.0	5.0	NW	45	(150, 150)	0.28	0.28	0.75
5	24	True	j	j	0.1728260000236332	1	-35.0	-30.0	5.0	SE	45	(150, 150)	0.28	0.28	0.75
5	24	True	j	j	0.0913984000217169	1	-35.0	-30.0	5.0	SE	45	(150, 150)	0.28	0.28	0.75
5	24	True	f	f	0.1721145000774413	1	-35.0	-40.0	-5.0	NW	45	(150, 150)	0.28	0.28	0.75
5	24	True	f	f	0.2348086999263614	1	-35.0	-40.0	-5.0	NW	45	(150, 150)	0.28	0.28	0.75
5	24	True	j	j	0.1852237998973578	1	-35.0	-30.0	5.0	NW	45	(150, 150)	0.28	0.28	0.75
5	24	True	f	f	0.2321965999435633	1	-35.0	-40.0	-5.0	NW	45	(150, 150)	0.28	0.28	0.75
5	24	True	j	j	0.2250043998938053	1	-35.0	-30.0	5.0	NW	45	(150, 150)	0.28	0.28	0.75
5	24	True	j	j	0.2496168999932706	1	-35.0	-30.0	5.0	NW	45	(150, 150)	0.28	0.28	0.75
5	24	True	f	f	0.2402674001641571	1	-35.0	-40.0	-5.0	NW	45	(150, 150)	0.28	0.28	0.75
5	24	True	f	f	0.7705033000092953	1	-35.0	-40.0	-5.0	NW	45	(150, 150)	0.28	0.28	0.75
5	24	True	j	j	0.2455154000781476	1	-35.0	-30.0	5.0	SE	45	(150, 150)	0.28	0.28	0.75
5	24	True	j	j	0.2543945000506937	1	-35.0	-30.0	5.0	NW	45	(150, 150)	0.28	0.28	0.75
5	24	True	j	j	0.1881015000399202	1	-35.0	-30.0	5.0	SE	45	(150, 150)	0.28	0.28	0.75
5	24	True	j	j	0.1767210001125931	1	-35.0	-30.0	5.0	SE	45	(150, 150)	0.28	0.28	0.75
5	24	True	f	f	0.0988918000366538	1	-35.0	-40.0	-5.0	SE	45	(150, 150)	0.28	0.28	0.75
5	24	True	j	j	0.2299761001486331	1	-35.0	-30.0	5.0	SE	45	(150, 150)	0.28	0.28	0.75
5	24	True	j	j	0.2306799001526087	1	-35.0	-30.0	5.0	SE	45	(150, 150)	0.28	0.28	0.75
5	24	True	f	f	0.2462478999514132	1	-35.0	-40.0	-5.0	NW	45	(150, 150)	0.28	0.28	0.75
5	24	True	j	j	0.1190724000334739	1	-35.0	-30.0	5.0	SE	45	(150, 150)	0.28	0.28	0.75
5	24	True	f	f	0.7116845999844372	1	-35.0	-40.0	-5.0	NW	45	(150, 150)	0.28	0.28	0.75
5	24	True	j	j	0.2298402001615613	1	-35.0	-30.0	5.0	NW	45	(150, 150)	0.28	0.28	0.75
5	24	True	j	j	0.16690139984712	1	-35.0	-30.0	5.0	SE	45	(150, 150)	0.28	0.28	0.75
5	24	True	f	f	0.2575112001504749	1	-35.0	-40.0	-5.0	SE	45	(150, 150)	0.28	0.28	0.75
5	24	True	f	f	0.2243228000588715	1	-35.0	-40.0	-5.0	SE	45	(150, 150)	0.28	0.28	0.75
5	24	True	f	j	0.2441297001205384	0	-35.0	-40.0	-5.0	SE	45	(150, 150)	0.28	0.28	0.75
5	24	True	j	j	0.0558140999637544	1	-35.0	-30.0	5.0	NW	45	(150, 150)	0.28	0.28	0.75
5	24	True	f	f	0.2223854002077132	1	-35.0	-40.0	-5.0	SE	45	(150, 150)	0.28	0.28	0.75
5	24	True	f	f	0.157916700001806	1	-35.0	-40.0	-5.0	SE	45	(150, 150)	0.28	0.28	0.75
5	24	True	j	j	0.1767837000079453	1	-35.0	-30.0	5.0	NW	45	(150, 150)	0.28	0.28	0.75
5	24	True	f	f	0.1652089999988675	1	-35.0	-40.0	-5.0	SE	45	(150, 150)	0.28	0.28	0.75
5	24	True	f	f	0.0103496999945491	1	-35.0	-40.0	-5.0	SE	45	(150, 150)	0.28	0.28	0.75
5	24	True	j	j	0.0748209999874234	1	-35.0	-30.0	5.0	NW	45	(150, 150)	0.28	0.28	0.75
5	24	True	f	f	0.2276242000516504	1	-35.0	-40.0	-5.0	SE	45	(150, 150)	0.28	0.28	0.75
5	24	True	j	j	0.1999098998494446	1	-35.0	-30.0	5.0	NW	45	(150, 150)	0.28	0.28	0.75
5	24	True	j	j	0.2464566999115049	1	-35.0	-30.0	5.0	NW	45	(150, 150)	0.28	0.28	0.75
5	24	True	j	j	0.0861236001364886	1	-35.0	-30.0	5.0	NW	45	(150, 150)	0.28	0.28	0.75
5	24	True	j	j	0.0940014000516384	1	-35.0	-30.0	5.0	NW	45	(150, 150)	0.28	0.28	0.75
5	24	True	f	f	0.168612000066787	1	-35.0	-40.0	-5.0	NW	45	(150, 150)	0.28	0.28	0.75
5	24	True	j	j	0.1444884999655187	1	-35.0	-30.0	5.0	NW	45	(150, 150)	0.28	0.28	0.75
5	24	True	f	f	0.2304678000509739	1	-35.0	-40.0	-5.0	NW	45	(150, 150)	0.28	0.28	0.75
5	24	True	f	f	0.0241398001089692	1	-35.0	-40.0	-5.0	SE	45	(150, 150)	0.28	0.28	0.75
5	24	True	f	f	0.0195458999369293	1	-35.0	-40.0	-5.0	SE	45	(150, 150)	0.28	0.28	0.75
5	24	True	f	f	0.1749549999367445	1	-35.0	-40.0	-5.0	NW	45	(150, 150)	0.28	0.28	0.75
5	24	True	j	j	0.1845960000064224	1	-35.0	-30.0	5.0	NW	45	(150, 150)	0.28	0.28	0.75
5	24	True	f	f	0.2380692001897841	1	-35.0	-40.0	-5.0	NW	45	(150, 150)	0.28	0.28	0.75
5	24	True	f	f	0.2517204000614583	1	-35.0	-40.0	-5.0	SE	45	(150, 150)	0.28	0.28	0.75
5	24	True	j	j	0.2747941000852734	1	-35.0	-30.0	5.0	SE	45	(150, 150)	0.28	0.28	0.75
5	24	True	f	f	0.2319178998004645	1	-35.0	-40.0	-5.0	NW	45	(150, 150)	0.28	0.28	0.75
5	24	True	f	f	0.1037985999137163	1	-35.0	-40.0	-5.0	NW	45	(150, 150)	0.28	0.28	0.75
5	24	True	j	j	0.2153775000479072	1	-35.0	-30.0	5.0	SE	45	(150, 150)	0.28	0.28	0.75
5	24	True	f	f	0.1239034999161958	1	-35.0	-40.0	-5.0	NW	45	(150, 150)	0.28	0.28	0.75
5	24	True	f	f	0.1779217000585049	1	-35.0	-40.0	-5.0	NW	45	(150, 150)	0.28	0.28	0.75
5	24	True	f	f	0.1998218002263456	1	-35.0	-40.0	-5.0	NW	45	(150, 150)	0.28	0.28	0.75
5	24	True	f	f	0.1121145999059081	1	-35.0	-40.0	-5.0	NW	45	(150, 150)	0.28	0.28	0.75
5	24	True	f	f	0.250693499809131	1	-35.0	-40.0	-5.0	NW	45	(150, 150)	0.28	0.28	0.75
5	24	True	j	j	0.1362783999647945	1	-35.0	-30.0	5.0	NW	45	(150, 150)	0.28	0.28	0.75
5	24	True	f	j	0.2166977999731898	0	-35.0	-40.0	-5.0	NW	45	(150, 150)	0.28	0.28	0.75
5	24	True	f	j	0.0950574001763016	0	-35.0	-40.0	-5.0	SE	45	(150, 150)	0.28	0.28	0.75
5	24	True	j	j	0.0369009999558329	1	-35.0	-30.0	5.0	NW	45	(150, 150)	0.28	0.28	0.75
5	24	True	f	f	0.1989780999720096	1	-35.0	-40.0	-5.0	NW	45	(150, 150)	0.28	0.28	0.75
5	24	True	f	f	0.1855816000606864	1	-35.0	-40.0	-5.0	SE	45	(150, 150)	0.28	0.28	0.75
5	24	True	j	j	0.0259274998679757	1	-35.0	-30.0	5.0	NW	45	(150, 150)	0.28	0.28	0.75
5	24	True	j	j	0.1314037998672574	1	-35.0	-30.0	5.0	SE	45	(150, 150)	0.28	0.28	0.75
5	24	True	f	f	0.1998842998873442	1	-35.0	-40.0	-5.0	SE	45	(150, 150)	0.28	0.28	0.75
5	24	True	j	f	0.1692208000458777	0	-35.0	-30.0	5.0	SE	45	(150, 150)	0.28	0.28	0.75
5	24	True	f	j	0.236233799951151	0	-35.0	-40.0	-5.0	NW	45	(150, 150)	0.28	0.28	0.75
5	24	True	j	f	0.0202556001022458	0	-35.0	-30.0	5.0	SE	45	(150, 150)	0.28	0.28	0.75
5	24	True	j	f	0.1170581998303532	0	-35.0	-30.0	5.0	SE	45	(150, 150)	0.28	0.28	0.75
5	24	True	j	j	0.2703849000390619	1	-35.0	-30.0	5.0	NW	45	(150, 150)	0.28	0.28	0.75
5	24	True	j	j	0.1875475998967886	1	-35.0	-30.0	5.0	NW	45	(150, 150)	0.28	0.28	0.75
5	24	True	f	j	0.0868214999791234	0	-35.0	-40.0	-5.0	SE	45	(150, 150)	0.28	0.28	0.75
5	24	True	f	f	0.2155764999333769	1	-35.0	-40.0	-5.0	SE	45	(150, 150)	0.28	0.28	0.75
5	24	True	j	f	0.2793725999072194	0	-35.0	-30.0	5.0	SE	45	(150, 150)	0.28	0.28	0.75
5	24	True	f	j	0.2394465999677777	0	-35.0	-40.0	-5.0	NW	45	(150, 150)	0.28	0.28	0.75
5	24	True	f	j	0.2005704999901354	0	-35.0	-40.0	-5.0	NW	45	(150, 150)	0.28	0.28	0.75
5	24	True	j	j	0.2379727999214083	1	-35.0	-30.0	5.0	NW	45	(150, 150)	0.28	0.28	0.75
5	24	True	f	f	0.2233955000992864	1	-35.0	-40.0	-5.0	NW	45	(150, 150)	0.28	0.28	0.75
5	24	True	j	j	0.1545474000740796	1	-35.0	-30.0	5.0	NW	45	(150, 150)	0.28	0.28	0.75
5	24	True	j	j	0.2562362998723984	1	-35.0	-30.0	5.0	NW	45	(150, 150)	0.28	0.28	0.75
5	24	True	f	j	0.1196590999606996	0	-35.0	-40.0	-5.0	NW	45	(150, 150)	0.28	0.28	0.75
5	24	True	f	f	0.2362881998997181	1	-35.0	-40.0	-5.0	NW	45	(150, 150)	0.28	0.28	0.75
5	24	True	f	f	0.2060650999192148	1	-35.0	-40.0	-5.0	NW	45	(150, 150)	0.28	0.28	0.75
5	24	True	f	f	0.2464244000148028	1	-35.0	-40.0	-5.0	NW	45	(150, 150)	0.28	0.28	0.75
5	24	True	f	f	0.2221587998792529	1	-35.0	-40.0	-5.0	NW	45	(150, 150)	0.28	0.28	0.75
5	24	True	f	f	0.1799488000106066	1	-35.0	-40.0	-5.0	SE	45	(150, 150)	0.28	0.28	0.75
5	24	True	j	j	0.2382560998667031	1	-35.0	-30.0	5.0	NW	45	(150, 150)	0.28	0.28	0.75
5	24	True	j	j	0.1264712000265717	1	-35.0	-30.0	5.0	SE	45	(150, 150)	0.28	0.28	0.75
5	24	True	j	j	0.1949736999813467	1	-35.0	-30.0	5.0	NW	45	(150, 150)	0.28	0.28	0.75
5	24	True	f	f	0.2212886998895555	1	-35.0	-40.0	-5.0	NW	45	(150, 150)	0.28	0.28	0.75
5	24	True	j	j	0.1286769998259842	1	-35.0	-30.0	5.0	NW	45	(150, 150)	0.28	0.28	0.75
5	24	True	j	j	0.2120180001948028	1	-35.0	-30.0	5.0	SE	45	(150, 150)	0.28	0.28	0.75
5	24	True	j	j	0.2178867000620812	1	-35.0	-30.0	5.0	SE	45	(150, 150)	0.28	0.28	0.75
5	24	True	j	j	0.1363347999285906	1	-35.0	-30.0	5.0	NW	45	(150, 150)	0.28	0.28	0.75
5	24	True	f	f	0.9444193001836538	1	-35.0	-40.0	-5.0	SE	45	(150, 150)	0.28	0.28	0.75
5	24	True	j	j	0.1732383000198751	1	-35.0	-30.0	5.0	NW	45	(150, 150)	0.28	0.28	0.75
5	24	True	j	j	0.0654613000806421	1	-35.0	-30.0	5.0	SE	45	(150, 150)	0.28	0.28	0.75
5	24	True	f	f	0.2669216999784112	1	-35.0	-40.0	-5.0	SE	45	(150, 150)	0.28	0.28	0.75
5	24	True	j	j	0.2774395998567343	1	-35.0	-30.0	5.0	SE	45	(150, 150)	0.28	0.28	0.75
5	24	True	f	j	0.1550277001224458	0	-35.0	-40.0	-5.0	NW	45	(150, 150)	0.28	0.28	0.75
5	24	True	f	f	0.0908634001389145	1	-35.0	-40.0	-5.0	SE	45	(150, 150)	0.28	0.28	0.75
5	24	True	f	f	0.1104931998997926	1	-35.0	-40.0	-5.0	SE	45	(150, 150)	0.28	0.28	0.75
5	24	True	f	f	0.0545767000876367	1	-35.0	-40.0	-5.0	SE	45	(150, 150)	0.28	0.28	0.75
5	24	True	f	f	0.2174313000869006	1	-35.0	-40.0	-5.0	SE	45	(150, 150)	0.28	0.28	0.75
5	24	True	j	j	0.1045045999344438	1	-35.0	-30.0	5.0	NW	45	(150, 150)	0.28	0.28	0.75
5	24	True	f	f	0.1861548000015318	1	-35.0	-40.0	-5.0	NW	45	(150, 150)	0.28	0.28	0.75
5	24	True	f	f	0.0724973001051694	1	-35.0	-40.0	-5.0	NW	45	(150, 150)	0.28	0.28	0.75
5	24	True	j	j	0.0683160000480711	1	-35.0	-30.0	5.0	SE	45	(150, 150)	0.28	0.28	0.75
5	24	True	j	j	0.084590199869126	1	-35.0	-30.0	5.0	NW	45	(150, 150)	0.28	0.28	0.75
5	24	True	j	j	0.2009159000590443	1	-35.0	-30.0	5.0	NW	45	(150, 150)	0.28	0.28	0.75
5	24	True	j	j	0.1755060001742094	1	-35.0	-30.0	5.0	NW	45	(150, 150)	0.28	0.28	0.75
5	24	True	j	j	0.1186726000159978	1	-35.0	-30.0	5.0	SE	45	(150, 150)	0.28	0.28	0.75
5	24	True	f	f	0.213553600013256	1	-35.0	-40.0	-5.0	NW	45	(150, 150)	0.28	0.28	0.75
5	24	True	j	j	0.2145465000066906	1	-35.0	-30.0	5.0	NW	45	(150, 150)	0.28	0.28	0.75
5	24	True	f	f	0.3420741001609713	1	-35.0	-40.0	-5.0	SE	45	(150, 150)	0.28	0.28	0.75
5	24	True	j	j	0.1777449999935925	1	-35.0	-30.0	5.0	NW	45	(150, 150)	0.28	0.28	0.75
5	24	True	f	f	0.1450477000325918	1	-35.0	-40.0	-5.0	NW	45	(150, 150)	0.28	0.28	0.75
5	24	True	j	j	0.1466339000035077	1	-35.0	-30.0	5.0	NW	45	(150, 150)	0.28	0.28	0.75
5	24	True	j	j	0.0828086999244988	1	-35.0	-30.0	5.0	SE	45	(150, 150)	0.28	0.28	0.75
5	24	True	f	f	0.2355333999730646	1	-35.0	-40.0	-5.0	SE	45	(150, 150)	0.28	0.28	0.75
5	24	True	f	j	0.5980247000698	0	-35.0	-40.0	-5.0	SE	45	(150, 150)	0.28	0.28	0.75
5	24	True	j	j	0.3136187999043613	1	-35.0	-30.0	5.0	NW	45	(150, 150)	0.28	0.28	0.75
5	24	True	j	j	0.126680799992755	1	-35.0	-30.0	5.0	NW	45	(150, 150)	0.28	0.28	0.75
5	24	True	j	j	0.1757364000659436	1	-35.0	-30.0	5.0	SE	45	(150, 150)	0.28	0.28	0.75
5	24	True	f	f	0.1042913000565022	1	-35.0	-40.0	-5.0	NW	45	(150, 150)	0.28	0.28	0.75
5	24	True	f	f	0.2751196001190692	1	-35.0	-40.0	-5.0	SE	45	(150, 150)	0.28	0.28	0.75
5	24	True	j	j	0.2418512001167982	1	-35.0	-30.0	5.0	NW	45	(150, 150)	0.28	0.28	0.75
5	24	True	j	j	0.2246805999893695	1	-35.0	-30.0	5.0	NW	45	(150, 150)	0.28	0.28	0.75
5	24	True	j	j	0.2369592001195997	1	-35.0	-30.0	5.0	NW	45	(150, 150)	0.28	0.28	0.75
