# Supplementary material for: The curriculum effect in visual learning: The role of readout dimensionality
Source: PLoS Comput Biol. 2026 Jul 24;22(7):e1014553. doi: 10.1371/journal.pcbi.1014553 (PMC13432104; doi:10.1371/journal.pcbi.1014553)
Supplement: S1 Data — (ZIP) [file pcbi.1014553.s009.zip › Data_Final_for_Repository/Shuffled_subjects/Additional_15/Subject023/20250714_Subject023_SHUFFLED_Day_1.csv]

Participant ID	Age	Train	Correct Response	Response	Response time (s)	Correct	Reference Angle (deg)	Orientation (deg)	Angle Separation (deg)	Corner	Viewing Distance (cm)	Stimulus Size (px)	Fixation Time	Probe Time	Cue Time
23	18	True	f	j	1.6152705419808626	0	-35.0	-40.0	-5.0	SE	50	(251, 251)	0.28	0.28	0.75
23	18	True	f	j	1.0824894579709508	0	-35.0	-36.0	-1.0	NW	50	(251, 251)	0.28	0.28	0.75
23	18	True	j	j	1.0532750830170698	1	-35.0	-30.0	5.0	SE	50	(251, 251)	0.28	0.28	0.75
23	18	True	f	f	0.7630131659680046	1	-35.0	-36.0	-1.0	SE	50	(251, 251)	0.28	0.28	0.75
23	18	True	f	f	1.43231179198483	1	-35.0	-40.0	-5.0	NW	50	(251, 251)	0.28	0.28	0.75
23	18	True	f	f	0.0433791250106878	1	-35.0	-40.0	-5.0	SE	50	(251, 251)	0.28	0.28	0.75
23	18	True	j	j	0.3959672920173034	1	-35.0	-30.0	5.0	SE	50	(251, 251)	0.28	0.28	0.75
23	18	True	j	f	1.1196194170042872	0	-35.0	-30.0	5.0	NW	50	(251, 251)	0.28	0.28	0.75
23	18	True	j	f	0.8653042080113664	0	-35.0	-30.0	5.0	NW	50	(251, 251)	0.28	0.28	0.75
23	18	True	j	j	1.64043029100867	1	-35.0	-30.0	5.0	SE	50	(251, 251)	0.28	0.28	0.75
23	18	True	f	j	0.7190851250197738	0	-35.0	-40.0	-5.0	NW	50	(251, 251)	0.28	0.28	0.75
23	18	True	j	j	0.108174292021431	1	-35.0	-30.0	5.0	NW	50	(251, 251)	0.28	0.28	0.75
23	18	True	f	j	0.1015227080206386	0	-35.0	-36.0	-1.0	NW	50	(251, 251)	0.28	0.28	0.75
23	18	True	j	j	1.4684222909854725	1	-35.0	-30.0	5.0	NW	50	(251, 251)	0.28	0.28	0.75
23	18	True	j	f	2.508222707954701	0	-35.0	-34.0	1.0	NW	50	(251, 251)	0.28	0.28	0.75
23	18	True	j	f	1.690039417007938	0	-35.0	-34.0	1.0	SE	50	(251, 251)	0.28	0.28	0.75
23	18	True	f	f	0.5977184170042165	1	-35.0	-40.0	-5.0	NW	50	(251, 251)	0.28	0.28	0.75
23	18	True	f	j	0.6950930840102956	0	-35.0	-40.0	-5.0	SE	50	(251, 251)	0.28	0.28	0.75
23	18	True	f	f	2.164787999994587	1	-35.0	-40.0	-5.0	NW	50	(251, 251)	0.28	0.28	0.75
23	18	True	j	j	0.3565994579694234	1	-35.0	-34.0	1.0	NW	50	(251, 251)	0.28	0.28	0.75
23	18	True	f	f	0.416921625030227	1	-35.0	-40.0	-5.0	SE	50	(251, 251)	0.28	0.28	0.75
23	18	True	j	j	0.3420840420294553	1	-35.0	-30.0	5.0	SE	50	(251, 251)	0.28	0.28	0.75
23	18	True	j	f	0.2896291670040227	0	-35.0	-34.0	1.0	SE	50	(251, 251)	0.28	0.28	0.75
23	18	True	j	f	0.4145386669551953	0	-35.0	-34.0	1.0	SE	50	(251, 251)	0.28	0.28	0.75
23	18	True	j	j	0.0407748750294558	1	-35.0	-30.0	5.0	NW	50	(251, 251)	0.28	0.28	0.75
23	18	True	f	f	0.6374494169722311	1	-35.0	-36.0	-1.0	NW	50	(251, 251)	0.28	0.28	0.75
23	18	True	f	f	0.3922026670188643	1	-35.0	-40.0	-5.0	SE	50	(251, 251)	0.28	0.28	0.75
23	18	True	f	f	0.3490977910114452	1	-35.0	-40.0	-5.0	SE	50	(251, 251)	0.28	0.28	0.75
23	18	True	f	j	1.3530626659630798	0	-35.0	-36.0	-1.0	SE	50	(251, 251)	0.28	0.28	0.75
23	18	True	j	j	0.0945749590173363	1	-35.0	-30.0	5.0	SE	50	(251, 251)	0.28	0.28	0.75
23	18	True	f	f	0.6533802920021117	1	-35.0	-40.0	-5.0	NW	50	(251, 251)	0.28	0.28	0.75
23	18	True	j	j	0.5654923749971204	1	-35.0	-34.0	1.0	NW	50	(251, 251)	0.28	0.28	0.75
23	18	True	f	f	0.0807025000103749	1	-35.0	-40.0	-5.0	SE	50	(251, 251)	0.28	0.28	0.75
23	18	True	f	j	0.583546582958661	0	-35.0	-40.0	-5.0	SE	50	(251, 251)	0.28	0.28	0.75
23	18	True	f	j	0.8366008750163019	0	-35.0	-36.0	-1.0	SE	50	(251, 251)	0.28	0.28	0.75
23	18	True	f	f	0.6373955000308342	1	-35.0	-40.0	-5.0	NW	50	(251, 251)	0.28	0.28	0.75
23	18	True	j	j	0.1094218750367872	1	-35.0	-30.0	5.0	SE	50	(251, 251)	0.28	0.28	0.75
23	18	True	j	f	1.5534212909988128	0	-35.0	-34.0	1.0	NW	50	(251, 251)	0.28	0.28	0.75
23	18	True	j	j	0.1475829579867422	1	-35.0	-30.0	5.0	SE	50	(251, 251)	0.28	0.28	0.75
23	18	True	f	j	2.5946757089695893	0	-35.0	-36.0	-1.0	SE	50	(251, 251)	0.28	0.28	0.75
23	18	True	f	j	0.382145749987103	0	-35.0	-36.0	-1.0	SE	50	(251, 251)	0.28	0.28	0.75
23	18	True	f	f	0.6488359580398537	1	-35.0	-36.0	-1.0	SE	50	(251, 251)	0.28	0.28	0.75
23	18	True	j	j	1.3544075000099838	1	-35.0	-30.0	5.0	NW	50	(251, 251)	0.28	0.28	0.75
23	18	True	f	f	2.278374291025102	1	-35.0	-36.0	-1.0	SE	50	(251, 251)	0.28	0.28	0.75
23	18	True	j	f	0.653650792024564	0	-35.0	-34.0	1.0	SE	50	(251, 251)	0.28	0.28	0.75
23	18	True	f	f	0.5695682079531252	1	-35.0	-40.0	-5.0	SE	50	(251, 251)	0.28	0.28	0.75
23	18	True	j	j	0.2345077089848928	1	-35.0	-34.0	1.0	SE	50	(251, 251)	0.28	0.28	0.75
23	18	True	f	j	0.2474291659891605	0	-35.0	-36.0	-1.0	SE	50	(251, 251)	0.28	0.28	0.75
23	18	True	f	j	1.5090238330303691	0	-35.0	-36.0	-1.0	NW	50	(251, 251)	0.28	0.28	0.75
23	18	True	f	j	2.358737875008956	0	-35.0	-36.0	-1.0	NW	50	(251, 251)	0.28	0.28	0.75
23	18	True	j	j	0.7290887500275858	1	-35.0	-34.0	1.0	SE	50	(251, 251)	0.28	0.28	0.75
23	18	True	f	f	1.0689977909787558	1	-35.0	-36.0	-1.0	NW	50	(251, 251)	0.28	0.28	0.75
23	18	True	f	f	1.366611416975502	1	-35.0	-40.0	-5.0	SE	50	(251, 251)	0.28	0.28	0.75
23	18	True	j	f	0.3610585420392453	0	-35.0	-34.0	1.0	SE	50	(251, 251)	0.28	0.28	0.75
23	18	True	f	f	0.2091005420079454	1	-35.0	-40.0	-5.0	SE	50	(251, 251)	0.28	0.28	0.75
23	18	True	f	j	0.5186758750351146	0	-35.0	-36.0	-1.0	SE	50	(251, 251)	0.28	0.28	0.75
23	18	True	f	f	0.7741517499671318	1	-35.0	-36.0	-1.0	NW	50	(251, 251)	0.28	0.28	0.75
23	18	True	j	f	0.7269378749770112	0	-35.0	-34.0	1.0	SE	50	(251, 251)	0.28	0.28	0.75
23	18	True	f	f	0.745189625013154	1	-35.0	-36.0	-1.0	SE	50	(251, 251)	0.28	0.28	0.75
23	18	True	j	j	0.1685452919919043	1	-35.0	-34.0	1.0	SE	50	(251, 251)	0.28	0.28	0.75
23	18	True	f	f	0.5509364589815959	1	-35.0	-40.0	-5.0	SE	50	(251, 251)	0.28	0.28	0.75
23	18	True	j	j	0.3271482089767232	1	-35.0	-34.0	1.0	NW	50	(251, 251)	0.28	0.28	0.75
23	18	True	f	f	0.1186432090471498	1	-35.0	-40.0	-5.0	NW	50	(251, 251)	0.28	0.28	0.75
23	18	True	j	j	1.4281157919904215	1	-35.0	-34.0	1.0	NW	50	(251, 251)	0.28	0.28	0.75
23	18	True	j	j	0.0792361660278402	1	-35.0	-34.0	1.0	SE	50	(251, 251)	0.28	0.28	0.75
23	18	True	j	j	0.2966409579967148	1	-35.0	-30.0	5.0	NW	50	(251, 251)	0.28	0.28	0.75
23	18	True	f	f	0.2721843750332482	1	-35.0	-40.0	-5.0	NW	50	(251, 251)	0.28	0.28	0.75
23	18	True	j	f	0.1339230420417152	0	-35.0	-34.0	1.0	NW	50	(251, 251)	0.28	0.28	0.75
23	18	True	j	j	0.9356794580235146	1	-35.0	-34.0	1.0	NW	50	(251, 251)	0.28	0.28	0.75
23	18	True	f	j	0.2732287920080125	0	-35.0	-36.0	-1.0	SE	50	(251, 251)	0.28	0.28	0.75
23	18	True	f	f	1.169081250031013	1	-35.0	-40.0	-5.0	NW	50	(251, 251)	0.28	0.28	0.75
23	18	True	f	f	0.2917911250260658	1	-35.0	-40.0	-5.0	NW	50	(251, 251)	0.28	0.28	0.75
23	18	True	j	f	0.2592705839779228	0	-35.0	-34.0	1.0	NW	50	(251, 251)	0.28	0.28	0.75
23	18	True	f	j	0.2904139999882318	0	-35.0	-36.0	-1.0	SE	50	(251, 251)	0.28	0.28	0.75
23	18	True	f	f	0.038587249990087	1	-35.0	-36.0	-1.0	SE	50	(251, 251)	0.28	0.28	0.75
23	18	True	f	f	0.1228519169962965	1	-35.0	-36.0	-1.0	NW	50	(251, 251)	0.28	0.28	0.75
23	18	True	j	j	0.0607161670341156	1	-35.0	-30.0	5.0	SE	50	(251, 251)	0.28	0.28	0.75
23	18	True	j	j	0.2743056250037625	1	-35.0	-34.0	1.0	SE	50	(251, 251)	0.28	0.28	0.75
23	18	True	f	f	0.1639627499971538	1	-35.0	-40.0	-5.0	SE	50	(251, 251)	0.28	0.28	0.75
23	18	True	j	j	0.9580702499952168	1	-35.0	-34.0	1.0	NW	50	(251, 251)	0.28	0.28	0.75
23	18	True	j	j	0.3978802079800516	1	-35.0	-30.0	5.0	SE	50	(251, 251)	0.28	0.28	0.75
23	18	True	f	f	0.3576597909559496	1	-35.0	-40.0	-5.0	NW	50	(251, 251)	0.28	0.28	0.75
23	18	True	f	f	0.08194799994817	1	-35.0	-40.0	-5.0	SE	50	(251, 251)	0.28	0.28	0.75
23	18	True	f	f	0.3651738329790532	1	-35.0	-40.0	-5.0	NW	50	(251, 251)	0.28	0.28	0.75
23	18	True	j	j	0.4940587500459514	1	-35.0	-34.0	1.0	SE	50	(251, 251)	0.28	0.28	0.75
23	18	True	j	j	0.285466915986035	1	-35.0	-34.0	1.0	SE	50	(251, 251)	0.28	0.28	0.75
23	18	True	j	j	0.1394016249687411	1	-35.0	-34.0	1.0	NW	50	(251, 251)	0.28	0.28	0.75
23	18	True	j	j	0.0931465839967131	1	-35.0	-30.0	5.0	SE	50	(251, 251)	0.28	0.28	0.75
23	18	True	j	j	0.1866216660127975	1	-35.0	-30.0	5.0	NW	50	(251, 251)	0.28	0.28	0.75
23	18	True	j	j	0.1363924170145765	1	-35.0	-34.0	1.0	NW	50	(251, 251)	0.28	0.28	0.75
23	18	True	f	f	0.3807207909994758	1	-35.0	-40.0	-5.0	SE	50	(251, 251)	0.28	0.28	0.75
23	18	True	j	j	0.3781487920205109	1	-35.0	-34.0	1.0	SE	50	(251, 251)	0.28	0.28	0.75
23	18	True	f	f	0.2738492499920539	1	-35.0	-40.0	-5.0	SE	50	(251, 251)	0.28	0.28	0.75
23	18	True	f	j	0.0133200000273063	0	-35.0	-36.0	-1.0	SE	50	(251, 251)	0.28	0.28	0.75
23	18	True	j	j	0.3846139579545706	1	-35.0	-34.0	1.0	NW	50	(251, 251)	0.28	0.28	0.75
23	18	True	f	f	0.2961578340036794	1	-35.0	-36.0	-1.0	NW	50	(251, 251)	0.28	0.28	0.75
23	18	True	f	f	0.0496595420408993	1	-35.0	-40.0	-5.0	NW	50	(251, 251)	0.28	0.28	0.75
23	18	True	j	f	0.4501949160476215	0	-35.0	-34.0	1.0	NW	50	(251, 251)	0.28	0.28	0.75
23	18	True	f	f	0.4281222919817082	1	-35.0	-40.0	-5.0	NW	50	(251, 251)	0.28	0.28	0.75
23	18	True	j	j	0.3991022499976679	1	-35.0	-30.0	5.0	SE	50	(251, 251)	0.28	0.28	0.75
23	18	True	f	j	0.3759281249949708	0	-35.0	-40.0	-5.0	SE	50	(251, 251)	0.28	0.28	0.75
23	18	True	f	j	0.613444917020388	0	-35.0	-40.0	-5.0	NW	50	(251, 251)	0.28	0.28	0.75
23	18	True	f	f	0.4775088339811191	1	-35.0	-36.0	-1.0	NW	50	(251, 251)	0.28	0.28	0.75
23	18	True	f	j	0.0345653329859487	0	-35.0	-40.0	-5.0	NW	50	(251, 251)	0.28	0.28	0.75
23	18	True	f	j	0.2644651249866001	0	-35.0	-40.0	-5.0	SE	50	(251, 251)	0.28	0.28	0.75
23	18	True	f	f	0.5512217920040712	1	-35.0	-40.0	-5.0	NW	50	(251, 251)	0.28	0.28	0.75
23	18	True	j	j	0.1457419589860364	1	-35.0	-34.0	1.0	SE	50	(251, 251)	0.28	0.28	0.75
23	18	True	f	f	0.4072049579699524	1	-35.0	-40.0	-5.0	SE	50	(251, 251)	0.28	0.28	0.75
23	18	True	j	j	0.5208902079612017	1	-35.0	-34.0	1.0	NW	50	(251, 251)	0.28	0.28	0.75
23	18	True	j	f	0.2305683749727904	0	-35.0	-34.0	1.0	SE	50	(251, 251)	0.28	0.28	0.75
23	18	True	f	f	0.0818601669743657	1	-35.0	-40.0	-5.0	SE	50	(251, 251)	0.28	0.28	0.75
23	18	True	j	j	0.9178222080226988	1	-35.0	-34.0	1.0	SE	50	(251, 251)	0.28	0.28	0.75
23	18	True	f	j	0.0548163750208914	0	-35.0	-36.0	-1.0	SE	50	(251, 251)	0.28	0.28	0.75
23	18	True	f	f	0.1142400000244379	1	-35.0	-36.0	-1.0	SE	50	(251, 251)	0.28	0.28	0.75
23	18	True	j	f	2.3231094580260105	0	-35.0	-34.0	1.0	NW	50	(251, 251)	0.28	0.28	0.75
23	18	True	j	j	1.5928493330138735	1	-35.0	-30.0	5.0	SE	50	(251, 251)	0.28	0.28	0.75
23	18	True	j	j	1.3331304169842042	1	-35.0	-30.0	5.0	SE	50	(251, 251)	0.28	0.28	0.75
23	18	True	f	f	0.5142157500376925	1	-35.0	-36.0	-1.0	NW	50	(251, 251)	0.28	0.28	0.75
23	18	True	j	j	0.256513416999951	1	-35.0	-30.0	5.0	NW	50	(251, 251)	0.28	0.28	0.75
23	18	True	f	f	0.4034856659709476	1	-35.0	-40.0	-5.0	SE	50	(251, 251)	0.28	0.28	0.75
23	18	True	j	j	0.2118631660123355	1	-35.0	-30.0	5.0	SE	50	(251, 251)	0.28	0.28	0.75
23	18	True	j	j	0.4258309170254506	1	-35.0	-30.0	5.0	NW	50	(251, 251)	0.28	0.28	0.75
23	18	True	j	j	0.1669566250056959	1	-35.0	-30.0	5.0	SE	50	(251, 251)	0.28	0.28	0.75
23	18	True	f	f	0.3608709999825805	1	-35.0	-40.0	-5.0	SE	50	(251, 251)	0.28	0.28	0.75
23	18	True	f	f	2.190014208026696	1	-35.0	-40.0	-5.0	NW	50	(251, 251)	0.28	0.28	0.75
23	18	True	f	f	0.1151901669800281	1	-35.0	-40.0	-5.0	NW	50	(251, 251)	0.28	0.28	0.75
23	18	True	j	j	0.0466002500033937	1	-35.0	-34.0	1.0	NW	50	(251, 251)	0.28	0.28	0.75
23	18	True	j	j	0.1488281670026481	1	-35.0	-34.0	1.0	SE	50	(251, 251)	0.28	0.28	0.75
23	18	True	f	f	0.0443542909924872	1	-35.0	-36.0	-1.0	SE	50	(251, 251)	0.28	0.28	0.75
23	18	True	f	f	0.5011696250294335	1	-35.0	-36.0	-1.0	SE	50	(251, 251)	0.28	0.28	0.75
23	18	True	f	f	0.1177963329828344	1	-35.0	-40.0	-5.0	SE	50	(251, 251)	0.28	0.28	0.75
23	18	True	j	j	0.380019457952585	1	-35.0	-34.0	1.0	NW	50	(251, 251)	0.28	0.28	0.75
23	18	True	f	f	1.1647802090155892	1	-35.0	-40.0	-5.0	NW	50	(251, 251)	0.28	0.28	0.75
23	18	True	f	j	0.9334321659989656	0	-35.0	-40.0	-5.0	NW	50	(251, 251)	0.28	0.28	0.75
23	18	True	j	j	0.2434074999764561	1	-35.0	-34.0	1.0	NW	50	(251, 251)	0.28	0.28	0.75
23	18	True	j	j	1.0853617500397377	1	-35.0	-30.0	5.0	NW	50	(251, 251)	0.28	0.28	0.75
23	18	True	j	j	0.0466891669784672	1	-35.0	-34.0	1.0	NW	50	(251, 251)	0.28	0.28	0.75
23	18	True	f	j	0.1857500419719144	0	-35.0	-36.0	-1.0	NW	50	(251, 251)	0.28	0.28	0.75
23	18	True	f	j	0.0017811669968068	0	-35.0	-36.0	-1.0	NW	50	(251, 251)	0.28	0.28	0.75
23	18	True	f	f	0.5622392079676501	1	-35.0	-40.0	-5.0	SE	50	(251, 251)	0.28	0.28	0.75
23	18	True	j	j	0.1970382910221815	1	-35.0	-30.0	5.0	NW	50	(251, 251)	0.28	0.28	0.75
23	18	True	j	j	0.3748761669849045	1	-35.0	-30.0	5.0	NW	50	(251, 251)	0.28	0.28	0.75
23	18	True	j	j	0.0327361249946989	1	-35.0	-30.0	5.0	NW	50	(251, 251)	0.28	0.28	0.75
23	18	True	f	f	0.0968373329960741	1	-35.0	-40.0	-5.0	SE	50	(251, 251)	0.28	0.28	0.75
23	18	True	f	f	0.3560244580148719	1	-35.0	-36.0	-1.0	NW	50	(251, 251)	0.28	0.28	0.75
23	18	True	j	j	0.1555841250228695	1	-35.0	-30.0	5.0	SE	50	(251, 251)	0.28	0.28	0.75
23	18	True	f	f	0.2256157089723274	1	-35.0	-40.0	-5.0	SE	50	(251, 251)	0.28	0.28	0.75
23	18	True	j	f	0.1094460419844836	0	-35.0	-34.0	1.0	SE	50	(251, 251)	0.28	0.28	0.75
23	18	True	f	j	2.267450082988944	0	-35.0	-40.0	-5.0	NW	50	(251, 251)	0.28	0.28	0.75
23	18	True	j	j	0.0267693749628961	1	-35.0	-30.0	5.0	SE	50	(251, 251)	0.28	0.28	0.75
23	18	True	j	j	0.0111387919750995	1	-35.0	-30.0	5.0	NW	50	(251, 251)	0.28	0.28	0.75
23	18	True	j	j	0.3005353750195354	1	-35.0	-30.0	5.0	NW	50	(251, 251)	0.28	0.28	0.75
23	18	True	j	j	0.0199769579921849	1	-35.0	-30.0	5.0	NW	50	(251, 251)	0.28	0.28	0.75
23	18	True	j	j	0.1427352500031702	1	-35.0	-30.0	5.0	NW	50	(251, 251)	0.28	0.28	0.75
23	18	True	j	f	0.3774429999757558	0	-35.0	-34.0	1.0	SE	50	(251, 251)	0.28	0.28	0.75
23	18	True	j	j	0.2113010410103015	1	-35.0	-30.0	5.0	NW	50	(251, 251)	0.28	0.28	0.75
23	18	True	j	j	0.0253165829926729	1	-35.0	-34.0	1.0	NW	50	(251, 251)	0.28	0.28	0.75
23	18	True	f	f	0.0876230829744599	1	-35.0	-40.0	-5.0	SE	50	(251, 251)	0.28	0.28	0.75
23	18	True	j	f	0.0986962920287624	0	-35.0	-34.0	1.0	SE	50	(251, 251)	0.28	0.28	0.75
23	18	True	f	j	0.4172984159667976	0	-35.0	-36.0	-1.0	NW	50	(251, 251)	0.28	0.28	0.75
23	18	True	f	f	0.3997633749968372	1	-35.0	-40.0	-5.0	SE	50	(251, 251)	0.28	0.28	0.75
23	18	True	j	f	0.366289583966136	0	-35.0	-34.0	1.0	SE	50	(251, 251)	0.28	0.28	0.75
23	18	True	j	j	0.1884943339973688	1	-35.0	-34.0	1.0	NW	50	(251, 251)	0.28	0.28	0.75
23	18	True	f	j	1.0028192910249345	0	-35.0	-40.0	-5.0	NW	50	(251, 251)	0.28	0.28	0.75
23	18	True	j	f	2.847523416043259	0	-35.0	-30.0	5.0	NW	50	(251, 251)	0.28	0.28	0.75
23	18	True	j	f	0.089605791028589	0	-35.0	-34.0	1.0	NW	50	(251, 251)	0.28	0.28	0.75
23	18	True	f	f	0.5734648749930784	1	-35.0	-40.0	-5.0	NW	50	(251, 251)	0.28	0.28	0.75
23	18	True	j	f	2.4403892919654027	0	-35.0	-30.0	5.0	NW	50	(251, 251)	0.28	0.28	0.75
23	18	True	j	j	0.8222621669992805	1	-35.0	-34.0	1.0	SE	50	(251, 251)	0.28	0.28	0.75
23	18	True	f	j	0.2564581659971736	0	-35.0	-40.0	-5.0	SE	50	(251, 251)	0.28	0.28	0.75
23	18	True	f	f	0.0515375420218333	1	-35.0	-40.0	-5.0	SE	50	(251, 251)	0.28	0.28	0.75
23	18	True	j	j	0.3464267079834826	1	-35.0	-34.0	1.0	SE	50	(251, 251)	0.28	0.28	0.75
23	18	True	f	j	1.8731845000293104	0	-35.0	-36.0	-1.0	NW	50	(251, 251)	0.28	0.28	0.75
23	18	True	f	f	1.587984791956842	1	-35.0	-36.0	-1.0	NW	50	(251, 251)	0.28	0.28	0.75
23	18	True	j	j	0.1820291250478476	1	-35.0	-34.0	1.0	SE	50	(251, 251)	0.28	0.28	0.75
23	18	True	j	j	0.4374165830085985	1	-35.0	-30.0	5.0	NW	50	(251, 251)	0.28	0.28	0.75
23	18	True	j	j	0.1443425830220803	1	-35.0	-30.0	5.0	NW	50	(251, 251)	0.28	0.28	0.75
23	18	True	f	f	0.1486699579982087	1	-35.0	-40.0	-5.0	SE	50	(251, 251)	0.28	0.28	0.75
23	18	True	f	j	0.5448783750180155	0	-35.0	-40.0	-5.0	NW	50	(251, 251)	0.28	0.28	0.75
23	18	True	j	j	0.1349039589986205	1	-35.0	-34.0	1.0	SE	50	(251, 251)	0.28	0.28	0.75
23	18	True	j	f	0.3886781249893829	0	-35.0	-34.0	1.0	SE	50	(251, 251)	0.28	0.28	0.75
23	18	True	j	j	0.0609936250257305	1	-35.0	-30.0	5.0	NW	50	(251, 251)	0.28	0.28	0.75
23	18	True	f	f	0.4920670000137761	1	-35.0	-40.0	-5.0	SE	50	(251, 251)	0.28	0.28	0.75
23	18	True	j	j	0.4208717499859631	1	-35.0	-34.0	1.0	NW	50	(251, 251)	0.28	0.28	0.75
23	18	True	j	f	0.335557208978571	0	-35.0	-34.0	1.0	SE	50	(251, 251)	0.28	0.28	0.75
23	18	True	j	j	0.0171134590054862	1	-35.0	-30.0	5.0	NW	50	(251, 251)	0.28	0.28	0.75
23	18	True	j	f	0.2920422080205753	0	-35.0	-34.0	1.0	SE	50	(251, 251)	0.28	0.28	0.75
23	18	True	j	j	0.0753756249905563	1	-35.0	-30.0	5.0	SE	50	(251, 251)	0.28	0.28	0.75
23	18	True	j	j	0.2707141660503112	1	-35.0	-34.0	1.0	NW	50	(251, 251)	0.28	0.28	0.75
23	18	True	f	j	0.0583347500069066	0	-35.0	-36.0	-1.0	NW	50	(251, 251)	0.28	0.28	0.75
23	18	True	f	f	0.2176079589989967	1	-35.0	-36.0	-1.0	NW	50	(251, 251)	0.28	0.28	0.75
23	18	True	j	j	0.280222584027797	1	-35.0	-34.0	1.0	SE	50	(251, 251)	0.28	0.28	0.75
23	18	True	j	j	0.2920268750167452	1	-35.0	-30.0	5.0	NW	50	(251, 251)	0.28	0.28	0.75
23	18	True	f	f	0.4091658340184949	1	-35.0	-40.0	-5.0	NW	50	(251, 251)	0.28	0.28	0.75
23	18	True	j	j	0.2574744170415215	1	-35.0	-30.0	5.0	NW	50	(251, 251)	0.28	0.28	0.75
23	18	True	f	f	0.0643206659588031	1	-35.0	-40.0	-5.0	SE	50	(251, 251)	0.28	0.28	0.75
23	18	True	j	j	0.2737499580252915	1	-35.0	-30.0	5.0	SE	50	(251, 251)	0.28	0.28	0.75
23	18	True	j	j	0.3197889170260168	1	-35.0	-34.0	1.0	SE	50	(251, 251)	0.28	0.28	0.75
23	18	True	j	f	0.8617396670160815	0	-35.0	-30.0	5.0	NW	50	(251, 251)	0.28	0.28	0.75
23	18	True	f	j	0.4992951250169426	0	-35.0	-36.0	-1.0	NW	50	(251, 251)	0.28	0.28	0.75
23	18	True	j	j	0.087618833000306	1	-35.0	-34.0	1.0	SE	50	(251, 251)	0.28	0.28	0.75
23	18	True	f	f	0.3173505419981666	1	-35.0	-36.0	-1.0	SE	50	(251, 251)	0.28	0.28	0.75
23	18	True	f	j	0.1320007919566705	0	-35.0	-36.0	-1.0	SE	50	(251, 251)	0.28	0.28	0.75
23	18	True	f	j	1.324776874971576	0	-35.0	-40.0	-5.0	NW	50	(251, 251)	0.28	0.28	0.75
23	18	True	f	f	0.0621419579838402	1	-35.0	-40.0	-5.0	NW	50	(251, 251)	0.28	0.28	0.75
23	18	True	j	f	0.3349075829610228	0	-35.0	-34.0	1.0	NW	50	(251, 251)	0.28	0.28	0.75
23	18	True	j	j	0.0296437079668976	1	-35.0	-30.0	5.0	SE	50	(251, 251)	0.28	0.28	0.75
23	18	True	j	f	0.0262016659835353	0	-35.0	-30.0	5.0	NW	50	(251, 251)	0.28	0.28	0.75
23	18	True	j	j	0.223682124982588	1	-35.0	-30.0	5.0	SE	50	(251, 251)	0.28	0.28	0.75
23	18	True	f	f	0.958796999999322	1	-35.0	-36.0	-1.0	NW	50	(251, 251)	0.28	0.28	0.75
23	18	True	j	j	0.1585133749758824	1	-35.0	-30.0	5.0	NW	50	(251, 251)	0.28	0.28	0.75
23	18	True	f	j	0.1810117079876363	0	-35.0	-36.0	-1.0	SE	50	(251, 251)	0.28	0.28	0.75
23	18	True	f	f	0.4844835000112653	1	-35.0	-36.0	-1.0	NW	50	(251, 251)	0.28	0.28	0.75
23	18	True	f	j	0.2323027920210734	0	-35.0	-40.0	-5.0	NW	50	(251, 251)	0.28	0.28	0.75
23	18	True	j	j	0.1831517909886315	1	-35.0	-30.0	5.0	NW	50	(251, 251)	0.28	0.28	0.75
23	18	True	f	f	0.2816335829556919	1	-35.0	-40.0	-5.0	SE	50	(251, 251)	0.28	0.28	0.75
23	18	True	j	j	0.0341062910156324	1	-35.0	-30.0	5.0	SE	50	(251, 251)	0.28	0.28	0.75
23	18	True	j	j	0.0027166660293005	1	-35.0	-30.0	5.0	NW	50	(251, 251)	0.28	0.28	0.75
23	18	True	j	j	0.2616380000254139	1	-35.0	-30.0	5.0	SE	50	(251, 251)	0.28	0.28	0.75
23	18	True	f	f	0.3017465840093791	1	-35.0	-36.0	-1.0	SE	50	(251, 251)	0.28	0.28	0.75
23	18	True	f	j	0.2705680829822086	0	-35.0	-36.0	-1.0	NW	50	(251, 251)	0.28	0.28	0.75
23	18	True	f	f	0.3033275830093771	1	-35.0	-36.0	-1.0	SE	50	(251, 251)	0.28	0.28	0.75
23	18	True	j	j	0.17892858304549	1	-35.0	-30.0	5.0	NW	50	(251, 251)	0.28	0.28	0.75
23	18	True	f	f	0.0641806669882498	1	-35.0	-40.0	-5.0	SE	50	(251, 251)	0.28	0.28	0.75
23	18	True	f	j	0.2803360839607194	0	-35.0	-36.0	-1.0	SE	50	(251, 251)	0.28	0.28	0.75
23	18	True	j	j	0.1809337500017136	1	-35.0	-34.0	1.0	NW	50	(251, 251)	0.28	0.28	0.75
23	18	True	f	f	0.2814691249513998	1	-35.0	-40.0	-5.0	SE	50	(251, 251)	0.28	0.28	0.75
23	18	True	j	j	0.1234402499976567	1	-35.0	-34.0	1.0	NW	50	(251, 251)	0.28	0.28	0.75
23	18	True	j	f	0.0273732089553959	0	-35.0	-30.0	5.0	NW	50	(251, 251)	0.28	0.28	0.75
23	18	True	f	f	0.0220497080008499	1	-35.0	-40.0	-5.0	NW	50	(251, 251)	0.28	0.28	0.75
23	18	True	j	f	0.2670304580242373	0	-35.0	-30.0	5.0	NW	50	(251, 251)	0.28	0.28	0.75
23	18	True	f	j	0.2812054579844698	0	-35.0	-40.0	-5.0	NW	50	(251, 251)	0.28	0.28	0.75
23	18	True	j	j	0.2955367499962449	1	-35.0	-30.0	5.0	SE	50	(251, 251)	0.28	0.28	0.75
23	18	True	j	f	4.98540933302138	0	-35.0	-30.0	5.0	NW	50	(251, 251)	0.28	0.28	0.75
23	18	True	j	j	0.0147908329963684	1	-35.0	-30.0	5.0	NW	50	(251, 251)	0.28	0.28	0.75
23	18	True	f	f	0.2674385840073228	1	-35.0	-36.0	-1.0	SE	50	(251, 251)	0.28	0.28	0.75
23	18	True	j	j	0.0201306670205667	1	-35.0	-30.0	5.0	SE	50	(251, 251)	0.28	0.28	0.75
23	18	True	f	f	0.1133967090281657	1	-35.0	-36.0	-1.0	SE	50	(251, 251)	0.28	0.28	0.75
23	18	True	f	f	0.3053017079946585	1	-35.0	-40.0	-5.0	SE	50	(251, 251)	0.28	0.28	0.75
23	18	True	f	j	0.403219000028912	0	-35.0	-40.0	-5.0	NW	50	(251, 251)	0.28	0.28	0.75
23	18	True	f	f	0.3562590839574113	1	-35.0	-40.0	-5.0	SE	50	(251, 251)	0.28	0.28	0.75
23	18	True	f	j	0.2454097080044448	0	-35.0	-36.0	-1.0	NW	50	(251, 251)	0.28	0.28	0.75
23	18	True	f	j	0.10303733299952	0	-35.0	-36.0	-1.0	SE	50	(251, 251)	0.28	0.28	0.75
23	18	True	f	j	0.2736619170173071	0	-35.0	-36.0	-1.0	NW	50	(251, 251)	0.28	0.28	0.75
23	18	True	j	f	0.5766775829833932	0	-35.0	-30.0	5.0	NW	50	(251, 251)	0.28	0.28	0.75
23	18	True	j	f	0.287935041997116	0	-35.0	-34.0	1.0	SE	50	(251, 251)	0.28	0.28	0.75
23	18	True	f	f	0.0197366250213235	1	-35.0	-40.0	-5.0	SE	50	(251, 251)	0.28	0.28	0.75
23	18	True	f	j	0.3344502500258386	0	-35.0	-36.0	-1.0	NW	50	(251, 251)	0.28	0.28	0.75
23	18	True	f	j	0.4829878750024363	0	-35.0	-36.0	-1.0	NW	50	(251, 251)	0.28	0.28	0.75
23	18	True	j	f	1.234037707967218	0	-35.0	-30.0	5.0	NW	50	(251, 251)	0.28	0.28	0.75
23	18	True	f	j	1.1828241249895657	0	-35.0	-40.0	-5.0	NW	50	(251, 251)	0.28	0.28	0.75
23	18	True	j	j	0.0175282499985769	1	-35.0	-34.0	1.0	SE	50	(251, 251)	0.28	0.28	0.75
23	18	True	f	f	0.6828561669681221	1	-35.0	-40.0	-5.0	NW	50	(251, 251)	0.28	0.28	0.75
23	18	True	j	j	0.3217184590175748	1	-35.0	-30.0	5.0	SE	50	(251, 251)	0.28	0.28	0.75
23	18	True	j	f	0.1330141249927692	0	-35.0	-34.0	1.0	NW	50	(251, 251)	0.28	0.28	0.75
23	18	True	j	j	0.0403257500147447	1	-35.0	-30.0	5.0	SE	50	(251, 251)	0.28	0.28	0.75
23	18	True	j	j	0.2162391250021755	1	-35.0	-34.0	1.0	NW	50	(251, 251)	0.28	0.28	0.75
23	18	True	j	j	0.3718164999736473	1	-35.0	-34.0	1.0	SE	50	(251, 251)	0.28	0.28	0.75
23	18	True	f	j	0.4507047079969197	0	-35.0	-36.0	-1.0	SE	50	(251, 251)	0.28	0.28	0.75
23	18	True	j	j	0.0485815000138245	1	-35.0	-30.0	5.0	SE	50	(251, 251)	0.28	0.28	0.75
23	18	True	f	f	0.0289057919871993	1	-35.0	-40.0	-5.0	NW	50	(251, 251)	0.28	0.28	0.75
23	18	True	j	j	0.3265193330007605	1	-35.0	-30.0	5.0	NW	50	(251, 251)	0.28	0.28	0.75
23	18	True	j	j	0.0544973329524509	1	-35.0	-30.0	5.0	NW	50	(251, 251)	0.28	0.28	0.75
23	18	True	j	j	0.0303953340044245	1	-35.0	-34.0	1.0	NW	50	(251, 251)	0.28	0.28	0.75
23	18	True	f	f	0.3564876670134254	1	-35.0	-40.0	-5.0	NW	50	(251, 251)	0.28	0.28	0.75
23	18	True	j	f	0.2854364159866236	0	-35.0	-34.0	1.0	SE	50	(251, 251)	0.28	0.28	0.75
23	18	True	j	j	0.2273180419579148	1	-35.0	-34.0	1.0	SE	50	(251, 251)	0.28	0.28	0.75
23	18	True	j	j	0.3890994589892216	1	-35.0	-34.0	1.0	SE	50	(251, 251)	0.28	0.28	0.75
23	18	True	j	j	0.1330544170341454	1	-35.0	-34.0	1.0	NW	50	(251, 251)	0.28	0.28	0.75
23	18	True	j	j	0.0147102500195615	1	-35.0	-30.0	5.0	NW	50	(251, 251)	0.28	0.28	0.75
23	18	True	j	f	0.4396611249540001	0	-35.0	-34.0	1.0	SE	50	(251, 251)	0.28	0.28	0.75
23	18	True	f	j	0.8047037500073202	0	-35.0	-40.0	-5.0	SE	50	(251, 251)	0.28	0.28	0.75
23	18	True	f	f	0.159395124996081	1	-35.0	-40.0	-5.0	NW	50	(251, 251)	0.28	0.28	0.75
23	18	True	f	f	0.2653904999606311	1	-35.0	-40.0	-5.0	NW	50	(251, 251)	0.28	0.28	0.75
23	18	True	j	j	0.3628277500392869	1	-35.0	-30.0	5.0	NW	50	(251, 251)	0.28	0.28	0.75
23	18	True	f	f	0.2717058329726569	1	-35.0	-36.0	-1.0	NW	50	(251, 251)	0.28	0.28	0.75
23	18	True	f	f	0.2024648749502375	1	-35.0	-40.0	-5.0	SE	50	(251, 251)	0.28	0.28	0.75
23	18	True	f	f	0.2845330419950187	1	-35.0	-36.0	-1.0	SE	50	(251, 251)	0.28	0.28	0.75
23	18	True	f	j	0.1518589589977637	0	-35.0	-36.0	-1.0	NW	50	(251, 251)	0.28	0.28	0.75
23	18	True	j	f	0.0752043340471573	0	-35.0	-34.0	1.0	NW	50	(251, 251)	0.28	0.28	0.75
23	18	True	j	j	0.1089793340070173	1	-35.0	-34.0	1.0	NW	50	(251, 251)	0.28	0.28	0.75
23	18	True	j	j	0.0448607920552603	1	-35.0	-34.0	1.0	NW	50	(251, 251)	0.28	0.28	0.75
23	18	True	f	f	0.043557500001043	1	-35.0	-36.0	-1.0	SE	50	(251, 251)	0.28	0.28	0.75
23	18	True	j	j	0.1528227910166606	1	-35.0	-34.0	1.0	SE	50	(251, 251)	0.28	0.28	0.75
23	18	True	f	f	0.1658419580198824	1	-35.0	-40.0	-5.0	NW	50	(251, 251)	0.28	0.28	0.75
23	18	True	f	f	0.1671778329764492	1	-35.0	-36.0	-1.0	SE	50	(251, 251)	0.28	0.28	0.75
23	18	True	j	j	0.1546479590469971	1	-35.0	-30.0	5.0	NW	50	(251, 251)	0.28	0.28	0.75
23	18	True	j	j	0.2569495420320891	1	-35.0	-30.0	5.0	SE	50	(251, 251)	0.28	0.28	0.75
23	18	True	f	f	0.132519083970692	1	-35.0	-36.0	-1.0	NW	50	(251, 251)	0.28	0.28	0.75
23	18	True	f	f	0.2088261250173673	1	-35.0	-40.0	-5.0	NW	50	(251, 251)	0.28	0.28	0.75
23	18	True	j	j	0.0222285419586114	1	-35.0	-30.0	5.0	SE	50	(251, 251)	0.28	0.28	0.75
23	18	True	f	f	0.0798092080513015	1	-35.0	-36.0	-1.0	NW	50	(251, 251)	0.28	0.28	0.75
23	18	True	f	f	0.1344045840087346	1	-35.0	-36.0	-1.0	NW	50	(251, 251)	0.28	0.28	0.75
23	18	True	j	f	0.1750318339909427	0	-35.0	-30.0	5.0	NW	50	(251, 251)	0.28	0.28	0.75
23	18	True	f	j	0.457913790945895	0	-35.0	-36.0	-1.0	SE	50	(251, 251)	0.28	0.28	0.75
23	18	True	f	j	0.1668271670350805	0	-35.0	-36.0	-1.0	SE	50	(251, 251)	0.28	0.28	0.75
23	18	True	f	j	0.1334625000017695	0	-35.0	-36.0	-1.0	SE	50	(251, 251)	0.28	0.28	0.75
23	18	True	j	j	0.030208499985747	1	-35.0	-30.0	5.0	NW	50	(251, 251)	0.28	0.28	0.75
23	18	True	f	f	0.3249427920090966	1	-35.0	-40.0	-5.0	NW	50	(251, 251)	0.28	0.28	0.75
23	18	True	j	j	0.0625499579473398	1	-35.0	-30.0	5.0	NW	50	(251, 251)	0.28	0.28	0.75
23	18	True	j	j	0.1413302500150166	1	-35.0	-34.0	1.0	NW	50	(251, 251)	0.28	0.28	0.75
23	18	True	j	j	0.1541095830034464	1	-35.0	-30.0	5.0	NW	50	(251, 251)	0.28	0.28	0.75
23	18	True	j	j	0.4428882499923929	1	-35.0	-30.0	5.0	SE	50	(251, 251)	0.28	0.28	0.75
23	18	True	j	f	0.0624007079750299	0	-35.0	-34.0	1.0	NW	50	(251, 251)	0.28	0.28	0.75
23	18	True	f	f	0.3932645409950055	1	-35.0	-40.0	-5.0	NW	50	(251, 251)	0.28	0.28	0.75
23	18	True	f	f	0.2839494579820893	1	-35.0	-40.0	-5.0	NW	50	(251, 251)	0.28	0.28	0.75
23	18	True	f	f	0.0911237919935956	1	-35.0	-40.0	-5.0	NW	50	(251, 251)	0.28	0.28	0.75
23	18	True	j	f	0.0614064590190537	0	-35.0	-34.0	1.0	SE	50	(251, 251)	0.28	0.28	0.75
23	18	True	f	f	0.0936434169998392	1	-35.0	-40.0	-5.0	NW	50	(251, 251)	0.28	0.28	0.75
23	18	True	j	j	0.0139665000024251	1	-35.0	-34.0	1.0	NW	50	(251, 251)	0.28	0.28	0.75
23	18	True	j	j	0.3787149999989196	1	-35.0	-34.0	1.0	NW	50	(251, 251)	0.28	0.28	0.75
23	18	True	f	f	0.2523038329672999	1	-35.0	-40.0	-5.0	NW	50	(251, 251)	0.28	0.28	0.75
23	18	True	f	f	0.1967453339602798	1	-35.0	-40.0	-5.0	SE	50	(251, 251)	0.28	0.28	0.75
23	18	True	j	j	0.3699574170168489	1	-35.0	-34.0	1.0	SE	50	(251, 251)	0.28	0.28	0.75
23	18	True	f	f	0.2203735419898294	1	-35.0	-36.0	-1.0	SE	50	(251, 251)	0.28	0.28	0.75
23	18	True	f	f	0.082308082957752	1	-35.0	-40.0	-5.0	SE	50	(251, 251)	0.28	0.28	0.75
23	18	True	j	j	0.1231054169475101	1	-35.0	-30.0	5.0	NW	50	(251, 251)	0.28	0.28	0.75
23	18	True	f	f	0.2357074589817784	1	-35.0	-40.0	-5.0	SE	50	(251, 251)	0.28	0.28	0.75
23	18	True	j	j	0.3024481249740347	1	-35.0	-30.0	5.0	NW	50	(251, 251)	0.28	0.28	0.75
23	18	True	j	f	0.1525359580409713	0	-35.0	-30.0	5.0	NW	50	(251, 251)	0.28	0.28	0.75
