# Supplementary material for: The curriculum effect in visual learning: The role of readout dimensionality
Source: PLoS Comput Biol. 2026 Jul 24;22(7):e1014553. doi: 10.1371/journal.pcbi.1014553 (PMC13432104; doi:10.1371/journal.pcbi.1014553)
Supplement: S1 Data — (ZIP) [file pcbi.1014553.s009.zip › Data_Final_for_Repository/Shuffled_subjects/Additional_15/Subject023/20250715_Subject023_SHUFFLED_Day_2.csv]

Participant ID	Age	Train	Correct Response	Response	Response time (s)	Correct	Reference Angle (deg)	Orientation (deg)	Angle Separation (deg)	Corner	Viewing Distance (cm)	Stimulus Size (px)	Fixation Time	Probe Time	Cue Time
23	18	True	f	j	0.0552357080159708	0	-35.0	-36.0	-1.0	SE	50	(251, 251)	0.28	0.28	0.75
23	18	True	j	j	0.1272668750025332	1	-35.0	-34.0	1.0	NW	50	(251, 251)	0.28	0.28	0.75
23	18	True	f	j	0.0432622910011559	0	-35.0	-36.0	-1.0	NW	50	(251, 251)	0.28	0.28	0.75
23	18	True	f	j	0.4144571659853682	0	-35.0	-36.0	-1.0	SE	50	(251, 251)	0.28	0.28	0.75
23	18	True	f	f	0.0195555000100284	1	-35.0	-40.0	-5.0	SE	50	(251, 251)	0.28	0.28	0.75
23	18	True	f	f	0.943734166037757	1	-35.0	-36.0	-1.0	NW	50	(251, 251)	0.28	0.28	0.75
23	18	True	j	j	0.8240464170230553	1	-35.0	-34.0	1.0	NW	50	(251, 251)	0.28	0.28	0.75
23	18	True	f	f	0.663384124985896	1	-35.0	-40.0	-5.0	NW	50	(251, 251)	0.28	0.28	0.75
23	18	True	j	f	0.2288793339976109	0	-35.0	-34.0	1.0	NW	50	(251, 251)	0.28	0.28	0.75
23	18	True	j	j	0.7091972909984179	1	-35.0	-34.0	1.0	SE	50	(251, 251)	0.28	0.28	0.75
23	18	True	f	j	0.1764647500240244	0	-35.0	-40.0	-5.0	NW	50	(251, 251)	0.28	0.28	0.75
23	18	True	j	f	0.255749250005465	0	-35.0	-34.0	1.0	NW	50	(251, 251)	0.28	0.28	0.75
23	18	True	j	j	0.1813532080268487	1	-35.0	-34.0	1.0	NW	50	(251, 251)	0.28	0.28	0.75
23	18	True	f	j	0.2988246249733493	0	-35.0	-40.0	-5.0	NW	50	(251, 251)	0.28	0.28	0.75
23	18	True	j	j	0.3095004589995369	1	-35.0	-34.0	1.0	NW	50	(251, 251)	0.28	0.28	0.75
23	18	True	f	f	0.1267232919926755	1	-35.0	-40.0	-5.0	SE	50	(251, 251)	0.28	0.28	0.75
23	18	True	f	j	0.097546083969064	0	-35.0	-40.0	-5.0	NW	50	(251, 251)	0.28	0.28	0.75
23	18	True	f	j	0.1995670829783193	0	-35.0	-36.0	-1.0	NW	50	(251, 251)	0.28	0.28	0.75
23	18	True	f	f	0.1072082079481333	1	-35.0	-40.0	-5.0	NW	50	(251, 251)	0.28	0.28	0.75
23	18	True	f	f	0.3015847920323722	1	-35.0	-40.0	-5.0	SE	50	(251, 251)	0.28	0.28	0.75
23	18	True	j	j	0.363800999999512	1	-35.0	-30.0	5.0	NW	50	(251, 251)	0.28	0.28	0.75
23	18	True	f	j	0.0303473750245757	0	-35.0	-36.0	-1.0	SE	50	(251, 251)	0.28	0.28	0.75
23	18	True	j	j	0.1144030410214327	1	-35.0	-30.0	5.0	NW	50	(251, 251)	0.28	0.28	0.75
23	18	True	f	f	0.0227936670416966	1	-35.0	-36.0	-1.0	NW	50	(251, 251)	0.28	0.28	0.75
23	18	True	j	j	0.1163678339798934	1	-35.0	-34.0	1.0	SE	50	(251, 251)	0.28	0.28	0.75
23	18	True	j	j	0.0917940000072121	1	-35.0	-34.0	1.0	NW	50	(251, 251)	0.28	0.28	0.75
23	18	True	j	j	0.0069093340425752	1	-35.0	-30.0	5.0	SE	50	(251, 251)	0.28	0.28	0.75
23	18	True	j	j	0.1708127500023692	1	-35.0	-30.0	5.0	SE	50	(251, 251)	0.28	0.28	0.75
23	18	True	f	j	0.3535076669650152	0	-35.0	-36.0	-1.0	NW	50	(251, 251)	0.28	0.28	0.75
23	18	True	j	j	0.0380135829909704	1	-35.0	-30.0	5.0	NW	50	(251, 251)	0.28	0.28	0.75
23	18	True	f	f	0.0310317500261589	1	-35.0	-36.0	-1.0	SE	50	(251, 251)	0.28	0.28	0.75
23	18	True	j	j	0.1416888330131769	1	-35.0	-34.0	1.0	NW	50	(251, 251)	0.28	0.28	0.75
23	18	True	j	j	0.0261798750143498	1	-35.0	-34.0	1.0	NW	50	(251, 251)	0.28	0.28	0.75
23	18	True	f	j	0.25455300003523	0	-35.0	-36.0	-1.0	NW	50	(251, 251)	0.28	0.28	0.75
23	18	True	f	f	0.034912290982902	1	-35.0	-36.0	-1.0	NW	50	(251, 251)	0.28	0.28	0.75
23	18	True	j	j	0.3467537499964237	1	-35.0	-30.0	5.0	SE	50	(251, 251)	0.28	0.28	0.75
23	18	True	f	f	0.0715814169961959	1	-35.0	-36.0	-1.0	SE	50	(251, 251)	0.28	0.28	0.75
23	18	True	j	f	0.034783375042025	0	-35.0	-34.0	1.0	SE	50	(251, 251)	0.28	0.28	0.75
23	18	True	j	j	0.0281026670127175	1	-35.0	-34.0	1.0	SE	50	(251, 251)	0.28	0.28	0.75
23	18	True	j	j	0.1429703329922631	1	-35.0	-30.0	5.0	SE	50	(251, 251)	0.28	0.28	0.75
23	18	True	f	f	0.3958447080221958	1	-35.0	-40.0	-5.0	SE	50	(251, 251)	0.28	0.28	0.75
23	18	True	f	f	0.0664853330235928	1	-35.0	-40.0	-5.0	SE	50	(251, 251)	0.28	0.28	0.75
23	18	True	f	f	0.2000723750097677	1	-35.0	-40.0	-5.0	NW	50	(251, 251)	0.28	0.28	0.75
23	18	True	j	f	0.1020704999682493	0	-35.0	-34.0	1.0	SE	50	(251, 251)	0.28	0.28	0.75
23	18	True	j	f	0.0064593330025672	0	-35.0	-34.0	1.0	SE	50	(251, 251)	0.28	0.28	0.75
23	18	True	j	f	0.6106719169765711	0	-35.0	-34.0	1.0	SE	50	(251, 251)	0.28	0.28	0.75
23	18	True	f	j	0.4030970410094596	0	-35.0	-36.0	-1.0	NW	50	(251, 251)	0.28	0.28	0.75
23	18	True	j	j	0.1450056670000776	1	-35.0	-30.0	5.0	NW	50	(251, 251)	0.28	0.28	0.75
23	18	True	j	j	0.5546818749862723	1	-35.0	-34.0	1.0	SE	50	(251, 251)	0.28	0.28	0.75
23	18	True	j	j	0.3356192909996025	1	-35.0	-30.0	5.0	SE	50	(251, 251)	0.28	0.28	0.75
23	18	True	f	f	0.1407422919874079	1	-35.0	-40.0	-5.0	SE	50	(251, 251)	0.28	0.28	0.75
23	18	True	j	j	0.027519375027623	1	-35.0	-30.0	5.0	SE	50	(251, 251)	0.28	0.28	0.75
23	18	True	f	f	0.2890868749818764	1	-35.0	-40.0	-5.0	SE	50	(251, 251)	0.28	0.28	0.75
23	18	True	f	f	0.1804754590266384	1	-35.0	-40.0	-5.0	SE	50	(251, 251)	0.28	0.28	0.75
23	18	True	f	f	0.1942506660125218	1	-35.0	-40.0	-5.0	NW	50	(251, 251)	0.28	0.28	0.75
23	18	True	j	j	0.0485947499983012	1	-35.0	-30.0	5.0	NW	50	(251, 251)	0.28	0.28	0.75
23	18	True	j	j	0.331822041014675	1	-35.0	-30.0	5.0	SE	50	(251, 251)	0.28	0.28	0.75
23	18	True	f	j	0.3763794589904137	0	-35.0	-40.0	-5.0	NW	50	(251, 251)	0.28	0.28	0.75
23	18	True	j	f	0.0924302920466288	0	-35.0	-34.0	1.0	SE	50	(251, 251)	0.28	0.28	0.75
23	18	True	f	f	0.0126389590441249	1	-35.0	-36.0	-1.0	NW	50	(251, 251)	0.28	0.28	0.75
23	18	True	j	j	0.1082971250289119	1	-35.0	-34.0	1.0	NW	50	(251, 251)	0.28	0.28	0.75
23	18	True	j	j	0.1286684999940917	1	-35.0	-34.0	1.0	NW	50	(251, 251)	0.28	0.28	0.75
23	18	True	f	f	0.0630374579923227	1	-35.0	-40.0	-5.0	SE	50	(251, 251)	0.28	0.28	0.75
23	18	True	f	f	0.341723334044218	1	-35.0	-40.0	-5.0	SE	50	(251, 251)	0.28	0.28	0.75
23	18	True	f	j	0.0436947920243255	0	-35.0	-40.0	-5.0	NW	50	(251, 251)	0.28	0.28	0.75
23	18	True	j	f	0.079107291996479	0	-35.0	-34.0	1.0	SE	50	(251, 251)	0.28	0.28	0.75
23	18	True	f	f	0.0504203329910524	1	-35.0	-40.0	-5.0	SE	50	(251, 251)	0.28	0.28	0.75
23	18	True	f	j	0.1590414170059375	0	-35.0	-40.0	-5.0	NW	50	(251, 251)	0.28	0.28	0.75
23	18	True	j	j	0.3676224169903435	1	-35.0	-34.0	1.0	SE	50	(251, 251)	0.28	0.28	0.75
23	18	True	j	j	0.1302547499653883	1	-35.0	-30.0	5.0	NW	50	(251, 251)	0.28	0.28	0.75
23	18	True	j	j	0.0363960840040817	1	-35.0	-30.0	5.0	NW	50	(251, 251)	0.28	0.28	0.75
23	18	True	f	f	0.146706165978685	1	-35.0	-40.0	-5.0	SE	50	(251, 251)	0.28	0.28	0.75
23	18	True	f	f	0.1544457080308348	1	-35.0	-40.0	-5.0	NW	50	(251, 251)	0.28	0.28	0.75
23	18	True	f	f	0.0262670000083744	1	-35.0	-40.0	-5.0	NW	50	(251, 251)	0.28	0.28	0.75
23	18	True	j	j	0.2098228330141864	1	-35.0	-30.0	5.0	NW	50	(251, 251)	0.28	0.28	0.75
23	18	True	f	f	0.5138444159529172	1	-35.0	-40.0	-5.0	NW	50	(251, 251)	0.28	0.28	0.75
23	18	True	j	j	0.0948166670277714	1	-35.0	-34.0	1.0	NW	50	(251, 251)	0.28	0.28	0.75
23	18	True	f	f	0.0123884589993394	1	-35.0	-40.0	-5.0	NW	50	(251, 251)	0.28	0.28	0.75
23	18	True	f	j	0.023728791042231	0	-35.0	-36.0	-1.0	NW	50	(251, 251)	0.28	0.28	0.75
23	18	True	f	f	0.0371060000034049	1	-35.0	-40.0	-5.0	SE	50	(251, 251)	0.28	0.28	0.75
23	18	True	j	j	0.3531364169903099	1	-35.0	-30.0	5.0	SE	50	(251, 251)	0.28	0.28	0.75
23	18	True	j	j	0.0694574160152114	1	-35.0	-34.0	1.0	NW	50	(251, 251)	0.28	0.28	0.75
23	18	True	f	f	0.0186868329765275	1	-35.0	-40.0	-5.0	SE	50	(251, 251)	0.28	0.28	0.75
23	18	True	j	j	0.036328374990262	1	-35.0	-30.0	5.0	NW	50	(251, 251)	0.28	0.28	0.75
23	18	True	f	f	0.1456569579895585	1	-35.0	-40.0	-5.0	SE	50	(251, 251)	0.28	0.28	0.75
23	18	True	j	j	0.1548607079894282	1	-35.0	-34.0	1.0	SE	50	(251, 251)	0.28	0.28	0.75
23	18	True	f	f	0.1433778750360943	1	-35.0	-40.0	-5.0	NW	50	(251, 251)	0.28	0.28	0.75
23	18	True	f	j	0.0371655000490136	0	-35.0	-36.0	-1.0	NW	50	(251, 251)	0.28	0.28	0.75
23	18	True	j	f	0.3004787499667145	0	-35.0	-34.0	1.0	SE	50	(251, 251)	0.28	0.28	0.75
23	18	True	f	j	0.1632610419765114	0	-35.0	-36.0	-1.0	NW	50	(251, 251)	0.28	0.28	0.75
23	18	True	j	j	0.1819111250224523	1	-35.0	-34.0	1.0	NW	50	(251, 251)	0.28	0.28	0.75
23	18	True	j	j	0.021605665970128	1	-35.0	-34.0	1.0	SE	50	(251, 251)	0.28	0.28	0.75
23	18	True	f	j	0.0491299169952981	0	-35.0	-36.0	-1.0	NW	50	(251, 251)	0.28	0.28	0.75
23	18	True	f	f	0.417894292040728	1	-35.0	-40.0	-5.0	SE	50	(251, 251)	0.28	0.28	0.75
23	18	True	f	f	0.2887236670358106	1	-35.0	-40.0	-5.0	SE	50	(251, 251)	0.28	0.28	0.75
23	18	True	f	j	0.1892710830434225	0	-35.0	-40.0	-5.0	NW	50	(251, 251)	0.28	0.28	0.75
23	18	True	f	j	0.5813639999832958	0	-35.0	-36.0	-1.0	NW	50	(251, 251)	0.28	0.28	0.75
23	18	True	j	j	0.0345876250066794	1	-35.0	-30.0	5.0	NW	50	(251, 251)	0.28	0.28	0.75
23	18	True	f	f	0.0709232079680077	1	-35.0	-40.0	-5.0	SE	50	(251, 251)	0.28	0.28	0.75
23	18	True	f	f	0.1776096660178154	1	-35.0	-40.0	-5.0	SE	50	(251, 251)	0.28	0.28	0.75
23	18	True	f	j	0.7468310419935733	0	-35.0	-36.0	-1.0	SE	50	(251, 251)	0.28	0.28	0.75
23	18	True	f	f	0.0963655000086873	1	-35.0	-40.0	-5.0	NW	50	(251, 251)	0.28	0.28	0.75
23	18	True	j	j	0.0651064160047099	1	-35.0	-34.0	1.0	SE	50	(251, 251)	0.28	0.28	0.75
23	18	True	f	f	0.19550354097737	1	-35.0	-36.0	-1.0	SE	50	(251, 251)	0.28	0.28	0.75
23	18	True	f	f	0.3171444579493254	1	-35.0	-40.0	-5.0	SE	50	(251, 251)	0.28	0.28	0.75
23	18	True	j	j	0.3265400830423459	1	-35.0	-34.0	1.0	NW	50	(251, 251)	0.28	0.28	0.75
23	18	True	f	j	0.5320607079775073	0	-35.0	-36.0	-1.0	NW	50	(251, 251)	0.28	0.28	0.75
23	18	True	j	f	0.0978483749786391	0	-35.0	-34.0	1.0	SE	50	(251, 251)	0.28	0.28	0.75
23	18	True	f	j	0.0278612499823793	0	-35.0	-40.0	-5.0	NW	50	(251, 251)	0.28	0.28	0.75
23	18	True	j	f	0.1156722499872557	0	-35.0	-30.0	5.0	SE	50	(251, 251)	0.28	0.28	0.75
23	18	True	f	f	0.1666746249538846	1	-35.0	-40.0	-5.0	SE	50	(251, 251)	0.28	0.28	0.75
23	18	True	f	f	0.428928708017338	1	-35.0	-40.0	-5.0	SE	50	(251, 251)	0.28	0.28	0.75
23	18	True	f	f	0.3752607079804875	1	-35.0	-36.0	-1.0	NW	50	(251, 251)	0.28	0.28	0.75
23	18	True	f	f	0.1412059169961139	1	-35.0	-40.0	-5.0	NW	50	(251, 251)	0.28	0.28	0.75
23	18	True	f	f	0.1553192079882137	1	-35.0	-36.0	-1.0	NW	50	(251, 251)	0.28	0.28	0.75
23	18	True	j	j	2.339546041970607	1	-35.0	-30.0	5.0	SE	50	(251, 251)	0.28	0.28	0.75
23	18	True	j	j	0.4007139580207877	1	-35.0	-30.0	5.0	NW	50	(251, 251)	0.28	0.28	0.75
23	18	True	f	j	0.2663382500177249	0	-35.0	-36.0	-1.0	SE	50	(251, 251)	0.28	0.28	0.75
23	18	True	j	f	0.0032854589517228	0	-35.0	-34.0	1.0	SE	50	(251, 251)	0.28	0.28	0.75
23	18	True	j	j	0.0970220420276746	1	-35.0	-34.0	1.0	NW	50	(251, 251)	0.28	0.28	0.75
23	18	True	f	j	1.4563602920388805	0	-35.0	-40.0	-5.0	NW	50	(251, 251)	0.28	0.28	0.75
23	18	True	f	f	0.0833754999912343	1	-35.0	-36.0	-1.0	NW	50	(251, 251)	0.28	0.28	0.75
23	18	True	j	j	0.8906221250072122	1	-35.0	-30.0	5.0	SE	50	(251, 251)	0.28	0.28	0.75
23	18	True	j	j	0.0512390420190058	1	-35.0	-30.0	5.0	SE	50	(251, 251)	0.28	0.28	0.75
23	18	True	j	j	0.1495265840203501	1	-35.0	-30.0	5.0	SE	50	(251, 251)	0.28	0.28	0.75
23	18	True	j	j	0.3044409159920178	1	-35.0	-30.0	5.0	SE	50	(251, 251)	0.28	0.28	0.75
23	18	True	j	j	0.0446941250120289	1	-35.0	-30.0	5.0	NW	50	(251, 251)	0.28	0.28	0.75
23	18	True	f	j	0.0582462080055847	0	-35.0	-36.0	-1.0	SE	50	(251, 251)	0.28	0.28	0.75
23	18	True	j	j	0.0626482919906266	1	-35.0	-30.0	5.0	SE	50	(251, 251)	0.28	0.28	0.75
23	18	True	f	j	0.134945833007805	0	-35.0	-40.0	-5.0	NW	50	(251, 251)	0.28	0.28	0.75
23	18	True	j	j	0.3960284999920986	1	-35.0	-30.0	5.0	NW	50	(251, 251)	0.28	0.28	0.75
23	18	True	j	j	0.4204118750058114	1	-35.0	-34.0	1.0	SE	50	(251, 251)	0.28	0.28	0.75
23	18	True	f	j	0.0395107500371523	0	-35.0	-36.0	-1.0	NW	50	(251, 251)	0.28	0.28	0.75
23	18	True	f	j	0.2321193750249222	0	-35.0	-36.0	-1.0	SE	50	(251, 251)	0.28	0.28	0.75
23	18	True	f	f	0.1411970409681089	1	-35.0	-40.0	-5.0	SE	50	(251, 251)	0.28	0.28	0.75
23	18	True	f	f	0.1124804170103743	1	-35.0	-40.0	-5.0	SE	50	(251, 251)	0.28	0.28	0.75
23	18	True	f	f	0.0272972920211032	1	-35.0	-40.0	-5.0	SE	50	(251, 251)	0.28	0.28	0.75
23	18	True	j	f	0.1521576250088401	0	-35.0	-34.0	1.0	SE	50	(251, 251)	0.28	0.28	0.75
23	18	True	f	f	0.1567579170223325	1	-35.0	-40.0	-5.0	SE	50	(251, 251)	0.28	0.28	0.75
23	18	True	f	j	0.0513262079912237	0	-35.0	-36.0	-1.0	NW	50	(251, 251)	0.28	0.28	0.75
23	18	True	f	f	0.2682619590195827	1	-35.0	-40.0	-5.0	NW	50	(251, 251)	0.28	0.28	0.75
23	18	True	j	j	0.3309545830124989	1	-35.0	-30.0	5.0	SE	50	(251, 251)	0.28	0.28	0.75
23	18	True	j	j	0.0218059999751858	1	-35.0	-34.0	1.0	SE	50	(251, 251)	0.28	0.28	0.75
23	18	True	j	j	0.1405912500340491	1	-35.0	-30.0	5.0	SE	50	(251, 251)	0.28	0.28	0.75
23	18	True	j	j	0.1960776249761693	1	-35.0	-34.0	1.0	SE	50	(251, 251)	0.28	0.28	0.75
23	18	True	f	j	0.015354000031948	0	-35.0	-36.0	-1.0	SE	50	(251, 251)	0.28	0.28	0.75
23	18	True	f	f	0.1489344580331817	1	-35.0	-40.0	-5.0	NW	50	(251, 251)	0.28	0.28	0.75
23	18	True	f	f	0.1105421659885905	1	-35.0	-40.0	-5.0	NW	50	(251, 251)	0.28	0.28	0.75
23	18	True	f	f	0.1443097079754807	1	-35.0	-40.0	-5.0	NW	50	(251, 251)	0.28	0.28	0.75
23	18	True	j	j	0.1678566660266369	1	-35.0	-30.0	5.0	SE	50	(251, 251)	0.28	0.28	0.75
23	18	True	f	f	0.2686924170120619	1	-35.0	-40.0	-5.0	SE	50	(251, 251)	0.28	0.28	0.75
23	18	True	j	j	0.0878752500284463	1	-35.0	-30.0	5.0	NW	50	(251, 251)	0.28	0.28	0.75
23	18	True	f	f	0.3664588329847902	1	-35.0	-40.0	-5.0	SE	50	(251, 251)	0.28	0.28	0.75
23	18	True	f	j	0.0022839159937575	0	-35.0	-36.0	-1.0	NW	50	(251, 251)	0.28	0.28	0.75
23	18	True	j	j	0.0806049579987302	1	-35.0	-30.0	5.0	SE	50	(251, 251)	0.28	0.28	0.75
23	18	True	j	j	0.0223266669781878	1	-35.0	-34.0	1.0	SE	50	(251, 251)	0.28	0.28	0.75
23	18	True	j	f	0.2335792910307645	0	-35.0	-34.0	1.0	NW	50	(251, 251)	0.28	0.28	0.75
23	18	True	j	j	0.3658537089941092	1	-35.0	-30.0	5.0	SE	50	(251, 251)	0.28	0.28	0.75
23	18	True	f	f	0.146863832953386	1	-35.0	-40.0	-5.0	SE	50	(251, 251)	0.28	0.28	0.75
23	18	True	f	j	0.4445766250137239	0	-35.0	-36.0	-1.0	NW	50	(251, 251)	0.28	0.28	0.75
23	18	True	f	f	0.1323032500222325	1	-35.0	-40.0	-5.0	SE	50	(251, 251)	0.28	0.28	0.75
23	18	True	f	j	0.0599365420057438	0	-35.0	-40.0	-5.0	SE	50	(251, 251)	0.28	0.28	0.75
23	18	True	f	f	0.1066102919867262	1	-35.0	-40.0	-5.0	SE	50	(251, 251)	0.28	0.28	0.75
23	18	True	f	f	0.4981084580067545	1	-35.0	-40.0	-5.0	NW	50	(251, 251)	0.28	0.28	0.75
23	18	True	f	f	0.1076978329801932	1	-35.0	-40.0	-5.0	SE	50	(251, 251)	0.28	0.28	0.75
23	18	True	j	j	0.0616037499858066	1	-35.0	-30.0	5.0	NW	50	(251, 251)	0.28	0.28	0.75
23	18	True	f	j	0.2989414589828811	0	-35.0	-36.0	-1.0	NW	50	(251, 251)	0.28	0.28	0.75
23	18	True	j	j	0.0620459170313552	1	-35.0	-34.0	1.0	SE	50	(251, 251)	0.28	0.28	0.75
23	18	True	f	f	0.0103988339542411	1	-35.0	-40.0	-5.0	SE	50	(251, 251)	0.28	0.28	0.75
23	18	True	f	j	0.1205664999433793	0	-35.0	-40.0	-5.0	NW	50	(251, 251)	0.28	0.28	0.75
23	18	True	j	j	0.1022825420368462	1	-35.0	-30.0	5.0	NW	50	(251, 251)	0.28	0.28	0.75
23	18	True	f	f	0.2038746670004911	1	-35.0	-40.0	-5.0	NW	50	(251, 251)	0.28	0.28	0.75
23	18	True	f	f	0.1816336250049062	1	-35.0	-40.0	-5.0	SE	50	(251, 251)	0.28	0.28	0.75
23	18	True	f	j	0.1556919579743407	0	-35.0	-40.0	-5.0	NW	50	(251, 251)	0.28	0.28	0.75
23	18	True	j	j	0.0019450829713605	1	-35.0	-34.0	1.0	NW	50	(251, 251)	0.28	0.28	0.75
23	18	True	j	j	0.0348312499700114	1	-35.0	-30.0	5.0	NW	50	(251, 251)	0.28	0.28	0.75
23	18	True	f	f	0.0040435830014757	1	-35.0	-40.0	-5.0	SE	50	(251, 251)	0.28	0.28	0.75
23	18	True	j	j	0.1638295000302605	1	-35.0	-30.0	5.0	SE	50	(251, 251)	0.28	0.28	0.75
23	18	True	j	j	0.0230977500323206	1	-35.0	-34.0	1.0	SE	50	(251, 251)	0.28	0.28	0.75
23	18	True	f	f	0.0436520829680375	1	-35.0	-40.0	-5.0	SE	50	(251, 251)	0.28	0.28	0.75
23	18	True	j	j	0.0516347500379197	1	-35.0	-34.0	1.0	SE	50	(251, 251)	0.28	0.28	0.75
23	18	True	f	f	0.3145664579933509	1	-35.0	-36.0	-1.0	SE	50	(251, 251)	0.28	0.28	0.75
23	18	True	f	j	0.4560404170188121	0	-35.0	-36.0	-1.0	NW	50	(251, 251)	0.28	0.28	0.75
23	18	True	j	j	0.281322332972195	1	-35.0	-34.0	1.0	NW	50	(251, 251)	0.28	0.28	0.75
23	18	True	j	j	0.3722749169683084	1	-35.0	-34.0	1.0	SE	50	(251, 251)	0.28	0.28	0.75
23	18	True	j	j	0.0350609999732114	1	-35.0	-34.0	1.0	NW	50	(251, 251)	0.28	0.28	0.75
23	18	True	f	f	0.045245542016346	1	-35.0	-40.0	-5.0	NW	50	(251, 251)	0.28	0.28	0.75
23	18	True	j	j	0.0889198330114595	1	-35.0	-34.0	1.0	SE	50	(251, 251)	0.28	0.28	0.75
23	18	True	j	j	0.1671277499990537	1	-35.0	-34.0	1.0	NW	50	(251, 251)	0.28	0.28	0.75
23	18	True	j	j	0.0097493329667486	1	-35.0	-30.0	5.0	SE	50	(251, 251)	0.28	0.28	0.75
23	18	True	f	j	0.4830061250249855	0	-35.0	-40.0	-5.0	NW	50	(251, 251)	0.28	0.28	0.75
23	18	True	f	f	0.0870854160166345	1	-35.0	-40.0	-5.0	SE	50	(251, 251)	0.28	0.28	0.75
23	18	True	f	f	0.0995631249970756	1	-35.0	-40.0	-5.0	SE	50	(251, 251)	0.28	0.28	0.75
23	18	True	j	j	0.4808809999958612	1	-35.0	-34.0	1.0	NW	50	(251, 251)	0.28	0.28	0.75
23	18	True	f	j	0.1757202089647762	0	-35.0	-40.0	-5.0	SE	50	(251, 251)	0.28	0.28	0.75
23	18	True	f	j	0.2261576669989153	0	-35.0	-40.0	-5.0	NW	50	(251, 251)	0.28	0.28	0.75
23	18	True	f	j	0.3037070829886943	0	-35.0	-36.0	-1.0	NW	50	(251, 251)	0.28	0.28	0.75
23	18	True	j	j	0.2123095410061068	1	-35.0	-30.0	5.0	SE	50	(251, 251)	0.28	0.28	0.75
23	18	True	f	j	0.3016802500351332	0	-35.0	-36.0	-1.0	NW	50	(251, 251)	0.28	0.28	0.75
23	18	True	j	j	0.2902497079921886	1	-35.0	-34.0	1.0	NW	50	(251, 251)	0.28	0.28	0.75
23	18	True	f	f	0.0230487500084564	1	-35.0	-40.0	-5.0	NW	50	(251, 251)	0.28	0.28	0.75
23	18	True	f	f	0.0339842090033926	1	-35.0	-36.0	-1.0	NW	50	(251, 251)	0.28	0.28	0.75
23	18	True	f	f	0.018275459005963	1	-35.0	-40.0	-5.0	NW	50	(251, 251)	0.28	0.28	0.75
23	18	True	f	f	0.1492239590152166	1	-35.0	-36.0	-1.0	NW	50	(251, 251)	0.28	0.28	0.75
23	18	True	j	j	0.0622151250136084	1	-35.0	-34.0	1.0	NW	50	(251, 251)	0.28	0.28	0.75
23	18	True	j	f	0.4271064159693196	0	-35.0	-34.0	1.0	SE	50	(251, 251)	0.28	0.28	0.75
23	18	True	f	j	0.1370459590107202	0	-35.0	-36.0	-1.0	NW	50	(251, 251)	0.28	0.28	0.75
23	18	True	j	j	0.074554042017553	1	-35.0	-34.0	1.0	NW	50	(251, 251)	0.28	0.28	0.75
23	18	True	f	f	0.042023167014122	1	-35.0	-40.0	-5.0	SE	50	(251, 251)	0.28	0.28	0.75
23	18	True	f	f	0.0578859589877538	1	-35.0	-40.0	-5.0	NW	50	(251, 251)	0.28	0.28	0.75
23	18	True	j	j	0.1060794169898144	1	-35.0	-30.0	5.0	NW	50	(251, 251)	0.28	0.28	0.75
23	18	True	f	f	0.0656814170069992	1	-35.0	-40.0	-5.0	NW	50	(251, 251)	0.28	0.28	0.75
23	18	True	j	j	0.0618528749910183	1	-35.0	-34.0	1.0	NW	50	(251, 251)	0.28	0.28	0.75
23	18	True	j	f	0.3285186249995604	0	-35.0	-34.0	1.0	NW	50	(251, 251)	0.28	0.28	0.75
23	18	True	f	j	0.3208593330346048	0	-35.0	-36.0	-1.0	SE	50	(251, 251)	0.28	0.28	0.75
23	18	True	j	j	0.4956906660227105	1	-35.0	-34.0	1.0	NW	50	(251, 251)	0.28	0.28	0.75
23	18	True	j	j	0.1853179589961655	1	-35.0	-34.0	1.0	SE	50	(251, 251)	0.28	0.28	0.75
23	18	True	j	f	0.0693178329966031	0	-35.0	-34.0	1.0	NW	50	(251, 251)	0.28	0.28	0.75
23	18	True	j	f	0.3254747909959405	0	-35.0	-30.0	5.0	SE	50	(251, 251)	0.28	0.28	0.75
23	18	True	j	j	0.3034219580003992	1	-35.0	-34.0	1.0	NW	50	(251, 251)	0.28	0.28	0.75
23	18	True	j	j	0.1559740419615991	1	-35.0	-34.0	1.0	NW	50	(251, 251)	0.28	0.28	0.75
23	18	True	f	j	0.4505839999765157	0	-35.0	-36.0	-1.0	NW	50	(251, 251)	0.28	0.28	0.75
23	18	True	f	f	0.0270897499867714	1	-35.0	-40.0	-5.0	SE	50	(251, 251)	0.28	0.28	0.75
23	18	True	f	f	0.0646242920192889	1	-35.0	-40.0	-5.0	SE	50	(251, 251)	0.28	0.28	0.75
23	18	True	f	f	0.0274724580231122	1	-35.0	-40.0	-5.0	SE	50	(251, 251)	0.28	0.28	0.75
23	18	True	j	j	0.2881036250037141	1	-35.0	-30.0	5.0	NW	50	(251, 251)	0.28	0.28	0.75
23	18	True	f	f	0.0310996249900199	1	-35.0	-40.0	-5.0	SE	50	(251, 251)	0.28	0.28	0.75
23	18	True	f	f	0.1899369999882765	1	-35.0	-40.0	-5.0	SE	50	(251, 251)	0.28	0.28	0.75
23	18	True	f	f	0.0264322080183774	1	-35.0	-40.0	-5.0	NW	50	(251, 251)	0.28	0.28	0.75
23	18	True	f	f	0.0121935000061057	1	-35.0	-40.0	-5.0	NW	50	(251, 251)	0.28	0.28	0.75
23	18	True	f	f	0.1585563749540597	1	-35.0	-36.0	-1.0	NW	50	(251, 251)	0.28	0.28	0.75
23	18	True	f	f	0.056900208001025	1	-35.0	-36.0	-1.0	NW	50	(251, 251)	0.28	0.28	0.75
23	18	True	f	f	0.0518636670312844	1	-35.0	-40.0	-5.0	SE	50	(251, 251)	0.28	0.28	0.75
23	18	True	j	j	0.3306667919969186	1	-35.0	-30.0	5.0	NW	50	(251, 251)	0.28	0.28	0.75
23	18	True	f	f	0.1291021250071935	1	-35.0	-36.0	-1.0	NW	50	(251, 251)	0.28	0.28	0.75
23	18	True	f	j	0.0913824160234071	0	-35.0	-36.0	-1.0	SE	50	(251, 251)	0.28	0.28	0.75
23	18	True	f	j	0.1001423329580575	0	-35.0	-36.0	-1.0	NW	50	(251, 251)	0.28	0.28	0.75
23	18	True	f	f	0.1491532920044846	1	-35.0	-36.0	-1.0	NW	50	(251, 251)	0.28	0.28	0.75
23	18	True	f	f	0.625796457985416	1	-35.0	-36.0	-1.0	NW	50	(251, 251)	0.28	0.28	0.75
23	18	True	f	f	0.0695408330066129	1	-35.0	-40.0	-5.0	SE	50	(251, 251)	0.28	0.28	0.75
23	18	True	f	f	0.2728228330379352	1	-35.0	-36.0	-1.0	SE	50	(251, 251)	0.28	0.28	0.75
23	18	True	j	j	0.1948080420261249	1	-35.0	-34.0	1.0	SE	50	(251, 251)	0.28	0.28	0.75
23	18	True	j	j	0.3503234999952838	1	-35.0	-30.0	5.0	NW	50	(251, 251)	0.28	0.28	0.75
23	18	True	j	j	0.2866328330128453	1	-35.0	-34.0	1.0	SE	50	(251, 251)	0.28	0.28	0.75
23	18	True	f	j	0.0037251249887049	0	-35.0	-36.0	-1.0	NW	50	(251, 251)	0.28	0.28	0.75
23	18	True	f	f	0.0019064169609919	1	-35.0	-40.0	-5.0	NW	50	(251, 251)	0.28	0.28	0.75
23	18	True	f	f	0.1079699589754454	1	-35.0	-40.0	-5.0	SE	50	(251, 251)	0.28	0.28	0.75
23	18	True	j	f	1.5586937079788186	0	-35.0	-30.0	5.0	SE	50	(251, 251)	0.28	0.28	0.75
23	18	True	j	j	0.002028250019066	1	-35.0	-34.0	1.0	SE	50	(251, 251)	0.28	0.28	0.75
23	18	True	j	j	0.5188247499754652	1	-35.0	-30.0	5.0	NW	50	(251, 251)	0.28	0.28	0.75
23	18	True	f	j	0.1616545420256443	0	-35.0	-36.0	-1.0	NW	50	(251, 251)	0.28	0.28	0.75
23	18	True	f	f	0.0532039999961853	1	-35.0	-40.0	-5.0	SE	50	(251, 251)	0.28	0.28	0.75
23	18	True	j	j	0.0351954160141758	1	-35.0	-34.0	1.0	NW	50	(251, 251)	0.28	0.28	0.75
23	18	True	f	f	0.0132646250422112	1	-35.0	-36.0	-1.0	NW	50	(251, 251)	0.28	0.28	0.75
23	18	True	j	j	0.0525185000151395	1	-35.0	-34.0	1.0	NW	50	(251, 251)	0.28	0.28	0.75
23	18	True	j	j	0.5634624999947846	1	-35.0	-34.0	1.0	NW	50	(251, 251)	0.28	0.28	0.75
23	18	True	f	f	0.0829190829535946	1	-35.0	-40.0	-5.0	NW	50	(251, 251)	0.28	0.28	0.75
23	18	True	f	j	0.3373144590295851	0	-35.0	-36.0	-1.0	NW	50	(251, 251)	0.28	0.28	0.75
23	18	True	f	f	0.10653699998511	1	-35.0	-40.0	-5.0	SE	50	(251, 251)	0.28	0.28	0.75
23	18	True	j	j	0.2025770000182092	1	-35.0	-30.0	5.0	SE	50	(251, 251)	0.28	0.28	0.75
23	18	True	f	j	0.074057875026483	0	-35.0	-36.0	-1.0	NW	50	(251, 251)	0.28	0.28	0.75
23	18	True	j	f	0.3810828749556094	0	-35.0	-34.0	1.0	SE	50	(251, 251)	0.28	0.28	0.75
23	18	True	f	j	0.3736186670139432	0	-35.0	-36.0	-1.0	NW	50	(251, 251)	0.28	0.28	0.75
23	18	True	f	f	0.0096510830335319	1	-35.0	-40.0	-5.0	NW	50	(251, 251)	0.28	0.28	0.75
23	18	True	j	f	0.0240115409833379	0	-35.0	-34.0	1.0	SE	50	(251, 251)	0.28	0.28	0.75
23	18	True	f	f	0.091410499997437	1	-35.0	-40.0	-5.0	SE	50	(251, 251)	0.28	0.28	0.75
23	18	True	f	j	0.4827442499808967	0	-35.0	-40.0	-5.0	NW	50	(251, 251)	0.28	0.28	0.75
23	18	True	j	f	0.0438876250409521	0	-35.0	-34.0	1.0	SE	50	(251, 251)	0.28	0.28	0.75
23	18	True	j	j	0.0289024579687975	1	-35.0	-34.0	1.0	SE	50	(251, 251)	0.28	0.28	0.75
23	18	True	f	j	0.0547456659842282	0	-35.0	-40.0	-5.0	NW	50	(251, 251)	0.28	0.28	0.75
23	18	True	j	f	0.2985396669828333	0	-35.0	-34.0	1.0	SE	50	(251, 251)	0.28	0.28	0.75
23	18	True	f	f	0.0973937079543247	1	-35.0	-40.0	-5.0	SE	50	(251, 251)	0.28	0.28	0.75
23	18	True	f	j	0.2833169579971581	0	-35.0	-36.0	-1.0	SE	50	(251, 251)	0.28	0.28	0.75
23	18	True	j	f	0.0831632500048726	0	-35.0	-34.0	1.0	SE	50	(251, 251)	0.28	0.28	0.75
23	18	True	j	j	0.0468271669815294	1	-35.0	-30.0	5.0	SE	50	(251, 251)	0.28	0.28	0.75
23	18	True	f	j	0.060113999992609	0	-35.0	-36.0	-1.0	NW	50	(251, 251)	0.28	0.28	0.75
23	18	True	j	f	0.0619800419663079	0	-35.0	-34.0	1.0	SE	50	(251, 251)	0.28	0.28	0.75
23	18	True	j	j	0.157774832972791	1	-35.0	-30.0	5.0	NW	50	(251, 251)	0.28	0.28	0.75
23	18	True	j	j	0.0532730409759096	1	-35.0	-30.0	5.0	NW	50	(251, 251)	0.28	0.28	0.75
23	18	True	j	j	0.0442108329734765	1	-35.0	-30.0	5.0	NW	50	(251, 251)	0.28	0.28	0.75
23	18	True	f	j	0.3736459169886075	0	-35.0	-36.0	-1.0	NW	50	(251, 251)	0.28	0.28	0.75
23	18	True	f	j	0.1906181249651126	0	-35.0	-36.0	-1.0	SE	50	(251, 251)	0.28	0.28	0.75
23	18	True	j	j	0.1225669579580426	1	-35.0	-30.0	5.0	NW	50	(251, 251)	0.28	0.28	0.75
23	18	True	f	f	0.0364974999683909	1	-35.0	-36.0	-1.0	NW	50	(251, 251)	0.28	0.28	0.75
23	18	True	f	f	0.57158587500453	1	-35.0	-36.0	-1.0	SE	50	(251, 251)	0.28	0.28	0.75
23	18	True	f	f	0.3937070000101812	1	-35.0	-36.0	-1.0	SE	50	(251, 251)	0.28	0.28	0.75
23	18	True	f	f	0.145315625006333	1	-35.0	-36.0	-1.0	SE	50	(251, 251)	0.28	0.28	0.75
23	18	True	j	j	0.4161222499678843	1	-35.0	-34.0	1.0	SE	50	(251, 251)	0.28	0.28	0.75
23	18	True	f	f	0.1246778329950757	1	-35.0	-36.0	-1.0	SE	50	(251, 251)	0.28	0.28	0.75
23	18	True	f	j	0.2869341670302674	0	-35.0	-40.0	-5.0	NW	50	(251, 251)	0.28	0.28	0.75
23	18	True	j	j	0.0877198749803938	1	-35.0	-30.0	5.0	SE	50	(251, 251)	0.28	0.28	0.75
23	18	True	f	f	0.0344524579704739	1	-35.0	-36.0	-1.0	SE	50	(251, 251)	0.28	0.28	0.75
23	18	True	j	j	0.2680798750370741	1	-35.0	-34.0	1.0	SE	50	(251, 251)	0.28	0.28	0.75
23	18	True	j	j	0.1813764999969862	1	-35.0	-30.0	5.0	SE	50	(251, 251)	0.28	0.28	0.75
23	18	True	f	j	0.0435449999640695	0	-35.0	-36.0	-1.0	NW	50	(251, 251)	0.28	0.28	0.75
23	18	True	j	f	0.3688345830305479	0	-35.0	-34.0	1.0	SE	50	(251, 251)	0.28	0.28	0.75
23	18	True	f	j	0.4394304580055177	0	-35.0	-36.0	-1.0	SE	50	(251, 251)	0.28	0.28	0.75
23	18	True	j	j	0.1113955830223858	1	-35.0	-34.0	1.0	NW	50	(251, 251)	0.28	0.28	0.75
23	18	True	f	j	0.3701892090030014	0	-35.0	-36.0	-1.0	NW	50	(251, 251)	0.28	0.28	0.75
23	18	True	j	f	0.478977374965325	0	-35.0	-34.0	1.0	NW	50	(251, 251)	0.28	0.28	0.75
23	18	True	j	j	0.4398894169717096	1	-35.0	-30.0	5.0	SE	50	(251, 251)	0.28	0.28	0.75
23	18	True	f	f	0.2595121249905787	1	-35.0	-36.0	-1.0	SE	50	(251, 251)	0.28	0.28	0.75
23	18	True	f	j	0.2084784160251729	0	-35.0	-36.0	-1.0	NW	50	(251, 251)	0.28	0.28	0.75
23	18	True	j	j	0.1264082500129006	1	-35.0	-34.0	1.0	NW	50	(251, 251)	0.28	0.28	0.75
23	18	True	j	j	0.2585010839975439	1	-35.0	-30.0	5.0	NW	50	(251, 251)	0.28	0.28	0.75
23	18	True	f	j	0.3100390000035986	0	-35.0	-36.0	-1.0	NW	50	(251, 251)	0.28	0.28	0.75
23	18	True	f	f	0.1773261250345967	1	-35.0	-40.0	-5.0	SE	50	(251, 251)	0.28	0.28	0.75
23	18	True	j	j	0.2812522500171326	1	-35.0	-30.0	5.0	SE	50	(251, 251)	0.28	0.28	0.75
23	18	True	f	f	0.1202292089583352	1	-35.0	-36.0	-1.0	SE	50	(251, 251)	0.28	0.28	0.75
23	18	True	f	j	0.0612035410013049	0	-35.0	-40.0	-5.0	SE	50	(251, 251)	0.28	0.28	0.75
23	18	True	f	f	0.0422600419842638	1	-35.0	-36.0	-1.0	SE	50	(251, 251)	0.28	0.28	0.75
23	18	True	j	j	0.0686883330345153	1	-35.0	-34.0	1.0	NW	50	(251, 251)	0.28	0.28	0.75
23	18	True	f	f	0.1455514580011367	1	-35.0	-40.0	-5.0	SE	50	(251, 251)	0.28	0.28	0.75
23	18	True	j	f	0.055567167000845	0	-35.0	-34.0	1.0	SE	50	(251, 251)	0.28	0.28	0.75
23	18	True	f	j	0.1467159999883733	0	-35.0	-36.0	-1.0	NW	50	(251, 251)	0.28	0.28	0.75
23	18	True	f	f	0.3497351660043932	1	-35.0	-36.0	-1.0	SE	50	(251, 251)	0.28	0.28	0.75
23	18	True	f	f	0.0251738340011797	1	-35.0	-40.0	-5.0	NW	50	(251, 251)	0.28	0.28	0.75
23	18	True	j	f	0.1388567080139182	0	-35.0	-34.0	1.0	NW	50	(251, 251)	0.28	0.28	0.75
23	18	True	j	j	0.1004111249931156	1	-35.0	-30.0	5.0	NW	50	(251, 251)	0.28	0.28	0.75
23	18	True	j	j	0.4270940839778632	1	-35.0	-30.0	5.0	SE	50	(251, 251)	0.28	0.28	0.75
