# Supplementary material for: The curriculum effect in visual learning: The role of readout dimensionality
Source: PLoS Comput Biol. 2026 Jul 24;22(7):e1014553. doi: 10.1371/journal.pcbi.1014553 (PMC13432104; doi:10.1371/journal.pcbi.1014553)
Supplement: S1 Data — (ZIP) [file pcbi.1014553.s009.zip › Data_Final_for_Repository/Shuffled_subjects/Additional_15/Subject023/20250716_Subject023_SHUFFLED_Day_3.csv]

Participant ID	Age	Train	Correct Response	Response	Response time (s)	Correct	Reference Angle (deg)	Orientation (deg)	Angle Separation (deg)	Corner	Viewing Distance (cm)	Stimulus Size (px)	Fixation Time	Probe Time	Cue Time
23	18	True	f	f	0.3330784590216353	1	-35.0	-36.0	-1.0	SE	50	(251, 251)	0.28	0.28	0.75
23	18	True	f	j	0.0102218330139294	0	-35.0	-36.0	-1.0	SE	50	(251, 251)	0.28	0.28	0.75
23	18	True	f	f	0.0646567500079982	1	-35.0	-40.0	-5.0	SE	50	(251, 251)	0.28	0.28	0.75
23	18	True	j	j	0.2424471249687485	1	-35.0	-34.0	1.0	NW	50	(251, 251)	0.28	0.28	0.75
23	18	True	f	j	0.0766983330249786	0	-35.0	-40.0	-5.0	NW	50	(251, 251)	0.28	0.28	0.75
23	18	True	f	f	0.0419075830141082	1	-35.0	-36.0	-1.0	SE	50	(251, 251)	0.28	0.28	0.75
23	18	True	f	f	0.1792077089776285	1	-35.0	-40.0	-5.0	SE	50	(251, 251)	0.28	0.28	0.75
23	18	True	f	j	0.3226642910158261	0	-35.0	-36.0	-1.0	NW	50	(251, 251)	0.28	0.28	0.75
23	18	True	f	j	0.1540139999706298	0	-35.0	-40.0	-5.0	NW	50	(251, 251)	0.28	0.28	0.75
23	18	True	f	f	0.1949378750286996	1	-35.0	-40.0	-5.0	SE	50	(251, 251)	0.28	0.28	0.75
23	18	True	j	j	0.055550666002091	1	-35.0	-34.0	1.0	NW	50	(251, 251)	0.28	0.28	0.75
23	18	True	j	j	0.0676059169927612	1	-35.0	-34.0	1.0	NW	50	(251, 251)	0.28	0.28	0.75
23	18	True	j	j	0.1338216669973917	1	-35.0	-30.0	5.0	SE	50	(251, 251)	0.28	0.28	0.75
23	18	True	j	f	0.2349679580074735	0	-35.0	-34.0	1.0	SE	50	(251, 251)	0.28	0.28	0.75
23	18	True	j	j	0.1887944170157425	1	-35.0	-34.0	1.0	SE	50	(251, 251)	0.28	0.28	0.75
23	18	True	f	f	0.0258949580020271	1	-35.0	-40.0	-5.0	SE	50	(251, 251)	0.28	0.28	0.75
23	18	True	j	j	0.0365554169984534	1	-35.0	-30.0	5.0	SE	50	(251, 251)	0.28	0.28	0.75
23	18	True	f	f	0.01630566699896	1	-35.0	-36.0	-1.0	SE	50	(251, 251)	0.28	0.28	0.75
23	18	True	j	j	0.2344233749900013	1	-35.0	-34.0	1.0	SE	50	(251, 251)	0.28	0.28	0.75
23	18	True	j	f	0.0442024170188233	0	-35.0	-30.0	5.0	SE	50	(251, 251)	0.28	0.28	0.75
23	18	True	j	j	0.3902313339640386	1	-35.0	-30.0	5.0	NW	50	(251, 251)	0.28	0.28	0.75
23	18	True	j	j	0.3038762910291552	1	-35.0	-34.0	1.0	SE	50	(251, 251)	0.28	0.28	0.75
23	18	True	j	j	0.090314875007607	1	-35.0	-30.0	5.0	SE	50	(251, 251)	0.28	0.28	0.75
23	18	True	j	j	0.2561381250270642	1	-35.0	-34.0	1.0	NW	50	(251, 251)	0.28	0.28	0.75
23	18	True	f	f	0.0179480829974636	1	-35.0	-40.0	-5.0	NW	50	(251, 251)	0.28	0.28	0.75
23	18	True	f	f	0.1822592499665916	1	-35.0	-36.0	-1.0	SE	50	(251, 251)	0.28	0.28	0.75
23	18	True	f	j	0.2820685830083675	0	-35.0	-36.0	-1.0	NW	50	(251, 251)	0.28	0.28	0.75
23	18	True	j	f	0.2369439169997349	0	-35.0	-30.0	5.0	SE	50	(251, 251)	0.28	0.28	0.75
23	18	True	j	j	0.209618583030533	1	-35.0	-30.0	5.0	NW	50	(251, 251)	0.28	0.28	0.75
23	18	True	f	j	0.3723170830053277	0	-35.0	-36.0	-1.0	SE	50	(251, 251)	0.28	0.28	0.75
23	18	True	j	j	0.202930333034601	1	-35.0	-34.0	1.0	NW	50	(251, 251)	0.28	0.28	0.75
23	18	True	f	f	0.1418377920053899	1	-35.0	-40.0	-5.0	NW	50	(251, 251)	0.28	0.28	0.75
23	18	True	f	j	0.1849747080123052	0	-35.0	-36.0	-1.0	NW	50	(251, 251)	0.28	0.28	0.75
23	18	True	j	j	0.0549812919925898	1	-35.0	-34.0	1.0	SE	50	(251, 251)	0.28	0.28	0.75
23	18	True	f	j	0.0441800410044379	0	-35.0	-36.0	-1.0	SE	50	(251, 251)	0.28	0.28	0.75
23	18	True	f	f	0.0754503330099396	1	-35.0	-40.0	-5.0	SE	50	(251, 251)	0.28	0.28	0.75
23	18	True	f	j	0.4222655420308001	0	-35.0	-36.0	-1.0	NW	50	(251, 251)	0.28	0.28	0.75
23	18	True	f	f	0.1479125840123742	1	-35.0	-40.0	-5.0	NW	50	(251, 251)	0.28	0.28	0.75
23	18	True	f	j	0.0688424999825656	0	-35.0	-36.0	-1.0	NW	50	(251, 251)	0.28	0.28	0.75
23	18	True	j	j	0.0046852080267854	1	-35.0	-34.0	1.0	NW	50	(251, 251)	0.28	0.28	0.75
23	18	True	f	f	0.0509923750068992	1	-35.0	-36.0	-1.0	SE	50	(251, 251)	0.28	0.28	0.75
23	18	True	f	j	0.1342165839741937	0	-35.0	-36.0	-1.0	NW	50	(251, 251)	0.28	0.28	0.75
23	18	True	j	j	0.1108522920403629	1	-35.0	-30.0	5.0	SE	50	(251, 251)	0.28	0.28	0.75
23	18	True	j	j	0.035556583025027	1	-35.0	-30.0	5.0	NW	50	(251, 251)	0.28	0.28	0.75
23	18	True	j	j	0.0892774590174667	1	-35.0	-30.0	5.0	NW	50	(251, 251)	0.28	0.28	0.75
23	18	True	f	f	0.0903676250018179	1	-35.0	-40.0	-5.0	NW	50	(251, 251)	0.28	0.28	0.75
23	18	True	j	j	0.3084140419960022	1	-35.0	-30.0	5.0	NW	50	(251, 251)	0.28	0.28	0.75
23	18	True	j	j	0.0244760829955339	1	-35.0	-30.0	5.0	SE	50	(251, 251)	0.28	0.28	0.75
23	18	True	f	f	0.2090613329783082	1	-35.0	-40.0	-5.0	SE	50	(251, 251)	0.28	0.28	0.75
23	18	True	j	j	0.1559810420149006	1	-35.0	-30.0	5.0	SE	50	(251, 251)	0.28	0.28	0.75
23	18	True	j	j	0.2821239159675315	1	-35.0	-30.0	5.0	SE	50	(251, 251)	0.28	0.28	0.75
23	18	True	f	f	0.0227254169876687	1	-35.0	-40.0	-5.0	SE	50	(251, 251)	0.28	0.28	0.75
23	18	True	j	j	0.3623798330081627	1	-35.0	-34.0	1.0	SE	50	(251, 251)	0.28	0.28	0.75
23	18	True	f	f	0.2341473749838769	1	-35.0	-40.0	-5.0	NW	50	(251, 251)	0.28	0.28	0.75
23	18	True	f	j	0.0836485000327229	0	-35.0	-40.0	-5.0	NW	50	(251, 251)	0.28	0.28	0.75
23	18	True	j	j	0.1093581659952178	1	-35.0	-34.0	1.0	NW	50	(251, 251)	0.28	0.28	0.75
23	18	True	f	j	0.0331732499762438	0	-35.0	-40.0	-5.0	SE	50	(251, 251)	0.28	0.28	0.75
23	18	True	f	j	0.3253877920215018	0	-35.0	-36.0	-1.0	SE	50	(251, 251)	0.28	0.28	0.75
23	18	True	j	j	0.2216239999979734	1	-35.0	-30.0	5.0	SE	50	(251, 251)	0.28	0.28	0.75
23	18	True	f	f	0.6913648329791613	1	-35.0	-40.0	-5.0	SE	50	(251, 251)	0.28	0.28	0.75
23	18	True	f	f	1.2770099160261452	1	-35.0	-40.0	-5.0	NW	50	(251, 251)	0.28	0.28	0.75
23	18	True	f	f	0.247243250021711	1	-35.0	-40.0	-5.0	NW	50	(251, 251)	0.28	0.28	0.75
23	18	True	j	j	0.2453530410421081	1	-35.0	-30.0	5.0	NW	50	(251, 251)	0.28	0.28	0.75
23	18	True	f	f	0.0831499999621883	1	-35.0	-40.0	-5.0	NW	50	(251, 251)	0.28	0.28	0.75
23	18	True	f	j	0.0986559159937314	0	-35.0	-36.0	-1.0	NW	50	(251, 251)	0.28	0.28	0.75
23	18	True	f	f	0.012878792011179	1	-35.0	-36.0	-1.0	SE	50	(251, 251)	0.28	0.28	0.75
23	18	True	f	f	0.0289943749667145	1	-35.0	-36.0	-1.0	SE	50	(251, 251)	0.28	0.28	0.75
23	18	True	f	f	0.0985745840007439	1	-35.0	-40.0	-5.0	NW	50	(251, 251)	0.28	0.28	0.75
23	18	True	f	f	0.1571760409860871	1	-35.0	-36.0	-1.0	SE	50	(251, 251)	0.28	0.28	0.75
23	18	True	j	j	0.0844522499828599	1	-35.0	-30.0	5.0	SE	50	(251, 251)	0.28	0.28	0.75
23	18	True	j	f	0.1979833330260589	0	-35.0	-34.0	1.0	SE	50	(251, 251)	0.28	0.28	0.75
23	18	True	j	j	0.019137708004564	1	-35.0	-30.0	5.0	NW	50	(251, 251)	0.28	0.28	0.75
23	18	True	j	j	0.148132833011914	1	-35.0	-34.0	1.0	NW	50	(251, 251)	0.28	0.28	0.75
23	18	True	j	j	0.3410697079962119	1	-35.0	-34.0	1.0	SE	50	(251, 251)	0.28	0.28	0.75
23	18	True	f	j	0.2835679579875432	0	-35.0	-36.0	-1.0	NW	50	(251, 251)	0.28	0.28	0.75
23	18	True	f	f	0.138113459048327	1	-35.0	-36.0	-1.0	NW	50	(251, 251)	0.28	0.28	0.75
23	18	True	j	f	0.0857737499754875	0	-35.0	-34.0	1.0	SE	50	(251, 251)	0.28	0.28	0.75
23	18	True	f	f	0.0958122499869205	1	-35.0	-36.0	-1.0	NW	50	(251, 251)	0.28	0.28	0.75
23	18	True	f	j	0.1079987920238636	0	-35.0	-36.0	-1.0	NW	50	(251, 251)	0.28	0.28	0.75
23	18	True	f	f	0.1014494579867459	1	-35.0	-40.0	-5.0	SE	50	(251, 251)	0.28	0.28	0.75
23	18	True	f	f	0.3372910000034608	1	-35.0	-36.0	-1.0	SE	50	(251, 251)	0.28	0.28	0.75
23	18	True	f	f	0.1844337920192629	1	-35.0	-40.0	-5.0	NW	50	(251, 251)	0.28	0.28	0.75
23	18	True	f	j	0.2374122499604709	0	-35.0	-40.0	-5.0	NW	50	(251, 251)	0.28	0.28	0.75
23	18	True	j	f	0.2433514160220511	0	-35.0	-34.0	1.0	NW	50	(251, 251)	0.28	0.28	0.75
23	18	True	f	j	0.0580401250044815	0	-35.0	-36.0	-1.0	NW	50	(251, 251)	0.28	0.28	0.75
23	18	True	j	j	0.1030588750145398	1	-35.0	-30.0	5.0	NW	50	(251, 251)	0.28	0.28	0.75
23	18	True	j	j	0.1601435840129852	1	-35.0	-30.0	5.0	NW	50	(251, 251)	0.28	0.28	0.75
23	18	True	f	j	0.043987333017867	0	-35.0	-40.0	-5.0	SE	50	(251, 251)	0.28	0.28	0.75
23	18	True	f	j	0.1870288329664617	0	-35.0	-36.0	-1.0	NW	50	(251, 251)	0.28	0.28	0.75
23	18	True	f	f	0.0060889580054208	1	-35.0	-40.0	-5.0	SE	50	(251, 251)	0.28	0.28	0.75
23	18	True	j	j	0.0581377079943195	1	-35.0	-30.0	5.0	NW	50	(251, 251)	0.28	0.28	0.75
23	18	True	j	j	0.030949791020248	1	-35.0	-30.0	5.0	SE	50	(251, 251)	0.28	0.28	0.75
23	18	True	j	j	0.1537944579613395	1	-35.0	-30.0	5.0	NW	50	(251, 251)	0.28	0.28	0.75
23	18	True	j	j	0.0329088339931331	1	-35.0	-30.0	5.0	SE	50	(251, 251)	0.28	0.28	0.75
23	18	True	j	j	0.199049083981663	1	-35.0	-30.0	5.0	SE	50	(251, 251)	0.28	0.28	0.75
23	18	True	f	f	0.5348564999876544	1	-35.0	-36.0	-1.0	SE	50	(251, 251)	0.28	0.28	0.75
23	18	True	f	f	0.0492398340138606	1	-35.0	-40.0	-5.0	SE	50	(251, 251)	0.28	0.28	0.75
23	18	True	f	f	0.2254170830128714	1	-35.0	-40.0	-5.0	SE	50	(251, 251)	0.28	0.28	0.75
23	18	True	f	f	0.14703275001375	1	-35.0	-40.0	-5.0	SE	50	(251, 251)	0.28	0.28	0.75
23	18	True	f	f	0.2444835830247029	1	-35.0	-40.0	-5.0	SE	50	(251, 251)	0.28	0.28	0.75
23	18	True	f	j	0.2457307499716989	0	-35.0	-36.0	-1.0	SE	50	(251, 251)	0.28	0.28	0.75
23	18	True	f	j	0.0238922919961623	0	-35.0	-36.0	-1.0	SE	50	(251, 251)	0.28	0.28	0.75
23	18	True	f	j	0.1252763749798759	0	-35.0	-40.0	-5.0	NW	50	(251, 251)	0.28	0.28	0.75
23	18	True	f	f	0.1539350000093691	1	-35.0	-40.0	-5.0	SE	50	(251, 251)	0.28	0.28	0.75
23	18	True	f	j	0.0479640830308198	0	-35.0	-36.0	-1.0	NW	50	(251, 251)	0.28	0.28	0.75
23	18	True	f	f	0.1377161249984055	1	-35.0	-36.0	-1.0	NW	50	(251, 251)	0.28	0.28	0.75
23	18	True	f	f	0.0721215829835273	1	-35.0	-40.0	-5.0	SE	50	(251, 251)	0.28	0.28	0.75
23	18	True	f	j	0.0069715830031782	0	-35.0	-36.0	-1.0	NW	50	(251, 251)	0.28	0.28	0.75
23	18	True	j	j	0.2809892499935813	1	-35.0	-30.0	5.0	NW	50	(251, 251)	0.28	0.28	0.75
23	18	True	f	f	0.0131149999797344	1	-35.0	-40.0	-5.0	NW	50	(251, 251)	0.28	0.28	0.75
23	18	True	f	f	0.1803024589898996	1	-35.0	-36.0	-1.0	SE	50	(251, 251)	0.28	0.28	0.75
23	18	True	f	j	0.1813971249503083	0	-35.0	-36.0	-1.0	NW	50	(251, 251)	0.28	0.28	0.75
23	18	True	j	j	0.1489449589862488	1	-35.0	-34.0	1.0	NW	50	(251, 251)	0.28	0.28	0.75
23	18	True	j	j	0.0206742919981479	1	-35.0	-30.0	5.0	NW	50	(251, 251)	0.28	0.28	0.75
23	18	True	j	j	0.1610654999967664	1	-35.0	-30.0	5.0	NW	50	(251, 251)	0.28	0.28	0.75
23	18	True	j	j	0.0884952920023351	1	-35.0	-30.0	5.0	NW	50	(251, 251)	0.28	0.28	0.75
23	18	True	j	j	0.1225969170336611	1	-35.0	-34.0	1.0	SE	50	(251, 251)	0.28	0.28	0.75
23	18	True	j	j	0.1748807500116527	1	-35.0	-30.0	5.0	NW	50	(251, 251)	0.28	0.28	0.75
23	18	True	j	j	0.1433599170413799	1	-35.0	-34.0	1.0	SE	50	(251, 251)	0.28	0.28	0.75
23	18	True	f	j	0.4613002500263974	0	-35.0	-36.0	-1.0	NW	50	(251, 251)	0.28	0.28	0.75
23	18	True	j	j	0.1337323340121656	1	-35.0	-30.0	5.0	SE	50	(251, 251)	0.28	0.28	0.75
23	18	True	f	j	0.176220583030954	0	-35.0	-36.0	-1.0	NW	50	(251, 251)	0.28	0.28	0.75
23	18	True	j	f	0.1544169170083478	0	-35.0	-34.0	1.0	NW	50	(251, 251)	0.28	0.28	0.75
23	18	True	f	f	0.1518544999998994	1	-35.0	-36.0	-1.0	NW	50	(251, 251)	0.28	0.28	0.75
23	18	True	f	f	0.1367837090510875	1	-35.0	-40.0	-5.0	SE	50	(251, 251)	0.28	0.28	0.75
23	18	True	f	f	0.0322732079657726	1	-35.0	-40.0	-5.0	SE	50	(251, 251)	0.28	0.28	0.75
23	18	True	f	j	0.1749445830355398	0	-35.0	-36.0	-1.0	NW	50	(251, 251)	0.28	0.28	0.75
23	18	True	f	f	0.0423587919794954	1	-35.0	-36.0	-1.0	NW	50	(251, 251)	0.28	0.28	0.75
23	18	True	j	j	0.296107915986795	1	-35.0	-30.0	5.0	SE	50	(251, 251)	0.28	0.28	0.75
23	18	True	f	f	0.0792430419824086	1	-35.0	-40.0	-5.0	SE	50	(251, 251)	0.28	0.28	0.75
23	18	True	j	j	0.4041039579897187	1	-35.0	-34.0	1.0	NW	50	(251, 251)	0.28	0.28	0.75
23	18	True	f	j	0.0951224580057896	0	-35.0	-36.0	-1.0	NW	50	(251, 251)	0.28	0.28	0.75
23	18	True	f	j	0.927952042024117	0	-35.0	-36.0	-1.0	NW	50	(251, 251)	0.28	0.28	0.75
23	18	True	f	f	0.2445296249934472	1	-35.0	-40.0	-5.0	NW	50	(251, 251)	0.28	0.28	0.75
23	18	True	j	j	0.1807757909991778	1	-35.0	-30.0	5.0	SE	50	(251, 251)	0.28	0.28	0.75
23	18	True	j	j	0.0530713330372236	1	-35.0	-34.0	1.0	SE	50	(251, 251)	0.28	0.28	0.75
23	18	True	f	j	0.0562169590266421	0	-35.0	-36.0	-1.0	SE	50	(251, 251)	0.28	0.28	0.75
23	18	True	f	f	0.0564272500341758	1	-35.0	-40.0	-5.0	NW	50	(251, 251)	0.28	0.28	0.75
23	18	True	j	j	0.0031409170478582	1	-35.0	-34.0	1.0	NW	50	(251, 251)	0.28	0.28	0.75
23	18	True	f	f	0.0252683750004507	1	-35.0	-40.0	-5.0	NW	50	(251, 251)	0.28	0.28	0.75
23	18	True	f	f	0.1197605420020408	1	-35.0	-40.0	-5.0	SE	50	(251, 251)	0.28	0.28	0.75
23	18	True	j	j	0.2834084579953924	1	-35.0	-34.0	1.0	NW	50	(251, 251)	0.28	0.28	0.75
23	18	True	j	j	0.0713612499530427	1	-35.0	-30.0	5.0	NW	50	(251, 251)	0.28	0.28	0.75
23	18	True	j	j	0.030273083015345	1	-35.0	-30.0	5.0	SE	50	(251, 251)	0.28	0.28	0.75
23	18	True	f	j	0.0155105000012554	0	-35.0	-36.0	-1.0	SE	50	(251, 251)	0.28	0.28	0.75
23	18	True	j	f	0.428336999961175	0	-35.0	-34.0	1.0	SE	50	(251, 251)	0.28	0.28	0.75
23	18	True	j	j	0.1495184159721247	1	-35.0	-34.0	1.0	NW	50	(251, 251)	0.28	0.28	0.75
23	18	True	j	j	0.172233875025995	1	-35.0	-34.0	1.0	SE	50	(251, 251)	0.28	0.28	0.75
23	18	True	j	j	0.0055324159911833	1	-35.0	-30.0	5.0	NW	50	(251, 251)	0.28	0.28	0.75
23	18	True	f	f	0.0279222500394098	1	-35.0	-40.0	-5.0	SE	50	(251, 251)	0.28	0.28	0.75
23	18	True	j	j	0.305752707994543	1	-35.0	-34.0	1.0	SE	50	(251, 251)	0.28	0.28	0.75
23	18	True	f	f	0.1983090830035507	1	-35.0	-40.0	-5.0	SE	50	(251, 251)	0.28	0.28	0.75
23	18	True	f	f	0.1199192919884808	1	-35.0	-40.0	-5.0	NW	50	(251, 251)	0.28	0.28	0.75
23	18	True	f	f	0.231267083028797	1	-35.0	-36.0	-1.0	NW	50	(251, 251)	0.28	0.28	0.75
23	18	True	j	f	0.2051931659807451	0	-35.0	-34.0	1.0	SE	50	(251, 251)	0.28	0.28	0.75
23	18	True	f	f	0.2746947080013342	1	-35.0	-40.0	-5.0	NW	50	(251, 251)	0.28	0.28	0.75
23	18	True	j	f	0.0505600830074399	0	-35.0	-34.0	1.0	NW	50	(251, 251)	0.28	0.28	0.75
23	18	True	f	f	0.2329138329951092	1	-35.0	-40.0	-5.0	SE	50	(251, 251)	0.28	0.28	0.75
23	18	True	f	j	0.325141875015106	0	-35.0	-36.0	-1.0	NW	50	(251, 251)	0.28	0.28	0.75
23	18	True	f	f	0.0837259590043686	1	-35.0	-40.0	-5.0	NW	50	(251, 251)	0.28	0.28	0.75
23	18	True	f	f	0.2533081250148825	1	-35.0	-40.0	-5.0	SE	50	(251, 251)	0.28	0.28	0.75
23	18	True	f	j	0.0400846670381724	0	-35.0	-36.0	-1.0	SE	50	(251, 251)	0.28	0.28	0.75
23	18	True	f	j	0.6585121249663644	0	-35.0	-36.0	-1.0	SE	50	(251, 251)	0.28	0.28	0.75
23	18	True	f	f	0.4649482499808073	1	-35.0	-36.0	-1.0	SE	50	(251, 251)	0.28	0.28	0.75
23	18	True	f	j	0.0439012919669039	0	-35.0	-40.0	-5.0	SE	50	(251, 251)	0.28	0.28	0.75
23	18	True	f	f	0.0192879579844884	1	-35.0	-40.0	-5.0	NW	50	(251, 251)	0.28	0.28	0.75
23	18	True	j	j	0.0401138750021345	1	-35.0	-30.0	5.0	NW	50	(251, 251)	0.28	0.28	0.75
23	18	True	j	j	0.1550576249719597	1	-35.0	-34.0	1.0	SE	50	(251, 251)	0.28	0.28	0.75
23	18	True	f	j	0.1107691249926574	0	-35.0	-36.0	-1.0	NW	50	(251, 251)	0.28	0.28	0.75
23	18	True	f	f	0.4665000420063734	1	-35.0	-36.0	-1.0	NW	50	(251, 251)	0.28	0.28	0.75
23	18	True	f	f	0.3132142079994082	1	-35.0	-36.0	-1.0	NW	50	(251, 251)	0.28	0.28	0.75
23	18	True	j	j	0.0491829590173438	1	-35.0	-34.0	1.0	SE	50	(251, 251)	0.28	0.28	0.75
23	18	True	f	j	0.1852287920191884	0	-35.0	-36.0	-1.0	SE	50	(251, 251)	0.28	0.28	0.75
23	18	True	f	f	0.054327749996446	1	-35.0	-40.0	-5.0	NW	50	(251, 251)	0.28	0.28	0.75
23	18	True	f	j	0.1094184579560533	0	-35.0	-36.0	-1.0	NW	50	(251, 251)	0.28	0.28	0.75
23	18	True	j	j	0.0998503749724477	1	-35.0	-30.0	5.0	SE	50	(251, 251)	0.28	0.28	0.75
23	18	True	j	j	0.0050180839607492	1	-35.0	-30.0	5.0	SE	50	(251, 251)	0.28	0.28	0.75
23	18	True	f	f	0.0391379169886931	1	-35.0	-40.0	-5.0	NW	50	(251, 251)	0.28	0.28	0.75
23	18	True	j	j	0.1629252909915521	1	-35.0	-34.0	1.0	SE	50	(251, 251)	0.28	0.28	0.75
23	18	True	j	j	0.0613847910426557	1	-35.0	-34.0	1.0	SE	50	(251, 251)	0.28	0.28	0.75
23	18	True	j	j	0.0703647909685969	1	-35.0	-30.0	5.0	NW	50	(251, 251)	0.28	0.28	0.75
23	18	True	j	j	0.0997509579756297	1	-35.0	-34.0	1.0	NW	50	(251, 251)	0.28	0.28	0.75
23	18	True	f	j	0.1026433340157382	0	-35.0	-36.0	-1.0	SE	50	(251, 251)	0.28	0.28	0.75
23	18	True	f	f	0.0322494590072892	1	-35.0	-40.0	-5.0	NW	50	(251, 251)	0.28	0.28	0.75
23	18	True	f	f	0.2792376659926958	1	-35.0	-40.0	-5.0	NW	50	(251, 251)	0.28	0.28	0.75
23	18	True	j	f	0.0986103330506011	0	-35.0	-34.0	1.0	SE	50	(251, 251)	0.28	0.28	0.75
23	18	True	f	f	0.0719501249841414	1	-35.0	-36.0	-1.0	SE	50	(251, 251)	0.28	0.28	0.75
23	18	True	j	j	0.024540957994759	1	-35.0	-30.0	5.0	NW	50	(251, 251)	0.28	0.28	0.75
23	18	True	j	j	0.0380759999970905	1	-35.0	-30.0	5.0	SE	50	(251, 251)	0.28	0.28	0.75
23	18	True	f	f	0.1705301250331103	1	-35.0	-36.0	-1.0	NW	50	(251, 251)	0.28	0.28	0.75
23	18	True	j	j	0.0238473750068806	1	-35.0	-30.0	5.0	NW	50	(251, 251)	0.28	0.28	0.75
23	18	True	j	j	0.1445060829864815	1	-35.0	-30.0	5.0	NW	50	(251, 251)	0.28	0.28	0.75
23	18	True	f	j	0.1560209579765796	0	-35.0	-36.0	-1.0	SE	50	(251, 251)	0.28	0.28	0.75
23	18	True	f	f	0.3270857079769484	1	-35.0	-36.0	-1.0	NW	50	(251, 251)	0.28	0.28	0.75
23	18	True	j	j	1.4696312920423225	1	-35.0	-30.0	5.0	SE	50	(251, 251)	0.28	0.28	0.75
23	18	True	f	f	0.0697510410100221	1	-35.0	-40.0	-5.0	NW	50	(251, 251)	0.28	0.28	0.75
23	18	True	j	j	0.1418541669845581	1	-35.0	-30.0	5.0	SE	50	(251, 251)	0.28	0.28	0.75
23	18	True	j	j	0.048113957978785	1	-35.0	-30.0	5.0	SE	50	(251, 251)	0.28	0.28	0.75
23	18	True	f	f	0.0862306670169346	1	-35.0	-40.0	-5.0	SE	50	(251, 251)	0.28	0.28	0.75
23	18	True	j	j	0.1719706669682636	1	-35.0	-30.0	5.0	SE	50	(251, 251)	0.28	0.28	0.75
23	18	True	f	j	0.3361540829646401	0	-35.0	-36.0	-1.0	SE	50	(251, 251)	0.28	0.28	0.75
23	18	True	f	f	0.3674179170047864	1	-35.0	-36.0	-1.0	SE	50	(251, 251)	0.28	0.28	0.75
23	18	True	f	f	0.0790980840101838	1	-35.0	-36.0	-1.0	SE	50	(251, 251)	0.28	0.28	0.75
23	18	True	f	f	0.08563787501771	1	-35.0	-40.0	-5.0	NW	50	(251, 251)	0.28	0.28	0.75
23	18	True	j	j	0.0847618749830871	1	-35.0	-34.0	1.0	NW	50	(251, 251)	0.28	0.28	0.75
23	18	True	f	f	0.054036832996644	1	-35.0	-40.0	-5.0	NW	50	(251, 251)	0.28	0.28	0.75
23	18	True	f	f	0.1259772080229595	1	-35.0	-40.0	-5.0	SE	50	(251, 251)	0.28	0.28	0.75
23	18	True	j	j	0.0486887909937649	1	-35.0	-34.0	1.0	SE	50	(251, 251)	0.28	0.28	0.75
23	18	True	f	j	0.1724150830414146	0	-35.0	-36.0	-1.0	NW	50	(251, 251)	0.28	0.28	0.75
23	18	True	j	j	0.1426503750262782	1	-35.0	-30.0	5.0	NW	50	(251, 251)	0.28	0.28	0.75
23	18	True	j	j	0.0320340000325813	1	-35.0	-30.0	5.0	SE	50	(251, 251)	0.28	0.28	0.75
23	18	True	f	f	0.5960225410526618	1	-35.0	-40.0	-5.0	SE	50	(251, 251)	0.28	0.28	0.75
23	18	True	j	j	0.0485564999980852	1	-35.0	-30.0	5.0	SE	50	(251, 251)	0.28	0.28	0.75
23	18	True	f	f	0.0669032909790985	1	-35.0	-36.0	-1.0	SE	50	(251, 251)	0.28	0.28	0.75
23	18	True	j	f	0.0546675000223331	0	-35.0	-34.0	1.0	SE	50	(251, 251)	0.28	0.28	0.75
23	18	True	f	j	0.2207645840244367	0	-35.0	-36.0	-1.0	NW	50	(251, 251)	0.28	0.28	0.75
23	18	True	j	j	0.0234503750107251	1	-35.0	-34.0	1.0	SE	50	(251, 251)	0.28	0.28	0.75
23	18	True	f	f	0.0214114999980665	1	-35.0	-40.0	-5.0	NW	50	(251, 251)	0.28	0.28	0.75
23	18	True	f	f	0.185902209021151	1	-35.0	-40.0	-5.0	NW	50	(251, 251)	0.28	0.28	0.75
23	18	True	j	f	0.0527627089759334	0	-35.0	-34.0	1.0	SE	50	(251, 251)	0.28	0.28	0.75
23	18	True	j	j	0.354804917005822	1	-35.0	-34.0	1.0	SE	50	(251, 251)	0.28	0.28	0.75
23	18	True	j	j	0.1111627499922178	1	-35.0	-30.0	5.0	SE	50	(251, 251)	0.28	0.28	0.75
23	18	True	f	f	0.1763219169806689	1	-35.0	-40.0	-5.0	SE	50	(251, 251)	0.28	0.28	0.75
23	18	True	f	j	0.0702590830042027	0	-35.0	-40.0	-5.0	NW	50	(251, 251)	0.28	0.28	0.75
23	18	True	f	f	0.1471989169949665	1	-35.0	-40.0	-5.0	NW	50	(251, 251)	0.28	0.28	0.75
23	18	True	f	j	0.3777665410307236	0	-35.0	-36.0	-1.0	NW	50	(251, 251)	0.28	0.28	0.75
23	18	True	j	j	0.1912002500030212	1	-35.0	-34.0	1.0	NW	50	(251, 251)	0.28	0.28	0.75
23	18	True	j	j	0.0948479999788105	1	-35.0	-30.0	5.0	NW	50	(251, 251)	0.28	0.28	0.75
23	18	True	j	j	0.0966178329545073	1	-35.0	-30.0	5.0	NW	50	(251, 251)	0.28	0.28	0.75
23	18	True	f	f	0.117627750034444	1	-35.0	-36.0	-1.0	SE	50	(251, 251)	0.28	0.28	0.75
23	18	True	f	j	0.1941103329882025	0	-35.0	-36.0	-1.0	NW	50	(251, 251)	0.28	0.28	0.75
23	18	True	f	f	0.058534583018627	1	-35.0	-40.0	-5.0	NW	50	(251, 251)	0.28	0.28	0.75
23	18	True	j	j	0.1234841250116005	1	-35.0	-30.0	5.0	NW	50	(251, 251)	0.28	0.28	0.75
23	18	True	j	f	0.0387830840190872	0	-35.0	-34.0	1.0	NW	50	(251, 251)	0.28	0.28	0.75
23	18	True	f	j	0.3914903330150991	0	-35.0	-36.0	-1.0	NW	50	(251, 251)	0.28	0.28	0.75
23	18	True	f	j	0.166757334023714	0	-35.0	-36.0	-1.0	NW	50	(251, 251)	0.28	0.28	0.75
23	18	True	j	j	0.7957760420395061	1	-35.0	-34.0	1.0	SE	50	(251, 251)	0.28	0.28	0.75
23	18	True	f	f	0.0104747500154189	1	-35.0	-36.0	-1.0	SE	50	(251, 251)	0.28	0.28	0.75
23	18	True	f	j	0.1357175000011921	0	-35.0	-36.0	-1.0	SE	50	(251, 251)	0.28	0.28	0.75
23	18	True	f	j	0.0264697090024128	0	-35.0	-36.0	-1.0	SE	50	(251, 251)	0.28	0.28	0.75
23	18	True	j	j	0.1201364590087905	1	-35.0	-30.0	5.0	NW	50	(251, 251)	0.28	0.28	0.75
23	18	True	j	j	0.0794126249966211	1	-35.0	-34.0	1.0	SE	50	(251, 251)	0.28	0.28	0.75
23	18	True	f	f	0.0159518750151619	1	-35.0	-40.0	-5.0	NW	50	(251, 251)	0.28	0.28	0.75
23	18	True	f	j	0.2306107089971192	0	-35.0	-36.0	-1.0	NW	50	(251, 251)	0.28	0.28	0.75
23	18	True	f	f	0.0315773340407758	1	-35.0	-36.0	-1.0	NW	50	(251, 251)	0.28	0.28	0.75
23	18	True	j	j	0.0333286669920198	1	-35.0	-30.0	5.0	SE	50	(251, 251)	0.28	0.28	0.75
23	18	True	j	f	0.1788257079897448	0	-35.0	-34.0	1.0	SE	50	(251, 251)	0.28	0.28	0.75
23	18	True	f	f	0.1415397499804385	1	-35.0	-40.0	-5.0	SE	50	(251, 251)	0.28	0.28	0.75
23	18	True	j	j	0.3108515419880859	1	-35.0	-30.0	5.0	SE	50	(251, 251)	0.28	0.28	0.75
23	18	True	f	j	0.0983450839994475	0	-35.0	-36.0	-1.0	SE	50	(251, 251)	0.28	0.28	0.75
23	18	True	j	j	0.1141625000163912	1	-35.0	-34.0	1.0	NW	50	(251, 251)	0.28	0.28	0.75
23	18	True	f	f	0.215925500029698	1	-35.0	-40.0	-5.0	SE	50	(251, 251)	0.28	0.28	0.75
23	18	True	j	j	0.1521316250436939	1	-35.0	-34.0	1.0	SE	50	(251, 251)	0.28	0.28	0.75
23	18	True	f	f	0.0177935420069843	1	-35.0	-40.0	-5.0	NW	50	(251, 251)	0.28	0.28	0.75
23	18	True	j	j	0.1316243750043213	1	-35.0	-30.0	5.0	SE	50	(251, 251)	0.28	0.28	0.75
23	18	True	f	f	0.09185275004711	1	-35.0	-40.0	-5.0	NW	50	(251, 251)	0.28	0.28	0.75
23	18	True	j	j	0.0823693339480087	1	-35.0	-34.0	1.0	NW	50	(251, 251)	0.28	0.28	0.75
23	18	True	f	f	0.5842416250379756	1	-35.0	-36.0	-1.0	NW	50	(251, 251)	0.28	0.28	0.75
23	18	True	f	j	0.1958025420317426	0	-35.0	-36.0	-1.0	NW	50	(251, 251)	0.28	0.28	0.75
23	18	True	j	j	0.0660323749762028	1	-35.0	-30.0	5.0	NW	50	(251, 251)	0.28	0.28	0.75
23	18	True	j	f	0.0215156669728457	0	-35.0	-34.0	1.0	NW	50	(251, 251)	0.28	0.28	0.75
23	18	True	f	f	0.1060908749932423	1	-35.0	-36.0	-1.0	NW	50	(251, 251)	0.28	0.28	0.75
23	18	True	f	f	0.0998820419772528	1	-35.0	-40.0	-5.0	NW	50	(251, 251)	0.28	0.28	0.75
23	18	True	j	j	0.03362574998755	1	-35.0	-30.0	5.0	NW	50	(251, 251)	0.28	0.28	0.75
23	18	True	j	j	0.3693055409821681	1	-35.0	-34.0	1.0	NW	50	(251, 251)	0.28	0.28	0.75
23	18	True	f	f	0.1401220000116154	1	-35.0	-40.0	-5.0	SE	50	(251, 251)	0.28	0.28	0.75
23	18	True	f	j	0.5364465829916298	0	-35.0	-40.0	-5.0	NW	50	(251, 251)	0.28	0.28	0.75
23	18	True	j	j	1.0290159999858588	1	-35.0	-34.0	1.0	NW	50	(251, 251)	0.28	0.28	0.75
23	18	True	j	j	0.0428431250038556	1	-35.0	-30.0	5.0	SE	50	(251, 251)	0.28	0.28	0.75
23	18	True	f	f	0.1021361660095863	1	-35.0	-40.0	-5.0	NW	50	(251, 251)	0.28	0.28	0.75
23	18	True	f	f	0.1298756659962237	1	-35.0	-36.0	-1.0	SE	50	(251, 251)	0.28	0.28	0.75
23	18	True	f	f	0.1426043329993263	1	-35.0	-36.0	-1.0	SE	50	(251, 251)	0.28	0.28	0.75
23	18	True	f	f	0.0479737089481204	1	-35.0	-40.0	-5.0	NW	50	(251, 251)	0.28	0.28	0.75
23	18	True	j	f	0.6301296660094522	0	-35.0	-34.0	1.0	SE	50	(251, 251)	0.28	0.28	0.75
23	18	True	j	j	0.0176694170222617	1	-35.0	-34.0	1.0	NW	50	(251, 251)	0.28	0.28	0.75
23	18	True	j	j	0.1110106669948436	1	-35.0	-30.0	5.0	SE	50	(251, 251)	0.28	0.28	0.75
23	18	True	f	f	0.0424203330185264	1	-35.0	-40.0	-5.0	SE	50	(251, 251)	0.28	0.28	0.75
23	18	True	f	j	0.1263665419537574	0	-35.0	-36.0	-1.0	SE	50	(251, 251)	0.28	0.28	0.75
23	18	True	f	f	0.0596222499734722	1	-35.0	-36.0	-1.0	NW	50	(251, 251)	0.28	0.28	0.75
23	18	True	f	f	0.187348874984309	1	-35.0	-40.0	-5.0	NW	50	(251, 251)	0.28	0.28	0.75
23	18	True	j	j	0.0860002500121481	1	-35.0	-34.0	1.0	SE	50	(251, 251)	0.28	0.28	0.75
23	18	True	f	j	0.0122870000195689	0	-35.0	-36.0	-1.0	NW	50	(251, 251)	0.28	0.28	0.75
23	18	True	j	j	0.320835749967955	1	-35.0	-34.0	1.0	SE	50	(251, 251)	0.28	0.28	0.75
23	18	True	j	f	0.1092605419689789	0	-35.0	-34.0	1.0	SE	50	(251, 251)	0.28	0.28	0.75
23	18	True	f	f	0.1122652090271003	1	-35.0	-40.0	-5.0	SE	50	(251, 251)	0.28	0.28	0.75
23	18	True	f	f	0.1284213329781778	1	-35.0	-40.0	-5.0	NW	50	(251, 251)	0.28	0.28	0.75
23	18	True	j	j	0.0204762920038774	1	-35.0	-30.0	5.0	SE	50	(251, 251)	0.28	0.28	0.75
23	18	True	f	f	0.0446166659821756	1	-35.0	-40.0	-5.0	NW	50	(251, 251)	0.28	0.28	0.75
23	18	True	f	f	0.2121186250005848	1	-35.0	-40.0	-5.0	NW	50	(251, 251)	0.28	0.28	0.75
23	18	True	j	j	0.2440754169947467	1	-35.0	-30.0	5.0	SE	50	(251, 251)	0.28	0.28	0.75
23	18	True	j	j	0.0690599590307101	1	-35.0	-34.0	1.0	NW	50	(251, 251)	0.28	0.28	0.75
23	18	True	f	j	0.1749903330346569	0	-35.0	-36.0	-1.0	NW	50	(251, 251)	0.28	0.28	0.75
23	18	True	j	f	0.0598477079765871	0	-35.0	-34.0	1.0	SE	50	(251, 251)	0.28	0.28	0.75
23	18	True	j	j	0.1712900840211659	1	-35.0	-34.0	1.0	NW	50	(251, 251)	0.28	0.28	0.75
23	18	True	j	f	0.6965089169680141	0	-35.0	-34.0	1.0	NW	50	(251, 251)	0.28	0.28	0.75
23	18	True	j	j	0.0807597090024501	1	-35.0	-30.0	5.0	NW	50	(251, 251)	0.28	0.28	0.75
23	18	True	j	j	0.189474374987185	1	-35.0	-30.0	5.0	NW	50	(251, 251)	0.28	0.28	0.75
23	18	True	j	f	0.1698789169895462	0	-35.0	-34.0	1.0	SE	50	(251, 251)	0.28	0.28	0.75
23	18	True	j	j	0.3437454999657348	1	-35.0	-34.0	1.0	NW	50	(251, 251)	0.28	0.28	0.75
23	18	True	f	f	0.0019395409617573	1	-35.0	-40.0	-5.0	SE	50	(251, 251)	0.28	0.28	0.75
23	18	True	j	j	0.0947947499807924	1	-35.0	-30.0	5.0	NW	50	(251, 251)	0.28	0.28	0.75
23	18	True	j	j	0.1843162080040201	1	-35.0	-30.0	5.0	SE	50	(251, 251)	0.28	0.28	0.75
23	18	True	j	j	0.2227994999848306	1	-35.0	-34.0	1.0	SE	50	(251, 251)	0.28	0.28	0.75
23	18	True	f	f	0.0707140419981442	1	-35.0	-40.0	-5.0	SE	50	(251, 251)	0.28	0.28	0.75
23	18	True	j	j	0.1914739579660818	1	-35.0	-34.0	1.0	NW	50	(251, 251)	0.28	0.28	0.75
23	18	True	f	j	0.1693311669514514	0	-35.0	-36.0	-1.0	NW	50	(251, 251)	0.28	0.28	0.75
23	18	True	f	f	0.0778513750410638	1	-35.0	-40.0	-5.0	SE	50	(251, 251)	0.28	0.28	0.75
23	18	True	j	j	0.0571725000045262	1	-35.0	-34.0	1.0	NW	50	(251, 251)	0.28	0.28	0.75
23	18	True	f	f	0.1649910830310546	1	-35.0	-36.0	-1.0	SE	50	(251, 251)	0.28	0.28	0.75
23	18	True	j	j	0.0597256670007482	1	-35.0	-34.0	1.0	NW	50	(251, 251)	0.28	0.28	0.75
23	18	True	f	j	0.0404627499519847	0	-35.0	-40.0	-5.0	SE	50	(251, 251)	0.28	0.28	0.75
23	18	True	j	f	0.2909193749655969	0	-35.0	-34.0	1.0	NW	50	(251, 251)	0.28	0.28	0.75
23	18	True	f	f	0.0319189580040983	1	-35.0	-40.0	-5.0	NW	50	(251, 251)	0.28	0.28	0.75
23	18	True	f	j	0.6348800000268966	0	-35.0	-36.0	-1.0	SE	50	(251, 251)	0.28	0.28	0.75
23	18	True	f	f	0.0912037080270238	1	-35.0	-40.0	-5.0	SE	50	(251, 251)	0.28	0.28	0.75
23	18	True	f	j	0.1042942500207573	0	-35.0	-36.0	-1.0	NW	50	(251, 251)	0.28	0.28	0.75
23	18	True	f	j	0.0954400000046007	0	-35.0	-36.0	-1.0	NW	50	(251, 251)	0.28	0.28	0.75
23	18	True	f	f	0.1276632079971023	1	-35.0	-40.0	-5.0	SE	50	(251, 251)	0.28	0.28	0.75
23	18	True	f	j	0.1649873749702237	0	-35.0	-40.0	-5.0	NW	50	(251, 251)	0.28	0.28	0.75
23	18	True	f	f	0.0092312499764375	1	-35.0	-40.0	-5.0	SE	50	(251, 251)	0.28	0.28	0.75
