# Supplementary material for: The curriculum effect in visual learning: The role of readout dimensionality
Source: PLoS Comput Biol. 2026 Jul 24;22(7):e1014553. doi: 10.1371/journal.pcbi.1014553 (PMC13432104; doi:10.1371/journal.pcbi.1014553)
Supplement: S1 Data — (ZIP) [file pcbi.1014553.s009.zip › Data_Final_for_Repository/Shuffled_subjects/Additional_15/Subject023/20250718_Subject023_SHUFFLED_Day_5.csv]

Participant ID	Age	Train	Correct Response	Response	Response time (s)	Correct	Reference Angle (deg)	Orientation (deg)	Angle Separation (deg)	Corner	Viewing Distance (cm)	Stimulus Size (px)	Fixation Time	Probe Time	Cue Time
23	18	False	f	f	1.3000597080099396	1	55.0	54.0	-1.0	SW	50	(251, 251)	0.28	0.28	0.75
23	18	False	j	f	0.3403468749602325	0	55.0	56.0	1.0	SW	50	(251, 251)	0.28	0.28	0.75
23	18	False	j	j	1.1435101249953732	1	55.0	56.0	1.0	NE	50	(251, 251)	0.28	0.28	0.75
23	18	False	f	j	1.304851624998264	0	55.0	54.0	-1.0	NE	50	(251, 251)	0.28	0.28	0.75
23	18	False	f	j	1.775499708019197	0	55.0	54.0	-1.0	SW	50	(251, 251)	0.28	0.28	0.75
23	18	False	j	f	0.0115508749731816	0	55.0	56.0	1.0	SW	50	(251, 251)	0.28	0.28	0.75
23	18	False	j	j	0.8119895419804379	1	55.0	56.0	1.0	NE	50	(251, 251)	0.28	0.28	0.75
23	18	False	f	j	1.9621512499870728	0	55.0	54.0	-1.0	NE	50	(251, 251)	0.28	0.28	0.75
23	18	False	j	f	0.2695178330177441	0	55.0	56.0	1.0	SW	50	(251, 251)	0.28	0.28	0.75
23	18	False	j	f	0.6582706249901094	0	55.0	56.0	1.0	SW	50	(251, 251)	0.28	0.28	0.75
23	18	False	f	j	0.8001660000300035	0	55.0	54.0	-1.0	SW	50	(251, 251)	0.28	0.28	0.75
23	18	False	j	f	0.0936623339657671	0	55.0	56.0	1.0	SW	50	(251, 251)	0.28	0.28	0.75
23	18	False	f	f	0.2774647090118378	1	55.0	54.0	-1.0	SW	50	(251, 251)	0.28	0.28	0.75
23	18	False	f	f	0.0944772500079125	1	55.0	54.0	-1.0	SW	50	(251, 251)	0.28	0.28	0.75
23	18	False	j	j	0.4821837919880636	1	55.0	56.0	1.0	NE	50	(251, 251)	0.28	0.28	0.75
23	18	False	f	j	0.0624774169991724	0	55.0	54.0	-1.0	NE	50	(251, 251)	0.28	0.28	0.75
23	18	False	f	j	0.1551208330201916	0	55.0	54.0	-1.0	NE	50	(251, 251)	0.28	0.28	0.75
23	18	False	j	f	0.2041057500173337	0	55.0	56.0	1.0	SW	50	(251, 251)	0.28	0.28	0.75
23	18	False	f	j	0.0443988749757409	0	55.0	54.0	-1.0	NE	50	(251, 251)	0.28	0.28	0.75
23	18	False	f	f	1.3945405000122264	1	55.0	54.0	-1.0	NE	50	(251, 251)	0.28	0.28	0.75
23	18	False	j	f	1.7148559580091387	0	55.0	56.0	1.0	NE	50	(251, 251)	0.28	0.28	0.75
23	18	False	f	j	0.2947002500295639	0	55.0	54.0	-1.0	SW	50	(251, 251)	0.28	0.28	0.75
23	18	False	f	f	0.5499367919983342	1	55.0	54.0	-1.0	NE	50	(251, 251)	0.28	0.28	0.75
23	18	False	f	j	0.7639507089625113	0	55.0	54.0	-1.0	SW	50	(251, 251)	0.28	0.28	0.75
23	18	False	j	j	0.5401108329533599	1	55.0	56.0	1.0	NE	50	(251, 251)	0.28	0.28	0.75
23	18	False	f	f	1.647422500012908	1	55.0	54.0	-1.0	SW	50	(251, 251)	0.28	0.28	0.75
23	18	False	j	f	0.380114917003084	0	55.0	56.0	1.0	SW	50	(251, 251)	0.28	0.28	0.75
23	18	False	f	f	0.1256544589996338	1	55.0	54.0	-1.0	SW	50	(251, 251)	0.28	0.28	0.75
23	18	False	f	j	0.1406201250501908	0	55.0	54.0	-1.0	NE	50	(251, 251)	0.28	0.28	0.75
23	18	False	j	j	0.1887873749947175	1	55.0	56.0	1.0	NE	50	(251, 251)	0.28	0.28	0.75
23	18	False	j	f	0.3457670829957351	0	55.0	56.0	1.0	SW	50	(251, 251)	0.28	0.28	0.75
23	18	False	f	f	0.3381782500073313	1	55.0	54.0	-1.0	SW	50	(251, 251)	0.28	0.28	0.75
23	18	False	f	f	0.3348156250431202	1	55.0	54.0	-1.0	SW	50	(251, 251)	0.28	0.28	0.75
23	18	False	f	f	0.3621831249911338	1	55.0	54.0	-1.0	NE	50	(251, 251)	0.28	0.28	0.75
23	18	False	j	j	0.6078032919904217	1	55.0	56.0	1.0	NE	50	(251, 251)	0.28	0.28	0.75
23	18	False	f	j	0.8001341249910183	0	55.0	54.0	-1.0	SW	50	(251, 251)	0.28	0.28	0.75
23	18	False	j	f	1.0037440840387717	0	55.0	56.0	1.0	SW	50	(251, 251)	0.28	0.28	0.75
23	18	False	j	j	0.2932008330244571	1	55.0	56.0	1.0	SW	50	(251, 251)	0.28	0.28	0.75
23	18	False	f	j	0.3284047079505399	0	55.0	54.0	-1.0	NE	50	(251, 251)	0.28	0.28	0.75
23	18	False	j	j	0.1031572500360198	1	55.0	56.0	1.0	SW	50	(251, 251)	0.28	0.28	0.75
23	18	False	j	f	0.2430928749963641	0	55.0	56.0	1.0	NE	50	(251, 251)	0.28	0.28	0.75
23	18	False	f	j	0.6862587910145521	0	55.0	54.0	-1.0	NE	50	(251, 251)	0.28	0.28	0.75
23	18	False	f	f	0.2776387920021079	1	55.0	54.0	-1.0	NE	50	(251, 251)	0.28	0.28	0.75
23	18	False	f	f	0.9627970000146888	1	55.0	54.0	-1.0	SW	50	(251, 251)	0.28	0.28	0.75
23	18	False	f	j	0.5717832910013385	0	55.0	54.0	-1.0	SW	50	(251, 251)	0.28	0.28	0.75
23	18	False	f	f	0.399083792057354	1	55.0	54.0	-1.0	NE	50	(251, 251)	0.28	0.28	0.75
23	18	False	f	f	0.4069455830031074	1	55.0	54.0	-1.0	NE	50	(251, 251)	0.28	0.28	0.75
23	18	False	f	f	0.2316175830201245	1	55.0	54.0	-1.0	SW	50	(251, 251)	0.28	0.28	0.75
23	18	False	j	j	0.4695436669862829	1	55.0	56.0	1.0	NE	50	(251, 251)	0.28	0.28	0.75
23	18	False	j	j	0.3702251249924302	1	55.0	56.0	1.0	NE	50	(251, 251)	0.28	0.28	0.75
23	18	False	j	f	0.3389477920136414	0	55.0	56.0	1.0	SW	50	(251, 251)	0.28	0.28	0.75
23	18	False	j	f	0.3009137079934589	0	55.0	56.0	1.0	NE	50	(251, 251)	0.28	0.28	0.75
23	18	False	f	f	0.1422420839662663	1	55.0	54.0	-1.0	NE	50	(251, 251)	0.28	0.28	0.75
23	18	False	j	j	1.0840363340103067	1	55.0	56.0	1.0	SW	50	(251, 251)	0.28	0.28	0.75
23	18	False	j	f	0.6859233339782804	0	55.0	56.0	1.0	SW	50	(251, 251)	0.28	0.28	0.75
23	18	False	j	f	0.4547295829979703	0	55.0	56.0	1.0	SW	50	(251, 251)	0.28	0.28	0.75
23	18	False	j	f	0.166194791032467	0	55.0	56.0	1.0	SW	50	(251, 251)	0.28	0.28	0.75
23	18	False	j	j	0.318152750027366	1	55.0	56.0	1.0	NE	50	(251, 251)	0.28	0.28	0.75
23	18	False	j	j	0.031810249958653	1	55.0	56.0	1.0	NE	50	(251, 251)	0.28	0.28	0.75
23	18	False	j	f	0.3105282919714227	0	55.0	56.0	1.0	SW	50	(251, 251)	0.28	0.28	0.75
23	18	False	f	f	0.9546965410117992	1	55.0	54.0	-1.0	NE	50	(251, 251)	0.28	0.28	0.75
23	18	False	j	j	0.0823780839564278	1	55.0	56.0	1.0	NE	50	(251, 251)	0.28	0.28	0.75
23	18	False	j	f	0.2206827499903738	0	55.0	56.0	1.0	SW	50	(251, 251)	0.28	0.28	0.75
23	18	False	j	j	0.7371309169684537	1	55.0	56.0	1.0	NE	50	(251, 251)	0.28	0.28	0.75
23	18	False	j	j	0.3124242090270854	1	55.0	56.0	1.0	NE	50	(251, 251)	0.28	0.28	0.75
23	18	False	j	f	0.1220012080157175	0	55.0	56.0	1.0	SW	50	(251, 251)	0.28	0.28	0.75
23	18	False	f	f	0.3726406249916181	1	55.0	54.0	-1.0	SW	50	(251, 251)	0.28	0.28	0.75
23	18	False	j	f	0.2644153329893015	0	55.0	56.0	1.0	SW	50	(251, 251)	0.28	0.28	0.75
23	18	False	j	j	0.1574999999720603	1	55.0	56.0	1.0	NE	50	(251, 251)	0.28	0.28	0.75
23	18	False	f	f	0.3383756250259466	1	55.0	54.0	-1.0	SW	50	(251, 251)	0.28	0.28	0.75
23	18	False	f	j	0.034835500002373	0	55.0	54.0	-1.0	SW	50	(251, 251)	0.28	0.28	0.75
23	18	False	f	f	0.2700942500378005	1	55.0	54.0	-1.0	NE	50	(251, 251)	0.28	0.28	0.75
23	18	False	f	j	0.3996593339834362	0	55.0	54.0	-1.0	NE	50	(251, 251)	0.28	0.28	0.75
23	18	False	f	f	0.406038457993418	1	55.0	54.0	-1.0	SW	50	(251, 251)	0.28	0.28	0.75
23	18	False	j	f	0.5317387499962933	0	55.0	56.0	1.0	SW	50	(251, 251)	0.28	0.28	0.75
23	18	False	j	f	0.3603781249839812	0	55.0	56.0	1.0	SW	50	(251, 251)	0.28	0.28	0.75
23	18	False	f	f	0.2403087500133551	1	55.0	54.0	-1.0	SW	50	(251, 251)	0.28	0.28	0.75
23	18	False	f	j	0.1368519589887	0	55.0	54.0	-1.0	SW	50	(251, 251)	0.28	0.28	0.75
23	18	False	j	j	0.1426678749849088	1	55.0	56.0	1.0	NE	50	(251, 251)	0.28	0.28	0.75
23	18	False	j	f	0.4353131250245496	0	55.0	56.0	1.0	SW	50	(251, 251)	0.28	0.28	0.75
23	18	False	j	f	0.3071141249965876	0	55.0	56.0	1.0	NE	50	(251, 251)	0.28	0.28	0.75
23	18	False	f	j	0.3881696669850498	0	55.0	54.0	-1.0	SW	50	(251, 251)	0.28	0.28	0.75
23	18	False	j	f	0.0318955000257119	0	55.0	56.0	1.0	NE	50	(251, 251)	0.28	0.28	0.75
23	18	False	f	f	0.3591913330019451	1	55.0	54.0	-1.0	NE	50	(251, 251)	0.28	0.28	0.75
23	18	False	f	j	0.4137243329896591	0	55.0	54.0	-1.0	SW	50	(251, 251)	0.28	0.28	0.75
23	18	False	j	f	0.271402542013675	0	55.0	56.0	1.0	SW	50	(251, 251)	0.28	0.28	0.75
23	18	False	j	f	0.3955300420057028	0	55.0	56.0	1.0	SW	50	(251, 251)	0.28	0.28	0.75
23	18	False	j	f	0.0700614160159602	0	55.0	56.0	1.0	SW	50	(251, 251)	0.28	0.28	0.75
23	18	False	j	f	0.1461231660214252	0	55.0	56.0	1.0	NE	50	(251, 251)	0.28	0.28	0.75
23	18	False	f	f	0.4182455830159597	1	55.0	54.0	-1.0	NE	50	(251, 251)	0.28	0.28	0.75
23	18	False	j	f	0.0688266670331358	0	55.0	56.0	1.0	NE	50	(251, 251)	0.28	0.28	0.75
23	18	False	f	j	0.1006404579966329	0	55.0	54.0	-1.0	SW	50	(251, 251)	0.28	0.28	0.75
23	18	False	f	f	0.018607416015584	1	55.0	54.0	-1.0	NE	50	(251, 251)	0.28	0.28	0.75
23	18	False	f	j	0.1743409999762661	0	55.0	54.0	-1.0	SW	50	(251, 251)	0.28	0.28	0.75
23	18	False	j	f	0.3012891249964013	0	55.0	56.0	1.0	NE	50	(251, 251)	0.28	0.28	0.75
23	18	False	j	f	0.4662391669698991	0	55.0	56.0	1.0	NE	50	(251, 251)	0.28	0.28	0.75
23	18	False	f	f	0.2590005830279551	1	55.0	54.0	-1.0	NE	50	(251, 251)	0.28	0.28	0.75
23	18	False	j	f	0.1139614999992773	0	55.0	56.0	1.0	NE	50	(251, 251)	0.28	0.28	0.75
23	18	False	j	j	0.2019445830374024	1	55.0	56.0	1.0	SW	50	(251, 251)	0.28	0.28	0.75
23	18	False	f	f	0.4046904999995604	1	55.0	54.0	-1.0	NE	50	(251, 251)	0.28	0.28	0.75
23	18	False	j	j	0.0981584159890189	1	55.0	56.0	1.0	SW	50	(251, 251)	0.28	0.28	0.75
23	18	False	j	f	0.1671527079888619	0	55.0	56.0	1.0	NE	50	(251, 251)	0.28	0.28	0.75
23	18	False	j	f	0.2414438750129193	0	55.0	56.0	1.0	NE	50	(251, 251)	0.28	0.28	0.75
23	18	False	j	j	0.1395963749964721	1	55.0	56.0	1.0	SW	50	(251, 251)	0.28	0.28	0.75
23	18	False	j	f	0.2001730410265736	0	55.0	56.0	1.0	NE	50	(251, 251)	0.28	0.28	0.75
23	18	False	j	f	0.0990658329683356	0	55.0	56.0	1.0	NE	50	(251, 251)	0.28	0.28	0.75
23	18	False	j	j	0.1100377080147154	1	55.0	56.0	1.0	SW	50	(251, 251)	0.28	0.28	0.75
23	18	False	f	f	0.07496458402602	1	55.0	54.0	-1.0	NE	50	(251, 251)	0.28	0.28	0.75
23	18	False	f	j	0.1471759999985806	0	55.0	54.0	-1.0	SW	50	(251, 251)	0.28	0.28	0.75
23	18	False	j	f	0.284431540989317	0	55.0	56.0	1.0	NE	50	(251, 251)	0.28	0.28	0.75
23	18	False	j	f	0.1646240830305032	0	55.0	56.0	1.0	NE	50	(251, 251)	0.28	0.28	0.75
23	18	False	j	j	0.5090558329829946	1	55.0	56.0	1.0	SW	50	(251, 251)	0.28	0.28	0.75
23	18	False	f	f	0.1491672919946722	1	55.0	54.0	-1.0	NE	50	(251, 251)	0.28	0.28	0.75
23	18	False	f	j	0.0958266250090673	0	55.0	54.0	-1.0	SW	50	(251, 251)	0.28	0.28	0.75
23	18	False	j	f	0.1029184579965658	0	55.0	56.0	1.0	SW	50	(251, 251)	0.28	0.28	0.75
23	18	False	f	f	0.277481458033435	1	55.0	54.0	-1.0	SW	50	(251, 251)	0.28	0.28	0.75
23	18	False	f	f	0.387984334025532	1	55.0	54.0	-1.0	SW	50	(251, 251)	0.28	0.28	0.75
23	18	False	f	f	0.2343349589500576	1	55.0	54.0	-1.0	NE	50	(251, 251)	0.28	0.28	0.75
23	18	False	j	f	4.105302541982383	0	55.0	56.0	1.0	SW	50	(251, 251)	0.28	0.28	0.75
23	18	False	f	f	0.2002116669900715	1	55.0	54.0	-1.0	SW	50	(251, 251)	0.28	0.28	0.75
23	18	False	j	f	0.4402039999840781	0	55.0	56.0	1.0	NE	50	(251, 251)	0.28	0.28	0.75
23	18	False	f	f	0.0172102499636821	1	55.0	54.0	-1.0	SW	50	(251, 251)	0.28	0.28	0.75
23	18	False	j	f	0.4245780410128645	0	55.0	56.0	1.0	SW	50	(251, 251)	0.28	0.28	0.75
23	18	False	j	j	0.3616430420079268	1	55.0	56.0	1.0	SW	50	(251, 251)	0.28	0.28	0.75
23	18	False	f	f	0.2720067499903962	1	55.0	54.0	-1.0	SW	50	(251, 251)	0.28	0.28	0.75
23	18	False	f	f	0.3232997920131311	1	55.0	54.0	-1.0	SW	50	(251, 251)	0.28	0.28	0.75
23	18	False	f	j	0.4056842919671908	0	55.0	54.0	-1.0	NE	50	(251, 251)	0.28	0.28	0.75
23	18	False	j	j	0.0228294170228764	1	55.0	56.0	1.0	SW	50	(251, 251)	0.28	0.28	0.75
23	18	False	j	j	0.1004918750259094	1	55.0	56.0	1.0	NE	50	(251, 251)	0.28	0.28	0.75
23	18	False	f	f	0.7034150840481743	1	55.0	54.0	-1.0	SW	50	(251, 251)	0.28	0.28	0.75
23	18	False	f	j	0.0979809170239605	0	55.0	54.0	-1.0	NE	50	(251, 251)	0.28	0.28	0.75
23	18	False	f	j	0.2901542920153588	0	55.0	54.0	-1.0	SW	50	(251, 251)	0.28	0.28	0.75
23	18	False	j	j	0.1326760410447605	1	55.0	56.0	1.0	SW	50	(251, 251)	0.28	0.28	0.75
23	18	False	j	j	0.0414431249955669	1	55.0	56.0	1.0	SW	50	(251, 251)	0.28	0.28	0.75
23	18	False	j	j	0.1650774579611607	1	55.0	56.0	1.0	SW	50	(251, 251)	0.28	0.28	0.75
23	18	False	j	f	0.144022958993446	0	55.0	56.0	1.0	SW	50	(251, 251)	0.28	0.28	0.75
23	18	False	f	j	0.3479212090023793	0	55.0	54.0	-1.0	NE	50	(251, 251)	0.28	0.28	0.75
23	18	False	j	j	0.2795848330133594	1	55.0	56.0	1.0	SW	50	(251, 251)	0.28	0.28	0.75
23	18	False	j	j	0.4699674999574199	1	55.0	56.0	1.0	NE	50	(251, 251)	0.28	0.28	0.75
23	18	False	f	f	0.0470842919894494	1	55.0	54.0	-1.0	SW	50	(251, 251)	0.28	0.28	0.75
23	18	False	j	f	0.7069889580016024	0	55.0	56.0	1.0	SW	50	(251, 251)	0.28	0.28	0.75
23	18	False	j	f	0.0908157919766381	0	55.0	56.0	1.0	SW	50	(251, 251)	0.28	0.28	0.75
23	18	False	j	j	0.2626371250371448	1	55.0	56.0	1.0	NE	50	(251, 251)	0.28	0.28	0.75
23	18	False	f	f	0.2231884999782778	1	55.0	54.0	-1.0	SW	50	(251, 251)	0.28	0.28	0.75
23	18	False	j	f	0.4543627499951981	0	55.0	56.0	1.0	SW	50	(251, 251)	0.28	0.28	0.75
23	18	False	j	j	0.0453296669875271	1	55.0	56.0	1.0	NE	50	(251, 251)	0.28	0.28	0.75
23	18	False	j	f	0.0673290829872712	0	55.0	56.0	1.0	SW	50	(251, 251)	0.28	0.28	0.75
23	18	False	f	f	0.2558447499759495	1	55.0	54.0	-1.0	SW	50	(251, 251)	0.28	0.28	0.75
23	18	False	f	j	0.074151124979835	0	55.0	54.0	-1.0	NE	50	(251, 251)	0.28	0.28	0.75
23	18	False	j	j	0.2444457919918932	1	55.0	56.0	1.0	NE	50	(251, 251)	0.28	0.28	0.75
23	18	False	j	j	0.051788792014122	1	55.0	56.0	1.0	NE	50	(251, 251)	0.28	0.28	0.75
23	18	False	f	f	0.1786427919869311	1	55.0	54.0	-1.0	NE	50	(251, 251)	0.28	0.28	0.75
23	18	False	j	f	0.1081444169976748	0	55.0	56.0	1.0	SW	50	(251, 251)	0.28	0.28	0.75
23	18	False	j	j	0.853037916996982	1	55.0	56.0	1.0	NE	50	(251, 251)	0.28	0.28	0.75
23	18	False	f	f	0.9574363749707118	1	55.0	54.0	-1.0	NE	50	(251, 251)	0.28	0.28	0.75
23	18	False	f	f	0.4290899580228142	1	55.0	54.0	-1.0	SW	50	(251, 251)	0.28	0.28	0.75
23	18	False	f	f	0.3250008329632692	1	55.0	54.0	-1.0	SW	50	(251, 251)	0.28	0.28	0.75
23	18	False	j	j	0.025260624999646	1	55.0	56.0	1.0	NE	50	(251, 251)	0.28	0.28	0.75
23	18	False	f	f	0.4379566659918055	1	55.0	54.0	-1.0	NE	50	(251, 251)	0.28	0.28	0.75
23	18	False	j	j	0.3657691670232452	1	55.0	56.0	1.0	SW	50	(251, 251)	0.28	0.28	0.75
23	18	False	f	f	0.1859467499889433	1	55.0	54.0	-1.0	SW	50	(251, 251)	0.28	0.28	0.75
23	18	False	f	f	0.1755949580110609	1	55.0	54.0	-1.0	NE	50	(251, 251)	0.28	0.28	0.75
23	18	False	f	f	0.1657219170010648	1	55.0	54.0	-1.0	NE	50	(251, 251)	0.28	0.28	0.75
23	18	False	f	j	0.1094455000129528	0	55.0	54.0	-1.0	NE	50	(251, 251)	0.28	0.28	0.75
23	18	False	j	j	0.1805025409557856	1	55.0	56.0	1.0	NE	50	(251, 251)	0.28	0.28	0.75
23	18	False	j	f	0.1455289169680327	0	55.0	56.0	1.0	NE	50	(251, 251)	0.28	0.28	0.75
23	18	False	f	j	0.0411540829809382	0	55.0	54.0	-1.0	NE	50	(251, 251)	0.28	0.28	0.75
23	18	False	f	f	0.2792981669772416	1	55.0	54.0	-1.0	NE	50	(251, 251)	0.28	0.28	0.75
23	18	False	f	f	0.3343218329828232	1	55.0	54.0	-1.0	SW	50	(251, 251)	0.28	0.28	0.75
23	18	False	j	j	0.1382152499863878	1	55.0	56.0	1.0	NE	50	(251, 251)	0.28	0.28	0.75
23	18	False	f	f	0.1821733340038918	1	55.0	54.0	-1.0	SW	50	(251, 251)	0.28	0.28	0.75
23	18	False	j	j	0.0898702080012299	1	55.0	56.0	1.0	SW	50	(251, 251)	0.28	0.28	0.75
23	18	False	j	f	0.0377597499755211	0	55.0	56.0	1.0	SW	50	(251, 251)	0.28	0.28	0.75
23	18	False	j	f	0.1895165829919278	0	55.0	56.0	1.0	SW	50	(251, 251)	0.28	0.28	0.75
23	18	False	f	f	0.3127445420250296	1	55.0	54.0	-1.0	SW	50	(251, 251)	0.28	0.28	0.75
23	18	False	j	j	1.216127082996536	1	55.0	56.0	1.0	NE	50	(251, 251)	0.28	0.28	0.75
23	18	False	j	f	0.2705587089876644	0	55.0	56.0	1.0	NE	50	(251, 251)	0.28	0.28	0.75
23	18	False	j	f	0.0232332500163465	0	55.0	56.0	1.0	SW	50	(251, 251)	0.28	0.28	0.75
23	18	False	j	j	0.3049336670082994	1	55.0	56.0	1.0	NE	50	(251, 251)	0.28	0.28	0.75
23	18	False	j	j	0.2538177919923328	1	55.0	56.0	1.0	SW	50	(251, 251)	0.28	0.28	0.75
23	18	False	j	j	0.1355352500104345	1	55.0	56.0	1.0	SW	50	(251, 251)	0.28	0.28	0.75
23	18	False	j	j	0.0298460000194609	1	55.0	56.0	1.0	NE	50	(251, 251)	0.28	0.28	0.75
23	18	False	f	f	0.5961930409539491	1	55.0	54.0	-1.0	SW	50	(251, 251)	0.28	0.28	0.75
23	18	False	j	j	0.0201440419768914	1	55.0	56.0	1.0	NE	50	(251, 251)	0.28	0.28	0.75
23	18	False	f	f	0.2676310000242665	1	55.0	54.0	-1.0	NE	50	(251, 251)	0.28	0.28	0.75
23	18	False	j	f	0.2455222499556839	0	55.0	56.0	1.0	SW	50	(251, 251)	0.28	0.28	0.75
23	18	False	f	j	0.3090673339902423	0	55.0	54.0	-1.0	SW	50	(251, 251)	0.28	0.28	0.75
23	18	False	f	f	0.1145628339727409	1	55.0	54.0	-1.0	SW	50	(251, 251)	0.28	0.28	0.75
23	18	False	j	j	0.0819795000134036	1	55.0	56.0	1.0	NE	50	(251, 251)	0.28	0.28	0.75
23	18	False	j	j	0.1389721250161528	1	55.0	56.0	1.0	NE	50	(251, 251)	0.28	0.28	0.75
23	18	False	j	f	0.1483765000011772	0	55.0	56.0	1.0	SW	50	(251, 251)	0.28	0.28	0.75
23	18	False	j	j	0.0898416669806465	1	55.0	56.0	1.0	NE	50	(251, 251)	0.28	0.28	0.75
23	18	False	f	f	0.9530488329473884	1	55.0	54.0	-1.0	SW	50	(251, 251)	0.28	0.28	0.75
23	18	False	f	f	0.2011722500319592	1	55.0	54.0	-1.0	SW	50	(251, 251)	0.28	0.28	0.75
23	18	False	f	f	0.011845999979414	1	55.0	54.0	-1.0	NE	50	(251, 251)	0.28	0.28	0.75
23	18	False	j	f	0.0195166249759495	0	55.0	56.0	1.0	SW	50	(251, 251)	0.28	0.28	0.75
23	18	False	f	f	0.347405125037767	1	55.0	54.0	-1.0	NE	50	(251, 251)	0.28	0.28	0.75
23	18	False	j	f	0.09127700002864	0	55.0	56.0	1.0	SW	50	(251, 251)	0.28	0.28	0.75
23	18	False	f	j	0.0311061670072376	0	55.0	54.0	-1.0	NE	50	(251, 251)	0.28	0.28	0.75
23	18	False	j	f	0.048065792012494	0	55.0	56.0	1.0	SW	50	(251, 251)	0.28	0.28	0.75
23	18	False	j	f	0.4042166669969447	0	55.0	56.0	1.0	SW	50	(251, 251)	0.28	0.28	0.75
23	18	False	j	j	0.0841806250391528	1	55.0	56.0	1.0	NE	50	(251, 251)	0.28	0.28	0.75
23	18	False	f	f	0.066833958029747	1	55.0	54.0	-1.0	SW	50	(251, 251)	0.28	0.28	0.75
23	18	False	j	f	0.001566625025589	0	55.0	56.0	1.0	SW	50	(251, 251)	0.28	0.28	0.75
23	18	False	f	f	0.0311502499971538	1	55.0	54.0	-1.0	SW	50	(251, 251)	0.28	0.28	0.75
23	18	False	f	j	0.086818125040736	0	55.0	54.0	-1.0	NE	50	(251, 251)	0.28	0.28	0.75
23	18	False	f	j	0.5464120829710737	0	55.0	54.0	-1.0	SW	50	(251, 251)	0.28	0.28	0.75
23	18	False	j	f	0.1883157080155797	0	55.0	56.0	1.0	SW	50	(251, 251)	0.28	0.28	0.75
23	18	False	f	j	0.2709738329867832	0	55.0	54.0	-1.0	NE	50	(251, 251)	0.28	0.28	0.75
23	18	False	f	j	0.1313224590267054	0	55.0	54.0	-1.0	NE	50	(251, 251)	0.28	0.28	0.75
23	18	False	f	j	0.2077541250037029	0	55.0	54.0	-1.0	NE	50	(251, 251)	0.28	0.28	0.75
23	18	False	f	j	0.541717208980117	0	55.0	54.0	-1.0	NE	50	(251, 251)	0.28	0.28	0.75
23	18	False	f	f	0.1945350000169128	1	55.0	54.0	-1.0	SW	50	(251, 251)	0.28	0.28	0.75
23	18	False	f	f	0.0694244999904185	1	55.0	54.0	-1.0	SW	50	(251, 251)	0.28	0.28	0.75
23	18	False	f	j	0.110732041997835	0	55.0	54.0	-1.0	NE	50	(251, 251)	0.28	0.28	0.75
23	18	False	f	f	0.0064445000025443	1	55.0	54.0	-1.0	SW	50	(251, 251)	0.28	0.28	0.75
23	18	False	j	j	0.0692145420471206	1	55.0	56.0	1.0	SW	50	(251, 251)	0.28	0.28	0.75
23	18	False	j	j	0.1920664589852094	1	55.0	56.0	1.0	SW	50	(251, 251)	0.28	0.28	0.75
23	18	False	f	f	0.3968408330110833	1	55.0	54.0	-1.0	SW	50	(251, 251)	0.28	0.28	0.75
23	18	False	j	j	0.0026853330200538	1	55.0	56.0	1.0	NE	50	(251, 251)	0.28	0.28	0.75
23	18	False	f	f	0.1406695410259999	1	55.0	54.0	-1.0	SW	50	(251, 251)	0.28	0.28	0.75
23	18	False	f	f	0.3813019999652169	1	55.0	54.0	-1.0	NE	50	(251, 251)	0.28	0.28	0.75
23	18	False	f	f	0.4672538749873638	1	55.0	54.0	-1.0	SW	50	(251, 251)	0.28	0.28	0.75
23	18	False	f	j	0.3782848339760676	0	55.0	54.0	-1.0	NE	50	(251, 251)	0.28	0.28	0.75
23	18	False	j	j	0.031688374991063	1	55.0	56.0	1.0	NE	50	(251, 251)	0.28	0.28	0.75
23	18	False	f	f	0.2594982919981703	1	55.0	54.0	-1.0	SW	50	(251, 251)	0.28	0.28	0.75
23	18	False	j	f	0.6903382909949869	0	55.0	56.0	1.0	SW	50	(251, 251)	0.28	0.28	0.75
23	18	False	f	j	0.2391367919626645	0	55.0	54.0	-1.0	NE	50	(251, 251)	0.28	0.28	0.75
23	18	False	j	j	0.1068783329683356	1	55.0	56.0	1.0	SW	50	(251, 251)	0.28	0.28	0.75
23	18	False	f	j	0.0094005829887464	0	55.0	54.0	-1.0	SW	50	(251, 251)	0.28	0.28	0.75
23	18	False	j	j	0.7335057919844985	1	55.0	56.0	1.0	NE	50	(251, 251)	0.28	0.28	0.75
23	18	False	f	f	0.036028292030096	1	55.0	54.0	-1.0	SW	50	(251, 251)	0.28	0.28	0.75
23	18	False	f	f	0.2600812920136377	1	55.0	54.0	-1.0	SW	50	(251, 251)	0.28	0.28	0.75
23	18	False	f	j	0.1219242080114781	0	55.0	54.0	-1.0	SW	50	(251, 251)	0.28	0.28	0.75
23	18	False	f	j	0.0781604999792762	0	55.0	54.0	-1.0	NE	50	(251, 251)	0.28	0.28	0.75
23	18	False	j	j	0.5213596670073457	1	55.0	56.0	1.0	NE	50	(251, 251)	0.28	0.28	0.75
23	18	False	f	j	0.1698949580313637	0	55.0	54.0	-1.0	NE	50	(251, 251)	0.28	0.28	0.75
23	18	False	j	f	0.02819266699953	0	55.0	56.0	1.0	SW	50	(251, 251)	0.28	0.28	0.75
23	18	False	j	j	0.0991242089658044	1	55.0	56.0	1.0	NE	50	(251, 251)	0.28	0.28	0.75
23	18	False	f	f	0.2590165000292472	1	55.0	54.0	-1.0	SW	50	(251, 251)	0.28	0.28	0.75
23	18	False	j	j	0.4063278330140747	1	55.0	56.0	1.0	SW	50	(251, 251)	0.28	0.28	0.75
23	18	False	f	j	1.1972227499936707	0	55.0	54.0	-1.0	SW	50	(251, 251)	0.28	0.28	0.75
23	18	False	j	j	0.0559212079970166	1	55.0	56.0	1.0	NE	50	(251, 251)	0.28	0.28	0.75
23	18	False	j	f	2.351221290999092	0	55.0	56.0	1.0	SW	50	(251, 251)	0.28	0.28	0.75
23	18	False	j	f	0.331550957984291	0	55.0	56.0	1.0	SW	50	(251, 251)	0.28	0.28	0.75
23	18	False	j	f	0.0862742089666426	0	55.0	56.0	1.0	NE	50	(251, 251)	0.28	0.28	0.75
23	18	False	j	j	0.2773712080088444	1	55.0	56.0	1.0	SW	50	(251, 251)	0.28	0.28	0.75
23	18	False	j	j	0.0269302080268971	1	55.0	56.0	1.0	NE	50	(251, 251)	0.28	0.28	0.75
23	18	False	j	f	0.0882158750318922	0	55.0	56.0	1.0	SW	50	(251, 251)	0.28	0.28	0.75
23	18	False	f	f	0.2067689999821595	1	55.0	54.0	-1.0	SW	50	(251, 251)	0.28	0.28	0.75
23	18	False	j	f	0.1136696250177919	0	55.0	56.0	1.0	NE	50	(251, 251)	0.28	0.28	0.75
23	18	False	f	f	0.3810972080100328	1	55.0	54.0	-1.0	NE	50	(251, 251)	0.28	0.28	0.75
23	18	False	f	f	0.0676561250002123	1	55.0	54.0	-1.0	SW	50	(251, 251)	0.28	0.28	0.75
23	18	False	j	f	0.2590246250038035	0	55.0	56.0	1.0	NE	50	(251, 251)	0.28	0.28	0.75
23	18	False	f	f	0.0502127499785274	1	55.0	54.0	-1.0	NE	50	(251, 251)	0.28	0.28	0.75
23	18	False	f	f	0.0900714590097777	1	55.0	54.0	-1.0	NE	50	(251, 251)	0.28	0.28	0.75
23	18	False	j	f	0.0907647919957526	0	55.0	56.0	1.0	NE	50	(251, 251)	0.28	0.28	0.75
23	18	False	f	f	0.0763402910088189	1	55.0	54.0	-1.0	NE	50	(251, 251)	0.28	0.28	0.75
23	18	False	j	f	0.0160612080362625	0	55.0	56.0	1.0	NE	50	(251, 251)	0.28	0.28	0.75
23	18	False	f	f	0.2986252499977126	1	55.0	54.0	-1.0	NE	50	(251, 251)	0.28	0.28	0.75
23	18	False	j	j	0.4883802920230664	1	55.0	56.0	1.0	SW	50	(251, 251)	0.28	0.28	0.75
23	18	False	f	j	0.5013232080382295	0	55.0	54.0	-1.0	SW	50	(251, 251)	0.28	0.28	0.75
23	18	False	j	j	0.3706182909663766	1	55.0	56.0	1.0	NE	50	(251, 251)	0.28	0.28	0.75
23	18	False	f	f	0.3498163750045933	1	55.0	54.0	-1.0	NE	50	(251, 251)	0.28	0.28	0.75
23	18	False	f	j	0.7773069589748047	0	55.0	54.0	-1.0	NE	50	(251, 251)	0.28	0.28	0.75
23	18	False	f	f	0.1611975000123493	1	55.0	54.0	-1.0	SW	50	(251, 251)	0.28	0.28	0.75
23	18	False	j	f	0.1950007919804193	0	55.0	56.0	1.0	NE	50	(251, 251)	0.28	0.28	0.75
23	18	False	j	j	0.2595097920275293	1	55.0	56.0	1.0	SW	50	(251, 251)	0.28	0.28	0.75
23	18	False	f	f	0.1425604579853825	1	55.0	54.0	-1.0	NE	50	(251, 251)	0.28	0.28	0.75
23	18	False	f	f	0.0193898339639417	1	55.0	54.0	-1.0	NE	50	(251, 251)	0.28	0.28	0.75
23	18	False	j	f	0.4261578749865293	0	55.0	56.0	1.0	NE	50	(251, 251)	0.28	0.28	0.75
23	18	False	j	j	0.0173927909927442	1	55.0	56.0	1.0	NE	50	(251, 251)	0.28	0.28	0.75
23	18	False	f	f	0.3722644999506883	1	55.0	54.0	-1.0	SW	50	(251, 251)	0.28	0.28	0.75
23	18	False	j	j	0.9398294579586944	1	55.0	56.0	1.0	NE	50	(251, 251)	0.28	0.28	0.75
23	18	False	f	j	0.4116560000111349	0	55.0	54.0	-1.0	NE	50	(251, 251)	0.28	0.28	0.75
23	18	False	f	j	0.0196287499857135	0	55.0	54.0	-1.0	NE	50	(251, 251)	0.28	0.28	0.75
23	18	False	j	j	3.0998471250059083	1	55.0	56.0	1.0	SW	50	(251, 251)	0.28	0.28	0.75
23	18	False	j	f	0.252756625006441	0	55.0	56.0	1.0	SW	50	(251, 251)	0.28	0.28	0.75
23	18	False	j	f	0.2367562919971533	0	55.0	56.0	1.0	SW	50	(251, 251)	0.28	0.28	0.75
23	18	False	f	f	0.1473111249506473	1	55.0	54.0	-1.0	SW	50	(251, 251)	0.28	0.28	0.75
23	18	False	f	j	0.1003234169911593	0	55.0	54.0	-1.0	SW	50	(251, 251)	0.28	0.28	0.75
23	18	False	f	j	0.1116553749889135	0	55.0	54.0	-1.0	SW	50	(251, 251)	0.28	0.28	0.75
23	18	False	j	j	0.1466357909957878	1	55.0	56.0	1.0	SW	50	(251, 251)	0.28	0.28	0.75
23	18	False	f	j	0.3284863750450313	0	55.0	54.0	-1.0	NE	50	(251, 251)	0.28	0.28	0.75
23	18	False	j	j	0.2540327910101041	1	55.0	56.0	1.0	NE	50	(251, 251)	0.28	0.28	0.75
23	18	False	f	j	0.0481128329993225	0	55.0	54.0	-1.0	NE	50	(251, 251)	0.28	0.28	0.75
23	18	False	j	j	0.0635947909904643	1	55.0	56.0	1.0	SW	50	(251, 251)	0.28	0.28	0.75
23	18	False	j	j	0.0534230829798616	1	55.0	56.0	1.0	SW	50	(251, 251)	0.28	0.28	0.75
23	18	False	j	j	0.1577839999808929	1	55.0	56.0	1.0	NE	50	(251, 251)	0.28	0.28	0.75
23	18	False	f	j	0.7418413330451585	0	55.0	54.0	-1.0	NE	50	(251, 251)	0.28	0.28	0.75
23	18	False	f	f	0.1003586659790016	1	55.0	54.0	-1.0	NE	50	(251, 251)	0.28	0.28	0.75
23	18	False	j	f	0.0354277910082601	0	55.0	56.0	1.0	SW	50	(251, 251)	0.28	0.28	0.75
23	18	False	j	f	0.070208833029028	0	55.0	56.0	1.0	SW	50	(251, 251)	0.28	0.28	0.75
23	18	False	j	f	0.5882007079781033	0	55.0	56.0	1.0	SW	50	(251, 251)	0.28	0.28	0.75
23	18	False	f	f	0.0696489579859189	1	55.0	54.0	-1.0	SW	50	(251, 251)	0.28	0.28	0.75
23	18	False	j	f	0.1590455000405199	0	55.0	56.0	1.0	NE	50	(251, 251)	0.28	0.28	0.75
23	18	False	f	j	0.3623805000097491	0	55.0	54.0	-1.0	SW	50	(251, 251)	0.28	0.28	0.75
23	18	False	f	f	0.1121058749849908	1	55.0	54.0	-1.0	SW	50	(251, 251)	0.28	0.28	0.75
23	18	False	j	f	0.0239721670513972	0	55.0	56.0	1.0	SW	50	(251, 251)	0.28	0.28	0.75
23	18	False	j	f	0.0830051249940879	0	55.0	56.0	1.0	SW	50	(251, 251)	0.28	0.28	0.75
23	18	False	f	f	0.0493448339984752	1	55.0	54.0	-1.0	SW	50	(251, 251)	0.28	0.28	0.75
23	18	False	f	f	0.354886874963995	1	55.0	54.0	-1.0	NE	50	(251, 251)	0.28	0.28	0.75
23	18	False	f	f	0.2391144579742103	1	55.0	54.0	-1.0	NE	50	(251, 251)	0.28	0.28	0.75
23	18	False	j	f	0.2563992079813033	0	55.0	56.0	1.0	SW	50	(251, 251)	0.28	0.28	0.75
23	18	False	j	f	0.1232488749665208	0	55.0	56.0	1.0	SW	50	(251, 251)	0.28	0.28	0.75
23	18	False	j	j	0.180925374967046	1	55.0	56.0	1.0	NE	50	(251, 251)	0.28	0.28	0.75
23	18	False	j	j	0.1153134999913163	1	55.0	56.0	1.0	SW	50	(251, 251)	0.28	0.28	0.75
23	18	False	f	f	0.1217662499984726	1	55.0	54.0	-1.0	NE	50	(251, 251)	0.28	0.28	0.75
23	18	False	j	j	0.1560813750256784	1	55.0	56.0	1.0	NE	50	(251, 251)	0.28	0.28	0.75
23	18	False	f	j	0.0931185829686001	0	55.0	54.0	-1.0	NE	50	(251, 251)	0.28	0.28	0.75
23	18	False	j	j	0.0530611660215072	1	55.0	56.0	1.0	SW	50	(251, 251)	0.28	0.28	0.75
23	18	False	j	j	0.1291727920179255	1	55.0	56.0	1.0	NE	50	(251, 251)	0.28	0.28	0.75
23	18	False	j	j	0.0467991670011542	1	55.0	56.0	1.0	SW	50	(251, 251)	0.28	0.28	0.75
23	18	False	j	j	0.2111236249911598	1	55.0	56.0	1.0	SW	50	(251, 251)	0.28	0.28	0.75
23	18	False	f	f	0.0718719590222463	1	55.0	54.0	-1.0	NE	50	(251, 251)	0.28	0.28	0.75
23	18	False	f	j	0.0382382909883745	0	55.0	54.0	-1.0	SW	50	(251, 251)	0.28	0.28	0.75
23	18	False	j	j	0.1642597090103663	1	55.0	56.0	1.0	NE	50	(251, 251)	0.28	0.28	0.75
23	18	False	f	j	0.150255249987822	0	55.0	54.0	-1.0	SW	50	(251, 251)	0.28	0.28	0.75
23	18	False	f	j	0.0499192919814959	0	55.0	54.0	-1.0	SW	50	(251, 251)	0.28	0.28	0.75
23	18	False	j	j	0.1572597920312546	1	55.0	56.0	1.0	NE	50	(251, 251)	0.28	0.28	0.75
