# Supplementary material for: The curriculum effect in visual learning: The role of readout dimensionality
Source: PLoS Comput Biol. 2026 Jul 24;22(7):e1014553. doi: 10.1371/journal.pcbi.1014553 (PMC13432104; doi:10.1371/journal.pcbi.1014553)
Supplement: S1 Data — (ZIP) [file pcbi.1014553.s009.zip › Data_Final_for_Repository/Shuffled_subjects/Additional_15/Subject023/20250717_Subject023_SHUFFLED_Day_4.csv]

Participant ID	Age	Train	Correct Response	Response	Response time (s)	Correct	Reference Angle (deg)	Orientation (deg)	Angle Separation (deg)	Corner	Viewing Distance (cm)	Stimulus Size (px)	Fixation Time	Probe Time	Cue Time
23	18	True	f	f	0.1138625419698655	1	-35.0	-40.0	-5.0	SE	50	(251, 251)	0.28	0.28	0.75
23	18	True	f	j	0.1986117089982144	0	-35.0	-36.0	-1.0	NW	50	(251, 251)	0.28	0.28	0.75
23	18	True	f	f	0.1759839170263148	1	-35.0	-40.0	-5.0	SE	50	(251, 251)	0.28	0.28	0.75
23	18	True	j	j	0.1507017079857178	1	-35.0	-34.0	1.0	SE	50	(251, 251)	0.28	0.28	0.75
23	18	True	j	j	0.0942405410460196	1	-35.0	-30.0	5.0	SE	50	(251, 251)	0.28	0.28	0.75
23	18	True	j	j	0.0989781249663792	1	-35.0	-30.0	5.0	NW	50	(251, 251)	0.28	0.28	0.75
23	18	True	f	f	0.6204759170068428	1	-35.0	-36.0	-1.0	NW	50	(251, 251)	0.28	0.28	0.75
23	18	True	j	j	0.1361227500019595	1	-35.0	-30.0	5.0	SE	50	(251, 251)	0.28	0.28	0.75
23	18	True	j	f	0.0688850830192677	0	-35.0	-34.0	1.0	SE	50	(251, 251)	0.28	0.28	0.75
23	18	True	j	j	0.0283245830214582	1	-35.0	-30.0	5.0	SE	50	(251, 251)	0.28	0.28	0.75
23	18	True	f	j	0.2596514589968137	0	-35.0	-36.0	-1.0	SE	50	(251, 251)	0.28	0.28	0.75
23	18	True	f	f	0.4007187079987488	1	-35.0	-36.0	-1.0	SE	50	(251, 251)	0.28	0.28	0.75
23	18	True	j	j	0.3632433749735355	1	-35.0	-30.0	5.0	NW	50	(251, 251)	0.28	0.28	0.75
23	18	True	j	j	0.0463255000067874	1	-35.0	-30.0	5.0	SE	50	(251, 251)	0.28	0.28	0.75
23	18	True	f	j	0.0413555420236662	0	-35.0	-36.0	-1.0	NW	50	(251, 251)	0.28	0.28	0.75
23	18	True	j	j	0.0080338330008089	1	-35.0	-30.0	5.0	SE	50	(251, 251)	0.28	0.28	0.75
23	18	True	f	f	0.1150169579777866	1	-35.0	-36.0	-1.0	SE	50	(251, 251)	0.28	0.28	0.75
23	18	True	j	f	0.3654666250222362	0	-35.0	-34.0	1.0	SE	50	(251, 251)	0.28	0.28	0.75
23	18	True	f	j	0.1527267499477602	0	-35.0	-36.0	-1.0	SE	50	(251, 251)	0.28	0.28	0.75
23	18	True	f	f	0.2291493749944493	1	-35.0	-40.0	-5.0	SE	50	(251, 251)	0.28	0.28	0.75
23	18	True	j	j	0.2007500840118155	1	-35.0	-34.0	1.0	NW	50	(251, 251)	0.28	0.28	0.75
23	18	True	j	f	0.2570382920093834	0	-35.0	-34.0	1.0	SE	50	(251, 251)	0.28	0.28	0.75
23	18	True	j	j	0.1114280829788185	1	-35.0	-30.0	5.0	SE	50	(251, 251)	0.28	0.28	0.75
23	18	True	f	j	0.1200798339559696	0	-35.0	-36.0	-1.0	SE	50	(251, 251)	0.28	0.28	0.75
23	18	True	j	j	0.5274047090206295	1	-35.0	-34.0	1.0	NW	50	(251, 251)	0.28	0.28	0.75
23	18	True	j	j	0.1827571250032633	1	-35.0	-34.0	1.0	NW	50	(251, 251)	0.28	0.28	0.75
23	18	True	f	f	0.0840912080020643	1	-35.0	-40.0	-5.0	SE	50	(251, 251)	0.28	0.28	0.75
23	18	True	j	j	0.4350497089908458	1	-35.0	-34.0	1.0	SE	50	(251, 251)	0.28	0.28	0.75
23	18	True	j	j	0.1365574169903993	1	-35.0	-30.0	5.0	NW	50	(251, 251)	0.28	0.28	0.75
23	18	True	f	j	0.0819370000390335	0	-35.0	-36.0	-1.0	NW	50	(251, 251)	0.28	0.28	0.75
23	18	True	f	f	0.2186365840025246	1	-35.0	-36.0	-1.0	SE	50	(251, 251)	0.28	0.28	0.75
23	18	True	f	j	0.3412535419920459	0	-35.0	-36.0	-1.0	SE	50	(251, 251)	0.28	0.28	0.75
23	18	True	f	f	0.3040832080296241	1	-35.0	-40.0	-5.0	NW	50	(251, 251)	0.28	0.28	0.75
23	18	True	j	j	0.1141452500014565	1	-35.0	-30.0	5.0	SE	50	(251, 251)	0.28	0.28	0.75
23	18	True	j	j	0.5265739589813165	1	-35.0	-30.0	5.0	NW	50	(251, 251)	0.28	0.28	0.75
23	18	True	j	j	0.109410332981497	1	-35.0	-30.0	5.0	SE	50	(251, 251)	0.28	0.28	0.75
23	18	True	f	f	0.0415783330099657	1	-35.0	-40.0	-5.0	NW	50	(251, 251)	0.28	0.28	0.75
23	18	True	j	j	0.1144654160016216	1	-35.0	-34.0	1.0	SE	50	(251, 251)	0.28	0.28	0.75
23	18	True	j	j	0.1046316249994561	1	-35.0	-34.0	1.0	NW	50	(251, 251)	0.28	0.28	0.75
23	18	True	j	j	0.4439039580174722	1	-35.0	-30.0	5.0	NW	50	(251, 251)	0.28	0.28	0.75
23	18	True	f	f	0.2813343339948915	1	-35.0	-36.0	-1.0	SE	50	(251, 251)	0.28	0.28	0.75
23	18	True	j	j	0.2162749580456875	1	-35.0	-34.0	1.0	NW	50	(251, 251)	0.28	0.28	0.75
23	18	True	f	f	0.1873377920128405	1	-35.0	-40.0	-5.0	SE	50	(251, 251)	0.28	0.28	0.75
23	18	True	f	j	0.2634121250011958	0	-35.0	-36.0	-1.0	SE	50	(251, 251)	0.28	0.28	0.75
23	18	True	f	f	0.3561128749861382	1	-35.0	-36.0	-1.0	SE	50	(251, 251)	0.28	0.28	0.75
23	18	True	f	j	0.3744859999860637	0	-35.0	-40.0	-5.0	SE	50	(251, 251)	0.28	0.28	0.75
23	18	True	f	f	0.0297405840246938	1	-35.0	-36.0	-1.0	SE	50	(251, 251)	0.28	0.28	0.75
23	18	True	f	j	0.357229333021678	0	-35.0	-36.0	-1.0	NW	50	(251, 251)	0.28	0.28	0.75
23	18	True	j	j	0.131864333001431	1	-35.0	-34.0	1.0	SE	50	(251, 251)	0.28	0.28	0.75
23	18	True	f	j	0.0763490830431692	0	-35.0	-36.0	-1.0	NW	50	(251, 251)	0.28	0.28	0.75
23	18	True	f	f	0.1672108329948969	1	-35.0	-40.0	-5.0	NW	50	(251, 251)	0.28	0.28	0.75
23	18	True	f	f	0.4004501659655943	1	-35.0	-40.0	-5.0	SE	50	(251, 251)	0.28	0.28	0.75
23	18	True	j	j	0.0738490000367164	1	-35.0	-34.0	1.0	SE	50	(251, 251)	0.28	0.28	0.75
23	18	True	f	j	0.0916842079604975	0	-35.0	-36.0	-1.0	SE	50	(251, 251)	0.28	0.28	0.75
23	18	True	j	j	0.0082956660189665	1	-35.0	-30.0	5.0	SE	50	(251, 251)	0.28	0.28	0.75
23	18	True	f	f	0.4190863329567946	1	-35.0	-40.0	-5.0	NW	50	(251, 251)	0.28	0.28	0.75
23	18	True	f	j	0.1637827910017222	0	-35.0	-36.0	-1.0	NW	50	(251, 251)	0.28	0.28	0.75
23	18	True	j	j	0.0719102500006556	1	-35.0	-34.0	1.0	SE	50	(251, 251)	0.28	0.28	0.75
23	18	True	f	f	0.1136960000148974	1	-35.0	-36.0	-1.0	SE	50	(251, 251)	0.28	0.28	0.75
23	18	True	f	f	0.4906507080304436	1	-35.0	-40.0	-5.0	NW	50	(251, 251)	0.28	0.28	0.75
23	18	True	f	f	0.0328191249864175	1	-35.0	-40.0	-5.0	NW	50	(251, 251)	0.28	0.28	0.75
23	18	True	f	f	0.1162991669843904	1	-35.0	-40.0	-5.0	SE	50	(251, 251)	0.28	0.28	0.75
23	18	True	f	j	0.0271295409766025	0	-35.0	-40.0	-5.0	NW	50	(251, 251)	0.28	0.28	0.75
23	18	True	f	f	0.1461310000158846	1	-35.0	-36.0	-1.0	SE	50	(251, 251)	0.28	0.28	0.75
23	18	True	j	j	0.0703929170267656	1	-35.0	-30.0	5.0	NW	50	(251, 251)	0.28	0.28	0.75
23	18	True	j	j	0.0191755830310285	1	-35.0	-34.0	1.0	NW	50	(251, 251)	0.28	0.28	0.75
23	18	True	f	j	0.1149399579735472	0	-35.0	-36.0	-1.0	SE	50	(251, 251)	0.28	0.28	0.75
23	18	True	j	j	0.0733707500039599	1	-35.0	-30.0	5.0	SE	50	(251, 251)	0.28	0.28	0.75
23	18	True	f	f	0.1957623749622143	1	-35.0	-40.0	-5.0	SE	50	(251, 251)	0.28	0.28	0.75
23	18	True	j	j	0.1469073749613016	1	-35.0	-30.0	5.0	NW	50	(251, 251)	0.28	0.28	0.75
23	18	True	j	j	0.1360484999604523	1	-35.0	-30.0	5.0	SE	50	(251, 251)	0.28	0.28	0.75
23	18	True	j	j	0.1663937920238822	1	-35.0	-34.0	1.0	NW	50	(251, 251)	0.28	0.28	0.75
23	18	True	j	j	0.0369416670291684	1	-35.0	-30.0	5.0	NW	50	(251, 251)	0.28	0.28	0.75
23	18	True	j	j	0.0898300829576328	1	-35.0	-30.0	5.0	SE	50	(251, 251)	0.28	0.28	0.75
23	18	True	f	f	0.1642255000188015	1	-35.0	-36.0	-1.0	SE	50	(251, 251)	0.28	0.28	0.75
23	18	True	j	f	0.1331512909964658	0	-35.0	-34.0	1.0	SE	50	(251, 251)	0.28	0.28	0.75
23	18	True	f	f	0.6029874579980969	1	-35.0	-36.0	-1.0	SE	50	(251, 251)	0.28	0.28	0.75
23	18	True	j	j	0.0455769579857587	1	-35.0	-34.0	1.0	NW	50	(251, 251)	0.28	0.28	0.75
23	18	True	j	j	0.0867344579892233	1	-35.0	-30.0	5.0	NW	50	(251, 251)	0.28	0.28	0.75
23	18	True	f	f	0.2455432499991729	1	-35.0	-36.0	-1.0	SE	50	(251, 251)	0.28	0.28	0.75
23	18	True	j	j	0.1262703750398941	1	-35.0	-30.0	5.0	NW	50	(251, 251)	0.28	0.28	0.75
23	18	True	f	f	0.0949501249706372	1	-35.0	-40.0	-5.0	SE	50	(251, 251)	0.28	0.28	0.75
23	18	True	j	j	0.0239681249950081	1	-35.0	-34.0	1.0	SE	50	(251, 251)	0.28	0.28	0.75
23	18	True	j	j	0.2747151249786839	1	-35.0	-30.0	5.0	SE	50	(251, 251)	0.28	0.28	0.75
23	18	True	j	j	0.0967534170486033	1	-35.0	-30.0	5.0	SE	50	(251, 251)	0.28	0.28	0.75
23	18	True	f	f	0.0260880420100875	1	-35.0	-40.0	-5.0	SE	50	(251, 251)	0.28	0.28	0.75
23	18	True	f	j	0.0459481249563396	0	-35.0	-36.0	-1.0	SE	50	(251, 251)	0.28	0.28	0.75
23	18	True	f	j	0.2736540409969166	0	-35.0	-36.0	-1.0	NW	50	(251, 251)	0.28	0.28	0.75
23	18	True	j	j	0.1846352919819764	1	-35.0	-34.0	1.0	SE	50	(251, 251)	0.28	0.28	0.75
23	18	True	j	j	0.1171629580203443	1	-35.0	-30.0	5.0	NW	50	(251, 251)	0.28	0.28	0.75
23	18	True	j	j	0.1153915000031702	1	-35.0	-34.0	1.0	NW	50	(251, 251)	0.28	0.28	0.75
23	18	True	j	j	0.0680066249915398	1	-35.0	-30.0	5.0	NW	50	(251, 251)	0.28	0.28	0.75
23	18	True	f	j	0.0374505000072531	0	-35.0	-36.0	-1.0	NW	50	(251, 251)	0.28	0.28	0.75
23	18	True	f	f	0.1324469170067459	1	-35.0	-40.0	-5.0	SE	50	(251, 251)	0.28	0.28	0.75
23	18	True	j	j	0.1140960829798132	1	-35.0	-34.0	1.0	SE	50	(251, 251)	0.28	0.28	0.75
23	18	True	j	j	0.1162064999807626	1	-35.0	-30.0	5.0	SE	50	(251, 251)	0.28	0.28	0.75
23	18	True	j	f	0.1089949170127511	0	-35.0	-34.0	1.0	SE	50	(251, 251)	0.28	0.28	0.75
23	18	True	f	j	0.0523529580095782	0	-35.0	-36.0	-1.0	NW	50	(251, 251)	0.28	0.28	0.75
23	18	True	f	f	0.0588682079687714	1	-35.0	-40.0	-5.0	NW	50	(251, 251)	0.28	0.28	0.75
23	18	True	j	j	0.0117449169629253	1	-35.0	-30.0	5.0	NW	50	(251, 251)	0.28	0.28	0.75
23	18	True	f	j	0.2557404580293223	0	-35.0	-36.0	-1.0	SE	50	(251, 251)	0.28	0.28	0.75
23	18	True	f	f	0.1253104169736616	1	-35.0	-40.0	-5.0	NW	50	(251, 251)	0.28	0.28	0.75
23	18	True	j	j	0.0942472080350853	1	-35.0	-34.0	1.0	SE	50	(251, 251)	0.28	0.28	0.75
23	18	True	f	f	0.0023950419854372	1	-35.0	-40.0	-5.0	NW	50	(251, 251)	0.28	0.28	0.75
23	18	True	f	f	0.0734814999741502	1	-35.0	-40.0	-5.0	SE	50	(251, 251)	0.28	0.28	0.75
23	18	True	j	j	0.1447871249984018	1	-35.0	-30.0	5.0	SE	50	(251, 251)	0.28	0.28	0.75
23	18	True	f	f	0.0654984170105308	1	-35.0	-40.0	-5.0	SE	50	(251, 251)	0.28	0.28	0.75
23	18	True	j	j	0.0724614579812623	1	-35.0	-34.0	1.0	NW	50	(251, 251)	0.28	0.28	0.75
23	18	True	j	j	0.0774067500024102	1	-35.0	-34.0	1.0	NW	50	(251, 251)	0.28	0.28	0.75
23	18	True	f	f	0.1629207080113701	1	-35.0	-40.0	-5.0	NW	50	(251, 251)	0.28	0.28	0.75
23	18	True	f	f	0.1839109999709762	1	-35.0	-36.0	-1.0	SE	50	(251, 251)	0.28	0.28	0.75
23	18	True	j	j	0.0024272499722428	1	-35.0	-30.0	5.0	SE	50	(251, 251)	0.28	0.28	0.75
23	18	True	f	f	0.1898247920325957	1	-35.0	-40.0	-5.0	NW	50	(251, 251)	0.28	0.28	0.75
23	18	True	f	f	0.0568260419531725	1	-35.0	-40.0	-5.0	NW	50	(251, 251)	0.28	0.28	0.75
23	18	True	f	f	0.0012997919693589	1	-35.0	-40.0	-5.0	SE	50	(251, 251)	0.28	0.28	0.75
23	18	True	f	j	0.1456068339757621	0	-35.0	-36.0	-1.0	SE	50	(251, 251)	0.28	0.28	0.75
23	18	True	j	j	0.0180928750196471	1	-35.0	-30.0	5.0	NW	50	(251, 251)	0.28	0.28	0.75
23	18	True	f	f	0.0545433330116793	1	-35.0	-36.0	-1.0	NW	50	(251, 251)	0.28	0.28	0.75
23	18	True	j	f	0.0748308330075815	0	-35.0	-34.0	1.0	SE	50	(251, 251)	0.28	0.28	0.75
23	18	True	f	f	0.0347713329829275	1	-35.0	-40.0	-5.0	NW	50	(251, 251)	0.28	0.28	0.75
23	18	True	f	f	0.3360958750126883	1	-35.0	-36.0	-1.0	NW	50	(251, 251)	0.28	0.28	0.75
23	18	True	f	f	0.1718429999891668	1	-35.0	-40.0	-5.0	SE	50	(251, 251)	0.28	0.28	0.75
23	18	True	f	f	0.0156832920038141	1	-35.0	-40.0	-5.0	NW	50	(251, 251)	0.28	0.28	0.75
23	18	True	j	j	0.1047699170303531	1	-35.0	-34.0	1.0	SE	50	(251, 251)	0.28	0.28	0.75
23	18	True	j	j	0.0562409579870291	1	-35.0	-34.0	1.0	NW	50	(251, 251)	0.28	0.28	0.75
23	18	True	j	j	0.0485698750126175	1	-35.0	-34.0	1.0	NW	50	(251, 251)	0.28	0.28	0.75
23	18	True	j	j	0.180925540975295	1	-35.0	-34.0	1.0	SE	50	(251, 251)	0.28	0.28	0.75
23	18	True	j	j	0.0665084579959511	1	-35.0	-34.0	1.0	NW	50	(251, 251)	0.28	0.28	0.75
23	18	True	f	f	0.2025508340448141	1	-35.0	-36.0	-1.0	NW	50	(251, 251)	0.28	0.28	0.75
23	18	True	f	f	0.0911951659945771	1	-35.0	-40.0	-5.0	NW	50	(251, 251)	0.28	0.28	0.75
23	18	True	j	j	0.089364834013395	1	-35.0	-34.0	1.0	SE	50	(251, 251)	0.28	0.28	0.75
23	18	True	j	j	0.076134415983688	1	-35.0	-34.0	1.0	SE	50	(251, 251)	0.28	0.28	0.75
23	18	True	j	f	0.0580565839773044	0	-35.0	-34.0	1.0	SE	50	(251, 251)	0.28	0.28	0.75
23	18	True	j	j	0.2947947080247104	1	-35.0	-30.0	5.0	NW	50	(251, 251)	0.28	0.28	0.75
23	18	True	j	j	0.1340015839668922	1	-35.0	-30.0	5.0	SE	50	(251, 251)	0.28	0.28	0.75
23	18	True	f	f	0.0263051249785348	1	-35.0	-40.0	-5.0	SE	50	(251, 251)	0.28	0.28	0.75
23	18	True	f	f	0.0515620000078342	1	-35.0	-40.0	-5.0	NW	50	(251, 251)	0.28	0.28	0.75
23	18	True	f	f	0.0765864580171182	1	-35.0	-40.0	-5.0	NW	50	(251, 251)	0.28	0.28	0.75
23	18	True	j	j	0.0955830839811824	1	-35.0	-34.0	1.0	NW	50	(251, 251)	0.28	0.28	0.75
23	18	True	j	j	0.0719623750192113	1	-35.0	-34.0	1.0	SE	50	(251, 251)	0.28	0.28	0.75
23	18	True	j	j	0.1142524590250104	1	-35.0	-30.0	5.0	SE	50	(251, 251)	0.28	0.28	0.75
23	18	True	f	f	0.1181111669866368	1	-35.0	-40.0	-5.0	NW	50	(251, 251)	0.28	0.28	0.75
23	18	True	f	j	0.3288401250028983	0	-35.0	-36.0	-1.0	NW	50	(251, 251)	0.28	0.28	0.75
23	18	True	j	f	0.0449603330343961	0	-35.0	-34.0	1.0	SE	50	(251, 251)	0.28	0.28	0.75
23	18	True	j	j	0.1146137079922482	1	-35.0	-34.0	1.0	SE	50	(251, 251)	0.28	0.28	0.75
23	18	True	j	j	0.0266598329762928	1	-35.0	-34.0	1.0	NW	50	(251, 251)	0.28	0.28	0.75
23	18	True	j	j	0.0869791670120321	1	-35.0	-34.0	1.0	SE	50	(251, 251)	0.28	0.28	0.75
23	18	True	f	j	0.2356218750355765	0	-35.0	-36.0	-1.0	SE	50	(251, 251)	0.28	0.28	0.75
23	18	True	j	j	0.0869674580171704	1	-35.0	-34.0	1.0	NW	50	(251, 251)	0.28	0.28	0.75
23	18	True	j	j	0.1705793750006705	1	-35.0	-34.0	1.0	NW	50	(251, 251)	0.28	0.28	0.75
23	18	True	j	j	0.0469512920244596	1	-35.0	-34.0	1.0	SE	50	(251, 251)	0.28	0.28	0.75
23	18	True	f	j	0.1075299579533748	0	-35.0	-36.0	-1.0	NW	50	(251, 251)	0.28	0.28	0.75
23	18	True	f	f	0.0837925419909879	1	-35.0	-36.0	-1.0	SE	50	(251, 251)	0.28	0.28	0.75
23	18	True	f	f	0.1139379160013049	1	-35.0	-40.0	-5.0	NW	50	(251, 251)	0.28	0.28	0.75
23	18	True	f	f	0.0333987079793587	1	-35.0	-40.0	-5.0	SE	50	(251, 251)	0.28	0.28	0.75
23	18	True	f	f	0.1019592919619754	1	-35.0	-36.0	-1.0	NW	50	(251, 251)	0.28	0.28	0.75
23	18	True	j	j	0.167564790986944	1	-35.0	-30.0	5.0	SE	50	(251, 251)	0.28	0.28	0.75
23	18	True	j	j	0.0207035830244421	1	-35.0	-34.0	1.0	SE	50	(251, 251)	0.28	0.28	0.75
23	18	True	f	j	0.2666750829666853	0	-35.0	-36.0	-1.0	NW	50	(251, 251)	0.28	0.28	0.75
23	18	True	j	j	0.0991405000095255	1	-35.0	-34.0	1.0	SE	50	(251, 251)	0.28	0.28	0.75
23	18	True	f	f	0.1523030830430798	1	-35.0	-36.0	-1.0	SE	50	(251, 251)	0.28	0.28	0.75
23	18	True	f	f	0.0303710830048657	1	-35.0	-40.0	-5.0	SE	50	(251, 251)	0.28	0.28	0.75
23	18	True	f	j	0.0752057090285234	0	-35.0	-36.0	-1.0	NW	50	(251, 251)	0.28	0.28	0.75
23	18	True	j	j	0.1379370829672552	1	-35.0	-30.0	5.0	SE	50	(251, 251)	0.28	0.28	0.75
23	18	True	j	j	0.1175302090123295	1	-35.0	-30.0	5.0	NW	50	(251, 251)	0.28	0.28	0.75
23	18	True	j	j	0.1696552080102265	1	-35.0	-30.0	5.0	NW	50	(251, 251)	0.28	0.28	0.75
23	18	True	j	j	0.1129223750322125	1	-35.0	-30.0	5.0	NW	50	(251, 251)	0.28	0.28	0.75
23	18	True	j	j	0.08678549999604	1	-35.0	-30.0	5.0	SE	50	(251, 251)	0.28	0.28	0.75
23	18	True	f	j	0.1745920830289833	0	-35.0	-36.0	-1.0	SE	50	(251, 251)	0.28	0.28	0.75
23	18	True	f	j	0.0575546670006588	0	-35.0	-36.0	-1.0	SE	50	(251, 251)	0.28	0.28	0.75
23	18	True	f	j	0.1680397089803591	0	-35.0	-36.0	-1.0	NW	50	(251, 251)	0.28	0.28	0.75
23	18	True	f	f	0.0788443749770522	1	-35.0	-36.0	-1.0	SE	50	(251, 251)	0.28	0.28	0.75
23	18	True	f	f	0.0574853330035693	1	-35.0	-40.0	-5.0	SE	50	(251, 251)	0.28	0.28	0.75
23	18	True	f	f	0.3289722909685224	1	-35.0	-36.0	-1.0	NW	50	(251, 251)	0.28	0.28	0.75
23	18	True	j	j	0.0776379170129075	1	-35.0	-34.0	1.0	NW	50	(251, 251)	0.28	0.28	0.75
23	18	True	j	j	0.0298929160344414	1	-35.0	-30.0	5.0	SE	50	(251, 251)	0.28	0.28	0.75
23	18	True	f	f	0.1131807920173741	1	-35.0	-40.0	-5.0	NW	50	(251, 251)	0.28	0.28	0.75
23	18	True	j	j	0.0399446249939501	1	-35.0	-34.0	1.0	NW	50	(251, 251)	0.28	0.28	0.75
23	18	True	j	j	0.1745403750101104	1	-35.0	-30.0	5.0	NW	50	(251, 251)	0.28	0.28	0.75
23	18	True	f	j	0.1116400840110145	0	-35.0	-36.0	-1.0	NW	50	(251, 251)	0.28	0.28	0.75
23	18	True	j	j	0.1832384170265868	1	-35.0	-30.0	5.0	NW	50	(251, 251)	0.28	0.28	0.75
23	18	True	j	j	0.4405634169816039	1	-35.0	-34.0	1.0	NW	50	(251, 251)	0.28	0.28	0.75
23	18	True	j	j	0.0999551669810898	1	-35.0	-30.0	5.0	NW	50	(251, 251)	0.28	0.28	0.75
23	18	True	f	f	0.1325938330264762	1	-35.0	-40.0	-5.0	SE	50	(251, 251)	0.28	0.28	0.75
23	18	True	j	j	0.0183696249732747	1	-35.0	-30.0	5.0	NW	50	(251, 251)	0.28	0.28	0.75
23	18	True	j	j	0.1115725000272505	1	-35.0	-30.0	5.0	SE	50	(251, 251)	0.28	0.28	0.75
23	18	True	j	j	0.0084631249774247	1	-35.0	-30.0	5.0	SE	50	(251, 251)	0.28	0.28	0.75
23	18	True	f	f	0.3289080830290913	1	-35.0	-40.0	-5.0	SE	50	(251, 251)	0.28	0.28	0.75
23	18	True	f	j	0.1470541669987142	0	-35.0	-36.0	-1.0	SE	50	(251, 251)	0.28	0.28	0.75
23	18	True	f	f	0.1003047499689273	1	-35.0	-36.0	-1.0	SE	50	(251, 251)	0.28	0.28	0.75
23	18	True	j	f	0.1173893749946728	0	-35.0	-34.0	1.0	SE	50	(251, 251)	0.28	0.28	0.75
23	18	True	j	j	0.101340125023853	1	-35.0	-34.0	1.0	NW	50	(251, 251)	0.28	0.28	0.75
23	18	True	j	j	0.0490620839991606	1	-35.0	-30.0	5.0	NW	50	(251, 251)	0.28	0.28	0.75
23	18	True	j	j	0.2277898750035092	1	-35.0	-34.0	1.0	NW	50	(251, 251)	0.28	0.28	0.75
23	18	True	f	f	0.1333347500185482	1	-35.0	-36.0	-1.0	NW	50	(251, 251)	0.28	0.28	0.75
23	18	True	f	f	0.0643754579941742	1	-35.0	-40.0	-5.0	NW	50	(251, 251)	0.28	0.28	0.75
23	18	True	f	f	0.1525235000299289	1	-35.0	-36.0	-1.0	SE	50	(251, 251)	0.28	0.28	0.75
23	18	True	f	f	0.1910316250286996	1	-35.0	-40.0	-5.0	SE	50	(251, 251)	0.28	0.28	0.75
23	18	True	f	f	0.3076314579811878	1	-35.0	-36.0	-1.0	NW	50	(251, 251)	0.28	0.28	0.75
23	18	True	j	j	0.0326202080468647	1	-35.0	-34.0	1.0	NW	50	(251, 251)	0.28	0.28	0.75
23	18	True	j	j	0.1864076670026406	1	-35.0	-34.0	1.0	NW	50	(251, 251)	0.28	0.28	0.75
23	18	True	f	f	0.0750668750260956	1	-35.0	-40.0	-5.0	SE	50	(251, 251)	0.28	0.28	0.75
23	18	True	f	j	0.0380345419980585	0	-35.0	-36.0	-1.0	SE	50	(251, 251)	0.28	0.28	0.75
23	18	True	j	j	0.1171760830329731	1	-35.0	-30.0	5.0	SE	50	(251, 251)	0.28	0.28	0.75
23	18	True	j	j	0.1056263750069774	1	-35.0	-30.0	5.0	NW	50	(251, 251)	0.28	0.28	0.75
23	18	True	f	f	0.030100375006441	1	-35.0	-40.0	-5.0	SE	50	(251, 251)	0.28	0.28	0.75
23	18	True	f	f	0.072741457959637	1	-35.0	-40.0	-5.0	SE	50	(251, 251)	0.28	0.28	0.75
23	18	True	j	j	0.2612856249907054	1	-35.0	-30.0	5.0	NW	50	(251, 251)	0.28	0.28	0.75
23	18	True	f	f	0.2310011250083334	1	-35.0	-36.0	-1.0	NW	50	(251, 251)	0.28	0.28	0.75
23	18	True	j	j	0.0801869590068236	1	-35.0	-30.0	5.0	NW	50	(251, 251)	0.28	0.28	0.75
23	18	True	f	f	0.1176507089985534	1	-35.0	-40.0	-5.0	SE	50	(251, 251)	0.28	0.28	0.75
23	18	True	j	j	0.0221986670512706	1	-35.0	-30.0	5.0	NW	50	(251, 251)	0.28	0.28	0.75
23	18	True	f	f	0.1265654999879188	1	-35.0	-40.0	-5.0	SE	50	(251, 251)	0.28	0.28	0.75
23	18	True	f	f	0.1168275839881971	1	-35.0	-40.0	-5.0	SE	50	(251, 251)	0.28	0.28	0.75
23	18	True	f	f	0.0302999999839812	1	-35.0	-40.0	-5.0	NW	50	(251, 251)	0.28	0.28	0.75
23	18	True	f	f	0.0158558330149389	1	-35.0	-40.0	-5.0	SE	50	(251, 251)	0.28	0.28	0.75
23	18	True	j	j	0.0093064590473659	1	-35.0	-34.0	1.0	SE	50	(251, 251)	0.28	0.28	0.75
23	18	True	f	f	0.3602403750410303	1	-35.0	-36.0	-1.0	NW	50	(251, 251)	0.28	0.28	0.75
23	18	True	f	f	0.1395652079954743	1	-35.0	-36.0	-1.0	NW	50	(251, 251)	0.28	0.28	0.75
23	18	True	j	j	0.1428876250283792	1	-35.0	-34.0	1.0	NW	50	(251, 251)	0.28	0.28	0.75
23	18	True	f	f	0.0805335409822873	1	-35.0	-40.0	-5.0	SE	50	(251, 251)	0.28	0.28	0.75
23	18	True	j	j	0.2090805830084718	1	-35.0	-30.0	5.0	NW	50	(251, 251)	0.28	0.28	0.75
23	18	True	j	j	0.0850709999795071	1	-35.0	-34.0	1.0	SE	50	(251, 251)	0.28	0.28	0.75
23	18	True	j	j	0.4625560829881578	1	-35.0	-34.0	1.0	SE	50	(251, 251)	0.28	0.28	0.75
23	18	True	f	j	0.1791022500256076	0	-35.0	-40.0	-5.0	SE	50	(251, 251)	0.28	0.28	0.75
23	18	True	j	f	0.0268069169833324	0	-35.0	-34.0	1.0	NW	50	(251, 251)	0.28	0.28	0.75
23	18	True	f	j	0.158125874993857	0	-35.0	-36.0	-1.0	SE	50	(251, 251)	0.28	0.28	0.75
23	18	True	j	j	0.0947318340186029	1	-35.0	-34.0	1.0	NW	50	(251, 251)	0.28	0.28	0.75
23	18	True	f	f	0.9494278749916704	1	-35.0	-36.0	-1.0	SE	50	(251, 251)	0.28	0.28	0.75
23	18	True	j	j	0.0821646660333499	1	-35.0	-34.0	1.0	NW	50	(251, 251)	0.28	0.28	0.75
23	18	True	j	j	0.0498152500367723	1	-35.0	-30.0	5.0	SE	50	(251, 251)	0.28	0.28	0.75
23	18	True	f	j	0.213605249999091	0	-35.0	-36.0	-1.0	NW	50	(251, 251)	0.28	0.28	0.75
23	18	True	j	j	0.0934738750220276	1	-35.0	-30.0	5.0	SE	50	(251, 251)	0.28	0.28	0.75
23	18	True	j	j	0.1115659580100327	1	-35.0	-34.0	1.0	SE	50	(251, 251)	0.28	0.28	0.75
23	18	True	f	j	0.1052771669928915	0	-35.0	-36.0	-1.0	NW	50	(251, 251)	0.28	0.28	0.75
23	18	True	f	f	0.0241609170334413	1	-35.0	-36.0	-1.0	NW	50	(251, 251)	0.28	0.28	0.75
23	18	True	j	j	0.6778886659885757	1	-35.0	-34.0	1.0	NW	50	(251, 251)	0.28	0.28	0.75
23	18	True	f	f	0.0530987919773906	1	-35.0	-36.0	-1.0	NW	50	(251, 251)	0.28	0.28	0.75
23	18	True	f	f	0.0224004160263575	1	-35.0	-40.0	-5.0	NW	50	(251, 251)	0.28	0.28	0.75
23	18	True	f	f	0.5044360830215737	1	-35.0	-36.0	-1.0	NW	50	(251, 251)	0.28	0.28	0.75
23	18	True	f	f	0.1592589160427451	1	-35.0	-40.0	-5.0	SE	50	(251, 251)	0.28	0.28	0.75
23	18	True	j	j	0.0531538329669274	1	-35.0	-30.0	5.0	SE	50	(251, 251)	0.28	0.28	0.75
23	18	True	f	j	0.0203804579796269	0	-35.0	-36.0	-1.0	NW	50	(251, 251)	0.28	0.28	0.75
23	18	True	j	j	0.1661065830267034	1	-35.0	-30.0	5.0	NW	50	(251, 251)	0.28	0.28	0.75
23	18	True	f	f	0.0854021250270307	1	-35.0	-36.0	-1.0	SE	50	(251, 251)	0.28	0.28	0.75
23	18	True	f	f	0.1239383750362321	1	-35.0	-40.0	-5.0	SE	50	(251, 251)	0.28	0.28	0.75
23	18	True	f	f	0.0069549999898299	1	-35.0	-36.0	-1.0	SE	50	(251, 251)	0.28	0.28	0.75
23	18	True	j	j	0.1460060420213267	1	-35.0	-34.0	1.0	SE	50	(251, 251)	0.28	0.28	0.75
23	18	True	j	f	0.2133542499504983	0	-35.0	-34.0	1.0	SE	50	(251, 251)	0.28	0.28	0.75
23	18	True	f	f	0.1380733750411309	1	-35.0	-40.0	-5.0	SE	50	(251, 251)	0.28	0.28	0.75
23	18	True	j	j	0.2420672500156797	1	-35.0	-30.0	5.0	NW	50	(251, 251)	0.28	0.28	0.75
23	18	True	f	f	0.0395848749903962	1	-35.0	-40.0	-5.0	NW	50	(251, 251)	0.28	0.28	0.75
23	18	True	f	f	0.2181078330031596	1	-35.0	-40.0	-5.0	SE	50	(251, 251)	0.28	0.28	0.75
23	18	True	f	j	0.0716859579551965	0	-35.0	-36.0	-1.0	NW	50	(251, 251)	0.28	0.28	0.75
23	18	True	j	j	0.0714501250186003	1	-35.0	-34.0	1.0	SE	50	(251, 251)	0.28	0.28	0.75
23	18	True	j	j	0.16681162500754	1	-35.0	-34.0	1.0	SE	50	(251, 251)	0.28	0.28	0.75
23	18	True	f	f	0.0087147919693961	1	-35.0	-36.0	-1.0	SE	50	(251, 251)	0.28	0.28	0.75
23	18	True	j	f	0.2475047499756328	0	-35.0	-34.0	1.0	SE	50	(251, 251)	0.28	0.28	0.75
23	18	True	j	j	0.033870208018925	1	-35.0	-34.0	1.0	SE	50	(251, 251)	0.28	0.28	0.75
23	18	True	f	f	0.0114965409738942	1	-35.0	-40.0	-5.0	SE	50	(251, 251)	0.28	0.28	0.75
23	18	True	j	j	0.0060349580016918	1	-35.0	-30.0	5.0	SE	50	(251, 251)	0.28	0.28	0.75
23	18	True	j	j	0.101656625047326	1	-35.0	-30.0	5.0	SE	50	(251, 251)	0.28	0.28	0.75
23	18	True	j	j	0.0924714999855496	1	-35.0	-34.0	1.0	NW	50	(251, 251)	0.28	0.28	0.75
23	18	True	f	f	0.0815372500219382	1	-35.0	-36.0	-1.0	SE	50	(251, 251)	0.28	0.28	0.75
23	18	True	f	f	0.1589099589618854	1	-35.0	-40.0	-5.0	NW	50	(251, 251)	0.28	0.28	0.75
23	18	True	f	f	0.1693637080024927	1	-35.0	-36.0	-1.0	SE	50	(251, 251)	0.28	0.28	0.75
23	18	True	f	f	0.1740315419738181	1	-35.0	-36.0	-1.0	SE	50	(251, 251)	0.28	0.28	0.75
23	18	True	f	j	0.0333950410131365	0	-35.0	-36.0	-1.0	NW	50	(251, 251)	0.28	0.28	0.75
23	18	True	f	f	0.0178308329777792	1	-35.0	-40.0	-5.0	SE	50	(251, 251)	0.28	0.28	0.75
23	18	True	j	j	0.0540455000009387	1	-35.0	-30.0	5.0	NW	50	(251, 251)	0.28	0.28	0.75
23	18	True	f	f	0.0548708750284276	1	-35.0	-36.0	-1.0	SE	50	(251, 251)	0.28	0.28	0.75
23	18	True	j	f	0.2025825000018812	0	-35.0	-34.0	1.0	SE	50	(251, 251)	0.28	0.28	0.75
23	18	True	f	f	0.4147302089841105	1	-35.0	-36.0	-1.0	NW	50	(251, 251)	0.28	0.28	0.75
23	18	True	f	f	0.0242983329808339	1	-35.0	-40.0	-5.0	SE	50	(251, 251)	0.28	0.28	0.75
23	18	True	f	f	0.1345423329621553	1	-35.0	-36.0	-1.0	SE	50	(251, 251)	0.28	0.28	0.75
23	18	True	j	j	0.0151949580176733	1	-35.0	-34.0	1.0	SE	50	(251, 251)	0.28	0.28	0.75
23	18	True	f	j	0.1076034169527702	0	-35.0	-36.0	-1.0	NW	50	(251, 251)	0.28	0.28	0.75
23	18	True	f	j	0.056833959009964	0	-35.0	-36.0	-1.0	NW	50	(251, 251)	0.28	0.28	0.75
23	18	True	j	j	0.1095890830038115	1	-35.0	-34.0	1.0	NW	50	(251, 251)	0.28	0.28	0.75
23	18	True	j	j	0.1122328749625012	1	-35.0	-34.0	1.0	SE	50	(251, 251)	0.28	0.28	0.75
23	18	True	j	j	0.007583207974676	1	-35.0	-34.0	1.0	SE	50	(251, 251)	0.28	0.28	0.75
23	18	True	j	j	0.1130546670174226	1	-35.0	-30.0	5.0	SE	50	(251, 251)	0.28	0.28	0.75
23	18	True	j	j	0.0833337500225752	1	-35.0	-30.0	5.0	SE	50	(251, 251)	0.28	0.28	0.75
23	18	True	f	f	0.2281306250370107	1	-35.0	-40.0	-5.0	SE	50	(251, 251)	0.28	0.28	0.75
23	18	True	j	j	0.0640368749736808	1	-35.0	-34.0	1.0	NW	50	(251, 251)	0.28	0.28	0.75
23	18	True	j	j	0.1806027499842457	1	-35.0	-34.0	1.0	SE	50	(251, 251)	0.28	0.28	0.75
23	18	True	j	j	0.0284203750197775	1	-35.0	-30.0	5.0	SE	50	(251, 251)	0.28	0.28	0.75
23	18	True	f	f	0.0534610839677043	1	-35.0	-40.0	-5.0	SE	50	(251, 251)	0.28	0.28	0.75
23	18	True	f	f	0.1437590830028057	1	-35.0	-40.0	-5.0	SE	50	(251, 251)	0.28	0.28	0.75
23	18	True	j	j	0.1764526669867336	1	-35.0	-34.0	1.0	NW	50	(251, 251)	0.28	0.28	0.75
23	18	True	f	j	0.1562204590300098	0	-35.0	-36.0	-1.0	NW	50	(251, 251)	0.28	0.28	0.75
23	18	True	f	f	0.4016380829853005	1	-35.0	-36.0	-1.0	SE	50	(251, 251)	0.28	0.28	0.75
23	18	True	j	j	0.0940774580230936	1	-35.0	-30.0	5.0	NW	50	(251, 251)	0.28	0.28	0.75
23	18	True	f	f	0.1208891659625805	1	-35.0	-40.0	-5.0	NW	50	(251, 251)	0.28	0.28	0.75
23	18	True	f	f	0.0793671249994076	1	-35.0	-40.0	-5.0	NW	50	(251, 251)	0.28	0.28	0.75
23	18	True	j	j	0.0167050000163726	1	-35.0	-34.0	1.0	NW	50	(251, 251)	0.28	0.28	0.75
23	18	True	f	f	0.1288734580157324	1	-35.0	-36.0	-1.0	SE	50	(251, 251)	0.28	0.28	0.75
23	18	True	f	f	0.1378286669496446	1	-35.0	-36.0	-1.0	SE	50	(251, 251)	0.28	0.28	0.75
23	18	True	f	f	0.1575052499538287	1	-35.0	-40.0	-5.0	NW	50	(251, 251)	0.28	0.28	0.75
23	18	True	j	j	0.0468765000114217	1	-35.0	-30.0	5.0	NW	50	(251, 251)	0.28	0.28	0.75
23	18	True	f	f	0.1174468749668449	1	-35.0	-40.0	-5.0	SE	50	(251, 251)	0.28	0.28	0.75
23	18	True	j	j	0.0065679170074872	1	-35.0	-30.0	5.0	SE	50	(251, 251)	0.28	0.28	0.75
23	18	True	f	j	0.0137215839931741	0	-35.0	-36.0	-1.0	NW	50	(251, 251)	0.28	0.28	0.75
23	18	True	f	f	0.1807422079727985	1	-35.0	-36.0	-1.0	SE	50	(251, 251)	0.28	0.28	0.75
23	18	True	f	j	0.0738738329964689	0	-35.0	-36.0	-1.0	NW	50	(251, 251)	0.28	0.28	0.75
23	18	True	j	j	0.034325250016991	1	-35.0	-34.0	1.0	NW	50	(251, 251)	0.28	0.28	0.75
23	18	True	j	j	0.0643287079874426	1	-35.0	-34.0	1.0	NW	50	(251, 251)	0.28	0.28	0.75
23	18	True	f	j	0.0356192500330507	0	-35.0	-36.0	-1.0	NW	50	(251, 251)	0.28	0.28	0.75
23	18	True	j	j	0.0960655840463005	1	-35.0	-30.0	5.0	SE	50	(251, 251)	0.28	0.28	0.75
23	18	True	j	j	0.1850082920282147	1	-35.0	-34.0	1.0	NW	50	(251, 251)	0.28	0.28	0.75
23	18	True	f	f	0.0360442920355126	1	-35.0	-40.0	-5.0	NW	50	(251, 251)	0.28	0.28	0.75
23	18	True	f	f	0.2190381250111386	1	-35.0	-40.0	-5.0	SE	50	(251, 251)	0.28	0.28	0.75
23	18	True	j	j	0.053742834017612	1	-35.0	-34.0	1.0	NW	50	(251, 251)	0.28	0.28	0.75
23	18	True	j	j	0.1606182089890353	1	-35.0	-34.0	1.0	SE	50	(251, 251)	0.28	0.28	0.75
23	18	True	f	f	0.1691749580204486	1	-35.0	-40.0	-5.0	NW	50	(251, 251)	0.28	0.28	0.75
23	18	True	j	j	0.0235980409779585	1	-35.0	-30.0	5.0	SE	50	(251, 251)	0.28	0.28	0.75
23	18	True	f	f	0.0454448749660514	1	-35.0	-40.0	-5.0	NW	50	(251, 251)	0.28	0.28	0.75
23	18	True	j	j	0.1444124589907005	1	-35.0	-34.0	1.0	NW	50	(251, 251)	0.28	0.28	0.75
23	18	True	f	f	0.3638777079759165	1	-35.0	-36.0	-1.0	NW	50	(251, 251)	0.28	0.28	0.75
23	18	True	j	j	0.1979592089774087	1	-35.0	-30.0	5.0	NW	50	(251, 251)	0.28	0.28	0.75
