# Supplementary material for: The curriculum effect in visual learning: The role of readout dimensionality
Source: PLoS Comput Biol. 2026 Jul 24;22(7):e1014553. doi: 10.1371/journal.pcbi.1014553 (PMC13432104; doi:10.1371/journal.pcbi.1014553)
Supplement: S1 Data — (ZIP) [file pcbi.1014553.s009.zip › Data_Final_for_Repository/Shuffled_subjects/Additional_15/Subject024/20250716_Subject024_SHUFFLED_Day_3.csv]

Participant ID	Age	Train	Correct Response	Response	Response time (s)	Correct	Reference Angle (deg)	Orientation (deg)	Angle Separation (deg)	Corner	Viewing Distance (cm)	Stimulus Size (px)	Fixation Time	Probe Time	Cue Time
24	20	True	f	f	1.8239790420047937	1	-35.0	-36.0	-1.0	SE	50	(251, 251)	0.28	0.28	0.75
24	20	True	j	f	0.1807195000001229	0	-35.0	-30.0	5.0	NW	50	(251, 251)	0.28	0.28	0.75
24	20	True	j	j	2.682147540996084	1	-35.0	-30.0	5.0	NW	50	(251, 251)	0.28	0.28	0.75
24	20	True	j	j	0.1936707910062978	1	-35.0	-34.0	1.0	NW	50	(251, 251)	0.28	0.28	0.75
24	20	True	j	j	0.6319157499965513	1	-35.0	-34.0	1.0	NW	50	(251, 251)	0.28	0.28	0.75
24	20	True	j	f	1.045582667007693	0	-35.0	-34.0	1.0	SE	50	(251, 251)	0.28	0.28	0.75
24	20	True	f	f	0.3309191669977736	1	-35.0	-40.0	-5.0	NW	50	(251, 251)	0.28	0.28	0.75
24	20	True	f	j	0.4113135410007089	0	-35.0	-40.0	-5.0	SE	50	(251, 251)	0.28	0.28	0.75
24	20	True	f	f	0.5288133339927299	1	-35.0	-36.0	-1.0	SE	50	(251, 251)	0.28	0.28	0.75
24	20	True	j	j	0.0313035830040462	1	-35.0	-30.0	5.0	SE	50	(251, 251)	0.28	0.28	0.75
24	20	True	f	j	0.1876440840133	0	-35.0	-40.0	-5.0	SE	50	(251, 251)	0.28	0.28	0.75
24	20	True	f	f	0.0798103330016601	1	-35.0	-40.0	-5.0	SE	50	(251, 251)	0.28	0.28	0.75
24	20	True	j	j	0.3975027920096181	1	-35.0	-30.0	5.0	NW	50	(251, 251)	0.28	0.28	0.75
24	20	True	j	f	1.0400455409981078	0	-35.0	-30.0	5.0	SE	50	(251, 251)	0.28	0.28	0.75
24	20	True	j	f	0.1989364999899407	0	-35.0	-34.0	1.0	SE	50	(251, 251)	0.28	0.28	0.75
24	20	True	j	f	0.4236444579873932	0	-35.0	-30.0	5.0	NW	50	(251, 251)	0.28	0.28	0.75
24	20	True	f	f	1.511905666004168	1	-35.0	-40.0	-5.0	SE	50	(251, 251)	0.28	0.28	0.75
24	20	True	f	f	0.0271812089922605	1	-35.0	-40.0	-5.0	SE	50	(251, 251)	0.28	0.28	0.75
24	20	True	j	f	0.2849615000013727	0	-35.0	-30.0	5.0	SE	50	(251, 251)	0.28	0.28	0.75
24	20	True	f	j	0.36774229099683	0	-35.0	-36.0	-1.0	SE	50	(251, 251)	0.28	0.28	0.75
24	20	True	j	j	0.2303497920074733	1	-35.0	-30.0	5.0	NW	50	(251, 251)	0.28	0.28	0.75
24	20	True	j	j	0.3060257920005824	1	-35.0	-34.0	1.0	NW	50	(251, 251)	0.28	0.28	0.75
24	20	True	j	j	0.4225809579947963	1	-35.0	-34.0	1.0	NW	50	(251, 251)	0.28	0.28	0.75
24	20	True	f	j	0.1248297499987529	0	-35.0	-36.0	-1.0	SE	50	(251, 251)	0.28	0.28	0.75
24	20	True	f	f	0.110348125002929	1	-35.0	-40.0	-5.0	NW	50	(251, 251)	0.28	0.28	0.75
24	20	True	f	j	0.7370472920010798	0	-35.0	-36.0	-1.0	NW	50	(251, 251)	0.28	0.28	0.75
24	20	True	j	j	0.0552654580096714	1	-35.0	-34.0	1.0	SE	50	(251, 251)	0.28	0.28	0.75
24	20	True	j	f	0.0992727920092875	0	-35.0	-34.0	1.0	SE	50	(251, 251)	0.28	0.28	0.75
24	20	True	f	j	0.4624635839863913	0	-35.0	-40.0	-5.0	NW	50	(251, 251)	0.28	0.28	0.75
24	20	True	f	f	0.3359185000008438	1	-35.0	-36.0	-1.0	SE	50	(251, 251)	0.28	0.28	0.75
24	20	True	f	f	0.0542897499981336	1	-35.0	-40.0	-5.0	SE	50	(251, 251)	0.28	0.28	0.75
24	20	True	f	f	0.0177843749988824	1	-35.0	-36.0	-1.0	NW	50	(251, 251)	0.28	0.28	0.75
24	20	True	j	j	0.0486758329934673	1	-35.0	-34.0	1.0	NW	50	(251, 251)	0.28	0.28	0.75
24	20	True	j	f	0.0626192500058095	0	-35.0	-30.0	5.0	NW	50	(251, 251)	0.28	0.28	0.75
24	20	True	f	j	0.2317276249959832	0	-35.0	-36.0	-1.0	NW	50	(251, 251)	0.28	0.28	0.75
24	20	True	j	j	0.2930103340040659	1	-35.0	-34.0	1.0	NW	50	(251, 251)	0.28	0.28	0.75
24	20	True	f	f	0.1663293750025332	1	-35.0	-36.0	-1.0	SE	50	(251, 251)	0.28	0.28	0.75
24	20	True	f	j	0.5064005000022007	0	-35.0	-40.0	-5.0	SE	50	(251, 251)	0.28	0.28	0.75
24	20	True	f	f	0.2752207500016084	1	-35.0	-40.0	-5.0	SE	50	(251, 251)	0.28	0.28	0.75
24	20	True	f	f	0.133170417000656	1	-35.0	-40.0	-5.0	SE	50	(251, 251)	0.28	0.28	0.75
24	20	True	f	j	0.3896054579963675	0	-35.0	-36.0	-1.0	SE	50	(251, 251)	0.28	0.28	0.75
24	20	True	f	j	0.193967208993854	0	-35.0	-36.0	-1.0	NW	50	(251, 251)	0.28	0.28	0.75
24	20	True	j	j	0.2910791249887552	1	-35.0	-34.0	1.0	SE	50	(251, 251)	0.28	0.28	0.75
24	20	True	j	f	0.0575200419989414	0	-35.0	-30.0	5.0	SE	50	(251, 251)	0.28	0.28	0.75
24	20	True	f	j	0.3357388750009704	0	-35.0	-36.0	-1.0	NW	50	(251, 251)	0.28	0.28	0.75
24	20	True	f	f	0.3613226669986034	1	-35.0	-36.0	-1.0	SE	50	(251, 251)	0.28	0.28	0.75
24	20	True	j	f	0.107955250001396	0	-35.0	-30.0	5.0	SE	50	(251, 251)	0.28	0.28	0.75
24	20	True	j	j	0.8860739579977235	1	-35.0	-34.0	1.0	SE	50	(251, 251)	0.28	0.28	0.75
24	20	True	f	j	0.0491093340096995	0	-35.0	-40.0	-5.0	NW	50	(251, 251)	0.28	0.28	0.75
24	20	True	f	f	0.2195414160087239	1	-35.0	-36.0	-1.0	NW	50	(251, 251)	0.28	0.28	0.75
24	20	True	j	f	0.1434969169931719	0	-35.0	-34.0	1.0	SE	50	(251, 251)	0.28	0.28	0.75
24	20	True	f	j	0.2490337500057649	0	-35.0	-40.0	-5.0	NW	50	(251, 251)	0.28	0.28	0.75
24	20	True	j	f	0.1623244590009562	0	-35.0	-30.0	5.0	SE	50	(251, 251)	0.28	0.28	0.75
24	20	True	f	j	0.0052932499966118	0	-35.0	-36.0	-1.0	NW	50	(251, 251)	0.28	0.28	0.75
24	20	True	f	j	0.3234697500010952	0	-35.0	-40.0	-5.0	NW	50	(251, 251)	0.28	0.28	0.75
24	20	True	f	f	0.1458394579967716	1	-35.0	-40.0	-5.0	SE	50	(251, 251)	0.28	0.28	0.75
24	20	True	f	j	0.021796874993015	0	-35.0	-40.0	-5.0	NW	50	(251, 251)	0.28	0.28	0.75
24	20	True	j	f	0.2542771659936989	0	-35.0	-34.0	1.0	SE	50	(251, 251)	0.28	0.28	0.75
24	20	True	j	f	0.1478508750005858	0	-35.0	-30.0	5.0	SE	50	(251, 251)	0.28	0.28	0.75
24	20	True	j	f	0.3064140420028707	0	-35.0	-34.0	1.0	NW	50	(251, 251)	0.28	0.28	0.75
24	20	True	j	j	0.3343193330074427	1	-35.0	-34.0	1.0	SE	50	(251, 251)	0.28	0.28	0.75
24	20	True	f	j	0.1936979589954717	0	-35.0	-40.0	-5.0	NW	50	(251, 251)	0.28	0.28	0.75
24	20	True	f	j	0.4372430840012384	0	-35.0	-36.0	-1.0	NW	50	(251, 251)	0.28	0.28	0.75
24	20	True	j	f	0.0444437919941265	0	-35.0	-34.0	1.0	SE	50	(251, 251)	0.28	0.28	0.75
24	20	True	j	f	0.453867333009839	0	-35.0	-30.0	5.0	NW	50	(251, 251)	0.28	0.28	0.75
24	20	True	f	f	0.0111626249999972	1	-35.0	-36.0	-1.0	NW	50	(251, 251)	0.28	0.28	0.75
24	20	True	j	f	0.1451065000001108	0	-35.0	-34.0	1.0	NW	50	(251, 251)	0.28	0.28	0.75
24	20	True	f	j	0.0783983330038609	0	-35.0	-36.0	-1.0	SE	50	(251, 251)	0.28	0.28	0.75
24	20	True	f	f	0.2696114579885034	1	-35.0	-36.0	-1.0	SE	50	(251, 251)	0.28	0.28	0.75
24	20	True	j	j	1.1007512920041336	1	-35.0	-34.0	1.0	NW	50	(251, 251)	0.28	0.28	0.75
24	20	True	j	f	0.9672124170028836	0	-35.0	-30.0	5.0	NW	50	(251, 251)	0.28	0.28	0.75
24	20	True	j	j	0.2775060830026632	1	-35.0	-34.0	1.0	SE	50	(251, 251)	0.28	0.28	0.75
24	20	True	j	f	0.0426724160060985	0	-35.0	-30.0	5.0	SE	50	(251, 251)	0.28	0.28	0.75
24	20	True	j	j	0.1531435000069905	1	-35.0	-34.0	1.0	SE	50	(251, 251)	0.28	0.28	0.75
24	20	True	j	j	0.2321858749928651	1	-35.0	-34.0	1.0	NW	50	(251, 251)	0.28	0.28	0.75
24	20	True	j	f	0.4024798329919576	0	-35.0	-34.0	1.0	NW	50	(251, 251)	0.28	0.28	0.75
24	20	True	f	f	0.0212606659915763	1	-35.0	-40.0	-5.0	SE	50	(251, 251)	0.28	0.28	0.75
24	20	True	f	f	0.1482426670118002	1	-35.0	-40.0	-5.0	SE	50	(251, 251)	0.28	0.28	0.75
24	20	True	f	j	0.2018316670000786	0	-35.0	-36.0	-1.0	NW	50	(251, 251)	0.28	0.28	0.75
24	20	True	j	f	0.0197299170104088	0	-35.0	-30.0	5.0	SE	50	(251, 251)	0.28	0.28	0.75
24	20	True	f	f	2.0252610409952467	1	-35.0	-40.0	-5.0	SE	50	(251, 251)	0.28	0.28	0.75
24	20	True	j	f	0.5596517910016701	0	-35.0	-34.0	1.0	NW	50	(251, 251)	0.28	0.28	0.75
24	20	True	f	f	0.1083016249904176	1	-35.0	-36.0	-1.0	NW	50	(251, 251)	0.28	0.28	0.75
24	20	True	j	j	0.3018438330036588	1	-35.0	-30.0	5.0	SE	50	(251, 251)	0.28	0.28	0.75
24	20	True	j	j	0.2222734170063631	1	-35.0	-34.0	1.0	SE	50	(251, 251)	0.28	0.28	0.75
24	20	True	f	j	0.0177164589986205	0	-35.0	-36.0	-1.0	SE	50	(251, 251)	0.28	0.28	0.75
24	20	True	f	f	0.7127249999903142	1	-35.0	-40.0	-5.0	NW	50	(251, 251)	0.28	0.28	0.75
24	20	True	f	f	0.239151125002536	1	-35.0	-36.0	-1.0	NW	50	(251, 251)	0.28	0.28	0.75
24	20	True	f	j	0.3912677920015994	0	-35.0	-40.0	-5.0	SE	50	(251, 251)	0.28	0.28	0.75
24	20	True	f	f	0.6269076659955317	1	-35.0	-40.0	-5.0	SE	50	(251, 251)	0.28	0.28	0.75
24	20	True	f	j	0.4624270420026732	0	-35.0	-36.0	-1.0	NW	50	(251, 251)	0.28	0.28	0.75
24	20	True	f	f	0.013089583007968	1	-35.0	-40.0	-5.0	NW	50	(251, 251)	0.28	0.28	0.75
24	20	True	j	f	0.8964956249983516	0	-35.0	-30.0	5.0	SE	50	(251, 251)	0.28	0.28	0.75
24	20	True	f	f	0.1745575410022866	1	-35.0	-40.0	-5.0	SE	50	(251, 251)	0.28	0.28	0.75
24	20	True	j	j	0.3528014160110615	1	-35.0	-30.0	5.0	SE	50	(251, 251)	0.28	0.28	0.75
24	20	True	j	f	0.9488346250000176	0	-35.0	-30.0	5.0	NW	50	(251, 251)	0.28	0.28	0.75
24	20	True	j	j	0.2661737500020535	1	-35.0	-30.0	5.0	SE	50	(251, 251)	0.28	0.28	0.75
24	20	True	j	j	0.1165438750031171	1	-35.0	-34.0	1.0	SE	50	(251, 251)	0.28	0.28	0.75
24	20	True	j	f	0.8864194999914616	0	-35.0	-30.0	5.0	NW	50	(251, 251)	0.28	0.28	0.75
24	20	True	j	f	0.5139767079963349	0	-35.0	-30.0	5.0	SE	50	(251, 251)	0.28	0.28	0.75
24	20	True	j	f	2.290444500002195	0	-35.0	-34.0	1.0	NW	50	(251, 251)	0.28	0.28	0.75
24	20	True	j	f	0.5506038750027074	0	-35.0	-34.0	1.0	SE	50	(251, 251)	0.28	0.28	0.75
24	20	True	j	j	0.1253259170043748	1	-35.0	-34.0	1.0	NW	50	(251, 251)	0.28	0.28	0.75
24	20	True	f	j	0.0828745000035269	0	-35.0	-40.0	-5.0	NW	50	(251, 251)	0.28	0.28	0.75
24	20	True	j	f	0.1977099170035217	0	-35.0	-34.0	1.0	NW	50	(251, 251)	0.28	0.28	0.75
24	20	True	j	j	0.2759974999935366	1	-35.0	-30.0	5.0	SE	50	(251, 251)	0.28	0.28	0.75
24	20	True	f	j	0.8864124999963678	0	-35.0	-40.0	-5.0	SE	50	(251, 251)	0.28	0.28	0.75
24	20	True	f	f	0.5323790830007056	1	-35.0	-36.0	-1.0	NW	50	(251, 251)	0.28	0.28	0.75
24	20	True	j	f	0.033562582990271	0	-35.0	-34.0	1.0	NW	50	(251, 251)	0.28	0.28	0.75
24	20	True	j	j	0.4062889170018025	1	-35.0	-34.0	1.0	NW	50	(251, 251)	0.28	0.28	0.75
24	20	True	j	f	1.2501185000000987	0	-35.0	-34.0	1.0	SE	50	(251, 251)	0.28	0.28	0.75
24	20	True	f	j	0.2816592090093763	0	-35.0	-40.0	-5.0	NW	50	(251, 251)	0.28	0.28	0.75
24	20	True	f	j	0.2875790830003097	0	-35.0	-40.0	-5.0	NW	50	(251, 251)	0.28	0.28	0.75
24	20	True	f	j	10.000309625000227	0	-35.0	-40.0	-5.0	SE	50	(251, 251)	0.28	0.28	0.75
24	20	True	f	j	10.000319167011185	0	-35.0	-40.0	-5.0	SE	50	(251, 251)	0.28	0.28	0.75
24	20	True	f	j	6.324352124996949	0	-35.0	-36.0	-1.0	SE	50	(251, 251)	0.28	0.28	0.75
24	20	True	f	f	1.6537806669948625	1	-35.0	-36.0	-1.0	SE	50	(251, 251)	0.28	0.28	0.75
24	20	True	f	f	0.0798942920082481	1	-35.0	-40.0	-5.0	SE	50	(251, 251)	0.28	0.28	0.75
24	20	True	j	f	0.2434410409914562	0	-35.0	-34.0	1.0	NW	50	(251, 251)	0.28	0.28	0.75
24	20	True	f	j	0.3368719999998575	0	-35.0	-40.0	-5.0	NW	50	(251, 251)	0.28	0.28	0.75
24	20	True	f	j	0.2250787920056609	0	-35.0	-36.0	-1.0	NW	50	(251, 251)	0.28	0.28	0.75
24	20	True	f	j	0.3227805000060471	0	-35.0	-36.0	-1.0	SE	50	(251, 251)	0.28	0.28	0.75
24	20	True	f	f	0.5463704169960693	1	-35.0	-40.0	-5.0	NW	50	(251, 251)	0.28	0.28	0.75
24	20	True	j	f	10.000404875012464	0	-35.0	-30.0	5.0	NW	50	(251, 251)	0.28	0.28	0.75
24	20	True	f	j	10.000346582994098	0	-35.0	-36.0	-1.0	NW	50	(251, 251)	0.28	0.28	0.75
24	20	True	j	f	10.000389749999158	0	-35.0	-30.0	5.0	NW	50	(251, 251)	0.28	0.28	0.75
24	20	True	f	j	0.8099174170056358	0	-35.0	-40.0	-5.0	NW	50	(251, 251)	0.28	0.28	0.75
24	20	True	f	f	0.2975889580120565	1	-35.0	-36.0	-1.0	NW	50	(251, 251)	0.28	0.28	0.75
24	20	True	f	f	1.114996209013043	1	-35.0	-40.0	-5.0	NW	50	(251, 251)	0.28	0.28	0.75
24	20	True	f	j	0.8107989169948269	0	-35.0	-40.0	-5.0	SE	50	(251, 251)	0.28	0.28	0.75
24	20	True	f	f	0.1452484170004027	1	-35.0	-40.0	-5.0	SE	50	(251, 251)	0.28	0.28	0.75
24	20	True	j	f	0.5405042079946725	0	-35.0	-34.0	1.0	NW	50	(251, 251)	0.28	0.28	0.75
24	20	True	j	f	0.3150563749950379	0	-35.0	-34.0	1.0	SE	50	(251, 251)	0.28	0.28	0.75
24	20	True	f	f	0.4524802500091027	1	-35.0	-40.0	-5.0	SE	50	(251, 251)	0.28	0.28	0.75
24	20	True	j	f	1.35157979100768	0	-35.0	-30.0	5.0	SE	50	(251, 251)	0.28	0.28	0.75
24	20	True	f	j	0.1865743749949615	0	-35.0	-40.0	-5.0	SE	50	(251, 251)	0.28	0.28	0.75
24	20	True	f	j	0.1401082909869728	0	-35.0	-36.0	-1.0	NW	50	(251, 251)	0.28	0.28	0.75
24	20	True	f	f	0.3537079170055222	1	-35.0	-36.0	-1.0	NW	50	(251, 251)	0.28	0.28	0.75
24	20	True	j	j	1.1429615000088234	1	-35.0	-34.0	1.0	NW	50	(251, 251)	0.28	0.28	0.75
24	20	True	j	j	0.4027885420073289	1	-35.0	-30.0	5.0	SE	50	(251, 251)	0.28	0.28	0.75
24	20	True	f	j	1.6858450830040963	0	-35.0	-40.0	-5.0	SE	50	(251, 251)	0.28	0.28	0.75
24	20	True	j	f	0.423074207996251	0	-35.0	-30.0	5.0	SE	50	(251, 251)	0.28	0.28	0.75
24	20	True	f	f	0.3284631249989616	1	-35.0	-36.0	-1.0	NW	50	(251, 251)	0.28	0.28	0.75
24	20	True	f	f	1.0659896660072263	1	-35.0	-36.0	-1.0	SE	50	(251, 251)	0.28	0.28	0.75
24	20	True	f	f	0.1278070420084986	1	-35.0	-36.0	-1.0	SE	50	(251, 251)	0.28	0.28	0.75
24	20	True	j	f	0.0753743329987628	0	-35.0	-34.0	1.0	NW	50	(251, 251)	0.28	0.28	0.75
24	20	True	f	f	1.7395324160024757	1	-35.0	-36.0	-1.0	NW	50	(251, 251)	0.28	0.28	0.75
24	20	True	f	f	0.0928200829948764	1	-35.0	-40.0	-5.0	NW	50	(251, 251)	0.28	0.28	0.75
24	20	True	j	f	0.0348265000066021	0	-35.0	-34.0	1.0	NW	50	(251, 251)	0.28	0.28	0.75
24	20	True	f	f	0.3493106249952689	1	-35.0	-40.0	-5.0	NW	50	(251, 251)	0.28	0.28	0.75
24	20	True	f	f	0.6924452499952167	1	-35.0	-36.0	-1.0	SE	50	(251, 251)	0.28	0.28	0.75
24	20	True	f	j	0.4737400000012712	0	-35.0	-40.0	-5.0	NW	50	(251, 251)	0.28	0.28	0.75
24	20	True	f	f	0.3411006659880513	1	-35.0	-36.0	-1.0	NW	50	(251, 251)	0.28	0.28	0.75
24	20	True	f	f	0.0883015830040676	1	-35.0	-36.0	-1.0	NW	50	(251, 251)	0.28	0.28	0.75
24	20	True	j	f	0.0663325000059558	0	-35.0	-34.0	1.0	SE	50	(251, 251)	0.28	0.28	0.75
24	20	True	j	f	0.2362636670004576	0	-35.0	-34.0	1.0	NW	50	(251, 251)	0.28	0.28	0.75
24	20	True	j	j	0.3587649589899229	1	-35.0	-34.0	1.0	NW	50	(251, 251)	0.28	0.28	0.75
24	20	True	f	f	0.2029463329963619	1	-35.0	-40.0	-5.0	SE	50	(251, 251)	0.28	0.28	0.75
24	20	True	f	f	0.3737796249915845	1	-35.0	-40.0	-5.0	NW	50	(251, 251)	0.28	0.28	0.75
24	20	True	j	f	0.0901044170022942	0	-35.0	-34.0	1.0	NW	50	(251, 251)	0.28	0.28	0.75
24	20	True	f	j	0.4428137079958105	0	-35.0	-36.0	-1.0	SE	50	(251, 251)	0.28	0.28	0.75
24	20	True	f	f	0.0534827079973183	1	-35.0	-36.0	-1.0	NW	50	(251, 251)	0.28	0.28	0.75
24	20	True	j	f	0.1736371250008233	0	-35.0	-30.0	5.0	SE	50	(251, 251)	0.28	0.28	0.75
24	20	True	j	j	0.6732365829957416	1	-35.0	-34.0	1.0	NW	50	(251, 251)	0.28	0.28	0.75
24	20	True	f	f	0.3007981670089066	1	-35.0	-40.0	-5.0	SE	50	(251, 251)	0.28	0.28	0.75
24	20	True	f	f	0.3862203339958796	1	-35.0	-36.0	-1.0	SE	50	(251, 251)	0.28	0.28	0.75
24	20	True	f	f	0.3204479580017505	1	-35.0	-36.0	-1.0	SE	50	(251, 251)	0.28	0.28	0.75
24	20	True	j	f	0.272905959005584	0	-35.0	-34.0	1.0	NW	50	(251, 251)	0.28	0.28	0.75
24	20	True	j	j	0.1686007499956758	1	-35.0	-30.0	5.0	NW	50	(251, 251)	0.28	0.28	0.75
24	20	True	f	f	0.6077684170013526	1	-35.0	-36.0	-1.0	NW	50	(251, 251)	0.28	0.28	0.75
24	20	True	j	f	0.0185832499992102	0	-35.0	-34.0	1.0	SE	50	(251, 251)	0.28	0.28	0.75
24	20	True	j	f	0.1641578749986365	0	-35.0	-34.0	1.0	NW	50	(251, 251)	0.28	0.28	0.75
24	20	True	f	f	0.597252124993247	1	-35.0	-36.0	-1.0	NW	50	(251, 251)	0.28	0.28	0.75
24	20	True	j	f	0.4043722080095904	0	-35.0	-34.0	1.0	NW	50	(251, 251)	0.28	0.28	0.75
24	20	True	f	f	0.2542836250067921	1	-35.0	-36.0	-1.0	SE	50	(251, 251)	0.28	0.28	0.75
24	20	True	f	f	0.5289959579968126	1	-35.0	-40.0	-5.0	NW	50	(251, 251)	0.28	0.28	0.75
24	20	True	j	f	0.2937638750008773	0	-35.0	-30.0	5.0	NW	50	(251, 251)	0.28	0.28	0.75
24	20	True	f	f	0.091986542000086	1	-35.0	-40.0	-5.0	SE	50	(251, 251)	0.28	0.28	0.75
24	20	True	f	f	0.2924274160031928	1	-35.0	-36.0	-1.0	SE	50	(251, 251)	0.28	0.28	0.75
24	20	True	j	j	0.5914361250033835	1	-35.0	-34.0	1.0	NW	50	(251, 251)	0.28	0.28	0.75
24	20	True	j	j	0.5770799580059247	1	-35.0	-34.0	1.0	SE	50	(251, 251)	0.28	0.28	0.75
24	20	True	j	f	0.110069458009093	0	-35.0	-30.0	5.0	NW	50	(251, 251)	0.28	0.28	0.75
24	20	True	f	f	0.3271675829892047	1	-35.0	-36.0	-1.0	NW	50	(251, 251)	0.28	0.28	0.75
24	20	True	f	j	0.6472618330008117	0	-35.0	-40.0	-5.0	SE	50	(251, 251)	0.28	0.28	0.75
24	20	True	j	f	0.0793195000005653	0	-35.0	-30.0	5.0	SE	50	(251, 251)	0.28	0.28	0.75
24	20	True	j	f	0.170121208007913	0	-35.0	-34.0	1.0	SE	50	(251, 251)	0.28	0.28	0.75
24	20	True	j	f	0.3054780419915914	0	-35.0	-30.0	5.0	NW	50	(251, 251)	0.28	0.28	0.75
24	20	True	f	j	0.4261112090025563	0	-35.0	-40.0	-5.0	NW	50	(251, 251)	0.28	0.28	0.75
24	20	True	f	f	0.2869165419979254	1	-35.0	-36.0	-1.0	SE	50	(251, 251)	0.28	0.28	0.75
24	20	True	f	f	0.5816466249962104	1	-35.0	-40.0	-5.0	SE	50	(251, 251)	0.28	0.28	0.75
24	20	True	j	f	0.7160339169931831	0	-35.0	-30.0	5.0	NW	50	(251, 251)	0.28	0.28	0.75
24	20	True	f	f	0.2838852499990025	1	-35.0	-36.0	-1.0	NW	50	(251, 251)	0.28	0.28	0.75
24	20	True	j	f	0.1608469999919179	0	-35.0	-30.0	5.0	NW	50	(251, 251)	0.28	0.28	0.75
24	20	True	j	f	0.2773692500049947	0	-35.0	-30.0	5.0	NW	50	(251, 251)	0.28	0.28	0.75
24	20	True	j	j	0.4660031670064199	1	-35.0	-30.0	5.0	SE	50	(251, 251)	0.28	0.28	0.75
24	20	True	f	j	0.4257420829962939	0	-35.0	-40.0	-5.0	NW	50	(251, 251)	0.28	0.28	0.75
24	20	True	j	f	0.3913262090063654	0	-35.0	-34.0	1.0	SE	50	(251, 251)	0.28	0.28	0.75
24	20	True	f	j	0.0973016250063665	0	-35.0	-40.0	-5.0	NW	50	(251, 251)	0.28	0.28	0.75
24	20	True	f	f	0.3694282919896068	1	-35.0	-36.0	-1.0	SE	50	(251, 251)	0.28	0.28	0.75
24	20	True	j	f	0.2095819590031169	0	-35.0	-30.0	5.0	NW	50	(251, 251)	0.28	0.28	0.75
24	20	True	j	f	0.367695458990056	0	-35.0	-34.0	1.0	NW	50	(251, 251)	0.28	0.28	0.75
24	20	True	f	j	0.1553443330049049	0	-35.0	-40.0	-5.0	NW	50	(251, 251)	0.28	0.28	0.75
24	20	True	f	f	0.1329695829917909	1	-35.0	-36.0	-1.0	SE	50	(251, 251)	0.28	0.28	0.75
24	20	True	f	f	0.4013119590090355	1	-35.0	-40.0	-5.0	SE	50	(251, 251)	0.28	0.28	0.75
24	20	True	j	f	0.2984052499959944	0	-35.0	-30.0	5.0	SE	50	(251, 251)	0.28	0.28	0.75
24	20	True	f	j	0.326576749997912	0	-35.0	-36.0	-1.0	SE	50	(251, 251)	0.28	0.28	0.75
24	20	True	f	f	0.501220749996719	1	-35.0	-36.0	-1.0	SE	50	(251, 251)	0.28	0.28	0.75
24	20	True	j	f	0.4034819579974282	0	-35.0	-30.0	5.0	NW	50	(251, 251)	0.28	0.28	0.75
24	20	True	j	f	0.3999669170007109	0	-35.0	-30.0	5.0	NW	50	(251, 251)	0.28	0.28	0.75
24	20	True	f	j	0.1297515420010313	0	-35.0	-36.0	-1.0	NW	50	(251, 251)	0.28	0.28	0.75
24	20	True	j	j	0.0225322089972905	1	-35.0	-34.0	1.0	NW	50	(251, 251)	0.28	0.28	0.75
24	20	True	j	f	0.1735225839947816	0	-35.0	-30.0	5.0	NW	50	(251, 251)	0.28	0.28	0.75
24	20	True	j	j	0.4723703329946147	1	-35.0	-34.0	1.0	SE	50	(251, 251)	0.28	0.28	0.75
24	20	True	j	f	0.2024779589992249	0	-35.0	-30.0	5.0	SE	50	(251, 251)	0.28	0.28	0.75
24	20	True	j	f	0.1384191660035867	0	-35.0	-34.0	1.0	SE	50	(251, 251)	0.28	0.28	0.75
24	20	True	f	j	0.155948832994909	0	-35.0	-40.0	-5.0	NW	50	(251, 251)	0.28	0.28	0.75
24	20	True	f	j	0.2322842919966206	0	-35.0	-36.0	-1.0	NW	50	(251, 251)	0.28	0.28	0.75
24	20	True	j	f	0.0975040829944191	0	-35.0	-34.0	1.0	NW	50	(251, 251)	0.28	0.28	0.75
24	20	True	j	j	0.3813268749945564	1	-35.0	-30.0	5.0	NW	50	(251, 251)	0.28	0.28	0.75
24	20	True	j	f	0.2051720000017667	0	-35.0	-34.0	1.0	SE	50	(251, 251)	0.28	0.28	0.75
24	20	True	j	j	0.3544271249993471	1	-35.0	-30.0	5.0	NW	50	(251, 251)	0.28	0.28	0.75
24	20	True	j	j	0.1973004159954143	1	-35.0	-30.0	5.0	SE	50	(251, 251)	0.28	0.28	0.75
24	20	True	f	j	0.1032221670029684	0	-35.0	-36.0	-1.0	NW	50	(251, 251)	0.28	0.28	0.75
24	20	True	j	j	0.3509179170068819	1	-35.0	-30.0	5.0	SE	50	(251, 251)	0.28	0.28	0.75
24	20	True	f	f	0.410441375002847	1	-35.0	-40.0	-5.0	NW	50	(251, 251)	0.28	0.28	0.75
24	20	True	f	j	0.4365589580120286	0	-35.0	-36.0	-1.0	SE	50	(251, 251)	0.28	0.28	0.75
24	20	True	f	f	1.1893657499895198	1	-35.0	-40.0	-5.0	NW	50	(251, 251)	0.28	0.28	0.75
24	20	True	f	f	0.1833544589899247	1	-35.0	-40.0	-5.0	SE	50	(251, 251)	0.28	0.28	0.75
24	20	True	j	f	0.558544500003336	0	-35.0	-30.0	5.0	SE	50	(251, 251)	0.28	0.28	0.75
24	20	True	j	f	0.2021577499981504	0	-35.0	-34.0	1.0	SE	50	(251, 251)	0.28	0.28	0.75
24	20	True	j	j	0.2503162499924656	1	-35.0	-34.0	1.0	NW	50	(251, 251)	0.28	0.28	0.75
24	20	True	j	j	0.3766537500050617	1	-35.0	-30.0	5.0	NW	50	(251, 251)	0.28	0.28	0.75
24	20	True	j	f	0.0650089999980991	0	-35.0	-30.0	5.0	NW	50	(251, 251)	0.28	0.28	0.75
24	20	True	j	j	0.1788557079999009	1	-35.0	-30.0	5.0	NW	50	(251, 251)	0.28	0.28	0.75
24	20	True	f	j	0.3906717500067316	0	-35.0	-36.0	-1.0	NW	50	(251, 251)	0.28	0.28	0.75
24	20	True	j	j	0.3333317090000491	1	-35.0	-34.0	1.0	NW	50	(251, 251)	0.28	0.28	0.75
24	20	True	j	j	0.2296465419931337	1	-35.0	-34.0	1.0	NW	50	(251, 251)	0.28	0.28	0.75
24	20	True	j	f	0.074815749991103	0	-35.0	-34.0	1.0	SE	50	(251, 251)	0.28	0.28	0.75
24	20	True	j	f	0.022978167005931	0	-35.0	-30.0	5.0	NW	50	(251, 251)	0.28	0.28	0.75
24	20	True	j	j	0.1041607090010074	1	-35.0	-34.0	1.0	NW	50	(251, 251)	0.28	0.28	0.75
24	20	True	f	f	0.217567166997469	1	-35.0	-40.0	-5.0	SE	50	(251, 251)	0.28	0.28	0.75
24	20	True	f	f	0.0134062919969437	1	-35.0	-40.0	-5.0	SE	50	(251, 251)	0.28	0.28	0.75
24	20	True	f	f	0.3439104999997653	1	-35.0	-40.0	-5.0	SE	50	(251, 251)	0.28	0.28	0.75
24	20	True	f	j	0.1099255830049514	0	-35.0	-40.0	-5.0	NW	50	(251, 251)	0.28	0.28	0.75
24	20	True	j	j	0.2650640420033596	1	-35.0	-34.0	1.0	SE	50	(251, 251)	0.28	0.28	0.75
24	20	True	f	f	0.0675888340047095	1	-35.0	-36.0	-1.0	SE	50	(251, 251)	0.28	0.28	0.75
24	20	True	j	f	0.3326277090091025	0	-35.0	-30.0	5.0	SE	50	(251, 251)	0.28	0.28	0.75
24	20	True	j	j	0.2505176249978831	1	-35.0	-30.0	5.0	SE	50	(251, 251)	0.28	0.28	0.75
24	20	True	j	f	0.2679256249975879	0	-35.0	-34.0	1.0	NW	50	(251, 251)	0.28	0.28	0.75
24	20	True	j	j	0.2953156659932574	1	-35.0	-34.0	1.0	SE	50	(251, 251)	0.28	0.28	0.75
24	20	True	f	f	0.5909101670113159	1	-35.0	-40.0	-5.0	NW	50	(251, 251)	0.28	0.28	0.75
24	20	True	j	j	0.5874889160040766	1	-35.0	-34.0	1.0	SE	50	(251, 251)	0.28	0.28	0.75
24	20	True	j	j	0.5822555420018034	1	-35.0	-30.0	5.0	NW	50	(251, 251)	0.28	0.28	0.75
24	20	True	j	j	0.2205307080002967	1	-35.0	-34.0	1.0	NW	50	(251, 251)	0.28	0.28	0.75
24	20	True	j	f	0.456456125000841	0	-35.0	-34.0	1.0	SE	50	(251, 251)	0.28	0.28	0.75
24	20	True	j	j	1.0844632500084117	1	-35.0	-30.0	5.0	SE	50	(251, 251)	0.28	0.28	0.75
24	20	True	j	f	1.3070662079990143	0	-35.0	-30.0	5.0	NW	50	(251, 251)	0.28	0.28	0.75
24	20	True	j	f	0.1161122089979471	0	-35.0	-34.0	1.0	NW	50	(251, 251)	0.28	0.28	0.75
24	20	True	f	j	0.1935396249900804	0	-35.0	-40.0	-5.0	SE	50	(251, 251)	0.28	0.28	0.75
24	20	True	j	f	0.3456132919964148	0	-35.0	-30.0	5.0	SE	50	(251, 251)	0.28	0.28	0.75
24	20	True	j	f	1.089052042007097	0	-35.0	-34.0	1.0	NW	50	(251, 251)	0.28	0.28	0.75
24	20	True	j	j	0.1231151249958202	1	-35.0	-34.0	1.0	SE	50	(251, 251)	0.28	0.28	0.75
24	20	True	f	j	0.1150340419990243	0	-35.0	-40.0	-5.0	SE	50	(251, 251)	0.28	0.28	0.75
24	20	True	j	f	0.3738663330004783	0	-35.0	-30.0	5.0	SE	50	(251, 251)	0.28	0.28	0.75
24	20	True	j	j	2.646504124990315	1	-35.0	-30.0	5.0	NW	50	(251, 251)	0.28	0.28	0.75
24	20	True	j	f	0.6419315840030322	0	-35.0	-34.0	1.0	SE	50	(251, 251)	0.28	0.28	0.75
24	20	True	j	f	0.3741576250031357	0	-35.0	-34.0	1.0	SE	50	(251, 251)	0.28	0.28	0.75
24	20	True	j	j	0.3871240839944221	1	-35.0	-30.0	5.0	NW	50	(251, 251)	0.28	0.28	0.75
24	20	True	f	f	0.3758107079920592	1	-35.0	-36.0	-1.0	SE	50	(251, 251)	0.28	0.28	0.75
24	20	True	j	j	1.0865117089997511	1	-35.0	-34.0	1.0	NW	50	(251, 251)	0.28	0.28	0.75
24	20	True	f	j	0.276436707994435	0	-35.0	-36.0	-1.0	NW	50	(251, 251)	0.28	0.28	0.75
24	20	True	f	j	0.0652132500108564	0	-35.0	-40.0	-5.0	NW	50	(251, 251)	0.28	0.28	0.75
24	20	True	f	f	0.3384070000029169	1	-35.0	-40.0	-5.0	SE	50	(251, 251)	0.28	0.28	0.75
24	20	True	j	j	0.3749805000115884	1	-35.0	-30.0	5.0	NW	50	(251, 251)	0.28	0.28	0.75
24	20	True	f	j	0.4628091250051511	0	-35.0	-36.0	-1.0	NW	50	(251, 251)	0.28	0.28	0.75
24	20	True	j	f	0.1708228329953272	0	-35.0	-30.0	5.0	SE	50	(251, 251)	0.28	0.28	0.75
24	20	True	f	j	0.055629583002883	0	-35.0	-36.0	-1.0	NW	50	(251, 251)	0.28	0.28	0.75
24	20	True	j	f	0.1084908330085454	0	-35.0	-30.0	5.0	NW	50	(251, 251)	0.28	0.28	0.75
24	20	True	j	f	0.2044215829955646	0	-35.0	-34.0	1.0	NW	50	(251, 251)	0.28	0.28	0.75
24	20	True	j	f	0.3751747909991536	0	-35.0	-34.0	1.0	NW	50	(251, 251)	0.28	0.28	0.75
24	20	True	f	j	0.57965320799849	0	-35.0	-36.0	-1.0	NW	50	(251, 251)	0.28	0.28	0.75
24	20	True	f	j	0.1849649169889744	0	-35.0	-40.0	-5.0	NW	50	(251, 251)	0.28	0.28	0.75
24	20	True	j	f	0.1448571670043748	0	-35.0	-34.0	1.0	NW	50	(251, 251)	0.28	0.28	0.75
24	20	True	j	f	0.2296013330051209	0	-35.0	-30.0	5.0	NW	50	(251, 251)	0.28	0.28	0.75
24	20	True	f	j	0.0456076669943286	0	-35.0	-36.0	-1.0	NW	50	(251, 251)	0.28	0.28	0.75
24	20	True	f	j	0.0899493750039255	0	-35.0	-36.0	-1.0	NW	50	(251, 251)	0.28	0.28	0.75
24	20	True	f	f	0.1994022500002756	1	-35.0	-36.0	-1.0	SE	50	(251, 251)	0.28	0.28	0.75
24	20	True	j	f	0.0516900829970836	0	-35.0	-30.0	5.0	SE	50	(251, 251)	0.28	0.28	0.75
24	20	True	j	j	0.42366079200292	1	-35.0	-30.0	5.0	SE	50	(251, 251)	0.28	0.28	0.75
24	20	True	f	j	0.4233734580047894	0	-35.0	-36.0	-1.0	NW	50	(251, 251)	0.28	0.28	0.75
24	20	True	j	j	1.3119283330015603	1	-35.0	-30.0	5.0	SE	50	(251, 251)	0.28	0.28	0.75
24	20	True	f	j	0.4907397920032963	0	-35.0	-36.0	-1.0	NW	50	(251, 251)	0.28	0.28	0.75
24	20	True	j	j	0.5109756250021746	1	-35.0	-30.0	5.0	NW	50	(251, 251)	0.28	0.28	0.75
24	20	True	j	j	0.39372504100902	1	-35.0	-34.0	1.0	SE	50	(251, 251)	0.28	0.28	0.75
24	20	True	j	j	0.3057416250085225	1	-35.0	-30.0	5.0	SE	50	(251, 251)	0.28	0.28	0.75
24	20	True	f	f	0.2135291659942595	1	-35.0	-36.0	-1.0	SE	50	(251, 251)	0.28	0.28	0.75
24	20	True	f	j	0.1533328329969663	0	-35.0	-40.0	-5.0	SE	50	(251, 251)	0.28	0.28	0.75
24	20	True	f	f	0.4108333329932065	1	-35.0	-36.0	-1.0	NW	50	(251, 251)	0.28	0.28	0.75
24	20	True	j	f	0.1354297499929089	0	-35.0	-30.0	5.0	SE	50	(251, 251)	0.28	0.28	0.75
24	20	True	f	f	0.2731526249990565	1	-35.0	-40.0	-5.0	NW	50	(251, 251)	0.28	0.28	0.75
24	20	True	j	f	0.1751367919932818	0	-35.0	-34.0	1.0	NW	50	(251, 251)	0.28	0.28	0.75
24	20	True	j	j	0.347216791997198	1	-35.0	-30.0	5.0	NW	50	(251, 251)	0.28	0.28	0.75
24	20	True	j	j	0.3201107920031063	1	-35.0	-34.0	1.0	NW	50	(251, 251)	0.28	0.28	0.75
24	20	True	f	j	0.0888265840039821	0	-35.0	-40.0	-5.0	NW	50	(251, 251)	0.28	0.28	0.75
24	20	True	j	f	0.4007104999909643	0	-35.0	-30.0	5.0	NW	50	(251, 251)	0.28	0.28	0.75
24	20	True	f	j	0.0936716249998426	0	-35.0	-40.0	-5.0	NW	50	(251, 251)	0.28	0.28	0.75
24	20	True	f	f	0.3493872919934802	1	-35.0	-40.0	-5.0	SE	50	(251, 251)	0.28	0.28	0.75
24	20	True	j	j	0.3960803339869017	1	-35.0	-34.0	1.0	NW	50	(251, 251)	0.28	0.28	0.75
24	20	True	j	f	0.3810057079972466	0	-35.0	-30.0	5.0	SE	50	(251, 251)	0.28	0.28	0.75
24	20	True	j	f	0.2639428329857765	0	-35.0	-34.0	1.0	SE	50	(251, 251)	0.28	0.28	0.75
24	20	True	j	j	0.4694423749897396	1	-35.0	-30.0	5.0	SE	50	(251, 251)	0.28	0.28	0.75
24	20	True	f	j	0.4228698750084732	0	-35.0	-36.0	-1.0	SE	50	(251, 251)	0.28	0.28	0.75
24	20	True	f	f	1.4737694999930682	1	-35.0	-36.0	-1.0	SE	50	(251, 251)	0.28	0.28	0.75
24	20	True	f	j	0.2976615420047892	0	-35.0	-36.0	-1.0	SE	50	(251, 251)	0.28	0.28	0.75
24	20	True	f	j	0.1447370420064544	0	-35.0	-36.0	-1.0	NW	50	(251, 251)	0.28	0.28	0.75
24	20	True	f	j	1.0071288750041276	0	-35.0	-36.0	-1.0	NW	50	(251, 251)	0.28	0.28	0.75
24	20	True	j	f	0.4136466669879155	0	-35.0	-34.0	1.0	SE	50	(251, 251)	0.28	0.28	0.75
24	20	True	f	j	0.292341167005361	0	-35.0	-40.0	-5.0	SE	50	(251, 251)	0.28	0.28	0.75
24	20	True	f	f	0.145764250002685	1	-35.0	-36.0	-1.0	NW	50	(251, 251)	0.28	0.28	0.75
24	20	True	f	f	0.102978915994754	1	-35.0	-40.0	-5.0	NW	50	(251, 251)	0.28	0.28	0.75
