# Supplementary material for: The curriculum effect in visual learning: The role of readout dimensionality
Source: PLoS Comput Biol. 2026 Jul 24;22(7):e1014553. doi: 10.1371/journal.pcbi.1014553 (PMC13432104; doi:10.1371/journal.pcbi.1014553)
Supplement: S1 Data — (ZIP) [file pcbi.1014553.s009.zip › Data_Final_for_Repository/Shuffled_subjects/Additional_15/Subject024/20250717_Subject024_SHUFFLED_Day_4.csv]

Participant ID	Age	Train	Correct Response	Response	Response time (s)	Correct	Reference Angle (deg)	Orientation (deg)	Angle Separation (deg)	Corner	Viewing Distance (cm)	Stimulus Size (px)	Fixation Time	Probe Time	Cue Time
24	20	True	f	f	2.281046874995809	1	-35.0	-40.0	-5.0	SE	50	(251, 251)	0.28	0.28	0.75
24	20	True	j	j	0.0599198339914437	1	-35.0	-30.0	5.0	NW	50	(251, 251)	0.28	0.28	0.75
24	20	True	f	f	0.4396484159806277	1	-35.0	-36.0	-1.0	SE	50	(251, 251)	0.28	0.28	0.75
24	20	True	j	f	0.3451348750095349	0	-35.0	-30.0	5.0	NW	50	(251, 251)	0.28	0.28	0.75
24	20	True	f	f	0.8502341670100577	1	-35.0	-40.0	-5.0	SE	50	(251, 251)	0.28	0.28	0.75
24	20	True	f	j	0.128183958993759	0	-35.0	-40.0	-5.0	SE	50	(251, 251)	0.28	0.28	0.75
24	20	True	j	f	0.5239045420021284	0	-35.0	-30.0	5.0	SE	50	(251, 251)	0.28	0.28	0.75
24	20	True	j	f	0.6199431670247577	0	-35.0	-30.0	5.0	SE	50	(251, 251)	0.28	0.28	0.75
24	20	True	j	j	0.085915167001076	1	-35.0	-30.0	5.0	SE	50	(251, 251)	0.28	0.28	0.75
24	20	True	f	j	0.3540693339891732	0	-35.0	-40.0	-5.0	SE	50	(251, 251)	0.28	0.28	0.75
24	20	True	j	j	0.9463176249992102	1	-35.0	-30.0	5.0	NW	50	(251, 251)	0.28	0.28	0.75
24	20	True	j	f	0.2918666250188835	0	-35.0	-34.0	1.0	NW	50	(251, 251)	0.28	0.28	0.75
24	20	True	f	j	0.161870749987429	0	-35.0	-40.0	-5.0	NW	50	(251, 251)	0.28	0.28	0.75
24	20	True	f	j	0.5783839170180727	0	-35.0	-36.0	-1.0	SE	50	(251, 251)	0.28	0.28	0.75
24	20	True	f	f	0.0283071250014472	1	-35.0	-40.0	-5.0	SE	50	(251, 251)	0.28	0.28	0.75
24	20	True	f	j	1.0396472080028616	0	-35.0	-40.0	-5.0	SE	50	(251, 251)	0.28	0.28	0.75
24	20	True	j	f	0.1307716660085134	0	-35.0	-34.0	1.0	NW	50	(251, 251)	0.28	0.28	0.75
24	20	True	j	f	0.5412952500046231	0	-35.0	-34.0	1.0	NW	50	(251, 251)	0.28	0.28	0.75
24	20	True	f	j	0.4082689170027151	0	-35.0	-36.0	-1.0	SE	50	(251, 251)	0.28	0.28	0.75
24	20	True	f	f	0.2414647089899517	1	-35.0	-36.0	-1.0	SE	50	(251, 251)	0.28	0.28	0.75
24	20	True	f	f	0.1286608339869417	1	-35.0	-36.0	-1.0	SE	50	(251, 251)	0.28	0.28	0.75
24	20	True	j	f	0.8369149169884622	0	-35.0	-30.0	5.0	NW	50	(251, 251)	0.28	0.28	0.75
24	20	True	f	f	1.430072458984796	1	-35.0	-40.0	-5.0	SE	50	(251, 251)	0.28	0.28	0.75
24	20	True	j	f	0.0495463749975897	0	-35.0	-30.0	5.0	NW	50	(251, 251)	0.28	0.28	0.75
24	20	True	f	f	0.3710350839828606	1	-35.0	-36.0	-1.0	NW	50	(251, 251)	0.28	0.28	0.75
24	20	True	j	f	0.3900092919939197	0	-35.0	-30.0	5.0	NW	50	(251, 251)	0.28	0.28	0.75
24	20	True	j	j	0.2905029999965336	1	-35.0	-34.0	1.0	SE	50	(251, 251)	0.28	0.28	0.75
24	20	True	f	j	0.1959047089912928	0	-35.0	-36.0	-1.0	SE	50	(251, 251)	0.28	0.28	0.75
24	20	True	j	j	0.7969672079780139	1	-35.0	-30.0	5.0	NW	50	(251, 251)	0.28	0.28	0.75
24	20	True	j	j	0.5789813339943066	1	-35.0	-30.0	5.0	SE	50	(251, 251)	0.28	0.28	0.75
24	20	True	f	j	0.3961359579989221	0	-35.0	-40.0	-5.0	SE	50	(251, 251)	0.28	0.28	0.75
24	20	True	j	f	0.9653009159956129	0	-35.0	-30.0	5.0	SE	50	(251, 251)	0.28	0.28	0.75
24	20	True	f	j	0.1448592500237282	0	-35.0	-36.0	-1.0	SE	50	(251, 251)	0.28	0.28	0.75
24	20	True	f	f	0.0280720829905476	1	-35.0	-40.0	-5.0	SE	50	(251, 251)	0.28	0.28	0.75
24	20	True	f	f	0.0809487079968676	1	-35.0	-36.0	-1.0	SE	50	(251, 251)	0.28	0.28	0.75
24	20	True	f	f	0.3303869169903919	1	-35.0	-36.0	-1.0	SE	50	(251, 251)	0.28	0.28	0.75
24	20	True	f	f	0.0330001249967608	1	-35.0	-40.0	-5.0	SE	50	(251, 251)	0.28	0.28	0.75
24	20	True	j	f	0.1234540839795954	0	-35.0	-34.0	1.0	NW	50	(251, 251)	0.28	0.28	0.75
24	20	True	j	f	0.1794795829919167	0	-35.0	-34.0	1.0	SE	50	(251, 251)	0.28	0.28	0.75
24	20	True	j	f	0.0742884160135872	0	-35.0	-34.0	1.0	SE	50	(251, 251)	0.28	0.28	0.75
24	20	True	j	j	0.1641868329897988	1	-35.0	-30.0	5.0	NW	50	(251, 251)	0.28	0.28	0.75
24	20	True	j	j	0.3869116670102812	1	-35.0	-30.0	5.0	NW	50	(251, 251)	0.28	0.28	0.75
24	20	True	j	j	0.0875300419866107	1	-35.0	-30.0	5.0	SE	50	(251, 251)	0.28	0.28	0.75
24	20	True	f	j	0.6091292909986805	0	-35.0	-40.0	-5.0	NW	50	(251, 251)	0.28	0.28	0.75
24	20	True	j	f	0.0197392910195048	0	-35.0	-30.0	5.0	SE	50	(251, 251)	0.28	0.28	0.75
24	20	True	j	j	0.5056989999720827	1	-35.0	-30.0	5.0	SE	50	(251, 251)	0.28	0.28	0.75
24	20	True	j	j	0.0198841659876052	1	-35.0	-30.0	5.0	NW	50	(251, 251)	0.28	0.28	0.75
24	20	True	f	j	0.0103475000069011	0	-35.0	-36.0	-1.0	NW	50	(251, 251)	0.28	0.28	0.75
24	20	True	j	j	0.2193390830070711	1	-35.0	-30.0	5.0	SE	50	(251, 251)	0.28	0.28	0.75
24	20	True	j	j	0.0910093330021482	1	-35.0	-34.0	1.0	NW	50	(251, 251)	0.28	0.28	0.75
24	20	True	f	j	0.061576416977914	0	-35.0	-40.0	-5.0	NW	50	(251, 251)	0.28	0.28	0.75
24	20	True	j	f	0.1114210000087041	0	-35.0	-30.0	5.0	SE	50	(251, 251)	0.28	0.28	0.75
24	20	True	j	j	0.0705869999947026	1	-35.0	-30.0	5.0	SE	50	(251, 251)	0.28	0.28	0.75
24	20	True	j	j	0.0337293749907985	1	-35.0	-30.0	5.0	SE	50	(251, 251)	0.28	0.28	0.75
24	20	True	j	j	0.3633723329985514	1	-35.0	-30.0	5.0	NW	50	(251, 251)	0.28	0.28	0.75
24	20	True	j	j	0.3419227080012206	1	-35.0	-34.0	1.0	SE	50	(251, 251)	0.28	0.28	0.75
24	20	True	j	j	0.6439833329932299	1	-35.0	-34.0	1.0	NW	50	(251, 251)	0.28	0.28	0.75
24	20	True	f	j	0.1449735000205692	0	-35.0	-36.0	-1.0	NW	50	(251, 251)	0.28	0.28	0.75
24	20	True	f	f	0.204067540995311	1	-35.0	-40.0	-5.0	NW	50	(251, 251)	0.28	0.28	0.75
24	20	True	f	f	0.3569771659967955	1	-35.0	-40.0	-5.0	NW	50	(251, 251)	0.28	0.28	0.75
24	20	True	j	f	0.0305534170183818	0	-35.0	-34.0	1.0	SE	50	(251, 251)	0.28	0.28	0.75
24	20	True	f	f	0.5552089590055402	1	-35.0	-36.0	-1.0	NW	50	(251, 251)	0.28	0.28	0.75
24	20	True	j	f	0.4567959169798996	0	-35.0	-34.0	1.0	NW	50	(251, 251)	0.28	0.28	0.75
24	20	True	j	j	0.0174522080051247	1	-35.0	-30.0	5.0	NW	50	(251, 251)	0.28	0.28	0.75
24	20	True	f	j	0.4082565830030944	0	-35.0	-40.0	-5.0	NW	50	(251, 251)	0.28	0.28	0.75
24	20	True	j	f	0.3721926659927703	0	-35.0	-34.0	1.0	SE	50	(251, 251)	0.28	0.28	0.75
24	20	True	j	f	0.8281697920174338	0	-35.0	-34.0	1.0	NW	50	(251, 251)	0.28	0.28	0.75
24	20	True	j	j	0.2338836250128224	1	-35.0	-30.0	5.0	SE	50	(251, 251)	0.28	0.28	0.75
24	20	True	f	j	0.3684802909847349	0	-35.0	-36.0	-1.0	NW	50	(251, 251)	0.28	0.28	0.75
24	20	True	f	f	0.1141422080108895	1	-35.0	-40.0	-5.0	NW	50	(251, 251)	0.28	0.28	0.75
24	20	True	j	j	0.2842800829967018	1	-35.0	-34.0	1.0	NW	50	(251, 251)	0.28	0.28	0.75
24	20	True	j	j	0.4862014169921167	1	-35.0	-30.0	5.0	NW	50	(251, 251)	0.28	0.28	0.75
24	20	True	f	f	0.3283887910074554	1	-35.0	-40.0	-5.0	NW	50	(251, 251)	0.28	0.28	0.75
24	20	True	j	f	0.1139737500052433	0	-35.0	-30.0	5.0	SE	50	(251, 251)	0.28	0.28	0.75
24	20	True	j	j	0.1961797919939272	1	-35.0	-34.0	1.0	NW	50	(251, 251)	0.28	0.28	0.75
24	20	True	f	f	0.1711330839898437	1	-35.0	-40.0	-5.0	NW	50	(251, 251)	0.28	0.28	0.75
24	20	True	f	f	0.3772427919902839	1	-35.0	-36.0	-1.0	SE	50	(251, 251)	0.28	0.28	0.75
24	20	True	j	f	0.2050655829953029	0	-35.0	-30.0	5.0	SE	50	(251, 251)	0.28	0.28	0.75
24	20	True	j	j	0.3201767090067733	1	-35.0	-34.0	1.0	NW	50	(251, 251)	0.28	0.28	0.75
24	20	True	f	f	0.0733501670183613	1	-35.0	-40.0	-5.0	SE	50	(251, 251)	0.28	0.28	0.75
24	20	True	f	f	0.1987149170017801	1	-35.0	-40.0	-5.0	NW	50	(251, 251)	0.28	0.28	0.75
24	20	True	f	j	0.1387746669934131	0	-35.0	-40.0	-5.0	NW	50	(251, 251)	0.28	0.28	0.75
24	20	True	j	j	0.1195225409755949	1	-35.0	-34.0	1.0	SE	50	(251, 251)	0.28	0.28	0.75
24	20	True	j	f	0.2213310420047491	0	-35.0	-34.0	1.0	SE	50	(251, 251)	0.28	0.28	0.75
24	20	True	f	j	0.2345081249950453	0	-35.0	-40.0	-5.0	SE	50	(251, 251)	0.28	0.28	0.75
24	20	True	f	f	0.3860143750207498	1	-35.0	-40.0	-5.0	SE	50	(251, 251)	0.28	0.28	0.75
24	20	True	f	f	0.0272689580160658	1	-35.0	-40.0	-5.0	SE	50	(251, 251)	0.28	0.28	0.75
24	20	True	j	j	0.2977177909924648	1	-35.0	-30.0	5.0	SE	50	(251, 251)	0.28	0.28	0.75
24	20	True	f	j	0.2001327500038314	0	-35.0	-36.0	-1.0	NW	50	(251, 251)	0.28	0.28	0.75
24	20	True	f	f	0.0047862500068731	1	-35.0	-36.0	-1.0	SE	50	(251, 251)	0.28	0.28	0.75
24	20	True	f	j	0.0669697919802274	0	-35.0	-36.0	-1.0	NW	50	(251, 251)	0.28	0.28	0.75
24	20	True	f	j	0.7530424589931499	0	-35.0	-36.0	-1.0	SE	50	(251, 251)	0.28	0.28	0.75
24	20	True	f	j	0.5113979160087183	0	-35.0	-40.0	-5.0	SE	50	(251, 251)	0.28	0.28	0.75
24	20	True	j	j	0.2153257910104002	1	-35.0	-34.0	1.0	NW	50	(251, 251)	0.28	0.28	0.75
24	20	True	j	f	0.2454916659917216	0	-35.0	-30.0	5.0	SE	50	(251, 251)	0.28	0.28	0.75
24	20	True	j	f	0.2256042499793693	0	-35.0	-30.0	5.0	NW	50	(251, 251)	0.28	0.28	0.75
24	20	True	j	f	0.1897441250039264	0	-35.0	-30.0	5.0	SE	50	(251, 251)	0.28	0.28	0.75
24	20	True	f	f	0.096756291022757	1	-35.0	-40.0	-5.0	NW	50	(251, 251)	0.28	0.28	0.75
24	20	True	j	f	0.3808569590037223	0	-35.0	-30.0	5.0	NW	50	(251, 251)	0.28	0.28	0.75
24	20	True	f	j	0.2560980830166954	0	-35.0	-40.0	-5.0	SE	50	(251, 251)	0.28	0.28	0.75
24	20	True	f	j	0.3709127079928294	0	-35.0	-36.0	-1.0	NW	50	(251, 251)	0.28	0.28	0.75
24	20	True	j	f	0.3562663340126164	0	-35.0	-34.0	1.0	NW	50	(251, 251)	0.28	0.28	0.75
24	20	True	j	f	0.4759450840065256	0	-35.0	-34.0	1.0	SE	50	(251, 251)	0.28	0.28	0.75
24	20	True	j	j	0.1005395830143243	1	-35.0	-34.0	1.0	NW	50	(251, 251)	0.28	0.28	0.75
24	20	True	f	j	0.1807927079789806	0	-35.0	-40.0	-5.0	SE	50	(251, 251)	0.28	0.28	0.75
24	20	True	j	j	0.5706648750056047	1	-35.0	-34.0	1.0	NW	50	(251, 251)	0.28	0.28	0.75
24	20	True	f	j	0.4659452089981641	0	-35.0	-40.0	-5.0	NW	50	(251, 251)	0.28	0.28	0.75
24	20	True	f	f	0.1527502920071128	1	-35.0	-36.0	-1.0	SE	50	(251, 251)	0.28	0.28	0.75
24	20	True	f	f	0.5170727920194622	1	-35.0	-40.0	-5.0	SE	50	(251, 251)	0.28	0.28	0.75
24	20	True	j	f	0.4082585419819224	0	-35.0	-34.0	1.0	NW	50	(251, 251)	0.28	0.28	0.75
24	20	True	f	f	0.3466067920089699	1	-35.0	-36.0	-1.0	NW	50	(251, 251)	0.28	0.28	0.75
24	20	True	f	f	0.3879440410237293	1	-35.0	-40.0	-5.0	NW	50	(251, 251)	0.28	0.28	0.75
24	20	True	f	f	0.0327274579904042	1	-35.0	-40.0	-5.0	NW	50	(251, 251)	0.28	0.28	0.75
24	20	True	f	f	0.2675911249825731	1	-35.0	-36.0	-1.0	NW	50	(251, 251)	0.28	0.28	0.75
24	20	True	j	j	0.4420180000015534	1	-35.0	-34.0	1.0	SE	50	(251, 251)	0.28	0.28	0.75
24	20	True	f	j	0.3591054999851621	0	-35.0	-40.0	-5.0	SE	50	(251, 251)	0.28	0.28	0.75
24	20	True	f	f	0.0211973330006003	1	-35.0	-40.0	-5.0	NW	50	(251, 251)	0.28	0.28	0.75
24	20	True	f	j	0.3075908329919912	0	-35.0	-40.0	-5.0	NW	50	(251, 251)	0.28	0.28	0.75
24	20	True	f	f	0.1802922499773558	1	-35.0	-40.0	-5.0	NW	50	(251, 251)	0.28	0.28	0.75
24	20	True	j	f	0.1838494580006227	0	-35.0	-30.0	5.0	SE	50	(251, 251)	0.28	0.28	0.75
24	20	True	j	f	0.0503681249974761	0	-35.0	-34.0	1.0	NW	50	(251, 251)	0.28	0.28	0.75
24	20	True	j	j	0.0640101250028237	1	-35.0	-34.0	1.0	SE	50	(251, 251)	0.28	0.28	0.75
24	20	True	j	f	0.4666530000104103	0	-35.0	-30.0	5.0	NW	50	(251, 251)	0.28	0.28	0.75
24	20	True	f	f	0.1463650419900659	1	-35.0	-40.0	-5.0	NW	50	(251, 251)	0.28	0.28	0.75
24	20	True	f	j	0.4288169580104295	0	-35.0	-36.0	-1.0	SE	50	(251, 251)	0.28	0.28	0.75
24	20	True	j	f	0.1038392500195186	0	-35.0	-34.0	1.0	NW	50	(251, 251)	0.28	0.28	0.75
24	20	True	f	j	0.4168587919848505	0	-35.0	-36.0	-1.0	SE	50	(251, 251)	0.28	0.28	0.75
24	20	True	j	j	0.4419686250039376	1	-35.0	-34.0	1.0	NW	50	(251, 251)	0.28	0.28	0.75
24	20	True	j	f	0.4271199159848038	0	-35.0	-34.0	1.0	NW	50	(251, 251)	0.28	0.28	0.75
24	20	True	j	j	0.361356582987355	1	-35.0	-30.0	5.0	NW	50	(251, 251)	0.28	0.28	0.75
24	20	True	j	j	0.5527338749961928	1	-35.0	-34.0	1.0	NW	50	(251, 251)	0.28	0.28	0.75
24	20	True	j	j	0.5459870840131771	1	-35.0	-30.0	5.0	SE	50	(251, 251)	0.28	0.28	0.75
24	20	True	j	j	0.3997035830107052	1	-35.0	-34.0	1.0	SE	50	(251, 251)	0.28	0.28	0.75
24	20	True	j	f	0.5770528749853838	0	-35.0	-34.0	1.0	SE	50	(251, 251)	0.28	0.28	0.75
24	20	True	j	j	1.0021908339986112	1	-35.0	-30.0	5.0	NW	50	(251, 251)	0.28	0.28	0.75
24	20	True	f	j	0.5639513339847326	0	-35.0	-40.0	-5.0	SE	50	(251, 251)	0.28	0.28	0.75
24	20	True	j	f	0.120154750009533	0	-35.0	-30.0	5.0	NW	50	(251, 251)	0.28	0.28	0.75
24	20	True	f	f	0.4878455420257523	1	-35.0	-36.0	-1.0	NW	50	(251, 251)	0.28	0.28	0.75
24	20	True	f	f	0.2007844579929951	1	-35.0	-40.0	-5.0	NW	50	(251, 251)	0.28	0.28	0.75
24	20	True	j	f	0.5759620000026189	0	-35.0	-30.0	5.0	NW	50	(251, 251)	0.28	0.28	0.75
24	20	True	f	f	0.2177426660200581	1	-35.0	-40.0	-5.0	NW	50	(251, 251)	0.28	0.28	0.75
24	20	True	f	f	0.4734854999987874	1	-35.0	-40.0	-5.0	NW	50	(251, 251)	0.28	0.28	0.75
24	20	True	j	j	0.4170076250156853	1	-35.0	-30.0	5.0	SE	50	(251, 251)	0.28	0.28	0.75
24	20	True	j	f	0.3833329580083955	0	-35.0	-34.0	1.0	NW	50	(251, 251)	0.28	0.28	0.75
24	20	True	j	j	0.4661617499950807	1	-35.0	-34.0	1.0	SE	50	(251, 251)	0.28	0.28	0.75
24	20	True	j	j	0.1591544999973848	1	-35.0	-30.0	5.0	SE	50	(251, 251)	0.28	0.28	0.75
24	20	True	f	j	0.3532036249816883	0	-35.0	-40.0	-5.0	SE	50	(251, 251)	0.28	0.28	0.75
24	20	True	f	j	0.3888251250027679	0	-35.0	-36.0	-1.0	NW	50	(251, 251)	0.28	0.28	0.75
24	20	True	f	f	0.1622052500024438	1	-35.0	-36.0	-1.0	NW	50	(251, 251)	0.28	0.28	0.75
24	20	True	f	f	0.5066121669951826	1	-35.0	-40.0	-5.0	NW	50	(251, 251)	0.28	0.28	0.75
24	20	True	j	f	0.4086622089962475	0	-35.0	-34.0	1.0	NW	50	(251, 251)	0.28	0.28	0.75
24	20	True	j	f	0.2178025000030174	0	-35.0	-34.0	1.0	NW	50	(251, 251)	0.28	0.28	0.75
24	20	True	f	j	0.3303496660082601	0	-35.0	-36.0	-1.0	NW	50	(251, 251)	0.28	0.28	0.75
24	20	True	f	j	0.1215435419871937	0	-35.0	-40.0	-5.0	NW	50	(251, 251)	0.28	0.28	0.75
24	20	True	f	f	0.3711342500173487	1	-35.0	-40.0	-5.0	NW	50	(251, 251)	0.28	0.28	0.75
24	20	True	f	f	0.5275360420055222	1	-35.0	-36.0	-1.0	NW	50	(251, 251)	0.28	0.28	0.75
24	20	True	j	j	0.1632501250132918	1	-35.0	-34.0	1.0	SE	50	(251, 251)	0.28	0.28	0.75
24	20	True	j	j	0.6297038750199135	1	-35.0	-30.0	5.0	NW	50	(251, 251)	0.28	0.28	0.75
24	20	True	j	f	0.1193343749910127	0	-35.0	-30.0	5.0	NW	50	(251, 251)	0.28	0.28	0.75
24	20	True	f	f	0.1719795000099111	1	-35.0	-40.0	-5.0	NW	50	(251, 251)	0.28	0.28	0.75
24	20	True	f	f	0.3217744170106016	1	-35.0	-36.0	-1.0	SE	50	(251, 251)	0.28	0.28	0.75
24	20	True	f	j	0.3537371660058852	0	-35.0	-36.0	-1.0	NW	50	(251, 251)	0.28	0.28	0.75
24	20	True	j	j	0.2806211250135675	1	-35.0	-34.0	1.0	SE	50	(251, 251)	0.28	0.28	0.75
24	20	True	j	j	0.333478999993531	1	-35.0	-30.0	5.0	SE	50	(251, 251)	0.28	0.28	0.75
24	20	True	j	j	0.407071708003059	1	-35.0	-34.0	1.0	SE	50	(251, 251)	0.28	0.28	0.75
24	20	True	j	j	0.3365606660081539	1	-35.0	-30.0	5.0	SE	50	(251, 251)	0.28	0.28	0.75
24	20	True	j	j	0.2865472089906689	1	-35.0	-30.0	5.0	SE	50	(251, 251)	0.28	0.28	0.75
24	20	True	f	j	0.3384625829930883	0	-35.0	-40.0	-5.0	SE	50	(251, 251)	0.28	0.28	0.75
24	20	True	f	f	0.277447000000393	1	-35.0	-36.0	-1.0	SE	50	(251, 251)	0.28	0.28	0.75
24	20	True	f	f	0.430087458982598	1	-35.0	-40.0	-5.0	SE	50	(251, 251)	0.28	0.28	0.75
24	20	True	j	f	0.4393489999929443	0	-35.0	-34.0	1.0	SE	50	(251, 251)	0.28	0.28	0.75
24	20	True	f	f	0.3180905420158524	1	-35.0	-40.0	-5.0	SE	50	(251, 251)	0.28	0.28	0.75
24	20	True	f	f	0.3984833750000689	1	-35.0	-36.0	-1.0	SE	50	(251, 251)	0.28	0.28	0.75
24	20	True	j	f	0.4396437919931486	0	-35.0	-34.0	1.0	SE	50	(251, 251)	0.28	0.28	0.75
24	20	True	f	f	0.5007338330033235	1	-35.0	-36.0	-1.0	SE	50	(251, 251)	0.28	0.28	0.75
24	20	True	j	f	0.397860833996674	0	-35.0	-34.0	1.0	SE	50	(251, 251)	0.28	0.28	0.75
24	20	True	f	f	0.3824882080079987	1	-35.0	-36.0	-1.0	NW	50	(251, 251)	0.28	0.28	0.75
24	20	True	j	j	0.3871119579998776	1	-35.0	-34.0	1.0	NW	50	(251, 251)	0.28	0.28	0.75
24	20	True	f	f	0.4050913339888211	1	-35.0	-36.0	-1.0	SE	50	(251, 251)	0.28	0.28	0.75
24	20	True	j	j	0.1856625409855041	1	-35.0	-34.0	1.0	NW	50	(251, 251)	0.28	0.28	0.75
24	20	True	f	f	0.2834652909950819	1	-35.0	-36.0	-1.0	NW	50	(251, 251)	0.28	0.28	0.75
24	20	True	j	f	0.4175248329993337	0	-35.0	-30.0	5.0	SE	50	(251, 251)	0.28	0.28	0.75
24	20	True	f	j	0.0096799590100999	0	-35.0	-36.0	-1.0	NW	50	(251, 251)	0.28	0.28	0.75
24	20	True	f	f	0.3066487500036601	1	-35.0	-40.0	-5.0	SE	50	(251, 251)	0.28	0.28	0.75
24	20	True	j	j	0.3147105420066509	1	-35.0	-30.0	5.0	NW	50	(251, 251)	0.28	0.28	0.75
24	20	True	f	f	0.1982538329903036	1	-35.0	-36.0	-1.0	NW	50	(251, 251)	0.28	0.28	0.75
24	20	True	f	j	0.1424333749746438	0	-35.0	-40.0	-5.0	NW	50	(251, 251)	0.28	0.28	0.75
24	20	True	j	f	0.5926538339990657	0	-35.0	-30.0	5.0	SE	50	(251, 251)	0.28	0.28	0.75
24	20	True	j	j	0.0774055410001892	1	-35.0	-30.0	5.0	SE	50	(251, 251)	0.28	0.28	0.75
24	20	True	j	f	0.1957618750166148	0	-35.0	-34.0	1.0	NW	50	(251, 251)	0.28	0.28	0.75
24	20	True	j	j	1.179023042001063	1	-35.0	-34.0	1.0	SE	50	(251, 251)	0.28	0.28	0.75
24	20	True	f	j	0.399167875002604	0	-35.0	-36.0	-1.0	SE	50	(251, 251)	0.28	0.28	0.75
24	20	True	f	f	0.3896035829966422	1	-35.0	-36.0	-1.0	SE	50	(251, 251)	0.28	0.28	0.75
24	20	True	j	f	0.1276727500080596	0	-35.0	-34.0	1.0	SE	50	(251, 251)	0.28	0.28	0.75
24	20	True	j	f	0.1084597919834777	0	-35.0	-34.0	1.0	NW	50	(251, 251)	0.28	0.28	0.75
24	20	True	j	j	0.0985573749931063	1	-35.0	-30.0	5.0	NW	50	(251, 251)	0.28	0.28	0.75
24	20	True	f	f	0.611301541008288	1	-35.0	-40.0	-5.0	SE	50	(251, 251)	0.28	0.28	0.75
24	20	True	j	f	0.8809189159946982	0	-35.0	-34.0	1.0	NW	50	(251, 251)	0.28	0.28	0.75
24	20	True	f	j	0.0831458340107929	0	-35.0	-36.0	-1.0	SE	50	(251, 251)	0.28	0.28	0.75
24	20	True	f	f	0.1818270839867182	1	-35.0	-36.0	-1.0	SE	50	(251, 251)	0.28	0.28	0.75
24	20	True	f	f	0.5094034590001684	1	-35.0	-36.0	-1.0	NW	50	(251, 251)	0.28	0.28	0.75
24	20	True	j	f	0.2798582499963231	0	-35.0	-30.0	5.0	NW	50	(251, 251)	0.28	0.28	0.75
24	20	True	f	j	0.2411520830064546	0	-35.0	-40.0	-5.0	NW	50	(251, 251)	0.28	0.28	0.75
24	20	True	f	f	0.271736791008152	1	-35.0	-36.0	-1.0	NW	50	(251, 251)	0.28	0.28	0.75
24	20	True	f	f	0.4380047919985372	1	-35.0	-36.0	-1.0	SE	50	(251, 251)	0.28	0.28	0.75
24	20	True	j	f	0.421781999990344	0	-35.0	-34.0	1.0	NW	50	(251, 251)	0.28	0.28	0.75
24	20	True	j	j	0.3239692919887602	1	-35.0	-34.0	1.0	SE	50	(251, 251)	0.28	0.28	0.75
24	20	True	j	j	0.5468130829976872	1	-35.0	-30.0	5.0	SE	50	(251, 251)	0.28	0.28	0.75
24	20	True	f	j	0.2050295410153921	0	-35.0	-40.0	-5.0	NW	50	(251, 251)	0.28	0.28	0.75
24	20	True	j	f	0.0399786669877357	0	-35.0	-34.0	1.0	NW	50	(251, 251)	0.28	0.28	0.75
24	20	True	j	j	0.2680518749984912	1	-35.0	-30.0	5.0	NW	50	(251, 251)	0.28	0.28	0.75
24	20	True	f	j	0.4472359159844927	0	-35.0	-36.0	-1.0	SE	50	(251, 251)	0.28	0.28	0.75
24	20	True	j	f	0.4089137499977369	0	-35.0	-30.0	5.0	NW	50	(251, 251)	0.28	0.28	0.75
24	20	True	j	j	0.6177146669942886	1	-35.0	-34.0	1.0	SE	50	(251, 251)	0.28	0.28	0.75
24	20	True	f	j	0.1141544999845791	0	-35.0	-36.0	-1.0	NW	50	(251, 251)	0.28	0.28	0.75
24	20	True	j	f	0.0449496250075753	0	-35.0	-30.0	5.0	NW	50	(251, 251)	0.28	0.28	0.75
24	20	True	f	j	0.4639032499981113	0	-35.0	-40.0	-5.0	SE	50	(251, 251)	0.28	0.28	0.75
24	20	True	f	f	0.4269106250139884	1	-35.0	-36.0	-1.0	SE	50	(251, 251)	0.28	0.28	0.75
24	20	True	f	f	0.723805083980551	1	-35.0	-40.0	-5.0	NW	50	(251, 251)	0.28	0.28	0.75
24	20	True	f	f	0.4704670000064652	1	-35.0	-36.0	-1.0	SE	50	(251, 251)	0.28	0.28	0.75
24	20	True	j	f	0.428853874997003	0	-35.0	-34.0	1.0	SE	50	(251, 251)	0.28	0.28	0.75
24	20	True	f	f	0.4307120840239804	1	-35.0	-40.0	-5.0	SE	50	(251, 251)	0.28	0.28	0.75
24	20	True	f	f	0.5075700840097852	1	-35.0	-40.0	-5.0	SE	50	(251, 251)	0.28	0.28	0.75
24	20	True	j	j	0.4322653749841265	1	-35.0	-30.0	5.0	NW	50	(251, 251)	0.28	0.28	0.75
24	20	True	j	j	0.3622337920241989	1	-35.0	-34.0	1.0	NW	50	(251, 251)	0.28	0.28	0.75
24	20	True	j	j	0.2902676660160068	1	-35.0	-30.0	5.0	NW	50	(251, 251)	0.28	0.28	0.75
24	20	True	j	j	0.7376649999932852	1	-35.0	-30.0	5.0	NW	50	(251, 251)	0.28	0.28	0.75
24	20	True	j	f	0.3106884580047335	0	-35.0	-34.0	1.0	NW	50	(251, 251)	0.28	0.28	0.75
24	20	True	j	j	0.3339759579976089	1	-35.0	-30.0	5.0	SE	50	(251, 251)	0.28	0.28	0.75
24	20	True	f	j	0.4864788330160081	0	-35.0	-36.0	-1.0	NW	50	(251, 251)	0.28	0.28	0.75
24	20	True	j	f	0.3708956250047777	0	-35.0	-30.0	5.0	SE	50	(251, 251)	0.28	0.28	0.75
24	20	True	j	j	0.0960755420092027	1	-35.0	-30.0	5.0	NW	50	(251, 251)	0.28	0.28	0.75
24	20	True	j	j	0.4168800839979667	1	-35.0	-30.0	5.0	SE	50	(251, 251)	0.28	0.28	0.75
24	20	True	j	j	0.1995640830136835	1	-35.0	-34.0	1.0	NW	50	(251, 251)	0.28	0.28	0.75
24	20	True	j	f	0.2396355000091716	0	-35.0	-30.0	5.0	NW	50	(251, 251)	0.28	0.28	0.75
24	20	True	f	f	0.2780709580110851	1	-35.0	-40.0	-5.0	SE	50	(251, 251)	0.28	0.28	0.75
24	20	True	j	f	0.4622328749974258	0	-35.0	-34.0	1.0	SE	50	(251, 251)	0.28	0.28	0.75
24	20	True	f	j	0.2884213750076014	0	-35.0	-40.0	-5.0	NW	50	(251, 251)	0.28	0.28	0.75
24	20	True	j	j	0.77920891699614	1	-35.0	-34.0	1.0	NW	50	(251, 251)	0.28	0.28	0.75
24	20	True	f	f	0.409014709002804	1	-35.0	-40.0	-5.0	SE	50	(251, 251)	0.28	0.28	0.75
24	20	True	j	f	0.5584341659850907	0	-35.0	-30.0	5.0	SE	50	(251, 251)	0.28	0.28	0.75
24	20	True	f	f	0.3542830829974264	1	-35.0	-36.0	-1.0	NW	50	(251, 251)	0.28	0.28	0.75
24	20	True	j	f	0.1524137920059729	0	-35.0	-30.0	5.0	NW	50	(251, 251)	0.28	0.28	0.75
24	20	True	f	f	0.5159322499821428	1	-35.0	-40.0	-5.0	NW	50	(251, 251)	0.28	0.28	0.75
24	20	True	f	j	0.3837656249816064	0	-35.0	-36.0	-1.0	NW	50	(251, 251)	0.28	0.28	0.75
24	20	True	j	j	0.1866858749999664	1	-35.0	-34.0	1.0	SE	50	(251, 251)	0.28	0.28	0.75
24	20	True	f	j	0.2442615420150105	0	-35.0	-40.0	-5.0	NW	50	(251, 251)	0.28	0.28	0.75
24	20	True	f	f	0.0606707910192199	1	-35.0	-36.0	-1.0	SE	50	(251, 251)	0.28	0.28	0.75
24	20	True	j	f	0.753435457998421	0	-35.0	-30.0	5.0	NW	50	(251, 251)	0.28	0.28	0.75
24	20	True	f	f	0.3549796669976786	1	-35.0	-36.0	-1.0	SE	50	(251, 251)	0.28	0.28	0.75
24	20	True	f	f	0.3490628750005271	1	-35.0	-40.0	-5.0	SE	50	(251, 251)	0.28	0.28	0.75
24	20	True	f	j	0.3013997089874465	0	-35.0	-36.0	-1.0	NW	50	(251, 251)	0.28	0.28	0.75
24	20	True	j	f	0.2720595839782618	0	-35.0	-34.0	1.0	NW	50	(251, 251)	0.28	0.28	0.75
24	20	True	f	j	0.1542242499999702	0	-35.0	-36.0	-1.0	SE	50	(251, 251)	0.28	0.28	0.75
24	20	True	f	j	0.2876242079946678	0	-35.0	-40.0	-5.0	NW	50	(251, 251)	0.28	0.28	0.75
24	20	True	f	f	0.2250404999940656	1	-35.0	-40.0	-5.0	SE	50	(251, 251)	0.28	0.28	0.75
24	20	True	f	f	0.3559391250018962	1	-35.0	-36.0	-1.0	SE	50	(251, 251)	0.28	0.28	0.75
24	20	True	j	f	0.3287377499800641	0	-35.0	-34.0	1.0	SE	50	(251, 251)	0.28	0.28	0.75
24	20	True	f	f	0.3516233339905739	1	-35.0	-36.0	-1.0	NW	50	(251, 251)	0.28	0.28	0.75
24	20	True	f	j	0.4434832499828189	0	-35.0	-40.0	-5.0	SE	50	(251, 251)	0.28	0.28	0.75
24	20	True	j	f	0.2328778750088531	0	-35.0	-30.0	5.0	SE	50	(251, 251)	0.28	0.28	0.75
24	20	True	f	f	0.3631434169947169	1	-35.0	-40.0	-5.0	SE	50	(251, 251)	0.28	0.28	0.75
24	20	True	f	j	0.0274440000066533	0	-35.0	-40.0	-5.0	NW	50	(251, 251)	0.28	0.28	0.75
24	20	True	f	f	0.2343673750001471	1	-35.0	-36.0	-1.0	SE	50	(251, 251)	0.28	0.28	0.75
24	20	True	f	f	0.241397958016023	1	-35.0	-36.0	-1.0	NW	50	(251, 251)	0.28	0.28	0.75
24	20	True	f	j	0.2797274169861339	0	-35.0	-40.0	-5.0	NW	50	(251, 251)	0.28	0.28	0.75
24	20	True	f	f	0.3112652499985415	1	-35.0	-36.0	-1.0	NW	50	(251, 251)	0.28	0.28	0.75
24	20	True	j	f	0.5806895830028225	0	-35.0	-30.0	5.0	SE	50	(251, 251)	0.28	0.28	0.75
24	20	True	f	f	0.3197364170046057	1	-35.0	-36.0	-1.0	NW	50	(251, 251)	0.28	0.28	0.75
24	20	True	f	f	0.7090150830044877	1	-35.0	-36.0	-1.0	SE	50	(251, 251)	0.28	0.28	0.75
24	20	True	f	f	0.4019559580192435	1	-35.0	-40.0	-5.0	SE	50	(251, 251)	0.28	0.28	0.75
24	20	True	j	f	0.3590071250218898	0	-35.0	-34.0	1.0	NW	50	(251, 251)	0.28	0.28	0.75
24	20	True	j	f	0.0539732920005917	0	-35.0	-34.0	1.0	NW	50	(251, 251)	0.28	0.28	0.75
24	20	True	j	f	0.4588568749895785	0	-35.0	-30.0	5.0	SE	50	(251, 251)	0.28	0.28	0.75
24	20	True	j	j	0.2583536249876488	1	-35.0	-34.0	1.0	NW	50	(251, 251)	0.28	0.28	0.75
24	20	True	f	j	0.4160877920221537	0	-35.0	-40.0	-5.0	SE	50	(251, 251)	0.28	0.28	0.75
24	20	True	j	j	0.3029514170193579	1	-35.0	-34.0	1.0	NW	50	(251, 251)	0.28	0.28	0.75
24	20	True	f	j	0.499536999996053	0	-35.0	-40.0	-5.0	NW	50	(251, 251)	0.28	0.28	0.75
24	20	True	f	j	0.2687408329802565	0	-35.0	-36.0	-1.0	NW	50	(251, 251)	0.28	0.28	0.75
24	20	True	f	f	0.3261395420122426	1	-35.0	-40.0	-5.0	NW	50	(251, 251)	0.28	0.28	0.75
24	20	True	f	f	0.4073753329867031	1	-35.0	-40.0	-5.0	SE	50	(251, 251)	0.28	0.28	0.75
24	20	True	f	f	0.2657175839995034	1	-35.0	-36.0	-1.0	SE	50	(251, 251)	0.28	0.28	0.75
24	20	True	f	f	0.134872208989691	1	-35.0	-40.0	-5.0	SE	50	(251, 251)	0.28	0.28	0.75
24	20	True	f	f	0.2418262080173008	1	-35.0	-36.0	-1.0	NW	50	(251, 251)	0.28	0.28	0.75
24	20	True	j	f	0.2999024169985205	0	-35.0	-34.0	1.0	SE	50	(251, 251)	0.28	0.28	0.75
24	20	True	j	j	1.4291044160199815	1	-35.0	-30.0	5.0	NW	50	(251, 251)	0.28	0.28	0.75
24	20	True	f	j	0.3466863750072662	0	-35.0	-36.0	-1.0	NW	50	(251, 251)	0.28	0.28	0.75
24	20	True	f	f	0.3393882910022512	1	-35.0	-36.0	-1.0	SE	50	(251, 251)	0.28	0.28	0.75
24	20	True	j	f	0.601074415986659	0	-35.0	-30.0	5.0	NW	50	(251, 251)	0.28	0.28	0.75
24	20	True	j	f	0.1222120839811395	0	-35.0	-34.0	1.0	SE	50	(251, 251)	0.28	0.28	0.75
24	20	True	f	j	0.487420249992283	0	-35.0	-36.0	-1.0	NW	50	(251, 251)	0.28	0.28	0.75
24	20	True	j	f	0.2755233340139966	0	-35.0	-30.0	5.0	SE	50	(251, 251)	0.28	0.28	0.75
24	20	True	j	j	0.4357096659950912	1	-35.0	-34.0	1.0	SE	50	(251, 251)	0.28	0.28	0.75
24	20	True	f	f	1.5457527919788845	1	-35.0	-36.0	-1.0	NW	50	(251, 251)	0.28	0.28	0.75
24	20	True	f	j	1.9844276669900864	0	-35.0	-40.0	-5.0	SE	50	(251, 251)	0.28	0.28	0.75
24	20	True	f	f	0.1896101669990457	1	-35.0	-36.0	-1.0	SE	50	(251, 251)	0.28	0.28	0.75
24	20	True	f	f	0.467776417004643	1	-35.0	-36.0	-1.0	SE	50	(251, 251)	0.28	0.28	0.75
24	20	True	j	f	0.253303584002424	0	-35.0	-34.0	1.0	SE	50	(251, 251)	0.28	0.28	0.75
24	20	True	f	f	0.3131152079731691	1	-35.0	-36.0	-1.0	SE	50	(251, 251)	0.28	0.28	0.75
24	20	True	f	j	0.3159617920173332	0	-35.0	-40.0	-5.0	NW	50	(251, 251)	0.28	0.28	0.75
24	20	True	f	f	0.3832413330092095	1	-35.0	-40.0	-5.0	NW	50	(251, 251)	0.28	0.28	0.75
24	20	True	f	f	0.1225787909934297	1	-35.0	-36.0	-1.0	NW	50	(251, 251)	0.28	0.28	0.75
24	20	True	j	f	0.1494782920053694	0	-35.0	-34.0	1.0	NW	50	(251, 251)	0.28	0.28	0.75
24	20	True	f	j	0.1317703330132644	0	-35.0	-40.0	-5.0	NW	50	(251, 251)	0.28	0.28	0.75
24	20	True	j	j	0.1482966250041499	1	-35.0	-34.0	1.0	SE	50	(251, 251)	0.28	0.28	0.75
24	20	True	j	j	0.2756130000052508	1	-35.0	-34.0	1.0	SE	50	(251, 251)	0.28	0.28	0.75
24	20	True	f	j	0.1843855000042822	0	-35.0	-36.0	-1.0	SE	50	(251, 251)	0.28	0.28	0.75
24	20	True	f	j	0.0891427500173449	0	-35.0	-36.0	-1.0	SE	50	(251, 251)	0.28	0.28	0.75
24	20	True	j	f	0.2251202919869683	0	-35.0	-30.0	5.0	SE	50	(251, 251)	0.28	0.28	0.75
24	20	True	j	j	0.1696372909937054	1	-35.0	-34.0	1.0	SE	50	(251, 251)	0.28	0.28	0.75
24	20	True	j	j	0.3198173329874407	1	-35.0	-30.0	5.0	NW	50	(251, 251)	0.28	0.28	0.75
24	20	True	f	j	0.3066995829867665	0	-35.0	-40.0	-5.0	SE	50	(251, 251)	0.28	0.28	0.75
24	20	True	f	f	0.0046834579843562	1	-35.0	-40.0	-5.0	NW	50	(251, 251)	0.28	0.28	0.75
24	20	True	j	f	0.3916464999783784	0	-35.0	-30.0	5.0	NW	50	(251, 251)	0.28	0.28	0.75
24	20	True	f	j	0.1791864999977406	0	-35.0	-36.0	-1.0	SE	50	(251, 251)	0.28	0.28	0.75
24	20	True	f	f	0.1922221670101862	1	-35.0	-40.0	-5.0	SE	50	(251, 251)	0.28	0.28	0.75
24	20	True	j	f	0.1683523329847958	0	-35.0	-34.0	1.0	NW	50	(251, 251)	0.28	0.28	0.75
24	20	True	f	j	0.2865199170191772	0	-35.0	-40.0	-5.0	NW	50	(251, 251)	0.28	0.28	0.75
24	20	True	j	j	0.2658265420177486	1	-35.0	-30.0	5.0	NW	50	(251, 251)	0.28	0.28	0.75
24	20	True	j	f	0.4308908749953843	0	-35.0	-34.0	1.0	SE	50	(251, 251)	0.28	0.28	0.75
