# Supplementary material for: The curriculum effect in visual learning: The role of readout dimensionality
Source: PLoS Comput Biol. 2026 Jul 24;22(7):e1014553. doi: 10.1371/journal.pcbi.1014553 (PMC13432104; doi:10.1371/journal.pcbi.1014553)
Supplement: S1 Data — (ZIP) [file pcbi.1014553.s009.zip › Data_Final_for_Repository/Shuffled_subjects/Additional_15/Subject024/20250718_Subject024_SHUFFLED_Day_5.csv]

Participant ID	Age	Train	Correct Response	Response	Response time (s)	Correct	Reference Angle (deg)	Orientation (deg)	Angle Separation (deg)	Corner	Viewing Distance (cm)	Stimulus Size (px)	Fixation Time	Probe Time	Cue Time
24	20	False	f	f	0.2412825420033186	1	55.0	54.0	-1.0	SW	50	(251, 251)	0.28	0.28	0.75
24	20	False	f	j	0.411909457994625	0	55.0	54.0	-1.0	NE	50	(251, 251)	0.28	0.28	0.75
24	20	False	f	j	0.844061582989525	0	55.0	54.0	-1.0	NE	50	(251, 251)	0.28	0.28	0.75
24	20	False	j	j	1.0316105000092648	1	55.0	56.0	1.0	NE	50	(251, 251)	0.28	0.28	0.75
24	20	False	f	j	0.0521703749836888	0	55.0	54.0	-1.0	SW	50	(251, 251)	0.28	0.28	0.75
24	20	False	j	f	0.1554364590265322	0	55.0	56.0	1.0	NE	50	(251, 251)	0.28	0.28	0.75
24	20	False	f	j	0.097767917002784	0	55.0	54.0	-1.0	SW	50	(251, 251)	0.28	0.28	0.75
24	20	False	j	f	0.3752915000077337	0	55.0	56.0	1.0	NE	50	(251, 251)	0.28	0.28	0.75
24	20	False	f	f	1.873033250012668	1	55.0	54.0	-1.0	SW	50	(251, 251)	0.28	0.28	0.75
24	20	False	f	j	4.462603541003773	0	55.0	54.0	-1.0	NE	50	(251, 251)	0.28	0.28	0.75
24	20	False	j	f	1.7753179160063155	0	55.0	56.0	1.0	NE	50	(251, 251)	0.28	0.28	0.75
24	20	False	j	j	0.7791908330109436	1	55.0	56.0	1.0	SW	50	(251, 251)	0.28	0.28	0.75
24	20	False	j	j	0.9411686249950436	1	55.0	56.0	1.0	NE	50	(251, 251)	0.28	0.28	0.75
24	20	False	j	f	2.372548207989894	0	55.0	56.0	1.0	SW	50	(251, 251)	0.28	0.28	0.75
24	20	False	j	f	0.5773064999957569	0	55.0	56.0	1.0	NE	50	(251, 251)	0.28	0.28	0.75
24	20	False	j	f	0.0656360420107375	0	55.0	56.0	1.0	NE	50	(251, 251)	0.28	0.28	0.75
24	20	False	f	j	0.0246620409889146	0	55.0	54.0	-1.0	SW	50	(251, 251)	0.28	0.28	0.75
24	20	False	f	f	0.5768663329945412	1	55.0	54.0	-1.0	SW	50	(251, 251)	0.28	0.28	0.75
24	20	False	j	j	0.2333930419990793	1	55.0	56.0	1.0	SW	50	(251, 251)	0.28	0.28	0.75
24	20	False	j	f	0.4272065830009524	0	55.0	56.0	1.0	SW	50	(251, 251)	0.28	0.28	0.75
24	20	False	f	j	1.2943508330208715	0	55.0	54.0	-1.0	NE	50	(251, 251)	0.28	0.28	0.75
24	20	False	j	f	0.8546191250206903	0	55.0	56.0	1.0	SW	50	(251, 251)	0.28	0.28	0.75
24	20	False	j	j	1.0863688749959692	1	55.0	56.0	1.0	NE	50	(251, 251)	0.28	0.28	0.75
24	20	False	j	f	1.9895826659922025	0	55.0	56.0	1.0	NE	50	(251, 251)	0.28	0.28	0.75
24	20	False	j	f	0.9258700420032256	0	55.0	56.0	1.0	SW	50	(251, 251)	0.28	0.28	0.75
24	20	False	j	j	2.0024660420021974	1	55.0	56.0	1.0	NE	50	(251, 251)	0.28	0.28	0.75
24	20	False	j	j	1.494388582999818	1	55.0	56.0	1.0	NE	50	(251, 251)	0.28	0.28	0.75
24	20	False	j	f	1.7983732499997132	0	55.0	56.0	1.0	SW	50	(251, 251)	0.28	0.28	0.75
24	20	False	j	f	0.8853319590270985	0	55.0	56.0	1.0	NE	50	(251, 251)	0.28	0.28	0.75
24	20	False	j	f	0.3835182920156512	0	55.0	56.0	1.0	SW	50	(251, 251)	0.28	0.28	0.75
24	20	False	f	j	1.692973041004734	0	55.0	54.0	-1.0	SW	50	(251, 251)	0.28	0.28	0.75
24	20	False	f	j	1.0295342500030529	0	55.0	54.0	-1.0	NE	50	(251, 251)	0.28	0.28	0.75
24	20	False	f	f	1.356568499992136	1	55.0	54.0	-1.0	SW	50	(251, 251)	0.28	0.28	0.75
24	20	False	f	j	0.4667076250188984	0	55.0	54.0	-1.0	SW	50	(251, 251)	0.28	0.28	0.75
24	20	False	j	f	1.1769073749892414	0	55.0	56.0	1.0	SW	50	(251, 251)	0.28	0.28	0.75
24	20	False	j	j	0.9260402499930932	1	55.0	56.0	1.0	SW	50	(251, 251)	0.28	0.28	0.75
24	20	False	j	f	0.0892675410141237	0	55.0	56.0	1.0	SW	50	(251, 251)	0.28	0.28	0.75
24	20	False	j	j	0.1364631670003291	1	55.0	56.0	1.0	NE	50	(251, 251)	0.28	0.28	0.75
24	20	False	f	f	0.2398973749950528	1	55.0	54.0	-1.0	NE	50	(251, 251)	0.28	0.28	0.75
24	20	False	j	j	0.6487658339901827	1	55.0	56.0	1.0	SW	50	(251, 251)	0.28	0.28	0.75
24	20	False	f	j	0.1554465000226628	0	55.0	54.0	-1.0	SW	50	(251, 251)	0.28	0.28	0.75
24	20	False	f	j	0.5700657919805963	0	55.0	54.0	-1.0	SW	50	(251, 251)	0.28	0.28	0.75
24	20	False	f	j	1.882118499983335	0	55.0	54.0	-1.0	SW	50	(251, 251)	0.28	0.28	0.75
24	20	False	j	j	0.6697348340239841	1	55.0	56.0	1.0	SW	50	(251, 251)	0.28	0.28	0.75
24	20	False	f	f	0.9748335000185762	1	55.0	54.0	-1.0	NE	50	(251, 251)	0.28	0.28	0.75
24	20	False	f	f	0.3636405829747673	1	55.0	54.0	-1.0	NE	50	(251, 251)	0.28	0.28	0.75
24	20	False	j	j	0.0052961249893996	1	55.0	56.0	1.0	SW	50	(251, 251)	0.28	0.28	0.75
24	20	False	j	j	0.3603033750259783	1	55.0	56.0	1.0	SW	50	(251, 251)	0.28	0.28	0.75
24	20	False	f	f	0.1025578340049833	1	55.0	54.0	-1.0	SW	50	(251, 251)	0.28	0.28	0.75
24	20	False	j	f	0.2916827090084553	0	55.0	56.0	1.0	NE	50	(251, 251)	0.28	0.28	0.75
24	20	False	f	j	0.4099881250003818	0	55.0	54.0	-1.0	SW	50	(251, 251)	0.28	0.28	0.75
24	20	False	j	j	0.4918831249815412	1	55.0	56.0	1.0	SW	50	(251, 251)	0.28	0.28	0.75
24	20	False	j	j	1.8097555829735936	1	55.0	56.0	1.0	NE	50	(251, 251)	0.28	0.28	0.75
24	20	False	j	f	1.7527792920009233	0	55.0	56.0	1.0	SW	50	(251, 251)	0.28	0.28	0.75
24	20	False	f	f	0.7513326250191312	1	55.0	54.0	-1.0	NE	50	(251, 251)	0.28	0.28	0.75
24	20	False	j	j	0.05921129102353	1	55.0	56.0	1.0	NE	50	(251, 251)	0.28	0.28	0.75
24	20	False	j	f	2.098742709000362	0	55.0	56.0	1.0	NE	50	(251, 251)	0.28	0.28	0.75
24	20	False	j	f	0.5468576250132173	0	55.0	56.0	1.0	SW	50	(251, 251)	0.28	0.28	0.75
24	20	False	j	j	0.2615417500201147	1	55.0	56.0	1.0	NE	50	(251, 251)	0.28	0.28	0.75
24	20	False	f	f	1.4628123750153463	1	55.0	54.0	-1.0	NE	50	(251, 251)	0.28	0.28	0.75
24	20	False	f	j	7.005498541984707	0	55.0	54.0	-1.0	SW	50	(251, 251)	0.28	0.28	0.75
24	20	False	j	f	1.722890125005506	0	55.0	56.0	1.0	NE	50	(251, 251)	0.28	0.28	0.75
24	20	False	j	f	0.6559305419796146	0	55.0	56.0	1.0	SW	50	(251, 251)	0.28	0.28	0.75
24	20	False	f	j	1.163671999995131	0	55.0	54.0	-1.0	NE	50	(251, 251)	0.28	0.28	0.75
24	20	False	f	f	2.63128429101198	1	55.0	54.0	-1.0	SW	50	(251, 251)	0.28	0.28	0.75
24	20	False	j	j	1.246532749995822	1	55.0	56.0	1.0	SW	50	(251, 251)	0.28	0.28	0.75
24	20	False	j	f	1.0919830829952843	0	55.0	56.0	1.0	SW	50	(251, 251)	0.28	0.28	0.75
24	20	False	j	f	10.000296333018923	0	55.0	56.0	1.0	SW	50	(251, 251)	0.28	0.28	0.75
24	20	False	f	j	1.4564139589783736	0	55.0	54.0	-1.0	NE	50	(251, 251)	0.28	0.28	0.75
24	20	False	j	j	8.254787999991095	1	55.0	56.0	1.0	NE	50	(251, 251)	0.28	0.28	0.75
24	20	False	f	f	1.170096374989953	1	55.0	54.0	-1.0	SW	50	(251, 251)	0.28	0.28	0.75
24	20	False	j	f	0.5693692920031026	0	55.0	56.0	1.0	NE	50	(251, 251)	0.28	0.28	0.75
24	20	False	j	f	3.5964248750242405	0	55.0	56.0	1.0	NE	50	(251, 251)	0.28	0.28	0.75
24	20	False	j	f	0.0654237499984446	0	55.0	56.0	1.0	SW	50	(251, 251)	0.28	0.28	0.75
24	20	False	j	f	2.19094629198662	0	55.0	56.0	1.0	NE	50	(251, 251)	0.28	0.28	0.75
24	20	False	f	j	2.1158703330147546	0	55.0	54.0	-1.0	NE	50	(251, 251)	0.28	0.28	0.75
24	20	False	j	f	0.5458584169973619	0	55.0	56.0	1.0	SW	50	(251, 251)	0.28	0.28	0.75
24	20	False	f	f	0.9250854159763549	1	55.0	54.0	-1.0	NE	50	(251, 251)	0.28	0.28	0.75
24	20	False	j	f	3.2960261669941247	0	55.0	56.0	1.0	SW	50	(251, 251)	0.28	0.28	0.75
24	20	False	f	j	0.3372101660061162	0	55.0	54.0	-1.0	SW	50	(251, 251)	0.28	0.28	0.75
24	20	False	f	f	0.9301848750037608	1	55.0	54.0	-1.0	NE	50	(251, 251)	0.28	0.28	0.75
24	20	False	f	f	1.9409215839987155	1	55.0	54.0	-1.0	NE	50	(251, 251)	0.28	0.28	0.75
24	20	False	j	f	0.0046791670029051	0	55.0	56.0	1.0	NE	50	(251, 251)	0.28	0.28	0.75
24	20	False	f	f	0.3726143749954644	1	55.0	54.0	-1.0	SW	50	(251, 251)	0.28	0.28	0.75
24	20	False	j	f	0.3490708339959383	0	55.0	56.0	1.0	NE	50	(251, 251)	0.28	0.28	0.75
24	20	False	f	f	1.4055773750005756	1	55.0	54.0	-1.0	NE	50	(251, 251)	0.28	0.28	0.75
24	20	False	j	f	0.5915608330105897	0	55.0	56.0	1.0	NE	50	(251, 251)	0.28	0.28	0.75
24	20	False	j	j	2.665741915989201	1	55.0	56.0	1.0	SW	50	(251, 251)	0.28	0.28	0.75
24	20	False	j	f	1.3558400420006365	0	55.0	56.0	1.0	SW	50	(251, 251)	0.28	0.28	0.75
24	20	False	j	f	1.0461625419848133	0	55.0	56.0	1.0	SW	50	(251, 251)	0.28	0.28	0.75
24	20	False	f	f	0.7340752499876544	1	55.0	54.0	-1.0	NE	50	(251, 251)	0.28	0.28	0.75
24	20	False	f	j	3.65434258399182	0	55.0	54.0	-1.0	NE	50	(251, 251)	0.28	0.28	0.75
24	20	False	j	f	2.605586833000416	0	55.0	56.0	1.0	SW	50	(251, 251)	0.28	0.28	0.75
24	20	False	f	j	1.5173019169887991	0	55.0	54.0	-1.0	NE	50	(251, 251)	0.28	0.28	0.75
24	20	False	j	f	2.322397041018121	0	55.0	56.0	1.0	NE	50	(251, 251)	0.28	0.28	0.75
24	20	False	j	f	0.5605337080196477	0	55.0	56.0	1.0	NE	50	(251, 251)	0.28	0.28	0.75
24	20	False	f	f	1.158798999997089	1	55.0	54.0	-1.0	NE	50	(251, 251)	0.28	0.28	0.75
24	20	False	j	f	2.867213083984097	0	55.0	56.0	1.0	SW	50	(251, 251)	0.28	0.28	0.75
24	20	False	f	j	4.201325666974299	0	55.0	54.0	-1.0	NE	50	(251, 251)	0.28	0.28	0.75
24	20	False	j	j	2.8354129170184024	1	55.0	56.0	1.0	NE	50	(251, 251)	0.28	0.28	0.75
24	20	False	f	j	1.7287579579860903	0	55.0	54.0	-1.0	NE	50	(251, 251)	0.28	0.28	0.75
24	20	False	f	f	0.8677231250039767	1	55.0	54.0	-1.0	SW	50	(251, 251)	0.28	0.28	0.75
24	20	False	f	j	0.7511383329983801	0	55.0	54.0	-1.0	SW	50	(251, 251)	0.28	0.28	0.75
24	20	False	j	f	1.6790102920203935	0	55.0	56.0	1.0	NE	50	(251, 251)	0.28	0.28	0.75
24	20	False	f	j	0.0356715420202817	0	55.0	54.0	-1.0	SW	50	(251, 251)	0.28	0.28	0.75
24	20	False	f	j	1.336610499973176	0	55.0	54.0	-1.0	NE	50	(251, 251)	0.28	0.28	0.75
24	20	False	j	j	0.6225723329989705	1	55.0	56.0	1.0	NE	50	(251, 251)	0.28	0.28	0.75
24	20	False	f	f	1.166318208008306	1	55.0	54.0	-1.0	SW	50	(251, 251)	0.28	0.28	0.75
24	20	False	j	f	0.2784818329964764	0	55.0	56.0	1.0	NE	50	(251, 251)	0.28	0.28	0.75
24	20	False	j	j	0.5592307909973897	1	55.0	56.0	1.0	SW	50	(251, 251)	0.28	0.28	0.75
24	20	False	f	j	0.4203178750176448	0	55.0	54.0	-1.0	NE	50	(251, 251)	0.28	0.28	0.75
24	20	False	f	j	0.9235498330090196	0	55.0	54.0	-1.0	SW	50	(251, 251)	0.28	0.28	0.75
24	20	False	f	j	2.0378233329975046	0	55.0	54.0	-1.0	SW	50	(251, 251)	0.28	0.28	0.75
24	20	False	f	j	1.0313321669818831	0	55.0	54.0	-1.0	SW	50	(251, 251)	0.28	0.28	0.75
24	20	False	j	j	0.4312313330010511	1	55.0	56.0	1.0	SW	50	(251, 251)	0.28	0.28	0.75
24	20	False	j	j	0.3139898340159561	1	55.0	56.0	1.0	SW	50	(251, 251)	0.28	0.28	0.75
24	20	False	f	j	0.7071547090017702	0	55.0	54.0	-1.0	NE	50	(251, 251)	0.28	0.28	0.75
24	20	False	f	f	0.2906958329840563	1	55.0	54.0	-1.0	NE	50	(251, 251)	0.28	0.28	0.75
24	20	False	j	f	0.8739874169987161	0	55.0	56.0	1.0	SW	50	(251, 251)	0.28	0.28	0.75
24	20	False	j	j	1.1382055830035824	1	55.0	56.0	1.0	SW	50	(251, 251)	0.28	0.28	0.75
24	20	False	j	j	0.6908063750015572	1	55.0	56.0	1.0	SW	50	(251, 251)	0.28	0.28	0.75
24	20	False	j	j	0.8608839590160642	1	55.0	56.0	1.0	NE	50	(251, 251)	0.28	0.28	0.75
24	20	False	f	j	0.2737423749931622	0	55.0	54.0	-1.0	SW	50	(251, 251)	0.28	0.28	0.75
24	20	False	j	f	0.0654209170024842	0	55.0	56.0	1.0	SW	50	(251, 251)	0.28	0.28	0.75
24	20	False	f	j	0.2867818750091828	0	55.0	54.0	-1.0	SW	50	(251, 251)	0.28	0.28	0.75
24	20	False	f	j	0.293285374995321	0	55.0	54.0	-1.0	NE	50	(251, 251)	0.28	0.28	0.75
24	20	False	j	f	0.3914830420108046	0	55.0	56.0	1.0	SW	50	(251, 251)	0.28	0.28	0.75
24	20	False	f	j	0.4190365000104066	0	55.0	54.0	-1.0	SW	50	(251, 251)	0.28	0.28	0.75
24	20	False	f	f	2.1918102499912493	1	55.0	54.0	-1.0	SW	50	(251, 251)	0.28	0.28	0.75
24	20	False	j	j	0.4110589160118252	1	55.0	56.0	1.0	SW	50	(251, 251)	0.28	0.28	0.75
24	20	False	j	j	0.5883194160123821	1	55.0	56.0	1.0	NE	50	(251, 251)	0.28	0.28	0.75
24	20	False	j	j	0.9959125000168568	1	55.0	56.0	1.0	SW	50	(251, 251)	0.28	0.28	0.75
24	20	False	j	f	0.8087847920251079	0	55.0	56.0	1.0	NE	50	(251, 251)	0.28	0.28	0.75
24	20	False	j	f	0.9152162090176716	0	55.0	56.0	1.0	NE	50	(251, 251)	0.28	0.28	0.75
24	20	False	f	j	0.2457702079846058	0	55.0	54.0	-1.0	SW	50	(251, 251)	0.28	0.28	0.75
24	20	False	j	j	2.1173354579950683	1	55.0	56.0	1.0	NE	50	(251, 251)	0.28	0.28	0.75
24	20	False	j	f	1.3683807920024265	0	55.0	56.0	1.0	SW	50	(251, 251)	0.28	0.28	0.75
24	20	False	f	j	2.829547291999916	0	55.0	54.0	-1.0	NE	50	(251, 251)	0.28	0.28	0.75
24	20	False	j	f	0.3511852920055389	0	55.0	56.0	1.0	NE	50	(251, 251)	0.28	0.28	0.75
24	20	False	f	f	0.0050559169903863	1	55.0	54.0	-1.0	NE	50	(251, 251)	0.28	0.28	0.75
24	20	False	f	f	0.0023523750132881	1	55.0	54.0	-1.0	NE	50	(251, 251)	0.28	0.28	0.75
24	20	False	j	j	0.2989441659883596	1	55.0	56.0	1.0	SW	50	(251, 251)	0.28	0.28	0.75
24	20	False	f	j	0.5324859579850454	0	55.0	54.0	-1.0	NE	50	(251, 251)	0.28	0.28	0.75
24	20	False	j	j	0.1364228330203332	1	55.0	56.0	1.0	SW	50	(251, 251)	0.28	0.28	0.75
24	20	False	f	j	0.1007934579974971	0	55.0	54.0	-1.0	SW	50	(251, 251)	0.28	0.28	0.75
24	20	False	f	j	0.87091508298181	0	55.0	54.0	-1.0	SW	50	(251, 251)	0.28	0.28	0.75
24	20	False	f	f	1.4417207499791402	1	55.0	54.0	-1.0	NE	50	(251, 251)	0.28	0.28	0.75
24	20	False	j	j	0.5191848750109784	1	55.0	56.0	1.0	SW	50	(251, 251)	0.28	0.28	0.75
24	20	False	f	j	0.1098767920047976	0	55.0	54.0	-1.0	SW	50	(251, 251)	0.28	0.28	0.75
24	20	False	f	f	0.1668727079813834	1	55.0	54.0	-1.0	NE	50	(251, 251)	0.28	0.28	0.75
24	20	False	f	j	0.863450125005329	0	55.0	54.0	-1.0	SW	50	(251, 251)	0.28	0.28	0.75
24	20	False	f	j	9.286966874991776	0	55.0	54.0	-1.0	NE	50	(251, 251)	0.28	0.28	0.75
24	20	False	j	j	0.5933428750140592	1	55.0	56.0	1.0	SW	50	(251, 251)	0.28	0.28	0.75
24	20	False	j	j	0.2369223749847151	1	55.0	56.0	1.0	SW	50	(251, 251)	0.28	0.28	0.75
24	20	False	f	j	1.2624862910015509	0	55.0	54.0	-1.0	SW	50	(251, 251)	0.28	0.28	0.75
24	20	False	f	f	0.2033877499925438	1	55.0	54.0	-1.0	NE	50	(251, 251)	0.28	0.28	0.75
24	20	False	f	j	1.731937333999667	0	55.0	54.0	-1.0	NE	50	(251, 251)	0.28	0.28	0.75
24	20	False	j	j	0.3700673750136047	1	55.0	56.0	1.0	SW	50	(251, 251)	0.28	0.28	0.75
24	20	False	f	f	1.226027249998879	1	55.0	54.0	-1.0	NE	50	(251, 251)	0.28	0.28	0.75
24	20	False	j	j	0.3657944170117844	1	55.0	56.0	1.0	SW	50	(251, 251)	0.28	0.28	0.75
24	20	False	j	j	0.6606632499897387	1	55.0	56.0	1.0	SW	50	(251, 251)	0.28	0.28	0.75
24	20	False	j	f	2.880360250012018	0	55.0	56.0	1.0	NE	50	(251, 251)	0.28	0.28	0.75
24	20	False	j	f	0.1975857499928679	0	55.0	56.0	1.0	NE	50	(251, 251)	0.28	0.28	0.75
24	20	False	j	j	0.3424612920207437	1	55.0	56.0	1.0	SW	50	(251, 251)	0.28	0.28	0.75
24	20	False	f	j	0.2589443339966237	0	55.0	54.0	-1.0	NE	50	(251, 251)	0.28	0.28	0.75
24	20	False	f	j	0.2368748750013765	0	55.0	54.0	-1.0	SW	50	(251, 251)	0.28	0.28	0.75
24	20	False	j	j	0.3665031249984167	1	55.0	56.0	1.0	SW	50	(251, 251)	0.28	0.28	0.75
24	20	False	j	j	0.1658250000036787	1	55.0	56.0	1.0	NE	50	(251, 251)	0.28	0.28	0.75
24	20	False	j	j	1.1734021670126822	1	55.0	56.0	1.0	SW	50	(251, 251)	0.28	0.28	0.75
24	20	False	j	j	0.1551092920126393	1	55.0	56.0	1.0	NE	50	(251, 251)	0.28	0.28	0.75
24	20	False	f	j	0.5392983329948038	0	55.0	54.0	-1.0	SW	50	(251, 251)	0.28	0.28	0.75
24	20	False	j	j	0.606877042009728	1	55.0	56.0	1.0	SW	50	(251, 251)	0.28	0.28	0.75
24	20	False	f	j	0.0260927909985184	0	55.0	54.0	-1.0	NE	50	(251, 251)	0.28	0.28	0.75
24	20	False	j	j	0.5842615000146907	1	55.0	56.0	1.0	NE	50	(251, 251)	0.28	0.28	0.75
24	20	False	f	j	0.6852784579969011	0	55.0	54.0	-1.0	NE	50	(251, 251)	0.28	0.28	0.75
24	20	False	j	j	0.1648499580041971	1	55.0	56.0	1.0	SW	50	(251, 251)	0.28	0.28	0.75
24	20	False	f	j	0.4810193330049515	0	55.0	54.0	-1.0	NE	50	(251, 251)	0.28	0.28	0.75
24	20	False	j	j	0.291289582994068	1	55.0	56.0	1.0	NE	50	(251, 251)	0.28	0.28	0.75
24	20	False	f	j	0.5057085000153165	0	55.0	54.0	-1.0	SW	50	(251, 251)	0.28	0.28	0.75
24	20	False	j	j	0.5823118749831337	1	55.0	56.0	1.0	SW	50	(251, 251)	0.28	0.28	0.75
24	20	False	j	j	1.5083286250010133	1	55.0	56.0	1.0	SW	50	(251, 251)	0.28	0.28	0.75
24	20	False	j	j	0.0754275830113329	1	55.0	56.0	1.0	NE	50	(251, 251)	0.28	0.28	0.75
24	20	False	j	j	0.452348416991299	1	55.0	56.0	1.0	SW	50	(251, 251)	0.28	0.28	0.75
24	20	False	j	j	2.001940416987054	1	55.0	56.0	1.0	NE	50	(251, 251)	0.28	0.28	0.75
24	20	False	f	j	0.3330757910152897	0	55.0	54.0	-1.0	NE	50	(251, 251)	0.28	0.28	0.75
24	20	False	j	j	2.296908916992834	1	55.0	56.0	1.0	SW	50	(251, 251)	0.28	0.28	0.75
24	20	False	f	j	0.8533862920012325	0	55.0	54.0	-1.0	SW	50	(251, 251)	0.28	0.28	0.75
24	20	False	j	j	0.7154840000148397	1	55.0	56.0	1.0	SW	50	(251, 251)	0.28	0.28	0.75
24	20	False	f	f	1.4208198339911178	1	55.0	54.0	-1.0	NE	50	(251, 251)	0.28	0.28	0.75
24	20	False	f	j	0.0808149160002358	0	55.0	54.0	-1.0	SW	50	(251, 251)	0.28	0.28	0.75
24	20	False	j	f	0.204188499978045	0	55.0	56.0	1.0	SW	50	(251, 251)	0.28	0.28	0.75
24	20	False	f	j	1.2412939580099192	0	55.0	54.0	-1.0	NE	50	(251, 251)	0.28	0.28	0.75
24	20	False	f	j	0.2331801670079585	0	55.0	54.0	-1.0	SW	50	(251, 251)	0.28	0.28	0.75
24	20	False	f	f	0.5488440000044648	1	55.0	54.0	-1.0	NE	50	(251, 251)	0.28	0.28	0.75
24	20	False	j	j	1.4780533330049366	1	55.0	56.0	1.0	SW	50	(251, 251)	0.28	0.28	0.75
24	20	False	f	f	0.3784558329789433	1	55.0	54.0	-1.0	NE	50	(251, 251)	0.28	0.28	0.75
24	20	False	f	j	0.3992119159956928	0	55.0	54.0	-1.0	NE	50	(251, 251)	0.28	0.28	0.75
24	20	False	f	j	0.3912216669996269	0	55.0	54.0	-1.0	SW	50	(251, 251)	0.28	0.28	0.75
24	20	False	f	f	0.4410812919959426	1	55.0	54.0	-1.0	NE	50	(251, 251)	0.28	0.28	0.75
24	20	False	f	f	0.3645373749895952	1	55.0	54.0	-1.0	NE	50	(251, 251)	0.28	0.28	0.75
24	20	False	f	f	0.0899415419844444	1	55.0	54.0	-1.0	NE	50	(251, 251)	0.28	0.28	0.75
24	20	False	j	f	0.0152061249827966	0	55.0	56.0	1.0	NE	50	(251, 251)	0.28	0.28	0.75
24	20	False	f	f	0.8777287080010865	1	55.0	54.0	-1.0	NE	50	(251, 251)	0.28	0.28	0.75
24	20	False	f	j	1.7010752909991425	0	55.0	54.0	-1.0	SW	50	(251, 251)	0.28	0.28	0.75
24	20	False	j	j	0.3325997499923687	1	55.0	56.0	1.0	SW	50	(251, 251)	0.28	0.28	0.75
24	20	False	f	j	0.1234768329886719	0	55.0	54.0	-1.0	SW	50	(251, 251)	0.28	0.28	0.75
24	20	False	j	j	0.3726050829864107	1	55.0	56.0	1.0	NE	50	(251, 251)	0.28	0.28	0.75
24	20	False	f	j	0.0502940420119557	0	55.0	54.0	-1.0	SW	50	(251, 251)	0.28	0.28	0.75
24	20	False	j	j	1.2280249999894297	1	55.0	56.0	1.0	SW	50	(251, 251)	0.28	0.28	0.75
24	20	False	j	j	0.657671749999281	1	55.0	56.0	1.0	SW	50	(251, 251)	0.28	0.28	0.75
24	20	False	j	f	9.28760883299401	0	55.0	56.0	1.0	NE	50	(251, 251)	0.28	0.28	0.75
24	20	False	f	j	0.130021332995966	0	55.0	54.0	-1.0	SW	50	(251, 251)	0.28	0.28	0.75
24	20	False	j	j	1.2383766670245675	1	55.0	56.0	1.0	SW	50	(251, 251)	0.28	0.28	0.75
24	20	False	j	j	0.1795548340014647	1	55.0	56.0	1.0	SW	50	(251, 251)	0.28	0.28	0.75
24	20	False	f	j	0.0082819999952334	0	55.0	54.0	-1.0	SW	50	(251, 251)	0.28	0.28	0.75
24	20	False	f	f	0.9735819999768864	1	55.0	54.0	-1.0	NE	50	(251, 251)	0.28	0.28	0.75
24	20	False	j	f	2.2135346659924835	0	55.0	56.0	1.0	NE	50	(251, 251)	0.28	0.28	0.75
24	20	False	f	f	1.104995500005316	1	55.0	54.0	-1.0	SW	50	(251, 251)	0.28	0.28	0.75
24	20	False	f	f	0.9398270410019904	1	55.0	54.0	-1.0	NE	50	(251, 251)	0.28	0.28	0.75
24	20	False	f	j	0.1495083329791668	0	55.0	54.0	-1.0	SW	50	(251, 251)	0.28	0.28	0.75
24	20	False	j	f	2.2983059590042103	0	55.0	56.0	1.0	NE	50	(251, 251)	0.28	0.28	0.75
24	20	False	f	f	2.1750982500088867	1	55.0	54.0	-1.0	NE	50	(251, 251)	0.28	0.28	0.75
24	20	False	f	j	2.147357124980772	0	55.0	54.0	-1.0	SW	50	(251, 251)	0.28	0.28	0.75
24	20	False	j	j	1.1266856250003912	1	55.0	56.0	1.0	SW	50	(251, 251)	0.28	0.28	0.75
24	20	False	f	f	0.0747214579896535	1	55.0	54.0	-1.0	NE	50	(251, 251)	0.28	0.28	0.75
24	20	False	j	f	0.0921265409851912	0	55.0	56.0	1.0	NE	50	(251, 251)	0.28	0.28	0.75
24	20	False	f	j	1.3136557079851627	0	55.0	54.0	-1.0	NE	50	(251, 251)	0.28	0.28	0.75
24	20	False	j	j	0.5894765830016695	1	55.0	56.0	1.0	NE	50	(251, 251)	0.28	0.28	0.75
24	20	False	f	j	1.323345833981875	0	55.0	54.0	-1.0	SW	50	(251, 251)	0.28	0.28	0.75
24	20	False	f	f	1.045282875013072	1	55.0	54.0	-1.0	NE	50	(251, 251)	0.28	0.28	0.75
24	20	False	j	f	0.500497541972436	0	55.0	56.0	1.0	NE	50	(251, 251)	0.28	0.28	0.75
24	20	False	j	f	0.6963602909818292	0	55.0	56.0	1.0	NE	50	(251, 251)	0.28	0.28	0.75
24	20	False	j	f	0.4019263339869212	0	55.0	56.0	1.0	NE	50	(251, 251)	0.28	0.28	0.75
24	20	False	f	j	0.4268009999941569	0	55.0	54.0	-1.0	SW	50	(251, 251)	0.28	0.28	0.75
24	20	False	f	j	0.8278452919912525	0	55.0	54.0	-1.0	NE	50	(251, 251)	0.28	0.28	0.75
24	20	False	j	f	0.4919194169924594	0	55.0	56.0	1.0	SW	50	(251, 251)	0.28	0.28	0.75
24	20	False	f	j	1.7701601669832598	0	55.0	54.0	-1.0	NE	50	(251, 251)	0.28	0.28	0.75
24	20	False	f	f	2.159870333998697	1	55.0	54.0	-1.0	NE	50	(251, 251)	0.28	0.28	0.75
24	20	False	j	j	2.8669339999905787	1	55.0	56.0	1.0	NE	50	(251, 251)	0.28	0.28	0.75
24	20	False	f	j	0.0994718330039177	0	55.0	54.0	-1.0	SW	50	(251, 251)	0.28	0.28	0.75
24	20	False	f	j	0.3184714579838328	0	55.0	54.0	-1.0	SW	50	(251, 251)	0.28	0.28	0.75
24	20	False	f	j	0.9755257920187432	0	55.0	54.0	-1.0	SW	50	(251, 251)	0.28	0.28	0.75
24	20	False	f	f	1.9265077080053743	1	55.0	54.0	-1.0	SW	50	(251, 251)	0.28	0.28	0.75
24	20	False	f	f	0.5642443339747842	1	55.0	54.0	-1.0	SW	50	(251, 251)	0.28	0.28	0.75
24	20	False	f	j	0.2168986249889712	0	55.0	54.0	-1.0	NE	50	(251, 251)	0.28	0.28	0.75
24	20	False	f	j	1.445893458003411	0	55.0	54.0	-1.0	SW	50	(251, 251)	0.28	0.28	0.75
24	20	False	f	f	0.8505566669919062	1	55.0	54.0	-1.0	NE	50	(251, 251)	0.28	0.28	0.75
24	20	False	j	f	0.5559848750126548	0	55.0	56.0	1.0	NE	50	(251, 251)	0.28	0.28	0.75
24	20	False	j	j	0.5458766249939799	1	55.0	56.0	1.0	SW	50	(251, 251)	0.28	0.28	0.75
24	20	False	j	f	0.9969082089955918	0	55.0	56.0	1.0	SW	50	(251, 251)	0.28	0.28	0.75
24	20	False	j	f	0.4263416250178125	0	55.0	56.0	1.0	NE	50	(251, 251)	0.28	0.28	0.75
24	20	False	f	j	0.2251936660031788	0	55.0	54.0	-1.0	SW	50	(251, 251)	0.28	0.28	0.75
24	20	False	f	f	0.5685725410003215	1	55.0	54.0	-1.0	NE	50	(251, 251)	0.28	0.28	0.75
24	20	False	f	j	0.0445382079924456	0	55.0	54.0	-1.0	SW	50	(251, 251)	0.28	0.28	0.75
24	20	False	j	f	0.0289920000068377	0	55.0	56.0	1.0	NE	50	(251, 251)	0.28	0.28	0.75
24	20	False	j	j	0.5248838340048678	1	55.0	56.0	1.0	SW	50	(251, 251)	0.28	0.28	0.75
24	20	False	f	j	0.2090693329810165	0	55.0	54.0	-1.0	SW	50	(251, 251)	0.28	0.28	0.75
24	20	False	j	f	0.9671609579818324	0	55.0	56.0	1.0	NE	50	(251, 251)	0.28	0.28	0.75
24	20	False	j	j	0.0920713750238064	1	55.0	56.0	1.0	SW	50	(251, 251)	0.28	0.28	0.75
24	20	False	j	f	0.0935255409858655	0	55.0	56.0	1.0	NE	50	(251, 251)	0.28	0.28	0.75
24	20	False	f	j	1.166716332983924	0	55.0	54.0	-1.0	SW	50	(251, 251)	0.28	0.28	0.75
24	20	False	j	j	0.2899353749817237	1	55.0	56.0	1.0	SW	50	(251, 251)	0.28	0.28	0.75
24	20	False	f	f	0.1015828749805223	1	55.0	54.0	-1.0	NE	50	(251, 251)	0.28	0.28	0.75
24	20	False	f	j	0.5809514169814065	0	55.0	54.0	-1.0	SW	50	(251, 251)	0.28	0.28	0.75
24	20	False	j	f	0.7233830000041053	0	55.0	56.0	1.0	SW	50	(251, 251)	0.28	0.28	0.75
24	20	False	f	j	0.1996554590004962	0	55.0	54.0	-1.0	SW	50	(251, 251)	0.28	0.28	0.75
24	20	False	f	f	0.448779291997198	1	55.0	54.0	-1.0	NE	50	(251, 251)	0.28	0.28	0.75
24	20	False	f	j	0.1087088340136688	0	55.0	54.0	-1.0	SW	50	(251, 251)	0.28	0.28	0.75
24	20	False	j	f	0.4662104999879375	0	55.0	56.0	1.0	SW	50	(251, 251)	0.28	0.28	0.75
24	20	False	f	j	0.9732010409934446	0	55.0	54.0	-1.0	NE	50	(251, 251)	0.28	0.28	0.75
24	20	False	f	j	0.5785965410177596	0	55.0	54.0	-1.0	NE	50	(251, 251)	0.28	0.28	0.75
24	20	False	f	j	0.4550493329879828	0	55.0	54.0	-1.0	SW	50	(251, 251)	0.28	0.28	0.75
24	20	False	j	f	0.2724792909866664	0	55.0	56.0	1.0	NE	50	(251, 251)	0.28	0.28	0.75
24	20	False	j	j	0.4471579169912729	1	55.0	56.0	1.0	NE	50	(251, 251)	0.28	0.28	0.75
24	20	False	f	j	0.18662370799575	0	55.0	54.0	-1.0	NE	50	(251, 251)	0.28	0.28	0.75
24	20	False	j	f	0.5906856670044363	0	55.0	56.0	1.0	NE	50	(251, 251)	0.28	0.28	0.75
24	20	False	f	j	0.2420320409873966	0	55.0	54.0	-1.0	SW	50	(251, 251)	0.28	0.28	0.75
24	20	False	f	j	1.3979621249891352	0	55.0	54.0	-1.0	NE	50	(251, 251)	0.28	0.28	0.75
24	20	False	j	f	0.3835062080179341	0	55.0	56.0	1.0	SW	50	(251, 251)	0.28	0.28	0.75
24	20	False	f	j	1.3829930420033634	0	55.0	54.0	-1.0	SW	50	(251, 251)	0.28	0.28	0.75
24	20	False	f	j	0.4956517090031411	0	55.0	54.0	-1.0	NE	50	(251, 251)	0.28	0.28	0.75
24	20	False	j	j	2.275257834000513	1	55.0	56.0	1.0	SW	50	(251, 251)	0.28	0.28	0.75
24	20	False	f	j	0.3667141670011915	0	55.0	54.0	-1.0	SW	50	(251, 251)	0.28	0.28	0.75
24	20	False	f	j	0.4400687499728519	0	55.0	54.0	-1.0	SW	50	(251, 251)	0.28	0.28	0.75
24	20	False	f	f	0.4109662499977276	1	55.0	54.0	-1.0	NE	50	(251, 251)	0.28	0.28	0.75
24	20	False	f	j	1.0866560419963207	0	55.0	54.0	-1.0	SW	50	(251, 251)	0.28	0.28	0.75
24	20	False	f	f	0.5870942499896046	1	55.0	54.0	-1.0	NE	50	(251, 251)	0.28	0.28	0.75
24	20	False	j	j	0.8096018749929499	1	55.0	56.0	1.0	NE	50	(251, 251)	0.28	0.28	0.75
24	20	False	j	j	1.197188833000837	1	55.0	56.0	1.0	SW	50	(251, 251)	0.28	0.28	0.75
24	20	False	f	j	0.2394430409767665	0	55.0	54.0	-1.0	SW	50	(251, 251)	0.28	0.28	0.75
24	20	False	j	j	1.887235416972544	1	55.0	56.0	1.0	SW	50	(251, 251)	0.28	0.28	0.75
24	20	False	f	j	0.3705017089960165	0	55.0	54.0	-1.0	SW	50	(251, 251)	0.28	0.28	0.75
24	20	False	j	f	8.424814500001958	0	55.0	56.0	1.0	NE	50	(251, 251)	0.28	0.28	0.75
24	20	False	j	f	0.7113828750152607	0	55.0	56.0	1.0	NE	50	(251, 251)	0.28	0.28	0.75
24	20	False	f	j	7.888140082999598	0	55.0	54.0	-1.0	NE	50	(251, 251)	0.28	0.28	0.75
24	20	False	j	j	1.911244874994736	1	55.0	56.0	1.0	SW	50	(251, 251)	0.28	0.28	0.75
24	20	False	f	f	1.3950849170214497	1	55.0	54.0	-1.0	NE	50	(251, 251)	0.28	0.28	0.75
24	20	False	f	j	0.2015589590009767	0	55.0	54.0	-1.0	SW	50	(251, 251)	0.28	0.28	0.75
24	20	False	f	j	8.389961125008995	0	55.0	54.0	-1.0	NE	50	(251, 251)	0.28	0.28	0.75
24	20	False	f	j	0.5946988330106251	0	55.0	54.0	-1.0	SW	50	(251, 251)	0.28	0.28	0.75
24	20	False	j	f	1.257873374997871	0	55.0	56.0	1.0	NE	50	(251, 251)	0.28	0.28	0.75
24	20	False	j	j	0.0147842089936602	1	55.0	56.0	1.0	SW	50	(251, 251)	0.28	0.28	0.75
24	20	False	f	j	0.4080395000055432	0	55.0	54.0	-1.0	NE	50	(251, 251)	0.28	0.28	0.75
24	20	False	j	j	0.911109792010393	1	55.0	56.0	1.0	NE	50	(251, 251)	0.28	0.28	0.75
24	20	False	j	j	1.1174098339979537	1	55.0	56.0	1.0	SW	50	(251, 251)	0.28	0.28	0.75
24	20	False	j	j	2.474861416994827	1	55.0	56.0	1.0	NE	50	(251, 251)	0.28	0.28	0.75
24	20	False	j	f	0.471606957988115	0	55.0	56.0	1.0	SW	50	(251, 251)	0.28	0.28	0.75
24	20	False	j	f	0.8865045830025338	0	55.0	56.0	1.0	NE	50	(251, 251)	0.28	0.28	0.75
24	20	False	f	j	0.4666357499954756	0	55.0	54.0	-1.0	SW	50	(251, 251)	0.28	0.28	0.75
24	20	False	f	f	0.6069624170195311	1	55.0	54.0	-1.0	NE	50	(251, 251)	0.28	0.28	0.75
24	20	False	f	j	0.706719667010475	0	55.0	54.0	-1.0	SW	50	(251, 251)	0.28	0.28	0.75
24	20	False	j	f	0.0985643750173039	0	55.0	56.0	1.0	NE	50	(251, 251)	0.28	0.28	0.75
24	20	False	f	j	0.2077911249944009	0	55.0	54.0	-1.0	NE	50	(251, 251)	0.28	0.28	0.75
24	20	False	j	j	0.5559405419917312	1	55.0	56.0	1.0	NE	50	(251, 251)	0.28	0.28	0.75
24	20	False	j	j	0.1708090410102158	1	55.0	56.0	1.0	NE	50	(251, 251)	0.28	0.28	0.75
24	20	False	f	j	0.723965417011641	0	55.0	54.0	-1.0	NE	50	(251, 251)	0.28	0.28	0.75
24	20	False	f	f	1.8456913749978408	1	55.0	54.0	-1.0	NE	50	(251, 251)	0.28	0.28	0.75
24	20	False	j	j	1.568416875001276	1	55.0	56.0	1.0	SW	50	(251, 251)	0.28	0.28	0.75
24	20	False	f	j	0.7367401249939576	0	55.0	54.0	-1.0	SW	50	(251, 251)	0.28	0.28	0.75
24	20	False	f	f	0.3029534590023104	1	55.0	54.0	-1.0	NE	50	(251, 251)	0.28	0.28	0.75
