# Supplementary material for: The curriculum effect in visual learning: The role of readout dimensionality
Source: PLoS Comput Biol. 2026 Jul 24;22(7):e1014553. doi: 10.1371/journal.pcbi.1014553 (PMC13432104; doi:10.1371/journal.pcbi.1014553)
Supplement: S1 Data — (ZIP) [file pcbi.1014553.s009.zip › Data_Final_for_Repository/Shuffled_subjects/Additional_15/Subject024/20250714_Subject024_SHUFFLED_Day_1.csv]

Participant ID	Age	Train	Correct Response	Response	Response time (s)	Correct	Reference Angle (deg)	Orientation (deg)	Angle Separation (deg)	Corner	Viewing Distance (cm)	Stimulus Size (px)	Fixation Time	Probe Time	Cue Time
24	20	True	j	f	2.409836750000977	0	-35.0	-30.0	5.0	SE	50	(251, 251)	0.28	0.28	0.75
24	20	True	f	j	2.124241958998028	0	-35.0	-36.0	-1.0	NW	50	(251, 251)	0.28	0.28	0.75
24	20	True	f	j	2.7536632919982367	0	-35.0	-36.0	-1.0	NW	50	(251, 251)	0.28	0.28	0.75
24	20	True	f	f	2.489877791998879	1	-35.0	-36.0	-1.0	SE	50	(251, 251)	0.28	0.28	0.75
24	20	True	j	f	0.9015082080004504	0	-35.0	-30.0	5.0	SE	50	(251, 251)	0.28	0.28	0.75
24	20	True	j	f	1.787654667001334	0	-35.0	-34.0	1.0	NW	50	(251, 251)	0.28	0.28	0.75
24	20	True	f	f	1.0272003329992003	1	-35.0	-40.0	-5.0	SE	50	(251, 251)	0.28	0.28	0.75
24	20	True	f	j	2.542843499999435	0	-35.0	-40.0	-5.0	SE	50	(251, 251)	0.28	0.28	0.75
24	20	True	f	j	0.9381347919988912	0	-35.0	-40.0	-5.0	NW	50	(251, 251)	0.28	0.28	0.75
24	20	True	j	f	1.424646749997919	0	-35.0	-34.0	1.0	NW	50	(251, 251)	0.28	0.28	0.75
24	20	True	f	j	1.3002094160001434	0	-35.0	-40.0	-5.0	NW	50	(251, 251)	0.28	0.28	0.75
24	20	True	f	f	6.367526666999765	1	-35.0	-40.0	-5.0	NW	50	(251, 251)	0.28	0.28	0.75
24	20	True	j	f	0.6900129999994533	0	-35.0	-34.0	1.0	NW	50	(251, 251)	0.28	0.28	0.75
24	20	True	j	j	2.488281500001904	1	-35.0	-34.0	1.0	SE	50	(251, 251)	0.28	0.28	0.75
24	20	True	j	f	2.0943666250022943	0	-35.0	-34.0	1.0	NW	50	(251, 251)	0.28	0.28	0.75
24	20	True	f	j	2.258996417000162	0	-35.0	-36.0	-1.0	NW	50	(251, 251)	0.28	0.28	0.75
24	20	True	j	f	0.2110636249999515	0	-35.0	-30.0	5.0	NW	50	(251, 251)	0.28	0.28	0.75
24	20	True	j	f	3.1340740420018847	0	-35.0	-34.0	1.0	SE	50	(251, 251)	0.28	0.28	0.75
24	20	True	f	j	1.347914417001448	0	-35.0	-36.0	-1.0	SE	50	(251, 251)	0.28	0.28	0.75
24	20	True	j	f	1.0982329580001533	0	-35.0	-30.0	5.0	NW	50	(251, 251)	0.28	0.28	0.75
24	20	True	f	j	0.5164304169993557	0	-35.0	-36.0	-1.0	NW	50	(251, 251)	0.28	0.28	0.75
24	20	True	j	j	3.439095375000761	1	-35.0	-30.0	5.0	NW	50	(251, 251)	0.28	0.28	0.75
24	20	True	f	j	3.874420500000269	0	-35.0	-40.0	-5.0	SE	50	(251, 251)	0.28	0.28	0.75
24	20	True	f	j	2.1232002080032544	0	-35.0	-40.0	-5.0	NW	50	(251, 251)	0.28	0.28	0.75
24	20	True	j	f	3.8267045829998096	0	-35.0	-34.0	1.0	SE	50	(251, 251)	0.28	0.28	0.75
24	20	True	f	j	0.9327984999981708	0	-35.0	-40.0	-5.0	SE	50	(251, 251)	0.28	0.28	0.75
24	20	True	f	f	0.669953082997381	1	-35.0	-40.0	-5.0	NW	50	(251, 251)	0.28	0.28	0.75
24	20	True	j	f	0.511421707997215	0	-35.0	-34.0	1.0	NW	50	(251, 251)	0.28	0.28	0.75
24	20	True	f	j	0.7024802079977235	0	-35.0	-40.0	-5.0	SE	50	(251, 251)	0.28	0.28	0.75
24	20	True	f	f	0.3566059580007277	1	-35.0	-36.0	-1.0	NW	50	(251, 251)	0.28	0.28	0.75
24	20	True	j	f	0.7192572499989183	0	-35.0	-34.0	1.0	NW	50	(251, 251)	0.28	0.28	0.75
24	20	True	f	f	1.5591419170013978	1	-35.0	-36.0	-1.0	NW	50	(251, 251)	0.28	0.28	0.75
24	20	True	f	f	0.4745209169996087	1	-35.0	-40.0	-5.0	NW	50	(251, 251)	0.28	0.28	0.75
24	20	True	j	f	0.7437547919980716	0	-35.0	-30.0	5.0	NW	50	(251, 251)	0.28	0.28	0.75
24	20	True	f	j	0.5837815000013507	0	-35.0	-36.0	-1.0	SE	50	(251, 251)	0.28	0.28	0.75
24	20	True	f	f	0.1145475000012083	1	-35.0	-40.0	-5.0	SE	50	(251, 251)	0.28	0.28	0.75
24	20	True	j	j	0.947994458998437	1	-35.0	-34.0	1.0	NW	50	(251, 251)	0.28	0.28	0.75
24	20	True	f	j	0.5160549579995859	0	-35.0	-36.0	-1.0	NW	50	(251, 251)	0.28	0.28	0.75
24	20	True	f	f	0.5577960410009837	1	-35.0	-40.0	-5.0	SE	50	(251, 251)	0.28	0.28	0.75
24	20	True	j	f	0.1630272500005958	0	-35.0	-30.0	5.0	SE	50	(251, 251)	0.28	0.28	0.75
24	20	True	f	j	0.0884765000009792	0	-35.0	-36.0	-1.0	NW	50	(251, 251)	0.28	0.28	0.75
24	20	True	f	f	1.4315009159981855	1	-35.0	-36.0	-1.0	NW	50	(251, 251)	0.28	0.28	0.75
24	20	True	j	f	0.0848197500017704	0	-35.0	-34.0	1.0	NW	50	(251, 251)	0.28	0.28	0.75
24	20	True	f	j	1.1431164169989645	0	-35.0	-36.0	-1.0	NW	50	(251, 251)	0.28	0.28	0.75
24	20	True	j	f	1.79977154199878	0	-35.0	-34.0	1.0	SE	50	(251, 251)	0.28	0.28	0.75
24	20	True	f	j	0.4827611250002519	0	-35.0	-36.0	-1.0	NW	50	(251, 251)	0.28	0.28	0.75
24	20	True	f	f	0.6904655830003321	1	-35.0	-36.0	-1.0	NW	50	(251, 251)	0.28	0.28	0.75
24	20	True	f	f	0.4954725830029929	1	-35.0	-40.0	-5.0	SE	50	(251, 251)	0.28	0.28	0.75
24	20	True	f	f	0.1693353329974343	1	-35.0	-40.0	-5.0	NW	50	(251, 251)	0.28	0.28	0.75
24	20	True	j	f	1.1209609580000688	0	-35.0	-34.0	1.0	NW	50	(251, 251)	0.28	0.28	0.75
24	20	True	f	j	4.99329512499753	0	-35.0	-40.0	-5.0	SE	50	(251, 251)	0.28	0.28	0.75
24	20	True	j	f	0.6585258330014767	0	-35.0	-30.0	5.0	NW	50	(251, 251)	0.28	0.28	0.75
24	20	True	j	j	0.9012990829978662	1	-35.0	-30.0	5.0	NW	50	(251, 251)	0.28	0.28	0.75
24	20	True	j	j	2.983066624998173	1	-35.0	-30.0	5.0	NW	50	(251, 251)	0.28	0.28	0.75
24	20	True	j	f	0.5365134999992733	0	-35.0	-30.0	5.0	NW	50	(251, 251)	0.28	0.28	0.75
24	20	True	f	j	0.5089812090009218	0	-35.0	-40.0	-5.0	SE	50	(251, 251)	0.28	0.28	0.75
24	20	True	f	f	0.1222482090015546	1	-35.0	-36.0	-1.0	SE	50	(251, 251)	0.28	0.28	0.75
24	20	True	j	j	1.1471781250002095	1	-35.0	-34.0	1.0	NW	50	(251, 251)	0.28	0.28	0.75
24	20	True	j	f	0.5565080410015071	0	-35.0	-34.0	1.0	SE	50	(251, 251)	0.28	0.28	0.75
24	20	True	f	j	0.6221803330008697	0	-35.0	-36.0	-1.0	SE	50	(251, 251)	0.28	0.28	0.75
24	20	True	j	f	1.775802541997109	0	-35.0	-30.0	5.0	SE	50	(251, 251)	0.28	0.28	0.75
24	20	True	j	j	0.6576285419978376	1	-35.0	-30.0	5.0	SE	50	(251, 251)	0.28	0.28	0.75
24	20	True	f	j	1.5030694579982082	0	-35.0	-40.0	-5.0	NW	50	(251, 251)	0.28	0.28	0.75
24	20	True	f	f	0.3871456250017218	1	-35.0	-36.0	-1.0	SE	50	(251, 251)	0.28	0.28	0.75
24	20	True	j	f	0.8726942079993023	0	-35.0	-34.0	1.0	NW	50	(251, 251)	0.28	0.28	0.75
24	20	True	j	j	0.4606238330015912	1	-35.0	-34.0	1.0	NW	50	(251, 251)	0.28	0.28	0.75
24	20	True	j	f	1.882540750000772	0	-35.0	-30.0	5.0	NW	50	(251, 251)	0.28	0.28	0.75
24	20	True	f	j	0.0351067920018977	0	-35.0	-40.0	-5.0	NW	50	(251, 251)	0.28	0.28	0.75
24	20	True	f	j	0.6309595839993563	0	-35.0	-40.0	-5.0	NW	50	(251, 251)	0.28	0.28	0.75
24	20	True	f	f	0.4099759579985402	1	-35.0	-40.0	-5.0	NW	50	(251, 251)	0.28	0.28	0.75
24	20	True	f	f	1.6111450419994071	1	-35.0	-36.0	-1.0	SE	50	(251, 251)	0.28	0.28	0.75
24	20	True	j	j	0.8681067920006171	1	-35.0	-34.0	1.0	SE	50	(251, 251)	0.28	0.28	0.75
24	20	True	j	j	3.2326682089988026	1	-35.0	-34.0	1.0	NW	50	(251, 251)	0.28	0.28	0.75
24	20	True	f	f	0.0633572920014557	1	-35.0	-36.0	-1.0	SE	50	(251, 251)	0.28	0.28	0.75
24	20	True	f	f	0.0774865420025889	1	-35.0	-40.0	-5.0	SE	50	(251, 251)	0.28	0.28	0.75
24	20	True	f	f	0.537526791998971	1	-35.0	-40.0	-5.0	NW	50	(251, 251)	0.28	0.28	0.75
24	20	True	j	f	0.3610086659973603	0	-35.0	-34.0	1.0	NW	50	(251, 251)	0.28	0.28	0.75
24	20	True	f	f	0.4162286249993485	1	-35.0	-36.0	-1.0	SE	50	(251, 251)	0.28	0.28	0.75
24	20	True	f	j	0.0249835840004379	0	-35.0	-36.0	-1.0	NW	50	(251, 251)	0.28	0.28	0.75
24	20	True	j	f	0.0451461249977001	0	-35.0	-34.0	1.0	NW	50	(251, 251)	0.28	0.28	0.75
24	20	True	f	j	4.204376125002455	0	-35.0	-36.0	-1.0	SE	50	(251, 251)	0.28	0.28	0.75
24	20	True	j	j	0.0662126659990463	1	-35.0	-30.0	5.0	SE	50	(251, 251)	0.28	0.28	0.75
24	20	True	j	f	1.8770384580020616	0	-35.0	-30.0	5.0	NW	50	(251, 251)	0.28	0.28	0.75
24	20	True	f	f	0.6172605419997126	1	-35.0	-36.0	-1.0	NW	50	(251, 251)	0.28	0.28	0.75
24	20	True	f	j	0.2423598329987726	0	-35.0	-40.0	-5.0	NW	50	(251, 251)	0.28	0.28	0.75
24	20	True	j	f	0.2608018330029154	0	-35.0	-34.0	1.0	SE	50	(251, 251)	0.28	0.28	0.75
24	20	True	f	j	0.8644795420004812	0	-35.0	-40.0	-5.0	NW	50	(251, 251)	0.28	0.28	0.75
24	20	True	f	f	0.4984455829981016	1	-35.0	-40.0	-5.0	SE	50	(251, 251)	0.28	0.28	0.75
24	20	True	f	j	0.1402363749984942	0	-35.0	-36.0	-1.0	NW	50	(251, 251)	0.28	0.28	0.75
24	20	True	j	f	0.3806507919980504	0	-35.0	-30.0	5.0	SE	50	(251, 251)	0.28	0.28	0.75
24	20	True	j	j	0.8835397920011019	1	-35.0	-34.0	1.0	SE	50	(251, 251)	0.28	0.28	0.75
24	20	True	f	f	0.1355052089966193	1	-35.0	-36.0	-1.0	NW	50	(251, 251)	0.28	0.28	0.75
24	20	True	f	j	0.1399269169996841	0	-35.0	-40.0	-5.0	SE	50	(251, 251)	0.28	0.28	0.75
24	20	True	f	f	0.1055877920007333	1	-35.0	-36.0	-1.0	NW	50	(251, 251)	0.28	0.28	0.75
24	20	True	j	j	0.1748794999984966	1	-35.0	-30.0	5.0	NW	50	(251, 251)	0.28	0.28	0.75
24	20	True	f	f	0.3308244580002792	1	-35.0	-40.0	-5.0	NW	50	(251, 251)	0.28	0.28	0.75
24	20	True	j	j	0.5657534999991185	1	-35.0	-30.0	5.0	NW	50	(251, 251)	0.28	0.28	0.75
24	20	True	f	f	0.8865209579998918	1	-35.0	-36.0	-1.0	SE	50	(251, 251)	0.28	0.28	0.75
24	20	True	f	f	0.3594340000017837	1	-35.0	-36.0	-1.0	NW	50	(251, 251)	0.28	0.28	0.75
24	20	True	f	f	0.5316429160011467	1	-35.0	-40.0	-5.0	SE	50	(251, 251)	0.28	0.28	0.75
24	20	True	f	f	0.4443055420015298	1	-35.0	-40.0	-5.0	NW	50	(251, 251)	0.28	0.28	0.75
24	20	True	j	f	0.5709993340024084	0	-35.0	-34.0	1.0	NW	50	(251, 251)	0.28	0.28	0.75
24	20	True	j	f	0.4610438749987224	0	-35.0	-34.0	1.0	NW	50	(251, 251)	0.28	0.28	0.75
24	20	True	j	f	0.7206243330001598	0	-35.0	-34.0	1.0	SE	50	(251, 251)	0.28	0.28	0.75
24	20	True	j	j	1.1203392500028713	1	-35.0	-30.0	5.0	SE	50	(251, 251)	0.28	0.28	0.75
24	20	True	j	j	0.096337457998743	1	-35.0	-30.0	5.0	SE	50	(251, 251)	0.28	0.28	0.75
24	20	True	f	j	0.4365080409988877	0	-35.0	-40.0	-5.0	NW	50	(251, 251)	0.28	0.28	0.75
24	20	True	j	j	0.1081870839989278	1	-35.0	-34.0	1.0	NW	50	(251, 251)	0.28	0.28	0.75
24	20	True	f	f	0.3349470419998397	1	-35.0	-40.0	-5.0	NW	50	(251, 251)	0.28	0.28	0.75
24	20	True	j	j	0.1035997920007503	1	-35.0	-30.0	5.0	NW	50	(251, 251)	0.28	0.28	0.75
24	20	True	f	j	0.6567200409990619	0	-35.0	-40.0	-5.0	SE	50	(251, 251)	0.28	0.28	0.75
24	20	True	j	j	0.3539206669993291	1	-35.0	-30.0	5.0	NW	50	(251, 251)	0.28	0.28	0.75
24	20	True	j	f	0.1319773750001331	0	-35.0	-34.0	1.0	NW	50	(251, 251)	0.28	0.28	0.75
24	20	True	f	j	0.2040900840001995	0	-35.0	-40.0	-5.0	NW	50	(251, 251)	0.28	0.28	0.75
24	20	True	f	j	1.3518550420012616	0	-35.0	-36.0	-1.0	NW	50	(251, 251)	0.28	0.28	0.75
24	20	True	f	j	0.1467753750002884	0	-35.0	-36.0	-1.0	NW	50	(251, 251)	0.28	0.28	0.75
24	20	True	j	f	0.3855846250007744	0	-35.0	-34.0	1.0	NW	50	(251, 251)	0.28	0.28	0.75
24	20	True	j	j	0.3813163329978124	1	-35.0	-30.0	5.0	SE	50	(251, 251)	0.28	0.28	0.75
24	20	True	f	j	0.3071602500021981	0	-35.0	-36.0	-1.0	SE	50	(251, 251)	0.28	0.28	0.75
24	20	True	f	j	1.962365958999726	0	-35.0	-40.0	-5.0	SE	50	(251, 251)	0.28	0.28	0.75
24	20	True	j	j	0.2767737499998475	1	-35.0	-34.0	1.0	NW	50	(251, 251)	0.28	0.28	0.75
24	20	True	f	j	0.0988890420012467	0	-35.0	-40.0	-5.0	NW	50	(251, 251)	0.28	0.28	0.75
24	20	True	j	j	0.3030902089994924	1	-35.0	-34.0	1.0	SE	50	(251, 251)	0.28	0.28	0.75
24	20	True	f	f	0.4916534170006343	1	-35.0	-40.0	-5.0	SE	50	(251, 251)	0.28	0.28	0.75
24	20	True	j	j	0.1205557909997878	1	-35.0	-30.0	5.0	NW	50	(251, 251)	0.28	0.28	0.75
24	20	True	j	j	0.4631464170015533	1	-35.0	-34.0	1.0	NW	50	(251, 251)	0.28	0.28	0.75
24	20	True	j	j	0.2222357080026995	1	-35.0	-34.0	1.0	SE	50	(251, 251)	0.28	0.28	0.75
24	20	True	f	j	0.3772262500024226	0	-35.0	-40.0	-5.0	NW	50	(251, 251)	0.28	0.28	0.75
24	20	True	f	f	0.3906879160022072	1	-35.0	-40.0	-5.0	NW	50	(251, 251)	0.28	0.28	0.75
24	20	True	j	f	0.0247246250000898	0	-35.0	-30.0	5.0	NW	50	(251, 251)	0.28	0.28	0.75
24	20	True	j	f	0.1761718750021828	0	-35.0	-34.0	1.0	NW	50	(251, 251)	0.28	0.28	0.75
24	20	True	j	j	0.5265407920014695	1	-35.0	-34.0	1.0	SE	50	(251, 251)	0.28	0.28	0.75
24	20	True	j	j	0.4115439159977541	1	-35.0	-30.0	5.0	SE	50	(251, 251)	0.28	0.28	0.75
24	20	True	f	j	0.1402994579984806	0	-35.0	-40.0	-5.0	NW	50	(251, 251)	0.28	0.28	0.75
24	20	True	f	f	0.4081191250006668	1	-35.0	-40.0	-5.0	SE	50	(251, 251)	0.28	0.28	0.75
24	20	True	j	f	0.0924628749999101	0	-35.0	-30.0	5.0	SE	50	(251, 251)	0.28	0.28	0.75
24	20	True	j	f	0.1197317920014029	0	-35.0	-30.0	5.0	NW	50	(251, 251)	0.28	0.28	0.75
24	20	True	f	j	0.6465745419991435	0	-35.0	-36.0	-1.0	NW	50	(251, 251)	0.28	0.28	0.75
24	20	True	j	f	0.1033348329983709	0	-35.0	-34.0	1.0	NW	50	(251, 251)	0.28	0.28	0.75
24	20	True	j	j	0.2903962499985937	1	-35.0	-30.0	5.0	SE	50	(251, 251)	0.28	0.28	0.75
24	20	True	j	j	0.5126479579994339	1	-35.0	-30.0	5.0	SE	50	(251, 251)	0.28	0.28	0.75
24	20	True	f	j	0.263110374999087	0	-35.0	-36.0	-1.0	NW	50	(251, 251)	0.28	0.28	0.75
24	20	True	j	j	2.959284041000501	1	-35.0	-34.0	1.0	NW	50	(251, 251)	0.28	0.28	0.75
24	20	True	j	j	0.6801661249992321	1	-35.0	-30.0	5.0	SE	50	(251, 251)	0.28	0.28	0.75
24	20	True	f	j	0.2934635000019625	0	-35.0	-36.0	-1.0	SE	50	(251, 251)	0.28	0.28	0.75
24	20	True	f	j	0.239813749998575	0	-35.0	-40.0	-5.0	SE	50	(251, 251)	0.28	0.28	0.75
24	20	True	j	j	0.2158139579987619	1	-35.0	-34.0	1.0	NW	50	(251, 251)	0.28	0.28	0.75
24	20	True	j	f	0.1793317080009728	0	-35.0	-30.0	5.0	SE	50	(251, 251)	0.28	0.28	0.75
24	20	True	f	j	0.031891041999188	0	-35.0	-36.0	-1.0	SE	50	(251, 251)	0.28	0.28	0.75
24	20	True	j	j	0.0731051670009037	1	-35.0	-30.0	5.0	SE	50	(251, 251)	0.28	0.28	0.75
24	20	True	j	j	0.7578939999984868	1	-35.0	-34.0	1.0	SE	50	(251, 251)	0.28	0.28	0.75
24	20	True	j	j	0.3125182090007001	1	-35.0	-30.0	5.0	SE	50	(251, 251)	0.28	0.28	0.75
24	20	True	j	j	0.2693601669998315	1	-35.0	-30.0	5.0	SE	50	(251, 251)	0.28	0.28	0.75
24	20	True	f	f	3.967407332998846	1	-35.0	-40.0	-5.0	NW	50	(251, 251)	0.28	0.28	0.75
24	20	True	f	f	0.1875167500002135	1	-35.0	-36.0	-1.0	NW	50	(251, 251)	0.28	0.28	0.75
24	20	True	f	f	0.0532320829988748	1	-35.0	-40.0	-5.0	NW	50	(251, 251)	0.28	0.28	0.75
24	20	True	f	j	0.4089027499976509	0	-35.0	-40.0	-5.0	SE	50	(251, 251)	0.28	0.28	0.75
24	20	True	j	f	0.4014289590013504	0	-35.0	-30.0	5.0	NW	50	(251, 251)	0.28	0.28	0.75
24	20	True	j	j	0.0721670410021033	1	-35.0	-30.0	5.0	SE	50	(251, 251)	0.28	0.28	0.75
24	20	True	j	j	0.024638999999297	1	-35.0	-30.0	5.0	SE	50	(251, 251)	0.28	0.28	0.75
24	20	True	f	j	1.1470676669996465	0	-35.0	-40.0	-5.0	NW	50	(251, 251)	0.28	0.28	0.75
24	20	True	j	f	2.2211973750017933	0	-35.0	-34.0	1.0	NW	50	(251, 251)	0.28	0.28	0.75
24	20	True	f	j	0.4372771669986832	0	-35.0	-40.0	-5.0	NW	50	(251, 251)	0.28	0.28	0.75
24	20	True	j	f	0.3205841670023801	0	-35.0	-34.0	1.0	NW	50	(251, 251)	0.28	0.28	0.75
24	20	True	f	f	0.0958827499998733	1	-35.0	-36.0	-1.0	SE	50	(251, 251)	0.28	0.28	0.75
24	20	True	j	f	0.1223753330014005	0	-35.0	-30.0	5.0	SE	50	(251, 251)	0.28	0.28	0.75
24	20	True	j	f	0.4194524160011497	0	-35.0	-34.0	1.0	NW	50	(251, 251)	0.28	0.28	0.75
24	20	True	j	f	0.3325329590006731	0	-35.0	-34.0	1.0	NW	50	(251, 251)	0.28	0.28	0.75
24	20	True	f	j	0.2494825409994518	0	-35.0	-40.0	-5.0	NW	50	(251, 251)	0.28	0.28	0.75
24	20	True	j	j	0.1945251249999273	1	-35.0	-34.0	1.0	NW	50	(251, 251)	0.28	0.28	0.75
24	20	True	j	j	0.1602450829996087	1	-35.0	-34.0	1.0	SE	50	(251, 251)	0.28	0.28	0.75
24	20	True	j	j	0.2190579999987676	1	-35.0	-34.0	1.0	NW	50	(251, 251)	0.28	0.28	0.75
24	20	True	j	j	0.2525566250005795	1	-35.0	-30.0	5.0	NW	50	(251, 251)	0.28	0.28	0.75
24	20	True	f	j	0.1204734999992069	0	-35.0	-36.0	-1.0	SE	50	(251, 251)	0.28	0.28	0.75
24	20	True	j	f	0.1231658329998026	0	-35.0	-34.0	1.0	SE	50	(251, 251)	0.28	0.28	0.75
24	20	True	j	j	1.8261147080011144	1	-35.0	-30.0	5.0	NW	50	(251, 251)	0.28	0.28	0.75
24	20	True	f	f	0.105128125000192	1	-35.0	-40.0	-5.0	NW	50	(251, 251)	0.28	0.28	0.75
24	20	True	j	f	0.1277247090001765	0	-35.0	-34.0	1.0	NW	50	(251, 251)	0.28	0.28	0.75
24	20	True	j	j	0.2006267919969104	1	-35.0	-30.0	5.0	NW	50	(251, 251)	0.28	0.28	0.75
24	20	True	f	j	0.3950514169991947	0	-35.0	-36.0	-1.0	SE	50	(251, 251)	0.28	0.28	0.75
24	20	True	j	f	0.2131040830026904	0	-35.0	-34.0	1.0	SE	50	(251, 251)	0.28	0.28	0.75
24	20	True	j	j	0.3431472090014722	1	-35.0	-30.0	5.0	SE	50	(251, 251)	0.28	0.28	0.75
24	20	True	j	j	0.2929313750028086	1	-35.0	-30.0	5.0	SE	50	(251, 251)	0.28	0.28	0.75
24	20	True	j	j	0.3027843749987369	1	-35.0	-30.0	5.0	SE	50	(251, 251)	0.28	0.28	0.75
24	20	True	f	j	0.187559041998611	0	-35.0	-36.0	-1.0	NW	50	(251, 251)	0.28	0.28	0.75
24	20	True	j	f	0.3137467919987102	0	-35.0	-30.0	5.0	SE	50	(251, 251)	0.28	0.28	0.75
24	20	True	f	j	0.2345824170006381	0	-35.0	-36.0	-1.0	SE	50	(251, 251)	0.28	0.28	0.75
24	20	True	f	j	0.3381178750023537	0	-35.0	-36.0	-1.0	NW	50	(251, 251)	0.28	0.28	0.75
24	20	True	f	f	0.4743995829994674	1	-35.0	-36.0	-1.0	SE	50	(251, 251)	0.28	0.28	0.75
24	20	True	j	f	0.1610353750002104	0	-35.0	-30.0	5.0	NW	50	(251, 251)	0.28	0.28	0.75
24	20	True	f	f	0.1127494159991329	1	-35.0	-36.0	-1.0	SE	50	(251, 251)	0.28	0.28	0.75
24	20	True	f	f	0.2929010830011975	1	-35.0	-40.0	-5.0	SE	50	(251, 251)	0.28	0.28	0.75
24	20	True	j	f	0.0825637909983925	0	-35.0	-30.0	5.0	NW	50	(251, 251)	0.28	0.28	0.75
24	20	True	j	j	0.2266028329977416	1	-35.0	-34.0	1.0	NW	50	(251, 251)	0.28	0.28	0.75
24	20	True	j	j	0.1688309160017524	1	-35.0	-34.0	1.0	SE	50	(251, 251)	0.28	0.28	0.75
24	20	True	j	j	0.0547562079991621	1	-35.0	-34.0	1.0	NW	50	(251, 251)	0.28	0.28	0.75
24	20	True	f	j	0.2735443749988917	0	-35.0	-40.0	-5.0	NW	50	(251, 251)	0.28	0.28	0.75
24	20	True	j	f	0.2286950830020941	0	-35.0	-34.0	1.0	NW	50	(251, 251)	0.28	0.28	0.75
24	20	True	j	j	0.1128448340023169	1	-35.0	-30.0	5.0	NW	50	(251, 251)	0.28	0.28	0.75
24	20	True	f	j	0.1248237500003597	0	-35.0	-36.0	-1.0	NW	50	(251, 251)	0.28	0.28	0.75
24	20	True	j	f	0.3376879169991298	0	-35.0	-34.0	1.0	NW	50	(251, 251)	0.28	0.28	0.75
24	20	True	f	j	0.1773399169978802	0	-35.0	-40.0	-5.0	NW	50	(251, 251)	0.28	0.28	0.75
24	20	True	f	f	0.4692095829996106	1	-35.0	-40.0	-5.0	SE	50	(251, 251)	0.28	0.28	0.75
24	20	True	f	f	0.115439665998565	1	-35.0	-40.0	-5.0	SE	50	(251, 251)	0.28	0.28	0.75
24	20	True	f	j	0.1748116250018938	0	-35.0	-36.0	-1.0	SE	50	(251, 251)	0.28	0.28	0.75
24	20	True	f	f	0.245102125001722	1	-35.0	-40.0	-5.0	SE	50	(251, 251)	0.28	0.28	0.75
24	20	True	f	j	0.4507877089999965	0	-35.0	-36.0	-1.0	NW	50	(251, 251)	0.28	0.28	0.75
24	20	True	f	f	0.451700500001607	1	-35.0	-36.0	-1.0	NW	50	(251, 251)	0.28	0.28	0.75
24	20	True	f	j	0.0913226670018048	0	-35.0	-40.0	-5.0	NW	50	(251, 251)	0.28	0.28	0.75
24	20	True	f	f	0.5164078329980839	1	-35.0	-36.0	-1.0	NW	50	(251, 251)	0.28	0.28	0.75
24	20	True	f	f	0.4733027500005846	1	-35.0	-36.0	-1.0	NW	50	(251, 251)	0.28	0.28	0.75
24	20	True	f	f	0.2313498750008875	1	-35.0	-36.0	-1.0	NW	50	(251, 251)	0.28	0.28	0.75
24	20	True	j	f	0.3214064580024569	0	-35.0	-30.0	5.0	SE	50	(251, 251)	0.28	0.28	0.75
24	20	True	f	f	0.2032294169985107	1	-35.0	-36.0	-1.0	NW	50	(251, 251)	0.28	0.28	0.75
24	20	True	j	j	0.0079802499967627	1	-35.0	-34.0	1.0	SE	50	(251, 251)	0.28	0.28	0.75
24	20	True	j	f	0.1180813749997469	0	-35.0	-34.0	1.0	NW	50	(251, 251)	0.28	0.28	0.75
24	20	True	f	j	0.1701986669977486	0	-35.0	-36.0	-1.0	NW	50	(251, 251)	0.28	0.28	0.75
24	20	True	j	f	0.4723584999992454	0	-35.0	-30.0	5.0	NW	50	(251, 251)	0.28	0.28	0.75
24	20	True	f	f	0.2470312090008519	1	-35.0	-36.0	-1.0	SE	50	(251, 251)	0.28	0.28	0.75
24	20	True	j	f	0.1405621250014519	0	-35.0	-34.0	1.0	NW	50	(251, 251)	0.28	0.28	0.75
24	20	True	j	j	0.157308624999132	1	-35.0	-34.0	1.0	NW	50	(251, 251)	0.28	0.28	0.75
24	20	True	j	j	0.2895239579993358	1	-35.0	-34.0	1.0	SE	50	(251, 251)	0.28	0.28	0.75
24	20	True	f	j	0.1679033749969676	0	-35.0	-40.0	-5.0	NW	50	(251, 251)	0.28	0.28	0.75
24	20	True	f	j	0.1398004169968771	0	-35.0	-40.0	-5.0	NW	50	(251, 251)	0.28	0.28	0.75
24	20	True	j	f	0.207575624997844	0	-35.0	-34.0	1.0	SE	50	(251, 251)	0.28	0.28	0.75
24	20	True	f	j	0.0288136670023959	0	-35.0	-36.0	-1.0	NW	50	(251, 251)	0.28	0.28	0.75
24	20	True	f	f	0.347141415997612	1	-35.0	-40.0	-5.0	NW	50	(251, 251)	0.28	0.28	0.75
24	20	True	f	f	0.2247455409997201	1	-35.0	-40.0	-5.0	SE	50	(251, 251)	0.28	0.28	0.75
24	20	True	j	j	0.1277829589998873	1	-35.0	-30.0	5.0	SE	50	(251, 251)	0.28	0.28	0.75
24	20	True	f	f	0.2628984580005635	1	-35.0	-40.0	-5.0	NW	50	(251, 251)	0.28	0.28	0.75
24	20	True	f	f	0.2388368329993682	1	-35.0	-36.0	-1.0	NW	50	(251, 251)	0.28	0.28	0.75
24	20	True	j	f	0.2333294580021174	0	-35.0	-30.0	5.0	SE	50	(251, 251)	0.28	0.28	0.75
24	20	True	f	f	0.5121065839994117	1	-35.0	-36.0	-1.0	SE	50	(251, 251)	0.28	0.28	0.75
24	20	True	f	j	0.0295111250015907	0	-35.0	-40.0	-5.0	NW	50	(251, 251)	0.28	0.28	0.75
24	20	True	f	f	0.5728829170002427	1	-35.0	-40.0	-5.0	SE	50	(251, 251)	0.28	0.28	0.75
24	20	True	f	f	0.2353264999983366	1	-35.0	-40.0	-5.0	SE	50	(251, 251)	0.28	0.28	0.75
24	20	True	j	j	0.4797914170012518	1	-35.0	-34.0	1.0	SE	50	(251, 251)	0.28	0.28	0.75
24	20	True	f	j	0.2277094999990367	0	-35.0	-36.0	-1.0	SE	50	(251, 251)	0.28	0.28	0.75
24	20	True	j	j	0.3675376669998513	1	-35.0	-34.0	1.0	SE	50	(251, 251)	0.28	0.28	0.75
24	20	True	f	j	0.192541207998147	0	-35.0	-36.0	-1.0	NW	50	(251, 251)	0.28	0.28	0.75
24	20	True	f	f	0.1797925829996529	1	-35.0	-40.0	-5.0	NW	50	(251, 251)	0.28	0.28	0.75
24	20	True	j	j	1.228886084001715	1	-35.0	-30.0	5.0	SE	50	(251, 251)	0.28	0.28	0.75
24	20	True	j	f	0.1616867910015571	0	-35.0	-34.0	1.0	NW	50	(251, 251)	0.28	0.28	0.75
24	20	True	j	f	0.0414820420010073	0	-35.0	-30.0	5.0	NW	50	(251, 251)	0.28	0.28	0.75
24	20	True	j	f	0.0887097500017262	0	-35.0	-30.0	5.0	NW	50	(251, 251)	0.28	0.28	0.75
24	20	True	j	j	0.8573594590016	1	-35.0	-34.0	1.0	NW	50	(251, 251)	0.28	0.28	0.75
24	20	True	f	j	0.5366525420031394	0	-35.0	-36.0	-1.0	SE	50	(251, 251)	0.28	0.28	0.75
24	20	True	j	f	0.0750059579986555	0	-35.0	-34.0	1.0	NW	50	(251, 251)	0.28	0.28	0.75
24	20	True	j	j	0.4699642090017732	1	-35.0	-30.0	5.0	NW	50	(251, 251)	0.28	0.28	0.75
24	20	True	j	j	0.007327625000471	1	-35.0	-34.0	1.0	NW	50	(251, 251)	0.28	0.28	0.75
24	20	True	j	j	0.5808204579989251	1	-35.0	-30.0	5.0	SE	50	(251, 251)	0.28	0.28	0.75
24	20	True	f	j	0.0189651250002498	0	-35.0	-40.0	-5.0	SE	50	(251, 251)	0.28	0.28	0.75
24	20	True	f	j	0.194320875001722	0	-35.0	-36.0	-1.0	SE	50	(251, 251)	0.28	0.28	0.75
24	20	True	f	j	0.414074125001207	0	-35.0	-40.0	-5.0	NW	50	(251, 251)	0.28	0.28	0.75
24	20	True	f	f	0.2625333340001816	1	-35.0	-40.0	-5.0	NW	50	(251, 251)	0.28	0.28	0.75
24	20	True	j	f	0.4899476669997966	0	-35.0	-34.0	1.0	NW	50	(251, 251)	0.28	0.28	0.75
24	20	True	f	f	0.5466188749996945	1	-35.0	-40.0	-5.0	SE	50	(251, 251)	0.28	0.28	0.75
24	20	True	j	j	0.0666570829998818	1	-35.0	-30.0	5.0	SE	50	(251, 251)	0.28	0.28	0.75
24	20	True	j	f	0.0401654170018446	0	-35.0	-30.0	5.0	NW	50	(251, 251)	0.28	0.28	0.75
24	20	True	f	f	0.1136721670009137	1	-35.0	-36.0	-1.0	SE	50	(251, 251)	0.28	0.28	0.75
24	20	True	f	f	0.4198092500009807	1	-35.0	-36.0	-1.0	NW	50	(251, 251)	0.28	0.28	0.75
24	20	True	f	j	0.0763202079979237	0	-35.0	-36.0	-1.0	SE	50	(251, 251)	0.28	0.28	0.75
24	20	True	f	j	0.1978947919997153	0	-35.0	-40.0	-5.0	NW	50	(251, 251)	0.28	0.28	0.75
24	20	True	j	f	0.4850826250003592	0	-35.0	-34.0	1.0	NW	50	(251, 251)	0.28	0.28	0.75
24	20	True	j	j	0.1933612499997252	1	-35.0	-34.0	1.0	NW	50	(251, 251)	0.28	0.28	0.75
24	20	True	j	f	0.1423323339986382	0	-35.0	-34.0	1.0	SE	50	(251, 251)	0.28	0.28	0.75
24	20	True	j	f	0.4037163749999308	0	-35.0	-30.0	5.0	SE	50	(251, 251)	0.28	0.28	0.75
24	20	True	j	f	0.2367995829990832	0	-35.0	-30.0	5.0	NW	50	(251, 251)	0.28	0.28	0.75
24	20	True	f	j	0.0856185420016117	0	-35.0	-40.0	-5.0	SE	50	(251, 251)	0.28	0.28	0.75
24	20	True	f	f	0.1928877499994996	1	-35.0	-36.0	-1.0	NW	50	(251, 251)	0.28	0.28	0.75
24	20	True	j	f	0.108427416998893	0	-35.0	-34.0	1.0	SE	50	(251, 251)	0.28	0.28	0.75
24	20	True	f	j	0.3392934580006113	0	-35.0	-40.0	-5.0	SE	50	(251, 251)	0.28	0.28	0.75
24	20	True	f	j	0.1313285420001193	0	-35.0	-36.0	-1.0	SE	50	(251, 251)	0.28	0.28	0.75
24	20	True	j	f	0.1983101249970786	0	-35.0	-30.0	5.0	SE	50	(251, 251)	0.28	0.28	0.75
24	20	True	f	j	0.2362319579988252	0	-35.0	-40.0	-5.0	SE	50	(251, 251)	0.28	0.28	0.75
24	20	True	j	f	0.3984706669980369	0	-35.0	-30.0	5.0	NW	50	(251, 251)	0.28	0.28	0.75
24	20	True	j	j	0.3558798750018468	1	-35.0	-30.0	5.0	SE	50	(251, 251)	0.28	0.28	0.75
24	20	True	f	j	0.3312808330010739	0	-35.0	-40.0	-5.0	NW	50	(251, 251)	0.28	0.28	0.75
24	20	True	f	f	0.1250468329999421	1	-35.0	-40.0	-5.0	NW	50	(251, 251)	0.28	0.28	0.75
24	20	True	f	j	0.0406975830010196	0	-35.0	-40.0	-5.0	SE	50	(251, 251)	0.28	0.28	0.75
24	20	True	j	f	0.1580769590000272	0	-35.0	-30.0	5.0	NW	50	(251, 251)	0.28	0.28	0.75
24	20	True	j	j	0.0869464579991472	1	-35.0	-34.0	1.0	SE	50	(251, 251)	0.28	0.28	0.75
24	20	True	j	j	0.1806740419997368	1	-35.0	-34.0	1.0	NW	50	(251, 251)	0.28	0.28	0.75
24	20	True	j	j	0.0479453329971875	1	-35.0	-34.0	1.0	SE	50	(251, 251)	0.28	0.28	0.75
24	20	True	f	f	0.319862500000454	1	-35.0	-40.0	-5.0	SE	50	(251, 251)	0.28	0.28	0.75
24	20	True	f	f	0.3399682499984919	1	-35.0	-36.0	-1.0	SE	50	(251, 251)	0.28	0.28	0.75
24	20	True	f	f	0.3984478749989648	1	-35.0	-40.0	-5.0	NW	50	(251, 251)	0.28	0.28	0.75
24	20	True	f	j	0.0326250420002907	0	-35.0	-36.0	-1.0	NW	50	(251, 251)	0.28	0.28	0.75
24	20	True	f	f	0.3079347909988428	1	-35.0	-36.0	-1.0	NW	50	(251, 251)	0.28	0.28	0.75
24	20	True	j	f	0.3494329589993867	0	-35.0	-30.0	5.0	NW	50	(251, 251)	0.28	0.28	0.75
24	20	True	j	f	0.0595815000015136	0	-35.0	-30.0	5.0	SE	50	(251, 251)	0.28	0.28	0.75
24	20	True	j	j	0.0708408749997033	1	-35.0	-30.0	5.0	SE	50	(251, 251)	0.28	0.28	0.75
24	20	True	j	f	0.1857509999972535	0	-35.0	-34.0	1.0	SE	50	(251, 251)	0.28	0.28	0.75
24	20	True	f	j	0.0426692500004719	0	-35.0	-36.0	-1.0	SE	50	(251, 251)	0.28	0.28	0.75
24	20	True	f	f	0.3516434579978522	1	-35.0	-40.0	-5.0	NW	50	(251, 251)	0.28	0.28	0.75
24	20	True	f	f	0.1020861659999354	1	-35.0	-40.0	-5.0	SE	50	(251, 251)	0.28	0.28	0.75
24	20	True	j	f	0.1929949589975876	0	-35.0	-34.0	1.0	NW	50	(251, 251)	0.28	0.28	0.75
24	20	True	j	f	0.0922285839988035	0	-35.0	-34.0	1.0	SE	50	(251, 251)	0.28	0.28	0.75
24	20	True	j	f	0.3278528749979159	0	-35.0	-30.0	5.0	NW	50	(251, 251)	0.28	0.28	0.75
24	20	True	j	f	0.2770052079977176	0	-35.0	-34.0	1.0	SE	50	(251, 251)	0.28	0.28	0.75
24	20	True	f	j	0.3517129579995526	0	-35.0	-40.0	-5.0	SE	50	(251, 251)	0.28	0.28	0.75
24	20	True	j	f	0.2812163329981558	0	-35.0	-30.0	5.0	SE	50	(251, 251)	0.28	0.28	0.75
24	20	True	j	j	0.1605241669967654	1	-35.0	-30.0	5.0	SE	50	(251, 251)	0.28	0.28	0.75
24	20	True	f	j	0.2462571670002944	0	-35.0	-40.0	-5.0	NW	50	(251, 251)	0.28	0.28	0.75
24	20	True	f	j	0.3272616670001298	0	-35.0	-40.0	-5.0	NW	50	(251, 251)	0.28	0.28	0.75
24	20	True	j	f	0.1120801670003857	0	-35.0	-30.0	5.0	NW	50	(251, 251)	0.28	0.28	0.75
24	20	True	j	j	0.2091071670001838	1	-35.0	-30.0	5.0	SE	50	(251, 251)	0.28	0.28	0.75
24	20	True	f	j	0.1652413749980041	0	-35.0	-40.0	-5.0	SE	50	(251, 251)	0.28	0.28	0.75
24	20	True	j	f	0.0053484580021176	0	-35.0	-34.0	1.0	SE	50	(251, 251)	0.28	0.28	0.75
24	20	True	f	j	0.2548810839980433	0	-35.0	-40.0	-5.0	SE	50	(251, 251)	0.28	0.28	0.75
24	20	True	j	f	0.110781166000379	0	-35.0	-34.0	1.0	SE	50	(251, 251)	0.28	0.28	0.75
24	20	True	j	f	0.0311160839992226	0	-35.0	-30.0	5.0	NW	50	(251, 251)	0.28	0.28	0.75
24	20	True	f	f	0.1515408340019348	1	-35.0	-36.0	-1.0	SE	50	(251, 251)	0.28	0.28	0.75
24	20	True	j	j	0.2656949580014043	1	-35.0	-34.0	1.0	NW	50	(251, 251)	0.28	0.28	0.75
24	20	True	f	j	0.2909709590021521	0	-35.0	-36.0	-1.0	NW	50	(251, 251)	0.28	0.28	0.75
24	20	True	j	f	0.3038787920013419	0	-35.0	-34.0	1.0	NW	50	(251, 251)	0.28	0.28	0.75
24	20	True	f	j	0.5315500829965458	0	-35.0	-40.0	-5.0	NW	50	(251, 251)	0.28	0.28	0.75
24	20	True	j	f	1.043499208000867	0	-35.0	-30.0	5.0	NW	50	(251, 251)	0.28	0.28	0.75
24	20	True	j	j	1.900519165999868	1	-35.0	-34.0	1.0	NW	50	(251, 251)	0.28	0.28	0.75
24	20	True	f	j	0.3794620420012506	0	-35.0	-36.0	-1.0	SE	50	(251, 251)	0.28	0.28	0.75
