# Supplementary material for: The curriculum effect in visual learning: The role of readout dimensionality
Source: PLoS Comput Biol. 2026 Jul 24;22(7):e1014553. doi: 10.1371/journal.pcbi.1014553 (PMC13432104; doi:10.1371/journal.pcbi.1014553)
Supplement: S1 Data — (ZIP) [file pcbi.1014553.s009.zip › Data_Final_for_Repository/Shuffled_subjects/Additional_15/Subject024/20250715_Subject024_SHUFFLED_Day_2.csv]

Participant ID	Age	Train	Correct Response	Response	Response time (s)	Correct	Reference Angle (deg)	Orientation (deg)	Angle Separation (deg)	Corner	Viewing Distance (cm)	Stimulus Size (px)	Fixation Time	Probe Time	Cue Time
24	20	True	f	j	0.4869335420007701	0	-35.0	-40.0	-5.0	SE	50	(251, 251)	0.28	0.28	0.75
24	20	True	j	f	0.6931075000029523	0	-35.0	-30.0	5.0	SE	50	(251, 251)	0.28	0.28	0.75
24	20	True	j	f	0.6481255420003436	0	-35.0	-34.0	1.0	NW	50	(251, 251)	0.28	0.28	0.75
24	20	True	f	j	0.5607983750014682	0	-35.0	-36.0	-1.0	NW	50	(251, 251)	0.28	0.28	0.75
24	20	True	j	f	0.2959534999972675	0	-35.0	-30.0	5.0	SE	50	(251, 251)	0.28	0.28	0.75
24	20	True	j	j	1.1699535000007018	1	-35.0	-30.0	5.0	SE	50	(251, 251)	0.28	0.28	0.75
24	20	True	f	j	0.107360999994853	0	-35.0	-36.0	-1.0	SE	50	(251, 251)	0.28	0.28	0.75
24	20	True	j	j	0.1142234159997315	1	-35.0	-34.0	1.0	NW	50	(251, 251)	0.28	0.28	0.75
24	20	True	j	j	0.027111875002447	1	-35.0	-34.0	1.0	SE	50	(251, 251)	0.28	0.28	0.75
24	20	True	j	j	0.30201670799579	1	-35.0	-30.0	5.0	SE	50	(251, 251)	0.28	0.28	0.75
24	20	True	f	j	0.3002870830023312	0	-35.0	-40.0	-5.0	SE	50	(251, 251)	0.28	0.28	0.75
24	20	True	j	f	0.4334335419989656	0	-35.0	-30.0	5.0	SE	50	(251, 251)	0.28	0.28	0.75
24	20	True	j	j	0.1579182920031598	1	-35.0	-30.0	5.0	NW	50	(251, 251)	0.28	0.28	0.75
24	20	True	j	f	0.3944685000024037	0	-35.0	-34.0	1.0	NW	50	(251, 251)	0.28	0.28	0.75
24	20	True	f	f	4.045558790996438	1	-35.0	-36.0	-1.0	NW	50	(251, 251)	0.28	0.28	0.75
24	20	True	f	f	2.7106117500006803	1	-35.0	-36.0	-1.0	SE	50	(251, 251)	0.28	0.28	0.75
24	20	True	j	f	0.1868036660016514	0	-35.0	-30.0	5.0	SE	50	(251, 251)	0.28	0.28	0.75
24	20	True	j	f	0.3280201250017853	0	-35.0	-34.0	1.0	NW	50	(251, 251)	0.28	0.28	0.75
24	20	True	j	j	0.4016280840005493	1	-35.0	-30.0	5.0	SE	50	(251, 251)	0.28	0.28	0.75
24	20	True	f	j	0.0677815830058534	0	-35.0	-40.0	-5.0	SE	50	(251, 251)	0.28	0.28	0.75
24	20	True	f	j	0.3887472499991418	0	-35.0	-40.0	-5.0	SE	50	(251, 251)	0.28	0.28	0.75
24	20	True	j	j	0.1111165420006727	1	-35.0	-30.0	5.0	NW	50	(251, 251)	0.28	0.28	0.75
24	20	True	f	j	0.0878252499969676	0	-35.0	-36.0	-1.0	NW	50	(251, 251)	0.28	0.28	0.75
24	20	True	j	j	0.4409382919984637	1	-35.0	-30.0	5.0	NW	50	(251, 251)	0.28	0.28	0.75
24	20	True	j	j	0.0837877080048201	1	-35.0	-30.0	5.0	SE	50	(251, 251)	0.28	0.28	0.75
24	20	True	f	j	0.0072958750024554	0	-35.0	-40.0	-5.0	NW	50	(251, 251)	0.28	0.28	0.75
24	20	True	f	f	0.3608250830002362	1	-35.0	-40.0	-5.0	NW	50	(251, 251)	0.28	0.28	0.75
24	20	True	j	f	0.0802807090003625	0	-35.0	-30.0	5.0	NW	50	(251, 251)	0.28	0.28	0.75
24	20	True	f	f	0.015861332998611	1	-35.0	-40.0	-5.0	SE	50	(251, 251)	0.28	0.28	0.75
24	20	True	f	f	0.2919576249987585	1	-35.0	-36.0	-1.0	SE	50	(251, 251)	0.28	0.28	0.75
24	20	True	j	f	0.6028746250012773	0	-35.0	-34.0	1.0	NW	50	(251, 251)	0.28	0.28	0.75
24	20	True	j	f	0.3556315829991945	0	-35.0	-34.0	1.0	SE	50	(251, 251)	0.28	0.28	0.75
24	20	True	f	j	0.4725847500012605	0	-35.0	-36.0	-1.0	SE	50	(251, 251)	0.28	0.28	0.75
24	20	True	j	f	0.1491853329935111	0	-35.0	-34.0	1.0	SE	50	(251, 251)	0.28	0.28	0.75
24	20	True	f	j	0.1711923749971902	0	-35.0	-40.0	-5.0	NW	50	(251, 251)	0.28	0.28	0.75
24	20	True	f	j	0.0341466660029254	0	-35.0	-40.0	-5.0	NW	50	(251, 251)	0.28	0.28	0.75
24	20	True	j	j	0.0175801660006982	1	-35.0	-34.0	1.0	NW	50	(251, 251)	0.28	0.28	0.75
24	20	True	f	f	0.4217093750048661	1	-35.0	-40.0	-5.0	SE	50	(251, 251)	0.28	0.28	0.75
24	20	True	f	f	0.5501703330010059	1	-35.0	-40.0	-5.0	NW	50	(251, 251)	0.28	0.28	0.75
24	20	True	j	f	0.1152607909971266	0	-35.0	-34.0	1.0	SE	50	(251, 251)	0.28	0.28	0.75
24	20	True	j	f	0.1249405420021503	0	-35.0	-30.0	5.0	SE	50	(251, 251)	0.28	0.28	0.75
24	20	True	j	j	0.048269375001837	1	-35.0	-30.0	5.0	SE	50	(251, 251)	0.28	0.28	0.75
24	20	True	f	j	0.2171732080023503	0	-35.0	-36.0	-1.0	NW	50	(251, 251)	0.28	0.28	0.75
24	20	True	f	j	0.4182679590012412	0	-35.0	-36.0	-1.0	SE	50	(251, 251)	0.28	0.28	0.75
24	20	True	j	f	0.1382069999963278	0	-35.0	-34.0	1.0	SE	50	(251, 251)	0.28	0.28	0.75
24	20	True	j	f	0.0927350829952047	0	-35.0	-34.0	1.0	NW	50	(251, 251)	0.28	0.28	0.75
24	20	True	f	j	0.1355609160018502	0	-35.0	-36.0	-1.0	NW	50	(251, 251)	0.28	0.28	0.75
24	20	True	j	j	0.3711121669985004	1	-35.0	-34.0	1.0	NW	50	(251, 251)	0.28	0.28	0.75
24	20	True	j	j	0.1855888340069214	1	-35.0	-30.0	5.0	SE	50	(251, 251)	0.28	0.28	0.75
24	20	True	f	j	0.3863270000001648	0	-35.0	-36.0	-1.0	NW	50	(251, 251)	0.28	0.28	0.75
24	20	True	j	j	0.2442408339993562	1	-35.0	-34.0	1.0	SE	50	(251, 251)	0.28	0.28	0.75
24	20	True	f	f	0.1551311250004801	1	-35.0	-40.0	-5.0	SE	50	(251, 251)	0.28	0.28	0.75
24	20	True	f	j	0.3168105829972774	0	-35.0	-36.0	-1.0	SE	50	(251, 251)	0.28	0.28	0.75
24	20	True	f	j	0.6172857499987003	0	-35.0	-40.0	-5.0	NW	50	(251, 251)	0.28	0.28	0.75
24	20	True	j	f	0.3809495419991435	0	-35.0	-30.0	5.0	SE	50	(251, 251)	0.28	0.28	0.75
24	20	True	j	j	0.1513875420059776	1	-35.0	-34.0	1.0	NW	50	(251, 251)	0.28	0.28	0.75
24	20	True	j	f	0.0134580000012647	0	-35.0	-30.0	5.0	SE	50	(251, 251)	0.28	0.28	0.75
24	20	True	j	j	0.2218681669983198	1	-35.0	-34.0	1.0	SE	50	(251, 251)	0.28	0.28	0.75
24	20	True	f	f	0.0969243329964228	1	-35.0	-36.0	-1.0	SE	50	(251, 251)	0.28	0.28	0.75
24	20	True	f	f	0.2733196249973844	1	-35.0	-40.0	-5.0	SE	50	(251, 251)	0.28	0.28	0.75
24	20	True	j	f	0.3533158749996801	0	-35.0	-30.0	5.0	NW	50	(251, 251)	0.28	0.28	0.75
24	20	True	j	f	0.0441452089944505	0	-35.0	-34.0	1.0	SE	50	(251, 251)	0.28	0.28	0.75
24	20	True	f	j	0.1958197079948149	0	-35.0	-36.0	-1.0	SE	50	(251, 251)	0.28	0.28	0.75
24	20	True	f	f	0.4703079579994664	1	-35.0	-40.0	-5.0	NW	50	(251, 251)	0.28	0.28	0.75
24	20	True	j	j	0.286242875001335	1	-35.0	-34.0	1.0	NW	50	(251, 251)	0.28	0.28	0.75
24	20	True	f	j	0.1283073329977924	0	-35.0	-40.0	-5.0	NW	50	(251, 251)	0.28	0.28	0.75
24	20	True	f	f	0.1867537500002072	1	-35.0	-36.0	-1.0	SE	50	(251, 251)	0.28	0.28	0.75
24	20	True	f	f	0.3452250000045751	1	-35.0	-40.0	-5.0	NW	50	(251, 251)	0.28	0.28	0.75
24	20	True	f	f	0.019463500000711	1	-35.0	-40.0	-5.0	SE	50	(251, 251)	0.28	0.28	0.75
24	20	True	j	f	0.1694024579992401	0	-35.0	-34.0	1.0	NW	50	(251, 251)	0.28	0.28	0.75
24	20	True	j	j	0.062787875001959	1	-35.0	-30.0	5.0	SE	50	(251, 251)	0.28	0.28	0.75
24	20	True	j	j	0.0638944169986643	1	-35.0	-34.0	1.0	SE	50	(251, 251)	0.28	0.28	0.75
24	20	True	f	j	0.0822998329967958	0	-35.0	-40.0	-5.0	NW	50	(251, 251)	0.28	0.28	0.75
24	20	True	j	j	0.3116991669958224	1	-35.0	-30.0	5.0	SE	50	(251, 251)	0.28	0.28	0.75
24	20	True	f	f	0.0260736670024925	1	-35.0	-40.0	-5.0	NW	50	(251, 251)	0.28	0.28	0.75
24	20	True	f	f	0.3106210830010241	1	-35.0	-40.0	-5.0	SE	50	(251, 251)	0.28	0.28	0.75
24	20	True	f	f	0.2813969170019845	1	-35.0	-36.0	-1.0	NW	50	(251, 251)	0.28	0.28	0.75
24	20	True	f	f	0.0682591670047259	1	-35.0	-40.0	-5.0	NW	50	(251, 251)	0.28	0.28	0.75
24	20	True	j	f	0.4160479580023093	0	-35.0	-30.0	5.0	SE	50	(251, 251)	0.28	0.28	0.75
24	20	True	f	j	0.4241069170020637	0	-35.0	-36.0	-1.0	SE	50	(251, 251)	0.28	0.28	0.75
24	20	True	j	f	0.1758364580018678	0	-35.0	-34.0	1.0	SE	50	(251, 251)	0.28	0.28	0.75
24	20	True	f	f	0.1474737500029732	1	-35.0	-36.0	-1.0	SE	50	(251, 251)	0.28	0.28	0.75
24	20	True	f	j	0.3918830830007209	0	-35.0	-36.0	-1.0	SE	50	(251, 251)	0.28	0.28	0.75
24	20	True	j	j	0.4490385409953887	1	-35.0	-34.0	1.0	NW	50	(251, 251)	0.28	0.28	0.75
24	20	True	j	f	0.3595527500001481	0	-35.0	-34.0	1.0	SE	50	(251, 251)	0.28	0.28	0.75
24	20	True	j	j	0.5786399999997229	1	-35.0	-30.0	5.0	NW	50	(251, 251)	0.28	0.28	0.75
24	20	True	j	j	0.4005418329979875	1	-35.0	-30.0	5.0	SE	50	(251, 251)	0.28	0.28	0.75
24	20	True	f	j	0.1025725840008817	0	-35.0	-36.0	-1.0	SE	50	(251, 251)	0.28	0.28	0.75
24	20	True	j	f	0.1268745420020423	0	-35.0	-30.0	5.0	NW	50	(251, 251)	0.28	0.28	0.75
24	20	True	f	j	0.4675864159944467	0	-35.0	-40.0	-5.0	SE	50	(251, 251)	0.28	0.28	0.75
24	20	True	f	f	0.0181053330015856	1	-35.0	-36.0	-1.0	NW	50	(251, 251)	0.28	0.28	0.75
24	20	True	j	f	0.4804220000005443	0	-35.0	-34.0	1.0	SE	50	(251, 251)	0.28	0.28	0.75
24	20	True	f	f	0.1467899170020246	1	-35.0	-36.0	-1.0	SE	50	(251, 251)	0.28	0.28	0.75
24	20	True	f	j	0.1035249999986263	0	-35.0	-36.0	-1.0	SE	50	(251, 251)	0.28	0.28	0.75
24	20	True	j	f	0.0745884170028148	0	-35.0	-34.0	1.0	NW	50	(251, 251)	0.28	0.28	0.75
24	20	True	j	j	0.3681880419972003	1	-35.0	-34.0	1.0	SE	50	(251, 251)	0.28	0.28	0.75
24	20	True	f	j	0.470740457996726	0	-35.0	-40.0	-5.0	SE	50	(251, 251)	0.28	0.28	0.75
24	20	True	j	j	0.2221949580052751	1	-35.0	-34.0	1.0	NW	50	(251, 251)	0.28	0.28	0.75
24	20	True	j	f	0.1141960829991148	0	-35.0	-30.0	5.0	SE	50	(251, 251)	0.28	0.28	0.75
24	20	True	f	j	0.3869308330031344	0	-35.0	-36.0	-1.0	SE	50	(251, 251)	0.28	0.28	0.75
24	20	True	j	f	0.1547233339952072	0	-35.0	-30.0	5.0	SE	50	(251, 251)	0.28	0.28	0.75
24	20	True	j	j	0.3185740830012946	1	-35.0	-34.0	1.0	NW	50	(251, 251)	0.28	0.28	0.75
24	20	True	f	f	0.3221945839977707	1	-35.0	-36.0	-1.0	SE	50	(251, 251)	0.28	0.28	0.75
24	20	True	j	f	0.4222572910002782	0	-35.0	-30.0	5.0	NW	50	(251, 251)	0.28	0.28	0.75
24	20	True	j	f	0.0614233750020503	0	-35.0	-34.0	1.0	SE	50	(251, 251)	0.28	0.28	0.75
24	20	True	j	f	0.6193402499993681	0	-35.0	-30.0	5.0	NW	50	(251, 251)	0.28	0.28	0.75
24	20	True	f	j	0.2113734579979791	0	-35.0	-36.0	-1.0	SE	50	(251, 251)	0.28	0.28	0.75
24	20	True	f	f	0.0237567080039298	1	-35.0	-36.0	-1.0	NW	50	(251, 251)	0.28	0.28	0.75
24	20	True	j	f	0.1357499169971561	0	-35.0	-34.0	1.0	NW	50	(251, 251)	0.28	0.28	0.75
24	20	True	f	j	0.1673588339981506	0	-35.0	-36.0	-1.0	NW	50	(251, 251)	0.28	0.28	0.75
24	20	True	f	j	0.0397736250015441	0	-35.0	-40.0	-5.0	NW	50	(251, 251)	0.28	0.28	0.75
24	20	True	j	f	0.3359334169945214	0	-35.0	-34.0	1.0	SE	50	(251, 251)	0.28	0.28	0.75
24	20	True	f	f	0.1957006670054397	1	-35.0	-36.0	-1.0	SE	50	(251, 251)	0.28	0.28	0.75
24	20	True	f	f	0.4691258749953704	1	-35.0	-36.0	-1.0	SE	50	(251, 251)	0.28	0.28	0.75
24	20	True	j	f	0.1815062919995398	0	-35.0	-30.0	5.0	SE	50	(251, 251)	0.28	0.28	0.75
24	20	True	j	f	0.0150649580027675	0	-35.0	-34.0	1.0	NW	50	(251, 251)	0.28	0.28	0.75
24	20	True	j	j	0.1314020409990917	1	-35.0	-34.0	1.0	NW	50	(251, 251)	0.28	0.28	0.75
24	20	True	j	j	0.3673233340014121	1	-35.0	-34.0	1.0	NW	50	(251, 251)	0.28	0.28	0.75
24	20	True	f	f	0.3023105419997591	1	-35.0	-36.0	-1.0	SE	50	(251, 251)	0.28	0.28	0.75
24	20	True	f	j	0.3963414999961969	0	-35.0	-36.0	-1.0	SE	50	(251, 251)	0.28	0.28	0.75
24	20	True	j	f	0.3580370839990792	0	-35.0	-34.0	1.0	SE	50	(251, 251)	0.28	0.28	0.75
24	20	True	f	f	0.2698413749967585	1	-35.0	-40.0	-5.0	NW	50	(251, 251)	0.28	0.28	0.75
24	20	True	j	f	0.3061889579985291	0	-35.0	-30.0	5.0	SE	50	(251, 251)	0.28	0.28	0.75
24	20	True	f	f	0.2238778749961056	1	-35.0	-36.0	-1.0	NW	50	(251, 251)	0.28	0.28	0.75
24	20	True	j	j	0.1711057499996968	1	-35.0	-30.0	5.0	NW	50	(251, 251)	0.28	0.28	0.75
24	20	True	f	f	0.1175409170027705	1	-35.0	-40.0	-5.0	SE	50	(251, 251)	0.28	0.28	0.75
24	20	True	j	f	0.0848762500027078	0	-35.0	-30.0	5.0	NW	50	(251, 251)	0.28	0.28	0.75
24	20	True	f	j	0.3585288750036852	0	-35.0	-40.0	-5.0	SE	50	(251, 251)	0.28	0.28	0.75
24	20	True	j	j	0.3423170000023674	1	-35.0	-30.0	5.0	SE	50	(251, 251)	0.28	0.28	0.75
24	20	True	j	f	0.1705997500030207	0	-35.0	-34.0	1.0	NW	50	(251, 251)	0.28	0.28	0.75
24	20	True	f	j	0.2205097920013941	0	-35.0	-40.0	-5.0	SE	50	(251, 251)	0.28	0.28	0.75
24	20	True	j	f	0.004056291996676	0	-35.0	-30.0	5.0	NW	50	(251, 251)	0.28	0.28	0.75
24	20	True	f	f	0.0724775419948855	1	-35.0	-40.0	-5.0	SE	50	(251, 251)	0.28	0.28	0.75
24	20	True	f	j	0.0433594160058419	0	-35.0	-40.0	-5.0	SE	50	(251, 251)	0.28	0.28	0.75
24	20	True	f	f	0.176717667003686	1	-35.0	-36.0	-1.0	NW	50	(251, 251)	0.28	0.28	0.75
24	20	True	f	j	0.1199635000011767	0	-35.0	-36.0	-1.0	NW	50	(251, 251)	0.28	0.28	0.75
24	20	True	f	f	0.3677104579983279	1	-35.0	-40.0	-5.0	NW	50	(251, 251)	0.28	0.28	0.75
24	20	True	f	f	0.3031477500044275	1	-35.0	-36.0	-1.0	NW	50	(251, 251)	0.28	0.28	0.75
24	20	True	j	f	0.1733170419975067	0	-35.0	-34.0	1.0	SE	50	(251, 251)	0.28	0.28	0.75
24	20	True	j	j	0.1837126249956782	1	-35.0	-30.0	5.0	SE	50	(251, 251)	0.28	0.28	0.75
24	20	True	j	j	0.2093909169998369	1	-35.0	-34.0	1.0	NW	50	(251, 251)	0.28	0.28	0.75
24	20	True	j	j	0.3146188329992583	1	-35.0	-34.0	1.0	SE	50	(251, 251)	0.28	0.28	0.75
24	20	True	j	j	0.3411516250052955	1	-35.0	-34.0	1.0	SE	50	(251, 251)	0.28	0.28	0.75
24	20	True	f	j	0.2529712079995079	0	-35.0	-40.0	-5.0	SE	50	(251, 251)	0.28	0.28	0.75
24	20	True	j	j	0.0022377080022124	1	-35.0	-30.0	5.0	SE	50	(251, 251)	0.28	0.28	0.75
24	20	True	j	f	0.4609513340037665	0	-35.0	-30.0	5.0	SE	50	(251, 251)	0.28	0.28	0.75
24	20	True	j	j	0.3538711250002961	1	-35.0	-34.0	1.0	SE	50	(251, 251)	0.28	0.28	0.75
24	20	True	j	f	0.0327115840045735	0	-35.0	-30.0	5.0	SE	50	(251, 251)	0.28	0.28	0.75
24	20	True	j	j	0.1133353750046808	1	-35.0	-34.0	1.0	SE	50	(251, 251)	0.28	0.28	0.75
24	20	True	f	j	0.1134680840041255	0	-35.0	-36.0	-1.0	SE	50	(251, 251)	0.28	0.28	0.75
24	20	True	f	f	0.336359041997639	1	-35.0	-40.0	-5.0	NW	50	(251, 251)	0.28	0.28	0.75
24	20	True	f	f	0.1704000419995281	1	-35.0	-36.0	-1.0	NW	50	(251, 251)	0.28	0.28	0.75
24	20	True	j	f	0.0784386670056846	0	-35.0	-34.0	1.0	SE	50	(251, 251)	0.28	0.28	0.75
24	20	True	f	f	0.2179066249955212	1	-35.0	-40.0	-5.0	NW	50	(251, 251)	0.28	0.28	0.75
24	20	True	j	f	0.1322214580068248	0	-35.0	-34.0	1.0	SE	50	(251, 251)	0.28	0.28	0.75
24	20	True	f	f	0.0147055839988752	1	-35.0	-40.0	-5.0	NW	50	(251, 251)	0.28	0.28	0.75
24	20	True	f	j	0.1770417919979081	0	-35.0	-40.0	-5.0	SE	50	(251, 251)	0.28	0.28	0.75
24	20	True	f	j	0.2024156670013326	0	-35.0	-36.0	-1.0	SE	50	(251, 251)	0.28	0.28	0.75
24	20	True	f	f	0.2252060419996269	1	-35.0	-36.0	-1.0	SE	50	(251, 251)	0.28	0.28	0.75
24	20	True	f	f	0.2464673750000656	1	-35.0	-40.0	-5.0	NW	50	(251, 251)	0.28	0.28	0.75
24	20	True	f	j	0.5322027500005788	0	-35.0	-40.0	-5.0	NW	50	(251, 251)	0.28	0.28	0.75
24	20	True	f	j	0.5615323330057436	0	-35.0	-36.0	-1.0	NW	50	(251, 251)	0.28	0.28	0.75
24	20	True	f	f	0.0031819169962545	1	-35.0	-36.0	-1.0	SE	50	(251, 251)	0.28	0.28	0.75
24	20	True	j	f	0.453211416999693	0	-35.0	-30.0	5.0	NW	50	(251, 251)	0.28	0.28	0.75
24	20	True	j	f	0.0281146249981247	0	-35.0	-30.0	5.0	NW	50	(251, 251)	0.28	0.28	0.75
24	20	True	f	j	0.0354425830009859	0	-35.0	-40.0	-5.0	NW	50	(251, 251)	0.28	0.28	0.75
24	20	True	f	f	0.35901570799615	1	-35.0	-40.0	-5.0	SE	50	(251, 251)	0.28	0.28	0.75
24	20	True	j	f	0.0483830419980222	0	-35.0	-30.0	5.0	SE	50	(251, 251)	0.28	0.28	0.75
24	20	True	f	f	0.1682489169979817	1	-35.0	-40.0	-5.0	SE	50	(251, 251)	0.28	0.28	0.75
24	20	True	j	f	0.0204265830034273	0	-35.0	-30.0	5.0	NW	50	(251, 251)	0.28	0.28	0.75
24	20	True	j	j	0.225573790994531	1	-35.0	-34.0	1.0	SE	50	(251, 251)	0.28	0.28	0.75
24	20	True	f	f	0.066814208003052	1	-35.0	-40.0	-5.0	SE	50	(251, 251)	0.28	0.28	0.75
24	20	True	f	f	0.4581149579971679	1	-35.0	-40.0	-5.0	SE	50	(251, 251)	0.28	0.28	0.75
24	20	True	j	f	0.0376807499997084	0	-35.0	-30.0	5.0	NW	50	(251, 251)	0.28	0.28	0.75
24	20	True	j	j	0.0848389589955331	1	-35.0	-34.0	1.0	NW	50	(251, 251)	0.28	0.28	0.75
24	20	True	j	f	0.616036792001978	0	-35.0	-34.0	1.0	NW	50	(251, 251)	0.28	0.28	0.75
24	20	True	j	f	0.1250620419959887	0	-35.0	-34.0	1.0	SE	50	(251, 251)	0.28	0.28	0.75
24	20	True	f	j	0.3914837499978603	0	-35.0	-36.0	-1.0	NW	50	(251, 251)	0.28	0.28	0.75
24	20	True	j	j	0.0910273330009658	1	-35.0	-34.0	1.0	SE	50	(251, 251)	0.28	0.28	0.75
24	20	True	j	j	0.4910198750003474	1	-35.0	-34.0	1.0	SE	50	(251, 251)	0.28	0.28	0.75
24	20	True	f	f	0.0812552499992307	1	-35.0	-40.0	-5.0	SE	50	(251, 251)	0.28	0.28	0.75
24	20	True	j	j	0.1081995829954394	1	-35.0	-30.0	5.0	SE	50	(251, 251)	0.28	0.28	0.75
24	20	True	f	f	0.1381319580032141	1	-35.0	-40.0	-5.0	NW	50	(251, 251)	0.28	0.28	0.75
24	20	True	f	f	0.0529926660019555	1	-35.0	-36.0	-1.0	SE	50	(251, 251)	0.28	0.28	0.75
24	20	True	j	f	0.140900332997262	0	-35.0	-34.0	1.0	SE	50	(251, 251)	0.28	0.28	0.75
24	20	True	f	f	0.5252838329979568	1	-35.0	-40.0	-5.0	NW	50	(251, 251)	0.28	0.28	0.75
24	20	True	f	f	0.258337457999005	1	-35.0	-36.0	-1.0	NW	50	(251, 251)	0.28	0.28	0.75
24	20	True	j	f	0.3073335829976713	0	-35.0	-30.0	5.0	SE	50	(251, 251)	0.28	0.28	0.75
24	20	True	f	j	0.1349349170050118	0	-35.0	-40.0	-5.0	SE	50	(251, 251)	0.28	0.28	0.75
24	20	True	f	f	0.0501756669982569	1	-35.0	-36.0	-1.0	NW	50	(251, 251)	0.28	0.28	0.75
24	20	True	f	f	0.4848489590003737	1	-35.0	-36.0	-1.0	NW	50	(251, 251)	0.28	0.28	0.75
24	20	True	f	f	0.3539461670006858	1	-35.0	-36.0	-1.0	NW	50	(251, 251)	0.28	0.28	0.75
24	20	True	j	f	0.0698749579969444	0	-35.0	-34.0	1.0	NW	50	(251, 251)	0.28	0.28	0.75
24	20	True	j	f	0.0089951249974546	0	-35.0	-34.0	1.0	SE	50	(251, 251)	0.28	0.28	0.75
24	20	True	j	j	0.1928400420001708	1	-35.0	-30.0	5.0	NW	50	(251, 251)	0.28	0.28	0.75
24	20	True	f	j	0.0794980840000789	0	-35.0	-40.0	-5.0	SE	50	(251, 251)	0.28	0.28	0.75
24	20	True	j	f	0.3127887090013246	0	-35.0	-30.0	5.0	SE	50	(251, 251)	0.28	0.28	0.75
24	20	True	j	j	0.2704554160009138	1	-35.0	-30.0	5.0	NW	50	(251, 251)	0.28	0.28	0.75
24	20	True	f	j	0.0929297920010867	0	-35.0	-36.0	-1.0	SE	50	(251, 251)	0.28	0.28	0.75
24	20	True	f	j	0.2072799590023351	0	-35.0	-36.0	-1.0	SE	50	(251, 251)	0.28	0.28	0.75
24	20	True	f	f	0.2037354999993113	1	-35.0	-40.0	-5.0	NW	50	(251, 251)	0.28	0.28	0.75
24	20	True	f	f	0.3489649589973851	1	-35.0	-36.0	-1.0	NW	50	(251, 251)	0.28	0.28	0.75
24	20	True	j	j	0.3584028340046643	1	-35.0	-34.0	1.0	NW	50	(251, 251)	0.28	0.28	0.75
24	20	True	j	f	0.2038477080059237	0	-35.0	-30.0	5.0	SE	50	(251, 251)	0.28	0.28	0.75
24	20	True	f	j	0.1380735419952543	0	-35.0	-40.0	-5.0	SE	50	(251, 251)	0.28	0.28	0.75
24	20	True	j	j	0.3766000000032363	1	-35.0	-34.0	1.0	SE	50	(251, 251)	0.28	0.28	0.75
24	20	True	j	j	0.1693598749989178	1	-35.0	-34.0	1.0	NW	50	(251, 251)	0.28	0.28	0.75
24	20	True	j	j	0.0178053329946124	1	-35.0	-34.0	1.0	SE	50	(251, 251)	0.28	0.28	0.75
24	20	True	j	j	0.1741083750021061	1	-35.0	-34.0	1.0	SE	50	(251, 251)	0.28	0.28	0.75
24	20	True	j	f	0.2670505409987527	0	-35.0	-34.0	1.0	SE	50	(251, 251)	0.28	0.28	0.75
24	20	True	f	j	0.3424952080022194	0	-35.0	-40.0	-5.0	SE	50	(251, 251)	0.28	0.28	0.75
24	20	True	f	f	0.2782462080067489	1	-35.0	-40.0	-5.0	SE	50	(251, 251)	0.28	0.28	0.75
24	20	True	j	f	0.1067434580036206	0	-35.0	-34.0	1.0	NW	50	(251, 251)	0.28	0.28	0.75
24	20	True	j	j	0.1957012919956469	1	-35.0	-34.0	1.0	NW	50	(251, 251)	0.28	0.28	0.75
24	20	True	f	j	0.1814716250009951	0	-35.0	-40.0	-5.0	SE	50	(251, 251)	0.28	0.28	0.75
24	20	True	j	f	0.2055792089959141	0	-35.0	-30.0	5.0	SE	50	(251, 251)	0.28	0.28	0.75
24	20	True	f	f	0.3707048750002286	1	-35.0	-40.0	-5.0	SE	50	(251, 251)	0.28	0.28	0.75
24	20	True	f	j	0.3227788750009495	0	-35.0	-40.0	-5.0	NW	50	(251, 251)	0.28	0.28	0.75
24	20	True	j	f	0.2982235829986166	0	-35.0	-34.0	1.0	SE	50	(251, 251)	0.28	0.28	0.75
24	20	True	j	f	0.1896134580019861	0	-35.0	-34.0	1.0	SE	50	(251, 251)	0.28	0.28	0.75
24	20	True	j	f	0.0410941250011092	0	-35.0	-30.0	5.0	NW	50	(251, 251)	0.28	0.28	0.75
24	20	True	f	f	0.0860593329998664	1	-35.0	-36.0	-1.0	NW	50	(251, 251)	0.28	0.28	0.75
24	20	True	f	f	0.1157374169997638	1	-35.0	-40.0	-5.0	SE	50	(251, 251)	0.28	0.28	0.75
24	20	True	f	j	0.2868186249979771	0	-35.0	-36.0	-1.0	SE	50	(251, 251)	0.28	0.28	0.75
24	20	True	f	f	0.2659373330025119	1	-35.0	-36.0	-1.0	NW	50	(251, 251)	0.28	0.28	0.75
24	20	True	f	f	0.1784086670013493	1	-35.0	-36.0	-1.0	SE	50	(251, 251)	0.28	0.28	0.75
24	20	True	j	f	0.2880235420016106	0	-35.0	-30.0	5.0	SE	50	(251, 251)	0.28	0.28	0.75
24	20	True	f	f	0.0113420420020702	1	-35.0	-36.0	-1.0	NW	50	(251, 251)	0.28	0.28	0.75
24	20	True	f	f	0.3211286249934346	1	-35.0	-40.0	-5.0	NW	50	(251, 251)	0.28	0.28	0.75
24	20	True	f	f	0.1196002920041792	1	-35.0	-40.0	-5.0	NW	50	(251, 251)	0.28	0.28	0.75
24	20	True	f	f	0.448201125000196	1	-35.0	-36.0	-1.0	NW	50	(251, 251)	0.28	0.28	0.75
24	20	True	j	f	0.4120432499985327	0	-35.0	-34.0	1.0	NW	50	(251, 251)	0.28	0.28	0.75
24	20	True	f	j	0.3605217910007923	0	-35.0	-40.0	-5.0	SE	50	(251, 251)	0.28	0.28	0.75
24	20	True	f	f	0.2967958750014077	1	-35.0	-36.0	-1.0	NW	50	(251, 251)	0.28	0.28	0.75
24	20	True	f	f	0.0186216669972054	1	-35.0	-36.0	-1.0	NW	50	(251, 251)	0.28	0.28	0.75
24	20	True	j	f	0.3988649169987184	0	-35.0	-30.0	5.0	SE	50	(251, 251)	0.28	0.28	0.75
24	20	True	f	j	0.3435909580002771	0	-35.0	-40.0	-5.0	SE	50	(251, 251)	0.28	0.28	0.75
24	20	True	f	f	0.0848594999988563	1	-35.0	-36.0	-1.0	NW	50	(251, 251)	0.28	0.28	0.75
24	20	True	f	f	0.4565658329956932	1	-35.0	-40.0	-5.0	NW	50	(251, 251)	0.28	0.28	0.75
24	20	True	j	f	0.3667353330019978	0	-35.0	-34.0	1.0	SE	50	(251, 251)	0.28	0.28	0.75
24	20	True	f	f	0.1980518749987823	1	-35.0	-40.0	-5.0	SE	50	(251, 251)	0.28	0.28	0.75
24	20	True	j	f	0.4067351670018979	0	-35.0	-34.0	1.0	SE	50	(251, 251)	0.28	0.28	0.75
24	20	True	j	j	0.5568842079956084	1	-35.0	-34.0	1.0	SE	50	(251, 251)	0.28	0.28	0.75
24	20	True	j	j	0.3693949169974075	1	-35.0	-34.0	1.0	NW	50	(251, 251)	0.28	0.28	0.75
24	20	True	f	j	0.3982585410049069	0	-35.0	-40.0	-5.0	NW	50	(251, 251)	0.28	0.28	0.75
24	20	True	j	f	0.2948474580043694	0	-35.0	-34.0	1.0	NW	50	(251, 251)	0.28	0.28	0.75
24	20	True	j	f	0.3573394580016611	0	-35.0	-30.0	5.0	SE	50	(251, 251)	0.28	0.28	0.75
24	20	True	f	j	0.0666895419999491	0	-35.0	-40.0	-5.0	SE	50	(251, 251)	0.28	0.28	0.75
24	20	True	j	f	0.3790340419946005	0	-35.0	-34.0	1.0	SE	50	(251, 251)	0.28	0.28	0.75
24	20	True	f	j	0.3170495000013034	0	-35.0	-36.0	-1.0	NW	50	(251, 251)	0.28	0.28	0.75
24	20	True	j	f	0.1598503330023959	0	-35.0	-34.0	1.0	SE	50	(251, 251)	0.28	0.28	0.75
24	20	True	j	f	0.1681907500023953	0	-35.0	-34.0	1.0	NW	50	(251, 251)	0.28	0.28	0.75
24	20	True	f	j	0.1492235000041546	0	-35.0	-36.0	-1.0	NW	50	(251, 251)	0.28	0.28	0.75
24	20	True	j	j	0.1583593340037623	1	-35.0	-34.0	1.0	SE	50	(251, 251)	0.28	0.28	0.75
24	20	True	f	j	0.0072000829968601	0	-35.0	-40.0	-5.0	NW	50	(251, 251)	0.28	0.28	0.75
24	20	True	j	j	0.2834105840011034	1	-35.0	-34.0	1.0	NW	50	(251, 251)	0.28	0.28	0.75
24	20	True	j	f	0.3889807500017923	0	-35.0	-30.0	5.0	SE	50	(251, 251)	0.28	0.28	0.75
24	20	True	f	j	0.0869339580021915	0	-35.0	-36.0	-1.0	NW	50	(251, 251)	0.28	0.28	0.75
24	20	True	j	f	0.0286354999989271	0	-35.0	-34.0	1.0	SE	50	(251, 251)	0.28	0.28	0.75
24	20	True	f	j	0.279204500002379	0	-35.0	-36.0	-1.0	SE	50	(251, 251)	0.28	0.28	0.75
24	20	True	f	f	0.1274573749979026	1	-35.0	-36.0	-1.0	NW	50	(251, 251)	0.28	0.28	0.75
24	20	True	j	j	0.0781935419945512	1	-35.0	-30.0	5.0	NW	50	(251, 251)	0.28	0.28	0.75
24	20	True	j	f	0.6752990419990965	0	-35.0	-34.0	1.0	SE	50	(251, 251)	0.28	0.28	0.75
24	20	True	f	j	0.2736995419982122	0	-35.0	-40.0	-5.0	NW	50	(251, 251)	0.28	0.28	0.75
24	20	True	f	f	0.3424710830004187	1	-35.0	-40.0	-5.0	SE	50	(251, 251)	0.28	0.28	0.75
24	20	True	j	f	0.1021871670018299	0	-35.0	-34.0	1.0	SE	50	(251, 251)	0.28	0.28	0.75
24	20	True	j	f	0.4903835000004619	0	-35.0	-34.0	1.0	NW	50	(251, 251)	0.28	0.28	0.75
24	20	True	j	j	0.1604159580019768	1	-35.0	-30.0	5.0	NW	50	(251, 251)	0.28	0.28	0.75
24	20	True	j	j	0.0433804999993299	1	-35.0	-34.0	1.0	NW	50	(251, 251)	0.28	0.28	0.75
24	20	True	f	j	0.0578577080013928	0	-35.0	-40.0	-5.0	NW	50	(251, 251)	0.28	0.28	0.75
24	20	True	f	f	0.1409009159979177	1	-35.0	-36.0	-1.0	SE	50	(251, 251)	0.28	0.28	0.75
24	20	True	j	f	0.0496708749997196	0	-35.0	-34.0	1.0	NW	50	(251, 251)	0.28	0.28	0.75
24	20	True	f	j	0.2277033339996705	0	-35.0	-36.0	-1.0	SE	50	(251, 251)	0.28	0.28	0.75
24	20	True	f	f	0.1308227080007782	1	-35.0	-40.0	-5.0	SE	50	(251, 251)	0.28	0.28	0.75
24	20	True	f	f	0.5084469170033117	1	-35.0	-40.0	-5.0	SE	50	(251, 251)	0.28	0.28	0.75
24	20	True	j	f	0.29820345799817	0	-35.0	-34.0	1.0	NW	50	(251, 251)	0.28	0.28	0.75
24	20	True	f	j	0.3787483330015675	0	-35.0	-36.0	-1.0	SE	50	(251, 251)	0.28	0.28	0.75
24	20	True	f	j	0.0537842080011614	0	-35.0	-40.0	-5.0	NW	50	(251, 251)	0.28	0.28	0.75
24	20	True	j	j	0.2724723749997793	1	-35.0	-34.0	1.0	NW	50	(251, 251)	0.28	0.28	0.75
24	20	True	f	j	0.0300103330009733	0	-35.0	-36.0	-1.0	NW	50	(251, 251)	0.28	0.28	0.75
24	20	True	j	f	0.0936964580032508	0	-35.0	-34.0	1.0	NW	50	(251, 251)	0.28	0.28	0.75
24	20	True	f	j	0.016851583000971	0	-35.0	-40.0	-5.0	SE	50	(251, 251)	0.28	0.28	0.75
24	20	True	f	f	0.0848817499936558	1	-35.0	-36.0	-1.0	SE	50	(251, 251)	0.28	0.28	0.75
24	20	True	j	f	0.2351236250033253	0	-35.0	-30.0	5.0	NW	50	(251, 251)	0.28	0.28	0.75
24	20	True	j	f	0.2657177919973037	0	-35.0	-34.0	1.0	NW	50	(251, 251)	0.28	0.28	0.75
24	20	True	j	f	0.0250763750009355	0	-35.0	-34.0	1.0	SE	50	(251, 251)	0.28	0.28	0.75
24	20	True	f	f	0.0792120420010178	1	-35.0	-36.0	-1.0	NW	50	(251, 251)	0.28	0.28	0.75
24	20	True	f	f	0.147665666998364	1	-35.0	-40.0	-5.0	NW	50	(251, 251)	0.28	0.28	0.75
24	20	True	j	j	0.0509160000001429	1	-35.0	-34.0	1.0	NW	50	(251, 251)	0.28	0.28	0.75
24	20	True	j	f	0.0757185830007074	0	-35.0	-34.0	1.0	NW	50	(251, 251)	0.28	0.28	0.75
24	20	True	f	j	0.409798458997102	0	-35.0	-36.0	-1.0	NW	50	(251, 251)	0.28	0.28	0.75
24	20	True	f	f	0.1927377920001163	1	-35.0	-36.0	-1.0	NW	50	(251, 251)	0.28	0.28	0.75
24	20	True	f	j	0.1037945419957395	0	-35.0	-36.0	-1.0	NW	50	(251, 251)	0.28	0.28	0.75
24	20	True	f	j	0.1423504580016015	0	-35.0	-36.0	-1.0	SE	50	(251, 251)	0.28	0.28	0.75
24	20	True	f	j	0.128357124995091	0	-35.0	-36.0	-1.0	NW	50	(251, 251)	0.28	0.28	0.75
24	20	True	f	f	0.0187921249962528	1	-35.0	-36.0	-1.0	SE	50	(251, 251)	0.28	0.28	0.75
24	20	True	j	f	0.4246685840043938	0	-35.0	-34.0	1.0	NW	50	(251, 251)	0.28	0.28	0.75
24	20	True	f	f	0.2407614170006127	1	-35.0	-36.0	-1.0	SE	50	(251, 251)	0.28	0.28	0.75
24	20	True	j	f	0.2798924170056125	0	-35.0	-30.0	5.0	SE	50	(251, 251)	0.28	0.28	0.75
24	20	True	f	j	0.4707612920028623	0	-35.0	-40.0	-5.0	SE	50	(251, 251)	0.28	0.28	0.75
24	20	True	f	f	0.0293195000049308	1	-35.0	-36.0	-1.0	SE	50	(251, 251)	0.28	0.28	0.75
24	20	True	j	f	0.1720663329979288	0	-35.0	-34.0	1.0	NW	50	(251, 251)	0.28	0.28	0.75
24	20	True	f	j	0.0248429999992367	0	-35.0	-40.0	-5.0	NW	50	(251, 251)	0.28	0.28	0.75
24	20	True	j	f	0.2740582080004969	0	-35.0	-30.0	5.0	SE	50	(251, 251)	0.28	0.28	0.75
24	20	True	j	f	0.1287517499949899	0	-35.0	-34.0	1.0	NW	50	(251, 251)	0.28	0.28	0.75
24	20	True	j	j	0.1141675830003805	1	-35.0	-34.0	1.0	SE	50	(251, 251)	0.28	0.28	0.75
24	20	True	f	j	0.0144633749951026	0	-35.0	-40.0	-5.0	NW	50	(251, 251)	0.28	0.28	0.75
24	20	True	j	f	0.1315621670000837	0	-35.0	-30.0	5.0	SE	50	(251, 251)	0.28	0.28	0.75
24	20	True	f	j	0.2319191249989671	0	-35.0	-40.0	-5.0	SE	50	(251, 251)	0.28	0.28	0.75
24	20	True	j	j	0.2193115829941234	1	-35.0	-34.0	1.0	SE	50	(251, 251)	0.28	0.28	0.75
24	20	True	j	f	0.2070210000019869	0	-35.0	-34.0	1.0	SE	50	(251, 251)	0.28	0.28	0.75
24	20	True	f	j	0.1834766249958193	0	-35.0	-40.0	-5.0	SE	50	(251, 251)	0.28	0.28	0.75
24	20	True	f	j	0.0941763749942765	0	-35.0	-40.0	-5.0	NW	50	(251, 251)	0.28	0.28	0.75
24	20	True	j	f	0.1550087080031517	0	-35.0	-34.0	1.0	SE	50	(251, 251)	0.28	0.28	0.75
24	20	True	j	f	0.4099081660024239	0	-35.0	-30.0	5.0	SE	50	(251, 251)	0.28	0.28	0.75
24	20	True	f	j	0.1471432910038856	0	-35.0	-36.0	-1.0	SE	50	(251, 251)	0.28	0.28	0.75
24	20	True	j	f	0.2602336249983636	0	-35.0	-30.0	5.0	NW	50	(251, 251)	0.28	0.28	0.75
24	20	True	f	f	0.0400904999987687	1	-35.0	-40.0	-5.0	NW	50	(251, 251)	0.28	0.28	0.75
24	20	True	j	f	0.3198174999997718	0	-35.0	-34.0	1.0	SE	50	(251, 251)	0.28	0.28	0.75
24	20	True	j	f	0.13700908300234	0	-35.0	-34.0	1.0	SE	50	(251, 251)	0.28	0.28	0.75
