# Supplementary material for: The curriculum effect in visual learning: The role of readout dimensionality
Source: PLoS Comput Biol. 2026 Jul 24;22(7):e1014553. doi: 10.1371/journal.pcbi.1014553 (PMC13432104; doi:10.1371/journal.pcbi.1014553)
Supplement: S1 Data — (ZIP) [file pcbi.1014553.s009.zip › Data_Final_for_Repository/Shuffled_subjects/Additional_15/Subject012/20250530_Subject012_SHUFFLED_Day_1.csv]

Participant ID	Age	Train	Correct Response	Response	Response time (s)	Correct	Reference Angle (deg)	Orientation (deg)	Angle Separation (deg)	Corner	Viewing Distance (cm)	Stimulus Size (px)	Fixation Time	Probe Time	Cue Time
12	20	True	f	j	10.000247708056122	0	-35.0	-40.0	-5.0	NW	50	(256, 256)	0.28	0.28	0.75
12	20	True	f	j	4.5804518749937415	0	-35.0	-40.0	-5.0	SE	50	(256, 256)	0.28	0.28	0.75
12	20	True	f	f	6.490193584002554	1	-35.0	-36.0	-1.0	NW	50	(256, 256)	0.28	0.28	0.75
12	20	True	j	j	3.876736875041388	1	-35.0	-30.0	5.0	SE	50	(256, 256)	0.28	0.28	0.75
12	20	True	j	f	1.4389342080103231	0	-35.0	-34.0	1.0	SE	50	(256, 256)	0.28	0.28	0.75
12	20	True	f	j	0.4442464159801602	0	-35.0	-36.0	-1.0	NW	50	(256, 256)	0.28	0.28	0.75
12	20	True	j	j	1.1459046669770032	1	-35.0	-30.0	5.0	NW	50	(256, 256)	0.28	0.28	0.75
12	20	True	j	j	1.1296212080633268	1	-35.0	-30.0	5.0	NW	50	(256, 256)	0.28	0.28	0.75
12	20	True	j	f	0.7274259590776637	0	-35.0	-34.0	1.0	NW	50	(256, 256)	0.28	0.28	0.75
12	20	True	j	j	0.1315830409293994	1	-35.0	-30.0	5.0	NW	50	(256, 256)	0.28	0.28	0.75
12	20	True	f	j	0.6448807920096442	0	-35.0	-36.0	-1.0	NW	50	(256, 256)	0.28	0.28	0.75
12	20	True	j	j	0.0250817920314148	1	-35.0	-30.0	5.0	SE	50	(256, 256)	0.28	0.28	0.75
12	20	True	f	f	0.6761739579960704	1	-35.0	-36.0	-1.0	NW	50	(256, 256)	0.28	0.28	0.75
12	20	True	f	f	0.2133755419636145	1	-35.0	-40.0	-5.0	NW	50	(256, 256)	0.28	0.28	0.75
12	20	True	f	f	0.5736594169866294	1	-35.0	-36.0	-1.0	NW	50	(256, 256)	0.28	0.28	0.75
12	20	True	f	f	0.6571397080551833	1	-35.0	-40.0	-5.0	SE	50	(256, 256)	0.28	0.28	0.75
12	20	True	f	f	0.3139981249114498	1	-35.0	-36.0	-1.0	SE	50	(256, 256)	0.28	0.28	0.75
12	20	True	f	f	0.504366916953586	1	-35.0	-40.0	-5.0	SE	50	(256, 256)	0.28	0.28	0.75
12	20	True	j	j	0.1015674580121412	1	-35.0	-30.0	5.0	NW	50	(256, 256)	0.28	0.28	0.75
12	20	True	f	f	0.2889242919627577	1	-35.0	-36.0	-1.0	SE	50	(256, 256)	0.28	0.28	0.75
12	20	True	j	f	0.3947096249321475	0	-35.0	-34.0	1.0	SE	50	(256, 256)	0.28	0.28	0.75
12	20	True	j	j	0.2707256249850616	1	-35.0	-30.0	5.0	SE	50	(256, 256)	0.28	0.28	0.75
12	20	True	f	f	0.1377808329416439	1	-35.0	-36.0	-1.0	SE	50	(256, 256)	0.28	0.28	0.75
12	20	True	f	f	0.177744583110325	1	-35.0	-40.0	-5.0	NW	50	(256, 256)	0.28	0.28	0.75
12	20	True	j	j	0.5268085829447955	1	-35.0	-34.0	1.0	NW	50	(256, 256)	0.28	0.28	0.75
12	20	True	f	f	0.4932745409896597	1	-35.0	-36.0	-1.0	NW	50	(256, 256)	0.28	0.28	0.75
12	20	True	f	f	0.0881828339770436	1	-35.0	-40.0	-5.0	NW	50	(256, 256)	0.28	0.28	0.75
12	20	True	j	j	0.291225166991353	1	-35.0	-34.0	1.0	SE	50	(256, 256)	0.28	0.28	0.75
12	20	True	j	f	0.0953758750110864	0	-35.0	-34.0	1.0	NW	50	(256, 256)	0.28	0.28	0.75
12	20	True	f	j	0.0184573750011622	0	-35.0	-36.0	-1.0	NW	50	(256, 256)	0.28	0.28	0.75
12	20	True	j	j	0.1967327910242602	1	-35.0	-30.0	5.0	NW	50	(256, 256)	0.28	0.28	0.75
12	20	True	f	f	0.0094074578955769	1	-35.0	-40.0	-5.0	NW	50	(256, 256)	0.28	0.28	0.75
12	20	True	j	j	0.3088604580843821	1	-35.0	-34.0	1.0	NW	50	(256, 256)	0.28	0.28	0.75
12	20	True	f	f	0.4917451250366866	1	-35.0	-40.0	-5.0	NW	50	(256, 256)	0.28	0.28	0.75
12	20	True	f	f	0.2880052080145105	1	-35.0	-40.0	-5.0	NW	50	(256, 256)	0.28	0.28	0.75
12	20	True	f	f	0.1218427090207114	1	-35.0	-40.0	-5.0	NW	50	(256, 256)	0.28	0.28	0.75
12	20	True	f	f	0.1547348329331725	1	-35.0	-36.0	-1.0	NW	50	(256, 256)	0.28	0.28	0.75
12	20	True	f	f	0.3009490000549704	1	-35.0	-40.0	-5.0	NW	50	(256, 256)	0.28	0.28	0.75
12	20	True	j	j	0.3724526249570772	1	-35.0	-30.0	5.0	SE	50	(256, 256)	0.28	0.28	0.75
12	20	True	j	j	0.003444124944508	1	-35.0	-30.0	5.0	NW	50	(256, 256)	0.28	0.28	0.75
12	20	True	j	j	0.0913572079734876	1	-35.0	-30.0	5.0	NW	50	(256, 256)	0.28	0.28	0.75
12	20	True	f	f	0.0655863329302519	1	-35.0	-36.0	-1.0	NW	50	(256, 256)	0.28	0.28	0.75
12	20	True	f	f	0.008909709053114	1	-35.0	-40.0	-5.0	NW	50	(256, 256)	0.28	0.28	0.75
12	20	True	f	j	0.0673450839240104	0	-35.0	-36.0	-1.0	NW	50	(256, 256)	0.28	0.28	0.75
12	20	True	j	j	0.0140367910498753	1	-35.0	-30.0	5.0	SE	50	(256, 256)	0.28	0.28	0.75
12	20	True	j	j	0.2334719579666853	1	-35.0	-34.0	1.0	NW	50	(256, 256)	0.28	0.28	0.75
12	20	True	j	j	0.1456700419075787	1	-35.0	-34.0	1.0	SE	50	(256, 256)	0.28	0.28	0.75
12	20	True	j	j	0.1049622079590335	1	-35.0	-34.0	1.0	NW	50	(256, 256)	0.28	0.28	0.75
12	20	True	j	j	0.3052764580352232	1	-35.0	-34.0	1.0	NW	50	(256, 256)	0.28	0.28	0.75
12	20	True	j	j	0.5563212080160156	1	-35.0	-34.0	1.0	NW	50	(256, 256)	0.28	0.28	0.75
12	20	True	f	j	0.159849458024837	0	-35.0	-36.0	-1.0	SE	50	(256, 256)	0.28	0.28	0.75
12	20	True	f	f	0.5585146250668913	1	-35.0	-36.0	-1.0	SE	50	(256, 256)	0.28	0.28	0.75
12	20	True	j	j	0.0280204999726265	1	-35.0	-30.0	5.0	NW	50	(256, 256)	0.28	0.28	0.75
12	20	True	j	j	0.2533503340091556	1	-35.0	-30.0	5.0	NW	50	(256, 256)	0.28	0.28	0.75
12	20	True	f	f	0.2395637079607695	1	-35.0	-36.0	-1.0	NW	50	(256, 256)	0.28	0.28	0.75
12	20	True	f	f	0.074882874963805	1	-35.0	-36.0	-1.0	NW	50	(256, 256)	0.28	0.28	0.75
12	20	True	j	j	0.1761887500761076	1	-35.0	-34.0	1.0	NW	50	(256, 256)	0.28	0.28	0.75
12	20	True	j	j	0.8510515830712393	1	-35.0	-34.0	1.0	NW	50	(256, 256)	0.28	0.28	0.75
12	20	True	f	f	0.2627112090121954	1	-35.0	-40.0	-5.0	NW	50	(256, 256)	0.28	0.28	0.75
12	20	True	f	j	0.0433272089576348	0	-35.0	-36.0	-1.0	SE	50	(256, 256)	0.28	0.28	0.75
12	20	True	j	j	0.3121736660832539	1	-35.0	-30.0	5.0	NW	50	(256, 256)	0.28	0.28	0.75
12	20	True	f	f	0.2454114579595625	1	-35.0	-40.0	-5.0	SE	50	(256, 256)	0.28	0.28	0.75
12	20	True	j	j	0.4917167079402134	1	-35.0	-30.0	5.0	NW	50	(256, 256)	0.28	0.28	0.75
12	20	True	j	j	0.2106934160692617	1	-35.0	-30.0	5.0	SE	50	(256, 256)	0.28	0.28	0.75
12	20	True	f	f	0.5431914159562439	1	-35.0	-36.0	-1.0	SE	50	(256, 256)	0.28	0.28	0.75
12	20	True	j	j	0.0827857910189777	1	-35.0	-30.0	5.0	NW	50	(256, 256)	0.28	0.28	0.75
12	20	True	j	j	0.1443752920022234	1	-35.0	-34.0	1.0	NW	50	(256, 256)	0.28	0.28	0.75
12	20	True	f	f	0.0530122080817818	1	-35.0	-36.0	-1.0	NW	50	(256, 256)	0.28	0.28	0.75
12	20	True	j	j	0.0090197080280631	1	-35.0	-34.0	1.0	NW	50	(256, 256)	0.28	0.28	0.75
12	20	True	f	f	0.5953187920385972	1	-35.0	-40.0	-5.0	SE	50	(256, 256)	0.28	0.28	0.75
12	20	True	f	j	0.2631291249999776	0	-35.0	-36.0	-1.0	NW	50	(256, 256)	0.28	0.28	0.75
12	20	True	f	j	0.3896043330896646	0	-35.0	-36.0	-1.0	SE	50	(256, 256)	0.28	0.28	0.75
12	20	True	f	j	0.1440375830279663	0	-35.0	-40.0	-5.0	NW	50	(256, 256)	0.28	0.28	0.75
12	20	True	j	j	0.4032492090482265	1	-35.0	-30.0	5.0	SE	50	(256, 256)	0.28	0.28	0.75
12	20	True	j	j	0.061460500000976	1	-35.0	-30.0	5.0	NW	50	(256, 256)	0.28	0.28	0.75
12	20	True	j	j	0.0385887079173699	1	-35.0	-30.0	5.0	NW	50	(256, 256)	0.28	0.28	0.75
12	20	True	f	j	0.101420292048715	0	-35.0	-36.0	-1.0	SE	50	(256, 256)	0.28	0.28	0.75
12	20	True	f	j	0.5099435830488801	0	-35.0	-40.0	-5.0	NW	50	(256, 256)	0.28	0.28	0.75
12	20	True	f	f	0.6267800839850679	1	-35.0	-40.0	-5.0	NW	50	(256, 256)	0.28	0.28	0.75
12	20	True	f	j	0.5896441249642521	0	-35.0	-36.0	-1.0	SE	50	(256, 256)	0.28	0.28	0.75
12	20	True	j	j	0.1944435420446097	1	-35.0	-30.0	5.0	NW	50	(256, 256)	0.28	0.28	0.75
12	20	True	j	f	0.2314312079688534	0	-35.0	-34.0	1.0	SE	50	(256, 256)	0.28	0.28	0.75
12	20	True	j	j	0.2891540830023587	1	-35.0	-34.0	1.0	SE	50	(256, 256)	0.28	0.28	0.75
12	20	True	f	f	0.2823347919620573	1	-35.0	-40.0	-5.0	NW	50	(256, 256)	0.28	0.28	0.75
12	20	True	f	j	0.0853246249025687	0	-35.0	-36.0	-1.0	SE	50	(256, 256)	0.28	0.28	0.75
12	20	True	j	j	0.0313626669812947	1	-35.0	-30.0	5.0	SE	50	(256, 256)	0.28	0.28	0.75
12	20	True	j	j	0.2121308329515159	1	-35.0	-34.0	1.0	SE	50	(256, 256)	0.28	0.28	0.75
12	20	True	f	f	0.197318333084695	1	-35.0	-36.0	-1.0	NW	50	(256, 256)	0.28	0.28	0.75
12	20	True	f	f	0.3064327910542488	1	-35.0	-40.0	-5.0	NW	50	(256, 256)	0.28	0.28	0.75
12	20	True	f	j	0.0599856249755248	0	-35.0	-36.0	-1.0	SE	50	(256, 256)	0.28	0.28	0.75
12	20	True	j	j	0.0212177080102264	1	-35.0	-34.0	1.0	NW	50	(256, 256)	0.28	0.28	0.75
12	20	True	f	f	0.0970928750466555	1	-35.0	-40.0	-5.0	NW	50	(256, 256)	0.28	0.28	0.75
12	20	True	f	f	0.3121222499758005	1	-35.0	-40.0	-5.0	SE	50	(256, 256)	0.28	0.28	0.75
12	20	True	j	j	0.2780819999752566	1	-35.0	-34.0	1.0	SE	50	(256, 256)	0.28	0.28	0.75
12	20	True	j	j	0.0944092910503968	1	-35.0	-30.0	5.0	NW	50	(256, 256)	0.28	0.28	0.75
12	20	True	j	j	0.513761791982688	1	-35.0	-34.0	1.0	NW	50	(256, 256)	0.28	0.28	0.75
12	20	True	f	f	0.61398541694507	1	-35.0	-40.0	-5.0	NW	50	(256, 256)	0.28	0.28	0.75
12	20	True	j	j	0.1831224999623373	1	-35.0	-34.0	1.0	SE	50	(256, 256)	0.28	0.28	0.75
12	20	True	j	f	0.3332148749614134	0	-35.0	-34.0	1.0	SE	50	(256, 256)	0.28	0.28	0.75
12	20	True	f	f	0.2880847919732332	1	-35.0	-40.0	-5.0	SE	50	(256, 256)	0.28	0.28	0.75
12	20	True	j	j	0.4743055420694873	1	-35.0	-30.0	5.0	SE	50	(256, 256)	0.28	0.28	0.75
12	20	True	j	f	0.1092788340756669	0	-35.0	-34.0	1.0	NW	50	(256, 256)	0.28	0.28	0.75
12	20	True	f	f	0.0573037500726059	1	-35.0	-40.0	-5.0	SE	50	(256, 256)	0.28	0.28	0.75
12	20	True	j	j	0.1900916660670191	1	-35.0	-30.0	5.0	NW	50	(256, 256)	0.28	0.28	0.75
12	20	True	f	f	0.6351540420437232	1	-35.0	-40.0	-5.0	NW	50	(256, 256)	0.28	0.28	0.75
12	20	True	j	f	0.3747101250337437	0	-35.0	-34.0	1.0	NW	50	(256, 256)	0.28	0.28	0.75
12	20	True	f	j	0.4052437080536037	0	-35.0	-36.0	-1.0	SE	50	(256, 256)	0.28	0.28	0.75
12	20	True	f	j	0.2772146249189973	0	-35.0	-36.0	-1.0	NW	50	(256, 256)	0.28	0.28	0.75
12	20	True	f	j	0.1476338339271024	0	-35.0	-36.0	-1.0	SE	50	(256, 256)	0.28	0.28	0.75
12	20	True	j	f	1.202314208028838	0	-35.0	-34.0	1.0	NW	50	(256, 256)	0.28	0.28	0.75
12	20	True	j	j	0.4938249590341002	1	-35.0	-34.0	1.0	SE	50	(256, 256)	0.28	0.28	0.75
12	20	True	f	f	0.0704836250515654	1	-35.0	-36.0	-1.0	SE	50	(256, 256)	0.28	0.28	0.75
12	20	True	f	j	0.0192472919588908	0	-35.0	-36.0	-1.0	SE	50	(256, 256)	0.28	0.28	0.75
12	20	True	f	f	0.2924740830203518	1	-35.0	-40.0	-5.0	SE	50	(256, 256)	0.28	0.28	0.75
12	20	True	j	f	0.5564788329647854	0	-35.0	-34.0	1.0	SE	50	(256, 256)	0.28	0.28	0.75
12	20	True	f	j	0.055249458993785	0	-35.0	-40.0	-5.0	NW	50	(256, 256)	0.28	0.28	0.75
12	20	True	f	f	0.2339892080053687	1	-35.0	-36.0	-1.0	SE	50	(256, 256)	0.28	0.28	0.75
12	20	True	j	f	0.4726459999801591	0	-35.0	-34.0	1.0	SE	50	(256, 256)	0.28	0.28	0.75
12	20	True	j	j	0.0523640000028535	1	-35.0	-30.0	5.0	SE	50	(256, 256)	0.28	0.28	0.75
12	20	True	j	j	0.0110632079886272	1	-35.0	-30.0	5.0	NW	50	(256, 256)	0.28	0.28	0.75
12	20	True	f	j	0.5259617500705644	0	-35.0	-36.0	-1.0	NW	50	(256, 256)	0.28	0.28	0.75
12	20	True	f	j	0.0703272089594975	0	-35.0	-36.0	-1.0	NW	50	(256, 256)	0.28	0.28	0.75
12	20	True	f	f	0.2798982090316713	1	-35.0	-36.0	-1.0	NW	50	(256, 256)	0.28	0.28	0.75
12	20	True	j	j	0.1896203750511631	1	-35.0	-34.0	1.0	NW	50	(256, 256)	0.28	0.28	0.75
12	20	True	f	f	0.0542642910731956	1	-35.0	-40.0	-5.0	SE	50	(256, 256)	0.28	0.28	0.75
12	20	True	f	j	0.8064734999788925	0	-35.0	-36.0	-1.0	NW	50	(256, 256)	0.28	0.28	0.75
12	20	True	j	j	0.096191665972583	1	-35.0	-30.0	5.0	SE	50	(256, 256)	0.28	0.28	0.75
12	20	True	f	f	0.2517138329567387	1	-35.0	-36.0	-1.0	SE	50	(256, 256)	0.28	0.28	0.75
12	20	True	f	f	0.5865182500565425	1	-35.0	-40.0	-5.0	SE	50	(256, 256)	0.28	0.28	0.75
12	20	True	j	f	0.033761166036129	0	-35.0	-34.0	1.0	NW	50	(256, 256)	0.28	0.28	0.75
12	20	True	j	j	0.2940746250096708	1	-35.0	-30.0	5.0	SE	50	(256, 256)	0.28	0.28	0.75
12	20	True	j	j	0.0732772080227732	1	-35.0	-34.0	1.0	SE	50	(256, 256)	0.28	0.28	0.75
12	20	True	f	j	0.2528951249551028	0	-35.0	-36.0	-1.0	SE	50	(256, 256)	0.28	0.28	0.75
12	20	True	j	j	0.3601464580278843	1	-35.0	-30.0	5.0	SE	50	(256, 256)	0.28	0.28	0.75
12	20	True	f	f	0.4594689160585403	1	-35.0	-40.0	-5.0	SE	50	(256, 256)	0.28	0.28	0.75
12	20	True	f	f	0.4842439579078927	1	-35.0	-36.0	-1.0	SE	50	(256, 256)	0.28	0.28	0.75
12	20	True	j	j	0.4324052500305697	1	-35.0	-30.0	5.0	SE	50	(256, 256)	0.28	0.28	0.75
12	20	True	f	f	0.5637170410482213	1	-35.0	-40.0	-5.0	NW	50	(256, 256)	0.28	0.28	0.75
12	20	True	j	j	0.4125535000348463	1	-35.0	-30.0	5.0	SE	50	(256, 256)	0.28	0.28	0.75
12	20	True	j	j	0.202488417038694	1	-35.0	-30.0	5.0	NW	50	(256, 256)	0.28	0.28	0.75
12	20	True	j	f	0.3889222909929231	0	-35.0	-30.0	5.0	SE	50	(256, 256)	0.28	0.28	0.75
12	20	True	j	j	0.318446458899416	1	-35.0	-34.0	1.0	NW	50	(256, 256)	0.28	0.28	0.75
12	20	True	f	f	1.5720377080142498	1	-35.0	-36.0	-1.0	NW	50	(256, 256)	0.28	0.28	0.75
12	20	True	f	f	0.4076730840606615	1	-35.0	-40.0	-5.0	NW	50	(256, 256)	0.28	0.28	0.75
12	20	True	f	f	0.0152629159856587	1	-35.0	-36.0	-1.0	SE	50	(256, 256)	0.28	0.28	0.75
12	20	True	f	j	0.5307630420429632	0	-35.0	-36.0	-1.0	SE	50	(256, 256)	0.28	0.28	0.75
12	20	True	f	f	0.2326363750034943	1	-35.0	-40.0	-5.0	SE	50	(256, 256)	0.28	0.28	0.75
12	20	True	f	f	0.1412959169829264	1	-35.0	-40.0	-5.0	SE	50	(256, 256)	0.28	0.28	0.75
12	20	True	f	j	0.2264411250362172	0	-35.0	-40.0	-5.0	NW	50	(256, 256)	0.28	0.28	0.75
12	20	True	j	j	0.2154971669660881	1	-35.0	-30.0	5.0	NW	50	(256, 256)	0.28	0.28	0.75
12	20	True	f	f	0.0115539169637486	1	-35.0	-40.0	-5.0	NW	50	(256, 256)	0.28	0.28	0.75
12	20	True	f	f	0.4151159169850871	1	-35.0	-36.0	-1.0	NW	50	(256, 256)	0.28	0.28	0.75
12	20	True	j	j	0.0351704170461744	1	-35.0	-34.0	1.0	SE	50	(256, 256)	0.28	0.28	0.75
12	20	True	f	f	0.1398925830144435	1	-35.0	-40.0	-5.0	NW	50	(256, 256)	0.28	0.28	0.75
12	20	True	j	j	0.1415204160148278	1	-35.0	-34.0	1.0	SE	50	(256, 256)	0.28	0.28	0.75
12	20	True	f	f	0.3365592079935595	1	-35.0	-36.0	-1.0	SE	50	(256, 256)	0.28	0.28	0.75
12	20	True	f	f	0.2385207909392193	1	-35.0	-40.0	-5.0	SE	50	(256, 256)	0.28	0.28	0.75
12	20	True	f	f	0.4268718329258263	1	-35.0	-40.0	-5.0	SE	50	(256, 256)	0.28	0.28	0.75
12	20	True	f	f	0.3192162089981138	1	-35.0	-40.0	-5.0	SE	50	(256, 256)	0.28	0.28	0.75
12	20	True	f	f	1.160870708990842	1	-35.0	-36.0	-1.0	SE	50	(256, 256)	0.28	0.28	0.75
12	20	True	f	f	0.163060332997702	1	-35.0	-36.0	-1.0	NW	50	(256, 256)	0.28	0.28	0.75
12	20	True	f	f	0.0211429999908432	1	-35.0	-40.0	-5.0	NW	50	(256, 256)	0.28	0.28	0.75
12	20	True	j	j	0.913040708983317	1	-35.0	-30.0	5.0	NW	50	(256, 256)	0.28	0.28	0.75
12	20	True	j	j	0.0839672919828444	1	-35.0	-34.0	1.0	SE	50	(256, 256)	0.28	0.28	0.75
12	20	True	f	f	0.0898904999485239	1	-35.0	-40.0	-5.0	NW	50	(256, 256)	0.28	0.28	0.75
12	20	True	j	j	0.3211243749829009	1	-35.0	-30.0	5.0	NW	50	(256, 256)	0.28	0.28	0.75
12	20	True	j	j	0.2490036250092089	1	-35.0	-30.0	5.0	NW	50	(256, 256)	0.28	0.28	0.75
12	20	True	j	f	0.1518374169245362	0	-35.0	-34.0	1.0	NW	50	(256, 256)	0.28	0.28	0.75
12	20	True	j	j	0.0223207499366253	1	-35.0	-34.0	1.0	SE	50	(256, 256)	0.28	0.28	0.75
12	20	True	j	j	0.3492551249219104	1	-35.0	-34.0	1.0	SE	50	(256, 256)	0.28	0.28	0.75
12	20	True	f	f	0.3718447081046179	1	-35.0	-40.0	-5.0	SE	50	(256, 256)	0.28	0.28	0.75
12	20	True	f	f	0.0529242500197142	1	-35.0	-40.0	-5.0	SE	50	(256, 256)	0.28	0.28	0.75
12	20	True	f	j	0.6168098750058562	0	-35.0	-36.0	-1.0	NW	50	(256, 256)	0.28	0.28	0.75
12	20	True	f	f	0.0981824999907985	1	-35.0	-40.0	-5.0	SE	50	(256, 256)	0.28	0.28	0.75
12	20	True	f	f	0.528194791986607	1	-35.0	-40.0	-5.0	SE	50	(256, 256)	0.28	0.28	0.75
12	20	True	f	j	0.3739329170202836	0	-35.0	-36.0	-1.0	NW	50	(256, 256)	0.28	0.28	0.75
12	20	True	j	j	0.0265764999203383	1	-35.0	-34.0	1.0	SE	50	(256, 256)	0.28	0.28	0.75
12	20	True	f	f	0.209069041069597	1	-35.0	-36.0	-1.0	NW	50	(256, 256)	0.28	0.28	0.75
12	20	True	j	j	0.1873652080539614	1	-35.0	-30.0	5.0	SE	50	(256, 256)	0.28	0.28	0.75
12	20	True	j	j	0.0511177089065313	1	-35.0	-30.0	5.0	NW	50	(256, 256)	0.28	0.28	0.75
12	20	True	f	f	0.0795491669559851	1	-35.0	-40.0	-5.0	NW	50	(256, 256)	0.28	0.28	0.75
12	20	True	j	j	0.3608786669792607	1	-35.0	-34.0	1.0	NW	50	(256, 256)	0.28	0.28	0.75
12	20	True	f	f	0.3848136248998344	1	-35.0	-40.0	-5.0	SE	50	(256, 256)	0.28	0.28	0.75
12	20	True	f	f	0.2344835830153897	1	-35.0	-40.0	-5.0	SE	50	(256, 256)	0.28	0.28	0.75
12	20	True	j	f	0.5151595829520375	0	-35.0	-34.0	1.0	SE	50	(256, 256)	0.28	0.28	0.75
12	20	True	j	j	0.5197469580452889	1	-35.0	-34.0	1.0	SE	50	(256, 256)	0.28	0.28	0.75
12	20	True	j	j	0.1122817499563098	1	-35.0	-30.0	5.0	NW	50	(256, 256)	0.28	0.28	0.75
12	20	True	f	j	0.0152590000070631	0	-35.0	-36.0	-1.0	SE	50	(256, 256)	0.28	0.28	0.75
12	20	True	f	f	0.1565941669978201	1	-35.0	-36.0	-1.0	SE	50	(256, 256)	0.28	0.28	0.75
12	20	True	f	f	0.1208521670196205	1	-35.0	-40.0	-5.0	SE	50	(256, 256)	0.28	0.28	0.75
12	20	True	j	j	0.2009067080216482	1	-35.0	-34.0	1.0	NW	50	(256, 256)	0.28	0.28	0.75
12	20	True	j	j	0.1681772910524159	1	-35.0	-34.0	1.0	NW	50	(256, 256)	0.28	0.28	0.75
12	20	True	f	f	0.1982774999924004	1	-35.0	-40.0	-5.0	SE	50	(256, 256)	0.28	0.28	0.75
12	20	True	f	f	0.1660785420099273	1	-35.0	-40.0	-5.0	NW	50	(256, 256)	0.28	0.28	0.75
12	20	True	j	j	0.0730870829429477	1	-35.0	-34.0	1.0	SE	50	(256, 256)	0.28	0.28	0.75
12	20	True	j	j	0.0861720830434933	1	-35.0	-34.0	1.0	NW	50	(256, 256)	0.28	0.28	0.75
12	20	True	f	j	0.2571428330847993	0	-35.0	-36.0	-1.0	NW	50	(256, 256)	0.28	0.28	0.75
12	20	True	j	j	0.0815937919542193	1	-35.0	-34.0	1.0	SE	50	(256, 256)	0.28	0.28	0.75
12	20	True	f	f	0.198838833021	1	-35.0	-36.0	-1.0	NW	50	(256, 256)	0.28	0.28	0.75
12	20	True	j	j	0.1231033749645575	1	-35.0	-30.0	5.0	SE	50	(256, 256)	0.28	0.28	0.75
12	20	True	f	f	0.2247261248994618	1	-35.0	-40.0	-5.0	NW	50	(256, 256)	0.28	0.28	0.75
12	20	True	j	j	0.3732769170310348	1	-35.0	-34.0	1.0	SE	50	(256, 256)	0.28	0.28	0.75
12	20	True	f	f	0.4961748749483377	1	-35.0	-36.0	-1.0	SE	50	(256, 256)	0.28	0.28	0.75
12	20	True	f	f	0.0580774169648066	1	-35.0	-40.0	-5.0	NW	50	(256, 256)	0.28	0.28	0.75
12	20	True	j	j	0.4549555829726159	1	-35.0	-34.0	1.0	SE	50	(256, 256)	0.28	0.28	0.75
12	20	True	f	j	0.2116281250491738	0	-35.0	-36.0	-1.0	NW	50	(256, 256)	0.28	0.28	0.75
12	20	True	f	j	0.0561544590163975	0	-35.0	-36.0	-1.0	NW	50	(256, 256)	0.28	0.28	0.75
12	20	True	j	j	0.124498457997106	1	-35.0	-34.0	1.0	NW	50	(256, 256)	0.28	0.28	0.75
12	20	True	j	j	0.0447310410672798	1	-35.0	-30.0	5.0	SE	50	(256, 256)	0.28	0.28	0.75
12	20	True	j	j	0.0639359159395098	1	-35.0	-30.0	5.0	NW	50	(256, 256)	0.28	0.28	0.75
12	20	True	f	j	0.1130539999576285	0	-35.0	-36.0	-1.0	NW	50	(256, 256)	0.28	0.28	0.75
12	20	True	f	f	0.1588901249924674	1	-35.0	-36.0	-1.0	NW	50	(256, 256)	0.28	0.28	0.75
12	20	True	j	f	0.3635590000776574	0	-35.0	-34.0	1.0	NW	50	(256, 256)	0.28	0.28	0.75
12	20	True	j	j	0.0089296670630574	1	-35.0	-30.0	5.0	NW	50	(256, 256)	0.28	0.28	0.75
12	20	True	j	j	0.237662833998911	1	-35.0	-34.0	1.0	NW	50	(256, 256)	0.28	0.28	0.75
12	20	True	j	j	0.353703457978554	1	-35.0	-34.0	1.0	NW	50	(256, 256)	0.28	0.28	0.75
12	20	True	f	f	0.2809659580234438	1	-35.0	-40.0	-5.0	NW	50	(256, 256)	0.28	0.28	0.75
12	20	True	j	j	0.0518978750333189	1	-35.0	-34.0	1.0	SE	50	(256, 256)	0.28	0.28	0.75
12	20	True	f	j	0.0812936249421909	0	-35.0	-36.0	-1.0	NW	50	(256, 256)	0.28	0.28	0.75
12	20	True	j	j	0.2223421660019084	1	-35.0	-30.0	5.0	NW	50	(256, 256)	0.28	0.28	0.75
12	20	True	j	f	0.3806733330711722	0	-35.0	-34.0	1.0	NW	50	(256, 256)	0.28	0.28	0.75
12	20	True	j	j	0.4096825419692322	1	-35.0	-30.0	5.0	NW	50	(256, 256)	0.28	0.28	0.75
12	20	True	j	j	0.1685887909261509	1	-35.0	-34.0	1.0	SE	50	(256, 256)	0.28	0.28	0.75
12	20	True	f	f	0.2358983750455081	1	-35.0	-36.0	-1.0	SE	50	(256, 256)	0.28	0.28	0.75
12	20	True	f	j	0.465294542023912	0	-35.0	-36.0	-1.0	NW	50	(256, 256)	0.28	0.28	0.75
12	20	True	j	j	0.1713708749739453	1	-35.0	-30.0	5.0	NW	50	(256, 256)	0.28	0.28	0.75
12	20	True	j	j	0.2088107080198824	1	-35.0	-30.0	5.0	SE	50	(256, 256)	0.28	0.28	0.75
12	20	True	f	j	0.2623189159203321	0	-35.0	-36.0	-1.0	SE	50	(256, 256)	0.28	0.28	0.75
12	20	True	f	f	0.0839444999583065	1	-35.0	-36.0	-1.0	SE	50	(256, 256)	0.28	0.28	0.75
12	20	True	f	f	0.0582508329534903	1	-35.0	-40.0	-5.0	NW	50	(256, 256)	0.28	0.28	0.75
12	20	True	f	f	0.0522234590025618	1	-35.0	-36.0	-1.0	SE	50	(256, 256)	0.28	0.28	0.75
12	20	True	f	f	0.2424390410305932	1	-35.0	-36.0	-1.0	NW	50	(256, 256)	0.28	0.28	0.75
12	20	True	f	f	0.2145924170035869	1	-35.0	-40.0	-5.0	NW	50	(256, 256)	0.28	0.28	0.75
12	20	True	j	f	0.4069308749167248	0	-35.0	-34.0	1.0	NW	50	(256, 256)	0.28	0.28	0.75
12	20	True	f	f	0.3839472079416737	1	-35.0	-36.0	-1.0	NW	50	(256, 256)	0.28	0.28	0.75
12	20	True	f	f	0.5341939160134643	1	-35.0	-36.0	-1.0	NW	50	(256, 256)	0.28	0.28	0.75
12	20	True	f	f	0.2438376670470461	1	-35.0	-40.0	-5.0	NW	50	(256, 256)	0.28	0.28	0.75
12	20	True	f	f	0.311639416962862	1	-35.0	-40.0	-5.0	SE	50	(256, 256)	0.28	0.28	0.75
12	20	True	f	f	0.3685865000588819	1	-35.0	-40.0	-5.0	SE	50	(256, 256)	0.28	0.28	0.75
12	20	True	f	j	1.6103022079914808	0	-35.0	-40.0	-5.0	NW	50	(256, 256)	0.28	0.28	0.75
12	20	True	f	f	0.5658952500671148	1	-35.0	-40.0	-5.0	SE	50	(256, 256)	0.28	0.28	0.75
12	20	True	j	f	0.5983121249591932	0	-35.0	-34.0	1.0	NW	50	(256, 256)	0.28	0.28	0.75
12	20	True	f	f	0.457444499945268	1	-35.0	-36.0	-1.0	SE	50	(256, 256)	0.28	0.28	0.75
12	20	True	f	j	0.195646584033966	0	-35.0	-36.0	-1.0	SE	50	(256, 256)	0.28	0.28	0.75
12	20	True	f	f	0.459577374975197	1	-35.0	-36.0	-1.0	SE	50	(256, 256)	0.28	0.28	0.75
12	20	True	j	j	0.1011181249050423	1	-35.0	-30.0	5.0	SE	50	(256, 256)	0.28	0.28	0.75
12	20	True	f	j	0.653571082977578	0	-35.0	-36.0	-1.0	SE	50	(256, 256)	0.28	0.28	0.75
12	20	True	f	j	0.014441208099015	0	-35.0	-36.0	-1.0	NW	50	(256, 256)	0.28	0.28	0.75
12	20	True	f	f	0.2454543750500306	1	-35.0	-40.0	-5.0	SE	50	(256, 256)	0.28	0.28	0.75
12	20	True	j	j	0.1232142919907346	1	-35.0	-34.0	1.0	SE	50	(256, 256)	0.28	0.28	0.75
12	20	True	f	f	0.4501969160046428	1	-35.0	-36.0	-1.0	NW	50	(256, 256)	0.28	0.28	0.75
12	20	True	j	j	0.2738976250402629	1	-35.0	-34.0	1.0	SE	50	(256, 256)	0.28	0.28	0.75
12	20	True	f	f	0.0111344159813597	1	-35.0	-36.0	-1.0	SE	50	(256, 256)	0.28	0.28	0.75
12	20	True	f	f	0.0697394999442622	1	-35.0	-36.0	-1.0	NW	50	(256, 256)	0.28	0.28	0.75
12	20	True	f	f	0.4656116249971092	1	-35.0	-40.0	-5.0	SE	50	(256, 256)	0.28	0.28	0.75
12	20	True	f	f	0.1003447499824687	1	-35.0	-40.0	-5.0	SE	50	(256, 256)	0.28	0.28	0.75
12	20	True	f	j	0.2946382079971954	0	-35.0	-40.0	-5.0	NW	50	(256, 256)	0.28	0.28	0.75
12	20	True	j	j	0.0289159169187769	1	-35.0	-30.0	5.0	NW	50	(256, 256)	0.28	0.28	0.75
12	20	True	f	j	0.3358686659485101	0	-35.0	-40.0	-5.0	NW	50	(256, 256)	0.28	0.28	0.75
12	20	True	j	j	0.107429040945135	1	-35.0	-34.0	1.0	SE	50	(256, 256)	0.28	0.28	0.75
12	20	True	f	j	0.2561582080088556	0	-35.0	-36.0	-1.0	NW	50	(256, 256)	0.28	0.28	0.75
12	20	True	f	j	0.1772844999795779	0	-35.0	-36.0	-1.0	SE	50	(256, 256)	0.28	0.28	0.75
12	20	True	f	j	0.2130624579731375	0	-35.0	-36.0	-1.0	NW	50	(256, 256)	0.28	0.28	0.75
12	20	True	f	f	0.1421477909898385	1	-35.0	-40.0	-5.0	NW	50	(256, 256)	0.28	0.28	0.75
12	20	True	f	f	0.0749630000209435	1	-35.0	-40.0	-5.0	SE	50	(256, 256)	0.28	0.28	0.75
12	20	True	j	j	0.2428642919985577	1	-35.0	-34.0	1.0	SE	50	(256, 256)	0.28	0.28	0.75
12	20	True	f	f	0.0023420000215992	1	-35.0	-40.0	-5.0	SE	50	(256, 256)	0.28	0.28	0.75
12	20	True	j	j	0.2444435840006917	1	-35.0	-34.0	1.0	NW	50	(256, 256)	0.28	0.28	0.75
12	20	True	j	j	0.062404082971625	1	-35.0	-30.0	5.0	SE	50	(256, 256)	0.28	0.28	0.75
12	20	True	f	f	0.3914199999999255	1	-35.0	-40.0	-5.0	NW	50	(256, 256)	0.28	0.28	0.75
12	20	True	f	f	0.2223770420532673	1	-35.0	-36.0	-1.0	SE	50	(256, 256)	0.28	0.28	0.75
12	20	True	j	j	0.2731956670759246	1	-35.0	-30.0	5.0	NW	50	(256, 256)	0.28	0.28	0.75
12	20	True	f	f	0.4865618329495191	1	-35.0	-40.0	-5.0	NW	50	(256, 256)	0.28	0.28	0.75
12	20	True	f	j	0.2116315830498933	0	-35.0	-40.0	-5.0	SE	50	(256, 256)	0.28	0.28	0.75
12	20	True	f	f	0.1223504999652504	1	-35.0	-36.0	-1.0	NW	50	(256, 256)	0.28	0.28	0.75
12	20	True	j	j	0.3445404160302132	1	-35.0	-34.0	1.0	SE	50	(256, 256)	0.28	0.28	0.75
12	20	True	j	j	0.1039918339811265	1	-35.0	-30.0	5.0	NW	50	(256, 256)	0.28	0.28	0.75
12	20	True	j	j	0.1277547079371288	1	-35.0	-34.0	1.0	NW	50	(256, 256)	0.28	0.28	0.75
12	20	True	j	j	0.0031871669925749	1	-35.0	-30.0	5.0	NW	50	(256, 256)	0.28	0.28	0.75
12	20	True	f	f	0.0166119169443845	1	-35.0	-40.0	-5.0	SE	50	(256, 256)	0.28	0.28	0.75
12	20	True	j	f	0.2577437079744413	0	-35.0	-34.0	1.0	NW	50	(256, 256)	0.28	0.28	0.75
12	20	True	j	j	0.0384733749087899	1	-35.0	-30.0	5.0	NW	50	(256, 256)	0.28	0.28	0.75
12	20	True	f	f	0.5350174170453101	1	-35.0	-36.0	-1.0	NW	50	(256, 256)	0.28	0.28	0.75
12	20	True	f	f	0.0804625831078738	1	-35.0	-36.0	-1.0	SE	50	(256, 256)	0.28	0.28	0.75
12	20	True	f	f	0.2400694999378174	1	-35.0	-36.0	-1.0	SE	50	(256, 256)	0.28	0.28	0.75
12	20	True	j	f	0.1788940840633586	0	-35.0	-34.0	1.0	SE	50	(256, 256)	0.28	0.28	0.75
12	20	True	f	f	0.2668479999992996	1	-35.0	-40.0	-5.0	SE	50	(256, 256)	0.28	0.28	0.75
12	20	True	j	f	0.0197325419867411	0	-35.0	-34.0	1.0	SE	50	(256, 256)	0.28	0.28	0.75
12	20	True	j	j	0.2541893750894815	1	-35.0	-30.0	5.0	NW	50	(256, 256)	0.28	0.28	0.75
12	20	True	j	f	0.0646484999451786	0	-35.0	-34.0	1.0	NW	50	(256, 256)	0.28	0.28	0.75
12	20	True	f	f	0.0608252079691737	1	-35.0	-40.0	-5.0	NW	50	(256, 256)	0.28	0.28	0.75
12	20	True	j	j	0.1908968749921769	1	-35.0	-30.0	5.0	NW	50	(256, 256)	0.28	0.28	0.75
12	20	True	f	f	0.0972466670209541	1	-35.0	-40.0	-5.0	NW	50	(256, 256)	0.28	0.28	0.75
12	20	True	j	j	0.5477432500338182	1	-35.0	-30.0	5.0	NW	50	(256, 256)	0.28	0.28	0.75
12	20	True	j	j	0.1981032090261578	1	-35.0	-34.0	1.0	SE	50	(256, 256)	0.28	0.28	0.75
12	20	True	j	j	0.1392795410938561	1	-35.0	-30.0	5.0	SE	50	(256, 256)	0.28	0.28	0.75
12	20	True	j	j	0.1796725839376449	1	-35.0	-30.0	5.0	NW	50	(256, 256)	0.28	0.28	0.75
12	20	True	f	f	0.0933181250002235	1	-35.0	-36.0	-1.0	SE	50	(256, 256)	0.28	0.28	0.75
12	20	True	j	j	0.0492552910000085	1	-35.0	-34.0	1.0	SE	50	(256, 256)	0.28	0.28	0.75
12	20	True	f	f	0.0388759169727563	1	-35.0	-40.0	-5.0	SE	50	(256, 256)	0.28	0.28	0.75
12	20	True	f	f	0.3373514160048216	1	-35.0	-40.0	-5.0	SE	50	(256, 256)	0.28	0.28	0.75
12	20	True	j	j	0.36979666701518	1	-35.0	-30.0	5.0	NW	50	(256, 256)	0.28	0.28	0.75
12	20	True	f	j	0.0239620000356808	0	-35.0	-36.0	-1.0	NW	50	(256, 256)	0.28	0.28	0.75
12	20	True	j	j	0.1961502080084756	1	-35.0	-30.0	5.0	SE	50	(256, 256)	0.28	0.28	0.75
12	20	True	j	j	0.3478586670244112	1	-35.0	-30.0	5.0	NW	50	(256, 256)	0.28	0.28	0.75
12	20	True	f	f	0.2587737089488655	1	-35.0	-40.0	-5.0	SE	50	(256, 256)	0.28	0.28	0.75
12	20	True	f	f	0.0237978330114856	1	-35.0	-40.0	-5.0	SE	50	(256, 256)	0.28	0.28	0.75
12	20	True	f	f	0.0741785420104861	1	-35.0	-40.0	-5.0	NW	50	(256, 256)	0.28	0.28	0.75
12	20	True	j	j	0.1543882499681785	1	-35.0	-34.0	1.0	SE	50	(256, 256)	0.28	0.28	0.75
12	20	True	j	j	0.4231681250967085	1	-35.0	-30.0	5.0	NW	50	(256, 256)	0.28	0.28	0.75
12	20	True	j	j	0.2341572499135509	1	-35.0	-34.0	1.0	SE	50	(256, 256)	0.28	0.28	0.75
12	20	True	j	j	0.3330220420612022	1	-35.0	-30.0	5.0	SE	50	(256, 256)	0.28	0.28	0.75
12	20	True	f	j	0.064713708939962	0	-35.0	-36.0	-1.0	NW	50	(256, 256)	0.28	0.28	0.75
12	20	True	j	j	0.0802445420995354	1	-35.0	-34.0	1.0	SE	50	(256, 256)	0.28	0.28	0.75
12	20	True	j	j	0.2009987080236897	1	-35.0	-34.0	1.0	NW	50	(256, 256)	0.28	0.28	0.75
12	20	True	f	f	0.0882436248939484	1	-35.0	-40.0	-5.0	NW	50	(256, 256)	0.28	0.28	0.75
12	20	True	f	f	0.2831817499827593	1	-35.0	-40.0	-5.0	NW	50	(256, 256)	0.28	0.28	0.75
12	20	True	j	j	0.1953404580708593	1	-35.0	-30.0	5.0	NW	50	(256, 256)	0.28	0.28	0.75
12	20	True	f	f	0.0433180419495329	1	-35.0	-40.0	-5.0	NW	50	(256, 256)	0.28	0.28	0.75
12	20	True	f	f	0.4862654999596998	1	-35.0	-36.0	-1.0	SE	50	(256, 256)	0.28	0.28	0.75
