# Supplementary material for: The curriculum effect in visual learning: The role of readout dimensionality
Source: PLoS Comput Biol. 2026 Jul 24;22(7):e1014553. doi: 10.1371/journal.pcbi.1014553 (PMC13432104; doi:10.1371/journal.pcbi.1014553)
Supplement: S1 Data — (ZIP) [file pcbi.1014553.s009.zip › Data_Final_for_Repository/Shuffled_subjects/Additional_15/Subject012/20250602_Subject012_SHUFFLED_Day_4.csv]

Participant ID	Age	Train	Correct Response	Response	Response time (s)	Correct	Reference Angle (deg)	Orientation (deg)	Angle Separation (deg)	Corner	Viewing Distance (cm)	Stimulus Size (px)	Fixation Time	Probe Time	Cue Time
12		True	j	j	0.5298316249391064	1	-35.0	-30.0	5.0	SE	50	(256, 256)	0.28	0.28	0.75
12		True	j	j	0.1493440830381587	1	-35.0	-30.0	5.0	SE	50	(256, 256)	0.28	0.28	0.75
12		True	f	f	0.1061837079469114	1	-35.0	-40.0	-5.0	SE	50	(256, 256)	0.28	0.28	0.75
12		True	f	j	0.1678964170860126	0	-35.0	-36.0	-1.0	NW	50	(256, 256)	0.28	0.28	0.75
12		True	f	f	0.2949446249986067	1	-35.0	-36.0	-1.0	NW	50	(256, 256)	0.28	0.28	0.75
12		True	f	f	0.3408670839853585	1	-35.0	-36.0	-1.0	SE	50	(256, 256)	0.28	0.28	0.75
12		True	f	f	0.3208007500506937	1	-35.0	-36.0	-1.0	SE	50	(256, 256)	0.28	0.28	0.75
12		True	j	j	0.1066573749994859	1	-35.0	-30.0	5.0	SE	50	(256, 256)	0.28	0.28	0.75
12		True	f	f	0.0718381659826263	1	-35.0	-40.0	-5.0	NW	50	(256, 256)	0.28	0.28	0.75
12		True	j	j	0.072816582978703	1	-35.0	-30.0	5.0	SE	50	(256, 256)	0.28	0.28	0.75
12		True	j	j	0.1318397499853745	1	-35.0	-34.0	1.0	NW	50	(256, 256)	0.28	0.28	0.75
12		True	f	f	0.40076420805417	1	-35.0	-36.0	-1.0	SE	50	(256, 256)	0.28	0.28	0.75
12		True	j	j	0.4906407499220222	1	-35.0	-34.0	1.0	SE	50	(256, 256)	0.28	0.28	0.75
12		True	f	f	0.2275067919399589	1	-35.0	-36.0	-1.0	NW	50	(256, 256)	0.28	0.28	0.75
12		True	j	j	0.141045166994445	1	-35.0	-30.0	5.0	NW	50	(256, 256)	0.28	0.28	0.75
12		True	j	j	0.0398359160171821	1	-35.0	-30.0	5.0	NW	50	(256, 256)	0.28	0.28	0.75
12		True	j	j	0.4442639580229297	1	-35.0	-30.0	5.0	SE	50	(256, 256)	0.28	0.28	0.75
12		True	j	j	0.2711291249142959	1	-35.0	-30.0	5.0	SE	50	(256, 256)	0.28	0.28	0.75
12		True	f	f	0.5238988749915734	1	-35.0	-36.0	-1.0	NW	50	(256, 256)	0.28	0.28	0.75
12		True	f	f	0.2017647089669481	1	-35.0	-40.0	-5.0	SE	50	(256, 256)	0.28	0.28	0.75
12		True	f	f	0.1147586250444874	1	-35.0	-36.0	-1.0	SE	50	(256, 256)	0.28	0.28	0.75
12		True	f	f	0.1535748329479247	1	-35.0	-40.0	-5.0	SE	50	(256, 256)	0.28	0.28	0.75
12		True	f	j	0.1258010830497369	0	-35.0	-36.0	-1.0	NW	50	(256, 256)	0.28	0.28	0.75
12		True	j	j	0.2317246670136228	1	-35.0	-34.0	1.0	SE	50	(256, 256)	0.28	0.28	0.75
12		True	f	f	0.0505604579811915	1	-35.0	-36.0	-1.0	SE	50	(256, 256)	0.28	0.28	0.75
12		True	j	j	0.2967722079483792	1	-35.0	-30.0	5.0	NW	50	(256, 256)	0.28	0.28	0.75
12		True	j	j	0.0187862910097464	1	-35.0	-34.0	1.0	NW	50	(256, 256)	0.28	0.28	0.75
12		True	j	j	0.2051827500108629	1	-35.0	-30.0	5.0	SE	50	(256, 256)	0.28	0.28	0.75
12		True	f	f	0.3071291670203209	1	-35.0	-40.0	-5.0	SE	50	(256, 256)	0.28	0.28	0.75
12		True	f	f	0.2192964589921757	1	-35.0	-40.0	-5.0	NW	50	(256, 256)	0.28	0.28	0.75
12		True	f	f	0.3412887499434873	1	-35.0	-40.0	-5.0	SE	50	(256, 256)	0.28	0.28	0.75
12		True	f	f	0.1596357079688459	1	-35.0	-40.0	-5.0	NW	50	(256, 256)	0.28	0.28	0.75
12		True	j	f	0.1219283749815076	0	-35.0	-34.0	1.0	NW	50	(256, 256)	0.28	0.28	0.75
12		True	j	j	0.0666446670657023	1	-35.0	-30.0	5.0	SE	50	(256, 256)	0.28	0.28	0.75
12		True	j	j	0.0240440409397706	1	-35.0	-34.0	1.0	SE	50	(256, 256)	0.28	0.28	0.75
12		True	f	j	0.0569722920190542	0	-35.0	-36.0	-1.0	NW	50	(256, 256)	0.28	0.28	0.75
12		True	f	f	0.1294682499719783	1	-35.0	-36.0	-1.0	SE	50	(256, 256)	0.28	0.28	0.75
12		True	j	j	0.4617107500089332	1	-35.0	-30.0	5.0	NW	50	(256, 256)	0.28	0.28	0.75
12		True	f	j	0.302448624977842	0	-35.0	-36.0	-1.0	NW	50	(256, 256)	0.28	0.28	0.75
12		True	f	f	0.3710478340508416	1	-35.0	-36.0	-1.0	NW	50	(256, 256)	0.28	0.28	0.75
12		True	f	f	0.3068442499497905	1	-35.0	-36.0	-1.0	SE	50	(256, 256)	0.28	0.28	0.75
12		True	j	j	0.3096161249559372	1	-35.0	-34.0	1.0	NW	50	(256, 256)	0.28	0.28	0.75
12		True	j	j	0.4099797919625416	1	-35.0	-30.0	5.0	SE	50	(256, 256)	0.28	0.28	0.75
12		True	f	j	0.1257438750471919	0	-35.0	-36.0	-1.0	SE	50	(256, 256)	0.28	0.28	0.75
12		True	j	j	0.1878541669575497	1	-35.0	-30.0	5.0	NW	50	(256, 256)	0.28	0.28	0.75
12		True	j	j	0.0908374999416992	1	-35.0	-34.0	1.0	NW	50	(256, 256)	0.28	0.28	0.75
12		True	f	j	0.139599832938984	0	-35.0	-36.0	-1.0	SE	50	(256, 256)	0.28	0.28	0.75
12		True	j	j	0.1092524169944226	1	-35.0	-30.0	5.0	NW	50	(256, 256)	0.28	0.28	0.75
12		True	f	j	0.6935050419997424	0	-35.0	-36.0	-1.0	SE	50	(256, 256)	0.28	0.28	0.75
12		True	f	f	2.323830582899973	1	-35.0	-40.0	-5.0	SE	50	(256, 256)	0.28	0.28	0.75
12		True	j	j	0.1799872079864144	1	-35.0	-30.0	5.0	SE	50	(256, 256)	0.28	0.28	0.75
12		True	j	j	2.2296615830855444	1	-35.0	-34.0	1.0	NW	50	(256, 256)	0.28	0.28	0.75
12		True	f	f	1.6867680000141263	1	-35.0	-40.0	-5.0	NW	50	(256, 256)	0.28	0.28	0.75
12		True	j	j	1.0713339999783784	1	-35.0	-30.0	5.0	SE	50	(256, 256)	0.28	0.28	0.75
12		True	f	j	0.2582447080640122	0	-35.0	-36.0	-1.0	SE	50	(256, 256)	0.28	0.28	0.75
12		True	j	j	0.1987679580925032	1	-35.0	-34.0	1.0	NW	50	(256, 256)	0.28	0.28	0.75
12		True	f	f	0.3756295829080045	1	-35.0	-36.0	-1.0	SE	50	(256, 256)	0.28	0.28	0.75
12		True	f	j	0.1525867920136079	0	-35.0	-36.0	-1.0	NW	50	(256, 256)	0.28	0.28	0.75
12		True	f	j	0.3931592919398099	0	-35.0	-40.0	-5.0	NW	50	(256, 256)	0.28	0.28	0.75
12		True	j	j	0.0178838340798392	1	-35.0	-30.0	5.0	NW	50	(256, 256)	0.28	0.28	0.75
12		True	f	f	0.5414369159843773	1	-35.0	-36.0	-1.0	SE	50	(256, 256)	0.28	0.28	0.75
12		True	j	f	0.582129874965176	0	-35.0	-30.0	5.0	SE	50	(256, 256)	0.28	0.28	0.75
12		True	j	f	0.2049801249522715	0	-35.0	-34.0	1.0	SE	50	(256, 256)	0.28	0.28	0.75
12		True	j	j	0.0440685829380527	1	-35.0	-34.0	1.0	SE	50	(256, 256)	0.28	0.28	0.75
12		True	f	j	0.2665174169233069	0	-35.0	-36.0	-1.0	NW	50	(256, 256)	0.28	0.28	0.75
12		True	j	j	0.0946732090087607	1	-35.0	-30.0	5.0	NW	50	(256, 256)	0.28	0.28	0.75
12		True	j	j	0.3906926249619573	1	-35.0	-30.0	5.0	SE	50	(256, 256)	0.28	0.28	0.75
12		True	f	f	0.1162362500326708	1	-35.0	-40.0	-5.0	SE	50	(256, 256)	0.28	0.28	0.75
12		True	j	j	0.220125374966301	1	-35.0	-34.0	1.0	NW	50	(256, 256)	0.28	0.28	0.75
12		True	f	f	0.2400437500327825	1	-35.0	-40.0	-5.0	SE	50	(256, 256)	0.28	0.28	0.75
12		True	j	f	0.9609344579512252	0	-35.0	-34.0	1.0	SE	50	(256, 256)	0.28	0.28	0.75
12		True	f	f	0.1008823330048471	1	-35.0	-36.0	-1.0	NW	50	(256, 256)	0.28	0.28	0.75
12		True	j	j	0.1436354169854894	1	-35.0	-30.0	5.0	NW	50	(256, 256)	0.28	0.28	0.75
12		True	j	j	0.0419606670038774	1	-35.0	-34.0	1.0	NW	50	(256, 256)	0.28	0.28	0.75
12		True	j	j	0.0999126669485122	1	-35.0	-34.0	1.0	SE	50	(256, 256)	0.28	0.28	0.75
12		True	f	f	0.4743936659069732	1	-35.0	-36.0	-1.0	SE	50	(256, 256)	0.28	0.28	0.75
12		True	j	j	0.0549093330046162	1	-35.0	-30.0	5.0	SE	50	(256, 256)	0.28	0.28	0.75
12		True	f	f	0.1291967080906033	1	-35.0	-40.0	-5.0	NW	50	(256, 256)	0.28	0.28	0.75
12		True	f	f	0.2496152919484302	1	-35.0	-40.0	-5.0	SE	50	(256, 256)	0.28	0.28	0.75
12		True	j	j	0.3456192089943215	1	-35.0	-34.0	1.0	SE	50	(256, 256)	0.28	0.28	0.75
12		True	f	f	0.0726990409893915	1	-35.0	-40.0	-5.0	NW	50	(256, 256)	0.28	0.28	0.75
12		True	j	j	0.2469770000316202	1	-35.0	-30.0	5.0	NW	50	(256, 256)	0.28	0.28	0.75
12		True	j	f	0.1188691250281408	0	-35.0	-34.0	1.0	SE	50	(256, 256)	0.28	0.28	0.75
12		True	j	j	0.0368110840208828	1	-35.0	-30.0	5.0	SE	50	(256, 256)	0.28	0.28	0.75
12		True	j	j	0.5405129999853671	1	-35.0	-34.0	1.0	NW	50	(256, 256)	0.28	0.28	0.75
12		True	j	j	0.0984397089341655	1	-35.0	-30.0	5.0	SE	50	(256, 256)	0.28	0.28	0.75
12		True	j	f	0.1860552090220153	0	-35.0	-34.0	1.0	SE	50	(256, 256)	0.28	0.28	0.75
12		True	j	f	0.0130961250979453	0	-35.0	-34.0	1.0	SE	50	(256, 256)	0.28	0.28	0.75
12		True	j	j	0.323370625032112	1	-35.0	-34.0	1.0	SE	50	(256, 256)	0.28	0.28	0.75
12		True	f	f	0.0266734999604523	1	-35.0	-36.0	-1.0	SE	50	(256, 256)	0.28	0.28	0.75
12		True	f	f	0.3924107080092653	1	-35.0	-40.0	-5.0	SE	50	(256, 256)	0.28	0.28	0.75
12		True	j	j	0.1844441660214215	1	-35.0	-34.0	1.0	SE	50	(256, 256)	0.28	0.28	0.75
12		True	f	f	0.305818457971327	1	-35.0	-40.0	-5.0	NW	50	(256, 256)	0.28	0.28	0.75
12		True	f	f	0.662428166018799	1	-35.0	-36.0	-1.0	NW	50	(256, 256)	0.28	0.28	0.75
12		True	j	j	0.0241150420624762	1	-35.0	-34.0	1.0	SE	50	(256, 256)	0.28	0.28	0.75
12		True	j	j	0.0455102500272914	1	-35.0	-30.0	5.0	NW	50	(256, 256)	0.28	0.28	0.75
12		True	j	j	0.1272531669819727	1	-35.0	-30.0	5.0	SE	50	(256, 256)	0.28	0.28	0.75
12		True	j	f	0.1856547499774024	0	-35.0	-34.0	1.0	SE	50	(256, 256)	0.28	0.28	0.75
12		True	f	f	0.3986767499009147	1	-35.0	-36.0	-1.0	SE	50	(256, 256)	0.28	0.28	0.75
12		True	f	f	0.7380063750315458	1	-35.0	-40.0	-5.0	SE	50	(256, 256)	0.28	0.28	0.75
12		True	f	j	0.2948782910825684	0	-35.0	-36.0	-1.0	SE	50	(256, 256)	0.28	0.28	0.75
12		True	f	f	0.0280110839521512	1	-35.0	-40.0	-5.0	NW	50	(256, 256)	0.28	0.28	0.75
12		True	f	f	0.1851229999447241	1	-35.0	-40.0	-5.0	NW	50	(256, 256)	0.28	0.28	0.75
12		True	f	f	0.3162708339514211	1	-35.0	-40.0	-5.0	NW	50	(256, 256)	0.28	0.28	0.75
12		True	f	j	0.5836359580280259	0	-35.0	-36.0	-1.0	SE	50	(256, 256)	0.28	0.28	0.75
12		True	j	j	0.2770719160325825	1	-35.0	-34.0	1.0	NW	50	(256, 256)	0.28	0.28	0.75
12		True	f	j	0.1286705420352518	0	-35.0	-36.0	-1.0	NW	50	(256, 256)	0.28	0.28	0.75
12		True	f	f	0.0753167079528793	1	-35.0	-40.0	-5.0	SE	50	(256, 256)	0.28	0.28	0.75
12		True	j	j	0.1174664170248434	1	-35.0	-34.0	1.0	NW	50	(256, 256)	0.28	0.28	0.75
12		True	f	f	0.3242374579422176	1	-35.0	-36.0	-1.0	NW	50	(256, 256)	0.28	0.28	0.75
12		True	f	j	0.2952580419369042	0	-35.0	-36.0	-1.0	NW	50	(256, 256)	0.28	0.28	0.75
12		True	j	f	0.4411861249245703	0	-35.0	-34.0	1.0	SE	50	(256, 256)	0.28	0.28	0.75
12		True	j	j	0.1497589159989729	1	-35.0	-34.0	1.0	SE	50	(256, 256)	0.28	0.28	0.75
12		True	f	f	0.1715898750117048	1	-35.0	-40.0	-5.0	SE	50	(256, 256)	0.28	0.28	0.75
12		True	f	f	0.2751203749794513	1	-35.0	-40.0	-5.0	NW	50	(256, 256)	0.28	0.28	0.75
12		True	f	f	0.9984057089313864	1	-35.0	-40.0	-5.0	SE	50	(256, 256)	0.28	0.28	0.75
12		True	j	j	0.2600962501019239	1	-35.0	-34.0	1.0	NW	50	(256, 256)	0.28	0.28	0.75
12		True	j	j	0.0484988751122728	1	-35.0	-30.0	5.0	SE	50	(256, 256)	0.28	0.28	0.75
12		True	f	f	0.2389161660103127	1	-35.0	-36.0	-1.0	NW	50	(256, 256)	0.28	0.28	0.75
12		True	j	j	0.3036524999188259	1	-35.0	-30.0	5.0	SE	50	(256, 256)	0.28	0.28	0.75
12		True	f	f	0.2362507090438157	1	-35.0	-36.0	-1.0	SE	50	(256, 256)	0.28	0.28	0.75
12		True	f	f	0.1269485829398036	1	-35.0	-36.0	-1.0	SE	50	(256, 256)	0.28	0.28	0.75
12		True	j	j	0.1053299999330192	1	-35.0	-30.0	5.0	SE	50	(256, 256)	0.28	0.28	0.75
12		True	j	j	0.410673875012435	1	-35.0	-30.0	5.0	SE	50	(256, 256)	0.28	0.28	0.75
12		True	j	j	0.2921881249640137	1	-35.0	-30.0	5.0	NW	50	(256, 256)	0.28	0.28	0.75
12		True	f	j	0.0421120839891955	0	-35.0	-36.0	-1.0	SE	50	(256, 256)	0.28	0.28	0.75
12		True	j	j	0.1943763339659199	1	-35.0	-30.0	5.0	SE	50	(256, 256)	0.28	0.28	0.75
12		True	f	f	0.0427628330653533	1	-35.0	-36.0	-1.0	SE	50	(256, 256)	0.28	0.28	0.75
12		True	f	f	0.1191222500056028	1	-35.0	-36.0	-1.0	SE	50	(256, 256)	0.28	0.28	0.75
12		True	f	f	1.2234604170080274	1	-35.0	-36.0	-1.0	NW	50	(256, 256)	0.28	0.28	0.75
12		True	f	f	0.1029949999647215	1	-35.0	-40.0	-5.0	NW	50	(256, 256)	0.28	0.28	0.75
12		True	f	f	0.0720820829737931	1	-35.0	-36.0	-1.0	NW	50	(256, 256)	0.28	0.28	0.75
12		True	f	f	0.2644248750293627	1	-35.0	-36.0	-1.0	NW	50	(256, 256)	0.28	0.28	0.75
12		True	j	j	0.7023832090198994	1	-35.0	-34.0	1.0	NW	50	(256, 256)	0.28	0.28	0.75
12		True	f	f	0.0202692080056294	1	-35.0	-40.0	-5.0	SE	50	(256, 256)	0.28	0.28	0.75
12		True	f	j	0.2285045830067247	0	-35.0	-36.0	-1.0	NW	50	(256, 256)	0.28	0.28	0.75
12		True	j	j	0.427942999987863	1	-35.0	-34.0	1.0	NW	50	(256, 256)	0.28	0.28	0.75
12		True	j	j	0.1955736249219626	1	-35.0	-30.0	5.0	NW	50	(256, 256)	0.28	0.28	0.75
12		True	f	f	0.3558495830511674	1	-35.0	-40.0	-5.0	SE	50	(256, 256)	0.28	0.28	0.75
12		True	f	f	0.139939707936719	1	-35.0	-40.0	-5.0	NW	50	(256, 256)	0.28	0.28	0.75
12		True	j	j	0.1732926659751683	1	-35.0	-30.0	5.0	SE	50	(256, 256)	0.28	0.28	0.75
12		True	j	f	0.0355628330726176	0	-35.0	-30.0	5.0	NW	50	(256, 256)	0.28	0.28	0.75
12		True	j	j	0.4025905419839546	1	-35.0	-30.0	5.0	NW	50	(256, 256)	0.28	0.28	0.75
12		True	j	j	0.1326995409326627	1	-35.0	-30.0	5.0	SE	50	(256, 256)	0.28	0.28	0.75
12		True	j	j	0.1520972499856725	1	-35.0	-30.0	5.0	NW	50	(256, 256)	0.28	0.28	0.75
12		True	j	j	0.20826866698917	1	-35.0	-30.0	5.0	SE	50	(256, 256)	0.28	0.28	0.75
12		True	f	f	0.0061965839704498	1	-35.0	-36.0	-1.0	SE	50	(256, 256)	0.28	0.28	0.75
12		True	f	f	0.4310454999795183	1	-35.0	-40.0	-5.0	NW	50	(256, 256)	0.28	0.28	0.75
12		True	f	f	0.0567093340214341	1	-35.0	-40.0	-5.0	SE	50	(256, 256)	0.28	0.28	0.75
12		True	j	j	0.094582249992527	1	-35.0	-34.0	1.0	SE	50	(256, 256)	0.28	0.28	0.75
12		True	j	j	0.0569986250484362	1	-35.0	-34.0	1.0	SE	50	(256, 256)	0.28	0.28	0.75
12		True	j	j	0.0305865419795736	1	-35.0	-34.0	1.0	SE	50	(256, 256)	0.28	0.28	0.75
12		True	j	j	0.5109172500669956	1	-35.0	-34.0	1.0	NW	50	(256, 256)	0.28	0.28	0.75
12		True	j	j	0.1222512089880183	1	-35.0	-30.0	5.0	NW	50	(256, 256)	0.28	0.28	0.75
12		True	j	j	0.7203636660706252	1	-35.0	-30.0	5.0	NW	50	(256, 256)	0.28	0.28	0.75
12		True	j	f	4.214601917075925	0	-35.0	-34.0	1.0	NW	50	(256, 256)	0.28	0.28	0.75
12		True	j	j	0.1590537499869242	1	-35.0	-34.0	1.0	SE	50	(256, 256)	0.28	0.28	0.75
12		True	j	j	0.3620347920805216	1	-35.0	-34.0	1.0	NW	50	(256, 256)	0.28	0.28	0.75
12		True	j	j	0.0645879580406472	1	-35.0	-30.0	5.0	NW	50	(256, 256)	0.28	0.28	0.75
12		True	j	j	0.1582196659874171	1	-35.0	-34.0	1.0	NW	50	(256, 256)	0.28	0.28	0.75
12		True	f	f	0.1340871669817716	1	-35.0	-36.0	-1.0	SE	50	(256, 256)	0.28	0.28	0.75
12		True	j	j	0.4357459580060094	1	-35.0	-34.0	1.0	NW	50	(256, 256)	0.28	0.28	0.75
12		True	j	j	0.0974985839566215	1	-35.0	-34.0	1.0	NW	50	(256, 256)	0.28	0.28	0.75
12		True	f	f	0.126700458000414	1	-35.0	-36.0	-1.0	NW	50	(256, 256)	0.28	0.28	0.75
12		True	j	j	0.2022188749397173	1	-35.0	-30.0	5.0	SE	50	(256, 256)	0.28	0.28	0.75
12		True	f	f	0.1296924579655751	1	-35.0	-40.0	-5.0	SE	50	(256, 256)	0.28	0.28	0.75
12		True	f	f	0.0490209159906953	1	-35.0	-40.0	-5.0	NW	50	(256, 256)	0.28	0.28	0.75
12		True	f	j	0.0455624999012798	0	-35.0	-36.0	-1.0	NW	50	(256, 256)	0.28	0.28	0.75
12		True	j	j	0.404722583014518	1	-35.0	-30.0	5.0	SE	50	(256, 256)	0.28	0.28	0.75
12		True	j	j	0.1617801670217886	1	-35.0	-30.0	5.0	SE	50	(256, 256)	0.28	0.28	0.75
12		True	f	f	0.0573776250239461	1	-35.0	-40.0	-5.0	SE	50	(256, 256)	0.28	0.28	0.75
12		True	f	f	0.4430892500095069	1	-35.0	-36.0	-1.0	SE	50	(256, 256)	0.28	0.28	0.75
12		True	j	j	0.2724875409621745	1	-35.0	-30.0	5.0	NW	50	(256, 256)	0.28	0.28	0.75
12		True	f	f	0.1441679169656708	1	-35.0	-36.0	-1.0	SE	50	(256, 256)	0.28	0.28	0.75
12		True	j	j	0.0473222500877454	1	-35.0	-30.0	5.0	SE	50	(256, 256)	0.28	0.28	0.75
12		True	j	j	0.0772141660563647	1	-35.0	-30.0	5.0	SE	50	(256, 256)	0.28	0.28	0.75
12		True	f	f	0.0716951249632984	1	-35.0	-40.0	-5.0	NW	50	(256, 256)	0.28	0.28	0.75
12		True	f	j	0.4868182910140604	0	-35.0	-36.0	-1.0	NW	50	(256, 256)	0.28	0.28	0.75
12		True	j	j	0.1910396249732002	1	-35.0	-30.0	5.0	NW	50	(256, 256)	0.28	0.28	0.75
12		True	j	j	0.05837441701442	1	-35.0	-34.0	1.0	NW	50	(256, 256)	0.28	0.28	0.75
12		True	f	j	0.6077234160620719	0	-35.0	-36.0	-1.0	SE	50	(256, 256)	0.28	0.28	0.75
12		True	j	j	0.2742897500284016	1	-35.0	-34.0	1.0	SE	50	(256, 256)	0.28	0.28	0.75
12		True	j	j	0.4896800830028951	1	-35.0	-34.0	1.0	SE	50	(256, 256)	0.28	0.28	0.75
12		True	f	f	0.1546244169585406	1	-35.0	-36.0	-1.0	SE	50	(256, 256)	0.28	0.28	0.75
12		True	j	j	0.4740817500278353	1	-35.0	-34.0	1.0	SE	50	(256, 256)	0.28	0.28	0.75
12		True	f	j	0.1256444579921662	0	-35.0	-36.0	-1.0	NW	50	(256, 256)	0.28	0.28	0.75
12		True	f	f	0.3602904999861493	1	-35.0	-40.0	-5.0	NW	50	(256, 256)	0.28	0.28	0.75
12		True	j	j	0.4105385420843959	1	-35.0	-34.0	1.0	SE	50	(256, 256)	0.28	0.28	0.75
12		True	j	j	0.5074331660289317	1	-35.0	-34.0	1.0	NW	50	(256, 256)	0.28	0.28	0.75
12		True	f	j	0.1766283750766888	0	-35.0	-36.0	-1.0	NW	50	(256, 256)	0.28	0.28	0.75
12		True	j	j	0.31590916600544	1	-35.0	-30.0	5.0	NW	50	(256, 256)	0.28	0.28	0.75
12		True	j	j	0.1875030839582905	1	-35.0	-30.0	5.0	NW	50	(256, 256)	0.28	0.28	0.75
12		True	j	j	0.2537746250163764	1	-35.0	-34.0	1.0	NW	50	(256, 256)	0.28	0.28	0.75
12		True	j	j	0.0048741250066086	1	-35.0	-30.0	5.0	SE	50	(256, 256)	0.28	0.28	0.75
12		True	f	j	0.0734277080046013	0	-35.0	-36.0	-1.0	SE	50	(256, 256)	0.28	0.28	0.75
12		True	f	j	0.1762090000556782	0	-35.0	-36.0	-1.0	SE	50	(256, 256)	0.28	0.28	0.75
12		True	j	j	0.140828458010219	1	-35.0	-30.0	5.0	SE	50	(256, 256)	0.28	0.28	0.75
12		True	f	f	0.3001997499959543	1	-35.0	-40.0	-5.0	NW	50	(256, 256)	0.28	0.28	0.75
12		True	j	j	0.0415898750070482	1	-35.0	-30.0	5.0	SE	50	(256, 256)	0.28	0.28	0.75
12		True	f	f	0.4251027919817716	1	-35.0	-40.0	-5.0	SE	50	(256, 256)	0.28	0.28	0.75
12		True	j	f	0.258607207913883	0	-35.0	-34.0	1.0	NW	50	(256, 256)	0.28	0.28	0.75
12		True	f	f	0.1487574579659849	1	-35.0	-40.0	-5.0	SE	50	(256, 256)	0.28	0.28	0.75
12		True	j	j	0.0736281250137835	1	-35.0	-34.0	1.0	SE	50	(256, 256)	0.28	0.28	0.75
12		True	j	j	0.2117959160823375	1	-35.0	-34.0	1.0	SE	50	(256, 256)	0.28	0.28	0.75
12		True	f	f	0.1517346249893307	1	-35.0	-40.0	-5.0	NW	50	(256, 256)	0.28	0.28	0.75
12		True	j	j	0.1631041669752448	1	-35.0	-30.0	5.0	SE	50	(256, 256)	0.28	0.28	0.75
12		True	j	j	0.26123575004749	1	-35.0	-30.0	5.0	NW	50	(256, 256)	0.28	0.28	0.75
12		True	f	f	0.0986932079540565	1	-35.0	-40.0	-5.0	NW	50	(256, 256)	0.28	0.28	0.75
12		True	j	j	0.04067729099188	1	-35.0	-34.0	1.0	NW	50	(256, 256)	0.28	0.28	0.75
12		True	j	j	0.3212129160529002	1	-35.0	-30.0	5.0	SE	50	(256, 256)	0.28	0.28	0.75
12		True	f	f	0.4299835830461234	1	-35.0	-36.0	-1.0	SE	50	(256, 256)	0.28	0.28	0.75
12		True	f	f	0.0304371250094845	1	-35.0	-40.0	-5.0	NW	50	(256, 256)	0.28	0.28	0.75
12		True	j	j	0.1281757079996168	1	-35.0	-30.0	5.0	SE	50	(256, 256)	0.28	0.28	0.75
12		True	f	f	0.0419330410659313	1	-35.0	-40.0	-5.0	SE	50	(256, 256)	0.28	0.28	0.75
12		True	f	f	0.1164727919967845	1	-35.0	-36.0	-1.0	SE	50	(256, 256)	0.28	0.28	0.75
12		True	f	f	0.4565120419720188	1	-35.0	-40.0	-5.0	NW	50	(256, 256)	0.28	0.28	0.75
12		True	j	j	0.4361730420496315	1	-35.0	-34.0	1.0	NW	50	(256, 256)	0.28	0.28	0.75
12		True	j	j	0.1973517080768942	1	-35.0	-34.0	1.0	NW	50	(256, 256)	0.28	0.28	0.75
12		True	j	j	0.1432852080324664	1	-35.0	-30.0	5.0	NW	50	(256, 256)	0.28	0.28	0.75
12		True	j	f	0.019619834027253	0	-35.0	-34.0	1.0	SE	50	(256, 256)	0.28	0.28	0.75
12		True	j	j	0.1920618339208886	1	-35.0	-34.0	1.0	NW	50	(256, 256)	0.28	0.28	0.75
12		True	j	j	0.1356082919519394	1	-35.0	-34.0	1.0	NW	50	(256, 256)	0.28	0.28	0.75
12		True	j	j	0.1873494159663096	1	-35.0	-30.0	5.0	NW	50	(256, 256)	0.28	0.28	0.75
12		True	j	j	0.2580504170618951	1	-35.0	-34.0	1.0	NW	50	(256, 256)	0.28	0.28	0.75
12		True	j	j	0.3671844579512253	1	-35.0	-34.0	1.0	NW	50	(256, 256)	0.28	0.28	0.75
12		True	f	f	0.0194861670024693	1	-35.0	-36.0	-1.0	SE	50	(256, 256)	0.28	0.28	0.75
12		True	j	j	0.0173117499798536	1	-35.0	-34.0	1.0	NW	50	(256, 256)	0.28	0.28	0.75
12		True	f	f	0.2796605830080807	1	-35.0	-36.0	-1.0	NW	50	(256, 256)	0.28	0.28	0.75
12		True	j	j	0.083093374967575	1	-35.0	-30.0	5.0	SE	50	(256, 256)	0.28	0.28	0.75
12		True	f	f	0.3140602080384269	1	-35.0	-36.0	-1.0	NW	50	(256, 256)	0.28	0.28	0.75
12		True	f	f	0.0696738749975338	1	-35.0	-40.0	-5.0	SE	50	(256, 256)	0.28	0.28	0.75
12		True	j	j	0.1408122919965535	1	-35.0	-34.0	1.0	NW	50	(256, 256)	0.28	0.28	0.75
12		True	j	j	0.128446124959737	1	-35.0	-34.0	1.0	SE	50	(256, 256)	0.28	0.28	0.75
12		True	j	j	0.0513250000076368	1	-35.0	-30.0	5.0	NW	50	(256, 256)	0.28	0.28	0.75
12		True	j	j	0.3899070830084383	1	-35.0	-30.0	5.0	NW	50	(256, 256)	0.28	0.28	0.75
12		True	f	f	0.1443715000059455	1	-35.0	-36.0	-1.0	SE	50	(256, 256)	0.28	0.28	0.75
12		True	f	f	0.3138275829842314	1	-35.0	-40.0	-5.0	NW	50	(256, 256)	0.28	0.28	0.75
12		True	f	f	0.3076351248892024	1	-35.0	-36.0	-1.0	NW	50	(256, 256)	0.28	0.28	0.75
12		True	j	j	0.0388066250598058	1	-35.0	-30.0	5.0	SE	50	(256, 256)	0.28	0.28	0.75
12		True	j	j	0.3038465830031782	1	-35.0	-34.0	1.0	SE	50	(256, 256)	0.28	0.28	0.75
12		True	f	f	0.0595112089067697	1	-35.0	-40.0	-5.0	NW	50	(256, 256)	0.28	0.28	0.75
12		True	j	j	0.2014483329840004	1	-35.0	-30.0	5.0	NW	50	(256, 256)	0.28	0.28	0.75
12		True	f	j	0.2474180420394987	0	-35.0	-36.0	-1.0	SE	50	(256, 256)	0.28	0.28	0.75
12		True	j	f	0.2758275830419734	0	-35.0	-34.0	1.0	SE	50	(256, 256)	0.28	0.28	0.75
12		True	j	j	0.0756207499653101	1	-35.0	-34.0	1.0	NW	50	(256, 256)	0.28	0.28	0.75
12		True	f	j	0.0588099580490961	0	-35.0	-36.0	-1.0	SE	50	(256, 256)	0.28	0.28	0.75
12		True	j	j	0.0797754579689353	1	-35.0	-34.0	1.0	NW	50	(256, 256)	0.28	0.28	0.75
12		True	f	f	0.0904661669628694	1	-35.0	-36.0	-1.0	SE	50	(256, 256)	0.28	0.28	0.75
12		True	f	f	0.2755237920209765	1	-35.0	-40.0	-5.0	SE	50	(256, 256)	0.28	0.28	0.75
12		True	j	j	0.1808415000559762	1	-35.0	-30.0	5.0	NW	50	(256, 256)	0.28	0.28	0.75
12		True	j	j	0.298419416998513	1	-35.0	-30.0	5.0	SE	50	(256, 256)	0.28	0.28	0.75
12		True	j	j	0.0330022909911349	1	-35.0	-30.0	5.0	SE	50	(256, 256)	0.28	0.28	0.75
12		True	j	j	0.3497723749605939	1	-35.0	-30.0	5.0	SE	50	(256, 256)	0.28	0.28	0.75
12		True	j	j	1.7416525409789756	1	-35.0	-30.0	5.0	SE	50	(256, 256)	0.28	0.28	0.75
12		True	j	j	0.1727732089348137	1	-35.0	-34.0	1.0	NW	50	(256, 256)	0.28	0.28	0.75
12		True	j	j	0.0422938750125467	1	-35.0	-34.0	1.0	NW	50	(256, 256)	0.28	0.28	0.75
12		True	f	f	0.3639101670123637	1	-35.0	-36.0	-1.0	SE	50	(256, 256)	0.28	0.28	0.75
12		True	f	f	1.3545093749416992	1	-35.0	-40.0	-5.0	NW	50	(256, 256)	0.28	0.28	0.75
12		True	f	f	0.1091795000247657	1	-35.0	-40.0	-5.0	NW	50	(256, 256)	0.28	0.28	0.75
12		True	f	f	0.0915704169310629	1	-35.0	-40.0	-5.0	NW	50	(256, 256)	0.28	0.28	0.75
12		True	f	f	0.2578933750046417	1	-35.0	-36.0	-1.0	SE	50	(256, 256)	0.28	0.28	0.75
12		True	f	f	0.1660836250521242	1	-35.0	-40.0	-5.0	SE	50	(256, 256)	0.28	0.28	0.75
12		True	j	j	0.0688707500230521	1	-35.0	-34.0	1.0	SE	50	(256, 256)	0.28	0.28	0.75
12		True	f	f	0.2119649579981342	1	-35.0	-36.0	-1.0	SE	50	(256, 256)	0.28	0.28	0.75
12		True	j	j	0.230913791921921	1	-35.0	-30.0	5.0	SE	50	(256, 256)	0.28	0.28	0.75
12		True	f	j	0.25417370791547	0	-35.0	-36.0	-1.0	NW	50	(256, 256)	0.28	0.28	0.75
12		True	f	f	0.1058722919551655	1	-35.0	-40.0	-5.0	SE	50	(256, 256)	0.28	0.28	0.75
12		True	f	j	0.1601511250482872	0	-35.0	-36.0	-1.0	SE	50	(256, 256)	0.28	0.28	0.75
12		True	j	j	1.2055685420054942	1	-35.0	-30.0	5.0	NW	50	(256, 256)	0.28	0.28	0.75
12		True	j	j	0.3076439170399681	1	-35.0	-30.0	5.0	NW	50	(256, 256)	0.28	0.28	0.75
12		True	f	f	0.2139439579332247	1	-35.0	-40.0	-5.0	NW	50	(256, 256)	0.28	0.28	0.75
12		True	f	f	0.1233068750007078	1	-35.0	-36.0	-1.0	NW	50	(256, 256)	0.28	0.28	0.75
12		True	j	j	0.5605201249709353	1	-35.0	-34.0	1.0	NW	50	(256, 256)	0.28	0.28	0.75
12		True	j	j	0.0894883329747244	1	-35.0	-34.0	1.0	NW	50	(256, 256)	0.28	0.28	0.75
12		True	j	j	0.0042350830044597	1	-35.0	-34.0	1.0	NW	50	(256, 256)	0.28	0.28	0.75
12		True	f	f	0.0878308749524876	1	-35.0	-40.0	-5.0	NW	50	(256, 256)	0.28	0.28	0.75
12		True	j	j	0.1463422910310328	1	-35.0	-30.0	5.0	SE	50	(256, 256)	0.28	0.28	0.75
12		True	f	j	0.4591148339677602	0	-35.0	-36.0	-1.0	NW	50	(256, 256)	0.28	0.28	0.75
12		True	j	j	0.0220343749970197	1	-35.0	-30.0	5.0	NW	50	(256, 256)	0.28	0.28	0.75
12		True	f	f	0.1543263329658657	1	-35.0	-40.0	-5.0	SE	50	(256, 256)	0.28	0.28	0.75
12		True	j	f	0.1897375839762389	0	-35.0	-34.0	1.0	NW	50	(256, 256)	0.28	0.28	0.75
12		True	f	j	0.1938272500410676	0	-35.0	-36.0	-1.0	NW	50	(256, 256)	0.28	0.28	0.75
12		True	j	f	0.0184370409697294	0	-35.0	-34.0	1.0	NW	50	(256, 256)	0.28	0.28	0.75
12		True	j	j	0.177307124948129	1	-35.0	-30.0	5.0	NW	50	(256, 256)	0.28	0.28	0.75
12		True	f	f	0.2404144579777494	1	-35.0	-40.0	-5.0	SE	50	(256, 256)	0.28	0.28	0.75
12		True	f	f	0.289762666914612	1	-35.0	-40.0	-5.0	SE	50	(256, 256)	0.28	0.28	0.75
12		True	j	j	0.1827159581007436	1	-35.0	-34.0	1.0	SE	50	(256, 256)	0.28	0.28	0.75
12		True	j	f	0.0730861249612644	0	-35.0	-34.0	1.0	NW	50	(256, 256)	0.28	0.28	0.75
12		True	f	f	0.238071292056702	1	-35.0	-40.0	-5.0	SE	50	(256, 256)	0.28	0.28	0.75
12		True	f	j	0.1752435420639813	0	-35.0	-36.0	-1.0	SE	50	(256, 256)	0.28	0.28	0.75
12		True	f	f	0.4304387499578297	1	-35.0	-40.0	-5.0	SE	50	(256, 256)	0.28	0.28	0.75
12		True	j	j	0.0916388339828699	1	-35.0	-30.0	5.0	SE	50	(256, 256)	0.28	0.28	0.75
12		True	f	f	0.0826895420905202	1	-35.0	-36.0	-1.0	SE	50	(256, 256)	0.28	0.28	0.75
12		True	f	f	0.0351860410301014	1	-35.0	-36.0	-1.0	SE	50	(256, 256)	0.28	0.28	0.75
12		True	f	f	0.5990786659531295	1	-35.0	-40.0	-5.0	NW	50	(256, 256)	0.28	0.28	0.75
12		True	f	j	0.256987625034526	0	-35.0	-36.0	-1.0	SE	50	(256, 256)	0.28	0.28	0.75
12		True	j	j	0.4115753750083968	1	-35.0	-34.0	1.0	SE	50	(256, 256)	0.28	0.28	0.75
12		True	f	f	0.3169403750216588	1	-35.0	-40.0	-5.0	NW	50	(256, 256)	0.28	0.28	0.75
12		True	j	j	0.1036330420756712	1	-35.0	-34.0	1.0	SE	50	(256, 256)	0.28	0.28	0.75
12		True	f	f	0.0326407079119235	1	-35.0	-40.0	-5.0	SE	50	(256, 256)	0.28	0.28	0.75
12		True	j	j	0.4059236249886453	1	-35.0	-34.0	1.0	NW	50	(256, 256)	0.28	0.28	0.75
12		True	j	j	0.2558665829710662	1	-35.0	-30.0	5.0	SE	50	(256, 256)	0.28	0.28	0.75
12		True	f	f	0.1895048749865964	1	-35.0	-40.0	-5.0	SE	50	(256, 256)	0.28	0.28	0.75
12		True	f	j	0.3533237089868635	0	-35.0	-36.0	-1.0	NW	50	(256, 256)	0.28	0.28	0.75
12		True	f	j	0.0553789999103173	0	-35.0	-36.0	-1.0	NW	50	(256, 256)	0.28	0.28	0.75
12		True	j	j	0.1555052920011803	1	-35.0	-30.0	5.0	NW	50	(256, 256)	0.28	0.28	0.75
12		True	j	j	0.2457823329605162	1	-35.0	-30.0	5.0	SE	50	(256, 256)	0.28	0.28	0.75
12		True	j	j	0.5369315419811755	1	-35.0	-30.0	5.0	NW	50	(256, 256)	0.28	0.28	0.75
12		True	j	j	0.2860304169589653	1	-35.0	-34.0	1.0	NW	50	(256, 256)	0.28	0.28	0.75
12		True	j	j	0.3012676669750362	1	-35.0	-34.0	1.0	SE	50	(256, 256)	0.28	0.28	0.75
12		True	f	j	0.0706289160298183	0	-35.0	-36.0	-1.0	SE	50	(256, 256)	0.28	0.28	0.75
12		True	j	j	0.1220233750063926	1	-35.0	-30.0	5.0	SE	50	(256, 256)	0.28	0.28	0.75
12		True	j	j	0.4863972079474479	1	-35.0	-34.0	1.0	NW	50	(256, 256)	0.28	0.28	0.75
12		True	f	f	0.1691581250634044	1	-35.0	-40.0	-5.0	SE	50	(256, 256)	0.28	0.28	0.75
12		True	j	j	0.0835234170081093	1	-35.0	-30.0	5.0	NW	50	(256, 256)	0.28	0.28	0.75
12		True	j	j	0.0520027499878779	1	-35.0	-30.0	5.0	SE	50	(256, 256)	0.28	0.28	0.75
12		True	j	f	0.1620170000242069	0	-35.0	-34.0	1.0	SE	50	(256, 256)	0.28	0.28	0.75
12		True	f	j	0.0750372079201042	0	-35.0	-36.0	-1.0	NW	50	(256, 256)	0.28	0.28	0.75
12		True	j	j	0.5125158330192789	1	-35.0	-30.0	5.0	NW	50	(256, 256)	0.28	0.28	0.75
12		True	j	j	0.2231097499607131	1	-35.0	-30.0	5.0	NW	50	(256, 256)	0.28	0.28	0.75
