# Supplementary material for: The curriculum effect in visual learning: The role of readout dimensionality
Source: PLoS Comput Biol. 2026 Jul 24;22(7):e1014553. doi: 10.1371/journal.pcbi.1014553 (PMC13432104; doi:10.1371/journal.pcbi.1014553)
Supplement: S1 Data — (ZIP) [file pcbi.1014553.s009.zip › Data_Final_for_Repository/Shuffled_subjects/Additional_15/Subject012/20250603_Subject012_SHUFFLED_Day_5.csv]

Participant ID	Age	Train	Correct Response	Response	Response time (s)	Correct	Reference Angle (deg)	Orientation (deg)	Angle Separation (deg)	Corner	Viewing Distance (cm)	Stimulus Size (px)	Fixation Time	Probe Time	Cue Time
12	20	False	j	f	1.8785052499999888	0	55.0	56.0	1.0	SW	50	(256, 256)	0.28	0.28	0.75
12	20	False	f	j	2.498396791999994	0	55.0	54.0	-1.0	SW	50	(256, 256)	0.28	0.28	0.75
12	20	False	j	j	0.0191076249999468	1	55.0	56.0	1.0	SW	50	(256, 256)	0.28	0.28	0.75
12	20	False	f	f	0.0227309590000004	1	55.0	54.0	-1.0	NE	50	(256, 256)	0.28	0.28	0.75
12	20	False	f	f	1.3868657500000836	1	55.0	54.0	-1.0	NE	50	(256, 256)	0.28	0.28	0.75
12	20	False	f	j	1.5628207080000038	0	55.0	54.0	-1.0	NE	50	(256, 256)	0.28	0.28	0.75
12	20	False	f	f	0.2491771660000949	1	55.0	54.0	-1.0	SW	50	(256, 256)	0.28	0.28	0.75
12	20	False	j	f	0.5858285830000796	0	55.0	56.0	1.0	NE	50	(256, 256)	0.28	0.28	0.75
12	20	False	f	f	0.6524588330000824	1	55.0	54.0	-1.0	NE	50	(256, 256)	0.28	0.28	0.75
12	20	False	j	j	0.3820312499999545	1	55.0	56.0	1.0	SW	50	(256, 256)	0.28	0.28	0.75
12	20	False	j	j	0.0641365830000495	1	55.0	56.0	1.0	NE	50	(256, 256)	0.28	0.28	0.75
12	20	False	j	f	0.0254793340000105	0	55.0	56.0	1.0	NE	50	(256, 256)	0.28	0.28	0.75
12	20	False	j	j	0.9804138330000568	1	55.0	56.0	1.0	SW	50	(256, 256)	0.28	0.28	0.75
12	20	False	j	j	0.0521199590000378	1	55.0	56.0	1.0	NE	50	(256, 256)	0.28	0.28	0.75
12	20	False	f	f	0.208722957999953	1	55.0	54.0	-1.0	SW	50	(256, 256)	0.28	0.28	0.75
12	20	False	j	j	1.0838771670000824	1	55.0	56.0	1.0	SW	50	(256, 256)	0.28	0.28	0.75
12	20	False	f	j	0.5301009580000482	0	55.0	54.0	-1.0	NE	50	(256, 256)	0.28	0.28	0.75
12	20	False	j	j	0.1028472919999785	1	55.0	56.0	1.0	NE	50	(256, 256)	0.28	0.28	0.75
12	20	False	j	j	0.2885208339998826	1	55.0	56.0	1.0	NE	50	(256, 256)	0.28	0.28	0.75
12	20	False	f	f	0.4592084170001271	1	55.0	54.0	-1.0	SW	50	(256, 256)	0.28	0.28	0.75
12	20	False	j	j	0.5396913750000749	1	55.0	56.0	1.0	NE	50	(256, 256)	0.28	0.28	0.75
12	20	False	j	j	0.1803626250000434	1	55.0	56.0	1.0	NE	50	(256, 256)	0.28	0.28	0.75
12	20	False	f	j	1.7644023329999072	0	55.0	54.0	-1.0	SW	50	(256, 256)	0.28	0.28	0.75
12	20	False	j	j	1.5406357920001028	1	55.0	56.0	1.0	NE	50	(256, 256)	0.28	0.28	0.75
12	20	False	f	j	2.687976208000009	0	55.0	54.0	-1.0	SW	50	(256, 256)	0.28	0.28	0.75
12	20	False	f	j	1.6078095000000303	0	55.0	54.0	-1.0	NE	50	(256, 256)	0.28	0.28	0.75
12	20	False	f	j	10.0000890419999	0	55.0	54.0	-1.0	SW	50	(256, 256)	0.28	0.28	0.75
12	20	False	f	j	10.000163833999975	0	55.0	54.0	-1.0	SW	50	(256, 256)	0.28	0.28	0.75
12	20	False	j	j	1.5808142920000137	1	55.0	56.0	1.0	NE	50	(256, 256)	0.28	0.28	0.75
12	20	False	j	f	0.1315104159998554	0	55.0	56.0	1.0	SW	50	(256, 256)	0.28	0.28	0.75
12	20	False	f	j	0.4466150000000652	0	55.0	54.0	-1.0	NE	50	(256, 256)	0.28	0.28	0.75
12	20	False	j	f	0.1608859170000869	0	55.0	56.0	1.0	SW	50	(256, 256)	0.28	0.28	0.75
12	20	False	f	j	1.042619416999969	0	55.0	54.0	-1.0	SW	50	(256, 256)	0.28	0.28	0.75
12	20	False	j	f	0.1005753750000622	0	55.0	56.0	1.0	SW	50	(256, 256)	0.28	0.28	0.75
12	20	False	f	f	0.3413889999999355	1	55.0	54.0	-1.0	SW	50	(256, 256)	0.28	0.28	0.75
12	20	False	f	j	1.773796041000196	0	55.0	54.0	-1.0	NE	50	(256, 256)	0.28	0.28	0.75
12	20	False	f	j	0.7341543340000953	0	55.0	54.0	-1.0	NE	50	(256, 256)	0.28	0.28	0.75
12	20	False	j	f	0.4715726670001459	0	55.0	56.0	1.0	SW	50	(256, 256)	0.28	0.28	0.75
12	20	False	j	f	0.7398074169998381	0	55.0	56.0	1.0	SW	50	(256, 256)	0.28	0.28	0.75
12	20	False	f	f	0.0025045830000181	1	55.0	54.0	-1.0	NE	50	(256, 256)	0.28	0.28	0.75
12	20	False	j	j	0.8557731669998248	1	55.0	56.0	1.0	NE	50	(256, 256)	0.28	0.28	0.75
12	20	False	j	j	0.2458239580000736	1	55.0	56.0	1.0	NE	50	(256, 256)	0.28	0.28	0.75
12	20	False	f	j	0.2221862920000603	0	55.0	54.0	-1.0	NE	50	(256, 256)	0.28	0.28	0.75
12	20	False	j	j	0.4374748749999071	1	55.0	56.0	1.0	SW	50	(256, 256)	0.28	0.28	0.75
12	20	False	j	j	0.1059294159999808	1	55.0	56.0	1.0	SW	50	(256, 256)	0.28	0.28	0.75
12	20	False	f	f	0.5617697920001774	1	55.0	54.0	-1.0	SW	50	(256, 256)	0.28	0.28	0.75
12	20	False	j	j	0.0723939169999994	1	55.0	56.0	1.0	NE	50	(256, 256)	0.28	0.28	0.75
12	20	False	f	j	0.0314923339999495	0	55.0	54.0	-1.0	SW	50	(256, 256)	0.28	0.28	0.75
12	20	False	f	f	0.576185667000118	1	55.0	54.0	-1.0	NE	50	(256, 256)	0.28	0.28	0.75
12	20	False	f	f	0.1003755409999485	1	55.0	54.0	-1.0	NE	50	(256, 256)	0.28	0.28	0.75
12	20	False	j	f	0.5909487500000523	0	55.0	56.0	1.0	NE	50	(256, 256)	0.28	0.28	0.75
12	20	False	j	j	0.0511328330001106	1	55.0	56.0	1.0	SW	50	(256, 256)	0.28	0.28	0.75
12	20	False	j	j	0.5826434579998931	1	55.0	56.0	1.0	NE	50	(256, 256)	0.28	0.28	0.75
12	20	False	j	j	0.1639759590000267	1	55.0	56.0	1.0	SW	50	(256, 256)	0.28	0.28	0.75
12	20	False	f	j	0.4394116250000479	0	55.0	54.0	-1.0	NE	50	(256, 256)	0.28	0.28	0.75
12	20	False	f	f	0.5348912499998733	1	55.0	54.0	-1.0	SW	50	(256, 256)	0.28	0.28	0.75
12	20	False	j	j	0.0170550840000487	1	55.0	56.0	1.0	SW	50	(256, 256)	0.28	0.28	0.75
12	20	False	j	j	0.0474522910001269	1	55.0	56.0	1.0	SW	50	(256, 256)	0.28	0.28	0.75
12	20	False	f	j	0.5230255420001413	0	55.0	54.0	-1.0	SW	50	(256, 256)	0.28	0.28	0.75
12	20	False	f	f	0.4840733750002073	1	55.0	54.0	-1.0	NE	50	(256, 256)	0.28	0.28	0.75
12	20	False	f	f	0.7678714999999556	1	55.0	54.0	-1.0	SW	50	(256, 256)	0.28	0.28	0.75
12	20	False	j	f	0.0433989590001147	0	55.0	56.0	1.0	NE	50	(256, 256)	0.28	0.28	0.75
12	20	False	f	f	0.8934099170000991	1	55.0	54.0	-1.0	SW	50	(256, 256)	0.28	0.28	0.75
12	20	False	f	f	0.8061533749998944	1	55.0	54.0	-1.0	NE	50	(256, 256)	0.28	0.28	0.75
12	20	False	f	f	0.5382221669999581	1	55.0	54.0	-1.0	NE	50	(256, 256)	0.28	0.28	0.75
12	20	False	j	f	0.0576039590000618	0	55.0	56.0	1.0	NE	50	(256, 256)	0.28	0.28	0.75
12	20	False	j	j	0.5717443749999802	1	55.0	56.0	1.0	SW	50	(256, 256)	0.28	0.28	0.75
12	20	False	f	j	0.3242273750001914	0	55.0	54.0	-1.0	SW	50	(256, 256)	0.28	0.28	0.75
12	20	False	j	j	0.1748658750000231	1	55.0	56.0	1.0	NE	50	(256, 256)	0.28	0.28	0.75
12	20	False	j	j	0.087813042000107	1	55.0	56.0	1.0	NE	50	(256, 256)	0.28	0.28	0.75
12	20	False	j	f	0.4989384590001009	0	55.0	56.0	1.0	SW	50	(256, 256)	0.28	0.28	0.75
12	20	False	j	j	1.7536056670001017	1	55.0	56.0	1.0	NE	50	(256, 256)	0.28	0.28	0.75
12	20	False	f	f	0.5545612500000061	1	55.0	54.0	-1.0	NE	50	(256, 256)	0.28	0.28	0.75
12	20	False	j	j	0.4145599170001333	1	55.0	56.0	1.0	SW	50	(256, 256)	0.28	0.28	0.75
12	20	False	f	f	0.1559145829999124	1	55.0	54.0	-1.0	NE	50	(256, 256)	0.28	0.28	0.75
12	20	False	f	f	0.4629008750000594	1	55.0	54.0	-1.0	SW	50	(256, 256)	0.28	0.28	0.75
12	20	False	j	f	0.2681783750001614	0	55.0	56.0	1.0	NE	50	(256, 256)	0.28	0.28	0.75
12	20	False	j	f	0.1050580839998929	0	55.0	56.0	1.0	NE	50	(256, 256)	0.28	0.28	0.75
12	20	False	j	j	1.0391901660000258	1	55.0	56.0	1.0	SW	50	(256, 256)	0.28	0.28	0.75
12	20	False	j	f	0.6853556250000565	0	55.0	56.0	1.0	NE	50	(256, 256)	0.28	0.28	0.75
12	20	False	j	f	0.5585249170001134	0	55.0	56.0	1.0	NE	50	(256, 256)	0.28	0.28	0.75
12	20	False	f	f	0.5476789159999953	1	55.0	54.0	-1.0	SW	50	(256, 256)	0.28	0.28	0.75
12	20	False	f	f	0.5461791249999806	1	55.0	54.0	-1.0	NE	50	(256, 256)	0.28	0.28	0.75
12	20	False	f	j	0.9056806250000592	0	55.0	54.0	-1.0	SW	50	(256, 256)	0.28	0.28	0.75
12	20	False	j	f	0.6980138330000045	0	55.0	56.0	1.0	SW	50	(256, 256)	0.28	0.28	0.75
12	20	False	j	j	0.2060436249998929	1	55.0	56.0	1.0	SW	50	(256, 256)	0.28	0.28	0.75
12	20	False	j	j	0.5897534159998941	1	55.0	56.0	1.0	NE	50	(256, 256)	0.28	0.28	0.75
12	20	False	j	j	0.4707665420000921	1	55.0	56.0	1.0	SW	50	(256, 256)	0.28	0.28	0.75
12	20	False	f	f	0.3401870410000356	1	55.0	54.0	-1.0	NE	50	(256, 256)	0.28	0.28	0.75
12	20	False	f	f	0.5365759169999365	1	55.0	54.0	-1.0	NE	50	(256, 256)	0.28	0.28	0.75
12	20	False	j	j	0.22331250000002	1	55.0	56.0	1.0	SW	50	(256, 256)	0.28	0.28	0.75
12	20	False	j	j	0.9983552919998148	1	55.0	56.0	1.0	SW	50	(256, 256)	0.28	0.28	0.75
12	20	False	f	j	0.5561390000000301	0	55.0	54.0	-1.0	SW	50	(256, 256)	0.28	0.28	0.75
12	20	False	j	f	0.0748437499998999	0	55.0	56.0	1.0	SW	50	(256, 256)	0.28	0.28	0.75
12	20	False	j	j	0.1133063330000823	1	55.0	56.0	1.0	NE	50	(256, 256)	0.28	0.28	0.75
12	20	False	j	j	0.013518791000024	1	55.0	56.0	1.0	NE	50	(256, 256)	0.28	0.28	0.75
12	20	False	j	f	0.3856606670001383	0	55.0	56.0	1.0	NE	50	(256, 256)	0.28	0.28	0.75
12	20	False	f	f	0.5204887080001299	1	55.0	54.0	-1.0	NE	50	(256, 256)	0.28	0.28	0.75
12	20	False	f	j	0.1760957500000586	0	55.0	54.0	-1.0	SW	50	(256, 256)	0.28	0.28	0.75
12	20	False	j	j	0.0738746670001546	1	55.0	56.0	1.0	NE	50	(256, 256)	0.28	0.28	0.75
12	20	False	f	f	0.1566930829999364	1	55.0	54.0	-1.0	NE	50	(256, 256)	0.28	0.28	0.75
12	20	False	f	j	0.0044176670000979	0	55.0	54.0	-1.0	NE	50	(256, 256)	0.28	0.28	0.75
12	20	False	j	j	0.4702518330000202	1	55.0	56.0	1.0	NE	50	(256, 256)	0.28	0.28	0.75
12	20	False	f	f	0.5137321670001711	1	55.0	54.0	-1.0	NE	50	(256, 256)	0.28	0.28	0.75
12	20	False	f	f	0.8041804580000189	1	55.0	54.0	-1.0	NE	50	(256, 256)	0.28	0.28	0.75
12	20	False	j	f	0.3602812919998541	0	55.0	56.0	1.0	SW	50	(256, 256)	0.28	0.28	0.75
12	20	False	j	j	0.4309998749999977	1	55.0	56.0	1.0	SW	50	(256, 256)	0.28	0.28	0.75
12	20	False	j	j	0.2309241250000013	1	55.0	56.0	1.0	NE	50	(256, 256)	0.28	0.28	0.75
12	20	False	f	j	0.5907988750000186	0	55.0	54.0	-1.0	NE	50	(256, 256)	0.28	0.28	0.75
12	20	False	f	f	0.0711905840000781	1	55.0	54.0	-1.0	NE	50	(256, 256)	0.28	0.28	0.75
12	20	False	f	j	0.8751522499999282	0	55.0	54.0	-1.0	NE	50	(256, 256)	0.28	0.28	0.75
12	20	False	j	j	0.3087546250001196	1	55.0	56.0	1.0	SW	50	(256, 256)	0.28	0.28	0.75
12	20	False	f	j	0.5085722500000429	0	55.0	54.0	-1.0	SW	50	(256, 256)	0.28	0.28	0.75
12	20	False	j	j	0.6067878329999985	1	55.0	56.0	1.0	SW	50	(256, 256)	0.28	0.28	0.75
12	20	False	j	j	0.2068706669999755	1	55.0	56.0	1.0	SW	50	(256, 256)	0.28	0.28	0.75
12	20	False	j	j	0.0084927909999805	1	55.0	56.0	1.0	NE	50	(256, 256)	0.28	0.28	0.75
12	20	False	j	j	1.3710716250000132	1	55.0	56.0	1.0	SW	50	(256, 256)	0.28	0.28	0.75
12	20	False	j	j	0.3600571250001394	1	55.0	56.0	1.0	NE	50	(256, 256)	0.28	0.28	0.75
12	20	False	j	j	0.2390266659999724	1	55.0	56.0	1.0	SW	50	(256, 256)	0.28	0.28	0.75
12	20	False	f	j	0.009650332999854	0	55.0	54.0	-1.0	NE	50	(256, 256)	0.28	0.28	0.75
12	20	False	j	j	0.229110750000018	1	55.0	56.0	1.0	SW	50	(256, 256)	0.28	0.28	0.75
12	20	False	f	f	0.6845607079999354	1	55.0	54.0	-1.0	NE	50	(256, 256)	0.28	0.28	0.75
12	20	False	f	j	0.5379145419999531	0	55.0	54.0	-1.0	NE	50	(256, 256)	0.28	0.28	0.75
12	20	False	f	f	0.4331676669999069	1	55.0	54.0	-1.0	NE	50	(256, 256)	0.28	0.28	0.75
12	20	False	j	j	0.1411614169999211	1	55.0	56.0	1.0	SW	50	(256, 256)	0.28	0.28	0.75
12	20	False	j	j	0.6280955000001995	1	55.0	56.0	1.0	SW	50	(256, 256)	0.28	0.28	0.75
12	20	False	j	j	0.0013047079999068	1	55.0	56.0	1.0	SW	50	(256, 256)	0.28	0.28	0.75
12	20	False	f	f	0.287720125000078	1	55.0	54.0	-1.0	SW	50	(256, 256)	0.28	0.28	0.75
12	20	False	f	j	0.9850384169999415	0	55.0	54.0	-1.0	NE	50	(256, 256)	0.28	0.28	0.75
12	20	False	f	j	0.0673810420000791	0	55.0	54.0	-1.0	SW	50	(256, 256)	0.28	0.28	0.75
12	20	False	j	j	2.660679541999798	1	55.0	56.0	1.0	SW	50	(256, 256)	0.28	0.28	0.75
12	20	False	j	f	0.179577375000008	0	55.0	56.0	1.0	NE	50	(256, 256)	0.28	0.28	0.75
12	20	False	f	j	0.7850945420000244	0	55.0	54.0	-1.0	NE	50	(256, 256)	0.28	0.28	0.75
12	20	False	f	f	2.5792734579999888	1	55.0	54.0	-1.0	SW	50	(256, 256)	0.28	0.28	0.75
12	20	False	j	f	0.5418860419999874	0	55.0	56.0	1.0	NE	50	(256, 256)	0.28	0.28	0.75
12	20	False	j	j	2.476704707999943	1	55.0	56.0	1.0	SW	50	(256, 256)	0.28	0.28	0.75
12	20	False	f	j	0.4218556660000558	0	55.0	54.0	-1.0	NE	50	(256, 256)	0.28	0.28	0.75
12	20	False	f	j	0.1058297079998737	0	55.0	54.0	-1.0	SW	50	(256, 256)	0.28	0.28	0.75
12	20	False	f	f	0.0213127090000853	1	55.0	54.0	-1.0	NE	50	(256, 256)	0.28	0.28	0.75
12	20	False	j	j	0.1849424160000126	1	55.0	56.0	1.0	NE	50	(256, 256)	0.28	0.28	0.75
12	20	False	f	j	0.9471765409998624	0	55.0	54.0	-1.0	SW	50	(256, 256)	0.28	0.28	0.75
12	20	False	j	j	0.0174659589999919	1	55.0	56.0	1.0	NE	50	(256, 256)	0.28	0.28	0.75
12	20	False	f	j	0.5077727500001856	0	55.0	54.0	-1.0	SW	50	(256, 256)	0.28	0.28	0.75
12	20	False	f	j	0.05099420800002	0	55.0	54.0	-1.0	SW	50	(256, 256)	0.28	0.28	0.75
12	20	False	j	j	0.0467875419999472	1	55.0	56.0	1.0	NE	50	(256, 256)	0.28	0.28	0.75
12	20	False	j	f	0.5098723329999757	0	55.0	56.0	1.0	NE	50	(256, 256)	0.28	0.28	0.75
12	20	False	f	j	0.1040772909998395	0	55.0	54.0	-1.0	NE	50	(256, 256)	0.28	0.28	0.75
12	20	False	f	j	0.1906524999999419	0	55.0	54.0	-1.0	SW	50	(256, 256)	0.28	0.28	0.75
12	20	False	f	j	0.3470366250001007	0	55.0	54.0	-1.0	NE	50	(256, 256)	0.28	0.28	0.75
12	20	False	f	j	0.7606734170001346	0	55.0	54.0	-1.0	SW	50	(256, 256)	0.28	0.28	0.75
12	20	False	f	j	1.145149917000026	0	55.0	54.0	-1.0	SW	50	(256, 256)	0.28	0.28	0.75
12	20	False	f	j	0.1010484579999229	0	55.0	54.0	-1.0	SW	50	(256, 256)	0.28	0.28	0.75
12	20	False	j	f	0.9306490839999242	0	55.0	56.0	1.0	SW	50	(256, 256)	0.28	0.28	0.75
12	20	False	j	j	0.001527833999944	1	55.0	56.0	1.0	NE	50	(256, 256)	0.28	0.28	0.75
12	20	False	j	j	0.2825114580000445	1	55.0	56.0	1.0	NE	50	(256, 256)	0.28	0.28	0.75
12	20	False	f	j	0.2595843330000207	0	55.0	54.0	-1.0	SW	50	(256, 256)	0.28	0.28	0.75
12	20	False	f	j	1.9524836250000133	0	55.0	54.0	-1.0	SW	50	(256, 256)	0.28	0.28	0.75
12	20	False	f	j	2.524637750000011	0	55.0	54.0	-1.0	NE	50	(256, 256)	0.28	0.28	0.75
12	20	False	j	j	0.5205475410000417	1	55.0	56.0	1.0	NE	50	(256, 256)	0.28	0.28	0.75
12	20	False	j	j	0.6628324170001179	1	55.0	56.0	1.0	SW	50	(256, 256)	0.28	0.28	0.75
12	20	False	j	f	0.6078509159999612	0	55.0	56.0	1.0	NE	50	(256, 256)	0.28	0.28	0.75
12	20	False	f	f	0.5162256249998336	1	55.0	54.0	-1.0	NE	50	(256, 256)	0.28	0.28	0.75
12	20	False	j	j	0.9865449999999782	1	55.0	56.0	1.0	SW	50	(256, 256)	0.28	0.28	0.75
12	20	False	j	f	0.3308370830000058	0	55.0	56.0	1.0	NE	50	(256, 256)	0.28	0.28	0.75
12	20	False	j	j	0.5825376669999969	1	55.0	56.0	1.0	SW	50	(256, 256)	0.28	0.28	0.75
12	20	False	j	j	1.087551833000134	1	55.0	56.0	1.0	SW	50	(256, 256)	0.28	0.28	0.75
12	20	False	j	j	0.1697978750000857	1	55.0	56.0	1.0	NE	50	(256, 256)	0.28	0.28	0.75
12	20	False	f	j	0.0580309169999964	0	55.0	54.0	-1.0	NE	50	(256, 256)	0.28	0.28	0.75
12	20	False	j	j	1.3867503339999985	1	55.0	56.0	1.0	SW	50	(256, 256)	0.28	0.28	0.75
12	20	False	f	j	0.3264799999999468	0	55.0	54.0	-1.0	NE	50	(256, 256)	0.28	0.28	0.75
12	20	False	j	j	0.5309750409999197	1	55.0	56.0	1.0	NE	50	(256, 256)	0.28	0.28	0.75
12	20	False	j	j	0.6929132079999363	1	55.0	56.0	1.0	NE	50	(256, 256)	0.28	0.28	0.75
12	20	False	f	f	0.4529979159999584	1	55.0	54.0	-1.0	SW	50	(256, 256)	0.28	0.28	0.75
12	20	False	f	j	0.7808042500000738	0	55.0	54.0	-1.0	NE	50	(256, 256)	0.28	0.28	0.75
12	20	False	j	j	1.0027443750000202	1	55.0	56.0	1.0	NE	50	(256, 256)	0.28	0.28	0.75
12	20	False	f	j	0.1503203749998647	0	55.0	54.0	-1.0	SW	50	(256, 256)	0.28	0.28	0.75
12	20	False	f	j	0.0814363329998286	0	55.0	54.0	-1.0	SW	50	(256, 256)	0.28	0.28	0.75
12	20	False	j	f	0.003445332999945	0	55.0	56.0	1.0	NE	50	(256, 256)	0.28	0.28	0.75
12	20	False	j	j	0.3763019170000916	1	55.0	56.0	1.0	SW	50	(256, 256)	0.28	0.28	0.75
12	20	False	j	j	0.4866619580000133	1	55.0	56.0	1.0	SW	50	(256, 256)	0.28	0.28	0.75
12	20	False	f	j	0.1800222500000927	0	55.0	54.0	-1.0	SW	50	(256, 256)	0.28	0.28	0.75
12	20	False	j	f	0.1173255839999001	0	55.0	56.0	1.0	NE	50	(256, 256)	0.28	0.28	0.75
12	20	False	f	j	0.0604961670001102	0	55.0	54.0	-1.0	NE	50	(256, 256)	0.28	0.28	0.75
12	20	False	f	j	0.044874166999989	0	55.0	54.0	-1.0	SW	50	(256, 256)	0.28	0.28	0.75
12	20	False	f	j	1.3285337079998951	0	55.0	54.0	-1.0	SW	50	(256, 256)	0.28	0.28	0.75
12	20	False	f	j	0.0834014580000257	0	55.0	54.0	-1.0	SW	50	(256, 256)	0.28	0.28	0.75
12	20	False	j	j	0.1383136670001477	1	55.0	56.0	1.0	SW	50	(256, 256)	0.28	0.28	0.75
12	20	False	j	j	0.2539582909998898	1	55.0	56.0	1.0	SW	50	(256, 256)	0.28	0.28	0.75
12	20	False	j	j	0.4543026249998547	1	55.0	56.0	1.0	NE	50	(256, 256)	0.28	0.28	0.75
12	20	False	j	f	0.0945546250000006	0	55.0	56.0	1.0	NE	50	(256, 256)	0.28	0.28	0.75
12	20	False	f	j	0.9934854169998744	0	55.0	54.0	-1.0	SW	50	(256, 256)	0.28	0.28	0.75
12	20	False	j	f	0.571556542000053	0	55.0	56.0	1.0	SW	50	(256, 256)	0.28	0.28	0.75
12	20	False	j	j	0.9066242909998437	1	55.0	56.0	1.0	NE	50	(256, 256)	0.28	0.28	0.75
12	20	False	f	j	0.5378639589998784	0	55.0	54.0	-1.0	SW	50	(256, 256)	0.28	0.28	0.75
12	20	False	f	f	0.4921632499999759	1	55.0	54.0	-1.0	NE	50	(256, 256)	0.28	0.28	0.75
12	20	False	j	j	0.0691047909999724	1	55.0	56.0	1.0	NE	50	(256, 256)	0.28	0.28	0.75
12	20	False	j	j	0.1840728749998561	1	55.0	56.0	1.0	NE	50	(256, 256)	0.28	0.28	0.75
12	20	False	j	j	0.2116735829999925	1	55.0	56.0	1.0	SW	50	(256, 256)	0.28	0.28	0.75
12	20	False	j	f	0.0367737080000551	0	55.0	56.0	1.0	SW	50	(256, 256)	0.28	0.28	0.75
12	20	False	f	j	0.8056534170000305	0	55.0	54.0	-1.0	NE	50	(256, 256)	0.28	0.28	0.75
12	20	False	j	j	0.5219769999998789	1	55.0	56.0	1.0	SW	50	(256, 256)	0.28	0.28	0.75
12	20	False	f	j	0.0829407500000343	0	55.0	54.0	-1.0	NE	50	(256, 256)	0.28	0.28	0.75
12	20	False	f	f	0.6481247499998517	1	55.0	54.0	-1.0	NE	50	(256, 256)	0.28	0.28	0.75
12	20	False	j	j	0.262359958999923	1	55.0	56.0	1.0	NE	50	(256, 256)	0.28	0.28	0.75
12	20	False	j	j	0.1616431659999762	1	55.0	56.0	1.0	NE	50	(256, 256)	0.28	0.28	0.75
12	20	False	f	j	0.5208517500000198	0	55.0	54.0	-1.0	SW	50	(256, 256)	0.28	0.28	0.75
12	20	False	f	j	0.3277036670001507	0	55.0	54.0	-1.0	SW	50	(256, 256)	0.28	0.28	0.75
12	20	False	j	j	1.2984572920001938	1	55.0	56.0	1.0	SW	50	(256, 256)	0.28	0.28	0.75
12	20	False	j	j	0.1596210420000261	1	55.0	56.0	1.0	NE	50	(256, 256)	0.28	0.28	0.75
12	20	False	f	f	0.4059841250000318	1	55.0	54.0	-1.0	SW	50	(256, 256)	0.28	0.28	0.75
12	20	False	j	j	0.9226981250001244	1	55.0	56.0	1.0	NE	50	(256, 256)	0.28	0.28	0.75
12	20	False	j	j	0.5550911670000005	1	55.0	56.0	1.0	SW	50	(256, 256)	0.28	0.28	0.75
12	20	False	f	j	0.4624309580001409	0	55.0	54.0	-1.0	NE	50	(256, 256)	0.28	0.28	0.75
12	20	False	j	j	0.1033714159998453	1	55.0	56.0	1.0	SW	50	(256, 256)	0.28	0.28	0.75
12	20	False	f	f	0.2911781669999982	1	55.0	54.0	-1.0	NE	50	(256, 256)	0.28	0.28	0.75
12	20	False	j	j	0.6005011669999476	1	55.0	56.0	1.0	NE	50	(256, 256)	0.28	0.28	0.75
12	20	False	f	f	0.2649592500001745	1	55.0	54.0	-1.0	NE	50	(256, 256)	0.28	0.28	0.75
12	20	False	f	f	0.1234214590001556	1	55.0	54.0	-1.0	NE	50	(256, 256)	0.28	0.28	0.75
12	20	False	f	j	0.8614904159999242	0	55.0	54.0	-1.0	NE	50	(256, 256)	0.28	0.28	0.75
12	20	False	j	j	0.129284417000008	1	55.0	56.0	1.0	SW	50	(256, 256)	0.28	0.28	0.75
12	20	False	j	j	0.8139717919998475	1	55.0	56.0	1.0	NE	50	(256, 256)	0.28	0.28	0.75
12	20	False	f	f	0.0984751670000605	1	55.0	54.0	-1.0	SW	50	(256, 256)	0.28	0.28	0.75
12	20	False	j	j	0.830254375000095	1	55.0	56.0	1.0	SW	50	(256, 256)	0.28	0.28	0.75
12	20	False	f	j	0.372221374999981	0	55.0	54.0	-1.0	NE	50	(256, 256)	0.28	0.28	0.75
12	20	False	j	j	0.3572210830000131	1	55.0	56.0	1.0	NE	50	(256, 256)	0.28	0.28	0.75
12	20	False	j	f	0.2451865000000452	0	55.0	56.0	1.0	NE	50	(256, 256)	0.28	0.28	0.75
12	20	False	j	j	0.1318912920000912	1	55.0	56.0	1.0	SW	50	(256, 256)	0.28	0.28	0.75
12	20	False	j	j	0.5651734580001175	1	55.0	56.0	1.0	SW	50	(256, 256)	0.28	0.28	0.75
12	20	False	f	j	0.0912494169999718	0	55.0	54.0	-1.0	SW	50	(256, 256)	0.28	0.28	0.75
12	20	False	f	j	0.90622104199997	0	55.0	54.0	-1.0	SW	50	(256, 256)	0.28	0.28	0.75
12	20	False	j	j	0.7852132089999486	1	55.0	56.0	1.0	SW	50	(256, 256)	0.28	0.28	0.75
12	20	False	j	j	0.6249722909999491	1	55.0	56.0	1.0	NE	50	(256, 256)	0.28	0.28	0.75
12	20	False	f	f	0.2114959999998973	1	55.0	54.0	-1.0	SW	50	(256, 256)	0.28	0.28	0.75
12	20	False	f	j	0.7594782500000292	0	55.0	54.0	-1.0	NE	50	(256, 256)	0.28	0.28	0.75
12	20	False	f	j	0.250922791999983	0	55.0	54.0	-1.0	SW	50	(256, 256)	0.28	0.28	0.75
12	20	False	j	j	0.152002541999991	1	55.0	56.0	1.0	NE	50	(256, 256)	0.28	0.28	0.75
12	20	False	f	j	0.3219598749999477	0	55.0	54.0	-1.0	NE	50	(256, 256)	0.28	0.28	0.75
12	20	False	f	f	0.1154434580000725	1	55.0	54.0	-1.0	SW	50	(256, 256)	0.28	0.28	0.75
12	20	False	f	j	0.6623747500000263	0	55.0	54.0	-1.0	SW	50	(256, 256)	0.28	0.28	0.75
12	20	False	f	j	0.0872754580000219	0	55.0	54.0	-1.0	NE	50	(256, 256)	0.28	0.28	0.75
12	20	False	j	f	0.0792252920000464	0	55.0	56.0	1.0	NE	50	(256, 256)	0.28	0.28	0.75
12	20	False	f	f	0.6126152500000899	1	55.0	54.0	-1.0	SW	50	(256, 256)	0.28	0.28	0.75
12	20	False	j	j	0.5043075000000954	1	55.0	56.0	1.0	NE	50	(256, 256)	0.28	0.28	0.75
12	20	False	j	j	0.7772795409998707	1	55.0	56.0	1.0	NE	50	(256, 256)	0.28	0.28	0.75
12	20	False	j	j	0.718075459000147	1	55.0	56.0	1.0	NE	50	(256, 256)	0.28	0.28	0.75
12	20	False	j	j	0.3419416249998903	1	55.0	56.0	1.0	NE	50	(256, 256)	0.28	0.28	0.75
12	20	False	j	j	1.9461587920000056	1	55.0	56.0	1.0	SW	50	(256, 256)	0.28	0.28	0.75
12	20	False	j	j	0.3395737499999995	1	55.0	56.0	1.0	SW	50	(256, 256)	0.28	0.28	0.75
12	20	False	j	j	0.291642000000138	1	55.0	56.0	1.0	NE	50	(256, 256)	0.28	0.28	0.75
12	20	False	f	f	0.7171036669999467	1	55.0	54.0	-1.0	SW	50	(256, 256)	0.28	0.28	0.75
12	20	False	j	j	0.3926518329999453	1	55.0	56.0	1.0	SW	50	(256, 256)	0.28	0.28	0.75
12	20	False	j	j	0.0012653339999815	1	55.0	56.0	1.0	SW	50	(256, 256)	0.28	0.28	0.75
12	20	False	j	j	0.3244760420000148	1	55.0	56.0	1.0	SW	50	(256, 256)	0.28	0.28	0.75
12	20	False	j	j	0.7043240410000635	1	55.0	56.0	1.0	SW	50	(256, 256)	0.28	0.28	0.75
12	20	False	f	j	0.7359656250000626	0	55.0	54.0	-1.0	SW	50	(256, 256)	0.28	0.28	0.75
12	20	False	j	j	0.7259505419999641	1	55.0	56.0	1.0	NE	50	(256, 256)	0.28	0.28	0.75
12	20	False	j	j	0.4383657079999921	1	55.0	56.0	1.0	SW	50	(256, 256)	0.28	0.28	0.75
12	20	False	j	j	0.4105899169999247	1	55.0	56.0	1.0	SW	50	(256, 256)	0.28	0.28	0.75
12	20	False	j	j	0.070335666000119	1	55.0	56.0	1.0	SW	50	(256, 256)	0.28	0.28	0.75
12	20	False	j	j	0.5741595419999612	1	55.0	56.0	1.0	NE	50	(256, 256)	0.28	0.28	0.75
12	20	False	j	j	0.5625292500001251	1	55.0	56.0	1.0	NE	50	(256, 256)	0.28	0.28	0.75
12	20	False	f	j	1.5031029579999995	0	55.0	54.0	-1.0	SW	50	(256, 256)	0.28	0.28	0.75
12	20	False	f	f	0.3320758750001005	1	55.0	54.0	-1.0	SW	50	(256, 256)	0.28	0.28	0.75
12	20	False	f	j	0.8695121250000284	0	55.0	54.0	-1.0	SW	50	(256, 256)	0.28	0.28	0.75
12	20	False	f	j	0.6069956250000814	0	55.0	54.0	-1.0	NE	50	(256, 256)	0.28	0.28	0.75
12	20	False	f	f	0.405149209000001	1	55.0	54.0	-1.0	SW	50	(256, 256)	0.28	0.28	0.75
12	20	False	j	j	0.5251779999998689	1	55.0	56.0	1.0	SW	50	(256, 256)	0.28	0.28	0.75
12	20	False	f	j	0.5794499170001473	0	55.0	54.0	-1.0	SW	50	(256, 256)	0.28	0.28	0.75
12	20	False	j	j	0.2763154169999779	1	55.0	56.0	1.0	NE	50	(256, 256)	0.28	0.28	0.75
12	20	False	j	j	0.6241660000000593	1	55.0	56.0	1.0	SW	50	(256, 256)	0.28	0.28	0.75
12	20	False	j	j	0.0934998749999067	1	55.0	56.0	1.0	SW	50	(256, 256)	0.28	0.28	0.75
12	20	False	f	f	0.4639411670000299	1	55.0	54.0	-1.0	NE	50	(256, 256)	0.28	0.28	0.75
12	20	False	f	j	0.3297601250001207	0	55.0	54.0	-1.0	SW	50	(256, 256)	0.28	0.28	0.75
12	20	False	j	j	0.5696862079998937	1	55.0	56.0	1.0	NE	50	(256, 256)	0.28	0.28	0.75
12	20	False	f	f	0.7067627500000526	1	55.0	54.0	-1.0	SW	50	(256, 256)	0.28	0.28	0.75
12	20	False	j	j	0.775716624999859	1	55.0	56.0	1.0	SW	50	(256, 256)	0.28	0.28	0.75
12	20	False	f	j	0.6968653339999946	0	55.0	54.0	-1.0	SW	50	(256, 256)	0.28	0.28	0.75
12	20	False	j	f	0.3274884170000405	0	55.0	56.0	1.0	SW	50	(256, 256)	0.28	0.28	0.75
12	20	False	j	j	0.4076746670000375	1	55.0	56.0	1.0	SW	50	(256, 256)	0.28	0.28	0.75
12	20	False	f	f	2.498497166999869	1	55.0	54.0	-1.0	NE	50	(256, 256)	0.28	0.28	0.75
12	20	False	f	f	0.7426005830000122	1	55.0	54.0	-1.0	NE	50	(256, 256)	0.28	0.28	0.75
12	20	False	j	j	0.5383931250000842	1	55.0	56.0	1.0	NE	50	(256, 256)	0.28	0.28	0.75
12	20	False	j	j	0.7448378750000302	1	55.0	56.0	1.0	SW	50	(256, 256)	0.28	0.28	0.75
12	20	False	j	f	1.2619236250000083	0	55.0	56.0	1.0	NE	50	(256, 256)	0.28	0.28	0.75
12	20	False	f	j	0.0929462500000681	0	55.0	54.0	-1.0	SW	50	(256, 256)	0.28	0.28	0.75
12	20	False	f	f	0.7864619580000181	1	55.0	54.0	-1.0	NE	50	(256, 256)	0.28	0.28	0.75
12	20	False	f	j	0.7267833329999576	0	55.0	54.0	-1.0	SW	50	(256, 256)	0.28	0.28	0.75
12	20	False	f	j	0.5535560410000926	0	55.0	54.0	-1.0	SW	50	(256, 256)	0.28	0.28	0.75
12	20	False	j	j	0.546644500000184	1	55.0	56.0	1.0	SW	50	(256, 256)	0.28	0.28	0.75
12	20	False	j	j	0.5644159169999057	1	55.0	56.0	1.0	SW	50	(256, 256)	0.28	0.28	0.75
12	20	False	f	f	0.4573113339999963	1	55.0	54.0	-1.0	SW	50	(256, 256)	0.28	0.28	0.75
12	20	False	j	f	0.0462256660000548	0	55.0	56.0	1.0	NE	50	(256, 256)	0.28	0.28	0.75
12	20	False	j	f	0.4478080829999271	0	55.0	56.0	1.0	NE	50	(256, 256)	0.28	0.28	0.75
12	20	False	j	f	0.3031822499999634	0	55.0	56.0	1.0	NE	50	(256, 256)	0.28	0.28	0.75
12	20	False	f	j	0.152042541000128	0	55.0	54.0	-1.0	SW	50	(256, 256)	0.28	0.28	0.75
12	20	False	f	f	0.5713842499999373	1	55.0	54.0	-1.0	NE	50	(256, 256)	0.28	0.28	0.75
12	20	False	f	f	0.7519726250000076	1	55.0	54.0	-1.0	NE	50	(256, 256)	0.28	0.28	0.75
12	20	False	f	j	0.6732595000000856	0	55.0	54.0	-1.0	NE	50	(256, 256)	0.28	0.28	0.75
12	20	False	f	j	0.1492449159998159	0	55.0	54.0	-1.0	NE	50	(256, 256)	0.28	0.28	0.75
12	20	False	j	f	0.3216971659999217	0	55.0	56.0	1.0	SW	50	(256, 256)	0.28	0.28	0.75
12	20	False	f	j	1.5317582079999283	0	55.0	54.0	-1.0	SW	50	(256, 256)	0.28	0.28	0.75
12	20	False	f	f	0.6808718340000723	1	55.0	54.0	-1.0	NE	50	(256, 256)	0.28	0.28	0.75
12	20	False	j	j	0.7019078749999608	1	55.0	56.0	1.0	NE	50	(256, 256)	0.28	0.28	0.75
12	20	False	j	f	0.4243171670000265	0	55.0	56.0	1.0	NE	50	(256, 256)	0.28	0.28	0.75
12	20	False	j	j	0.2657651669999268	1	55.0	56.0	1.0	SW	50	(256, 256)	0.28	0.28	0.75
12	20	False	j	f	0.7204137080000237	0	55.0	56.0	1.0	NE	50	(256, 256)	0.28	0.28	0.75
12	20	False	f	f	0.7634357090000776	1	55.0	54.0	-1.0	SW	50	(256, 256)	0.28	0.28	0.75
12	20	False	f	f	0.348447791999888	1	55.0	54.0	-1.0	SW	50	(256, 256)	0.28	0.28	0.75
12	20	False	f	f	0.2015663330000734	1	55.0	54.0	-1.0	NE	50	(256, 256)	0.28	0.28	0.75
12	20	False	f	f	0.5875895419999324	1	55.0	54.0	-1.0	SW	50	(256, 256)	0.28	0.28	0.75
12	20	False	f	j	0.0964853329999186	0	55.0	54.0	-1.0	NE	50	(256, 256)	0.28	0.28	0.75
12	20	False	f	f	0.0147273750001204	1	55.0	54.0	-1.0	NE	50	(256, 256)	0.28	0.28	0.75
12	20	False	j	f	0.1969289159999334	0	55.0	56.0	1.0	NE	50	(256, 256)	0.28	0.28	0.75
12	20	False	f	f	0.6293079170000055	1	55.0	54.0	-1.0	SW	50	(256, 256)	0.28	0.28	0.75
12	20	False	f	f	0.35963162500002	1	55.0	54.0	-1.0	NE	50	(256, 256)	0.28	0.28	0.75
12	20	False	f	f	0.2991469999999481	1	55.0	54.0	-1.0	SW	50	(256, 256)	0.28	0.28	0.75
12	20	False	j	j	1.4697469160000765	1	55.0	56.0	1.0	SW	50	(256, 256)	0.28	0.28	0.75
12	20	False	f	j	0.1482235829998899	0	55.0	54.0	-1.0	NE	50	(256, 256)	0.28	0.28	0.75
12	20	False	f	f	0.9973777079999308	1	55.0	54.0	-1.0	SW	50	(256, 256)	0.28	0.28	0.75
12	20	False	f	f	0.1744137079999745	1	55.0	54.0	-1.0	NE	50	(256, 256)	0.28	0.28	0.75
