# Supplementary material for: The curriculum effect in visual learning: The role of readout dimensionality
Source: PLoS Comput Biol. 2026 Jul 24;22(7):e1014553. doi: 10.1371/journal.pcbi.1014553 (PMC13432104; doi:10.1371/journal.pcbi.1014553)
Supplement: S1 Data — (ZIP) [file pcbi.1014553.s009.zip › Data_Final_for_Repository/Shuffled_subjects/Additional_15/Subject012/20250531_Subject012_SHUFFLED_Day_2 .csv]

Participant ID	Age	Train	Correct Response	Response	Response time (s)	Correct	Reference Angle (deg)	Orientation (deg)	Angle Separation (deg)	Corner	Viewing Distance (cm)	Stimulus Size (px)	Fixation Time	Probe Time	Cue Time
12	20	True	j	j	0.4447690000524744	1	-35.0	-30.0	5.0	SE	50	(256, 256)	0.28	0.28	0.75
12	20	True	f	f	0.1384729170240461	1	-35.0	-40.0	-5.0	SE	50	(256, 256)	0.28	0.28	0.75
12	20	True	j	j	0.0665333330398425	1	-35.0	-34.0	1.0	SE	50	(256, 256)	0.28	0.28	0.75
12	20	True	j	f	0.0049613749142736	0	-35.0	-34.0	1.0	SE	50	(256, 256)	0.28	0.28	0.75
12	20	True	j	j	0.6468661669641733	1	-35.0	-30.0	5.0	SE	50	(256, 256)	0.28	0.28	0.75
12	20	True	f	f	0.383612124947831	1	-35.0	-40.0	-5.0	SE	50	(256, 256)	0.28	0.28	0.75
12	20	True	j	j	0.1567391660064458	1	-35.0	-34.0	1.0	NW	50	(256, 256)	0.28	0.28	0.75
12	20	True	j	j	0.222029999946244	1	-35.0	-30.0	5.0	SE	50	(256, 256)	0.28	0.28	0.75
12	20	True	f	j	0.560821000020951	0	-35.0	-36.0	-1.0	NW	50	(256, 256)	0.28	0.28	0.75
12	20	True	j	j	0.0581645830534398	1	-35.0	-30.0	5.0	SE	50	(256, 256)	0.28	0.28	0.75
12	20	True	f	j	0.2005177079699933	0	-35.0	-36.0	-1.0	NW	50	(256, 256)	0.28	0.28	0.75
12	20	True	f	f	0.1848305830499157	1	-35.0	-36.0	-1.0	SE	50	(256, 256)	0.28	0.28	0.75
12	20	True	j	j	0.0453534160042181	1	-35.0	-30.0	5.0	SE	50	(256, 256)	0.28	0.28	0.75
12	20	True	f	j	0.3176543330773711	0	-35.0	-36.0	-1.0	SE	50	(256, 256)	0.28	0.28	0.75
12	20	True	j	j	0.5494064999511465	1	-35.0	-34.0	1.0	NW	50	(256, 256)	0.28	0.28	0.75
12	20	True	f	j	0.4154085420304909	0	-35.0	-36.0	-1.0	NW	50	(256, 256)	0.28	0.28	0.75
12	20	True	j	j	0.3013849999988451	1	-35.0	-34.0	1.0	SE	50	(256, 256)	0.28	0.28	0.75
12	20	True	f	f	0.0572097919648513	1	-35.0	-40.0	-5.0	SE	50	(256, 256)	0.28	0.28	0.75
12	20	True	f	j	0.4839308330556378	0	-35.0	-36.0	-1.0	SE	50	(256, 256)	0.28	0.28	0.75
12	20	True	j	j	0.3248549168929457	1	-35.0	-30.0	5.0	NW	50	(256, 256)	0.28	0.28	0.75
12	20	True	j	j	0.3965745830209926	1	-35.0	-30.0	5.0	SE	50	(256, 256)	0.28	0.28	0.75
12	20	True	j	j	0.3408218330005184	1	-35.0	-30.0	5.0	SE	50	(256, 256)	0.28	0.28	0.75
12	20	True	j	j	0.4414070419734344	1	-35.0	-34.0	1.0	NW	50	(256, 256)	0.28	0.28	0.75
12	20	True	f	f	0.0694045410491526	1	-35.0	-36.0	-1.0	SE	50	(256, 256)	0.28	0.28	0.75
12	20	True	f	f	0.3405824999790638	1	-35.0	-36.0	-1.0	NW	50	(256, 256)	0.28	0.28	0.75
12	20	True	f	f	0.3797319170553237	1	-35.0	-36.0	-1.0	NW	50	(256, 256)	0.28	0.28	0.75
12	20	True	f	f	0.1941858329810202	1	-35.0	-36.0	-1.0	SE	50	(256, 256)	0.28	0.28	0.75
12	20	True	j	j	0.4323457919526845	1	-35.0	-34.0	1.0	NW	50	(256, 256)	0.28	0.28	0.75
12	20	True	j	f	0.8485582920257002	0	-35.0	-34.0	1.0	SE	50	(256, 256)	0.28	0.28	0.75
12	20	True	f	f	0.3639413750497624	1	-35.0	-40.0	-5.0	SE	50	(256, 256)	0.28	0.28	0.75
12	20	True	j	j	0.4547624589176848	1	-35.0	-30.0	5.0	SE	50	(256, 256)	0.28	0.28	0.75
12	20	True	f	f	0.4101534170331433	1	-35.0	-40.0	-5.0	SE	50	(256, 256)	0.28	0.28	0.75
12	20	True	f	f	0.0268542080884799	1	-35.0	-40.0	-5.0	NW	50	(256, 256)	0.28	0.28	0.75
12	20	True	j	j	0.2395782080711797	1	-35.0	-30.0	5.0	SE	50	(256, 256)	0.28	0.28	0.75
12	20	True	j	j	0.174905958934687	1	-35.0	-30.0	5.0	SE	50	(256, 256)	0.28	0.28	0.75
12	20	True	j	j	0.2410843750694766	1	-35.0	-34.0	1.0	SE	50	(256, 256)	0.28	0.28	0.75
12	20	True	j	f	0.2875170409679413	0	-35.0	-34.0	1.0	SE	50	(256, 256)	0.28	0.28	0.75
12	20	True	j	j	0.5864799589617178	1	-35.0	-30.0	5.0	SE	50	(256, 256)	0.28	0.28	0.75
12	20	True	f	f	0.2810334160458296	1	-35.0	-36.0	-1.0	SE	50	(256, 256)	0.28	0.28	0.75
12	20	True	j	j	0.3172152079641819	1	-35.0	-30.0	5.0	NW	50	(256, 256)	0.28	0.28	0.75
12	20	True	j	j	0.424103167024441	1	-35.0	-30.0	5.0	SE	50	(256, 256)	0.28	0.28	0.75
12	20	True	f	f	0.223755499930121	1	-35.0	-40.0	-5.0	SE	50	(256, 256)	0.28	0.28	0.75
12	20	True	f	f	0.2897479999810457	1	-35.0	-36.0	-1.0	SE	50	(256, 256)	0.28	0.28	0.75
12	20	True	j	j	0.2322622908977791	1	-35.0	-30.0	5.0	NW	50	(256, 256)	0.28	0.28	0.75
12	20	True	j	j	0.3217684170231223	1	-35.0	-34.0	1.0	SE	50	(256, 256)	0.28	0.28	0.75
12	20	True	j	j	0.1875286670401692	1	-35.0	-30.0	5.0	SE	50	(256, 256)	0.28	0.28	0.75
12	20	True	j	j	0.4672502080211416	1	-35.0	-30.0	5.0	NW	50	(256, 256)	0.28	0.28	0.75
12	20	True	j	j	0.1176378750242292	1	-35.0	-34.0	1.0	SE	50	(256, 256)	0.28	0.28	0.75
12	20	True	j	j	0.1039909590035677	1	-35.0	-34.0	1.0	SE	50	(256, 256)	0.28	0.28	0.75
12	20	True	j	f	0.2313568340614438	0	-35.0	-34.0	1.0	SE	50	(256, 256)	0.28	0.28	0.75
12	20	True	j	j	0.0094466669252142	1	-35.0	-34.0	1.0	SE	50	(256, 256)	0.28	0.28	0.75
12	20	True	f	f	0.3631351250223815	1	-35.0	-40.0	-5.0	SE	50	(256, 256)	0.28	0.28	0.75
12	20	True	j	j	0.5288949999958277	1	-35.0	-34.0	1.0	NW	50	(256, 256)	0.28	0.28	0.75
12	20	True	j	j	0.3401679580565542	1	-35.0	-30.0	5.0	SE	50	(256, 256)	0.28	0.28	0.75
12	20	True	j	j	0.8269313339842483	1	-35.0	-30.0	5.0	NW	50	(256, 256)	0.28	0.28	0.75
12	20	True	f	j	0.4701522079994902	0	-35.0	-36.0	-1.0	NW	50	(256, 256)	0.28	0.28	0.75
12	20	True	f	f	0.0908994999481365	1	-35.0	-40.0	-5.0	SE	50	(256, 256)	0.28	0.28	0.75
12	20	True	j	j	0.2879995410330593	1	-35.0	-34.0	1.0	NW	50	(256, 256)	0.28	0.28	0.75
12	20	True	f	j	0.1486427920171991	0	-35.0	-36.0	-1.0	SE	50	(256, 256)	0.28	0.28	0.75
12	20	True	j	j	0.4669957499718293	1	-35.0	-34.0	1.0	SE	50	(256, 256)	0.28	0.28	0.75
12	20	True	j	j	0.0233517090091481	1	-35.0	-34.0	1.0	SE	50	(256, 256)	0.28	0.28	0.75
12	20	True	j	j	0.152054209029302	1	-35.0	-34.0	1.0	SE	50	(256, 256)	0.28	0.28	0.75
12	20	True	j	j	0.3614156249677762	1	-35.0	-30.0	5.0	SE	50	(256, 256)	0.28	0.28	0.75
12	20	True	j	j	0.3590971250087023	1	-35.0	-30.0	5.0	SE	50	(256, 256)	0.28	0.28	0.75
12	20	True	j	f	0.3340471250703558	0	-35.0	-34.0	1.0	SE	50	(256, 256)	0.28	0.28	0.75
12	20	True	j	j	0.045565916923806	1	-35.0	-34.0	1.0	SE	50	(256, 256)	0.28	0.28	0.75
12	20	True	f	f	0.3242471250705421	1	-35.0	-40.0	-5.0	SE	50	(256, 256)	0.28	0.28	0.75
12	20	True	f	f	0.489710499998182	1	-35.0	-36.0	-1.0	SE	50	(256, 256)	0.28	0.28	0.75
12	20	True	j	j	0.448274708003737	1	-35.0	-30.0	5.0	SE	50	(256, 256)	0.28	0.28	0.75
12	20	True	f	f	0.3403072499204427	1	-35.0	-40.0	-5.0	NW	50	(256, 256)	0.28	0.28	0.75
12	20	True	f	f	0.1689305829349905	1	-35.0	-40.0	-5.0	SE	50	(256, 256)	0.28	0.28	0.75
12	20	True	j	j	0.1000353751005604	1	-35.0	-30.0	5.0	SE	50	(256, 256)	0.28	0.28	0.75
12	20	True	j	f	0.4429115420207381	0	-35.0	-34.0	1.0	SE	50	(256, 256)	0.28	0.28	0.75
12	20	True	j	j	0.3883156669326126	1	-35.0	-30.0	5.0	NW	50	(256, 256)	0.28	0.28	0.75
12	20	True	f	f	0.1300025830278173	1	-35.0	-40.0	-5.0	SE	50	(256, 256)	0.28	0.28	0.75
12	20	True	f	f	0.2547236670507118	1	-35.0	-36.0	-1.0	SE	50	(256, 256)	0.28	0.28	0.75
12	20	True	j	j	0.5421332919504493	1	-35.0	-30.0	5.0	NW	50	(256, 256)	0.28	0.28	0.75
12	20	True	j	j	0.0623758329311385	1	-35.0	-30.0	5.0	SE	50	(256, 256)	0.28	0.28	0.75
12	20	True	f	j	0.2236277920892462	0	-35.0	-36.0	-1.0	NW	50	(256, 256)	0.28	0.28	0.75
12	20	True	f	f	0.2211350830039009	1	-35.0	-40.0	-5.0	NW	50	(256, 256)	0.28	0.28	0.75
12	20	True	f	j	0.4116644579917192	0	-35.0	-40.0	-5.0	SE	50	(256, 256)	0.28	0.28	0.75
12	20	True	j	f	0.1621947080129757	0	-35.0	-34.0	1.0	SE	50	(256, 256)	0.28	0.28	0.75
12	20	True	f	j	0.2888014999916777	0	-35.0	-36.0	-1.0	NW	50	(256, 256)	0.28	0.28	0.75
12	20	True	j	j	0.3311960420105606	1	-35.0	-30.0	5.0	NW	50	(256, 256)	0.28	0.28	0.75
12	20	True	f	f	0.1667565419338643	1	-35.0	-40.0	-5.0	NW	50	(256, 256)	0.28	0.28	0.75
12	20	True	f	f	0.1376871669199317	1	-35.0	-40.0	-5.0	NW	50	(256, 256)	0.28	0.28	0.75
12	20	True	j	f	0.0425901670241728	0	-35.0	-34.0	1.0	NW	50	(256, 256)	0.28	0.28	0.75
12	20	True	f	j	0.3851954999845475	0	-35.0	-36.0	-1.0	SE	50	(256, 256)	0.28	0.28	0.75
12	20	True	f	j	0.145678500062786	0	-35.0	-36.0	-1.0	SE	50	(256, 256)	0.28	0.28	0.75
12	20	True	j	j	0.0347853749990463	1	-35.0	-30.0	5.0	NW	50	(256, 256)	0.28	0.28	0.75
12	20	True	f	f	0.3505641669034958	1	-35.0	-40.0	-5.0	NW	50	(256, 256)	0.28	0.28	0.75
12	20	True	f	j	0.4633206250146031	0	-35.0	-36.0	-1.0	SE	50	(256, 256)	0.28	0.28	0.75
12	20	True	f	f	0.117149208090268	1	-35.0	-36.0	-1.0	SE	50	(256, 256)	0.28	0.28	0.75
12	20	True	f	f	0.321654999977909	1	-35.0	-40.0	-5.0	NW	50	(256, 256)	0.28	0.28	0.75
12	20	True	j	f	0.330165124963969	0	-35.0	-34.0	1.0	SE	50	(256, 256)	0.28	0.28	0.75
12	20	True	j	j	0.952966499957256	1	-35.0	-34.0	1.0	NW	50	(256, 256)	0.28	0.28	0.75
12	20	True	j	j	0.1312416669679805	1	-35.0	-30.0	5.0	NW	50	(256, 256)	0.28	0.28	0.75
12	20	True	j	j	0.1991204579826444	1	-35.0	-30.0	5.0	SE	50	(256, 256)	0.28	0.28	0.75
12	20	True	j	j	0.3156924999784678	1	-35.0	-30.0	5.0	SE	50	(256, 256)	0.28	0.28	0.75
12	20	True	f	f	0.141003374941647	1	-35.0	-40.0	-5.0	SE	50	(256, 256)	0.28	0.28	0.75
12	20	True	j	j	0.0721020000055432	1	-35.0	-30.0	5.0	SE	50	(256, 256)	0.28	0.28	0.75
12	20	True	f	j	0.37299099995289	0	-35.0	-36.0	-1.0	SE	50	(256, 256)	0.28	0.28	0.75
12	20	True	f	f	0.2664828330744058	1	-35.0	-40.0	-5.0	SE	50	(256, 256)	0.28	0.28	0.75
12	20	True	j	j	0.1899534589610994	1	-35.0	-30.0	5.0	SE	50	(256, 256)	0.28	0.28	0.75
12	20	True	j	j	0.4031184589257464	1	-35.0	-30.0	5.0	SE	50	(256, 256)	0.28	0.28	0.75
12	20	True	j	j	0.0945390419801697	1	-35.0	-30.0	5.0	NW	50	(256, 256)	0.28	0.28	0.75
12	20	True	j	j	0.5840305000310764	1	-35.0	-30.0	5.0	NW	50	(256, 256)	0.28	0.28	0.75
12	20	True	f	j	0.0198678340530022	0	-35.0	-36.0	-1.0	NW	50	(256, 256)	0.28	0.28	0.75
12	20	True	j	j	0.2116325419628992	1	-35.0	-30.0	5.0	SE	50	(256, 256)	0.28	0.28	0.75
12	20	True	f	f	0.3083378330338746	1	-35.0	-40.0	-5.0	NW	50	(256, 256)	0.28	0.28	0.75
12	20	True	j	j	0.1503342910436913	1	-35.0	-34.0	1.0	SE	50	(256, 256)	0.28	0.28	0.75
12	20	True	j	j	0.0897240838967263	1	-35.0	-34.0	1.0	NW	50	(256, 256)	0.28	0.28	0.75
12	20	True	f	j	0.2869590420741588	0	-35.0	-36.0	-1.0	NW	50	(256, 256)	0.28	0.28	0.75
12	20	True	f	f	0.0713808339787647	1	-35.0	-36.0	-1.0	SE	50	(256, 256)	0.28	0.28	0.75
12	20	True	f	j	0.2989162500016391	0	-35.0	-36.0	-1.0	NW	50	(256, 256)	0.28	0.28	0.75
12	20	True	j	j	0.3272989999968558	1	-35.0	-34.0	1.0	SE	50	(256, 256)	0.28	0.28	0.75
12	20	True	j	j	0.0639610840007662	1	-35.0	-30.0	5.0	NW	50	(256, 256)	0.28	0.28	0.75
12	20	True	f	j	0.016437750076875	0	-35.0	-36.0	-1.0	NW	50	(256, 256)	0.28	0.28	0.75
12	20	True	f	j	0.2085681670578196	0	-35.0	-36.0	-1.0	NW	50	(256, 256)	0.28	0.28	0.75
12	20	True	j	j	0.0962447080528363	1	-35.0	-30.0	5.0	SE	50	(256, 256)	0.28	0.28	0.75
12	20	True	f	f	0.07335766707547	1	-35.0	-36.0	-1.0	SE	50	(256, 256)	0.28	0.28	0.75
12	20	True	f	j	0.1721625829814002	0	-35.0	-36.0	-1.0	SE	50	(256, 256)	0.28	0.28	0.75
12	20	True	j	j	0.1377582090208307	1	-35.0	-30.0	5.0	SE	50	(256, 256)	0.28	0.28	0.75
12	20	True	j	j	0.1281996670877561	1	-35.0	-30.0	5.0	SE	50	(256, 256)	0.28	0.28	0.75
12	20	True	f	j	0.3538865000009537	0	-35.0	-36.0	-1.0	NW	50	(256, 256)	0.28	0.28	0.75
12	20	True	j	j	0.0517395420465618	1	-35.0	-30.0	5.0	NW	50	(256, 256)	0.28	0.28	0.75
12	20	True	j	j	0.2689535840181634	1	-35.0	-30.0	5.0	SE	50	(256, 256)	0.28	0.28	0.75
12	20	True	f	f	0.5178092910209671	1	-35.0	-40.0	-5.0	NW	50	(256, 256)	0.28	0.28	0.75
12	20	True	f	f	0.0872856670757755	1	-35.0	-40.0	-5.0	SE	50	(256, 256)	0.28	0.28	0.75
12	20	True	j	j	0.1754688340006396	1	-35.0	-30.0	5.0	NW	50	(256, 256)	0.28	0.28	0.75
12	20	True	j	j	0.0613095839507877	1	-35.0	-30.0	5.0	NW	50	(256, 256)	0.28	0.28	0.75
12	20	True	j	j	0.0137093750527128	1	-35.0	-30.0	5.0	SE	50	(256, 256)	0.28	0.28	0.75
12	20	True	f	f	0.3799077909206971	1	-35.0	-36.0	-1.0	NW	50	(256, 256)	0.28	0.28	0.75
12	20	True	j	j	0.078441624995321	1	-35.0	-34.0	1.0	SE	50	(256, 256)	0.28	0.28	0.75
12	20	True	j	j	0.078645542031154	1	-35.0	-34.0	1.0	NW	50	(256, 256)	0.28	0.28	0.75
12	20	True	j	f	0.6248873750446364	0	-35.0	-34.0	1.0	SE	50	(256, 256)	0.28	0.28	0.75
12	20	True	j	j	0.1529737499076873	1	-35.0	-30.0	5.0	SE	50	(256, 256)	0.28	0.28	0.75
12	20	True	j	j	0.1578053330304101	1	-35.0	-34.0	1.0	NW	50	(256, 256)	0.28	0.28	0.75
12	20	True	j	j	0.1652836250141263	1	-35.0	-34.0	1.0	SE	50	(256, 256)	0.28	0.28	0.75
12	20	True	j	j	0.1994548749644309	1	-35.0	-34.0	1.0	NW	50	(256, 256)	0.28	0.28	0.75
12	20	True	f	f	0.4798828751081601	1	-35.0	-40.0	-5.0	SE	50	(256, 256)	0.28	0.28	0.75
12	20	True	j	j	0.2698760000057518	1	-35.0	-30.0	5.0	NW	50	(256, 256)	0.28	0.28	0.75
12	20	True	j	j	0.0368419169681146	1	-35.0	-34.0	1.0	SE	50	(256, 256)	0.28	0.28	0.75
12	20	True	f	f	0.4717601670417934	1	-35.0	-40.0	-5.0	SE	50	(256, 256)	0.28	0.28	0.75
12	20	True	f	f	0.3377347911009565	1	-35.0	-40.0	-5.0	NW	50	(256, 256)	0.28	0.28	0.75
12	20	True	j	j	0.1608633750583976	1	-35.0	-30.0	5.0	NW	50	(256, 256)	0.28	0.28	0.75
12	20	True	f	f	0.4309357500169426	1	-35.0	-36.0	-1.0	SE	50	(256, 256)	0.28	0.28	0.75
12	20	True	f	f	0.424440125003457	1	-35.0	-36.0	-1.0	NW	50	(256, 256)	0.28	0.28	0.75
12	20	True	f	f	0.0187924579950049	1	-35.0	-40.0	-5.0	SE	50	(256, 256)	0.28	0.28	0.75
12	20	True	j	j	0.3202255830401554	1	-35.0	-30.0	5.0	NW	50	(256, 256)	0.28	0.28	0.75
12	20	True	f	f	0.3565114589873701	1	-35.0	-36.0	-1.0	NW	50	(256, 256)	0.28	0.28	0.75
12	20	True	j	j	0.3862561250571161	1	-35.0	-30.0	5.0	NW	50	(256, 256)	0.28	0.28	0.75
12	20	True	j	j	0.5887141249841079	1	-35.0	-34.0	1.0	NW	50	(256, 256)	0.28	0.28	0.75
12	20	True	j	j	0.1298727090470492	1	-35.0	-30.0	5.0	SE	50	(256, 256)	0.28	0.28	0.75
12	20	True	j	j	0.382557125063613	1	-35.0	-30.0	5.0	NW	50	(256, 256)	0.28	0.28	0.75
12	20	True	f	f	0.3848139580804854	1	-35.0	-36.0	-1.0	SE	50	(256, 256)	0.28	0.28	0.75
12	20	True	j	j	0.1238328330218792	1	-35.0	-30.0	5.0	NW	50	(256, 256)	0.28	0.28	0.75
12	20	True	j	f	0.2913629579124972	0	-35.0	-34.0	1.0	SE	50	(256, 256)	0.28	0.28	0.75
12	20	True	j	j	0.1536801250185817	1	-35.0	-30.0	5.0	SE	50	(256, 256)	0.28	0.28	0.75
12	20	True	j	f	0.3559006249997765	0	-35.0	-34.0	1.0	NW	50	(256, 256)	0.28	0.28	0.75
12	20	True	f	j	0.0050528330029919	0	-35.0	-36.0	-1.0	SE	50	(256, 256)	0.28	0.28	0.75
12	20	True	j	j	0.0741542909527197	1	-35.0	-34.0	1.0	SE	50	(256, 256)	0.28	0.28	0.75
12	20	True	f	f	0.361016791081056	1	-35.0	-36.0	-1.0	NW	50	(256, 256)	0.28	0.28	0.75
12	20	True	j	j	0.3523494589608162	1	-35.0	-30.0	5.0	SE	50	(256, 256)	0.28	0.28	0.75
12	20	True	j	j	0.3746779159409925	1	-35.0	-34.0	1.0	NW	50	(256, 256)	0.28	0.28	0.75
12	20	True	j	j	0.1451861669775098	1	-35.0	-30.0	5.0	NW	50	(256, 256)	0.28	0.28	0.75
12	20	True	j	f	0.2788961250334978	0	-35.0	-34.0	1.0	NW	50	(256, 256)	0.28	0.28	0.75
12	20	True	j	j	0.5091946250759065	1	-35.0	-30.0	5.0	SE	50	(256, 256)	0.28	0.28	0.75
12	20	True	j	f	0.703086124965921	0	-35.0	-34.0	1.0	SE	50	(256, 256)	0.28	0.28	0.75
12	20	True	f	f	0.0641570829320699	1	-35.0	-36.0	-1.0	NW	50	(256, 256)	0.28	0.28	0.75
12	20	True	j	j	0.0938731249189004	1	-35.0	-34.0	1.0	SE	50	(256, 256)	0.28	0.28	0.75
12	20	True	j	f	0.2947439580457285	0	-35.0	-34.0	1.0	SE	50	(256, 256)	0.28	0.28	0.75
12	20	True	j	j	0.225222541950643	1	-35.0	-34.0	1.0	NW	50	(256, 256)	0.28	0.28	0.75
12	20	True	j	j	0.0091100829886272	1	-35.0	-30.0	5.0	NW	50	(256, 256)	0.28	0.28	0.75
12	20	True	f	f	0.2932648749556392	1	-35.0	-40.0	-5.0	NW	50	(256, 256)	0.28	0.28	0.75
12	20	True	f	f	0.1630262499675154	1	-35.0	-40.0	-5.0	SE	50	(256, 256)	0.28	0.28	0.75
12	20	True	f	f	0.074484167038463	1	-35.0	-40.0	-5.0	NW	50	(256, 256)	0.28	0.28	0.75
12	20	True	f	f	0.0741398750105872	1	-35.0	-40.0	-5.0	SE	50	(256, 256)	0.28	0.28	0.75
12	20	True	f	f	0.3292728330707177	1	-35.0	-36.0	-1.0	SE	50	(256, 256)	0.28	0.28	0.75
12	20	True	f	f	0.2607683748938143	1	-35.0	-40.0	-5.0	NW	50	(256, 256)	0.28	0.28	0.75
12	20	True	j	f	0.8874984999420121	0	-35.0	-30.0	5.0	NW	50	(256, 256)	0.28	0.28	0.75
12	20	True	j	j	0.4330081660300493	1	-35.0	-30.0	5.0	SE	50	(256, 256)	0.28	0.28	0.75
12	20	True	j	j	0.3270889589330181	1	-35.0	-30.0	5.0	NW	50	(256, 256)	0.28	0.28	0.75
12	20	True	f	f	0.1535765420412644	1	-35.0	-40.0	-5.0	SE	50	(256, 256)	0.28	0.28	0.75
12	20	True	j	j	0.1771153330337256	1	-35.0	-34.0	1.0	NW	50	(256, 256)	0.28	0.28	0.75
12	20	True	j	j	0.4316938749980181	1	-35.0	-30.0	5.0	SE	50	(256, 256)	0.28	0.28	0.75
12	20	True	j	j	0.2248677921015769	1	-35.0	-34.0	1.0	SE	50	(256, 256)	0.28	0.28	0.75
12	20	True	j	j	0.199242707923986	1	-35.0	-34.0	1.0	SE	50	(256, 256)	0.28	0.28	0.75
12	20	True	j	j	0.3228884999407455	1	-35.0	-30.0	5.0	SE	50	(256, 256)	0.28	0.28	0.75
12	20	True	f	f	0.3149249999551102	1	-35.0	-40.0	-5.0	NW	50	(256, 256)	0.28	0.28	0.75
12	20	True	j	j	0.4116268749348819	1	-35.0	-34.0	1.0	SE	50	(256, 256)	0.28	0.28	0.75
12	20	True	f	f	0.422554292017594	1	-35.0	-40.0	-5.0	NW	50	(256, 256)	0.28	0.28	0.75
12	20	True	j	j	0.2375920829363167	1	-35.0	-30.0	5.0	SE	50	(256, 256)	0.28	0.28	0.75
12	20	True	f	f	0.4092234999407083	1	-35.0	-40.0	-5.0	NW	50	(256, 256)	0.28	0.28	0.75
12	20	True	f	j	0.1370833750115707	0	-35.0	-36.0	-1.0	NW	50	(256, 256)	0.28	0.28	0.75
12	20	True	f	j	0.0448490829439833	0	-35.0	-36.0	-1.0	NW	50	(256, 256)	0.28	0.28	0.75
12	20	True	j	j	0.0493657500483095	1	-35.0	-34.0	1.0	NW	50	(256, 256)	0.28	0.28	0.75
12	20	True	j	f	0.1227269169175997	0	-35.0	-34.0	1.0	NW	50	(256, 256)	0.28	0.28	0.75
12	20	True	f	f	0.2147190830437466	1	-35.0	-36.0	-1.0	SE	50	(256, 256)	0.28	0.28	0.75
12	20	True	f	f	0.389834874891676	1	-35.0	-36.0	-1.0	SE	50	(256, 256)	0.28	0.28	0.75
12	20	True	j	f	0.1549499999964609	0	-35.0	-34.0	1.0	SE	50	(256, 256)	0.28	0.28	0.75
12	20	True	j	j	0.1789835419040173	1	-35.0	-30.0	5.0	SE	50	(256, 256)	0.28	0.28	0.75
12	20	True	j	j	0.1802960829809308	1	-35.0	-34.0	1.0	NW	50	(256, 256)	0.28	0.28	0.75
12	20	True	f	f	0.206895500072278	1	-35.0	-40.0	-5.0	SE	50	(256, 256)	0.28	0.28	0.75
12	20	True	f	j	0.1723612919449806	0	-35.0	-36.0	-1.0	NW	50	(256, 256)	0.28	0.28	0.75
12	20	True	f	f	0.3087211250094697	1	-35.0	-40.0	-5.0	NW	50	(256, 256)	0.28	0.28	0.75
12	20	True	f	f	0.0600135830463841	1	-35.0	-36.0	-1.0	NW	50	(256, 256)	0.28	0.28	0.75
12	20	True	f	j	0.5383019999135286	0	-35.0	-36.0	-1.0	SE	50	(256, 256)	0.28	0.28	0.75
12	20	True	f	f	0.1494041660334915	1	-35.0	-40.0	-5.0	SE	50	(256, 256)	0.28	0.28	0.75
12	20	True	j	j	0.3763323749881238	1	-35.0	-34.0	1.0	SE	50	(256, 256)	0.28	0.28	0.75
12	20	True	j	j	0.2838527910644188	1	-35.0	-34.0	1.0	SE	50	(256, 256)	0.28	0.28	0.75
12	20	True	f	f	0.267574124969542	1	-35.0	-36.0	-1.0	SE	50	(256, 256)	0.28	0.28	0.75
12	20	True	j	j	0.2812023329315707	1	-35.0	-34.0	1.0	NW	50	(256, 256)	0.28	0.28	0.75
12	20	True	j	j	0.2212267090799287	1	-35.0	-34.0	1.0	SE	50	(256, 256)	0.28	0.28	0.75
12	20	True	f	f	0.222225208999589	1	-35.0	-36.0	-1.0	SE	50	(256, 256)	0.28	0.28	0.75
12	20	True	j	j	0.3145753330318257	1	-35.0	-34.0	1.0	NW	50	(256, 256)	0.28	0.28	0.75
12	20	True	f	j	0.3773609999334439	0	-35.0	-36.0	-1.0	SE	50	(256, 256)	0.28	0.28	0.75
12	20	True	f	f	0.4318835409358144	1	-35.0	-40.0	-5.0	NW	50	(256, 256)	0.28	0.28	0.75
12	20	True	j	j	0.0291948340600356	1	-35.0	-30.0	5.0	NW	50	(256, 256)	0.28	0.28	0.75
12	20	True	f	j	0.2083320829551667	0	-35.0	-36.0	-1.0	SE	50	(256, 256)	0.28	0.28	0.75
12	20	True	j	j	0.1759150829166174	1	-35.0	-34.0	1.0	NW	50	(256, 256)	0.28	0.28	0.75
12	20	True	j	f	0.4828775840578601	0	-35.0	-34.0	1.0	SE	50	(256, 256)	0.28	0.28	0.75
12	20	True	j	j	0.2467272919602692	1	-35.0	-30.0	5.0	SE	50	(256, 256)	0.28	0.28	0.75
12	20	True	f	j	0.4539282500045374	0	-35.0	-36.0	-1.0	SE	50	(256, 256)	0.28	0.28	0.75
12	20	True	f	j	0.226931833080016	0	-35.0	-36.0	-1.0	NW	50	(256, 256)	0.28	0.28	0.75
12	20	True	f	j	0.0422205829527229	0	-35.0	-36.0	-1.0	SE	50	(256, 256)	0.28	0.28	0.75
12	20	True	j	j	0.0901217909995466	1	-35.0	-30.0	5.0	NW	50	(256, 256)	0.28	0.28	0.75
12	20	True	j	j	0.2972483750199899	1	-35.0	-34.0	1.0	SE	50	(256, 256)	0.28	0.28	0.75
12	20	True	j	j	0.2608262499561533	1	-35.0	-30.0	5.0	SE	50	(256, 256)	0.28	0.28	0.75
12	20	True	j	j	0.224257625057362	1	-35.0	-34.0	1.0	NW	50	(256, 256)	0.28	0.28	0.75
12	20	True	j	j	0.2777023749658838	1	-35.0	-34.0	1.0	SE	50	(256, 256)	0.28	0.28	0.75
12	20	True	j	f	0.5665652919560671	0	-35.0	-34.0	1.0	SE	50	(256, 256)	0.28	0.28	0.75
12	20	True	j	j	0.0190442079911008	1	-35.0	-34.0	1.0	SE	50	(256, 256)	0.28	0.28	0.75
12	20	True	f	f	0.3387924579437822	1	-35.0	-36.0	-1.0	SE	50	(256, 256)	0.28	0.28	0.75
12	20	True	j	j	0.2414584580110386	1	-35.0	-30.0	5.0	SE	50	(256, 256)	0.28	0.28	0.75
12	20	True	j	j	0.1259634169982746	1	-35.0	-30.0	5.0	SE	50	(256, 256)	0.28	0.28	0.75
12	20	True	j	j	0.0956119580660015	1	-35.0	-30.0	5.0	NW	50	(256, 256)	0.28	0.28	0.75
12	20	True	j	f	0.2671362500404939	0	-35.0	-34.0	1.0	NW	50	(256, 256)	0.28	0.28	0.75
12	20	True	f	j	0.0441839169943705	0	-35.0	-36.0	-1.0	SE	50	(256, 256)	0.28	0.28	0.75
12	20	True	f	f	0.3996076659532264	1	-35.0	-40.0	-5.0	SE	50	(256, 256)	0.28	0.28	0.75
12	20	True	f	j	0.6578940419713035	0	-35.0	-36.0	-1.0	SE	50	(256, 256)	0.28	0.28	0.75
12	20	True	f	f	0.3656884169904515	1	-35.0	-36.0	-1.0	SE	50	(256, 256)	0.28	0.28	0.75
12	20	True	j	j	0.2353780000703409	1	-35.0	-34.0	1.0	NW	50	(256, 256)	0.28	0.28	0.75
12	20	True	j	j	0.1144832919817417	1	-35.0	-30.0	5.0	NW	50	(256, 256)	0.28	0.28	0.75
12	20	True	f	f	0.2930677500553429	1	-35.0	-40.0	-5.0	SE	50	(256, 256)	0.28	0.28	0.75
12	20	True	j	j	0.0744730420410633	1	-35.0	-30.0	5.0	SE	50	(256, 256)	0.28	0.28	0.75
12	20	True	f	f	0.0452880000229924	1	-35.0	-36.0	-1.0	SE	50	(256, 256)	0.28	0.28	0.75
12	20	True	j	j	0.2025580840418115	1	-35.0	-34.0	1.0	SE	50	(256, 256)	0.28	0.28	0.75
12	20	True	f	f	0.2825800420250743	1	-35.0	-40.0	-5.0	SE	50	(256, 256)	0.28	0.28	0.75
12	20	True	j	j	0.3652714170748368	1	-35.0	-34.0	1.0	NW	50	(256, 256)	0.28	0.28	0.75
12	20	True	f	f	0.3143456660909578	1	-35.0	-40.0	-5.0	SE	50	(256, 256)	0.28	0.28	0.75
12	20	True	f	f	0.1892155410023406	1	-35.0	-36.0	-1.0	SE	50	(256, 256)	0.28	0.28	0.75
12	20	True	f	f	0.356768750003539	1	-35.0	-36.0	-1.0	SE	50	(256, 256)	0.28	0.28	0.75
12	20	True	j	f	0.3707384580047801	0	-35.0	-34.0	1.0	SE	50	(256, 256)	0.28	0.28	0.75
12	20	True	j	j	0.133159292046912	1	-35.0	-34.0	1.0	SE	50	(256, 256)	0.28	0.28	0.75
12	20	True	f	f	0.3250338340876624	1	-35.0	-36.0	-1.0	SE	50	(256, 256)	0.28	0.28	0.75
12	20	True	f	f	0.3034947080304846	1	-35.0	-40.0	-5.0	NW	50	(256, 256)	0.28	0.28	0.75
12	20	True	f	j	0.1282443749951198	0	-35.0	-36.0	-1.0	NW	50	(256, 256)	0.28	0.28	0.75
12	20	True	j	j	0.5900007920572534	1	-35.0	-30.0	5.0	SE	50	(256, 256)	0.28	0.28	0.75
12	20	True	j	j	0.0295042920624837	1	-35.0	-30.0	5.0	NW	50	(256, 256)	0.28	0.28	0.75
12	20	True	j	j	0.1858535410137847	1	-35.0	-30.0	5.0	NW	50	(256, 256)	0.28	0.28	0.75
12	20	True	j	j	0.443179624970071	1	-35.0	-30.0	5.0	NW	50	(256, 256)	0.28	0.28	0.75
12	20	True	j	j	0.1870120419189334	1	-35.0	-30.0	5.0	NW	50	(256, 256)	0.28	0.28	0.75
12	20	True	f	j	0.1776700420305133	0	-35.0	-36.0	-1.0	SE	50	(256, 256)	0.28	0.28	0.75
12	20	True	f	f	0.2323951669968664	1	-35.0	-40.0	-5.0	SE	50	(256, 256)	0.28	0.28	0.75
12	20	True	j	j	0.065129957976751	1	-35.0	-30.0	5.0	NW	50	(256, 256)	0.28	0.28	0.75
12	20	True	j	j	0.1075979999732226	1	-35.0	-30.0	5.0	SE	50	(256, 256)	0.28	0.28	0.75
12	20	True	f	f	0.3671958750346675	1	-35.0	-36.0	-1.0	SE	50	(256, 256)	0.28	0.28	0.75
12	20	True	f	f	0.0448608340229839	1	-35.0	-40.0	-5.0	NW	50	(256, 256)	0.28	0.28	0.75
12	20	True	j	j	0.5301482920767739	1	-35.0	-34.0	1.0	SE	50	(256, 256)	0.28	0.28	0.75
12	20	True	f	f	0.3974582079099491	1	-35.0	-40.0	-5.0	SE	50	(256, 256)	0.28	0.28	0.75
12	20	True	j	j	0.1879124999977648	1	-35.0	-34.0	1.0	NW	50	(256, 256)	0.28	0.28	0.75
12	20	True	j	j	0.3056262909667566	1	-35.0	-30.0	5.0	NW	50	(256, 256)	0.28	0.28	0.75
12	20	True	j	j	0.2122624999610707	1	-35.0	-30.0	5.0	SE	50	(256, 256)	0.28	0.28	0.75
12	20	True	j	f	0.0860290420241653	0	-35.0	-34.0	1.0	SE	50	(256, 256)	0.28	0.28	0.75
12	20	True	f	j	0.1886438339715823	0	-35.0	-36.0	-1.0	NW	50	(256, 256)	0.28	0.28	0.75
12	20	True	f	j	0.3002671250142157	0	-35.0	-36.0	-1.0	SE	50	(256, 256)	0.28	0.28	0.75
12	20	True	j	j	0.1021676670061424	1	-35.0	-34.0	1.0	NW	50	(256, 256)	0.28	0.28	0.75
12	20	True	j	j	0.0270439999876543	1	-35.0	-30.0	5.0	NW	50	(256, 256)	0.28	0.28	0.75
12	20	True	f	j	1.1733095409581438	0	-35.0	-36.0	-1.0	NW	50	(256, 256)	0.28	0.28	0.75
12	20	True	f	j	0.6287884580669925	0	-35.0	-36.0	-1.0	NW	50	(256, 256)	0.28	0.28	0.75
12	20	True	j	j	0.5849741669371724	1	-35.0	-30.0	5.0	NW	50	(256, 256)	0.28	0.28	0.75
12	20	True	f	f	0.2646382920211181	1	-35.0	-36.0	-1.0	SE	50	(256, 256)	0.28	0.28	0.75
12	20	True	f	f	0.0731621249578893	1	-35.0	-40.0	-5.0	NW	50	(256, 256)	0.28	0.28	0.75
12	20	True	f	j	0.4427498750155791	0	-35.0	-36.0	-1.0	SE	50	(256, 256)	0.28	0.28	0.75
12	20	True	j	f	0.0358800831018015	0	-35.0	-34.0	1.0	SE	50	(256, 256)	0.28	0.28	0.75
12	20	True	f	j	0.0544973339419811	0	-35.0	-36.0	-1.0	NW	50	(256, 256)	0.28	0.28	0.75
12	20	True	j	j	0.2943527919705957	1	-35.0	-30.0	5.0	NW	50	(256, 256)	0.28	0.28	0.75
12	20	True	f	f	0.3420302079757675	1	-35.0	-40.0	-5.0	NW	50	(256, 256)	0.28	0.28	0.75
12	20	True	f	j	0.0666424590162932	0	-35.0	-36.0	-1.0	SE	50	(256, 256)	0.28	0.28	0.75
12	20	True	j	j	0.5050507499836385	1	-35.0	-34.0	1.0	SE	50	(256, 256)	0.28	0.28	0.75
12	20	True	j	j	0.2470132500166073	1	-35.0	-34.0	1.0	SE	50	(256, 256)	0.28	0.28	0.75
12	20	True	j	j	0.3638052910100668	1	-35.0	-30.0	5.0	SE	50	(256, 256)	0.28	0.28	0.75
12	20	True	f	f	0.003253125003539	1	-35.0	-36.0	-1.0	SE	50	(256, 256)	0.28	0.28	0.75
12	20	True	j	j	0.5637616249732673	1	-35.0	-30.0	5.0	SE	50	(256, 256)	0.28	0.28	0.75
12	20	True	f	f	1.0564286659937352	1	-35.0	-36.0	-1.0	NW	50	(256, 256)	0.28	0.28	0.75
12	20	True	f	j	0.2261466250056401	0	-35.0	-36.0	-1.0	SE	50	(256, 256)	0.28	0.28	0.75
12	20	True	f	f	0.0886107090627774	1	-35.0	-40.0	-5.0	NW	50	(256, 256)	0.28	0.28	0.75
12	20	True	f	f	0.0083904160419479	1	-35.0	-40.0	-5.0	NW	50	(256, 256)	0.28	0.28	0.75
12	20	True	j	f	0.4621092499000951	0	-35.0	-34.0	1.0	NW	50	(256, 256)	0.28	0.28	0.75
12	20	True	f	j	0.4487830409780144	0	-35.0	-36.0	-1.0	NW	50	(256, 256)	0.28	0.28	0.75
12	20	True	f	f	0.2963779158890247	1	-35.0	-40.0	-5.0	NW	50	(256, 256)	0.28	0.28	0.75
12	20	True	j	j	0.2152140419930219	1	-35.0	-30.0	5.0	NW	50	(256, 256)	0.28	0.28	0.75
12	20	True	f	f	0.0866330419667065	1	-35.0	-40.0	-5.0	NW	50	(256, 256)	0.28	0.28	0.75
12	20	True	j	j	0.0130318329902365	1	-35.0	-34.0	1.0	NW	50	(256, 256)	0.28	0.28	0.75
12	20	True	j	j	0.2020413340069353	1	-35.0	-34.0	1.0	NW	50	(256, 256)	0.28	0.28	0.75
12	20	True	f	f	0.3248773340601474	1	-35.0	-36.0	-1.0	SE	50	(256, 256)	0.28	0.28	0.75
12	20	True	j	f	0.1288818749599158	0	-35.0	-34.0	1.0	SE	50	(256, 256)	0.28	0.28	0.75
12	20	True	f	j	0.3223372909706086	0	-35.0	-36.0	-1.0	NW	50	(256, 256)	0.28	0.28	0.75
12	20	True	j	f	0.2154687090078368	0	-35.0	-34.0	1.0	NW	50	(256, 256)	0.28	0.28	0.75
12	20	True	f	f	0.1801647499669343	1	-35.0	-40.0	-5.0	NW	50	(256, 256)	0.28	0.28	0.75
12	20	True	j	j	0.1274684169329702	1	-35.0	-30.0	5.0	SE	50	(256, 256)	0.28	0.28	0.75
12	20	True	f	j	0.0499359579989686	0	-35.0	-36.0	-1.0	NW	50	(256, 256)	0.28	0.28	0.75
12	20	True	f	j	0.557885583024472	0	-35.0	-36.0	-1.0	NW	50	(256, 256)	0.28	0.28	0.75
12	20	True	f	f	0.3243491670582443	1	-35.0	-40.0	-5.0	SE	50	(256, 256)	0.28	0.28	0.75
12	20	True	f	f	0.1657469579949975	1	-35.0	-36.0	-1.0	SE	50	(256, 256)	0.28	0.28	0.75
12	20	True	f	f	0.2909665419720113	1	-35.0	-40.0	-5.0	SE	50	(256, 256)	0.28	0.28	0.75
12	20	True	j	j	0.0219096660148352	1	-35.0	-30.0	5.0	NW	50	(256, 256)	0.28	0.28	0.75
12	20	True	j	j	0.3584175840951502	1	-35.0	-30.0	5.0	NW	50	(256, 256)	0.28	0.28	0.75
12	20	True	f	j	0.2591690419940278	0	-35.0	-36.0	-1.0	NW	50	(256, 256)	0.28	0.28	0.75
