# Supplementary material for: The curriculum effect in visual learning: The role of readout dimensionality
Source: PLoS Comput Biol. 2026 Jul 24;22(7):e1014553. doi: 10.1371/journal.pcbi.1014553 (PMC13432104; doi:10.1371/journal.pcbi.1014553)
Supplement: S1 Data — (ZIP) [file pcbi.1014553.s009.zip › Data_Final_for_Repository/Shuffled_subjects/Additional_15/Subject012/20250601_Subject012_SHUFFLED_Day_3.csv]

Participant ID	Age	Train	Correct Response	Response	Response time (s)	Correct	Reference Angle (deg)	Orientation (deg)	Angle Separation (deg)	Corner	Viewing Distance (cm)	Stimulus Size (px)	Fixation Time	Probe Time	Cue Time
12	20	True	j	j	0.0198128339834511	1	-35.0	-30.0	5.0	SE	50	(256, 256)	0.28	0.28	0.75
12	20	True	f	f	0.0419322908855974	1	-35.0	-36.0	-1.0	SE	50	(256, 256)	0.28	0.28	0.75
12	20	True	f	f	0.452376417000778	1	-35.0	-40.0	-5.0	SE	50	(256, 256)	0.28	0.28	0.75
12	20	True	f	f	0.3987910419236868	1	-35.0	-40.0	-5.0	NW	50	(256, 256)	0.28	0.28	0.75
12	20	True	f	f	0.1078816669760271	1	-35.0	-40.0	-5.0	SE	50	(256, 256)	0.28	0.28	0.75
12	20	True	f	j	0.2552606250392273	0	-35.0	-40.0	-5.0	NW	50	(256, 256)	0.28	0.28	0.75
12	20	True	f	f	0.2928571669617668	1	-35.0	-36.0	-1.0	SE	50	(256, 256)	0.28	0.28	0.75
12	20	True	j	j	0.3371275829849764	1	-35.0	-30.0	5.0	SE	50	(256, 256)	0.28	0.28	0.75
12	20	True	f	f	0.2204763750778511	1	-35.0	-40.0	-5.0	NW	50	(256, 256)	0.28	0.28	0.75
12	20	True	f	f	0.0739973749732598	1	-35.0	-40.0	-5.0	SE	50	(256, 256)	0.28	0.28	0.75
12	20	True	f	j	0.3534357500029728	0	-35.0	-36.0	-1.0	NW	50	(256, 256)	0.28	0.28	0.75
12	20	True	f	f	0.3383187499130144	1	-35.0	-36.0	-1.0	SE	50	(256, 256)	0.28	0.28	0.75
12	20	True	j	f	0.3387129999464378	0	-35.0	-34.0	1.0	SE	50	(256, 256)	0.28	0.28	0.75
12	20	True	j	j	0.2936650000046938	1	-35.0	-34.0	1.0	NW	50	(256, 256)	0.28	0.28	0.75
12	20	True	j	j	0.0025726669700816	1	-35.0	-34.0	1.0	SE	50	(256, 256)	0.28	0.28	0.75
12	20	True	f	j	0.4731864579953253	0	-35.0	-36.0	-1.0	SE	50	(256, 256)	0.28	0.28	0.75
12	20	True	j	j	0.1428336249664425	1	-35.0	-30.0	5.0	SE	50	(256, 256)	0.28	0.28	0.75
12	20	True	j	j	0.4006604999303818	1	-35.0	-30.0	5.0	SE	50	(256, 256)	0.28	0.28	0.75
12	20	True	f	f	0.3519689169479534	1	-35.0	-40.0	-5.0	NW	50	(256, 256)	0.28	0.28	0.75
12	20	True	f	f	0.0242246669949963	1	-35.0	-40.0	-5.0	NW	50	(256, 256)	0.28	0.28	0.75
12	20	True	f	f	0.2978193340823054	1	-35.0	-40.0	-5.0	NW	50	(256, 256)	0.28	0.28	0.75
12	20	True	j	j	0.1837771250866353	1	-35.0	-30.0	5.0	NW	50	(256, 256)	0.28	0.28	0.75
12	20	True	f	f	0.5178530840203166	1	-35.0	-40.0	-5.0	NW	50	(256, 256)	0.28	0.28	0.75
12	20	True	f	f	0.1551157080102712	1	-35.0	-36.0	-1.0	SE	50	(256, 256)	0.28	0.28	0.75
12	20	True	f	f	0.2981048329966143	1	-35.0	-40.0	-5.0	NW	50	(256, 256)	0.28	0.28	0.75
12	20	True	f	f	0.2641526659717783	1	-35.0	-36.0	-1.0	SE	50	(256, 256)	0.28	0.28	0.75
12	20	True	f	f	0.0032588330795988	1	-35.0	-40.0	-5.0	SE	50	(256, 256)	0.28	0.28	0.75
12	20	True	j	j	0.1940817079739645	1	-35.0	-34.0	1.0	SE	50	(256, 256)	0.28	0.28	0.75
12	20	True	f	j	0.0322692500194534	0	-35.0	-36.0	-1.0	NW	50	(256, 256)	0.28	0.28	0.75
12	20	True	j	j	0.2209868330974131	1	-35.0	-34.0	1.0	SE	50	(256, 256)	0.28	0.28	0.75
12	20	True	f	f	0.0556342089548707	1	-35.0	-36.0	-1.0	SE	50	(256, 256)	0.28	0.28	0.75
12	20	True	f	f	1.432045958004892	1	-35.0	-36.0	-1.0	SE	50	(256, 256)	0.28	0.28	0.75
12	20	True	j	j	0.36294383299537	1	-35.0	-34.0	1.0	NW	50	(256, 256)	0.28	0.28	0.75
12	20	True	f	f	0.3381451669847592	1	-35.0	-40.0	-5.0	SE	50	(256, 256)	0.28	0.28	0.75
12	20	True	j	j	0.2026525830151513	1	-35.0	-34.0	1.0	NW	50	(256, 256)	0.28	0.28	0.75
12	20	True	j	j	0.3867752499645576	1	-35.0	-34.0	1.0	NW	50	(256, 256)	0.28	0.28	0.75
12	20	True	f	f	0.040445249993354	1	-35.0	-36.0	-1.0	SE	50	(256, 256)	0.28	0.28	0.75
12	20	True	f	f	0.2398980830330401	1	-35.0	-40.0	-5.0	SE	50	(256, 256)	0.28	0.28	0.75
12	20	True	j	j	0.0798275000415742	1	-35.0	-30.0	5.0	NW	50	(256, 256)	0.28	0.28	0.75
12	20	True	j	j	0.0169554590247571	1	-35.0	-34.0	1.0	NW	50	(256, 256)	0.28	0.28	0.75
12	20	True	j	j	0.1100207079434767	1	-35.0	-30.0	5.0	SE	50	(256, 256)	0.28	0.28	0.75
12	20	True	f	f	0.2201593329664319	1	-35.0	-40.0	-5.0	SE	50	(256, 256)	0.28	0.28	0.75
12	20	True	f	j	0.1587654160102829	0	-35.0	-36.0	-1.0	SE	50	(256, 256)	0.28	0.28	0.75
12	20	True	f	j	0.1374464159598574	0	-35.0	-36.0	-1.0	NW	50	(256, 256)	0.28	0.28	0.75
12	20	True	j	f	0.4134252910735085	0	-35.0	-34.0	1.0	NW	50	(256, 256)	0.28	0.28	0.75
12	20	True	f	f	0.435025000013411	1	-35.0	-36.0	-1.0	SE	50	(256, 256)	0.28	0.28	0.75
12	20	True	f	f	0.280188416945748	1	-35.0	-36.0	-1.0	NW	50	(256, 256)	0.28	0.28	0.75
12	20	True	j	j	0.3336725829867646	1	-35.0	-30.0	5.0	NW	50	(256, 256)	0.28	0.28	0.75
12	20	True	j	j	0.1956647499464452	1	-35.0	-30.0	5.0	NW	50	(256, 256)	0.28	0.28	0.75
12	20	True	f	f	0.0557244999799877	1	-35.0	-36.0	-1.0	SE	50	(256, 256)	0.28	0.28	0.75
12	20	True	f	f	0.3210113749373704	1	-35.0	-40.0	-5.0	SE	50	(256, 256)	0.28	0.28	0.75
12	20	True	j	f	0.2840842079604044	0	-35.0	-34.0	1.0	NW	50	(256, 256)	0.28	0.28	0.75
12	20	True	f	j	0.4301933749811724	0	-35.0	-36.0	-1.0	SE	50	(256, 256)	0.28	0.28	0.75
12	20	True	j	f	0.0342838329961523	0	-35.0	-34.0	1.0	SE	50	(256, 256)	0.28	0.28	0.75
12	20	True	j	j	0.3038239589659497	1	-35.0	-30.0	5.0	NW	50	(256, 256)	0.28	0.28	0.75
12	20	True	j	j	0.0247702919878065	1	-35.0	-34.0	1.0	SE	50	(256, 256)	0.28	0.28	0.75
12	20	True	j	j	0.1582651250064373	1	-35.0	-34.0	1.0	NW	50	(256, 256)	0.28	0.28	0.75
12	20	True	f	f	0.0703505000565201	1	-35.0	-36.0	-1.0	SE	50	(256, 256)	0.28	0.28	0.75
12	20	True	j	j	0.6808689999161288	1	-35.0	-34.0	1.0	NW	50	(256, 256)	0.28	0.28	0.75
12	20	True	f	f	0.0518230829620733	1	-35.0	-36.0	-1.0	NW	50	(256, 256)	0.28	0.28	0.75
12	20	True	f	f	0.4197435000678524	1	-35.0	-40.0	-5.0	NW	50	(256, 256)	0.28	0.28	0.75
12	20	True	j	f	0.1141716659767553	0	-35.0	-34.0	1.0	SE	50	(256, 256)	0.28	0.28	0.75
12	20	True	j	j	0.1410906669916585	1	-35.0	-34.0	1.0	NW	50	(256, 256)	0.28	0.28	0.75
12	20	True	j	j	0.379873750032857	1	-35.0	-30.0	5.0	NW	50	(256, 256)	0.28	0.28	0.75
12	20	True	f	f	0.3435403329785913	1	-35.0	-36.0	-1.0	SE	50	(256, 256)	0.28	0.28	0.75
12	20	True	j	j	0.1758195830043405	1	-35.0	-34.0	1.0	NW	50	(256, 256)	0.28	0.28	0.75
12	20	True	f	j	0.210245041991584	0	-35.0	-36.0	-1.0	NW	50	(256, 256)	0.28	0.28	0.75
12	20	True	j	f	0.3429312079679221	0	-35.0	-34.0	1.0	NW	50	(256, 256)	0.28	0.28	0.75
12	20	True	j	j	0.1440806250320747	1	-35.0	-34.0	1.0	SE	50	(256, 256)	0.28	0.28	0.75
12	20	True	j	j	0.3000523329246789	1	-35.0	-30.0	5.0	SE	50	(256, 256)	0.28	0.28	0.75
12	20	True	j	j	0.2631600830936804	1	-35.0	-30.0	5.0	NW	50	(256, 256)	0.28	0.28	0.75
12	20	True	f	f	0.3686575420433655	1	-35.0	-40.0	-5.0	NW	50	(256, 256)	0.28	0.28	0.75
12	20	True	j	j	0.1086799580371007	1	-35.0	-34.0	1.0	SE	50	(256, 256)	0.28	0.28	0.75
12	20	True	j	j	0.2057653339579701	1	-35.0	-30.0	5.0	SE	50	(256, 256)	0.28	0.28	0.75
12	20	True	f	f	0.1350142500596121	1	-35.0	-36.0	-1.0	SE	50	(256, 256)	0.28	0.28	0.75
12	20	True	f	f	0.1615566249238327	1	-35.0	-36.0	-1.0	NW	50	(256, 256)	0.28	0.28	0.75
12	20	True	j	j	0.2499994999961927	1	-35.0	-34.0	1.0	SE	50	(256, 256)	0.28	0.28	0.75
12	20	True	f	f	0.0824326669098809	1	-35.0	-36.0	-1.0	NW	50	(256, 256)	0.28	0.28	0.75
12	20	True	f	f	0.1058366249781102	1	-35.0	-36.0	-1.0	SE	50	(256, 256)	0.28	0.28	0.75
12	20	True	j	j	0.1255145840113982	1	-35.0	-30.0	5.0	NW	50	(256, 256)	0.28	0.28	0.75
12	20	True	j	j	0.1609510409180075	1	-35.0	-34.0	1.0	NW	50	(256, 256)	0.28	0.28	0.75
12	20	True	f	f	0.4048528340645134	1	-35.0	-40.0	-5.0	NW	50	(256, 256)	0.28	0.28	0.75
12	20	True	j	f	0.1617057919502258	0	-35.0	-34.0	1.0	SE	50	(256, 256)	0.28	0.28	0.75
12	20	True	f	f	0.0456784579437226	1	-35.0	-36.0	-1.0	NW	50	(256, 256)	0.28	0.28	0.75
12	20	True	j	j	0.3920878750504926	1	-35.0	-34.0	1.0	SE	50	(256, 256)	0.28	0.28	0.75
12	20	True	j	j	0.2175268749706447	1	-35.0	-30.0	5.0	SE	50	(256, 256)	0.28	0.28	0.75
12	20	True	j	j	0.4284915830940008	1	-35.0	-34.0	1.0	NW	50	(256, 256)	0.28	0.28	0.75
12	20	True	f	j	0.7614564999239519	0	-35.0	-36.0	-1.0	SE	50	(256, 256)	0.28	0.28	0.75
12	20	True	j	j	0.2457372910575941	1	-35.0	-34.0	1.0	NW	50	(256, 256)	0.28	0.28	0.75
12	20	True	f	j	0.1742828750284388	0	-35.0	-36.0	-1.0	NW	50	(256, 256)	0.28	0.28	0.75
12	20	True	f	f	0.1540894580539316	1	-35.0	-40.0	-5.0	NW	50	(256, 256)	0.28	0.28	0.75
12	20	True	j	j	0.1718255000887438	1	-35.0	-30.0	5.0	SE	50	(256, 256)	0.28	0.28	0.75
12	20	True	f	f	0.3116178750060498	1	-35.0	-36.0	-1.0	NW	50	(256, 256)	0.28	0.28	0.75
12	20	True	j	j	0.2957792080705985	1	-35.0	-34.0	1.0	NW	50	(256, 256)	0.28	0.28	0.75
12	20	True	f	f	0.483311332995072	1	-35.0	-36.0	-1.0	SE	50	(256, 256)	0.28	0.28	0.75
12	20	True	j	j	0.4421254580374807	1	-35.0	-34.0	1.0	SE	50	(256, 256)	0.28	0.28	0.75
12	20	True	j	f	0.4077229580143466	0	-35.0	-34.0	1.0	NW	50	(256, 256)	0.28	0.28	0.75
12	20	True	f	f	0.1752019580453634	1	-35.0	-36.0	-1.0	SE	50	(256, 256)	0.28	0.28	0.75
12	20	True	j	j	0.1760791660053655	1	-35.0	-30.0	5.0	SE	50	(256, 256)	0.28	0.28	0.75
12	20	True	j	j	0.1916869170963764	1	-35.0	-30.0	5.0	SE	50	(256, 256)	0.28	0.28	0.75
12	20	True	f	j	0.4572279580170288	0	-35.0	-36.0	-1.0	NW	50	(256, 256)	0.28	0.28	0.75
12	20	True	j	j	0.1447699160780757	1	-35.0	-30.0	5.0	SE	50	(256, 256)	0.28	0.28	0.75
12	20	True	f	f	0.1426663750316947	1	-35.0	-40.0	-5.0	NW	50	(256, 256)	0.28	0.28	0.75
12	20	True	f	f	0.0385888749733567	1	-35.0	-36.0	-1.0	SE	50	(256, 256)	0.28	0.28	0.75
12	20	True	j	j	0.0559432500740513	1	-35.0	-34.0	1.0	SE	50	(256, 256)	0.28	0.28	0.75
12	20	True	f	f	0.277582790935412	1	-35.0	-40.0	-5.0	SE	50	(256, 256)	0.28	0.28	0.75
12	20	True	f	f	0.3005189589457586	1	-35.0	-40.0	-5.0	NW	50	(256, 256)	0.28	0.28	0.75
12	20	True	f	j	0.1605205420637503	0	-35.0	-36.0	-1.0	SE	50	(256, 256)	0.28	0.28	0.75
12	20	True	j	j	0.3684989170869812	1	-35.0	-34.0	1.0	SE	50	(256, 256)	0.28	0.28	0.75
12	20	True	j	j	0.3538692500442266	1	-35.0	-34.0	1.0	SE	50	(256, 256)	0.28	0.28	0.75
12	20	True	j	j	0.3251404999755323	1	-35.0	-34.0	1.0	SE	50	(256, 256)	0.28	0.28	0.75
12	20	True	f	j	0.232223582919687	0	-35.0	-36.0	-1.0	NW	50	(256, 256)	0.28	0.28	0.75
12	20	True	f	f	0.2297105840407312	1	-35.0	-40.0	-5.0	NW	50	(256, 256)	0.28	0.28	0.75
12	20	True	j	j	0.009772083023563	1	-35.0	-34.0	1.0	SE	50	(256, 256)	0.28	0.28	0.75
12	20	True	f	f	0.2585717920446768	1	-35.0	-40.0	-5.0	SE	50	(256, 256)	0.28	0.28	0.75
12	20	True	j	j	0.1331169579643756	1	-35.0	-34.0	1.0	SE	50	(256, 256)	0.28	0.28	0.75
12	20	True	f	j	0.3448930829763412	0	-35.0	-36.0	-1.0	NW	50	(256, 256)	0.28	0.28	0.75
12	20	True	f	f	0.0165287080453708	1	-35.0	-40.0	-5.0	SE	50	(256, 256)	0.28	0.28	0.75
12	20	True	f	f	0.4628140840213746	1	-35.0	-40.0	-5.0	NW	50	(256, 256)	0.28	0.28	0.75
12	20	True	j	j	0.3801631670212373	1	-35.0	-34.0	1.0	SE	50	(256, 256)	0.28	0.28	0.75
12	20	True	j	j	0.2279706250410527	1	-35.0	-30.0	5.0	NW	50	(256, 256)	0.28	0.28	0.75
12	20	True	f	f	0.4807424589525908	1	-35.0	-36.0	-1.0	NW	50	(256, 256)	0.28	0.28	0.75
12	20	True	f	f	0.3980660419911146	1	-35.0	-36.0	-1.0	NW	50	(256, 256)	0.28	0.28	0.75
12	20	True	j	j	0.2576189999235794	1	-35.0	-30.0	5.0	SE	50	(256, 256)	0.28	0.28	0.75
12	20	True	f	f	0.0591074590338394	1	-35.0	-40.0	-5.0	SE	50	(256, 256)	0.28	0.28	0.75
12	20	True	j	j	0.1061943330569192	1	-35.0	-30.0	5.0	SE	50	(256, 256)	0.28	0.28	0.75
12	20	True	f	f	0.1549714170396328	1	-35.0	-40.0	-5.0	NW	50	(256, 256)	0.28	0.28	0.75
12	20	True	j	j	0.0738006249302998	1	-35.0	-34.0	1.0	SE	50	(256, 256)	0.28	0.28	0.75
12	20	True	f	j	0.2843336669029668	0	-35.0	-36.0	-1.0	NW	50	(256, 256)	0.28	0.28	0.75
12	20	True	f	f	0.3320137090049684	1	-35.0	-36.0	-1.0	SE	50	(256, 256)	0.28	0.28	0.75
12	20	True	f	f	0.253330250037834	1	-35.0	-36.0	-1.0	SE	50	(256, 256)	0.28	0.28	0.75
12	20	True	f	f	0.5175175409531221	1	-35.0	-36.0	-1.0	NW	50	(256, 256)	0.28	0.28	0.75
12	20	True	f	f	0.3836634999606758	1	-35.0	-40.0	-5.0	SE	50	(256, 256)	0.28	0.28	0.75
12	20	True	f	f	0.0885140000609681	1	-35.0	-40.0	-5.0	NW	50	(256, 256)	0.28	0.28	0.75
12	20	True	f	f	0.0946669579716399	1	-35.0	-36.0	-1.0	SE	50	(256, 256)	0.28	0.28	0.75
12	20	True	f	f	0.0885525830090045	1	-35.0	-40.0	-5.0	SE	50	(256, 256)	0.28	0.28	0.75
12	20	True	f	f	0.032068624976091	1	-35.0	-40.0	-5.0	SE	50	(256, 256)	0.28	0.28	0.75
12	20	True	f	f	0.6939064580947161	1	-35.0	-36.0	-1.0	SE	50	(256, 256)	0.28	0.28	0.75
12	20	True	j	j	0.30845287500415	1	-35.0	-34.0	1.0	SE	50	(256, 256)	0.28	0.28	0.75
12	20	True	f	f	0.3062724999617785	1	-35.0	-40.0	-5.0	SE	50	(256, 256)	0.28	0.28	0.75
12	20	True	j	j	0.3246146249584853	1	-35.0	-30.0	5.0	NW	50	(256, 256)	0.28	0.28	0.75
12	20	True	f	j	1.0189174169208854	0	-35.0	-36.0	-1.0	SE	50	(256, 256)	0.28	0.28	0.75
12	20	True	j	j	0.1146122500067576	1	-35.0	-34.0	1.0	NW	50	(256, 256)	0.28	0.28	0.75
12	20	True	f	f	0.1429883340606466	1	-35.0	-36.0	-1.0	NW	50	(256, 256)	0.28	0.28	0.75
12	20	True	j	j	0.1333474999992177	1	-35.0	-34.0	1.0	NW	50	(256, 256)	0.28	0.28	0.75
12	20	True	j	j	0.110518250032328	1	-35.0	-30.0	5.0	NW	50	(256, 256)	0.28	0.28	0.75
12	20	True	j	j	0.0549203749978914	1	-35.0	-30.0	5.0	SE	50	(256, 256)	0.28	0.28	0.75
12	20	True	f	f	0.0101714589400216	1	-35.0	-40.0	-5.0	SE	50	(256, 256)	0.28	0.28	0.75
12	20	True	j	j	0.5080561250215396	1	-35.0	-34.0	1.0	NW	50	(256, 256)	0.28	0.28	0.75
12	20	True	j	j	0.0924509590258821	1	-35.0	-34.0	1.0	NW	50	(256, 256)	0.28	0.28	0.75
12	20	True	f	j	0.1568733749445527	0	-35.0	-36.0	-1.0	NW	50	(256, 256)	0.28	0.28	0.75
12	20	True	f	f	0.0031786250183358	1	-35.0	-40.0	-5.0	NW	50	(256, 256)	0.28	0.28	0.75
12	20	True	j	j	0.3099786250386387	1	-35.0	-34.0	1.0	SE	50	(256, 256)	0.28	0.28	0.75
12	20	True	f	f	0.3956056660972535	1	-35.0	-40.0	-5.0	SE	50	(256, 256)	0.28	0.28	0.75
12	20	True	j	j	0.1550062079913914	1	-35.0	-34.0	1.0	SE	50	(256, 256)	0.28	0.28	0.75
12	20	True	j	j	0.4231062079779804	1	-35.0	-34.0	1.0	NW	50	(256, 256)	0.28	0.28	0.75
12	20	True	j	j	0.3730378339532763	1	-35.0	-34.0	1.0	NW	50	(256, 256)	0.28	0.28	0.75
12	20	True	j	j	0.4189067499246448	1	-35.0	-30.0	5.0	NW	50	(256, 256)	0.28	0.28	0.75
12	20	True	j	j	0.3725734170293435	1	-35.0	-34.0	1.0	NW	50	(256, 256)	0.28	0.28	0.75
12	20	True	f	f	0.2427151669980958	1	-35.0	-36.0	-1.0	SE	50	(256, 256)	0.28	0.28	0.75
12	20	True	f	j	0.0282673749607056	0	-35.0	-36.0	-1.0	SE	50	(256, 256)	0.28	0.28	0.75
12	20	True	f	f	0.0508688329719007	1	-35.0	-36.0	-1.0	SE	50	(256, 256)	0.28	0.28	0.75
12	20	True	f	f	0.3023222499759868	1	-35.0	-40.0	-5.0	NW	50	(256, 256)	0.28	0.28	0.75
12	20	True	j	j	0.0083347080508247	1	-35.0	-34.0	1.0	NW	50	(256, 256)	0.28	0.28	0.75
12	20	True	f	f	0.1810144169721752	1	-35.0	-36.0	-1.0	SE	50	(256, 256)	0.28	0.28	0.75
12	20	True	f	j	0.1532882920000702	0	-35.0	-36.0	-1.0	SE	50	(256, 256)	0.28	0.28	0.75
12	20	True	j	f	0.2501085000112653	0	-35.0	-34.0	1.0	SE	50	(256, 256)	0.28	0.28	0.75
12	20	True	f	j	0.0549323330633342	0	-35.0	-36.0	-1.0	NW	50	(256, 256)	0.28	0.28	0.75
12	20	True	f	j	0.0759714589221403	0	-35.0	-36.0	-1.0	NW	50	(256, 256)	0.28	0.28	0.75
12	20	True	f	f	0.2066305830376222	1	-35.0	-40.0	-5.0	NW	50	(256, 256)	0.28	0.28	0.75
12	20	True	f	f	0.3698998749023303	1	-35.0	-36.0	-1.0	SE	50	(256, 256)	0.28	0.28	0.75
12	20	True	f	j	0.3511285830754787	0	-35.0	-36.0	-1.0	NW	50	(256, 256)	0.28	0.28	0.75
12	20	True	j	j	0.2677573750261217	1	-35.0	-34.0	1.0	NW	50	(256, 256)	0.28	0.28	0.75
12	20	True	f	f	0.0120259999530389	1	-35.0	-40.0	-5.0	NW	50	(256, 256)	0.28	0.28	0.75
12	20	True	j	j	0.0364460409618914	1	-35.0	-30.0	5.0	NW	50	(256, 256)	0.28	0.28	0.75
12	20	True	j	j	0.2043346660211682	1	-35.0	-34.0	1.0	SE	50	(256, 256)	0.28	0.28	0.75
12	20	True	j	j	0.0115193750243633	1	-35.0	-30.0	5.0	SE	50	(256, 256)	0.28	0.28	0.75
12	20	True	j	j	0.2672105419915169	1	-35.0	-30.0	5.0	NW	50	(256, 256)	0.28	0.28	0.75
12	20	True	j	j	0.0040551670826971	1	-35.0	-30.0	5.0	NW	50	(256, 256)	0.28	0.28	0.75
12	20	True	f	f	0.0800976670579984	1	-35.0	-36.0	-1.0	NW	50	(256, 256)	0.28	0.28	0.75
12	20	True	j	j	0.2177585000172257	1	-35.0	-30.0	5.0	SE	50	(256, 256)	0.28	0.28	0.75
12	20	True	j	j	0.0499177909223362	1	-35.0	-30.0	5.0	SE	50	(256, 256)	0.28	0.28	0.75
12	20	True	f	j	0.088099459069781	0	-35.0	-36.0	-1.0	NW	50	(256, 256)	0.28	0.28	0.75
12	20	True	j	j	0.186939499923028	1	-35.0	-30.0	5.0	SE	50	(256, 256)	0.28	0.28	0.75
12	20	True	j	j	0.3056234170217067	1	-35.0	-34.0	1.0	NW	50	(256, 256)	0.28	0.28	0.75
12	20	True	j	j	0.2426559169543907	1	-35.0	-34.0	1.0	NW	50	(256, 256)	0.28	0.28	0.75
12	20	True	j	j	0.1741472079884261	1	-35.0	-34.0	1.0	NW	50	(256, 256)	0.28	0.28	0.75
12	20	True	j	j	0.0887776659801602	1	-35.0	-30.0	5.0	SE	50	(256, 256)	0.28	0.28	0.75
12	20	True	f	f	0.2231710830237716	1	-35.0	-40.0	-5.0	SE	50	(256, 256)	0.28	0.28	0.75
12	20	True	j	j	0.056923458003439	1	-35.0	-34.0	1.0	SE	50	(256, 256)	0.28	0.28	0.75
12	20	True	j	j	0.1166320000775158	1	-35.0	-34.0	1.0	SE	50	(256, 256)	0.28	0.28	0.75
12	20	True	j	j	0.2600275420118123	1	-35.0	-34.0	1.0	NW	50	(256, 256)	0.28	0.28	0.75
12	20	True	f	j	0.1708324589999392	0	-35.0	-36.0	-1.0	NW	50	(256, 256)	0.28	0.28	0.75
12	20	True	f	f	0.0558718749089166	1	-35.0	-40.0	-5.0	NW	50	(256, 256)	0.28	0.28	0.75
12	20	True	f	f	0.2447118329582736	1	-35.0	-40.0	-5.0	SE	50	(256, 256)	0.28	0.28	0.75
12	20	True	f	j	0.3020075419917702	0	-35.0	-36.0	-1.0	SE	50	(256, 256)	0.28	0.28	0.75
12	20	True	j	j	0.0173472500173375	1	-35.0	-34.0	1.0	NW	50	(256, 256)	0.28	0.28	0.75
12	20	True	f	f	0.1364077079342678	1	-35.0	-40.0	-5.0	NW	50	(256, 256)	0.28	0.28	0.75
12	20	True	f	f	0.2322797919623553	1	-35.0	-40.0	-5.0	NW	50	(256, 256)	0.28	0.28	0.75
12	20	True	j	j	0.0750100000295788	1	-35.0	-34.0	1.0	NW	50	(256, 256)	0.28	0.28	0.75
12	20	True	f	j	0.2816372090019285	0	-35.0	-36.0	-1.0	NW	50	(256, 256)	0.28	0.28	0.75
12	20	True	j	f	0.0502806659787893	0	-35.0	-34.0	1.0	NW	50	(256, 256)	0.28	0.28	0.75
12	20	True	f	f	0.3041444170521572	1	-35.0	-40.0	-5.0	SE	50	(256, 256)	0.28	0.28	0.75
12	20	True	j	j	0.2134977499954402	1	-35.0	-34.0	1.0	NW	50	(256, 256)	0.28	0.28	0.75
12	20	True	f	f	0.1876501670340076	1	-35.0	-36.0	-1.0	SE	50	(256, 256)	0.28	0.28	0.75
12	20	True	f	f	0.0079579999437555	1	-35.0	-40.0	-5.0	SE	50	(256, 256)	0.28	0.28	0.75
12	20	True	j	j	0.1764520839788019	1	-35.0	-30.0	5.0	SE	50	(256, 256)	0.28	0.28	0.75
12	20	True	f	j	0.0903065000893548	0	-35.0	-36.0	-1.0	NW	50	(256, 256)	0.28	0.28	0.75
12	20	True	f	f	0.042099249898456	1	-35.0	-36.0	-1.0	SE	50	(256, 256)	0.28	0.28	0.75
12	20	True	f	j	0.5345669579692185	0	-35.0	-36.0	-1.0	NW	50	(256, 256)	0.28	0.28	0.75
12	20	True	f	f	0.1691429999191314	1	-35.0	-40.0	-5.0	NW	50	(256, 256)	0.28	0.28	0.75
12	20	True	f	f	0.3013957079965621	1	-35.0	-40.0	-5.0	SE	50	(256, 256)	0.28	0.28	0.75
12	20	True	f	f	0.0859226669417694	1	-35.0	-40.0	-5.0	NW	50	(256, 256)	0.28	0.28	0.75
12	20	True	f	j	0.4147268340457231	0	-35.0	-36.0	-1.0	NW	50	(256, 256)	0.28	0.28	0.75
12	20	True	j	j	0.1152672090101987	1	-35.0	-30.0	5.0	NW	50	(256, 256)	0.28	0.28	0.75
12	20	True	f	f	0.270396834006533	1	-35.0	-40.0	-5.0	SE	50	(256, 256)	0.28	0.28	0.75
12	20	True	j	j	0.1478726249188184	1	-35.0	-30.0	5.0	SE	50	(256, 256)	0.28	0.28	0.75
12	20	True	f	f	0.37510308297351	1	-35.0	-36.0	-1.0	NW	50	(256, 256)	0.28	0.28	0.75
12	20	True	j	f	0.1642297910293564	0	-35.0	-34.0	1.0	SE	50	(256, 256)	0.28	0.28	0.75
12	20	True	j	j	0.1345380829880014	1	-35.0	-30.0	5.0	NW	50	(256, 256)	0.28	0.28	0.75
12	20	True	j	j	0.2092660421039909	1	-35.0	-30.0	5.0	SE	50	(256, 256)	0.28	0.28	0.75
12	20	True	j	j	0.1513854999793693	1	-35.0	-30.0	5.0	NW	50	(256, 256)	0.28	0.28	0.75
12	20	True	f	j	0.0705512500135228	0	-35.0	-36.0	-1.0	SE	50	(256, 256)	0.28	0.28	0.75
12	20	True	f	f	0.2682890000287443	1	-35.0	-36.0	-1.0	NW	50	(256, 256)	0.28	0.28	0.75
12	20	True	j	f	0.0031476659933105	0	-35.0	-34.0	1.0	NW	50	(256, 256)	0.28	0.28	0.75
12	20	True	f	f	0.3194888749858364	1	-35.0	-40.0	-5.0	NW	50	(256, 256)	0.28	0.28	0.75
12	20	True	f	f	0.3944171660114079	1	-35.0	-40.0	-5.0	NW	50	(256, 256)	0.28	0.28	0.75
12	20	True	j	j	0.0229573340620845	1	-35.0	-34.0	1.0	SE	50	(256, 256)	0.28	0.28	0.75
12	20	True	j	j	0.0142571670003235	1	-35.0	-30.0	5.0	SE	50	(256, 256)	0.28	0.28	0.75
12	20	True	f	f	0.3473227920476347	1	-35.0	-36.0	-1.0	SE	50	(256, 256)	0.28	0.28	0.75
12	20	True	f	j	0.9192518749041484	0	-35.0	-36.0	-1.0	NW	50	(256, 256)	0.28	0.28	0.75
12	20	True	f	j	0.1959251660155132	0	-35.0	-36.0	-1.0	NW	50	(256, 256)	0.28	0.28	0.75
12	20	True	f	f	0.4297954579815268	1	-35.0	-40.0	-5.0	SE	50	(256, 256)	0.28	0.28	0.75
12	20	True	f	f	0.3505806250032037	1	-35.0	-40.0	-5.0	NW	50	(256, 256)	0.28	0.28	0.75
12	20	True	f	f	0.2437880829675123	1	-35.0	-36.0	-1.0	SE	50	(256, 256)	0.28	0.28	0.75
12	20	True	j	j	0.2821144580375403	1	-35.0	-30.0	5.0	NW	50	(256, 256)	0.28	0.28	0.75
12	20	True	f	f	0.3825447499984875	1	-35.0	-36.0	-1.0	NW	50	(256, 256)	0.28	0.28	0.75
12	20	True	f	f	0.3315722499974072	1	-35.0	-36.0	-1.0	SE	50	(256, 256)	0.28	0.28	0.75
12	20	True	f	j	0.2002308329101652	0	-35.0	-36.0	-1.0	SE	50	(256, 256)	0.28	0.28	0.75
12	20	True	j	f	0.3776795829180628	0	-35.0	-34.0	1.0	SE	50	(256, 256)	0.28	0.28	0.75
12	20	True	f	f	0.1205520000075921	1	-35.0	-40.0	-5.0	NW	50	(256, 256)	0.28	0.28	0.75
12	20	True	j	j	0.2417414999799803	1	-35.0	-34.0	1.0	SE	50	(256, 256)	0.28	0.28	0.75
12	20	True	f	f	0.1213837079703807	1	-35.0	-40.0	-5.0	NW	50	(256, 256)	0.28	0.28	0.75
12	20	True	f	f	0.0309875420061871	1	-35.0	-36.0	-1.0	SE	50	(256, 256)	0.28	0.28	0.75
12	20	True	f	f	0.312927708029747	1	-35.0	-40.0	-5.0	SE	50	(256, 256)	0.28	0.28	0.75
12	20	True	f	f	0.2249668750446289	1	-35.0	-40.0	-5.0	SE	50	(256, 256)	0.28	0.28	0.75
12	20	True	f	f	0.1153097089845687	1	-35.0	-40.0	-5.0	SE	50	(256, 256)	0.28	0.28	0.75
12	20	True	f	f	0.2270513330586254	1	-35.0	-36.0	-1.0	SE	50	(256, 256)	0.28	0.28	0.75
12	20	True	f	f	0.424676000024192	1	-35.0	-36.0	-1.0	SE	50	(256, 256)	0.28	0.28	0.75
12	20	True	j	j	0.1283112079836428	1	-35.0	-34.0	1.0	NW	50	(256, 256)	0.28	0.28	0.75
12	20	True	j	j	0.0369976250221952	1	-35.0	-34.0	1.0	SE	50	(256, 256)	0.28	0.28	0.75
12	20	True	f	j	0.0675352909602224	0	-35.0	-36.0	-1.0	NW	50	(256, 256)	0.28	0.28	0.75
12	20	True	f	f	0.2261101669864729	1	-35.0	-36.0	-1.0	SE	50	(256, 256)	0.28	0.28	0.75
12	20	True	f	f	0.1939239159692078	1	-35.0	-40.0	-5.0	SE	50	(256, 256)	0.28	0.28	0.75
12	20	True	j	j	0.1016735830344259	1	-35.0	-30.0	5.0	SE	50	(256, 256)	0.28	0.28	0.75
12	20	True	j	j	0.0347205839352682	1	-35.0	-30.0	5.0	NW	50	(256, 256)	0.28	0.28	0.75
12	20	True	f	f	0.0578675840515643	1	-35.0	-36.0	-1.0	SE	50	(256, 256)	0.28	0.28	0.75
12	20	True	j	j	0.4380275410367176	1	-35.0	-30.0	5.0	NW	50	(256, 256)	0.28	0.28	0.75
12	20	True	f	f	0.1788571670185774	1	-35.0	-36.0	-1.0	SE	50	(256, 256)	0.28	0.28	0.75
12	20	True	f	f	0.1141030000289902	1	-35.0	-40.0	-5.0	NW	50	(256, 256)	0.28	0.28	0.75
12	20	True	f	f	0.3704623749945313	1	-35.0	-40.0	-5.0	SE	50	(256, 256)	0.28	0.28	0.75
12	20	True	j	j	0.0264348750934004	1	-35.0	-34.0	1.0	NW	50	(256, 256)	0.28	0.28	0.75
12	20	True	f	f	0.0152154159732162	1	-35.0	-40.0	-5.0	NW	50	(256, 256)	0.28	0.28	0.75
12	20	True	j	j	0.3321669999277219	1	-35.0	-30.0	5.0	NW	50	(256, 256)	0.28	0.28	0.75
12	20	True	j	j	0.2868908339878544	1	-35.0	-30.0	5.0	SE	50	(256, 256)	0.28	0.28	0.75
12	20	True	f	f	0.0121333330171182	1	-35.0	-40.0	-5.0	NW	50	(256, 256)	0.28	0.28	0.75
12	20	True	j	j	0.0463090420234948	1	-35.0	-34.0	1.0	SE	50	(256, 256)	0.28	0.28	0.75
12	20	True	j	j	0.2312279170146212	1	-35.0	-30.0	5.0	SE	50	(256, 256)	0.28	0.28	0.75
12	20	True	j	j	0.3613166250288486	1	-35.0	-30.0	5.0	NW	50	(256, 256)	0.28	0.28	0.75
12	20	True	j	j	0.240658082999289	1	-35.0	-34.0	1.0	SE	50	(256, 256)	0.28	0.28	0.75
12	20	True	j	j	0.1635756660252809	1	-35.0	-30.0	5.0	SE	50	(256, 256)	0.28	0.28	0.75
12	20	True	f	f	0.2052585410419851	1	-35.0	-40.0	-5.0	SE	50	(256, 256)	0.28	0.28	0.75
12	20	True	f	f	0.1430477919057011	1	-35.0	-40.0	-5.0	SE	50	(256, 256)	0.28	0.28	0.75
12	20	True	f	j	0.2338303748983889	0	-35.0	-36.0	-1.0	NW	50	(256, 256)	0.28	0.28	0.75
12	20	True	j	j	0.401573833078146	1	-35.0	-34.0	1.0	SE	50	(256, 256)	0.28	0.28	0.75
12	20	True	j	j	0.2046187910018488	1	-35.0	-30.0	5.0	NW	50	(256, 256)	0.28	0.28	0.75
12	20	True	j	j	0.0108182500116527	1	-35.0	-34.0	1.0	SE	50	(256, 256)	0.28	0.28	0.75
12	20	True	j	j	0.1728844169992953	1	-35.0	-30.0	5.0	NW	50	(256, 256)	0.28	0.28	0.75
12	20	True	j	j	0.6628196669043973	1	-35.0	-30.0	5.0	NW	50	(256, 256)	0.28	0.28	0.75
12	20	True	f	j	0.2808078749803826	0	-35.0	-36.0	-1.0	SE	50	(256, 256)	0.28	0.28	0.75
12	20	True	f	f	0.1743668339913711	1	-35.0	-40.0	-5.0	SE	50	(256, 256)	0.28	0.28	0.75
12	20	True	f	f	0.2570772080216557	1	-35.0	-40.0	-5.0	NW	50	(256, 256)	0.28	0.28	0.75
12	20	True	j	j	0.062325624981895	1	-35.0	-34.0	1.0	NW	50	(256, 256)	0.28	0.28	0.75
12	20	True	f	j	0.1506317500025034	0	-35.0	-36.0	-1.0	SE	50	(256, 256)	0.28	0.28	0.75
12	20	True	j	j	0.0519512499449774	1	-35.0	-30.0	5.0	NW	50	(256, 256)	0.28	0.28	0.75
12	20	True	j	j	0.1809864171082154	1	-35.0	-34.0	1.0	NW	50	(256, 256)	0.28	0.28	0.75
12	20	True	j	f	0.2871701249387115	0	-35.0	-34.0	1.0	NW	50	(256, 256)	0.28	0.28	0.75
12	20	True	j	j	0.5563912920188159	1	-35.0	-30.0	5.0	NW	50	(256, 256)	0.28	0.28	0.75
12	20	True	j	j	0.0457294170046225	1	-35.0	-34.0	1.0	SE	50	(256, 256)	0.28	0.28	0.75
12	20	True	f	f	0.0913372910581529	1	-35.0	-40.0	-5.0	SE	50	(256, 256)	0.28	0.28	0.75
12	20	True	f	f	0.0982986249728128	1	-35.0	-40.0	-5.0	SE	50	(256, 256)	0.28	0.28	0.75
12	20	True	j	j	0.4552200419129804	1	-35.0	-30.0	5.0	SE	50	(256, 256)	0.28	0.28	0.75
12	20	True	j	j	0.3111545420251786	1	-35.0	-34.0	1.0	SE	50	(256, 256)	0.28	0.28	0.75
12	20	True	f	f	0.3101664159912616	1	-35.0	-36.0	-1.0	NW	50	(256, 256)	0.28	0.28	0.75
12	20	True	f	f	0.2448186670662835	1	-35.0	-36.0	-1.0	NW	50	(256, 256)	0.28	0.28	0.75
12	20	True	f	f	0.2924071670277044	1	-35.0	-36.0	-1.0	NW	50	(256, 256)	0.28	0.28	0.75
12	20	True	j	j	0.3305713339941576	1	-35.0	-30.0	5.0	NW	50	(256, 256)	0.28	0.28	0.75
12	20	True	f	f	0.1191945420578122	1	-35.0	-36.0	-1.0	NW	50	(256, 256)	0.28	0.28	0.75
12	20	True	j	f	0.0459599579917266	0	-35.0	-34.0	1.0	SE	50	(256, 256)	0.28	0.28	0.75
12	20	True	f	f	0.0272162499604746	1	-35.0	-36.0	-1.0	SE	50	(256, 256)	0.28	0.28	0.75
12	20	True	j	j	0.009786708978936	1	-35.0	-30.0	5.0	SE	50	(256, 256)	0.28	0.28	0.75
12	20	True	f	f	0.4137511670123786	1	-35.0	-40.0	-5.0	SE	50	(256, 256)	0.28	0.28	0.75
12	20	True	f	f	0.0655254160519689	1	-35.0	-40.0	-5.0	NW	50	(256, 256)	0.28	0.28	0.75
12	20	True	f	f	0.2329601669916883	1	-35.0	-40.0	-5.0	NW	50	(256, 256)	0.28	0.28	0.75
12	20	True	f	f	0.4532051249407232	1	-35.0	-40.0	-5.0	SE	50	(256, 256)	0.28	0.28	0.75
12	20	True	f	f	0.0730814579874277	1	-35.0	-40.0	-5.0	SE	50	(256, 256)	0.28	0.28	0.75
12	20	True	j	j	0.2736128750257194	1	-35.0	-34.0	1.0	SE	50	(256, 256)	0.28	0.28	0.75
12	20	True	j	j	0.0069574170047417	1	-35.0	-30.0	5.0	NW	50	(256, 256)	0.28	0.28	0.75
12	20	True	j	f	0.6672497079707682	0	-35.0	-34.0	1.0	SE	50	(256, 256)	0.28	0.28	0.75
12	20	True	j	f	0.163817916996777	0	-35.0	-34.0	1.0	SE	50	(256, 256)	0.28	0.28	0.75
12	20	True	j	j	0.0571618750691413	1	-35.0	-30.0	5.0	SE	50	(256, 256)	0.28	0.28	0.75
12	20	True	j	j	0.2775793339824304	1	-35.0	-34.0	1.0	SE	50	(256, 256)	0.28	0.28	0.75
12	20	True	j	j	0.1820874590193852	1	-35.0	-30.0	5.0	NW	50	(256, 256)	0.28	0.28	0.75
12	20	True	j	j	0.4756514589535072	1	-35.0	-30.0	5.0	NW	50	(256, 256)	0.28	0.28	0.75
12	20	True	j	j	0.3636380000971257	1	-35.0	-34.0	1.0	NW	50	(256, 256)	0.28	0.28	0.75
12	20	True	j	j	0.1024437500163912	1	-35.0	-34.0	1.0	NW	50	(256, 256)	0.28	0.28	0.75
12	20	True	f	j	0.3415185409830883	0	-35.0	-36.0	-1.0	SE	50	(256, 256)	0.28	0.28	0.75
12	20	True	j	j	0.3136729999678209	1	-35.0	-34.0	1.0	NW	50	(256, 256)	0.28	0.28	0.75
12	20	True	j	j	0.1693274170393124	1	-35.0	-30.0	5.0	SE	50	(256, 256)	0.28	0.28	0.75
12	20	True	f	f	0.0065860840259119	1	-35.0	-40.0	-5.0	NW	50	(256, 256)	0.28	0.28	0.75
