# Supplementary material for: The curriculum effect in visual learning: The role of readout dimensionality
Source: PLoS Comput Biol. 2026 Jul 24;22(7):e1014553. doi: 10.1371/journal.pcbi.1014553 (PMC13432104; doi:10.1371/journal.pcbi.1014553)
Supplement: S1 Data — (ZIP) [file pcbi.1014553.s009.zip › Data_Final_for_Repository/Shuffled_subjects/Additional_15/Subject015/20250712_Subject015_SHUFFLED_Day_4.csv]

Participant ID	Age	Train	Correct Response	Response	Response time (s)	Correct	Reference Angle (deg)	Orientation (deg)	Angle Separation (deg)	Corner	Viewing Distance (cm)	Stimulus Size (px)	Fixation Time	Probe Time	Cue Time
15	20	True	j	j	0.0710777780041098	1	-35.0	-34.0	1.0	SE	40	(201, 201)	0.28	0.28	0.75
15	20	True	j	f	0.1250474139960715	0	-35.0	-34.0	1.0	NW	40	(201, 201)	0.28	0.28	0.75
15	20	True	j	j	0.2038939379999647	1	-35.0	-30.0	5.0	NW	40	(201, 201)	0.28	0.28	0.75
15	20	True	j	j	0.4148083059990313	1	-35.0	-30.0	5.0	NW	40	(201, 201)	0.28	0.28	0.75
15	20	True	f	f	0.1348820840066764	1	-35.0	-40.0	-5.0	NW	40	(201, 201)	0.28	0.28	0.75
15	20	True	j	f	0.1410866869991878	0	-35.0	-34.0	1.0	NW	40	(201, 201)	0.28	0.28	0.75
15	20	True	f	f	0.050186806009151	1	-35.0	-36.0	-1.0	SE	40	(201, 201)	0.28	0.28	0.75
15	20	True	f	f	0.1717433120065834	1	-35.0	-40.0	-5.0	NW	40	(201, 201)	0.28	0.28	0.75
15	20	True	j	j	0.2890369189990451	1	-35.0	-30.0	5.0	NW	40	(201, 201)	0.28	0.28	0.75
15	20	True	j	j	0.1342255579947959	1	-35.0	-34.0	1.0	SE	40	(201, 201)	0.28	0.28	0.75
15	20	True	f	f	0.2124081399961142	1	-35.0	-40.0	-5.0	SE	40	(201, 201)	0.28	0.28	0.75
15	20	True	f	j	0.0150371769996127	0	-35.0	-36.0	-1.0	NW	40	(201, 201)	0.28	0.28	0.75
15	20	True	j	j	0.2963932429993292	1	-35.0	-34.0	1.0	NW	40	(201, 201)	0.28	0.28	0.75
15	20	True	f	f	0.0637356719962554	1	-35.0	-40.0	-5.0	NW	40	(201, 201)	0.28	0.28	0.75
15	20	True	j	j	0.3070046239881776	1	-35.0	-34.0	1.0	SE	40	(201, 201)	0.28	0.28	0.75
15	20	True	f	f	0.1533138709928607	1	-35.0	-36.0	-1.0	SE	40	(201, 201)	0.28	0.28	0.75
15	20	True	f	j	0.2942341150046559	0	-35.0	-36.0	-1.0	SE	40	(201, 201)	0.28	0.28	0.75
15	20	True	j	f	0.1578081780025968	0	-35.0	-34.0	1.0	SE	40	(201, 201)	0.28	0.28	0.75
15	20	True	f	f	0.0948129270109348	1	-35.0	-40.0	-5.0	NW	40	(201, 201)	0.28	0.28	0.75
15	20	True	f	f	0.2747856159985531	1	-35.0	-40.0	-5.0	SE	40	(201, 201)	0.28	0.28	0.75
15	20	True	f	j	0.3913202729891054	0	-35.0	-36.0	-1.0	SE	40	(201, 201)	0.28	0.28	0.75
15	20	True	f	j	0.1773847130098147	0	-35.0	-40.0	-5.0	SE	40	(201, 201)	0.28	0.28	0.75
15	20	True	j	j	0.0586548930004937	1	-35.0	-30.0	5.0	NW	40	(201, 201)	0.28	0.28	0.75
15	20	True	f	f	0.2383753500034799	1	-35.0	-36.0	-1.0	NW	40	(201, 201)	0.28	0.28	0.75
15	20	True	j	f	0.2299040539946872	0	-35.0	-34.0	1.0	NW	40	(201, 201)	0.28	0.28	0.75
15	20	True	j	j	0.1011957070004427	1	-35.0	-34.0	1.0	NW	40	(201, 201)	0.28	0.28	0.75
15	20	True	f	f	0.1768226429994683	1	-35.0	-36.0	-1.0	SE	40	(201, 201)	0.28	0.28	0.75
15	20	True	f	f	0.2460732500039739	1	-35.0	-36.0	-1.0	SE	40	(201, 201)	0.28	0.28	0.75
15	20	True	f	j	0.0871641539997654	0	-35.0	-40.0	-5.0	SE	40	(201, 201)	0.28	0.28	0.75
15	20	True	j	j	0.2590863070072373	1	-35.0	-30.0	5.0	NW	40	(201, 201)	0.28	0.28	0.75
15	20	True	j	j	0.5347264789888868	1	-35.0	-30.0	5.0	NW	40	(201, 201)	0.28	0.28	0.75
15	20	True	j	j	0.0793805040011648	1	-35.0	-30.0	5.0	NW	40	(201, 201)	0.28	0.28	0.75
15	20	True	j	f	0.1456381250027334	0	-35.0	-30.0	5.0	NW	40	(201, 201)	0.28	0.28	0.75
15	20	True	j	f	0.160661154994159	0	-35.0	-34.0	1.0	NW	40	(201, 201)	0.28	0.28	0.75
15	20	True	f	f	0.0563113499956671	1	-35.0	-36.0	-1.0	SE	40	(201, 201)	0.28	0.28	0.75
15	20	True	f	j	0.2314919439959339	0	-35.0	-36.0	-1.0	SE	40	(201, 201)	0.28	0.28	0.75
15	20	True	j	j	0.0483893040072871	1	-35.0	-34.0	1.0	NW	40	(201, 201)	0.28	0.28	0.75
15	20	True	j	j	0.0956133500003488	1	-35.0	-30.0	5.0	NW	40	(201, 201)	0.28	0.28	0.75
15	20	True	f	f	0.142362516009598	1	-35.0	-40.0	-5.0	NW	40	(201, 201)	0.28	0.28	0.75
15	20	True	f	f	0.0542470189975574	1	-35.0	-40.0	-5.0	NW	40	(201, 201)	0.28	0.28	0.75
15	20	True	j	j	0.24844609000138	1	-35.0	-34.0	1.0	SE	40	(201, 201)	0.28	0.28	0.75
15	20	True	f	f	0.2187087049969704	1	-35.0	-36.0	-1.0	SE	40	(201, 201)	0.28	0.28	0.75
15	20	True	j	j	0.2281481409881962	1	-35.0	-30.0	5.0	SE	40	(201, 201)	0.28	0.28	0.75
15	20	True	j	f	0.2705995009891921	0	-35.0	-34.0	1.0	NW	40	(201, 201)	0.28	0.28	0.75
15	20	True	j	j	0.2883500619936967	1	-35.0	-34.0	1.0	SE	40	(201, 201)	0.28	0.28	0.75
15	20	True	f	f	0.3942521369899623	1	-35.0	-40.0	-5.0	NW	40	(201, 201)	0.28	0.28	0.75
15	20	True	j	j	0.3446456389938248	1	-35.0	-34.0	1.0	SE	40	(201, 201)	0.28	0.28	0.75
15	20	True	f	f	0.0381428010005038	1	-35.0	-36.0	-1.0	SE	40	(201, 201)	0.28	0.28	0.75
15	20	True	j	j	0.1370458250021329	1	-35.0	-30.0	5.0	SE	40	(201, 201)	0.28	0.28	0.75
15	20	True	f	j	0.6056353989988565	0	-35.0	-36.0	-1.0	NW	40	(201, 201)	0.28	0.28	0.75
15	20	True	f	f	0.1841941120073897	1	-35.0	-40.0	-5.0	NW	40	(201, 201)	0.28	0.28	0.75
15	20	True	f	f	0.1837476609944133	1	-35.0	-40.0	-5.0	NW	40	(201, 201)	0.28	0.28	0.75
15	20	True	j	j	0.0798651670047547	1	-35.0	-30.0	5.0	NW	40	(201, 201)	0.28	0.28	0.75
15	20	True	j	j	0.3466288140043616	1	-35.0	-30.0	5.0	NW	40	(201, 201)	0.28	0.28	0.75
15	20	True	j	j	0.1328780640033073	1	-35.0	-30.0	5.0	NW	40	(201, 201)	0.28	0.28	0.75
15	20	True	f	f	0.1670962829957716	1	-35.0	-40.0	-5.0	SE	40	(201, 201)	0.28	0.28	0.75
15	20	True	f	f	0.2806644439988304	1	-35.0	-36.0	-1.0	SE	40	(201, 201)	0.28	0.28	0.75
15	20	True	f	j	0.0861217330093495	0	-35.0	-36.0	-1.0	SE	40	(201, 201)	0.28	0.28	0.75
15	20	True	j	f	0.4667996099888114	0	-35.0	-34.0	1.0	NW	40	(201, 201)	0.28	0.28	0.75
15	20	True	f	f	0.0568628000037279	1	-35.0	-40.0	-5.0	SE	40	(201, 201)	0.28	0.28	0.75
15	20	True	j	j	0.1439239360042847	1	-35.0	-34.0	1.0	SE	40	(201, 201)	0.28	0.28	0.75
15	20	True	j	j	0.1608886009926209	1	-35.0	-30.0	5.0	SE	40	(201, 201)	0.28	0.28	0.75
15	20	True	f	f	0.3689187749987468	1	-35.0	-40.0	-5.0	SE	40	(201, 201)	0.28	0.28	0.75
15	20	True	f	j	0.0187143610091879	0	-35.0	-36.0	-1.0	SE	40	(201, 201)	0.28	0.28	0.75
15	20	True	j	j	0.1143264510028529	1	-35.0	-34.0	1.0	SE	40	(201, 201)	0.28	0.28	0.75
15	20	True	j	j	0.2208164729963755	1	-35.0	-30.0	5.0	NW	40	(201, 201)	0.28	0.28	0.75
15	20	True	f	f	0.1363871759967878	1	-35.0	-40.0	-5.0	NW	40	(201, 201)	0.28	0.28	0.75
15	20	True	f	f	0.0185373580025043	1	-35.0	-36.0	-1.0	NW	40	(201, 201)	0.28	0.28	0.75
15	20	True	f	j	0.2605499439960113	0	-35.0	-40.0	-5.0	SE	40	(201, 201)	0.28	0.28	0.75
15	20	True	j	j	0.3199445659993216	1	-35.0	-30.0	5.0	SE	40	(201, 201)	0.28	0.28	0.75
15	20	True	f	f	0.0215166840062011	1	-35.0	-36.0	-1.0	SE	40	(201, 201)	0.28	0.28	0.75
15	20	True	j	j	0.2063828009995632	1	-35.0	-30.0	5.0	SE	40	(201, 201)	0.28	0.28	0.75
15	20	True	f	f	0.1203196110000135	1	-35.0	-36.0	-1.0	NW	40	(201, 201)	0.28	0.28	0.75
15	20	True	f	f	0.0653516610036604	1	-35.0	-36.0	-1.0	SE	40	(201, 201)	0.28	0.28	0.75
15	20	True	j	j	0.1707162050006445	1	-35.0	-30.0	5.0	NW	40	(201, 201)	0.28	0.28	0.75
15	20	True	j	f	0.308718358995975	0	-35.0	-34.0	1.0	NW	40	(201, 201)	0.28	0.28	0.75
15	20	True	f	j	0.2334917550033424	0	-35.0	-36.0	-1.0	NW	40	(201, 201)	0.28	0.28	0.75
15	20	True	j	j	0.2296300570014864	1	-35.0	-30.0	5.0	SE	40	(201, 201)	0.28	0.28	0.75
15	20	True	f	f	0.1619686349877156	1	-35.0	-36.0	-1.0	SE	40	(201, 201)	0.28	0.28	0.75
15	20	True	j	j	0.2430983930098591	1	-35.0	-34.0	1.0	NW	40	(201, 201)	0.28	0.28	0.75
15	20	True	f	f	0.2736248869914561	1	-35.0	-36.0	-1.0	SE	40	(201, 201)	0.28	0.28	0.75
15	20	True	j	j	0.0396276190003845	1	-35.0	-34.0	1.0	NW	40	(201, 201)	0.28	0.28	0.75
15	20	True	j	j	0.2651520799990976	1	-35.0	-30.0	5.0	SE	40	(201, 201)	0.28	0.28	0.75
15	20	True	f	f	0.2482322500000009	1	-35.0	-40.0	-5.0	SE	40	(201, 201)	0.28	0.28	0.75
15	20	True	f	f	0.1793116770131746	1	-35.0	-40.0	-5.0	SE	40	(201, 201)	0.28	0.28	0.75
15	20	True	j	j	0.2768204860039986	1	-35.0	-30.0	5.0	SE	40	(201, 201)	0.28	0.28	0.75
15	20	True	j	j	0.4014007609948749	1	-35.0	-30.0	5.0	NW	40	(201, 201)	0.28	0.28	0.75
15	20	True	f	f	0.1535758079990046	1	-35.0	-40.0	-5.0	NW	40	(201, 201)	0.28	0.28	0.75
15	20	True	f	f	0.0273575449973577	1	-35.0	-40.0	-5.0	SE	40	(201, 201)	0.28	0.28	0.75
15	20	True	j	j	0.0414159840001957	1	-35.0	-34.0	1.0	NW	40	(201, 201)	0.28	0.28	0.75
15	20	True	j	f	0.3018523390055634	0	-35.0	-34.0	1.0	SE	40	(201, 201)	0.28	0.28	0.75
15	20	True	j	j	0.2473996820044703	1	-35.0	-34.0	1.0	NW	40	(201, 201)	0.28	0.28	0.75
15	20	True	j	j	0.1100734329957049	1	-35.0	-30.0	5.0	SE	40	(201, 201)	0.28	0.28	0.75
15	20	True	j	j	0.135992237002938	1	-35.0	-30.0	5.0	NW	40	(201, 201)	0.28	0.28	0.75
15	20	True	f	f	0.2794199479976669	1	-35.0	-36.0	-1.0	SE	40	(201, 201)	0.28	0.28	0.75
15	20	True	j	j	0.0277152390044648	1	-35.0	-30.0	5.0	NW	40	(201, 201)	0.28	0.28	0.75
15	20	True	j	j	0.1878069509984925	1	-35.0	-34.0	1.0	NW	40	(201, 201)	0.28	0.28	0.75
15	20	True	j	j	0.1287631989980582	1	-35.0	-30.0	5.0	NW	40	(201, 201)	0.28	0.28	0.75
15	20	True	f	f	0.2312274160067318	1	-35.0	-40.0	-5.0	SE	40	(201, 201)	0.28	0.28	0.75
15	20	True	f	j	0.0535092119971523	0	-35.0	-36.0	-1.0	SE	40	(201, 201)	0.28	0.28	0.75
15	20	True	j	j	0.0729483489994891	1	-35.0	-34.0	1.0	NW	40	(201, 201)	0.28	0.28	0.75
15	20	True	j	j	0.2867117990099359	1	-35.0	-30.0	5.0	SE	40	(201, 201)	0.28	0.28	0.75
15	20	True	f	f	0.2616756979987258	1	-35.0	-36.0	-1.0	SE	40	(201, 201)	0.28	0.28	0.75
15	20	True	f	f	0.0935661099938442	1	-35.0	-36.0	-1.0	NW	40	(201, 201)	0.28	0.28	0.75
15	20	True	f	f	0.1439611410023644	1	-35.0	-36.0	-1.0	SE	40	(201, 201)	0.28	0.28	0.75
15	20	True	j	f	0.1647671500104479	0	-35.0	-34.0	1.0	SE	40	(201, 201)	0.28	0.28	0.75
15	20	True	f	f	0.0800672820041654	1	-35.0	-36.0	-1.0	SE	40	(201, 201)	0.28	0.28	0.75
15	20	True	f	f	0.272832674003439	1	-35.0	-36.0	-1.0	NW	40	(201, 201)	0.28	0.28	0.75
15	20	True	j	f	0.0294742529949871	0	-35.0	-34.0	1.0	NW	40	(201, 201)	0.28	0.28	0.75
15	20	True	j	j	0.2891445600107545	1	-35.0	-30.0	5.0	SE	40	(201, 201)	0.28	0.28	0.75
15	20	True	j	j	0.1692296590044861	1	-35.0	-30.0	5.0	SE	40	(201, 201)	0.28	0.28	0.75
15	20	True	f	f	0.1819682940113125	1	-35.0	-40.0	-5.0	NW	40	(201, 201)	0.28	0.28	0.75
15	20	True	f	f	0.3433825370011618	1	-35.0	-40.0	-5.0	SE	40	(201, 201)	0.28	0.28	0.75
15	20	True	f	f	0.2795224389992654	1	-35.0	-36.0	-1.0	NW	40	(201, 201)	0.28	0.28	0.75
15	20	True	f	f	0.1945108430081745	1	-35.0	-36.0	-1.0	NW	40	(201, 201)	0.28	0.28	0.75
15	20	True	j	j	0.29053096199641	1	-35.0	-34.0	1.0	SE	40	(201, 201)	0.28	0.28	0.75
15	20	True	j	j	0.0980533469992224	1	-35.0	-34.0	1.0	NW	40	(201, 201)	0.28	0.28	0.75
15	20	True	f	f	0.503099277993897	1	-35.0	-40.0	-5.0	NW	40	(201, 201)	0.28	0.28	0.75
15	20	True	j	j	0.2943110630003502	1	-35.0	-30.0	5.0	SE	40	(201, 201)	0.28	0.28	0.75
15	20	True	f	f	0.0145689130004029	1	-35.0	-40.0	-5.0	SE	40	(201, 201)	0.28	0.28	0.75
15	20	True	f	f	0.2931943180010421	1	-35.0	-36.0	-1.0	SE	40	(201, 201)	0.28	0.28	0.75
15	20	True	f	f	0.1542560149973724	1	-35.0	-36.0	-1.0	NW	40	(201, 201)	0.28	0.28	0.75
15	20	True	j	f	0.0854673160065431	0	-35.0	-34.0	1.0	NW	40	(201, 201)	0.28	0.28	0.75
15	20	True	j	j	0.4206294999894453	1	-35.0	-30.0	5.0	NW	40	(201, 201)	0.28	0.28	0.75
15	20	True	j	j	0.1923227119987132	1	-35.0	-34.0	1.0	NW	40	(201, 201)	0.28	0.28	0.75
15	20	True	f	f	0.0874479610065463	1	-35.0	-40.0	-5.0	NW	40	(201, 201)	0.28	0.28	0.75
15	20	True	j	j	0.170519951992901	1	-35.0	-30.0	5.0	SE	40	(201, 201)	0.28	0.28	0.75
15	20	True	j	j	0.2645879359915852	1	-35.0	-30.0	5.0	SE	40	(201, 201)	0.28	0.28	0.75
15	20	True	f	f	0.1650347279937705	1	-35.0	-40.0	-5.0	SE	40	(201, 201)	0.28	0.28	0.75
15	20	True	j	j	0.4541189980081981	1	-35.0	-30.0	5.0	NW	40	(201, 201)	0.28	0.28	0.75
15	20	True	j	j	0.1631108209985541	1	-35.0	-30.0	5.0	NW	40	(201, 201)	0.28	0.28	0.75
15	20	True	f	j	0.2480535349895944	0	-35.0	-36.0	-1.0	NW	40	(201, 201)	0.28	0.28	0.75
15	20	True	j	j	0.0838263850018847	1	-35.0	-30.0	5.0	NW	40	(201, 201)	0.28	0.28	0.75
15	20	True	f	f	0.435842571008834	1	-35.0	-36.0	-1.0	SE	40	(201, 201)	0.28	0.28	0.75
15	20	True	j	j	0.0078167549945646	1	-35.0	-34.0	1.0	SE	40	(201, 201)	0.28	0.28	0.75
15	20	True	f	f	0.3410636090120533	1	-35.0	-36.0	-1.0	SE	40	(201, 201)	0.28	0.28	0.75
15	20	True	f	f	0.0377628729911521	1	-35.0	-36.0	-1.0	NW	40	(201, 201)	0.28	0.28	0.75
15	20	True	j	j	0.0150713890034239	1	-35.0	-34.0	1.0	SE	40	(201, 201)	0.28	0.28	0.75
15	20	True	j	j	0.1049486970005091	1	-35.0	-34.0	1.0	SE	40	(201, 201)	0.28	0.28	0.75
15	20	True	f	j	0.3378362560033565	0	-35.0	-36.0	-1.0	SE	40	(201, 201)	0.28	0.28	0.75
15	20	True	j	j	0.7841204290016321	1	-35.0	-30.0	5.0	NW	40	(201, 201)	0.28	0.28	0.75
15	20	True	j	j	0.4404481029923772	1	-35.0	-30.0	5.0	NW	40	(201, 201)	0.28	0.28	0.75
15	20	True	j	j	0.174961680007982	1	-35.0	-34.0	1.0	SE	40	(201, 201)	0.28	0.28	0.75
15	20	True	f	f	0.1875551210105186	1	-35.0	-40.0	-5.0	NW	40	(201, 201)	0.28	0.28	0.75
15	20	True	f	j	0.1634390900144353	0	-35.0	-36.0	-1.0	SE	40	(201, 201)	0.28	0.28	0.75
15	20	True	j	j	0.1455757079966133	1	-35.0	-30.0	5.0	NW	40	(201, 201)	0.28	0.28	0.75
15	20	True	j	j	0.2209263859986094	1	-35.0	-30.0	5.0	NW	40	(201, 201)	0.28	0.28	0.75
15	20	True	f	f	0.139579914000933	1	-35.0	-36.0	-1.0	SE	40	(201, 201)	0.28	0.28	0.75
15	20	True	j	j	0.2707820229989011	1	-35.0	-34.0	1.0	SE	40	(201, 201)	0.28	0.28	0.75
15	20	True	j	j	0.5140359259967227	1	-35.0	-30.0	5.0	SE	40	(201, 201)	0.28	0.28	0.75
15	20	True	f	f	0.0167777810129337	1	-35.0	-40.0	-5.0	SE	40	(201, 201)	0.28	0.28	0.75
15	20	True	j	j	0.0977277909987606	1	-35.0	-34.0	1.0	SE	40	(201, 201)	0.28	0.28	0.75
15	20	True	j	j	0.140033356990898	1	-35.0	-30.0	5.0	NW	40	(201, 201)	0.28	0.28	0.75
15	20	True	j	f	0.1385126499953912	0	-35.0	-30.0	5.0	NW	40	(201, 201)	0.28	0.28	0.75
15	20	True	f	f	0.1981751410057768	1	-35.0	-40.0	-5.0	SE	40	(201, 201)	0.28	0.28	0.75
15	20	True	j	j	0.2768487319990527	1	-35.0	-30.0	5.0	SE	40	(201, 201)	0.28	0.28	0.75
15	20	True	j	j	0.0260251769941533	1	-35.0	-30.0	5.0	SE	40	(201, 201)	0.28	0.28	0.75
15	20	True	f	f	0.0513815989979775	1	-35.0	-36.0	-1.0	SE	40	(201, 201)	0.28	0.28	0.75
15	20	True	f	f	0.313136658995063	1	-35.0	-40.0	-5.0	NW	40	(201, 201)	0.28	0.28	0.75
15	20	True	f	j	0.0592103519884403	0	-35.0	-36.0	-1.0	SE	40	(201, 201)	0.28	0.28	0.75
15	20	True	f	f	0.0693729039921891	1	-35.0	-40.0	-5.0	SE	40	(201, 201)	0.28	0.28	0.75
15	20	True	f	f	0.035937175998697	1	-35.0	-40.0	-5.0	NW	40	(201, 201)	0.28	0.28	0.75
15	20	True	j	j	0.0692607619857881	1	-35.0	-34.0	1.0	SE	40	(201, 201)	0.28	0.28	0.75
15	20	True	j	j	0.7965794379997533	1	-35.0	-30.0	5.0	SE	40	(201, 201)	0.28	0.28	0.75
15	20	True	j	j	0.0105490930000087	1	-35.0	-30.0	5.0	SE	40	(201, 201)	0.28	0.28	0.75
15	20	True	f	f	0.2256087659916374	1	-35.0	-40.0	-5.0	SE	40	(201, 201)	0.28	0.28	0.75
15	20	True	f	f	0.101258904003771	1	-35.0	-36.0	-1.0	NW	40	(201, 201)	0.28	0.28	0.75
15	20	True	j	j	0.0447319020022405	1	-35.0	-30.0	5.0	SE	40	(201, 201)	0.28	0.28	0.75
15	20	True	f	f	0.0403072299959603	1	-35.0	-40.0	-5.0	NW	40	(201, 201)	0.28	0.28	0.75
15	20	True	j	j	0.2179756590048782	1	-35.0	-30.0	5.0	NW	40	(201, 201)	0.28	0.28	0.75
15	20	True	f	f	0.2832465629908256	1	-35.0	-36.0	-1.0	NW	40	(201, 201)	0.28	0.28	0.75
15	20	True	j	j	0.2461011020059231	1	-35.0	-30.0	5.0	NW	40	(201, 201)	0.28	0.28	0.75
15	20	True	f	f	0.079795304001891	1	-35.0	-40.0	-5.0	SE	40	(201, 201)	0.28	0.28	0.75
15	20	True	f	f	0.1671058729989454	1	-35.0	-36.0	-1.0	NW	40	(201, 201)	0.28	0.28	0.75
15	20	True	j	j	0.2008437159965979	1	-35.0	-30.0	5.0	SE	40	(201, 201)	0.28	0.28	0.75
15	20	True	j	f	0.0030035099916858	0	-35.0	-34.0	1.0	NW	40	(201, 201)	0.28	0.28	0.75
15	20	True	j	f	0.3310399300098652	0	-35.0	-34.0	1.0	NW	40	(201, 201)	0.28	0.28	0.75
15	20	True	j	j	0.0580374839919386	1	-35.0	-30.0	5.0	NW	40	(201, 201)	0.28	0.28	0.75
15	20	True	f	f	0.3945719360053772	1	-35.0	-36.0	-1.0	NW	40	(201, 201)	0.28	0.28	0.75
15	20	True	f	f	0.1435336310096318	1	-35.0	-36.0	-1.0	SE	40	(201, 201)	0.28	0.28	0.75
15	20	True	j	j	0.1304843609977979	1	-35.0	-30.0	5.0	SE	40	(201, 201)	0.28	0.28	0.75
15	20	True	j	f	0.4688961299980292	0	-35.0	-30.0	5.0	SE	40	(201, 201)	0.28	0.28	0.75
15	20	True	j	f	0.0311532909981906	0	-35.0	-34.0	1.0	NW	40	(201, 201)	0.28	0.28	0.75
15	20	True	f	j	1.7040745230042376	0	-35.0	-40.0	-5.0	SE	40	(201, 201)	0.28	0.28	0.75
15	20	True	j	j	0.5002323250082554	1	-35.0	-30.0	5.0	NW	40	(201, 201)	0.28	0.28	0.75
15	20	True	j	f	0.2865026740037137	0	-35.0	-34.0	1.0	SE	40	(201, 201)	0.28	0.28	0.75
15	20	True	j	f	0.1888543740060413	0	-35.0	-34.0	1.0	NW	40	(201, 201)	0.28	0.28	0.75
15	20	True	f	f	0.0501949369936483	1	-35.0	-40.0	-5.0	SE	40	(201, 201)	0.28	0.28	0.75
15	20	True	f	j	0.2436688729940215	0	-35.0	-36.0	-1.0	NW	40	(201, 201)	0.28	0.28	0.75
15	20	True	f	f	0.4011972030129982	1	-35.0	-40.0	-5.0	NW	40	(201, 201)	0.28	0.28	0.75
15	20	True	f	f	0.0895537359901936	1	-35.0	-40.0	-5.0	SE	40	(201, 201)	0.28	0.28	0.75
15	20	True	f	f	0.1250620409991825	1	-35.0	-40.0	-5.0	SE	40	(201, 201)	0.28	0.28	0.75
15	20	True	f	f	0.0759037490061018	1	-35.0	-40.0	-5.0	SE	40	(201, 201)	0.28	0.28	0.75
15	20	True	j	f	0.140818122003111	0	-35.0	-34.0	1.0	NW	40	(201, 201)	0.28	0.28	0.75
15	20	True	f	j	0.2643922110000858	0	-35.0	-40.0	-5.0	NW	40	(201, 201)	0.28	0.28	0.75
15	20	True	f	f	0.2044103549997089	1	-35.0	-40.0	-5.0	NW	40	(201, 201)	0.28	0.28	0.75
15	20	True	j	j	0.1935981590067967	1	-35.0	-34.0	1.0	SE	40	(201, 201)	0.28	0.28	0.75
15	20	True	f	j	0.2957284870062722	0	-35.0	-40.0	-5.0	NW	40	(201, 201)	0.28	0.28	0.75
15	20	True	f	f	0.4432982199941762	1	-35.0	-40.0	-5.0	SE	40	(201, 201)	0.28	0.28	0.75
15	20	True	j	j	0.219167973002186	1	-35.0	-30.0	5.0	SE	40	(201, 201)	0.28	0.28	0.75
15	20	True	j	j	0.2588783120008884	1	-35.0	-30.0	5.0	SE	40	(201, 201)	0.28	0.28	0.75
15	20	True	f	j	0.021064969987492	0	-35.0	-36.0	-1.0	NW	40	(201, 201)	0.28	0.28	0.75
15	20	True	j	j	0.0683827629982261	1	-35.0	-34.0	1.0	NW	40	(201, 201)	0.28	0.28	0.75
15	20	True	j	j	0.1860647720022825	1	-35.0	-30.0	5.0	SE	40	(201, 201)	0.28	0.28	0.75
15	20	True	j	j	0.1510754500050097	1	-35.0	-30.0	5.0	SE	40	(201, 201)	0.28	0.28	0.75
15	20	True	f	f	0.1496540399966761	1	-35.0	-36.0	-1.0	SE	40	(201, 201)	0.28	0.28	0.75
15	20	True	f	f	0.025292210993939	1	-35.0	-40.0	-5.0	SE	40	(201, 201)	0.28	0.28	0.75
15	20	True	f	j	0.2583794160018442	0	-35.0	-36.0	-1.0	SE	40	(201, 201)	0.28	0.28	0.75
15	20	True	j	j	0.0966460240015294	1	-35.0	-34.0	1.0	SE	40	(201, 201)	0.28	0.28	0.75
15	20	True	f	f	0.0115615800023078	1	-35.0	-40.0	-5.0	NW	40	(201, 201)	0.28	0.28	0.75
15	20	True	j	j	0.2814462600072147	1	-35.0	-30.0	5.0	NW	40	(201, 201)	0.28	0.28	0.75
15	20	True	j	j	0.0360689350054599	1	-35.0	-30.0	5.0	SE	40	(201, 201)	0.28	0.28	0.75
15	20	True	j	j	0.195202792994678	1	-35.0	-30.0	5.0	NW	40	(201, 201)	0.28	0.28	0.75
15	20	True	f	f	0.2842295829905197	1	-35.0	-40.0	-5.0	SE	40	(201, 201)	0.28	0.28	0.75
15	20	True	j	j	0.2570357189979404	1	-35.0	-34.0	1.0	SE	40	(201, 201)	0.28	0.28	0.75
15	20	True	f	f	0.1301880510000046	1	-35.0	-36.0	-1.0	NW	40	(201, 201)	0.28	0.28	0.75
15	20	True	j	f	0.0686602930072695	0	-35.0	-34.0	1.0	SE	40	(201, 201)	0.28	0.28	0.75
15	20	True	f	j	0.1960300119972089	0	-35.0	-36.0	-1.0	NW	40	(201, 201)	0.28	0.28	0.75
15	20	True	f	f	0.4168693810061086	1	-35.0	-40.0	-5.0	NW	40	(201, 201)	0.28	0.28	0.75
15	20	True	j	j	0.1446194510062923	1	-35.0	-30.0	5.0	SE	40	(201, 201)	0.28	0.28	0.75
15	20	True	j	j	0.1055861439963337	1	-35.0	-30.0	5.0	NW	40	(201, 201)	0.28	0.28	0.75
15	20	True	j	f	0.138359661999857	0	-35.0	-30.0	5.0	NW	40	(201, 201)	0.28	0.28	0.75
15	20	True	f	f	0.2534705149882938	1	-35.0	-40.0	-5.0	NW	40	(201, 201)	0.28	0.28	0.75
15	20	True	f	f	0.1952511060080723	1	-35.0	-40.0	-5.0	SE	40	(201, 201)	0.28	0.28	0.75
15	20	True	j	j	0.0491217009985121	1	-35.0	-30.0	5.0	NW	40	(201, 201)	0.28	0.28	0.75
15	20	True	f	f	0.1598493970086565	1	-35.0	-36.0	-1.0	SE	40	(201, 201)	0.28	0.28	0.75
15	20	True	j	j	0.0514254869922297	1	-35.0	-30.0	5.0	SE	40	(201, 201)	0.28	0.28	0.75
15	20	True	f	f	0.0555041519983205	1	-35.0	-36.0	-1.0	SE	40	(201, 201)	0.28	0.28	0.75
15	20	True	f	f	0.0771331160067347	1	-35.0	-40.0	-5.0	NW	40	(201, 201)	0.28	0.28	0.75
15	20	True	f	j	0.2712318400008371	0	-35.0	-36.0	-1.0	NW	40	(201, 201)	0.28	0.28	0.75
15	20	True	f	f	0.0678341479942901	1	-35.0	-40.0	-5.0	SE	40	(201, 201)	0.28	0.28	0.75
15	20	True	j	j	0.2091242250025971	1	-35.0	-34.0	1.0	SE	40	(201, 201)	0.28	0.28	0.75
15	20	True	f	f	0.2766449820046546	1	-35.0	-36.0	-1.0	SE	40	(201, 201)	0.28	0.28	0.75
15	20	True	f	f	0.2053280669933883	1	-35.0	-40.0	-5.0	SE	40	(201, 201)	0.28	0.28	0.75
15	20	True	f	f	0.2609314760047709	1	-35.0	-40.0	-5.0	SE	40	(201, 201)	0.28	0.28	0.75
15	20	True	j	j	0.1915979259938467	1	-35.0	-34.0	1.0	NW	40	(201, 201)	0.28	0.28	0.75
15	20	True	f	f	0.4679750229988713	1	-35.0	-40.0	-5.0	SE	40	(201, 201)	0.28	0.28	0.75
15	20	True	j	f	0.2037148320086999	0	-35.0	-34.0	1.0	NW	40	(201, 201)	0.28	0.28	0.75
15	20	True	j	j	0.1243313219893025	1	-35.0	-30.0	5.0	SE	40	(201, 201)	0.28	0.28	0.75
15	20	True	f	j	0.0824974669958464	0	-35.0	-36.0	-1.0	NW	40	(201, 201)	0.28	0.28	0.75
15	20	True	j	j	0.0885972550022415	1	-35.0	-34.0	1.0	SE	40	(201, 201)	0.28	0.28	0.75
15	20	True	f	f	0.1314606609957991	1	-35.0	-36.0	-1.0	SE	40	(201, 201)	0.28	0.28	0.75
15	20	True	j	j	0.1634617539966711	1	-35.0	-30.0	5.0	NW	40	(201, 201)	0.28	0.28	0.75
15	20	True	f	f	0.046193532005418	1	-35.0	-36.0	-1.0	SE	40	(201, 201)	0.28	0.28	0.75
15	20	True	f	f	0.1743553439882816	1	-35.0	-40.0	-5.0	NW	40	(201, 201)	0.28	0.28	0.75
15	20	True	f	f	0.0876761129911756	1	-35.0	-40.0	-5.0	NW	40	(201, 201)	0.28	0.28	0.75
15	20	True	j	j	0.0289814019924961	1	-35.0	-34.0	1.0	NW	40	(201, 201)	0.28	0.28	0.75
15	20	True	j	j	0.1452222980005899	1	-35.0	-30.0	5.0	NW	40	(201, 201)	0.28	0.28	0.75
15	20	True	f	f	0.1559389390022261	1	-35.0	-36.0	-1.0	SE	40	(201, 201)	0.28	0.28	0.75
15	20	True	j	j	0.0635037169995484	1	-35.0	-34.0	1.0	NW	40	(201, 201)	0.28	0.28	0.75
15	20	True	j	j	0.1610538559907581	1	-35.0	-30.0	5.0	NW	40	(201, 201)	0.28	0.28	0.75
15	20	True	j	f	0.2654876969900215	0	-35.0	-34.0	1.0	NW	40	(201, 201)	0.28	0.28	0.75
15	20	True	f	j	0.2201859580090968	0	-35.0	-36.0	-1.0	SE	40	(201, 201)	0.28	0.28	0.75
15	20	True	j	j	0.0924424499971792	1	-35.0	-30.0	5.0	SE	40	(201, 201)	0.28	0.28	0.75
15	20	True	f	f	0.1813678140024421	1	-35.0	-40.0	-5.0	SE	40	(201, 201)	0.28	0.28	0.75
15	20	True	j	j	0.3517884700122522	1	-35.0	-34.0	1.0	SE	40	(201, 201)	0.28	0.28	0.75
15	20	True	j	j	0.2287858790077734	1	-35.0	-30.0	5.0	NW	40	(201, 201)	0.28	0.28	0.75
15	20	True	j	j	0.0938428399967961	1	-35.0	-34.0	1.0	NW	40	(201, 201)	0.28	0.28	0.75
15	20	True	j	j	0.1478519209922524	1	-35.0	-34.0	1.0	NW	40	(201, 201)	0.28	0.28	0.75
15	20	True	f	f	0.3207028579927282	1	-35.0	-40.0	-5.0	SE	40	(201, 201)	0.28	0.28	0.75
15	20	True	f	f	0.395748590992298	1	-35.0	-40.0	-5.0	NW	40	(201, 201)	0.28	0.28	0.75
15	20	True	f	f	0.2497624509996967	1	-35.0	-40.0	-5.0	NW	40	(201, 201)	0.28	0.28	0.75
15	20	True	j	f	0.3885524659999646	0	-35.0	-34.0	1.0	NW	40	(201, 201)	0.28	0.28	0.75
15	20	True	f	f	0.1302857379923807	1	-35.0	-40.0	-5.0	SE	40	(201, 201)	0.28	0.28	0.75
15	20	True	f	j	0.303324487991631	0	-35.0	-36.0	-1.0	NW	40	(201, 201)	0.28	0.28	0.75
15	20	True	j	j	0.2110644169879378	1	-35.0	-30.0	5.0	NW	40	(201, 201)	0.28	0.28	0.75
15	20	True	f	j	0.2882981150032719	0	-35.0	-36.0	-1.0	NW	40	(201, 201)	0.28	0.28	0.75
15	20	True	j	j	0.216913737996947	1	-35.0	-30.0	5.0	NW	40	(201, 201)	0.28	0.28	0.75
15	20	True	j	j	0.1594354799890425	1	-35.0	-30.0	5.0	SE	40	(201, 201)	0.28	0.28	0.75
15	20	True	j	j	0.2474462560057873	1	-35.0	-30.0	5.0	NW	40	(201, 201)	0.28	0.28	0.75
15	20	True	j	j	0.3551992459979374	1	-35.0	-30.0	5.0	SE	40	(201, 201)	0.28	0.28	0.75
15	20	True	j	f	0.0667750200082082	0	-35.0	-34.0	1.0	NW	40	(201, 201)	0.28	0.28	0.75
15	20	True	j	j	0.0992840660037472	1	-35.0	-34.0	1.0	SE	40	(201, 201)	0.28	0.28	0.75
15	20	True	f	f	0.0917933010059641	1	-35.0	-40.0	-5.0	SE	40	(201, 201)	0.28	0.28	0.75
15	20	True	f	f	0.0556910000013886	1	-35.0	-40.0	-5.0	NW	40	(201, 201)	0.28	0.28	0.75
15	20	True	f	f	0.0198564260062994	1	-35.0	-40.0	-5.0	SE	40	(201, 201)	0.28	0.28	0.75
15	20	True	f	f	0.2506241029914235	1	-35.0	-40.0	-5.0	SE	40	(201, 201)	0.28	0.28	0.75
15	20	True	j	j	0.0509186010021949	1	-35.0	-34.0	1.0	SE	40	(201, 201)	0.28	0.28	0.75
15	20	True	f	f	0.0648733249981887	1	-35.0	-40.0	-5.0	SE	40	(201, 201)	0.28	0.28	0.75
15	20	True	f	f	0.1029138979938579	1	-35.0	-40.0	-5.0	SE	40	(201, 201)	0.28	0.28	0.75
15	20	True	f	f	0.3335115609952481	1	-35.0	-36.0	-1.0	NW	40	(201, 201)	0.28	0.28	0.75
15	20	True	j	f	0.0331852929957676	0	-35.0	-34.0	1.0	SE	40	(201, 201)	0.28	0.28	0.75
15	20	True	f	f	0.0408090319979237	1	-35.0	-36.0	-1.0	NW	40	(201, 201)	0.28	0.28	0.75
15	20	True	j	j	0.2028309849993093	1	-35.0	-30.0	5.0	NW	40	(201, 201)	0.28	0.28	0.75
15	20	True	f	f	0.2921680659928825	1	-35.0	-40.0	-5.0	SE	40	(201, 201)	0.28	0.28	0.75
15	20	True	j	j	0.0540014360012719	1	-35.0	-30.0	5.0	SE	40	(201, 201)	0.28	0.28	0.75
15	20	True	j	j	0.2860639210121007	1	-35.0	-30.0	5.0	NW	40	(201, 201)	0.28	0.28	0.75
15	20	True	f	f	0.0498912159964675	1	-35.0	-36.0	-1.0	NW	40	(201, 201)	0.28	0.28	0.75
15	20	True	j	j	0.5209952909935964	1	-35.0	-30.0	5.0	NW	40	(201, 201)	0.28	0.28	0.75
15	20	True	j	f	0.1480216549971373	0	-35.0	-34.0	1.0	NW	40	(201, 201)	0.28	0.28	0.75
15	20	True	f	f	0.2291519519931171	1	-35.0	-40.0	-5.0	NW	40	(201, 201)	0.28	0.28	0.75
15	20	True	j	j	0.1221624610043363	1	-35.0	-34.0	1.0	SE	40	(201, 201)	0.28	0.28	0.75
15	20	True	j	j	0.1793851450056536	1	-35.0	-30.0	5.0	NW	40	(201, 201)	0.28	0.28	0.75
15	20	True	j	j	0.3506272560043726	1	-35.0	-34.0	1.0	NW	40	(201, 201)	0.28	0.28	0.75
15	20	True	f	f	0.1072859109990531	1	-35.0	-40.0	-5.0	NW	40	(201, 201)	0.28	0.28	0.75
15	20	True	j	j	0.5563687120011309	1	-35.0	-30.0	5.0	NW	40	(201, 201)	0.28	0.28	0.75
15	20	True	j	j	0.0485259289998794	1	-35.0	-30.0	5.0	SE	40	(201, 201)	0.28	0.28	0.75
15	20	True	f	j	0.8370206120016519	0	-35.0	-40.0	-5.0	SE	40	(201, 201)	0.28	0.28	0.75
15	20	True	j	f	0.1783477780118119	0	-35.0	-34.0	1.0	SE	40	(201, 201)	0.28	0.28	0.75
15	20	True	f	f	0.1436133230017731	1	-35.0	-40.0	-5.0	NW	40	(201, 201)	0.28	0.28	0.75
15	20	True	f	f	0.0075155789963901	1	-35.0	-36.0	-1.0	SE	40	(201, 201)	0.28	0.28	0.75
15	20	True	j	j	0.0127187259931815	1	-35.0	-34.0	1.0	NW	40	(201, 201)	0.28	0.28	0.75
15	20	True	j	j	1.9461042159964563	1	-35.0	-34.0	1.0	NW	40	(201, 201)	0.28	0.28	0.75
15	20	True	j	j	0.2222611689940095	1	-35.0	-30.0	5.0	SE	40	(201, 201)	0.28	0.28	0.75
15	20	True	j	j	0.122270257998025	1	-35.0	-30.0	5.0	SE	40	(201, 201)	0.28	0.28	0.75
15	20	True	j	f	0.1678634510026313	0	-35.0	-34.0	1.0	NW	40	(201, 201)	0.28	0.28	0.75
15	20	True	f	f	0.2763762730028247	1	-35.0	-40.0	-5.0	SE	40	(201, 201)	0.28	0.28	0.75
15	20	True	j	j	0.2980948479962535	1	-35.0	-34.0	1.0	SE	40	(201, 201)	0.28	0.28	0.75
15	20	True	f	f	0.2607544880011119	1	-35.0	-36.0	-1.0	SE	40	(201, 201)	0.28	0.28	0.75
15	20	True	j	f	0.1906151839939411	0	-35.0	-34.0	1.0	NW	40	(201, 201)	0.28	0.28	0.75
15	20	True	j	j	0.1042701920086983	1	-35.0	-34.0	1.0	SE	40	(201, 201)	0.28	0.28	0.75
15	20	True	j	j	0.1289531520014861	1	-35.0	-30.0	5.0	NW	40	(201, 201)	0.28	0.28	0.75
15	20	True	j	f	0.2780007459950866	0	-35.0	-34.0	1.0	SE	40	(201, 201)	0.28	0.28	0.75
15	20	True	j	j	0.2942286250035977	1	-35.0	-34.0	1.0	SE	40	(201, 201)	0.28	0.28	0.75
15	20	True	f	j	0.0897470159980002	0	-35.0	-36.0	-1.0	SE	40	(201, 201)	0.28	0.28	0.75
15	20	True	f	f	0.248191039005178	1	-35.0	-40.0	-5.0	NW	40	(201, 201)	0.28	0.28	0.75
15	20	True	f	f	0.0403853810130385	1	-35.0	-40.0	-5.0	SE	40	(201, 201)	0.28	0.28	0.75
15	20	True	f	j	0.0171725310065085	0	-35.0	-40.0	-5.0	NW	40	(201, 201)	0.28	0.28	0.75
15	20	True	j	j	0.2208775180042721	1	-35.0	-34.0	1.0	SE	40	(201, 201)	0.28	0.28	0.75
15	20	True	j	j	0.3026132130034966	1	-35.0	-30.0	5.0	SE	40	(201, 201)	0.28	0.28	0.75
