# Supplementary material for: The curriculum effect in visual learning: The role of readout dimensionality
Source: PLoS Comput Biol. 2026 Jul 24;22(7):e1014553. doi: 10.1371/journal.pcbi.1014553 (PMC13432104; doi:10.1371/journal.pcbi.1014553)
Supplement: S1 Data — (ZIP) [file pcbi.1014553.s009.zip › Data_Final_for_Repository/Shuffled_subjects/Additional_15/Subject015/20250713_Subject015_SHUFFLED_Day_5.csv]

Participant ID	Age	Train	Correct Response	Response	Response time (s)	Correct	Reference Angle (deg)	Orientation (deg)	Angle Separation (deg)	Corner	Viewing Distance (cm)	Stimulus Size (px)	Fixation Time	Probe Time	Cue Time
15	20	False	f	j	1.3188087029998314	0	55.0	54.0	-1.0	SW	40	(201, 201)	0.28	0.28	0.75
15	20	False	f	f	1.238493462999941	1	55.0	54.0	-1.0	SW	40	(201, 201)	0.28	0.28	0.75
15	20	False	f	j	0.8645265819995984	0	55.0	54.0	-1.0	NE	40	(201, 201)	0.28	0.28	0.75
15	20	False	f	j	0.5776186650000454	0	55.0	54.0	-1.0	NE	40	(201, 201)	0.28	0.28	0.75
15	20	False	f	f	0.65292925499989	1	55.0	54.0	-1.0	SW	40	(201, 201)	0.28	0.28	0.75
15	20	False	f	j	0.8616148549999707	0	55.0	54.0	-1.0	SW	40	(201, 201)	0.28	0.28	0.75
15	20	False	j	j	0.8152330220000295	1	55.0	56.0	1.0	NE	40	(201, 201)	0.28	0.28	0.75
15	20	False	j	j	0.1728801639997073	1	55.0	56.0	1.0	SW	40	(201, 201)	0.28	0.28	0.75
15	20	False	f	f	0.3638027979995968	1	55.0	54.0	-1.0	SW	40	(201, 201)	0.28	0.28	0.75
15	20	False	j	j	0.403190590000122	1	55.0	56.0	1.0	SW	40	(201, 201)	0.28	0.28	0.75
15	20	False	f	f	0.5233866319999834	1	55.0	54.0	-1.0	NE	40	(201, 201)	0.28	0.28	0.75
15	20	False	j	f	0.1278294490002736	0	55.0	56.0	1.0	NE	40	(201, 201)	0.28	0.28	0.75
15	20	False	f	j	0.0053845590000491	0	55.0	54.0	-1.0	SW	40	(201, 201)	0.28	0.28	0.75
15	20	False	j	j	0.1123330250002254	1	55.0	56.0	1.0	NE	40	(201, 201)	0.28	0.28	0.75
15	20	False	j	j	0.095888676999948	1	55.0	56.0	1.0	SW	40	(201, 201)	0.28	0.28	0.75
15	20	False	j	j	0.2819233939999321	1	55.0	56.0	1.0	NE	40	(201, 201)	0.28	0.28	0.75
15	20	False	j	j	2.195990649000123	1	55.0	56.0	1.0	SW	40	(201, 201)	0.28	0.28	0.75
15	20	False	j	j	0.1847039159997621	1	55.0	56.0	1.0	NE	40	(201, 201)	0.28	0.28	0.75
15	20	False	j	j	0.0874210120000498	1	55.0	56.0	1.0	NE	40	(201, 201)	0.28	0.28	0.75
15	20	False	f	j	0.9407938379999904	0	55.0	54.0	-1.0	NE	40	(201, 201)	0.28	0.28	0.75
15	20	False	j	f	0.0556708839999373	0	55.0	56.0	1.0	NE	40	(201, 201)	0.28	0.28	0.75
15	20	False	f	j	0.3992753069996979	0	55.0	54.0	-1.0	SW	40	(201, 201)	0.28	0.28	0.75
15	20	False	f	j	1.0310707379999258	0	55.0	54.0	-1.0	SW	40	(201, 201)	0.28	0.28	0.75
15	20	False	j	j	0.2675790500002222	1	55.0	56.0	1.0	SW	40	(201, 201)	0.28	0.28	0.75
15	20	False	j	j	0.0311809840000023	1	55.0	56.0	1.0	NE	40	(201, 201)	0.28	0.28	0.75
15	20	False	f	j	0.6300879180002994	0	55.0	54.0	-1.0	NE	40	(201, 201)	0.28	0.28	0.75
15	20	False	f	f	0.5382930119999401	1	55.0	54.0	-1.0	NE	40	(201, 201)	0.28	0.28	0.75
15	20	False	j	f	0.1321382269998139	0	55.0	56.0	1.0	NE	40	(201, 201)	0.28	0.28	0.75
15	20	False	f	j	0.1698886909998691	0	55.0	54.0	-1.0	SW	40	(201, 201)	0.28	0.28	0.75
15	20	False	f	f	0.1320040499999777	1	55.0	54.0	-1.0	NE	40	(201, 201)	0.28	0.28	0.75
15	20	False	j	f	0.3092232779999904	0	55.0	56.0	1.0	NE	40	(201, 201)	0.28	0.28	0.75
15	20	False	f	f	0.1444549319999168	1	55.0	54.0	-1.0	SW	40	(201, 201)	0.28	0.28	0.75
15	20	False	f	j	0.4016671610002049	0	55.0	54.0	-1.0	SW	40	(201, 201)	0.28	0.28	0.75
15	20	False	f	f	0.1338322619999417	1	55.0	54.0	-1.0	SW	40	(201, 201)	0.28	0.28	0.75
15	20	False	f	j	1.3432724290000806	0	55.0	54.0	-1.0	SW	40	(201, 201)	0.28	0.28	0.75
15	20	False	f	j	0.1715263900000536	0	55.0	54.0	-1.0	SW	40	(201, 201)	0.28	0.28	0.75
15	20	False	f	j	0.3470149380000293	0	55.0	54.0	-1.0	SW	40	(201, 201)	0.28	0.28	0.75
15	20	False	j	f	1.350206944999627	0	55.0	56.0	1.0	SW	40	(201, 201)	0.28	0.28	0.75
15	20	False	f	f	0.5943947350001508	1	55.0	54.0	-1.0	NE	40	(201, 201)	0.28	0.28	0.75
15	20	False	j	f	0.4864866799998708	0	55.0	56.0	1.0	SW	40	(201, 201)	0.28	0.28	0.75
15	20	False	j	j	0.3139531179999721	1	55.0	56.0	1.0	SW	40	(201, 201)	0.28	0.28	0.75
15	20	False	j	j	0.7375419650002186	1	55.0	56.0	1.0	SW	40	(201, 201)	0.28	0.28	0.75
15	20	False	f	j	0.3599489969997194	0	55.0	54.0	-1.0	SW	40	(201, 201)	0.28	0.28	0.75
15	20	False	j	f	0.1147136760000648	0	55.0	56.0	1.0	NE	40	(201, 201)	0.28	0.28	0.75
15	20	False	j	j	0.035162706000392	1	55.0	56.0	1.0	NE	40	(201, 201)	0.28	0.28	0.75
15	20	False	j	j	0.0221524430003228	1	55.0	56.0	1.0	NE	40	(201, 201)	0.28	0.28	0.75
15	20	False	f	f	0.8525147099999231	1	55.0	54.0	-1.0	SW	40	(201, 201)	0.28	0.28	0.75
15	20	False	j	f	0.2798887419999118	0	55.0	56.0	1.0	SW	40	(201, 201)	0.28	0.28	0.75
15	20	False	f	j	0.1477763410002808	0	55.0	54.0	-1.0	NE	40	(201, 201)	0.28	0.28	0.75
15	20	False	j	j	0.467581065000104	1	55.0	56.0	1.0	SW	40	(201, 201)	0.28	0.28	0.75
15	20	False	f	j	0.3174350729996149	0	55.0	54.0	-1.0	NE	40	(201, 201)	0.28	0.28	0.75
15	20	False	j	f	0.1269338739998602	0	55.0	56.0	1.0	SW	40	(201, 201)	0.28	0.28	0.75
15	20	False	j	f	0.0471248339999874	0	55.0	56.0	1.0	SW	40	(201, 201)	0.28	0.28	0.75
15	20	False	f	j	0.5236295109998537	0	55.0	54.0	-1.0	SW	40	(201, 201)	0.28	0.28	0.75
15	20	False	f	j	0.2485410590002175	0	55.0	54.0	-1.0	SW	40	(201, 201)	0.28	0.28	0.75
15	20	False	j	j	0.2744713600000068	1	55.0	56.0	1.0	NE	40	(201, 201)	0.28	0.28	0.75
15	20	False	f	f	0.0868343289998847	1	55.0	54.0	-1.0	NE	40	(201, 201)	0.28	0.28	0.75
15	20	False	f	j	0.0361292800002956	0	55.0	54.0	-1.0	SW	40	(201, 201)	0.28	0.28	0.75
15	20	False	j	f	1.2707615969998187	0	55.0	56.0	1.0	SW	40	(201, 201)	0.28	0.28	0.75
15	20	False	f	f	1.0193039689997931	1	55.0	54.0	-1.0	SW	40	(201, 201)	0.28	0.28	0.75
15	20	False	j	j	0.0357137080000029	1	55.0	56.0	1.0	NE	40	(201, 201)	0.28	0.28	0.75
15	20	False	f	f	0.986553615000048	1	55.0	54.0	-1.0	SW	40	(201, 201)	0.28	0.28	0.75
15	20	False	f	f	0.2363832789997104	1	55.0	54.0	-1.0	NE	40	(201, 201)	0.28	0.28	0.75
15	20	False	j	f	0.1771311180000339	0	55.0	56.0	1.0	SW	40	(201, 201)	0.28	0.28	0.75
15	20	False	f	j	0.3956363880001845	0	55.0	54.0	-1.0	NE	40	(201, 201)	0.28	0.28	0.75
15	20	False	j	f	0.2788470169998618	0	55.0	56.0	1.0	SW	40	(201, 201)	0.28	0.28	0.75
15	20	False	j	j	0.6886841170003208	1	55.0	56.0	1.0	NE	40	(201, 201)	0.28	0.28	0.75
15	20	False	j	f	0.237216528999852	0	55.0	56.0	1.0	NE	40	(201, 201)	0.28	0.28	0.75
15	20	False	f	f	0.2181527409998125	1	55.0	54.0	-1.0	SW	40	(201, 201)	0.28	0.28	0.75
15	20	False	j	j	0.0660596420002548	1	55.0	56.0	1.0	NE	40	(201, 201)	0.28	0.28	0.75
15	20	False	f	f	0.125401150000016	1	55.0	54.0	-1.0	NE	40	(201, 201)	0.28	0.28	0.75
15	20	False	f	j	0.3840350629998283	0	55.0	54.0	-1.0	NE	40	(201, 201)	0.28	0.28	0.75
15	20	False	j	f	0.0143440470001223	0	55.0	56.0	1.0	SW	40	(201, 201)	0.28	0.28	0.75
15	20	False	j	j	0.3716556989998025	1	55.0	56.0	1.0	NE	40	(201, 201)	0.28	0.28	0.75
15	20	False	f	j	0.6721542709997266	0	55.0	54.0	-1.0	NE	40	(201, 201)	0.28	0.28	0.75
15	20	False	j	j	0.1312076960002741	1	55.0	56.0	1.0	SW	40	(201, 201)	0.28	0.28	0.75
15	20	False	j	j	0.3074220789999344	1	55.0	56.0	1.0	NE	40	(201, 201)	0.28	0.28	0.75
15	20	False	j	f	0.35347870600026	0	55.0	56.0	1.0	NE	40	(201, 201)	0.28	0.28	0.75
15	20	False	j	j	1.321795476999796	1	55.0	56.0	1.0	NE	40	(201, 201)	0.28	0.28	0.75
15	20	False	f	f	0.3373942690000149	1	55.0	54.0	-1.0	NE	40	(201, 201)	0.28	0.28	0.75
15	20	False	j	j	0.1061039259998324	1	55.0	56.0	1.0	NE	40	(201, 201)	0.28	0.28	0.75
15	20	False	f	j	0.03056751899976	0	55.0	54.0	-1.0	NE	40	(201, 201)	0.28	0.28	0.75
15	20	False	f	f	0.5468301270002485	1	55.0	54.0	-1.0	NE	40	(201, 201)	0.28	0.28	0.75
15	20	False	f	f	0.2488792849999299	1	55.0	54.0	-1.0	NE	40	(201, 201)	0.28	0.28	0.75
15	20	False	f	j	0.1203981479998219	0	55.0	54.0	-1.0	NE	40	(201, 201)	0.28	0.28	0.75
15	20	False	j	j	0.7934753120002824	1	55.0	56.0	1.0	NE	40	(201, 201)	0.28	0.28	0.75
15	20	False	j	j	0.1998277940001571	1	55.0	56.0	1.0	NE	40	(201, 201)	0.28	0.28	0.75
15	20	False	j	f	1.1927255619998505	0	55.0	56.0	1.0	SW	40	(201, 201)	0.28	0.28	0.75
15	20	False	f	f	0.368092863000129	1	55.0	54.0	-1.0	SW	40	(201, 201)	0.28	0.28	0.75
15	20	False	j	j	0.5156565510001201	1	55.0	56.0	1.0	NE	40	(201, 201)	0.28	0.28	0.75
15	20	False	f	j	0.3432650830000057	0	55.0	54.0	-1.0	SW	40	(201, 201)	0.28	0.28	0.75
15	20	False	j	j	0.1224145609999141	1	55.0	56.0	1.0	SW	40	(201, 201)	0.28	0.28	0.75
15	20	False	j	j	0.916911786000128	1	55.0	56.0	1.0	SW	40	(201, 201)	0.28	0.28	0.75
15	20	False	j	f	0.2181000209998274	0	55.0	56.0	1.0	NE	40	(201, 201)	0.28	0.28	0.75
15	20	False	j	f	0.4623063529998035	0	55.0	56.0	1.0	NE	40	(201, 201)	0.28	0.28	0.75
15	20	False	f	j	0.5052866739997626	0	55.0	54.0	-1.0	NE	40	(201, 201)	0.28	0.28	0.75
15	20	False	j	j	0.4008085290001872	1	55.0	56.0	1.0	NE	40	(201, 201)	0.28	0.28	0.75
15	20	False	j	j	0.5771824419998666	1	55.0	56.0	1.0	NE	40	(201, 201)	0.28	0.28	0.75
15	20	False	f	f	0.339785330000268	1	55.0	54.0	-1.0	SW	40	(201, 201)	0.28	0.28	0.75
15	20	False	j	j	0.4870191009999871	1	55.0	56.0	1.0	SW	40	(201, 201)	0.28	0.28	0.75
15	20	False	j	j	0.4185357019996445	1	55.0	56.0	1.0	NE	40	(201, 201)	0.28	0.28	0.75
15	20	False	f	j	0.1917788310001924	0	55.0	54.0	-1.0	NE	40	(201, 201)	0.28	0.28	0.75
15	20	False	j	f	0.4590998029998445	0	55.0	56.0	1.0	SW	40	(201, 201)	0.28	0.28	0.75
15	20	False	j	f	0.4584991930000797	0	55.0	56.0	1.0	SW	40	(201, 201)	0.28	0.28	0.75
15	20	False	f	f	0.2809227970001302	1	55.0	54.0	-1.0	NE	40	(201, 201)	0.28	0.28	0.75
15	20	False	j	j	0.0152425189999121	1	55.0	56.0	1.0	SW	40	(201, 201)	0.28	0.28	0.75
15	20	False	j	j	0.1740057729998625	1	55.0	56.0	1.0	NE	40	(201, 201)	0.28	0.28	0.75
15	20	False	j	f	1.4838320040003057	0	55.0	56.0	1.0	SW	40	(201, 201)	0.28	0.28	0.75
15	20	False	j	j	0.334996721999687	1	55.0	56.0	1.0	NE	40	(201, 201)	0.28	0.28	0.75
15	20	False	j	f	0.553441907999968	0	55.0	56.0	1.0	NE	40	(201, 201)	0.28	0.28	0.75
15	20	False	j	f	0.0498127249998106	0	55.0	56.0	1.0	SW	40	(201, 201)	0.28	0.28	0.75
15	20	False	j	j	0.8544916480000211	1	55.0	56.0	1.0	SW	40	(201, 201)	0.28	0.28	0.75
15	20	False	j	f	1.028426374999981	0	55.0	56.0	1.0	NE	40	(201, 201)	0.28	0.28	0.75
15	20	False	f	j	0.439276835000328	0	55.0	54.0	-1.0	NE	40	(201, 201)	0.28	0.28	0.75
15	20	False	f	j	0.0789333399998213	0	55.0	54.0	-1.0	NE	40	(201, 201)	0.28	0.28	0.75
15	20	False	j	j	0.3314688639998167	1	55.0	56.0	1.0	SW	40	(201, 201)	0.28	0.28	0.75
15	20	False	f	j	0.1990408679998836	0	55.0	54.0	-1.0	SW	40	(201, 201)	0.28	0.28	0.75
15	20	False	j	f	0.4203364369996052	0	55.0	56.0	1.0	NE	40	(201, 201)	0.28	0.28	0.75
15	20	False	j	j	0.3531854950001616	1	55.0	56.0	1.0	NE	40	(201, 201)	0.28	0.28	0.75
15	20	False	f	j	0.1781604019997757	0	55.0	54.0	-1.0	SW	40	(201, 201)	0.28	0.28	0.75
15	20	False	j	j	0.0717346210003597	1	55.0	56.0	1.0	SW	40	(201, 201)	0.28	0.28	0.75
15	20	False	f	j	0.2394773280002482	0	55.0	54.0	-1.0	SW	40	(201, 201)	0.28	0.28	0.75
15	20	False	f	f	0.5077080699998078	1	55.0	54.0	-1.0	SW	40	(201, 201)	0.28	0.28	0.75
15	20	False	j	f	0.5272622130000855	0	55.0	56.0	1.0	SW	40	(201, 201)	0.28	0.28	0.75
15	20	False	f	f	0.3598040050001145	1	55.0	54.0	-1.0	SW	40	(201, 201)	0.28	0.28	0.75
15	20	False	f	j	0.3313646900001004	0	55.0	54.0	-1.0	NE	40	(201, 201)	0.28	0.28	0.75
15	20	False	f	f	0.1944976160002625	1	55.0	54.0	-1.0	SW	40	(201, 201)	0.28	0.28	0.75
15	20	False	f	f	0.4305254269997931	1	55.0	54.0	-1.0	SW	40	(201, 201)	0.28	0.28	0.75
15	20	False	j	j	0.0918375520000154	1	55.0	56.0	1.0	SW	40	(201, 201)	0.28	0.28	0.75
15	20	False	j	j	0.3112860320002255	1	55.0	56.0	1.0	NE	40	(201, 201)	0.28	0.28	0.75
15	20	False	f	j	0.517286471999796	0	55.0	54.0	-1.0	NE	40	(201, 201)	0.28	0.28	0.75
15	20	False	f	j	0.602607266999712	0	55.0	54.0	-1.0	NE	40	(201, 201)	0.28	0.28	0.75
15	20	False	j	f	0.3633014480001293	0	55.0	56.0	1.0	NE	40	(201, 201)	0.28	0.28	0.75
15	20	False	j	f	0.4896849780002412	0	55.0	56.0	1.0	NE	40	(201, 201)	0.28	0.28	0.75
15	20	False	j	j	0.1948989349998555	1	55.0	56.0	1.0	SW	40	(201, 201)	0.28	0.28	0.75
15	20	False	f	j	1.076104860000214	0	55.0	54.0	-1.0	SW	40	(201, 201)	0.28	0.28	0.75
15	20	False	j	j	0.1293065039999419	1	55.0	56.0	1.0	NE	40	(201, 201)	0.28	0.28	0.75
15	20	False	j	j	0.0882731859996965	1	55.0	56.0	1.0	NE	40	(201, 201)	0.28	0.28	0.75
15	20	False	j	j	0.2881861370001388	1	55.0	56.0	1.0	SW	40	(201, 201)	0.28	0.28	0.75
15	20	False	j	f	0.5321509370000967	0	55.0	56.0	1.0	NE	40	(201, 201)	0.28	0.28	0.75
15	20	False	f	f	0.5207166479999614	1	55.0	54.0	-1.0	NE	40	(201, 201)	0.28	0.28	0.75
15	20	False	f	f	0.428820566000013	1	55.0	54.0	-1.0	SW	40	(201, 201)	0.28	0.28	0.75
15	20	False	j	j	0.4311086980001164	1	55.0	56.0	1.0	SW	40	(201, 201)	0.28	0.28	0.75
15	20	False	f	f	0.1204839199999696	1	55.0	54.0	-1.0	NE	40	(201, 201)	0.28	0.28	0.75
15	20	False	f	f	0.0703559190001215	1	55.0	54.0	-1.0	NE	40	(201, 201)	0.28	0.28	0.75
15	20	False	j	f	0.0051699420000659	0	55.0	56.0	1.0	NE	40	(201, 201)	0.28	0.28	0.75
15	20	False	f	j	0.5357646869997552	0	55.0	54.0	-1.0	NE	40	(201, 201)	0.28	0.28	0.75
15	20	False	f	j	0.4191454639999392	0	55.0	54.0	-1.0	NE	40	(201, 201)	0.28	0.28	0.75
15	20	False	j	j	0.3683509310003501	1	55.0	56.0	1.0	NE	40	(201, 201)	0.28	0.28	0.75
15	20	False	j	f	0.347066944999824	0	55.0	56.0	1.0	SW	40	(201, 201)	0.28	0.28	0.75
15	20	False	j	f	0.3649070729998129	0	55.0	56.0	1.0	NE	40	(201, 201)	0.28	0.28	0.75
15	20	False	f	f	0.4091126759999497	1	55.0	54.0	-1.0	NE	40	(201, 201)	0.28	0.28	0.75
15	20	False	j	j	0.4677970480001931	1	55.0	56.0	1.0	NE	40	(201, 201)	0.28	0.28	0.75
15	20	False	f	j	0.2855295570002454	0	55.0	54.0	-1.0	NE	40	(201, 201)	0.28	0.28	0.75
15	20	False	f	f	0.4155603019999034	1	55.0	54.0	-1.0	NE	40	(201, 201)	0.28	0.28	0.75
15	20	False	j	f	0.1210315250000348	0	55.0	56.0	1.0	SW	40	(201, 201)	0.28	0.28	0.75
15	20	False	j	j	0.0191562760001033	1	55.0	56.0	1.0	NE	40	(201, 201)	0.28	0.28	0.75
15	20	False	f	f	0.4558444169997528	1	55.0	54.0	-1.0	SW	40	(201, 201)	0.28	0.28	0.75
15	20	False	f	j	0.060051397999814	0	55.0	54.0	-1.0	NE	40	(201, 201)	0.28	0.28	0.75
15	20	False	j	f	0.3573132419996909	0	55.0	56.0	1.0	NE	40	(201, 201)	0.28	0.28	0.75
15	20	False	f	j	0.3098349229999257	0	55.0	54.0	-1.0	NE	40	(201, 201)	0.28	0.28	0.75
15	20	False	f	j	0.1079672999999274	0	55.0	54.0	-1.0	SW	40	(201, 201)	0.28	0.28	0.75
15	20	False	j	j	0.8557577359997595	1	55.0	56.0	1.0	NE	40	(201, 201)	0.28	0.28	0.75
15	20	False	j	j	0.5630276850001792	1	55.0	56.0	1.0	SW	40	(201, 201)	0.28	0.28	0.75
15	20	False	j	f	0.987944010999854	0	55.0	56.0	1.0	SW	40	(201, 201)	0.28	0.28	0.75
15	20	False	f	j	0.3636341779997565	0	55.0	54.0	-1.0	SW	40	(201, 201)	0.28	0.28	0.75
15	20	False	j	j	0.3782480849999956	1	55.0	56.0	1.0	SW	40	(201, 201)	0.28	0.28	0.75
15	20	False	j	j	0.4574204619998454	1	55.0	56.0	1.0	NE	40	(201, 201)	0.28	0.28	0.75
15	20	False	f	j	0.4810537230000591	0	55.0	54.0	-1.0	NE	40	(201, 201)	0.28	0.28	0.75
15	20	False	f	f	0.1204308950000268	1	55.0	54.0	-1.0	NE	40	(201, 201)	0.28	0.28	0.75
15	20	False	j	f	0.6858113270000104	0	55.0	56.0	1.0	SW	40	(201, 201)	0.28	0.28	0.75
15	20	False	j	j	0.2742667510001411	1	55.0	56.0	1.0	SW	40	(201, 201)	0.28	0.28	0.75
15	20	False	f	j	0.4387640729996747	0	55.0	54.0	-1.0	NE	40	(201, 201)	0.28	0.28	0.75
15	20	False	f	j	0.6828252280001834	0	55.0	54.0	-1.0	SW	40	(201, 201)	0.28	0.28	0.75
15	20	False	j	j	0.1473355130001437	1	55.0	56.0	1.0	NE	40	(201, 201)	0.28	0.28	0.75
15	20	False	f	f	0.1642245420002837	1	55.0	54.0	-1.0	NE	40	(201, 201)	0.28	0.28	0.75
15	20	False	f	j	0.3946933600000193	0	55.0	54.0	-1.0	SW	40	(201, 201)	0.28	0.28	0.75
15	20	False	j	j	3.5739158070000485	1	55.0	56.0	1.0	SW	40	(201, 201)	0.28	0.28	0.75
15	20	False	f	j	0.5462478060003377	0	55.0	54.0	-1.0	SW	40	(201, 201)	0.28	0.28	0.75
15	20	False	f	j	0.1785176989997126	0	55.0	54.0	-1.0	SW	40	(201, 201)	0.28	0.28	0.75
15	20	False	f	f	0.4989895349999642	1	55.0	54.0	-1.0	SW	40	(201, 201)	0.28	0.28	0.75
15	20	False	j	f	0.3372863929998857	0	55.0	56.0	1.0	SW	40	(201, 201)	0.28	0.28	0.75
15	20	False	j	j	0.4725663359999998	1	55.0	56.0	1.0	SW	40	(201, 201)	0.28	0.28	0.75
15	20	False	j	j	0.3858455869999488	1	55.0	56.0	1.0	SW	40	(201, 201)	0.28	0.28	0.75
15	20	False	j	f	0.1082010009999976	0	55.0	56.0	1.0	SW	40	(201, 201)	0.28	0.28	0.75
15	20	False	f	j	0.1815305699997225	0	55.0	54.0	-1.0	SW	40	(201, 201)	0.28	0.28	0.75
15	20	False	f	f	0.501793588000055	1	55.0	54.0	-1.0	SW	40	(201, 201)	0.28	0.28	0.75
15	20	False	f	f	0.7829571219999707	1	55.0	54.0	-1.0	NE	40	(201, 201)	0.28	0.28	0.75
15	20	False	j	f	0.3672872019997157	0	55.0	56.0	1.0	NE	40	(201, 201)	0.28	0.28	0.75
15	20	False	f	f	0.6109285840002485	1	55.0	54.0	-1.0	SW	40	(201, 201)	0.28	0.28	0.75
15	20	False	j	j	2.4404660149998563	1	55.0	56.0	1.0	SW	40	(201, 201)	0.28	0.28	0.75
15	20	False	j	f	0.6129377510001177	0	55.0	56.0	1.0	SW	40	(201, 201)	0.28	0.28	0.75
15	20	False	j	j	0.4541723519996594	1	55.0	56.0	1.0	NE	40	(201, 201)	0.28	0.28	0.75
15	20	False	f	f	0.5580431970001882	1	55.0	54.0	-1.0	NE	40	(201, 201)	0.28	0.28	0.75
15	20	False	f	f	0.0363381090000984	1	55.0	54.0	-1.0	SW	40	(201, 201)	0.28	0.28	0.75
15	20	False	j	j	0.0998349159999634	1	55.0	56.0	1.0	NE	40	(201, 201)	0.28	0.28	0.75
15	20	False	f	f	0.4049898369999027	1	55.0	54.0	-1.0	SW	40	(201, 201)	0.28	0.28	0.75
15	20	False	f	f	0.1665876219999518	1	55.0	54.0	-1.0	SW	40	(201, 201)	0.28	0.28	0.75
15	20	False	j	j	0.0845052170002418	1	55.0	56.0	1.0	NE	40	(201, 201)	0.28	0.28	0.75
15	20	False	f	f	1.346638387999974	1	55.0	54.0	-1.0	SW	40	(201, 201)	0.28	0.28	0.75
15	20	False	j	j	0.086886055999912	1	55.0	56.0	1.0	SW	40	(201, 201)	0.28	0.28	0.75
15	20	False	f	f	0.3106238939999457	1	55.0	54.0	-1.0	NE	40	(201, 201)	0.28	0.28	0.75
15	20	False	f	j	0.0331138450001162	0	55.0	54.0	-1.0	NE	40	(201, 201)	0.28	0.28	0.75
15	20	False	f	f	0.3044275730003392	1	55.0	54.0	-1.0	NE	40	(201, 201)	0.28	0.28	0.75
15	20	False	j	j	0.8886290569998891	1	55.0	56.0	1.0	NE	40	(201, 201)	0.28	0.28	0.75
15	20	False	f	f	0.0449425450001399	1	55.0	54.0	-1.0	NE	40	(201, 201)	0.28	0.28	0.75
15	20	False	j	f	0.0387505339999734	0	55.0	56.0	1.0	NE	40	(201, 201)	0.28	0.28	0.75
15	20	False	j	f	0.1716534449997198	0	55.0	56.0	1.0	NE	40	(201, 201)	0.28	0.28	0.75
15	20	False	f	j	0.8650112139998782	0	55.0	54.0	-1.0	SW	40	(201, 201)	0.28	0.28	0.75
15	20	False	f	f	0.055798298999889	1	55.0	54.0	-1.0	SW	40	(201, 201)	0.28	0.28	0.75
15	20	False	f	f	0.332577055999991	1	55.0	54.0	-1.0	SW	40	(201, 201)	0.28	0.28	0.75
15	20	False	f	j	0.8267509370002699	0	55.0	54.0	-1.0	SW	40	(201, 201)	0.28	0.28	0.75
15	20	False	f	f	0.5077624690002267	1	55.0	54.0	-1.0	NE	40	(201, 201)	0.28	0.28	0.75
15	20	False	f	j	0.1001970239999536	0	55.0	54.0	-1.0	NE	40	(201, 201)	0.28	0.28	0.75
15	20	False	f	f	0.5650150030000987	1	55.0	54.0	-1.0	SW	40	(201, 201)	0.28	0.28	0.75
15	20	False	j	f	0.1942916729999524	0	55.0	56.0	1.0	SW	40	(201, 201)	0.28	0.28	0.75
15	20	False	j	j	0.0244483810001838	1	55.0	56.0	1.0	NE	40	(201, 201)	0.28	0.28	0.75
15	20	False	f	f	1.000757412999974	1	55.0	54.0	-1.0	SW	40	(201, 201)	0.28	0.28	0.75
15	20	False	j	j	0.7903811350001888	1	55.0	56.0	1.0	NE	40	(201, 201)	0.28	0.28	0.75
15	20	False	j	j	0.4706320420000338	1	55.0	56.0	1.0	NE	40	(201, 201)	0.28	0.28	0.75
15	20	False	f	f	0.5198437189997094	1	55.0	54.0	-1.0	SW	40	(201, 201)	0.28	0.28	0.75
15	20	False	j	f	0.4100149959999726	0	55.0	56.0	1.0	SW	40	(201, 201)	0.28	0.28	0.75
15	20	False	j	j	0.1303964319999977	1	55.0	56.0	1.0	NE	40	(201, 201)	0.28	0.28	0.75
15	20	False	j	f	0.1604685790002804	0	55.0	56.0	1.0	SW	40	(201, 201)	0.28	0.28	0.75
15	20	False	j	j	0.2482027089999974	1	55.0	56.0	1.0	NE	40	(201, 201)	0.28	0.28	0.75
15	20	False	j	j	0.3857872529997621	1	55.0	56.0	1.0	NE	40	(201, 201)	0.28	0.28	0.75
15	20	False	f	f	0.0896846630002983	1	55.0	54.0	-1.0	NE	40	(201, 201)	0.28	0.28	0.75
15	20	False	j	f	0.8707993790003457	0	55.0	56.0	1.0	SW	40	(201, 201)	0.28	0.28	0.75
15	20	False	f	j	0.378166962999785	0	55.0	54.0	-1.0	NE	40	(201, 201)	0.28	0.28	0.75
15	20	False	f	j	0.2138222339999629	0	55.0	54.0	-1.0	SW	40	(201, 201)	0.28	0.28	0.75
15	20	False	f	j	0.915610246000142	0	55.0	54.0	-1.0	NE	40	(201, 201)	0.28	0.28	0.75
15	20	False	j	f	0.3428229099999953	0	55.0	56.0	1.0	NE	40	(201, 201)	0.28	0.28	0.75
15	20	False	j	j	1.2100125150000167	1	55.0	56.0	1.0	NE	40	(201, 201)	0.28	0.28	0.75
15	20	False	j	f	0.4317427279997901	0	55.0	56.0	1.0	SW	40	(201, 201)	0.28	0.28	0.75
15	20	False	f	j	0.960182174000238	0	55.0	54.0	-1.0	NE	40	(201, 201)	0.28	0.28	0.75
15	20	False	j	j	0.5883154650000506	1	55.0	56.0	1.0	NE	40	(201, 201)	0.28	0.28	0.75
15	20	False	j	j	0.3622410380003202	1	55.0	56.0	1.0	SW	40	(201, 201)	0.28	0.28	0.75
15	20	False	j	j	0.7227664289998756	1	55.0	56.0	1.0	NE	40	(201, 201)	0.28	0.28	0.75
15	20	False	j	f	0.3521213280000665	0	55.0	56.0	1.0	SW	40	(201, 201)	0.28	0.28	0.75
15	20	False	j	j	0.158594326000184	1	55.0	56.0	1.0	NE	40	(201, 201)	0.28	0.28	0.75
15	20	False	f	f	0.4114960240003711	1	55.0	54.0	-1.0	SW	40	(201, 201)	0.28	0.28	0.75
15	20	False	j	j	0.1402837410000756	1	55.0	56.0	1.0	NE	40	(201, 201)	0.28	0.28	0.75
15	20	False	f	f	0.5470686339999702	1	55.0	54.0	-1.0	NE	40	(201, 201)	0.28	0.28	0.75
15	20	False	f	f	0.4291936889999306	1	55.0	54.0	-1.0	SW	40	(201, 201)	0.28	0.28	0.75
15	20	False	j	f	0.6029471249999006	0	55.0	56.0	1.0	NE	40	(201, 201)	0.28	0.28	0.75
15	20	False	j	j	0.7129310049999731	1	55.0	56.0	1.0	NE	40	(201, 201)	0.28	0.28	0.75
15	20	False	j	j	0.369579433999661	1	55.0	56.0	1.0	NE	40	(201, 201)	0.28	0.28	0.75
15	20	False	j	f	0.429871065000043	0	55.0	56.0	1.0	NE	40	(201, 201)	0.28	0.28	0.75
15	20	False	j	j	0.4478771489998507	1	55.0	56.0	1.0	NE	40	(201, 201)	0.28	0.28	0.75
15	20	False	j	f	0.3295543740000539	0	55.0	56.0	1.0	NE	40	(201, 201)	0.28	0.28	0.75
15	20	False	j	f	0.248473537999871	0	55.0	56.0	1.0	NE	40	(201, 201)	0.28	0.28	0.75
15	20	False	f	j	0.0873446279997551	0	55.0	54.0	-1.0	SW	40	(201, 201)	0.28	0.28	0.75
15	20	False	f	j	0.4472713810000641	0	55.0	54.0	-1.0	SW	40	(201, 201)	0.28	0.28	0.75
15	20	False	j	j	0.3336524540000027	1	55.0	56.0	1.0	SW	40	(201, 201)	0.28	0.28	0.75
15	20	False	j	f	0.8909032589999697	0	55.0	56.0	1.0	SW	40	(201, 201)	0.28	0.28	0.75
15	20	False	j	j	0.5069324119999692	1	55.0	56.0	1.0	NE	40	(201, 201)	0.28	0.28	0.75
15	20	False	j	f	0.5054017700003897	0	55.0	56.0	1.0	NE	40	(201, 201)	0.28	0.28	0.75
15	20	False	j	j	0.3202705640001113	1	55.0	56.0	1.0	SW	40	(201, 201)	0.28	0.28	0.75
15	20	False	f	j	0.2081592000004093	0	55.0	54.0	-1.0	SW	40	(201, 201)	0.28	0.28	0.75
15	20	False	j	j	0.6135773920000247	1	55.0	56.0	1.0	NE	40	(201, 201)	0.28	0.28	0.75
15	20	False	j	f	0.0506800959997235	0	55.0	56.0	1.0	SW	40	(201, 201)	0.28	0.28	0.75
15	20	False	f	f	0.1190736120001929	1	55.0	54.0	-1.0	NE	40	(201, 201)	0.28	0.28	0.75
15	20	False	j	j	0.3648526560000391	1	55.0	56.0	1.0	SW	40	(201, 201)	0.28	0.28	0.75
15	20	False	f	f	0.6065808630000902	1	55.0	54.0	-1.0	NE	40	(201, 201)	0.28	0.28	0.75
15	20	False	f	j	0.0511659540002256	0	55.0	54.0	-1.0	SW	40	(201, 201)	0.28	0.28	0.75
15	20	False	j	f	0.4915639939999892	0	55.0	56.0	1.0	NE	40	(201, 201)	0.28	0.28	0.75
15	20	False	j	j	0.1048778149997815	1	55.0	56.0	1.0	NE	40	(201, 201)	0.28	0.28	0.75
15	20	False	j	f	0.5835216559999026	0	55.0	56.0	1.0	SW	40	(201, 201)	0.28	0.28	0.75
15	20	False	j	f	0.4656172149998383	0	55.0	56.0	1.0	NE	40	(201, 201)	0.28	0.28	0.75
15	20	False	f	f	0.0673875489997044	1	55.0	54.0	-1.0	SW	40	(201, 201)	0.28	0.28	0.75
15	20	False	j	j	0.4845858619996761	1	55.0	56.0	1.0	SW	40	(201, 201)	0.28	0.28	0.75
15	20	False	f	j	0.3843877560002511	0	55.0	54.0	-1.0	NE	40	(201, 201)	0.28	0.28	0.75
15	20	False	j	j	0.094926110000415	1	55.0	56.0	1.0	NE	40	(201, 201)	0.28	0.28	0.75
15	20	False	f	j	0.0324009749997458	0	55.0	54.0	-1.0	NE	40	(201, 201)	0.28	0.28	0.75
15	20	False	j	j	0.7126932900000611	1	55.0	56.0	1.0	NE	40	(201, 201)	0.28	0.28	0.75
15	20	False	j	f	0.0524130169997079	0	55.0	56.0	1.0	SW	40	(201, 201)	0.28	0.28	0.75
15	20	False	j	j	0.0536958480001885	1	55.0	56.0	1.0	NE	40	(201, 201)	0.28	0.28	0.75
15	20	False	j	j	0.334699592999641	1	55.0	56.0	1.0	NE	40	(201, 201)	0.28	0.28	0.75
15	20	False	j	j	0.8793472420002217	1	55.0	56.0	1.0	NE	40	(201, 201)	0.28	0.28	0.75
15	20	False	j	j	0.2551747510001405	1	55.0	56.0	1.0	NE	40	(201, 201)	0.28	0.28	0.75
15	20	False	j	j	0.2544982460003666	1	55.0	56.0	1.0	SW	40	(201, 201)	0.28	0.28	0.75
15	20	False	j	j	0.2673903110003266	1	55.0	56.0	1.0	SW	40	(201, 201)	0.28	0.28	0.75
15	20	False	j	j	0.721053982000285	1	55.0	56.0	1.0	NE	40	(201, 201)	0.28	0.28	0.75
15	20	False	f	f	0.0390037900001516	1	55.0	54.0	-1.0	SW	40	(201, 201)	0.28	0.28	0.75
15	20	False	j	f	0.1404777479997392	0	55.0	56.0	1.0	NE	40	(201, 201)	0.28	0.28	0.75
15	20	False	j	j	0.1736456610001369	1	55.0	56.0	1.0	SW	40	(201, 201)	0.28	0.28	0.75
15	20	False	j	f	0.0221603600002708	0	55.0	56.0	1.0	SW	40	(201, 201)	0.28	0.28	0.75
15	20	False	j	f	0.2013084410000374	0	55.0	56.0	1.0	SW	40	(201, 201)	0.28	0.28	0.75
15	20	False	j	j	0.2440913519999412	1	55.0	56.0	1.0	SW	40	(201, 201)	0.28	0.28	0.75
15	20	False	f	f	0.7343354130002808	1	55.0	54.0	-1.0	NE	40	(201, 201)	0.28	0.28	0.75
15	20	False	f	j	0.0545294409998859	0	55.0	54.0	-1.0	SW	40	(201, 201)	0.28	0.28	0.75
15	20	False	f	j	0.5100700709999728	0	55.0	54.0	-1.0	NE	40	(201, 201)	0.28	0.28	0.75
15	20	False	f	f	0.4971345159997327	1	55.0	54.0	-1.0	NE	40	(201, 201)	0.28	0.28	0.75
15	20	False	j	j	0.1608716640002967	1	55.0	56.0	1.0	SW	40	(201, 201)	0.28	0.28	0.75
15	20	False	j	j	0.0491480390001015	1	55.0	56.0	1.0	NE	40	(201, 201)	0.28	0.28	0.75
15	20	False	j	j	0.3007545319997007	1	55.0	56.0	1.0	SW	40	(201, 201)	0.28	0.28	0.75
15	20	False	f	f	0.2189069040000504	1	55.0	54.0	-1.0	SW	40	(201, 201)	0.28	0.28	0.75
15	20	False	f	j	0.031593181000062	0	55.0	54.0	-1.0	SW	40	(201, 201)	0.28	0.28	0.75
15	20	False	f	j	0.7230675169998904	0	55.0	54.0	-1.0	NE	40	(201, 201)	0.28	0.28	0.75
15	20	False	j	j	0.4844143269997403	1	55.0	56.0	1.0	NE	40	(201, 201)	0.28	0.28	0.75
15	20	False	f	j	0.228718382000352	0	55.0	54.0	-1.0	NE	40	(201, 201)	0.28	0.28	0.75
15	20	False	f	f	0.5729135040000983	1	55.0	54.0	-1.0	SW	40	(201, 201)	0.28	0.28	0.75
15	20	False	j	f	0.2013921699999628	0	55.0	56.0	1.0	NE	40	(201, 201)	0.28	0.28	0.75
15	20	False	j	j	0.1665204109999649	1	55.0	56.0	1.0	SW	40	(201, 201)	0.28	0.28	0.75
15	20	False	f	j	0.4524207289996411	0	55.0	54.0	-1.0	NE	40	(201, 201)	0.28	0.28	0.75
15	20	False	f	j	0.4146447470002385	0	55.0	54.0	-1.0	NE	40	(201, 201)	0.28	0.28	0.75
15	20	False	f	j	0.5672519539998575	0	55.0	54.0	-1.0	SW	40	(201, 201)	0.28	0.28	0.75
15	20	False	j	j	0.6035789019997537	1	55.0	56.0	1.0	NE	40	(201, 201)	0.28	0.28	0.75
15	20	False	j	j	0.3730164610001338	1	55.0	56.0	1.0	NE	40	(201, 201)	0.28	0.28	0.75
15	20	False	f	f	0.2241066149999824	1	55.0	54.0	-1.0	SW	40	(201, 201)	0.28	0.28	0.75
15	20	False	f	f	0.2347099479998178	1	55.0	54.0	-1.0	SW	40	(201, 201)	0.28	0.28	0.75
15	20	False	j	j	0.5743369120000352	1	55.0	56.0	1.0	SW	40	(201, 201)	0.28	0.28	0.75
15	20	False	f	f	0.6287345079999795	1	55.0	54.0	-1.0	NE	40	(201, 201)	0.28	0.28	0.75
15	20	False	f	j	0.2041862549999678	0	55.0	54.0	-1.0	NE	40	(201, 201)	0.28	0.28	0.75
15	20	False	j	j	0.5801735329996518	1	55.0	56.0	1.0	NE	40	(201, 201)	0.28	0.28	0.75
15	20	False	j	j	0.2936518980000073	1	55.0	56.0	1.0	NE	40	(201, 201)	0.28	0.28	0.75
15	20	False	j	j	0.5302105240002675	1	55.0	56.0	1.0	NE	40	(201, 201)	0.28	0.28	0.75
15	20	False	j	j	0.1833824459999959	1	55.0	56.0	1.0	NE	40	(201, 201)	0.28	0.28	0.75
15	20	False	f	f	0.027492730999711	1	55.0	54.0	-1.0	SW	40	(201, 201)	0.28	0.28	0.75
15	20	False	j	j	0.3321041969998077	1	55.0	56.0	1.0	SW	40	(201, 201)	0.28	0.28	0.75
