# Supplementary material for: The curriculum effect in visual learning: The role of readout dimensionality
Source: PLoS Comput Biol. 2026 Jul 24;22(7):e1014553. doi: 10.1371/journal.pcbi.1014553 (PMC13432104; doi:10.1371/journal.pcbi.1014553)
Supplement: S1 Data — (ZIP) [file pcbi.1014553.s009.zip › Data_Final_for_Repository/Shuffled_subjects/Additional_15/Subject015/20250709_Subject015_SHUFFLED_Day_1.csv]

Participant ID	Age	Train	Correct Response	Response	Response time (s)	Correct	Reference Angle (deg)	Orientation (deg)	Angle Separation (deg)	Corner	Viewing Distance (cm)	Stimulus Size (px)	Fixation Time	Probe Time	Cue Time
15	20	True	j	j	3.938993324001786	1	-35.0	-34.0	1.0	NW	40	(201, 201)	0.28	0.28	0.75
15	20	True	f	j	4.358716361995903	0	-35.0	-36.0	-1.0	SE	40	(201, 201)	0.28	0.28	0.75
15	20	True	j	j	1.7341439750016434	1	-35.0	-30.0	5.0	NW	40	(201, 201)	0.28	0.28	0.75
15	20	True	j	f	0.2631801339884987	0	-35.0	-34.0	1.0	NW	40	(201, 201)	0.28	0.28	0.75
15	20	True	f	f	2.269342075000168	1	-35.0	-40.0	-5.0	NW	40	(201, 201)	0.28	0.28	0.75
15	20	True	f	j	0.646658704004949	0	-35.0	-36.0	-1.0	SE	40	(201, 201)	0.28	0.28	0.75
15	20	True	j	f	2.6382198599894764	0	-35.0	-34.0	1.0	SE	40	(201, 201)	0.28	0.28	0.75
15	20	True	j	f	2.34464505899814	0	-35.0	-34.0	1.0	NW	40	(201, 201)	0.28	0.28	0.75
15	20	True	f	f	0.7046752609894611	1	-35.0	-40.0	-5.0	SE	40	(201, 201)	0.28	0.28	0.75
15	20	True	f	j	0.6293838729907293	0	-35.0	-40.0	-5.0	NW	40	(201, 201)	0.28	0.28	0.75
15	20	True	f	f	0.3735093520081136	1	-35.0	-40.0	-5.0	NW	40	(201, 201)	0.28	0.28	0.75
15	20	True	f	j	0.1256439599965233	0	-35.0	-36.0	-1.0	NW	40	(201, 201)	0.28	0.28	0.75
15	20	True	j	f	1.181090479993145	0	-35.0	-30.0	5.0	SE	40	(201, 201)	0.28	0.28	0.75
15	20	True	f	f	1.0654445469990603	1	-35.0	-40.0	-5.0	NW	40	(201, 201)	0.28	0.28	0.75
15	20	True	f	j	2.276326679988415	0	-35.0	-36.0	-1.0	NW	40	(201, 201)	0.28	0.28	0.75
15	20	True	j	f	0.983744260011008	0	-35.0	-34.0	1.0	NW	40	(201, 201)	0.28	0.28	0.75
15	20	True	j	f	1.290762396005448	0	-35.0	-34.0	1.0	SE	40	(201, 201)	0.28	0.28	0.75
15	20	True	j	j	0.7216113850008696	1	-35.0	-30.0	5.0	SE	40	(201, 201)	0.28	0.28	0.75
15	20	True	j	j	1.2252834550017724	1	-35.0	-34.0	1.0	SE	40	(201, 201)	0.28	0.28	0.75
15	20	True	f	f	1.9100825829955284	1	-35.0	-36.0	-1.0	SE	40	(201, 201)	0.28	0.28	0.75
15	20	True	f	f	1.869792009005323	1	-35.0	-36.0	-1.0	SE	40	(201, 201)	0.28	0.28	0.75
15	20	True	f	j	0.5516895189939532	0	-35.0	-36.0	-1.0	SE	40	(201, 201)	0.28	0.28	0.75
15	20	True	j	j	0.9826252179918812	1	-35.0	-34.0	1.0	SE	40	(201, 201)	0.28	0.28	0.75
15	20	True	f	f	0.3868742710037622	1	-35.0	-40.0	-5.0	SE	40	(201, 201)	0.28	0.28	0.75
15	20	True	j	f	0.569180086007691	0	-35.0	-34.0	1.0	SE	40	(201, 201)	0.28	0.28	0.75
15	20	True	j	j	1.00761324200721	1	-35.0	-30.0	5.0	SE	40	(201, 201)	0.28	0.28	0.75
15	20	True	f	f	1.3517268160067033	1	-35.0	-36.0	-1.0	NW	40	(201, 201)	0.28	0.28	0.75
15	20	True	f	j	0.7002654550014995	0	-35.0	-36.0	-1.0	NW	40	(201, 201)	0.28	0.28	0.75
15	20	True	j	f	0.4771154420013772	0	-35.0	-34.0	1.0	NW	40	(201, 201)	0.28	0.28	0.75
15	20	True	f	f	0.9430797180102672	1	-35.0	-36.0	-1.0	NW	40	(201, 201)	0.28	0.28	0.75
15	20	True	f	j	2.0835032489994774	0	-35.0	-40.0	-5.0	SE	40	(201, 201)	0.28	0.28	0.75
15	20	True	f	f	0.891941253998084	1	-35.0	-36.0	-1.0	SE	40	(201, 201)	0.28	0.28	0.75
15	20	True	j	f	0.925154544005636	0	-35.0	-30.0	5.0	NW	40	(201, 201)	0.28	0.28	0.75
15	20	True	j	j	0.7226263580087107	1	-35.0	-34.0	1.0	SE	40	(201, 201)	0.28	0.28	0.75
15	20	True	j	j	0.2631281229987507	1	-35.0	-34.0	1.0	SE	40	(201, 201)	0.28	0.28	0.75
15	20	True	j	f	0.38054022299184	0	-35.0	-34.0	1.0	SE	40	(201, 201)	0.28	0.28	0.75
15	20	True	j	j	0.6771356859972002	1	-35.0	-34.0	1.0	SE	40	(201, 201)	0.28	0.28	0.75
15	20	True	f	j	0.5981840659951558	0	-35.0	-40.0	-5.0	NW	40	(201, 201)	0.28	0.28	0.75
15	20	True	j	f	0.4129333020100603	0	-35.0	-34.0	1.0	SE	40	(201, 201)	0.28	0.28	0.75
15	20	True	f	j	0.3761523720022524	0	-35.0	-36.0	-1.0	SE	40	(201, 201)	0.28	0.28	0.75
15	20	True	f	f	0.9953633479890414	1	-35.0	-40.0	-5.0	NW	40	(201, 201)	0.28	0.28	0.75
15	20	True	j	j	2.7287377680040663	1	-35.0	-30.0	5.0	NW	40	(201, 201)	0.28	0.28	0.75
15	20	True	f	j	0.8195839399995748	0	-35.0	-40.0	-5.0	SE	40	(201, 201)	0.28	0.28	0.75
15	20	True	j	f	1.344996492000064	0	-35.0	-34.0	1.0	SE	40	(201, 201)	0.28	0.28	0.75
15	20	True	f	j	0.8926491129968781	0	-35.0	-36.0	-1.0	NW	40	(201, 201)	0.28	0.28	0.75
15	20	True	f	j	0.5284016920049908	0	-35.0	-36.0	-1.0	NW	40	(201, 201)	0.28	0.28	0.75
15	20	True	j	f	0.645689418000984	0	-35.0	-34.0	1.0	NW	40	(201, 201)	0.28	0.28	0.75
15	20	True	j	j	0.5633354860037798	1	-35.0	-30.0	5.0	NW	40	(201, 201)	0.28	0.28	0.75
15	20	True	f	j	0.4407383219950134	0	-35.0	-40.0	-5.0	SE	40	(201, 201)	0.28	0.28	0.75
15	20	True	f	f	0.1046794300054898	1	-35.0	-36.0	-1.0	NW	40	(201, 201)	0.28	0.28	0.75
15	20	True	j	j	0.5487960430036765	1	-35.0	-30.0	5.0	NW	40	(201, 201)	0.28	0.28	0.75
15	20	True	j	j	0.6518190770002548	1	-35.0	-34.0	1.0	SE	40	(201, 201)	0.28	0.28	0.75
15	20	True	j	j	2.4408905369928107	1	-35.0	-30.0	5.0	SE	40	(201, 201)	0.28	0.28	0.75
15	20	True	f	f	0.2128881210082909	1	-35.0	-40.0	-5.0	NW	40	(201, 201)	0.28	0.28	0.75
15	20	True	j	j	1.5267981020006118	1	-35.0	-34.0	1.0	NW	40	(201, 201)	0.28	0.28	0.75
15	20	True	f	j	0.9473776020022342	0	-35.0	-40.0	-5.0	SE	40	(201, 201)	0.28	0.28	0.75
15	20	True	j	f	0.5948324110067915	0	-35.0	-30.0	5.0	NW	40	(201, 201)	0.28	0.28	0.75
15	20	True	f	f	0.7156891649938188	1	-35.0	-40.0	-5.0	NW	40	(201, 201)	0.28	0.28	0.75
15	20	True	j	f	1.451774318004027	0	-35.0	-30.0	5.0	NW	40	(201, 201)	0.28	0.28	0.75
15	20	True	j	j	0.5221924990037223	1	-35.0	-30.0	5.0	NW	40	(201, 201)	0.28	0.28	0.75
15	20	True	j	j	1.4656860749964835	1	-35.0	-30.0	5.0	SE	40	(201, 201)	0.28	0.28	0.75
15	20	True	f	f	0.8425406349997502	1	-35.0	-40.0	-5.0	SE	40	(201, 201)	0.28	0.28	0.75
15	20	True	j	j	0.2987602750072256	1	-35.0	-34.0	1.0	NW	40	(201, 201)	0.28	0.28	0.75
15	20	True	j	j	0.0957339309970848	1	-35.0	-30.0	5.0	NW	40	(201, 201)	0.28	0.28	0.75
15	20	True	f	f	0.275429739995161	1	-35.0	-40.0	-5.0	SE	40	(201, 201)	0.28	0.28	0.75
15	20	True	j	j	0.4552999939915025	1	-35.0	-34.0	1.0	NW	40	(201, 201)	0.28	0.28	0.75
15	20	True	f	f	0.3499842820019694	1	-35.0	-36.0	-1.0	NW	40	(201, 201)	0.28	0.28	0.75
15	20	True	j	f	0.2362173730070935	0	-35.0	-34.0	1.0	SE	40	(201, 201)	0.28	0.28	0.75
15	20	True	j	j	0.0662433010002132	1	-35.0	-34.0	1.0	NW	40	(201, 201)	0.28	0.28	0.75
15	20	True	f	f	0.0756360590021358	1	-35.0	-40.0	-5.0	NW	40	(201, 201)	0.28	0.28	0.75
15	20	True	j	j	0.0670182470057625	1	-35.0	-30.0	5.0	NW	40	(201, 201)	0.28	0.28	0.75
15	20	True	f	f	0.626378361004754	1	-35.0	-40.0	-5.0	NW	40	(201, 201)	0.28	0.28	0.75
15	20	True	f	f	0.7504871400014963	1	-35.0	-40.0	-5.0	NW	40	(201, 201)	0.28	0.28	0.75
15	20	True	j	f	0.5615856939984951	0	-35.0	-34.0	1.0	SE	40	(201, 201)	0.28	0.28	0.75
15	20	True	f	j	0.4344028600025922	0	-35.0	-36.0	-1.0	NW	40	(201, 201)	0.28	0.28	0.75
15	20	True	j	f	1.7337388710002417	0	-35.0	-30.0	5.0	NW	40	(201, 201)	0.28	0.28	0.75
15	20	True	j	j	0.1236036110058194	1	-35.0	-34.0	1.0	NW	40	(201, 201)	0.28	0.28	0.75
15	20	True	f	j	0.1332609099918045	0	-35.0	-36.0	-1.0	SE	40	(201, 201)	0.28	0.28	0.75
15	20	True	f	f	0.2333227159979287	1	-35.0	-36.0	-1.0	NW	40	(201, 201)	0.28	0.28	0.75
15	20	True	j	f	0.6067777649877826	0	-35.0	-30.0	5.0	SE	40	(201, 201)	0.28	0.28	0.75
15	20	True	j	j	0.086900849986705	1	-35.0	-30.0	5.0	NW	40	(201, 201)	0.28	0.28	0.75
15	20	True	f	f	0.0841758129972731	1	-35.0	-36.0	-1.0	SE	40	(201, 201)	0.28	0.28	0.75
15	20	True	f	f	0.3263348970067454	1	-35.0	-40.0	-5.0	NW	40	(201, 201)	0.28	0.28	0.75
15	20	True	j	f	1.0834152400057064	0	-35.0	-30.0	5.0	NW	40	(201, 201)	0.28	0.28	0.75
15	20	True	j	f	0.6132313799898839	0	-35.0	-30.0	5.0	SE	40	(201, 201)	0.28	0.28	0.75
15	20	True	j	f	0.4438868450088193	0	-35.0	-34.0	1.0	NW	40	(201, 201)	0.28	0.28	0.75
15	20	True	f	f	0.5596052600012626	1	-35.0	-36.0	-1.0	SE	40	(201, 201)	0.28	0.28	0.75
15	20	True	j	j	0.2072032460127957	1	-35.0	-30.0	5.0	SE	40	(201, 201)	0.28	0.28	0.75
15	20	True	j	f	0.3808429100026842	0	-35.0	-30.0	5.0	SE	40	(201, 201)	0.28	0.28	0.75
15	20	True	j	j	0.3377032970020082	1	-35.0	-30.0	5.0	NW	40	(201, 201)	0.28	0.28	0.75
15	20	True	j	j	0.4400974570016842	1	-35.0	-30.0	5.0	SE	40	(201, 201)	0.28	0.28	0.75
15	20	True	j	f	0.4078277890075696	0	-35.0	-34.0	1.0	NW	40	(201, 201)	0.28	0.28	0.75
15	20	True	j	j	0.3193051319976803	1	-35.0	-30.0	5.0	NW	40	(201, 201)	0.28	0.28	0.75
15	20	True	j	j	0.2805686339997919	1	-35.0	-30.0	5.0	NW	40	(201, 201)	0.28	0.28	0.75
15	20	True	f	f	0.417861649999395	1	-35.0	-36.0	-1.0	NW	40	(201, 201)	0.28	0.28	0.75
15	20	True	f	f	0.2526127320015803	1	-35.0	-36.0	-1.0	NW	40	(201, 201)	0.28	0.28	0.75
15	20	True	j	j	0.3319776769931195	1	-35.0	-30.0	5.0	SE	40	(201, 201)	0.28	0.28	0.75
15	20	True	f	f	0.0230291690095327	1	-35.0	-36.0	-1.0	SE	40	(201, 201)	0.28	0.28	0.75
15	20	True	f	f	0.4354093709989683	1	-35.0	-36.0	-1.0	SE	40	(201, 201)	0.28	0.28	0.75
15	20	True	j	j	0.1075267900014296	1	-35.0	-30.0	5.0	SE	40	(201, 201)	0.28	0.28	0.75
15	20	True	f	f	0.5399186090071453	1	-35.0	-40.0	-5.0	NW	40	(201, 201)	0.28	0.28	0.75
15	20	True	j	f	0.5366241919982713	0	-35.0	-34.0	1.0	NW	40	(201, 201)	0.28	0.28	0.75
15	20	True	j	j	0.5929597829963313	1	-35.0	-30.0	5.0	NW	40	(201, 201)	0.28	0.28	0.75
15	20	True	j	j	0.3642949689965462	1	-35.0	-34.0	1.0	SE	40	(201, 201)	0.28	0.28	0.75
15	20	True	j	f	0.3653758580039721	0	-35.0	-34.0	1.0	SE	40	(201, 201)	0.28	0.28	0.75
15	20	True	f	f	0.7747260369942524	1	-35.0	-40.0	-5.0	SE	40	(201, 201)	0.28	0.28	0.75
15	20	True	f	j	0.4547477989981416	0	-35.0	-36.0	-1.0	SE	40	(201, 201)	0.28	0.28	0.75
15	20	True	f	f	0.5634028109925566	1	-35.0	-40.0	-5.0	NW	40	(201, 201)	0.28	0.28	0.75
15	20	True	j	f	0.9279866459983168	0	-35.0	-34.0	1.0	SE	40	(201, 201)	0.28	0.28	0.75
15	20	True	j	j	0.5143186369969044	1	-35.0	-34.0	1.0	NW	40	(201, 201)	0.28	0.28	0.75
15	20	True	f	j	1.724980630009668	0	-35.0	-36.0	-1.0	SE	40	(201, 201)	0.28	0.28	0.75
15	20	True	f	f	0.1932048320013564	1	-35.0	-40.0	-5.0	SE	40	(201, 201)	0.28	0.28	0.75
15	20	True	f	f	0.9078402669983916	1	-35.0	-40.0	-5.0	SE	40	(201, 201)	0.28	0.28	0.75
15	20	True	f	f	0.7036288889939897	1	-35.0	-36.0	-1.0	SE	40	(201, 201)	0.28	0.28	0.75
15	20	True	f	f	0.0708208309952169	1	-35.0	-40.0	-5.0	NW	40	(201, 201)	0.28	0.28	0.75
15	20	True	j	j	0.0228800119948573	1	-35.0	-30.0	5.0	SE	40	(201, 201)	0.28	0.28	0.75
15	20	True	f	f	0.5978437759913504	1	-35.0	-40.0	-5.0	NW	40	(201, 201)	0.28	0.28	0.75
15	20	True	f	f	2.372924707990024	1	-35.0	-40.0	-5.0	NW	40	(201, 201)	0.28	0.28	0.75
15	20	True	f	j	0.443599232006818	0	-35.0	-40.0	-5.0	SE	40	(201, 201)	0.28	0.28	0.75
15	20	True	j	j	0.4178001399995992	1	-35.0	-34.0	1.0	NW	40	(201, 201)	0.28	0.28	0.75
15	20	True	f	f	0.3167620000021998	1	-35.0	-36.0	-1.0	NW	40	(201, 201)	0.28	0.28	0.75
15	20	True	f	f	0.4801642800011905	1	-35.0	-40.0	-5.0	NW	40	(201, 201)	0.28	0.28	0.75
15	20	True	f	f	0.4128197410027496	1	-35.0	-36.0	-1.0	SE	40	(201, 201)	0.28	0.28	0.75
15	20	True	f	j	0.7232896509958664	0	-35.0	-40.0	-5.0	NW	40	(201, 201)	0.28	0.28	0.75
15	20	True	j	j	0.3498868949973257	1	-35.0	-30.0	5.0	SE	40	(201, 201)	0.28	0.28	0.75
15	20	True	j	j	0.7259875890013063	1	-35.0	-34.0	1.0	NW	40	(201, 201)	0.28	0.28	0.75
15	20	True	j	j	0.1278223849949427	1	-35.0	-34.0	1.0	SE	40	(201, 201)	0.28	0.28	0.75
15	20	True	f	f	0.0829735329898539	1	-35.0	-40.0	-5.0	SE	40	(201, 201)	0.28	0.28	0.75
15	20	True	j	j	0.5856133940105792	1	-35.0	-34.0	1.0	SE	40	(201, 201)	0.28	0.28	0.75
15	20	True	j	j	0.3214876479905797	1	-35.0	-30.0	5.0	SE	40	(201, 201)	0.28	0.28	0.75
15	20	True	f	f	0.170510028998251	1	-35.0	-40.0	-5.0	NW	40	(201, 201)	0.28	0.28	0.75
15	20	True	j	j	0.0759138629946392	1	-35.0	-34.0	1.0	NW	40	(201, 201)	0.28	0.28	0.75
15	20	True	j	j	0.5861041790049057	1	-35.0	-30.0	5.0	NW	40	(201, 201)	0.28	0.28	0.75
15	20	True	f	f	0.3554528410022612	1	-35.0	-36.0	-1.0	NW	40	(201, 201)	0.28	0.28	0.75
15	20	True	j	f	0.7558024940080941	0	-35.0	-34.0	1.0	NW	40	(201, 201)	0.28	0.28	0.75
15	20	True	f	f	0.4340226770000299	1	-35.0	-36.0	-1.0	NW	40	(201, 201)	0.28	0.28	0.75
15	20	True	j	j	0.1015027469984488	1	-35.0	-30.0	5.0	NW	40	(201, 201)	0.28	0.28	0.75
15	20	True	j	f	0.6916440659988439	0	-35.0	-34.0	1.0	SE	40	(201, 201)	0.28	0.28	0.75
15	20	True	f	f	0.0792566699965391	1	-35.0	-40.0	-5.0	NW	40	(201, 201)	0.28	0.28	0.75
15	20	True	j	j	0.9640926729916828	1	-35.0	-30.0	5.0	NW	40	(201, 201)	0.28	0.28	0.75
15	20	True	f	f	0.3798008309968281	1	-35.0	-36.0	-1.0	NW	40	(201, 201)	0.28	0.28	0.75
15	20	True	j	j	0.0648568759934278	1	-35.0	-30.0	5.0	SE	40	(201, 201)	0.28	0.28	0.75
15	20	True	j	j	0.4563489379943348	1	-35.0	-34.0	1.0	SE	40	(201, 201)	0.28	0.28	0.75
15	20	True	f	f	0.857425433001481	1	-35.0	-40.0	-5.0	SE	40	(201, 201)	0.28	0.28	0.75
15	20	True	j	j	0.4860396879957989	1	-35.0	-30.0	5.0	NW	40	(201, 201)	0.28	0.28	0.75
15	20	True	f	j	0.4663606730027823	0	-35.0	-36.0	-1.0	SE	40	(201, 201)	0.28	0.28	0.75
15	20	True	f	f	0.7065973419958027	1	-35.0	-40.0	-5.0	SE	40	(201, 201)	0.28	0.28	0.75
15	20	True	f	f	0.4521773230080725	1	-35.0	-36.0	-1.0	SE	40	(201, 201)	0.28	0.28	0.75
15	20	True	f	f	0.7168514799996046	1	-35.0	-36.0	-1.0	NW	40	(201, 201)	0.28	0.28	0.75
15	20	True	j	j	1.1086677419953048	1	-35.0	-34.0	1.0	SE	40	(201, 201)	0.28	0.28	0.75
15	20	True	j	j	0.6357121420005569	1	-35.0	-34.0	1.0	NW	40	(201, 201)	0.28	0.28	0.75
15	20	True	f	f	0.6897857279982418	1	-35.0	-36.0	-1.0	SE	40	(201, 201)	0.28	0.28	0.75
15	20	True	j	j	0.3266394880047301	1	-35.0	-34.0	1.0	SE	40	(201, 201)	0.28	0.28	0.75
15	20	True	f	j	0.0971409979974851	0	-35.0	-36.0	-1.0	SE	40	(201, 201)	0.28	0.28	0.75
15	20	True	f	f	0.5946654129948001	1	-35.0	-40.0	-5.0	SE	40	(201, 201)	0.28	0.28	0.75
15	20	True	j	j	0.1173947140050586	1	-35.0	-34.0	1.0	SE	40	(201, 201)	0.28	0.28	0.75
15	20	True	j	j	0.6141484419931658	1	-35.0	-34.0	1.0	NW	40	(201, 201)	0.28	0.28	0.75
15	20	True	j	f	0.6983058500045445	0	-35.0	-34.0	1.0	SE	40	(201, 201)	0.28	0.28	0.75
15	20	True	j	j	0.503293241999927	1	-35.0	-30.0	5.0	SE	40	(201, 201)	0.28	0.28	0.75
15	20	True	j	j	0.5228899159992579	1	-35.0	-34.0	1.0	NW	40	(201, 201)	0.28	0.28	0.75
15	20	True	f	j	0.8934247830038657	0	-35.0	-36.0	-1.0	SE	40	(201, 201)	0.28	0.28	0.75
15	20	True	f	f	0.7176978649949888	1	-35.0	-40.0	-5.0	SE	40	(201, 201)	0.28	0.28	0.75
15	20	True	f	j	0.0673834909975994	0	-35.0	-40.0	-5.0	SE	40	(201, 201)	0.28	0.28	0.75
15	20	True	f	f	1.879000323999208	1	-35.0	-36.0	-1.0	SE	40	(201, 201)	0.28	0.28	0.75
15	20	True	j	f	0.061646443005884	0	-35.0	-34.0	1.0	NW	40	(201, 201)	0.28	0.28	0.75
15	20	True	f	f	0.4373211899946909	1	-35.0	-36.0	-1.0	NW	40	(201, 201)	0.28	0.28	0.75
15	20	True	j	j	0.039888418992632	1	-35.0	-30.0	5.0	SE	40	(201, 201)	0.28	0.28	0.75
15	20	True	f	f	0.1701508099940838	1	-35.0	-40.0	-5.0	SE	40	(201, 201)	0.28	0.28	0.75
15	20	True	f	f	0.6237917060061591	1	-35.0	-40.0	-5.0	SE	40	(201, 201)	0.28	0.28	0.75
15	20	True	j	j	0.082256199006224	1	-35.0	-34.0	1.0	SE	40	(201, 201)	0.28	0.28	0.75
15	20	True	f	f	0.5095954869902926	1	-35.0	-40.0	-5.0	SE	40	(201, 201)	0.28	0.28	0.75
15	20	True	f	j	0.200256102005369	0	-35.0	-36.0	-1.0	SE	40	(201, 201)	0.28	0.28	0.75
15	20	True	j	j	0.1895401980000315	1	-35.0	-30.0	5.0	NW	40	(201, 201)	0.28	0.28	0.75
15	20	True	j	j	0.1083211260120151	1	-35.0	-34.0	1.0	NW	40	(201, 201)	0.28	0.28	0.75
15	20	True	f	f	0.0768908669997472	1	-35.0	-40.0	-5.0	SE	40	(201, 201)	0.28	0.28	0.75
15	20	True	j	j	0.0417046750080771	1	-35.0	-30.0	5.0	NW	40	(201, 201)	0.28	0.28	0.75
15	20	True	j	f	0.3230967160052387	0	-35.0	-34.0	1.0	SE	40	(201, 201)	0.28	0.28	0.75
15	20	True	j	j	0.3446926449978491	1	-35.0	-30.0	5.0	NW	40	(201, 201)	0.28	0.28	0.75
15	20	True	f	f	0.5534420430049067	1	-35.0	-40.0	-5.0	SE	40	(201, 201)	0.28	0.28	0.75
15	20	True	j	j	0.0803834219987038	1	-35.0	-30.0	5.0	NW	40	(201, 201)	0.28	0.28	0.75
15	20	True	j	f	0.8334864450007444	0	-35.0	-30.0	5.0	SE	40	(201, 201)	0.28	0.28	0.75
15	20	True	f	j	0.0967208860092796	0	-35.0	-36.0	-1.0	SE	40	(201, 201)	0.28	0.28	0.75
15	20	True	j	j	0.3300160729995696	1	-35.0	-30.0	5.0	SE	40	(201, 201)	0.28	0.28	0.75
15	20	True	f	f	0.2425988250033697	1	-35.0	-36.0	-1.0	SE	40	(201, 201)	0.28	0.28	0.75
15	20	True	j	f	0.1143123749934602	0	-35.0	-34.0	1.0	NW	40	(201, 201)	0.28	0.28	0.75
15	20	True	f	j	0.2006311409932095	0	-35.0	-36.0	-1.0	NW	40	(201, 201)	0.28	0.28	0.75
15	20	True	f	f	0.3762622810027096	1	-35.0	-40.0	-5.0	SE	40	(201, 201)	0.28	0.28	0.75
15	20	True	f	f	0.5927985059970524	1	-35.0	-40.0	-5.0	SE	40	(201, 201)	0.28	0.28	0.75
15	20	True	j	j	0.0468880940024973	1	-35.0	-30.0	5.0	SE	40	(201, 201)	0.28	0.28	0.75
15	20	True	j	j	0.1928657879907405	1	-35.0	-30.0	5.0	SE	40	(201, 201)	0.28	0.28	0.75
15	20	True	f	f	0.408678110994515	1	-35.0	-40.0	-5.0	NW	40	(201, 201)	0.28	0.28	0.75
15	20	True	f	f	0.0970218540023779	1	-35.0	-40.0	-5.0	SE	40	(201, 201)	0.28	0.28	0.75
15	20	True	j	f	0.1665276590065332	0	-35.0	-34.0	1.0	NW	40	(201, 201)	0.28	0.28	0.75
15	20	True	j	f	0.2195713039982365	0	-35.0	-30.0	5.0	SE	40	(201, 201)	0.28	0.28	0.75
15	20	True	f	f	0.4984142620087368	1	-35.0	-36.0	-1.0	NW	40	(201, 201)	0.28	0.28	0.75
15	20	True	j	j	0.4731954379967646	1	-35.0	-30.0	5.0	SE	40	(201, 201)	0.28	0.28	0.75
15	20	True	j	j	0.38572341199324	1	-35.0	-34.0	1.0	SE	40	(201, 201)	0.28	0.28	0.75
15	20	True	j	j	0.3188213410030585	1	-35.0	-30.0	5.0	SE	40	(201, 201)	0.28	0.28	0.75
15	20	True	j	j	0.1999769919930258	1	-35.0	-30.0	5.0	NW	40	(201, 201)	0.28	0.28	0.75
15	20	True	j	j	0.3841464760043891	1	-35.0	-30.0	5.0	SE	40	(201, 201)	0.28	0.28	0.75
15	20	True	f	j	0.1072742120013572	0	-35.0	-40.0	-5.0	NW	40	(201, 201)	0.28	0.28	0.75
15	20	True	j	j	0.4869732559891417	1	-35.0	-34.0	1.0	SE	40	(201, 201)	0.28	0.28	0.75
15	20	True	j	f	0.2778773339960025	0	-35.0	-34.0	1.0	NW	40	(201, 201)	0.28	0.28	0.75
15	20	True	j	j	0.6544429789937567	1	-35.0	-30.0	5.0	SE	40	(201, 201)	0.28	0.28	0.75
15	20	True	f	j	0.3964547500072513	0	-35.0	-36.0	-1.0	SE	40	(201, 201)	0.28	0.28	0.75
15	20	True	f	j	0.1980024850054178	0	-35.0	-40.0	-5.0	SE	40	(201, 201)	0.28	0.28	0.75
15	20	True	j	f	0.3656112720054807	0	-35.0	-30.0	5.0	NW	40	(201, 201)	0.28	0.28	0.75
15	20	True	f	f	0.0435502149921376	1	-35.0	-36.0	-1.0	SE	40	(201, 201)	0.28	0.28	0.75
15	20	True	f	f	0.3385064989997772	1	-35.0	-36.0	-1.0	SE	40	(201, 201)	0.28	0.28	0.75
15	20	True	j	j	0.0057013259938685	1	-35.0	-30.0	5.0	SE	40	(201, 201)	0.28	0.28	0.75
15	20	True	f	f	0.3417453180009033	1	-35.0	-36.0	-1.0	SE	40	(201, 201)	0.28	0.28	0.75
15	20	True	f	f	0.2210231990029569	1	-35.0	-40.0	-5.0	SE	40	(201, 201)	0.28	0.28	0.75
15	20	True	f	f	0.874763643994811	1	-35.0	-40.0	-5.0	SE	40	(201, 201)	0.28	0.28	0.75
15	20	True	f	f	0.9082549289887538	1	-35.0	-36.0	-1.0	NW	40	(201, 201)	0.28	0.28	0.75
15	20	True	f	f	0.4718733469926519	1	-35.0	-40.0	-5.0	NW	40	(201, 201)	0.28	0.28	0.75
15	20	True	f	j	0.8166134070052067	0	-35.0	-36.0	-1.0	SE	40	(201, 201)	0.28	0.28	0.75
15	20	True	j	f	1.296793488989351	0	-35.0	-30.0	5.0	NW	40	(201, 201)	0.28	0.28	0.75
15	20	True	j	j	0.3002168749953853	1	-35.0	-34.0	1.0	SE	40	(201, 201)	0.28	0.28	0.75
15	20	True	f	f	0.9487314759899164	1	-35.0	-36.0	-1.0	NW	40	(201, 201)	0.28	0.28	0.75
15	20	True	f	f	0.6657173089915887	1	-35.0	-36.0	-1.0	NW	40	(201, 201)	0.28	0.28	0.75
15	20	True	j	f	1.2380135919956956	0	-35.0	-30.0	5.0	SE	40	(201, 201)	0.28	0.28	0.75
15	20	True	f	j	0.9517285579931922	0	-35.0	-36.0	-1.0	SE	40	(201, 201)	0.28	0.28	0.75
15	20	True	f	j	0.0465755430050194	0	-35.0	-36.0	-1.0	SE	40	(201, 201)	0.28	0.28	0.75
15	20	True	f	f	0.4024678509886144	1	-35.0	-40.0	-5.0	SE	40	(201, 201)	0.28	0.28	0.75
15	20	True	j	j	0.065526428996236	1	-35.0	-30.0	5.0	NW	40	(201, 201)	0.28	0.28	0.75
15	20	True	f	f	0.0476239259878639	1	-35.0	-40.0	-5.0	NW	40	(201, 201)	0.28	0.28	0.75
15	20	True	f	j	0.4120429150061682	0	-35.0	-36.0	-1.0	NW	40	(201, 201)	0.28	0.28	0.75
15	20	True	j	j	0.2200033900007838	1	-35.0	-34.0	1.0	NW	40	(201, 201)	0.28	0.28	0.75
15	20	True	j	f	0.0975690969935385	0	-35.0	-34.0	1.0	NW	40	(201, 201)	0.28	0.28	0.75
15	20	True	j	j	0.5684917579928879	1	-35.0	-34.0	1.0	NW	40	(201, 201)	0.28	0.28	0.75
15	20	True	j	j	0.652761097997427	1	-35.0	-34.0	1.0	SE	40	(201, 201)	0.28	0.28	0.75
15	20	True	j	j	0.6590175979945343	1	-35.0	-30.0	5.0	SE	40	(201, 201)	0.28	0.28	0.75
15	20	True	f	j	0.6900548959965818	0	-35.0	-36.0	-1.0	NW	40	(201, 201)	0.28	0.28	0.75
15	20	True	j	j	0.8357977959967684	1	-35.0	-30.0	5.0	SE	40	(201, 201)	0.28	0.28	0.75
15	20	True	f	f	0.5075387230026536	1	-35.0	-36.0	-1.0	NW	40	(201, 201)	0.28	0.28	0.75
15	20	True	f	f	0.9110597719991348	1	-35.0	-40.0	-5.0	SE	40	(201, 201)	0.28	0.28	0.75
15	20	True	f	f	0.6732220300036715	1	-35.0	-40.0	-5.0	NW	40	(201, 201)	0.28	0.28	0.75
15	20	True	j	f	0.9287357589928432	0	-35.0	-30.0	5.0	NW	40	(201, 201)	0.28	0.28	0.75
15	20	True	j	j	0.3511444019968621	1	-35.0	-30.0	5.0	SE	40	(201, 201)	0.28	0.28	0.75
15	20	True	f	f	0.3734830600005807	1	-35.0	-40.0	-5.0	NW	40	(201, 201)	0.28	0.28	0.75
15	20	True	f	f	0.7929968850075966	1	-35.0	-40.0	-5.0	NW	40	(201, 201)	0.28	0.28	0.75
15	20	True	j	j	0.4091419719916302	1	-35.0	-30.0	5.0	SE	40	(201, 201)	0.28	0.28	0.75
15	20	True	j	f	0.5155384059908101	0	-35.0	-34.0	1.0	NW	40	(201, 201)	0.28	0.28	0.75
15	20	True	f	f	0.3477457410044735	1	-35.0	-36.0	-1.0	SE	40	(201, 201)	0.28	0.28	0.75
15	20	True	f	f	0.4092231249960605	1	-35.0	-36.0	-1.0	NW	40	(201, 201)	0.28	0.28	0.75
15	20	True	f	f	0.5679671660036547	1	-35.0	-40.0	-5.0	NW	40	(201, 201)	0.28	0.28	0.75
15	20	True	j	j	0.1317349330056458	1	-35.0	-30.0	5.0	SE	40	(201, 201)	0.28	0.28	0.75
15	20	True	j	j	0.1107987959985621	1	-35.0	-30.0	5.0	NW	40	(201, 201)	0.28	0.28	0.75
15	20	True	j	f	0.2244648350024363	0	-35.0	-30.0	5.0	SE	40	(201, 201)	0.28	0.28	0.75
15	20	True	j	f	0.2785809939960018	0	-35.0	-30.0	5.0	SE	40	(201, 201)	0.28	0.28	0.75
15	20	True	j	j	0.3920958459930261	1	-35.0	-30.0	5.0	SE	40	(201, 201)	0.28	0.28	0.75
15	20	True	f	f	0.4574939629965229	1	-35.0	-36.0	-1.0	SE	40	(201, 201)	0.28	0.28	0.75
15	20	True	f	f	0.6232030700048199	1	-35.0	-40.0	-5.0	NW	40	(201, 201)	0.28	0.28	0.75
15	20	True	f	f	0.2700328799983253	1	-35.0	-40.0	-5.0	NW	40	(201, 201)	0.28	0.28	0.75
15	20	True	j	j	0.1360143989877542	1	-35.0	-34.0	1.0	SE	40	(201, 201)	0.28	0.28	0.75
15	20	True	j	j	0.1830754880065797	1	-35.0	-30.0	5.0	NW	40	(201, 201)	0.28	0.28	0.75
15	20	True	f	f	0.6651520120067289	1	-35.0	-40.0	-5.0	NW	40	(201, 201)	0.28	0.28	0.75
15	20	True	j	j	0.0487773079948965	1	-35.0	-30.0	5.0	SE	40	(201, 201)	0.28	0.28	0.75
15	20	True	j	f	0.3137017549888696	0	-35.0	-34.0	1.0	NW	40	(201, 201)	0.28	0.28	0.75
15	20	True	f	f	0.0604575629986356	1	-35.0	-36.0	-1.0	NW	40	(201, 201)	0.28	0.28	0.75
15	20	True	j	j	0.3661549929965986	1	-35.0	-30.0	5.0	NW	40	(201, 201)	0.28	0.28	0.75
15	20	True	f	f	0.3816711149993352	1	-35.0	-36.0	-1.0	SE	40	(201, 201)	0.28	0.28	0.75
15	20	True	f	f	0.0838447860005544	1	-35.0	-40.0	-5.0	NW	40	(201, 201)	0.28	0.28	0.75
15	20	True	f	f	0.0362839820008957	1	-35.0	-40.0	-5.0	SE	40	(201, 201)	0.28	0.28	0.75
15	20	True	j	j	0.2263912500056903	1	-35.0	-30.0	5.0	NW	40	(201, 201)	0.28	0.28	0.75
15	20	True	f	j	0.0279510820109862	0	-35.0	-36.0	-1.0	SE	40	(201, 201)	0.28	0.28	0.75
15	20	True	j	f	0.0884566680033458	0	-35.0	-30.0	5.0	NW	40	(201, 201)	0.28	0.28	0.75
15	20	True	f	f	0.3167385669948999	1	-35.0	-40.0	-5.0	NW	40	(201, 201)	0.28	0.28	0.75
15	20	True	j	f	0.2758853900013491	0	-35.0	-30.0	5.0	NW	40	(201, 201)	0.28	0.28	0.75
15	20	True	f	f	0.2678287460003048	1	-35.0	-40.0	-5.0	SE	40	(201, 201)	0.28	0.28	0.75
15	20	True	j	j	0.0810136820073239	1	-35.0	-34.0	1.0	SE	40	(201, 201)	0.28	0.28	0.75
15	20	True	f	f	0.4040989200002514	1	-35.0	-36.0	-1.0	SE	40	(201, 201)	0.28	0.28	0.75
15	20	True	j	f	0.2269139400013955	0	-35.0	-34.0	1.0	NW	40	(201, 201)	0.28	0.28	0.75
15	20	True	f	f	0.3350778729945887	1	-35.0	-40.0	-5.0	SE	40	(201, 201)	0.28	0.28	0.75
15	20	True	f	f	0.4095591710065491	1	-35.0	-36.0	-1.0	SE	40	(201, 201)	0.28	0.28	0.75
15	20	True	f	f	0.2060196679958608	1	-35.0	-40.0	-5.0	SE	40	(201, 201)	0.28	0.28	0.75
15	20	True	f	f	0.0504424259997904	1	-35.0	-36.0	-1.0	NW	40	(201, 201)	0.28	0.28	0.75
15	20	True	j	f	0.3789893729990581	0	-35.0	-30.0	5.0	NW	40	(201, 201)	0.28	0.28	0.75
15	20	True	j	f	0.32183108299796	0	-35.0	-34.0	1.0	NW	40	(201, 201)	0.28	0.28	0.75
15	20	True	f	f	0.2102000110025983	1	-35.0	-36.0	-1.0	SE	40	(201, 201)	0.28	0.28	0.75
15	20	True	f	f	0.375159215007443	1	-35.0	-40.0	-5.0	NW	40	(201, 201)	0.28	0.28	0.75
15	20	True	j	j	0.6693605679902248	1	-35.0	-30.0	5.0	SE	40	(201, 201)	0.28	0.28	0.75
15	20	True	j	j	0.1878349170001456	1	-35.0	-34.0	1.0	SE	40	(201, 201)	0.28	0.28	0.75
15	20	True	j	j	0.4260231069929432	1	-35.0	-30.0	5.0	SE	40	(201, 201)	0.28	0.28	0.75
15	20	True	j	j	0.4208152609935496	1	-35.0	-34.0	1.0	NW	40	(201, 201)	0.28	0.28	0.75
15	20	True	j	f	0.150032438992639	0	-35.0	-30.0	5.0	NW	40	(201, 201)	0.28	0.28	0.75
15	20	True	f	f	0.3423341119923861	1	-35.0	-36.0	-1.0	NW	40	(201, 201)	0.28	0.28	0.75
15	20	True	j	f	0.5232609349914128	0	-35.0	-34.0	1.0	NW	40	(201, 201)	0.28	0.28	0.75
15	20	True	f	f	0.3475200240063714	1	-35.0	-40.0	-5.0	SE	40	(201, 201)	0.28	0.28	0.75
15	20	True	f	f	0.1777306659932946	1	-35.0	-40.0	-5.0	NW	40	(201, 201)	0.28	0.28	0.75
15	20	True	j	f	0.4211878360074479	0	-35.0	-34.0	1.0	NW	40	(201, 201)	0.28	0.28	0.75
15	20	True	j	f	0.0548534289991948	0	-35.0	-34.0	1.0	NW	40	(201, 201)	0.28	0.28	0.75
15	20	True	j	j	0.1303001359920017	1	-35.0	-34.0	1.0	SE	40	(201, 201)	0.28	0.28	0.75
15	20	True	j	f	0.3488996969972504	0	-35.0	-34.0	1.0	NW	40	(201, 201)	0.28	0.28	0.75
15	20	True	f	j	0.2550684899906628	0	-35.0	-36.0	-1.0	SE	40	(201, 201)	0.28	0.28	0.75
15	20	True	f	f	0.905787963012699	1	-35.0	-40.0	-5.0	NW	40	(201, 201)	0.28	0.28	0.75
15	20	True	j	f	0.6478291200037347	0	-35.0	-34.0	1.0	NW	40	(201, 201)	0.28	0.28	0.75
15	20	True	f	f	0.2777271609957097	1	-35.0	-40.0	-5.0	NW	40	(201, 201)	0.28	0.28	0.75
15	20	True	f	f	0.6412234830058878	1	-35.0	-40.0	-5.0	NW	40	(201, 201)	0.28	0.28	0.75
15	20	True	j	j	0.0851847360027022	1	-35.0	-34.0	1.0	NW	40	(201, 201)	0.28	0.28	0.75
15	20	True	j	f	0.0989515140099683	0	-35.0	-34.0	1.0	NW	40	(201, 201)	0.28	0.28	0.75
15	20	True	f	f	0.4627898280014051	1	-35.0	-40.0	-5.0	SE	40	(201, 201)	0.28	0.28	0.75
15	20	True	f	f	0.285491175003699	1	-35.0	-40.0	-5.0	NW	40	(201, 201)	0.28	0.28	0.75
15	20	True	j	j	0.3949538989982102	1	-35.0	-34.0	1.0	NW	40	(201, 201)	0.28	0.28	0.75
15	20	True	j	j	0.7030294829892227	1	-35.0	-34.0	1.0	NW	40	(201, 201)	0.28	0.28	0.75
15	20	True	f	j	0.1775968470028601	0	-35.0	-36.0	-1.0	NW	40	(201, 201)	0.28	0.28	0.75
15	20	True	j	j	0.4846968199999537	1	-35.0	-34.0	1.0	NW	40	(201, 201)	0.28	0.28	0.75
15	20	True	j	j	0.632975020998856	1	-35.0	-34.0	1.0	NW	40	(201, 201)	0.28	0.28	0.75
15	20	True	j	f	0.6830022770009236	0	-35.0	-34.0	1.0	NW	40	(201, 201)	0.28	0.28	0.75
15	20	True	j	j	0.134813035998377	1	-35.0	-34.0	1.0	SE	40	(201, 201)	0.28	0.28	0.75
15	20	True	f	j	0.4377971880021505	0	-35.0	-36.0	-1.0	SE	40	(201, 201)	0.28	0.28	0.75
15	20	True	j	f	0.0430988590087508	0	-35.0	-30.0	5.0	NW	40	(201, 201)	0.28	0.28	0.75
15	20	True	j	f	0.4274541530030546	0	-35.0	-34.0	1.0	NW	40	(201, 201)	0.28	0.28	0.75
15	20	True	j	j	0.3751033110020216	1	-35.0	-34.0	1.0	NW	40	(201, 201)	0.28	0.28	0.75
15	20	True	f	f	0.2824381109967362	1	-35.0	-36.0	-1.0	SE	40	(201, 201)	0.28	0.28	0.75
15	20	True	j	j	1.064387774997158	1	-35.0	-34.0	1.0	NW	40	(201, 201)	0.28	0.28	0.75
15	20	True	f	f	0.2702496770070866	1	-35.0	-40.0	-5.0	NW	40	(201, 201)	0.28	0.28	0.75
15	20	True	j	j	0.4015741590119432	1	-35.0	-30.0	5.0	NW	40	(201, 201)	0.28	0.28	0.75
15	20	True	f	f	0.2867726300028153	1	-35.0	-40.0	-5.0	NW	40	(201, 201)	0.28	0.28	0.75
15	20	True	f	f	0.5581565710017458	1	-35.0	-40.0	-5.0	NW	40	(201, 201)	0.28	0.28	0.75
