# Supplementary material for: The curriculum effect in visual learning: The role of readout dimensionality
Source: PLoS Comput Biol. 2026 Jul 24;22(7):e1014553. doi: 10.1371/journal.pcbi.1014553 (PMC13432104; doi:10.1371/journal.pcbi.1014553)
Supplement: S1 Data — (ZIP) [file pcbi.1014553.s009.zip › Data_Final_for_Repository/Shuffled_subjects/Additional_15/Subject015/20250710_Subject015_SHUFFLED_Day_2.csv]

Participant ID	Age	Train	Correct Response	Response	Response time (s)	Correct	Reference Angle (deg)	Orientation (deg)	Angle Separation (deg)	Corner	Viewing Distance (cm)	Stimulus Size (px)	Fixation Time	Probe Time	Cue Time
15	20	True	j	j	0.4950253839924698	1	-35.0	-30.0	5.0	NW	40	(201, 201)	0.28	0.28	0.75
15	20	True	j	j	0.5275842109986115	1	-35.0	-34.0	1.0	SE	40	(201, 201)	0.28	0.28	0.75
15	20	True	f	f	1.0008942330023274	1	-35.0	-36.0	-1.0	NW	40	(201, 201)	0.28	0.28	0.75
15	20	True	j	f	0.6763746180076851	0	-35.0	-30.0	5.0	NW	40	(201, 201)	0.28	0.28	0.75
15	20	True	j	f	0.4738037789938971	0	-35.0	-30.0	5.0	NW	40	(201, 201)	0.28	0.28	0.75
15	20	True	f	f	0.9795289330068044	1	-35.0	-40.0	-5.0	NW	40	(201, 201)	0.28	0.28	0.75
15	20	True	j	f	0.8149093749962049	0	-35.0	-34.0	1.0	SE	40	(201, 201)	0.28	0.28	0.75
15	20	True	j	j	0.569439892002265	1	-35.0	-34.0	1.0	SE	40	(201, 201)	0.28	0.28	0.75
15	20	True	f	f	0.7519834310078295	1	-35.0	-40.0	-5.0	SE	40	(201, 201)	0.28	0.28	0.75
15	20	True	j	j	0.647302949000732	1	-35.0	-30.0	5.0	NW	40	(201, 201)	0.28	0.28	0.75
15	20	True	j	j	0.8172791260003578	1	-35.0	-34.0	1.0	SE	40	(201, 201)	0.28	0.28	0.75
15	20	True	j	f	0.5417946439993102	0	-35.0	-30.0	5.0	NW	40	(201, 201)	0.28	0.28	0.75
15	20	True	f	f	0.2800140869949246	1	-35.0	-36.0	-1.0	SE	40	(201, 201)	0.28	0.28	0.75
15	20	True	j	j	0.420308822998777	1	-35.0	-30.0	5.0	SE	40	(201, 201)	0.28	0.28	0.75
15	20	True	j	j	0.2655286099907243	1	-35.0	-34.0	1.0	SE	40	(201, 201)	0.28	0.28	0.75
15	20	True	f	f	0.3923747890075901	1	-35.0	-40.0	-5.0	SE	40	(201, 201)	0.28	0.28	0.75
15	20	True	f	f	0.3117198839900084	1	-35.0	-40.0	-5.0	SE	40	(201, 201)	0.28	0.28	0.75
15	20	True	f	j	0.2946002170065185	0	-35.0	-36.0	-1.0	NW	40	(201, 201)	0.28	0.28	0.75
15	20	True	f	f	0.3431707799900323	1	-35.0	-36.0	-1.0	SE	40	(201, 201)	0.28	0.28	0.75
15	20	True	j	j	0.3810726740048267	1	-35.0	-34.0	1.0	SE	40	(201, 201)	0.28	0.28	0.75
15	20	True	j	f	0.209410117007792	0	-35.0	-34.0	1.0	NW	40	(201, 201)	0.28	0.28	0.75
15	20	True	j	j	0.2008834270091029	1	-35.0	-34.0	1.0	SE	40	(201, 201)	0.28	0.28	0.75
15	20	True	j	j	0.4642282340064412	1	-35.0	-30.0	5.0	NW	40	(201, 201)	0.28	0.28	0.75
15	20	True	j	f	0.1801318689977051	0	-35.0	-30.0	5.0	NW	40	(201, 201)	0.28	0.28	0.75
15	20	True	j	j	0.36333569099952	1	-35.0	-34.0	1.0	SE	40	(201, 201)	0.28	0.28	0.75
15	20	True	j	j	0.0449528509925585	1	-35.0	-34.0	1.0	SE	40	(201, 201)	0.28	0.28	0.75
15	20	True	f	f	0.2833043880091281	1	-35.0	-40.0	-5.0	SE	40	(201, 201)	0.28	0.28	0.75
15	20	True	j	j	0.2979162999981781	1	-35.0	-30.0	5.0	SE	40	(201, 201)	0.28	0.28	0.75
15	20	True	j	f	0.6413744320016121	0	-35.0	-34.0	1.0	NW	40	(201, 201)	0.28	0.28	0.75
15	20	True	j	j	0.1751367719989502	1	-35.0	-34.0	1.0	SE	40	(201, 201)	0.28	0.28	0.75
15	20	True	f	f	0.3604841710039181	1	-35.0	-40.0	-5.0	NW	40	(201, 201)	0.28	0.28	0.75
15	20	True	f	f	0.3748576459911419	1	-35.0	-40.0	-5.0	NW	40	(201, 201)	0.28	0.28	0.75
15	20	True	j	j	0.5779119880025974	1	-35.0	-34.0	1.0	SE	40	(201, 201)	0.28	0.28	0.75
15	20	True	f	f	0.0837075449962867	1	-35.0	-36.0	-1.0	NW	40	(201, 201)	0.28	0.28	0.75
15	20	True	j	f	0.3402520249946974	0	-35.0	-34.0	1.0	NW	40	(201, 201)	0.28	0.28	0.75
15	20	True	j	j	0.2152981230028672	1	-35.0	-30.0	5.0	SE	40	(201, 201)	0.28	0.28	0.75
15	20	True	j	j	0.2532527790026506	1	-35.0	-30.0	5.0	NW	40	(201, 201)	0.28	0.28	0.75
15	20	True	j	f	0.2804431130061857	0	-35.0	-34.0	1.0	NW	40	(201, 201)	0.28	0.28	0.75
15	20	True	f	f	0.4582488620071672	1	-35.0	-40.0	-5.0	NW	40	(201, 201)	0.28	0.28	0.75
15	20	True	f	j	0.0875255800056038	0	-35.0	-40.0	-5.0	SE	40	(201, 201)	0.28	0.28	0.75
15	20	True	j	j	0.2770483850035816	1	-35.0	-30.0	5.0	NW	40	(201, 201)	0.28	0.28	0.75
15	20	True	f	f	0.4498644699924625	1	-35.0	-40.0	-5.0	NW	40	(201, 201)	0.28	0.28	0.75
15	20	True	j	j	0.3635893789905822	1	-35.0	-30.0	5.0	SE	40	(201, 201)	0.28	0.28	0.75
15	20	True	j	j	0.0289610409963643	1	-35.0	-30.0	5.0	SE	40	(201, 201)	0.28	0.28	0.75
15	20	True	j	f	0.0989346089918399	0	-35.0	-34.0	1.0	SE	40	(201, 201)	0.28	0.28	0.75
15	20	True	f	f	0.1747323930030688	1	-35.0	-36.0	-1.0	NW	40	(201, 201)	0.28	0.28	0.75
15	20	True	f	f	0.4810306120052701	1	-35.0	-40.0	-5.0	NW	40	(201, 201)	0.28	0.28	0.75
15	20	True	f	f	0.0739810990053229	1	-35.0	-36.0	-1.0	SE	40	(201, 201)	0.28	0.28	0.75
15	20	True	j	f	0.3663428019935963	0	-35.0	-34.0	1.0	NW	40	(201, 201)	0.28	0.28	0.75
15	20	True	j	j	0.3362263009912567	1	-35.0	-34.0	1.0	NW	40	(201, 201)	0.28	0.28	0.75
15	20	True	f	f	0.3891224490071181	1	-35.0	-40.0	-5.0	NW	40	(201, 201)	0.28	0.28	0.75
15	20	True	j	f	0.0975422250048723	0	-35.0	-34.0	1.0	SE	40	(201, 201)	0.28	0.28	0.75
15	20	True	j	f	0.4434773140092147	0	-35.0	-34.0	1.0	NW	40	(201, 201)	0.28	0.28	0.75
15	20	True	j	j	0.298867710007471	1	-35.0	-34.0	1.0	SE	40	(201, 201)	0.28	0.28	0.75
15	20	True	f	f	0.195074036004371	1	-35.0	-40.0	-5.0	NW	40	(201, 201)	0.28	0.28	0.75
15	20	True	f	f	0.3015407039929414	1	-35.0	-36.0	-1.0	SE	40	(201, 201)	0.28	0.28	0.75
15	20	True	j	j	0.0046525350044248	1	-35.0	-34.0	1.0	SE	40	(201, 201)	0.28	0.28	0.75
15	20	True	f	f	0.0804930960002821	1	-35.0	-40.0	-5.0	SE	40	(201, 201)	0.28	0.28	0.75
15	20	True	j	f	0.354618354991544	0	-35.0	-30.0	5.0	NW	40	(201, 201)	0.28	0.28	0.75
15	20	True	j	j	0.5447428849874996	1	-35.0	-34.0	1.0	NW	40	(201, 201)	0.28	0.28	0.75
15	20	True	f	f	0.075100136004039	1	-35.0	-36.0	-1.0	NW	40	(201, 201)	0.28	0.28	0.75
15	20	True	j	f	0.210618846991565	0	-35.0	-34.0	1.0	SE	40	(201, 201)	0.28	0.28	0.75
15	20	True	f	f	0.3285477669996908	1	-35.0	-40.0	-5.0	SE	40	(201, 201)	0.28	0.28	0.75
15	20	True	f	f	0.3156400540028699	1	-35.0	-40.0	-5.0	NW	40	(201, 201)	0.28	0.28	0.75
15	20	True	f	j	0.3986535790027119	0	-35.0	-36.0	-1.0	SE	40	(201, 201)	0.28	0.28	0.75
15	20	True	j	j	0.1579072960012126	1	-35.0	-30.0	5.0	NW	40	(201, 201)	0.28	0.28	0.75
15	20	True	j	j	0.1745297130109975	1	-35.0	-30.0	5.0	NW	40	(201, 201)	0.28	0.28	0.75
15	20	True	f	j	0.3412524099985603	0	-35.0	-36.0	-1.0	SE	40	(201, 201)	0.28	0.28	0.75
15	20	True	j	j	0.3982983869937015	1	-35.0	-30.0	5.0	SE	40	(201, 201)	0.28	0.28	0.75
15	20	True	f	f	0.8912021349970018	1	-35.0	-36.0	-1.0	NW	40	(201, 201)	0.28	0.28	0.75
15	20	True	j	f	0.2484656180022284	0	-35.0	-34.0	1.0	NW	40	(201, 201)	0.28	0.28	0.75
15	20	True	j	j	0.1441408539976691	1	-35.0	-34.0	1.0	SE	40	(201, 201)	0.28	0.28	0.75
15	20	True	j	j	0.2450575359980575	1	-35.0	-30.0	5.0	NW	40	(201, 201)	0.28	0.28	0.75
15	20	True	j	j	0.004192577995127	1	-35.0	-30.0	5.0	SE	40	(201, 201)	0.28	0.28	0.75
15	20	True	f	f	0.2124502200022107	1	-35.0	-40.0	-5.0	SE	40	(201, 201)	0.28	0.28	0.75
15	20	True	j	j	3.1201504140044563	1	-35.0	-30.0	5.0	NW	40	(201, 201)	0.28	0.28	0.75
15	20	True	j	j	0.2145123689988395	1	-35.0	-30.0	5.0	SE	40	(201, 201)	0.28	0.28	0.75
15	20	True	f	f	0.0560513089876621	1	-35.0	-36.0	-1.0	SE	40	(201, 201)	0.28	0.28	0.75
15	20	True	f	f	0.2650191809952957	1	-35.0	-40.0	-5.0	NW	40	(201, 201)	0.28	0.28	0.75
15	20	True	j	j	0.2392457949899835	1	-35.0	-30.0	5.0	NW	40	(201, 201)	0.28	0.28	0.75
15	20	True	f	f	0.1517669570021098	1	-35.0	-40.0	-5.0	NW	40	(201, 201)	0.28	0.28	0.75
15	20	True	j	j	0.1520792329974938	1	-35.0	-30.0	5.0	SE	40	(201, 201)	0.28	0.28	0.75
15	20	True	j	j	0.0066260019957553	1	-35.0	-30.0	5.0	SE	40	(201, 201)	0.28	0.28	0.75
15	20	True	j	f	0.3043104200041853	0	-35.0	-30.0	5.0	SE	40	(201, 201)	0.28	0.28	0.75
15	20	True	f	f	0.1572948659886606	1	-35.0	-36.0	-1.0	NW	40	(201, 201)	0.28	0.28	0.75
15	20	True	j	f	0.3759602350037312	0	-35.0	-34.0	1.0	SE	40	(201, 201)	0.28	0.28	0.75
15	20	True	j	j	0.1709293410094687	1	-35.0	-30.0	5.0	SE	40	(201, 201)	0.28	0.28	0.75
15	20	True	j	j	0.1742581669968785	1	-35.0	-34.0	1.0	SE	40	(201, 201)	0.28	0.28	0.75
15	20	True	f	f	0.2060836140008177	1	-35.0	-36.0	-1.0	NW	40	(201, 201)	0.28	0.28	0.75
15	20	True	j	j	0.1460051239992026	1	-35.0	-30.0	5.0	SE	40	(201, 201)	0.28	0.28	0.75
15	20	True	f	f	0.27668105099292	1	-35.0	-40.0	-5.0	NW	40	(201, 201)	0.28	0.28	0.75
15	20	True	j	j	0.1247166110115358	1	-35.0	-30.0	5.0	SE	40	(201, 201)	0.28	0.28	0.75
15	20	True	j	f	0.3935147939919261	0	-35.0	-34.0	1.0	SE	40	(201, 201)	0.28	0.28	0.75
15	20	True	f	f	0.2872303390031447	1	-35.0	-40.0	-5.0	NW	40	(201, 201)	0.28	0.28	0.75
15	20	True	j	f	0.5860984190076124	0	-35.0	-34.0	1.0	SE	40	(201, 201)	0.28	0.28	0.75
15	20	True	j	j	0.2765592759969877	1	-35.0	-30.0	5.0	SE	40	(201, 201)	0.28	0.28	0.75
15	20	True	j	j	0.3094483349996153	1	-35.0	-30.0	5.0	NW	40	(201, 201)	0.28	0.28	0.75
15	20	True	j	j	0.0320462669915286	1	-35.0	-30.0	5.0	SE	40	(201, 201)	0.28	0.28	0.75
15	20	True	j	j	0.3996242970024468	1	-35.0	-34.0	1.0	SE	40	(201, 201)	0.28	0.28	0.75
15	20	True	j	j	0.0919594639999559	1	-35.0	-30.0	5.0	SE	40	(201, 201)	0.28	0.28	0.75
15	20	True	f	f	0.1290320749976672	1	-35.0	-36.0	-1.0	SE	40	(201, 201)	0.28	0.28	0.75
15	20	True	f	f	0.2240683110139798	1	-35.0	-36.0	-1.0	SE	40	(201, 201)	0.28	0.28	0.75
15	20	True	f	j	0.2722074670018628	0	-35.0	-36.0	-1.0	NW	40	(201, 201)	0.28	0.28	0.75
15	20	True	f	f	0.0718716650007991	1	-35.0	-40.0	-5.0	NW	40	(201, 201)	0.28	0.28	0.75
15	20	True	j	j	0.8222979730053339	1	-35.0	-30.0	5.0	SE	40	(201, 201)	0.28	0.28	0.75
15	20	True	f	j	0.092315984002198	0	-35.0	-36.0	-1.0	SE	40	(201, 201)	0.28	0.28	0.75
15	20	True	f	f	0.1250044570042519	1	-35.0	-40.0	-5.0	NW	40	(201, 201)	0.28	0.28	0.75
15	20	True	f	f	0.1215107930038357	1	-35.0	-40.0	-5.0	SE	40	(201, 201)	0.28	0.28	0.75
15	20	True	f	f	0.1592395839979872	1	-35.0	-40.0	-5.0	SE	40	(201, 201)	0.28	0.28	0.75
15	20	True	j	j	8.890538961000857	1	-35.0	-30.0	5.0	SE	40	(201, 201)	0.28	0.28	0.75
15	20	True	f	f	0.2202322079974692	1	-35.0	-40.0	-5.0	SE	40	(201, 201)	0.28	0.28	0.75
15	20	True	j	f	0.1507626689999597	0	-35.0	-34.0	1.0	NW	40	(201, 201)	0.28	0.28	0.75
15	20	True	j	f	0.2246163910022005	0	-35.0	-34.0	1.0	NW	40	(201, 201)	0.28	0.28	0.75
15	20	True	f	f	0.031779518991243	1	-35.0	-36.0	-1.0	NW	40	(201, 201)	0.28	0.28	0.75
15	20	True	j	f	0.3499453820113558	0	-35.0	-34.0	1.0	NW	40	(201, 201)	0.28	0.28	0.75
15	20	True	f	j	0.0303988069936167	0	-35.0	-36.0	-1.0	SE	40	(201, 201)	0.28	0.28	0.75
15	20	True	j	j	0.2791315309877973	1	-35.0	-34.0	1.0	NW	40	(201, 201)	0.28	0.28	0.75
15	20	True	f	j	0.2381319900014205	0	-35.0	-36.0	-1.0	SE	40	(201, 201)	0.28	0.28	0.75
15	20	True	f	f	0.0595669240137795	1	-35.0	-36.0	-1.0	SE	40	(201, 201)	0.28	0.28	0.75
15	20	True	j	j	0.243465578998439	1	-35.0	-34.0	1.0	SE	40	(201, 201)	0.28	0.28	0.75
15	20	True	j	j	2.7675220009987243	1	-35.0	-30.0	5.0	SE	40	(201, 201)	0.28	0.28	0.75
15	20	True	f	f	0.1235541509959148	1	-35.0	-36.0	-1.0	NW	40	(201, 201)	0.28	0.28	0.75
15	20	True	f	f	0.3220042589964578	1	-35.0	-36.0	-1.0	SE	40	(201, 201)	0.28	0.28	0.75
15	20	True	j	j	0.2827188099909108	1	-35.0	-30.0	5.0	NW	40	(201, 201)	0.28	0.28	0.75
15	20	True	f	f	0.2902283529983833	1	-35.0	-40.0	-5.0	SE	40	(201, 201)	0.28	0.28	0.75
15	20	True	j	f	0.1896095400006743	0	-35.0	-34.0	1.0	NW	40	(201, 201)	0.28	0.28	0.75
15	20	True	j	f	0.241573517996585	0	-35.0	-34.0	1.0	NW	40	(201, 201)	0.28	0.28	0.75
15	20	True	f	f	0.0301414260029559	1	-35.0	-40.0	-5.0	NW	40	(201, 201)	0.28	0.28	0.75
15	20	True	j	j	0.3816895390045829	1	-35.0	-30.0	5.0	NW	40	(201, 201)	0.28	0.28	0.75
15	20	True	j	j	0.3258803089993307	1	-35.0	-30.0	5.0	SE	40	(201, 201)	0.28	0.28	0.75
15	20	True	f	j	0.6024453309946693	0	-35.0	-36.0	-1.0	NW	40	(201, 201)	0.28	0.28	0.75
15	20	True	f	f	0.3513219770102296	1	-35.0	-40.0	-5.0	NW	40	(201, 201)	0.28	0.28	0.75
15	20	True	j	j	0.9478877219953574	1	-35.0	-30.0	5.0	SE	40	(201, 201)	0.28	0.28	0.75
15	20	True	j	j	0.1305124679929576	1	-35.0	-34.0	1.0	NW	40	(201, 201)	0.28	0.28	0.75
15	20	True	f	f	0.1933772310003405	1	-35.0	-36.0	-1.0	NW	40	(201, 201)	0.28	0.28	0.75
15	20	True	j	j	0.2926728050078964	1	-35.0	-34.0	1.0	SE	40	(201, 201)	0.28	0.28	0.75
15	20	True	j	f	0.1569796030089492	0	-35.0	-34.0	1.0	SE	40	(201, 201)	0.28	0.28	0.75
15	20	True	f	f	0.2113426550058648	1	-35.0	-40.0	-5.0	SE	40	(201, 201)	0.28	0.28	0.75
15	20	True	f	j	0.0068743740121135	0	-35.0	-36.0	-1.0	NW	40	(201, 201)	0.28	0.28	0.75
15	20	True	j	j	0.300707226007944	1	-35.0	-30.0	5.0	NW	40	(201, 201)	0.28	0.28	0.75
15	20	True	f	f	0.1342719550011679	1	-35.0	-36.0	-1.0	SE	40	(201, 201)	0.28	0.28	0.75
15	20	True	f	f	0.0214459220005664	1	-35.0	-40.0	-5.0	SE	40	(201, 201)	0.28	0.28	0.75
15	20	True	f	f	0.1824065719993086	1	-35.0	-40.0	-5.0	SE	40	(201, 201)	0.28	0.28	0.75
15	20	True	f	f	1.1439309650013456	1	-35.0	-40.0	-5.0	NW	40	(201, 201)	0.28	0.28	0.75
15	20	True	f	f	0.6155331569898408	1	-35.0	-36.0	-1.0	SE	40	(201, 201)	0.28	0.28	0.75
15	20	True	j	j	0.0654394939920166	1	-35.0	-30.0	5.0	SE	40	(201, 201)	0.28	0.28	0.75
15	20	True	f	f	0.1645023860037326	1	-35.0	-36.0	-1.0	NW	40	(201, 201)	0.28	0.28	0.75
15	20	True	j	j	0.4477381939941551	1	-35.0	-30.0	5.0	NW	40	(201, 201)	0.28	0.28	0.75
15	20	True	j	f	0.1004897660022834	0	-35.0	-34.0	1.0	NW	40	(201, 201)	0.28	0.28	0.75
15	20	True	f	j	1.7181426380120683	0	-35.0	-40.0	-5.0	NW	40	(201, 201)	0.28	0.28	0.75
15	20	True	f	j	0.1424338719953084	0	-35.0	-36.0	-1.0	NW	40	(201, 201)	0.28	0.28	0.75
15	20	True	j	j	0.2940818979986943	1	-35.0	-34.0	1.0	SE	40	(201, 201)	0.28	0.28	0.75
15	20	True	f	f	0.3398194269975647	1	-35.0	-40.0	-5.0	SE	40	(201, 201)	0.28	0.28	0.75
15	20	True	j	j	0.2714931810041889	1	-35.0	-34.0	1.0	NW	40	(201, 201)	0.28	0.28	0.75
15	20	True	f	f	0.2559316580009181	1	-35.0	-40.0	-5.0	SE	40	(201, 201)	0.28	0.28	0.75
15	20	True	j	j	0.2481069630011916	1	-35.0	-30.0	5.0	SE	40	(201, 201)	0.28	0.28	0.75
15	20	True	f	j	0.1608041860017692	0	-35.0	-36.0	-1.0	SE	40	(201, 201)	0.28	0.28	0.75
15	20	True	j	j	0.273221053997986	1	-35.0	-34.0	1.0	SE	40	(201, 201)	0.28	0.28	0.75
15	20	True	j	j	0.109586456004763	1	-35.0	-30.0	5.0	NW	40	(201, 201)	0.28	0.28	0.75
15	20	True	f	f	0.1359699700115015	1	-35.0	-40.0	-5.0	NW	40	(201, 201)	0.28	0.28	0.75
15	20	True	j	f	0.3963308359961957	0	-35.0	-34.0	1.0	SE	40	(201, 201)	0.28	0.28	0.75
15	20	True	f	j	0.3749455260112881	0	-35.0	-36.0	-1.0	SE	40	(201, 201)	0.28	0.28	0.75
15	20	True	f	f	0.310349369989126	1	-35.0	-40.0	-5.0	NW	40	(201, 201)	0.28	0.28	0.75
15	20	True	f	j	0.0898271419864613	0	-35.0	-36.0	-1.0	NW	40	(201, 201)	0.28	0.28	0.75
15	20	True	j	f	0.2339013339951634	0	-35.0	-34.0	1.0	NW	40	(201, 201)	0.28	0.28	0.75
15	20	True	f	f	0.1710170180012937	1	-35.0	-40.0	-5.0	NW	40	(201, 201)	0.28	0.28	0.75
15	20	True	f	f	0.402830327002448	1	-35.0	-36.0	-1.0	SE	40	(201, 201)	0.28	0.28	0.75
15	20	True	j	f	0.3695978680043481	0	-35.0	-34.0	1.0	SE	40	(201, 201)	0.28	0.28	0.75
15	20	True	f	j	0.0488027860119473	0	-35.0	-36.0	-1.0	SE	40	(201, 201)	0.28	0.28	0.75
15	20	True	f	j	0.0089237829961348	0	-35.0	-36.0	-1.0	SE	40	(201, 201)	0.28	0.28	0.75
15	20	True	j	j	0.1181366349919699	1	-35.0	-34.0	1.0	NW	40	(201, 201)	0.28	0.28	0.75
15	20	True	f	f	0.2803737320064101	1	-35.0	-40.0	-5.0	NW	40	(201, 201)	0.28	0.28	0.75
15	20	True	f	f	0.3475824070046656	1	-35.0	-36.0	-1.0	NW	40	(201, 201)	0.28	0.28	0.75
15	20	True	j	f	0.5908749700029148	0	-35.0	-34.0	1.0	NW	40	(201, 201)	0.28	0.28	0.75
15	20	True	f	f	0.2970578189997468	1	-35.0	-36.0	-1.0	SE	40	(201, 201)	0.28	0.28	0.75
15	20	True	j	j	0.1223188710137037	1	-35.0	-34.0	1.0	NW	40	(201, 201)	0.28	0.28	0.75
15	20	True	j	j	0.1003968690056353	1	-35.0	-34.0	1.0	SE	40	(201, 201)	0.28	0.28	0.75
15	20	True	f	f	0.3351151840033708	1	-35.0	-40.0	-5.0	SE	40	(201, 201)	0.28	0.28	0.75
15	20	True	j	j	0.964698796000448	1	-35.0	-30.0	5.0	NW	40	(201, 201)	0.28	0.28	0.75
15	20	True	f	f	0.0931644559896085	1	-35.0	-40.0	-5.0	NW	40	(201, 201)	0.28	0.28	0.75
15	20	True	j	j	0.4872003649943508	1	-35.0	-30.0	5.0	NW	40	(201, 201)	0.28	0.28	0.75
15	20	True	f	f	0.140030652997666	1	-35.0	-40.0	-5.0	NW	40	(201, 201)	0.28	0.28	0.75
15	20	True	f	f	0.1802297149988589	1	-35.0	-40.0	-5.0	NW	40	(201, 201)	0.28	0.28	0.75
15	20	True	f	f	1.5488140849920455	1	-35.0	-40.0	-5.0	NW	40	(201, 201)	0.28	0.28	0.75
15	20	True	f	f	0.3180630360002396	1	-35.0	-40.0	-5.0	NW	40	(201, 201)	0.28	0.28	0.75
15	20	True	j	j	0.0860435640061041	1	-35.0	-34.0	1.0	SE	40	(201, 201)	0.28	0.28	0.75
15	20	True	j	j	0.0147387170000001	1	-35.0	-34.0	1.0	NW	40	(201, 201)	0.28	0.28	0.75
15	20	True	j	j	0.009119288995862	1	-35.0	-30.0	5.0	SE	40	(201, 201)	0.28	0.28	0.75
15	20	True	f	f	0.1272832640097476	1	-35.0	-36.0	-1.0	SE	40	(201, 201)	0.28	0.28	0.75
15	20	True	j	j	0.0752963830018416	1	-35.0	-30.0	5.0	NW	40	(201, 201)	0.28	0.28	0.75
15	20	True	f	f	0.2408814510126831	1	-35.0	-36.0	-1.0	SE	40	(201, 201)	0.28	0.28	0.75
15	20	True	f	f	0.2704813050077064	1	-35.0	-40.0	-5.0	NW	40	(201, 201)	0.28	0.28	0.75
15	20	True	j	j	0.5449044709966984	1	-35.0	-34.0	1.0	NW	40	(201, 201)	0.28	0.28	0.75
15	20	True	j	j	0.3599400899984175	1	-35.0	-34.0	1.0	NW	40	(201, 201)	0.28	0.28	0.75
15	20	True	f	f	0.0045578360004583	1	-35.0	-36.0	-1.0	NW	40	(201, 201)	0.28	0.28	0.75
15	20	True	f	j	0.0569393129990203	0	-35.0	-36.0	-1.0	NW	40	(201, 201)	0.28	0.28	0.75
15	20	True	j	j	0.2810274229996139	1	-35.0	-34.0	1.0	NW	40	(201, 201)	0.28	0.28	0.75
15	20	True	f	f	0.2828543560026446	1	-35.0	-40.0	-5.0	NW	40	(201, 201)	0.28	0.28	0.75
15	20	True	f	f	0.2710195520048728	1	-35.0	-40.0	-5.0	SE	40	(201, 201)	0.28	0.28	0.75
15	20	True	f	j	0.1033037229935871	0	-35.0	-36.0	-1.0	SE	40	(201, 201)	0.28	0.28	0.75
15	20	True	f	j	0.3372756299941102	0	-35.0	-36.0	-1.0	SE	40	(201, 201)	0.28	0.28	0.75
15	20	True	f	f	0.3247293669992359	1	-35.0	-36.0	-1.0	SE	40	(201, 201)	0.28	0.28	0.75
15	20	True	j	j	0.1505609730083961	1	-35.0	-34.0	1.0	SE	40	(201, 201)	0.28	0.28	0.75
15	20	True	j	f	1.9269532859907488	0	-35.0	-34.0	1.0	SE	40	(201, 201)	0.28	0.28	0.75
15	20	True	f	f	0.0602385720121674	1	-35.0	-40.0	-5.0	SE	40	(201, 201)	0.28	0.28	0.75
15	20	True	j	j	0.380832188995555	1	-35.0	-30.0	5.0	SE	40	(201, 201)	0.28	0.28	0.75
15	20	True	f	f	0.2340752119926037	1	-35.0	-36.0	-1.0	SE	40	(201, 201)	0.28	0.28	0.75
15	20	True	j	j	0.8783971950033447	1	-35.0	-34.0	1.0	NW	40	(201, 201)	0.28	0.28	0.75
15	20	True	f	j	0.3801546809991123	0	-35.0	-36.0	-1.0	NW	40	(201, 201)	0.28	0.28	0.75
15	20	True	f	f	0.3947464999946533	1	-35.0	-36.0	-1.0	NW	40	(201, 201)	0.28	0.28	0.75
15	20	True	f	j	0.2903703909978503	0	-35.0	-36.0	-1.0	NW	40	(201, 201)	0.28	0.28	0.75
15	20	True	j	j	0.1909734000073513	1	-35.0	-30.0	5.0	NW	40	(201, 201)	0.28	0.28	0.75
15	20	True	j	j	0.2803639060002751	1	-35.0	-30.0	5.0	SE	40	(201, 201)	0.28	0.28	0.75
15	20	True	j	j	0.1174987910053459	1	-35.0	-30.0	5.0	NW	40	(201, 201)	0.28	0.28	0.75
15	20	True	f	j	0.3297778669948457	0	-35.0	-36.0	-1.0	NW	40	(201, 201)	0.28	0.28	0.75
15	20	True	j	f	0.1197210860118502	0	-35.0	-34.0	1.0	NW	40	(201, 201)	0.28	0.28	0.75
15	20	True	f	j	0.2061045359878335	0	-35.0	-40.0	-5.0	NW	40	(201, 201)	0.28	0.28	0.75
15	20	True	f	f	0.2146953259943984	1	-35.0	-40.0	-5.0	SE	40	(201, 201)	0.28	0.28	0.75
15	20	True	j	j	0.0439952260057907	1	-35.0	-30.0	5.0	SE	40	(201, 201)	0.28	0.28	0.75
15	20	True	f	f	0.0520289039995987	1	-35.0	-40.0	-5.0	SE	40	(201, 201)	0.28	0.28	0.75
15	20	True	j	j	0.2096488539973506	1	-35.0	-30.0	5.0	NW	40	(201, 201)	0.28	0.28	0.75
15	20	True	f	f	0.3205367820046376	1	-35.0	-40.0	-5.0	NW	40	(201, 201)	0.28	0.28	0.75
15	20	True	f	f	0.5505528719950235	1	-35.0	-40.0	-5.0	SE	40	(201, 201)	0.28	0.28	0.75
15	20	True	j	j	0.2106370909896213	1	-35.0	-30.0	5.0	SE	40	(201, 201)	0.28	0.28	0.75
15	20	True	f	j	0.1023948469955939	0	-35.0	-36.0	-1.0	SE	40	(201, 201)	0.28	0.28	0.75
15	20	True	f	f	0.2373349889967357	1	-35.0	-40.0	-5.0	SE	40	(201, 201)	0.28	0.28	0.75
15	20	True	f	f	0.0452952199993887	1	-35.0	-40.0	-5.0	SE	40	(201, 201)	0.28	0.28	0.75
15	20	True	j	j	0.3322275410027941	1	-35.0	-30.0	5.0	NW	40	(201, 201)	0.28	0.28	0.75
15	20	True	j	j	0.0326738269941415	1	-35.0	-30.0	5.0	NW	40	(201, 201)	0.28	0.28	0.75
15	20	True	f	f	0.1566953230067156	1	-35.0	-36.0	-1.0	NW	40	(201, 201)	0.28	0.28	0.75
15	20	True	f	f	0.0613488200033316	1	-35.0	-40.0	-5.0	NW	40	(201, 201)	0.28	0.28	0.75
15	20	True	f	j	0.3852377319999505	0	-35.0	-36.0	-1.0	NW	40	(201, 201)	0.28	0.28	0.75
15	20	True	j	j	0.0791327089973492	1	-35.0	-30.0	5.0	NW	40	(201, 201)	0.28	0.28	0.75
15	20	True	f	f	0.3697701360069914	1	-35.0	-40.0	-5.0	NW	40	(201, 201)	0.28	0.28	0.75
15	20	True	j	j	0.0621847699949285	1	-35.0	-30.0	5.0	NW	40	(201, 201)	0.28	0.28	0.75
15	20	True	f	f	0.3452577459975146	1	-35.0	-36.0	-1.0	NW	40	(201, 201)	0.28	0.28	0.75
15	20	True	f	f	0.3677962379879318	1	-35.0	-40.0	-5.0	NW	40	(201, 201)	0.28	0.28	0.75
15	20	True	f	f	0.1777261139941401	1	-35.0	-40.0	-5.0	NW	40	(201, 201)	0.28	0.28	0.75
15	20	True	j	j	0.2029055019957013	1	-35.0	-34.0	1.0	NW	40	(201, 201)	0.28	0.28	0.75
15	20	True	j	j	2.587340136000421	1	-35.0	-34.0	1.0	SE	40	(201, 201)	0.28	0.28	0.75
15	20	True	f	f	0.0232980760047212	1	-35.0	-40.0	-5.0	SE	40	(201, 201)	0.28	0.28	0.75
15	20	True	f	f	0.6902512870001374	1	-35.0	-36.0	-1.0	NW	40	(201, 201)	0.28	0.28	0.75
15	20	True	f	f	0.3481277120008599	1	-35.0	-40.0	-5.0	NW	40	(201, 201)	0.28	0.28	0.75
15	20	True	j	j	0.1752621290070237	1	-35.0	-34.0	1.0	SE	40	(201, 201)	0.28	0.28	0.75
15	20	True	f	f	0.3929920670052524	1	-35.0	-40.0	-5.0	NW	40	(201, 201)	0.28	0.28	0.75
15	20	True	j	j	0.7135262369993143	1	-35.0	-34.0	1.0	NW	40	(201, 201)	0.28	0.28	0.75
15	20	True	j	j	0.0888647480023792	1	-35.0	-30.0	5.0	SE	40	(201, 201)	0.28	0.28	0.75
15	20	True	f	f	0.5009323409904027	1	-35.0	-36.0	-1.0	NW	40	(201, 201)	0.28	0.28	0.75
15	20	True	j	j	0.4416851190035231	1	-35.0	-30.0	5.0	SE	40	(201, 201)	0.28	0.28	0.75
15	20	True	j	j	0.2624381909990916	1	-35.0	-30.0	5.0	SE	40	(201, 201)	0.28	0.28	0.75
15	20	True	j	j	1.514665208000224	1	-35.0	-34.0	1.0	NW	40	(201, 201)	0.28	0.28	0.75
15	20	True	f	f	0.2206767969910288	1	-35.0	-36.0	-1.0	SE	40	(201, 201)	0.28	0.28	0.75
15	20	True	f	f	0.1364688549947459	1	-35.0	-36.0	-1.0	NW	40	(201, 201)	0.28	0.28	0.75
15	20	True	j	j	0.1288324920024024	1	-35.0	-30.0	5.0	SE	40	(201, 201)	0.28	0.28	0.75
15	20	True	j	j	0.3072912400093628	1	-35.0	-34.0	1.0	NW	40	(201, 201)	0.28	0.28	0.75
15	20	True	j	j	0.0379757720074849	1	-35.0	-34.0	1.0	SE	40	(201, 201)	0.28	0.28	0.75
15	20	True	j	j	0.3442796629969962	1	-35.0	-34.0	1.0	NW	40	(201, 201)	0.28	0.28	0.75
15	20	True	f	f	0.0980624469957547	1	-35.0	-40.0	-5.0	NW	40	(201, 201)	0.28	0.28	0.75
15	20	True	f	j	0.4352589109912514	0	-35.0	-36.0	-1.0	SE	40	(201, 201)	0.28	0.28	0.75
15	20	True	f	f	0.2826527120050741	1	-35.0	-40.0	-5.0	SE	40	(201, 201)	0.28	0.28	0.75
15	20	True	j	j	0.300149254995631	1	-35.0	-30.0	5.0	NW	40	(201, 201)	0.28	0.28	0.75
15	20	True	j	f	0.1946093910082709	0	-35.0	-34.0	1.0	SE	40	(201, 201)	0.28	0.28	0.75
15	20	True	f	f	0.2720735820039408	1	-35.0	-40.0	-5.0	SE	40	(201, 201)	0.28	0.28	0.75
15	20	True	f	f	0.1127294360048836	1	-35.0	-36.0	-1.0	SE	40	(201, 201)	0.28	0.28	0.75
15	20	True	f	j	0.3237022009998327	0	-35.0	-36.0	-1.0	SE	40	(201, 201)	0.28	0.28	0.75
15	20	True	f	j	0.3195554210105911	0	-35.0	-36.0	-1.0	NW	40	(201, 201)	0.28	0.28	0.75
15	20	True	f	f	0.204526037996402	1	-35.0	-40.0	-5.0	SE	40	(201, 201)	0.28	0.28	0.75
15	20	True	f	j	0.1545157260115957	0	-35.0	-36.0	-1.0	SE	40	(201, 201)	0.28	0.28	0.75
15	20	True	j	f	0.265822899993509	0	-35.0	-34.0	1.0	NW	40	(201, 201)	0.28	0.28	0.75
15	20	True	f	f	0.1176711950101889	1	-35.0	-40.0	-5.0	SE	40	(201, 201)	0.28	0.28	0.75
15	20	True	f	j	0.256002065987559	0	-35.0	-36.0	-1.0	NW	40	(201, 201)	0.28	0.28	0.75
15	20	True	f	f	0.4351676529913675	1	-35.0	-40.0	-5.0	NW	40	(201, 201)	0.28	0.28	0.75
15	20	True	j	j	0.0950702209956944	1	-35.0	-34.0	1.0	SE	40	(201, 201)	0.28	0.28	0.75
15	20	True	j	j	0.4126045329903718	1	-35.0	-34.0	1.0	NW	40	(201, 201)	0.28	0.28	0.75
15	20	True	f	f	0.1256275879859458	1	-35.0	-36.0	-1.0	NW	40	(201, 201)	0.28	0.28	0.75
15	20	True	j	f	0.5195612099923892	0	-35.0	-34.0	1.0	NW	40	(201, 201)	0.28	0.28	0.75
15	20	True	f	j	0.152598754997598	0	-35.0	-40.0	-5.0	SE	40	(201, 201)	0.28	0.28	0.75
15	20	True	j	f	0.6048041119938716	0	-35.0	-34.0	1.0	NW	40	(201, 201)	0.28	0.28	0.75
15	20	True	f	f	0.2917149510030867	1	-35.0	-40.0	-5.0	SE	40	(201, 201)	0.28	0.28	0.75
15	20	True	j	f	0.1715649739926448	0	-35.0	-34.0	1.0	NW	40	(201, 201)	0.28	0.28	0.75
15	20	True	f	f	0.2281037049979204	1	-35.0	-36.0	-1.0	SE	40	(201, 201)	0.28	0.28	0.75
15	20	True	f	f	0.2950600080075674	1	-35.0	-40.0	-5.0	NW	40	(201, 201)	0.28	0.28	0.75
15	20	True	j	f	0.3448525410058209	0	-35.0	-34.0	1.0	SE	40	(201, 201)	0.28	0.28	0.75
15	20	True	j	j	0.1676858270075172	1	-35.0	-30.0	5.0	SE	40	(201, 201)	0.28	0.28	0.75
15	20	True	j	j	0.9129188229999272	1	-35.0	-30.0	5.0	NW	40	(201, 201)	0.28	0.28	0.75
15	20	True	j	j	0.2547551699972246	1	-35.0	-34.0	1.0	NW	40	(201, 201)	0.28	0.28	0.75
15	20	True	f	f	0.1465222609986085	1	-35.0	-36.0	-1.0	SE	40	(201, 201)	0.28	0.28	0.75
15	20	True	f	f	3.490619271004107	1	-35.0	-36.0	-1.0	NW	40	(201, 201)	0.28	0.28	0.75
15	20	True	f	f	0.3437499610008672	1	-35.0	-40.0	-5.0	SE	40	(201, 201)	0.28	0.28	0.75
15	20	True	f	f	0.2560919960087631	1	-35.0	-36.0	-1.0	NW	40	(201, 201)	0.28	0.28	0.75
15	20	True	j	j	0.5586434999859193	1	-35.0	-30.0	5.0	NW	40	(201, 201)	0.28	0.28	0.75
15	20	True	j	f	0.1600422479968983	0	-35.0	-34.0	1.0	SE	40	(201, 201)	0.28	0.28	0.75
15	20	True	f	f	2.6349855749867857	1	-35.0	-40.0	-5.0	NW	40	(201, 201)	0.28	0.28	0.75
15	20	True	j	f	0.259069787003682	0	-35.0	-34.0	1.0	NW	40	(201, 201)	0.28	0.28	0.75
15	20	True	j	j	0.1853944960021181	1	-35.0	-30.0	5.0	SE	40	(201, 201)	0.28	0.28	0.75
15	20	True	f	j	0.2609285059879767	0	-35.0	-36.0	-1.0	NW	40	(201, 201)	0.28	0.28	0.75
15	20	True	j	f	0.2004928950045723	0	-35.0	-34.0	1.0	NW	40	(201, 201)	0.28	0.28	0.75
15	20	True	j	j	0.231264120011474	1	-35.0	-34.0	1.0	NW	40	(201, 201)	0.28	0.28	0.75
15	20	True	f	f	0.4648826540069422	1	-35.0	-36.0	-1.0	NW	40	(201, 201)	0.28	0.28	0.75
15	20	True	j	j	1.1553622010105755	1	-35.0	-34.0	1.0	NW	40	(201, 201)	0.28	0.28	0.75
15	20	True	j	j	0.0329229250055504	1	-35.0	-34.0	1.0	NW	40	(201, 201)	0.28	0.28	0.75
15	20	True	f	j	2.5406214719987474	0	-35.0	-36.0	-1.0	NW	40	(201, 201)	0.28	0.28	0.75
15	20	True	j	f	0.1696024470002157	0	-35.0	-34.0	1.0	NW	40	(201, 201)	0.28	0.28	0.75
15	20	True	j	j	0.1033043850038666	1	-35.0	-34.0	1.0	SE	40	(201, 201)	0.28	0.28	0.75
15	20	True	j	f	0.2159123089950299	0	-35.0	-34.0	1.0	NW	40	(201, 201)	0.28	0.28	0.75
15	20	True	f	f	1.096752140001627	1	-35.0	-40.0	-5.0	SE	40	(201, 201)	0.28	0.28	0.75
15	20	True	f	f	0.6807148320076521	1	-35.0	-36.0	-1.0	NW	40	(201, 201)	0.28	0.28	0.75
15	20	True	f	f	0.30756886000745	1	-35.0	-40.0	-5.0	SE	40	(201, 201)	0.28	0.28	0.75
15	20	True	j	j	0.8723187779978616	1	-35.0	-30.0	5.0	SE	40	(201, 201)	0.28	0.28	0.75
15	20	True	j	f	0.224809057006496	0	-35.0	-34.0	1.0	SE	40	(201, 201)	0.28	0.28	0.75
15	20	True	f	j	3.478414625991718	0	-35.0	-36.0	-1.0	NW	40	(201, 201)	0.28	0.28	0.75
15	20	True	f	f	0.5697352389979642	1	-35.0	-36.0	-1.0	NW	40	(201, 201)	0.28	0.28	0.75
15	20	True	f	f	0.3700079700065544	1	-35.0	-40.0	-5.0	NW	40	(201, 201)	0.28	0.28	0.75
15	20	True	j	j	1.40751701600675	1	-35.0	-34.0	1.0	SE	40	(201, 201)	0.28	0.28	0.75
15	20	True	j	j	6.714326650995645	1	-35.0	-34.0	1.0	SE	40	(201, 201)	0.28	0.28	0.75
15	20	True	f	f	0.1140610540023772	1	-35.0	-36.0	-1.0	NW	40	(201, 201)	0.28	0.28	0.75
15	20	True	f	f	0.1291005410021171	1	-35.0	-40.0	-5.0	NW	40	(201, 201)	0.28	0.28	0.75
15	20	True	f	f	0.0484375410014763	1	-35.0	-40.0	-5.0	NW	40	(201, 201)	0.28	0.28	0.75
15	20	True	f	f	0.1179404769936809	1	-35.0	-36.0	-1.0	NW	40	(201, 201)	0.28	0.28	0.75
15	20	True	f	f	0.2885894479986746	1	-35.0	-40.0	-5.0	SE	40	(201, 201)	0.28	0.28	0.75
