# Supplementary material for: The curriculum effect in visual learning: The role of readout dimensionality
Source: PLoS Comput Biol. 2026 Jul 24;22(7):e1014553. doi: 10.1371/journal.pcbi.1014553 (PMC13432104; doi:10.1371/journal.pcbi.1014553)
Supplement: S1 Data — (ZIP) [file pcbi.1014553.s009.zip › Data_Final_for_Repository/Shuffled_subjects/Additional_15/Subject015/20250711_Subject015_SHUFFLED_Day_3.csv]

Participant ID	Age	Train	Correct Response	Response	Response time (s)	Correct	Reference Angle (deg)	Orientation (deg)	Angle Separation (deg)	Corner	Viewing Distance (cm)	Stimulus Size (px)	Fixation Time	Probe Time	Cue Time
15	20	True	j	j	0.089780744005111	1	-35.0	-30.0	5.0	SE	40	(201, 201)	0.28	0.28	0.75
15	20	True	j	j	0.390318780002417	1	-35.0	-30.0	5.0	NW	40	(201, 201)	0.28	0.28	0.75
15	20	True	j	j	0.3380577030038694	1	-35.0	-30.0	5.0	SE	40	(201, 201)	0.28	0.28	0.75
15	20	True	j	f	0.3009976829926017	0	-35.0	-30.0	5.0	SE	40	(201, 201)	0.28	0.28	0.75
15	20	True	f	f	0.3189839279948501	1	-35.0	-40.0	-5.0	SE	40	(201, 201)	0.28	0.28	0.75
15	20	True	f	j	0.015116119000595	0	-35.0	-36.0	-1.0	SE	40	(201, 201)	0.28	0.28	0.75
15	20	True	f	f	0.3464399660006165	1	-35.0	-36.0	-1.0	SE	40	(201, 201)	0.28	0.28	0.75
15	20	True	f	f	0.4834199100005207	1	-35.0	-36.0	-1.0	NW	40	(201, 201)	0.28	0.28	0.75
15	20	True	j	f	0.2657335539988708	0	-35.0	-34.0	1.0	NW	40	(201, 201)	0.28	0.28	0.75
15	20	True	j	j	0.2874882619944401	1	-35.0	-30.0	5.0	NW	40	(201, 201)	0.28	0.28	0.75
15	20	True	f	f	0.2163215489999856	1	-35.0	-40.0	-5.0	SE	40	(201, 201)	0.28	0.28	0.75
15	20	True	f	f	0.3758877660002326	1	-35.0	-40.0	-5.0	SE	40	(201, 201)	0.28	0.28	0.75
15	20	True	j	f	0.1908007180027198	0	-35.0	-34.0	1.0	NW	40	(201, 201)	0.28	0.28	0.75
15	20	True	j	f	0.0869016170036047	0	-35.0	-34.0	1.0	SE	40	(201, 201)	0.28	0.28	0.75
15	20	True	j	f	0.3819782720092917	0	-35.0	-34.0	1.0	SE	40	(201, 201)	0.28	0.28	0.75
15	20	True	j	j	0.5463975569873583	1	-35.0	-30.0	5.0	NW	40	(201, 201)	0.28	0.28	0.75
15	20	True	j	j	0.4331645560014294	1	-35.0	-34.0	1.0	SE	40	(201, 201)	0.28	0.28	0.75
15	20	True	f	f	0.1960742939991178	1	-35.0	-40.0	-5.0	NW	40	(201, 201)	0.28	0.28	0.75
15	20	True	j	j	0.2289674839994404	1	-35.0	-34.0	1.0	NW	40	(201, 201)	0.28	0.28	0.75
15	20	True	j	f	0.0755349429964553	0	-35.0	-34.0	1.0	SE	40	(201, 201)	0.28	0.28	0.75
15	20	True	f	f	0.3921334479964571	1	-35.0	-36.0	-1.0	SE	40	(201, 201)	0.28	0.28	0.75
15	20	True	f	j	0.2688367819937411	0	-35.0	-36.0	-1.0	NW	40	(201, 201)	0.28	0.28	0.75
15	20	True	j	j	0.1125736260000849	1	-35.0	-30.0	5.0	SE	40	(201, 201)	0.28	0.28	0.75
15	20	True	f	f	0.3950792649993673	1	-35.0	-36.0	-1.0	NW	40	(201, 201)	0.28	0.28	0.75
15	20	True	f	f	0.5579188970004907	1	-35.0	-40.0	-5.0	NW	40	(201, 201)	0.28	0.28	0.75
15	20	True	j	j	0.4077387239958625	1	-35.0	-30.0	5.0	SE	40	(201, 201)	0.28	0.28	0.75
15	20	True	j	f	0.3784711280022748	0	-35.0	-30.0	5.0	SE	40	(201, 201)	0.28	0.28	0.75
15	20	True	f	j	10.000414787005866	0	-35.0	-36.0	-1.0	SE	40	(201, 201)	0.28	0.28	0.75
15	20	True	j	j	0.3697417290095472	1	-35.0	-34.0	1.0	NW	40	(201, 201)	0.28	0.28	0.75
15	20	True	f	f	0.3766527650004718	1	-35.0	-36.0	-1.0	SE	40	(201, 201)	0.28	0.28	0.75
15	20	True	j	j	0.1524512089963536	1	-35.0	-34.0	1.0	NW	40	(201, 201)	0.28	0.28	0.75
15	20	True	j	j	0.6651576629956253	1	-35.0	-34.0	1.0	NW	40	(201, 201)	0.28	0.28	0.75
15	20	True	f	j	1.412879219991737	0	-35.0	-36.0	-1.0	SE	40	(201, 201)	0.28	0.28	0.75
15	20	True	f	f	0.44662546600739	1	-35.0	-40.0	-5.0	NW	40	(201, 201)	0.28	0.28	0.75
15	20	True	f	f	0.2430394180119037	1	-35.0	-40.0	-5.0	SE	40	(201, 201)	0.28	0.28	0.75
15	20	True	f	j	0.1438456580071943	0	-35.0	-36.0	-1.0	SE	40	(201, 201)	0.28	0.28	0.75
15	20	True	f	f	0.2319029109930852	1	-35.0	-40.0	-5.0	SE	40	(201, 201)	0.28	0.28	0.75
15	20	True	f	f	0.3221217789978254	1	-35.0	-36.0	-1.0	NW	40	(201, 201)	0.28	0.28	0.75
15	20	True	j	f	0.3700903540011495	0	-35.0	-34.0	1.0	NW	40	(201, 201)	0.28	0.28	0.75
15	20	True	f	f	0.0726282919931691	1	-35.0	-36.0	-1.0	SE	40	(201, 201)	0.28	0.28	0.75
15	20	True	f	f	0.3152593190025072	1	-35.0	-36.0	-1.0	SE	40	(201, 201)	0.28	0.28	0.75
15	20	True	j	j	0.3015845240006456	1	-35.0	-30.0	5.0	SE	40	(201, 201)	0.28	0.28	0.75
15	20	True	f	f	0.0349949939991347	1	-35.0	-36.0	-1.0	NW	40	(201, 201)	0.28	0.28	0.75
15	20	True	f	f	0.1929246450017672	1	-35.0	-40.0	-5.0	SE	40	(201, 201)	0.28	0.28	0.75
15	20	True	j	j	0.260605878997012	1	-35.0	-30.0	5.0	SE	40	(201, 201)	0.28	0.28	0.75
15	20	True	f	f	0.2624463700049091	1	-35.0	-40.0	-5.0	SE	40	(201, 201)	0.28	0.28	0.75
15	20	True	f	j	0.1146786230092402	0	-35.0	-36.0	-1.0	SE	40	(201, 201)	0.28	0.28	0.75
15	20	True	j	f	0.1828306459938176	0	-35.0	-34.0	1.0	NW	40	(201, 201)	0.28	0.28	0.75
15	20	True	f	j	0.0730363870097789	0	-35.0	-36.0	-1.0	SE	40	(201, 201)	0.28	0.28	0.75
15	20	True	j	j	0.5720962469931692	1	-35.0	-30.0	5.0	NW	40	(201, 201)	0.28	0.28	0.75
15	20	True	f	f	0.1711338790046284	1	-35.0	-40.0	-5.0	SE	40	(201, 201)	0.28	0.28	0.75
15	20	True	j	j	0.177322784991702	1	-35.0	-34.0	1.0	SE	40	(201, 201)	0.28	0.28	0.75
15	20	True	j	j	0.5447194209991721	1	-35.0	-34.0	1.0	SE	40	(201, 201)	0.28	0.28	0.75
15	20	True	f	f	0.0770186859881505	1	-35.0	-36.0	-1.0	SE	40	(201, 201)	0.28	0.28	0.75
15	20	True	f	f	0.2761410810053348	1	-35.0	-36.0	-1.0	SE	40	(201, 201)	0.28	0.28	0.75
15	20	True	f	f	0.3746266009984538	1	-35.0	-36.0	-1.0	SE	40	(201, 201)	0.28	0.28	0.75
15	20	True	j	j	0.0856859830091707	1	-35.0	-34.0	1.0	SE	40	(201, 201)	0.28	0.28	0.75
15	20	True	f	j	0.2863546369917458	0	-35.0	-36.0	-1.0	NW	40	(201, 201)	0.28	0.28	0.75
15	20	True	j	f	0.0965985479997471	0	-35.0	-34.0	1.0	NW	40	(201, 201)	0.28	0.28	0.75
15	20	True	j	f	0.2221547720109811	0	-35.0	-34.0	1.0	NW	40	(201, 201)	0.28	0.28	0.75
15	20	True	f	f	0.2304878790018847	1	-35.0	-36.0	-1.0	SE	40	(201, 201)	0.28	0.28	0.75
15	20	True	j	f	0.2078280940040713	0	-35.0	-34.0	1.0	NW	40	(201, 201)	0.28	0.28	0.75
15	20	True	f	j	0.1675077219988452	0	-35.0	-36.0	-1.0	NW	40	(201, 201)	0.28	0.28	0.75
15	20	True	f	f	0.2134745569928782	1	-35.0	-40.0	-5.0	SE	40	(201, 201)	0.28	0.28	0.75
15	20	True	j	j	0.1302165469969622	1	-35.0	-34.0	1.0	SE	40	(201, 201)	0.28	0.28	0.75
15	20	True	f	f	0.0043915819987887	1	-35.0	-40.0	-5.0	NW	40	(201, 201)	0.28	0.28	0.75
15	20	True	f	f	0.3018721460102824	1	-35.0	-40.0	-5.0	NW	40	(201, 201)	0.28	0.28	0.75
15	20	True	j	j	0.2104453450010623	1	-35.0	-34.0	1.0	SE	40	(201, 201)	0.28	0.28	0.75
15	20	True	f	f	0.2929670799931045	1	-35.0	-36.0	-1.0	SE	40	(201, 201)	0.28	0.28	0.75
15	20	True	j	j	0.3139395160105778	1	-35.0	-30.0	5.0	SE	40	(201, 201)	0.28	0.28	0.75
15	20	True	j	f	0.2768659940047655	0	-35.0	-34.0	1.0	NW	40	(201, 201)	0.28	0.28	0.75
15	20	True	f	j	0.069295746012358	0	-35.0	-36.0	-1.0	SE	40	(201, 201)	0.28	0.28	0.75
15	20	True	j	j	0.0655049880006117	1	-35.0	-30.0	5.0	SE	40	(201, 201)	0.28	0.28	0.75
15	20	True	f	f	0.0379004770074971	1	-35.0	-36.0	-1.0	SE	40	(201, 201)	0.28	0.28	0.75
15	20	True	f	f	0.090860074997181	1	-35.0	-36.0	-1.0	NW	40	(201, 201)	0.28	0.28	0.75
15	20	True	j	f	0.0071840360033093	0	-35.0	-34.0	1.0	NW	40	(201, 201)	0.28	0.28	0.75
15	20	True	f	f	0.2783393590070773	1	-35.0	-36.0	-1.0	NW	40	(201, 201)	0.28	0.28	0.75
15	20	True	j	f	0.3525340019987197	0	-35.0	-34.0	1.0	NW	40	(201, 201)	0.28	0.28	0.75
15	20	True	j	f	0.1572339209960773	0	-35.0	-34.0	1.0	NW	40	(201, 201)	0.28	0.28	0.75
15	20	True	f	f	0.011457934990176	1	-35.0	-40.0	-5.0	SE	40	(201, 201)	0.28	0.28	0.75
15	20	True	f	f	0.4770491319941357	1	-35.0	-40.0	-5.0	NW	40	(201, 201)	0.28	0.28	0.75
15	20	True	f	f	0.0493890710058622	1	-35.0	-40.0	-5.0	SE	40	(201, 201)	0.28	0.28	0.75
15	20	True	j	f	0.3646876749990042	0	-35.0	-34.0	1.0	SE	40	(201, 201)	0.28	0.28	0.75
15	20	True	f	f	0.1713941410125699	1	-35.0	-36.0	-1.0	SE	40	(201, 201)	0.28	0.28	0.75
15	20	True	f	f	0.734814841998741	1	-35.0	-40.0	-5.0	NW	40	(201, 201)	0.28	0.28	0.75
15	20	True	j	j	0.1128931669954909	1	-35.0	-34.0	1.0	NW	40	(201, 201)	0.28	0.28	0.75
15	20	True	f	f	0.1388529959949664	1	-35.0	-40.0	-5.0	SE	40	(201, 201)	0.28	0.28	0.75
15	20	True	j	f	0.1592873019981198	0	-35.0	-34.0	1.0	SE	40	(201, 201)	0.28	0.28	0.75
15	20	True	j	j	0.0549001699982909	1	-35.0	-30.0	5.0	SE	40	(201, 201)	0.28	0.28	0.75
15	20	True	j	j	0.206244429005892	1	-35.0	-30.0	5.0	SE	40	(201, 201)	0.28	0.28	0.75
15	20	True	f	f	0.0827350199979264	1	-35.0	-40.0	-5.0	SE	40	(201, 201)	0.28	0.28	0.75
15	20	True	f	f	0.4160616050066892	1	-35.0	-40.0	-5.0	SE	40	(201, 201)	0.28	0.28	0.75
15	20	True	f	j	3.447176882007625	0	-35.0	-36.0	-1.0	SE	40	(201, 201)	0.28	0.28	0.75
15	20	True	j	j	0.4773443560115993	1	-35.0	-30.0	5.0	NW	40	(201, 201)	0.28	0.28	0.75
15	20	True	j	f	0.1189098470058525	0	-35.0	-34.0	1.0	SE	40	(201, 201)	0.28	0.28	0.75
15	20	True	j	f	0.3248290110059315	0	-35.0	-34.0	1.0	SE	40	(201, 201)	0.28	0.28	0.75
15	20	True	f	f	0.1863402329909149	1	-35.0	-40.0	-5.0	SE	40	(201, 201)	0.28	0.28	0.75
15	20	True	j	j	0.129550666999421	1	-35.0	-34.0	1.0	NW	40	(201, 201)	0.28	0.28	0.75
15	20	True	f	f	0.1448671249963808	1	-35.0	-40.0	-5.0	SE	40	(201, 201)	0.28	0.28	0.75
15	20	True	f	f	0.0055741050018696	1	-35.0	-40.0	-5.0	NW	40	(201, 201)	0.28	0.28	0.75
15	20	True	f	f	0.2968141110031865	1	-35.0	-36.0	-1.0	NW	40	(201, 201)	0.28	0.28	0.75
15	20	True	f	f	0.2036353690054966	1	-35.0	-36.0	-1.0	SE	40	(201, 201)	0.28	0.28	0.75
15	20	True	f	f	0.5768825609993655	1	-35.0	-36.0	-1.0	NW	40	(201, 201)	0.28	0.28	0.75
15	20	True	f	f	0.1070550309959799	1	-35.0	-40.0	-5.0	SE	40	(201, 201)	0.28	0.28	0.75
15	20	True	j	j	0.2457018550048815	1	-35.0	-34.0	1.0	NW	40	(201, 201)	0.28	0.28	0.75
15	20	True	j	j	0.0072031960007734	1	-35.0	-30.0	5.0	NW	40	(201, 201)	0.28	0.28	0.75
15	20	True	f	f	0.1733468909951625	1	-35.0	-36.0	-1.0	SE	40	(201, 201)	0.28	0.28	0.75
15	20	True	f	f	0.1950263579929014	1	-35.0	-36.0	-1.0	NW	40	(201, 201)	0.28	0.28	0.75
15	20	True	f	f	0.196322993011563	1	-35.0	-36.0	-1.0	NW	40	(201, 201)	0.28	0.28	0.75
15	20	True	f	j	0.3486404170107562	0	-35.0	-36.0	-1.0	SE	40	(201, 201)	0.28	0.28	0.75
15	20	True	j	j	0.0337644510000245	1	-35.0	-30.0	5.0	SE	40	(201, 201)	0.28	0.28	0.75
15	20	True	j	f	0.2171579779969761	0	-35.0	-34.0	1.0	SE	40	(201, 201)	0.28	0.28	0.75
15	20	True	f	f	0.1362047379952855	1	-35.0	-36.0	-1.0	SE	40	(201, 201)	0.28	0.28	0.75
15	20	True	f	f	0.1756990569992922	1	-35.0	-36.0	-1.0	NW	40	(201, 201)	0.28	0.28	0.75
15	20	True	j	j	0.023221133989864	1	-35.0	-34.0	1.0	NW	40	(201, 201)	0.28	0.28	0.75
15	20	True	f	f	0.3029691990086576	1	-35.0	-36.0	-1.0	SE	40	(201, 201)	0.28	0.28	0.75
15	20	True	j	f	0.1850053630041657	0	-35.0	-34.0	1.0	SE	40	(201, 201)	0.28	0.28	0.75
15	20	True	j	j	0.281764474013471	1	-35.0	-34.0	1.0	NW	40	(201, 201)	0.28	0.28	0.75
15	20	True	j	f	0.2062746580049861	0	-35.0	-30.0	5.0	SE	40	(201, 201)	0.28	0.28	0.75
15	20	True	f	f	0.1401840889884624	1	-35.0	-36.0	-1.0	SE	40	(201, 201)	0.28	0.28	0.75
15	20	True	j	j	0.048508915991988	1	-35.0	-34.0	1.0	NW	40	(201, 201)	0.28	0.28	0.75
15	20	True	j	j	0.3161158510047244	1	-35.0	-34.0	1.0	NW	40	(201, 201)	0.28	0.28	0.75
15	20	True	f	f	0.2497124479996273	1	-35.0	-36.0	-1.0	NW	40	(201, 201)	0.28	0.28	0.75
15	20	True	j	j	0.0140019669925095	1	-35.0	-34.0	1.0	NW	40	(201, 201)	0.28	0.28	0.75
15	20	True	j	f	0.2697573490004288	0	-35.0	-34.0	1.0	NW	40	(201, 201)	0.28	0.28	0.75
15	20	True	j	j	0.2664629169885302	1	-35.0	-34.0	1.0	SE	40	(201, 201)	0.28	0.28	0.75
15	20	True	j	j	0.566256877995329	1	-35.0	-30.0	5.0	SE	40	(201, 201)	0.28	0.28	0.75
15	20	True	j	j	0.2217698909953469	1	-35.0	-30.0	5.0	NW	40	(201, 201)	0.28	0.28	0.75
15	20	True	f	f	0.2125202899915166	1	-35.0	-36.0	-1.0	SE	40	(201, 201)	0.28	0.28	0.75
15	20	True	f	f	0.2443947009887779	1	-35.0	-36.0	-1.0	SE	40	(201, 201)	0.28	0.28	0.75
15	20	True	j	j	0.1381861209956696	1	-35.0	-34.0	1.0	SE	40	(201, 201)	0.28	0.28	0.75
15	20	True	j	j	0.173759550001705	1	-35.0	-34.0	1.0	NW	40	(201, 201)	0.28	0.28	0.75
15	20	True	f	f	0.3386837190046208	1	-35.0	-36.0	-1.0	NW	40	(201, 201)	0.28	0.28	0.75
15	20	True	f	f	0.3453351960051805	1	-35.0	-40.0	-5.0	NW	40	(201, 201)	0.28	0.28	0.75
15	20	True	f	j	0.0356974719907157	0	-35.0	-36.0	-1.0	NW	40	(201, 201)	0.28	0.28	0.75
15	20	True	f	f	0.0354404569952748	1	-35.0	-36.0	-1.0	SE	40	(201, 201)	0.28	0.28	0.75
15	20	True	j	j	0.2231838470033835	1	-35.0	-30.0	5.0	NW	40	(201, 201)	0.28	0.28	0.75
15	20	True	j	j	0.072097358002793	1	-35.0	-34.0	1.0	NW	40	(201, 201)	0.28	0.28	0.75
15	20	True	j	j	0.2934006489958847	1	-35.0	-34.0	1.0	SE	40	(201, 201)	0.28	0.28	0.75
15	20	True	j	j	0.2662511090020416	1	-35.0	-30.0	5.0	SE	40	(201, 201)	0.28	0.28	0.75
15	20	True	j	j	0.0636670979874907	1	-35.0	-30.0	5.0	NW	40	(201, 201)	0.28	0.28	0.75
15	20	True	f	f	0.1205533460015431	1	-35.0	-40.0	-5.0	NW	40	(201, 201)	0.28	0.28	0.75
15	20	True	j	j	0.4778162529983092	1	-35.0	-30.0	5.0	NW	40	(201, 201)	0.28	0.28	0.75
15	20	True	f	f	0.0800088719988707	1	-35.0	-40.0	-5.0	SE	40	(201, 201)	0.28	0.28	0.75
15	20	True	j	f	0.4707416710007237	0	-35.0	-34.0	1.0	NW	40	(201, 201)	0.28	0.28	0.75
15	20	True	f	f	0.16149377200054	1	-35.0	-40.0	-5.0	NW	40	(201, 201)	0.28	0.28	0.75
15	20	True	j	j	0.1277689580019796	1	-35.0	-34.0	1.0	SE	40	(201, 201)	0.28	0.28	0.75
15	20	True	f	f	0.3053142450080486	1	-35.0	-40.0	-5.0	NW	40	(201, 201)	0.28	0.28	0.75
15	20	True	j	j	0.0462440179981058	1	-35.0	-30.0	5.0	SE	40	(201, 201)	0.28	0.28	0.75
15	20	True	f	f	0.2333120320108719	1	-35.0	-40.0	-5.0	NW	40	(201, 201)	0.28	0.28	0.75
15	20	True	j	j	0.2240234119963133	1	-35.0	-34.0	1.0	SE	40	(201, 201)	0.28	0.28	0.75
15	20	True	j	j	0.2199306900001829	1	-35.0	-30.0	5.0	SE	40	(201, 201)	0.28	0.28	0.75
15	20	True	j	j	0.3716003849986009	1	-35.0	-34.0	1.0	SE	40	(201, 201)	0.28	0.28	0.75
15	20	True	f	f	0.4817089200078044	1	-35.0	-36.0	-1.0	SE	40	(201, 201)	0.28	0.28	0.75
15	20	True	f	j	0.3231406790000619	0	-35.0	-36.0	-1.0	NW	40	(201, 201)	0.28	0.28	0.75
15	20	True	f	f	0.2682651480135973	1	-35.0	-40.0	-5.0	NW	40	(201, 201)	0.28	0.28	0.75
15	20	True	f	f	0.1601299110043328	1	-35.0	-40.0	-5.0	SE	40	(201, 201)	0.28	0.28	0.75
15	20	True	j	j	0.2142888929956825	1	-35.0	-34.0	1.0	SE	40	(201, 201)	0.28	0.28	0.75
15	20	True	j	j	0.0791447490046266	1	-35.0	-34.0	1.0	SE	40	(201, 201)	0.28	0.28	0.75
15	20	True	f	f	0.2385255159897497	1	-35.0	-40.0	-5.0	SE	40	(201, 201)	0.28	0.28	0.75
15	20	True	f	f	0.0819813440029975	1	-35.0	-36.0	-1.0	SE	40	(201, 201)	0.28	0.28	0.75
15	20	True	j	j	0.244007707995479	1	-35.0	-30.0	5.0	NW	40	(201, 201)	0.28	0.28	0.75
15	20	True	f	f	0.3641372480051359	1	-35.0	-36.0	-1.0	SE	40	(201, 201)	0.28	0.28	0.75
15	20	True	j	j	0.8824478559981799	1	-35.0	-30.0	5.0	NW	40	(201, 201)	0.28	0.28	0.75
15	20	True	j	j	0.2523614860110683	1	-35.0	-34.0	1.0	NW	40	(201, 201)	0.28	0.28	0.75
15	20	True	f	f	0.3041110449994448	1	-35.0	-36.0	-1.0	NW	40	(201, 201)	0.28	0.28	0.75
15	20	True	f	f	0.3138830289972247	1	-35.0	-40.0	-5.0	NW	40	(201, 201)	0.28	0.28	0.75
15	20	True	f	j	0.0795517890073824	0	-35.0	-36.0	-1.0	SE	40	(201, 201)	0.28	0.28	0.75
15	20	True	f	f	0.2494747290038503	1	-35.0	-40.0	-5.0	NW	40	(201, 201)	0.28	0.28	0.75
15	20	True	j	j	1.3920766329974867	1	-35.0	-34.0	1.0	SE	40	(201, 201)	0.28	0.28	0.75
15	20	True	f	f	0.4228869280050276	1	-35.0	-36.0	-1.0	SE	40	(201, 201)	0.28	0.28	0.75
15	20	True	j	j	0.355530227010604	1	-35.0	-34.0	1.0	NW	40	(201, 201)	0.28	0.28	0.75
15	20	True	j	j	0.2695013869961258	1	-35.0	-34.0	1.0	NW	40	(201, 201)	0.28	0.28	0.75
15	20	True	f	f	0.0442966249975143	1	-35.0	-36.0	-1.0	SE	40	(201, 201)	0.28	0.28	0.75
15	20	True	j	f	0.2817095000064	0	-35.0	-34.0	1.0	SE	40	(201, 201)	0.28	0.28	0.75
15	20	True	j	j	0.2046568900113925	1	-35.0	-30.0	5.0	SE	40	(201, 201)	0.28	0.28	0.75
15	20	True	j	j	0.2716776480083354	1	-35.0	-30.0	5.0	SE	40	(201, 201)	0.28	0.28	0.75
15	20	True	j	j	0.3056286639912287	1	-35.0	-34.0	1.0	SE	40	(201, 201)	0.28	0.28	0.75
15	20	True	j	j	0.2985993530019186	1	-35.0	-30.0	5.0	SE	40	(201, 201)	0.28	0.28	0.75
15	20	True	j	j	0.2607684579998022	1	-35.0	-34.0	1.0	NW	40	(201, 201)	0.28	0.28	0.75
15	20	True	f	f	1.062772541001323	1	-35.0	-40.0	-5.0	NW	40	(201, 201)	0.28	0.28	0.75
15	20	True	j	j	0.082023526992998	1	-35.0	-34.0	1.0	SE	40	(201, 201)	0.28	0.28	0.75
15	20	True	j	j	0.3345395319920499	1	-35.0	-30.0	5.0	NW	40	(201, 201)	0.28	0.28	0.75
15	20	True	j	f	0.0404030420031631	0	-35.0	-34.0	1.0	SE	40	(201, 201)	0.28	0.28	0.75
15	20	True	f	f	0.2324516590015264	1	-35.0	-36.0	-1.0	NW	40	(201, 201)	0.28	0.28	0.75
15	20	True	j	j	0.5486758080078289	1	-35.0	-34.0	1.0	SE	40	(201, 201)	0.28	0.28	0.75
15	20	True	f	f	2.0786205059994245	1	-35.0	-36.0	-1.0	NW	40	(201, 201)	0.28	0.28	0.75
15	20	True	f	f	0.1314553830015938	1	-35.0	-36.0	-1.0	SE	40	(201, 201)	0.28	0.28	0.75
15	20	True	f	j	0.4609636039967881	0	-35.0	-36.0	-1.0	SE	40	(201, 201)	0.28	0.28	0.75
15	20	True	f	f	0.302678714011563	1	-35.0	-36.0	-1.0	NW	40	(201, 201)	0.28	0.28	0.75
15	20	True	j	j	6.73815302499861	1	-35.0	-30.0	5.0	NW	40	(201, 201)	0.28	0.28	0.75
15	20	True	f	j	10.000372344991774	0	-35.0	-36.0	-1.0	SE	40	(201, 201)	0.28	0.28	0.75
15	20	True	f	j	0.1079820339946309	0	-35.0	-36.0	-1.0	NW	40	(201, 201)	0.28	0.28	0.75
15	20	True	f	f	2.041772544995183	1	-35.0	-36.0	-1.0	SE	40	(201, 201)	0.28	0.28	0.75
15	20	True	f	f	0.3174046709900722	1	-35.0	-40.0	-5.0	NW	40	(201, 201)	0.28	0.28	0.75
15	20	True	f	f	0.3885871029924601	1	-35.0	-40.0	-5.0	NW	40	(201, 201)	0.28	0.28	0.75
15	20	True	f	f	0.3290347400034079	1	-35.0	-36.0	-1.0	SE	40	(201, 201)	0.28	0.28	0.75
15	20	True	j	f	0.173910062003415	0	-35.0	-34.0	1.0	NW	40	(201, 201)	0.28	0.28	0.75
15	20	True	f	f	0.0489855430059833	1	-35.0	-40.0	-5.0	SE	40	(201, 201)	0.28	0.28	0.75
15	20	True	f	f	0.1430602399923373	1	-35.0	-36.0	-1.0	SE	40	(201, 201)	0.28	0.28	0.75
15	20	True	j	j	0.2748199600027874	1	-35.0	-34.0	1.0	SE	40	(201, 201)	0.28	0.28	0.75
15	20	True	f	f	0.0625376829993911	1	-35.0	-36.0	-1.0	SE	40	(201, 201)	0.28	0.28	0.75
15	20	True	f	f	0.1161045549961272	1	-35.0	-40.0	-5.0	SE	40	(201, 201)	0.28	0.28	0.75
15	20	True	f	j	0.1181123930000467	0	-35.0	-36.0	-1.0	NW	40	(201, 201)	0.28	0.28	0.75
15	20	True	f	f	0.1984873170003993	1	-35.0	-40.0	-5.0	NW	40	(201, 201)	0.28	0.28	0.75
15	20	True	f	j	0.2829625199956354	0	-35.0	-36.0	-1.0	SE	40	(201, 201)	0.28	0.28	0.75
15	20	True	j	j	0.1769974189955974	1	-35.0	-30.0	5.0	NW	40	(201, 201)	0.28	0.28	0.75
15	20	True	f	f	0.0626146489958046	1	-35.0	-36.0	-1.0	SE	40	(201, 201)	0.28	0.28	0.75
15	20	True	f	f	0.0977780190005432	1	-35.0	-40.0	-5.0	SE	40	(201, 201)	0.28	0.28	0.75
15	20	True	j	j	0.00820632900286	1	-35.0	-30.0	5.0	NW	40	(201, 201)	0.28	0.28	0.75
15	20	True	f	f	0.3315485560015077	1	-35.0	-36.0	-1.0	SE	40	(201, 201)	0.28	0.28	0.75
15	20	True	f	f	1.180512788996566	1	-35.0	-36.0	-1.0	NW	40	(201, 201)	0.28	0.28	0.75
15	20	True	f	f	0.1113864060025662	1	-35.0	-36.0	-1.0	NW	40	(201, 201)	0.28	0.28	0.75
15	20	True	f	f	0.0174548399954801	1	-35.0	-36.0	-1.0	SE	40	(201, 201)	0.28	0.28	0.75
15	20	True	f	f	0.2493882690032478	1	-35.0	-36.0	-1.0	SE	40	(201, 201)	0.28	0.28	0.75
15	20	True	j	j	0.32340730400756	1	-35.0	-30.0	5.0	NW	40	(201, 201)	0.28	0.28	0.75
15	20	True	j	f	0.1310374369932105	0	-35.0	-30.0	5.0	SE	40	(201, 201)	0.28	0.28	0.75
15	20	True	j	j	0.2015122419979889	1	-35.0	-30.0	5.0	SE	40	(201, 201)	0.28	0.28	0.75
15	20	True	j	f	0.588640320012928	0	-35.0	-34.0	1.0	NW	40	(201, 201)	0.28	0.28	0.75
15	20	True	f	j	0.0050094189937226	0	-35.0	-36.0	-1.0	SE	40	(201, 201)	0.28	0.28	0.75
15	20	True	f	f	0.2763243779918412	1	-35.0	-36.0	-1.0	SE	40	(201, 201)	0.28	0.28	0.75
15	20	True	j	j	0.1302604570082621	1	-35.0	-34.0	1.0	NW	40	(201, 201)	0.28	0.28	0.75
15	20	True	j	j	0.6042837189888814	1	-35.0	-30.0	5.0	NW	40	(201, 201)	0.28	0.28	0.75
15	20	True	f	f	0.2546834649983793	1	-35.0	-40.0	-5.0	NW	40	(201, 201)	0.28	0.28	0.75
15	20	True	f	f	0.0797085020021768	1	-35.0	-40.0	-5.0	SE	40	(201, 201)	0.28	0.28	0.75
15	20	True	j	j	0.0169130719878012	1	-35.0	-34.0	1.0	NW	40	(201, 201)	0.28	0.28	0.75
15	20	True	j	f	0.259908958003507	0	-35.0	-34.0	1.0	NW	40	(201, 201)	0.28	0.28	0.75
15	20	True	j	j	0.0740638769930228	1	-35.0	-34.0	1.0	SE	40	(201, 201)	0.28	0.28	0.75
15	20	True	j	j	0.1360565089998999	1	-35.0	-30.0	5.0	SE	40	(201, 201)	0.28	0.28	0.75
15	20	True	f	f	0.2676753150008153	1	-35.0	-40.0	-5.0	SE	40	(201, 201)	0.28	0.28	0.75
15	20	True	j	j	0.3999380659952294	1	-35.0	-30.0	5.0	NW	40	(201, 201)	0.28	0.28	0.75
15	20	True	j	j	0.11127527699864	1	-35.0	-34.0	1.0	NW	40	(201, 201)	0.28	0.28	0.75
15	20	True	j	j	0.065800466996734	1	-35.0	-30.0	5.0	NW	40	(201, 201)	0.28	0.28	0.75
15	20	True	f	f	0.2664519909885712	1	-35.0	-36.0	-1.0	NW	40	(201, 201)	0.28	0.28	0.75
15	20	True	f	j	0.1082893540005898	0	-35.0	-36.0	-1.0	SE	40	(201, 201)	0.28	0.28	0.75
15	20	True	j	j	0.0283361000037984	1	-35.0	-34.0	1.0	NW	40	(201, 201)	0.28	0.28	0.75
15	20	True	j	j	0.1896919550054008	1	-35.0	-34.0	1.0	SE	40	(201, 201)	0.28	0.28	0.75
15	20	True	j	j	0.4580631809949409	1	-35.0	-30.0	5.0	NW	40	(201, 201)	0.28	0.28	0.75
15	20	True	f	f	0.1460671609966084	1	-35.0	-36.0	-1.0	NW	40	(201, 201)	0.28	0.28	0.75
15	20	True	f	f	0.2780869470007019	1	-35.0	-36.0	-1.0	NW	40	(201, 201)	0.28	0.28	0.75
15	20	True	j	j	0.3019375919975573	1	-35.0	-30.0	5.0	NW	40	(201, 201)	0.28	0.28	0.75
15	20	True	j	j	0.5690635049977573	1	-35.0	-34.0	1.0	SE	40	(201, 201)	0.28	0.28	0.75
15	20	True	j	j	3.662899774004472	1	-35.0	-34.0	1.0	SE	40	(201, 201)	0.28	0.28	0.75
15	20	True	f	f	0.1450151269964408	1	-35.0	-40.0	-5.0	NW	40	(201, 201)	0.28	0.28	0.75
15	20	True	j	j	0.0705095949961105	1	-35.0	-30.0	5.0	NW	40	(201, 201)	0.28	0.28	0.75
15	20	True	f	f	0.4003641649906058	1	-35.0	-40.0	-5.0	SE	40	(201, 201)	0.28	0.28	0.75
15	20	True	j	j	0.0381570809986442	1	-35.0	-30.0	5.0	SE	40	(201, 201)	0.28	0.28	0.75
15	20	True	f	f	0.2696669800061499	1	-35.0	-36.0	-1.0	NW	40	(201, 201)	0.28	0.28	0.75
15	20	True	j	j	0.323708154988708	1	-35.0	-30.0	5.0	NW	40	(201, 201)	0.28	0.28	0.75
15	20	True	j	j	0.3006918500032043	1	-35.0	-30.0	5.0	SE	40	(201, 201)	0.28	0.28	0.75
15	20	True	f	f	0.1922693880042061	1	-35.0	-40.0	-5.0	NW	40	(201, 201)	0.28	0.28	0.75
15	20	True	j	f	2.4293100960057927	0	-35.0	-34.0	1.0	SE	40	(201, 201)	0.28	0.28	0.75
15	20	True	f	j	0.2687474179983837	0	-35.0	-36.0	-1.0	NW	40	(201, 201)	0.28	0.28	0.75
15	20	True	j	j	0.312682080999366	1	-35.0	-30.0	5.0	SE	40	(201, 201)	0.28	0.28	0.75
15	20	True	f	j	0.0882413880026433	0	-35.0	-36.0	-1.0	NW	40	(201, 201)	0.28	0.28	0.75
15	20	True	j	j	0.2840939560119295	1	-35.0	-30.0	5.0	NW	40	(201, 201)	0.28	0.28	0.75
15	20	True	f	j	0.2943885330023477	0	-35.0	-36.0	-1.0	SE	40	(201, 201)	0.28	0.28	0.75
15	20	True	j	f	0.2458700120041612	0	-35.0	-34.0	1.0	NW	40	(201, 201)	0.28	0.28	0.75
15	20	True	j	f	0.0771066949964733	0	-35.0	-34.0	1.0	SE	40	(201, 201)	0.28	0.28	0.75
15	20	True	f	f	0.0299771040008636	1	-35.0	-36.0	-1.0	NW	40	(201, 201)	0.28	0.28	0.75
15	20	True	f	f	0.2240978710033232	1	-35.0	-36.0	-1.0	SE	40	(201, 201)	0.28	0.28	0.75
15	20	True	f	f	0.0086732380004832	1	-35.0	-36.0	-1.0	SE	40	(201, 201)	0.28	0.28	0.75
15	20	True	j	j	0.2185729009943315	1	-35.0	-30.0	5.0	NW	40	(201, 201)	0.28	0.28	0.75
15	20	True	f	f	0.2684002000023611	1	-35.0	-36.0	-1.0	SE	40	(201, 201)	0.28	0.28	0.75
15	20	True	j	j	0.0962007510097464	1	-35.0	-34.0	1.0	NW	40	(201, 201)	0.28	0.28	0.75
15	20	True	j	j	0.3115672020066995	1	-35.0	-34.0	1.0	SE	40	(201, 201)	0.28	0.28	0.75
15	20	True	j	j	0.0220097160054137	1	-35.0	-34.0	1.0	SE	40	(201, 201)	0.28	0.28	0.75
15	20	True	j	j	0.1221903990081045	1	-35.0	-34.0	1.0	SE	40	(201, 201)	0.28	0.28	0.75
15	20	True	j	f	0.0465896429959684	0	-35.0	-34.0	1.0	NW	40	(201, 201)	0.28	0.28	0.75
15	20	True	f	f	0.0152508820028742	1	-35.0	-40.0	-5.0	SE	40	(201, 201)	0.28	0.28	0.75
15	20	True	j	j	0.2899769140058197	1	-35.0	-34.0	1.0	SE	40	(201, 201)	0.28	0.28	0.75
15	20	True	j	j	0.0278352919995086	1	-35.0	-34.0	1.0	NW	40	(201, 201)	0.28	0.28	0.75
15	20	True	f	f	0.1215888510050717	1	-35.0	-36.0	-1.0	NW	40	(201, 201)	0.28	0.28	0.75
15	20	True	f	f	0.2045592590002343	1	-35.0	-40.0	-5.0	NW	40	(201, 201)	0.28	0.28	0.75
15	20	True	f	f	0.201858340005856	1	-35.0	-36.0	-1.0	SE	40	(201, 201)	0.28	0.28	0.75
15	20	True	f	f	0.0831802629982121	1	-35.0	-40.0	-5.0	NW	40	(201, 201)	0.28	0.28	0.75
15	20	True	f	f	0.0716958729899488	1	-35.0	-36.0	-1.0	NW	40	(201, 201)	0.28	0.28	0.75
15	20	True	j	j	0.2206117530004121	1	-35.0	-30.0	5.0	NW	40	(201, 201)	0.28	0.28	0.75
15	20	True	f	f	0.045946674013976	1	-35.0	-36.0	-1.0	NW	40	(201, 201)	0.28	0.28	0.75
15	20	True	j	j	0.1188652139971964	1	-35.0	-34.0	1.0	NW	40	(201, 201)	0.28	0.28	0.75
15	20	True	f	f	0.2819786450127139	1	-35.0	-36.0	-1.0	NW	40	(201, 201)	0.28	0.28	0.75
15	20	True	f	f	0.0402730850037187	1	-35.0	-40.0	-5.0	NW	40	(201, 201)	0.28	0.28	0.75
15	20	True	j	j	0.0291157419997034	1	-35.0	-30.0	5.0	SE	40	(201, 201)	0.28	0.28	0.75
15	20	True	f	f	0.3331733739905758	1	-35.0	-36.0	-1.0	NW	40	(201, 201)	0.28	0.28	0.75
15	20	True	j	j	0.4350194409926189	1	-35.0	-30.0	5.0	SE	40	(201, 201)	0.28	0.28	0.75
15	20	True	j	f	0.0848833890049718	0	-35.0	-34.0	1.0	NW	40	(201, 201)	0.28	0.28	0.75
15	20	True	f	f	0.1488935090019367	1	-35.0	-36.0	-1.0	SE	40	(201, 201)	0.28	0.28	0.75
15	20	True	f	f	0.330739482989884	1	-35.0	-40.0	-5.0	NW	40	(201, 201)	0.28	0.28	0.75
15	20	True	f	j	0.0392225139949005	0	-35.0	-40.0	-5.0	SE	40	(201, 201)	0.28	0.28	0.75
15	20	True	j	j	0.4343655630073044	1	-35.0	-30.0	5.0	NW	40	(201, 201)	0.28	0.28	0.75
15	20	True	f	f	0.1002788600017083	1	-35.0	-36.0	-1.0	NW	40	(201, 201)	0.28	0.28	0.75
15	20	True	j	f	0.9494346299907191	0	-35.0	-34.0	1.0	NW	40	(201, 201)	0.28	0.28	0.75
15	20	True	f	j	0.2908002160111209	0	-35.0	-36.0	-1.0	SE	40	(201, 201)	0.28	0.28	0.75
15	20	True	j	j	0.4034307919937419	1	-35.0	-30.0	5.0	SE	40	(201, 201)	0.28	0.28	0.75
15	20	True	j	j	0.061434603005182	1	-35.0	-34.0	1.0	SE	40	(201, 201)	0.28	0.28	0.75
15	20	True	j	f	0.5962883519969182	0	-35.0	-34.0	1.0	NW	40	(201, 201)	0.28	0.28	0.75
15	20	True	f	j	1.2384111900028074	0	-35.0	-36.0	-1.0	NW	40	(201, 201)	0.28	0.28	0.75
15	20	True	j	j	0.5260484589962289	1	-35.0	-30.0	5.0	NW	40	(201, 201)	0.28	0.28	0.75
15	20	True	j	f	0.2468341700005112	0	-35.0	-30.0	5.0	NW	40	(201, 201)	0.28	0.28	0.75
15	20	True	j	f	0.2176811690005706	0	-35.0	-34.0	1.0	NW	40	(201, 201)	0.28	0.28	0.75
15	20	True	j	f	0.06476042799477	0	-35.0	-34.0	1.0	SE	40	(201, 201)	0.28	0.28	0.75
15	20	True	j	j	0.2276939659932395	1	-35.0	-34.0	1.0	SE	40	(201, 201)	0.28	0.28	0.75
15	20	True	j	j	0.0951484940014779	1	-35.0	-34.0	1.0	NW	40	(201, 201)	0.28	0.28	0.75
15	20	True	f	f	0.295522118001827	1	-35.0	-36.0	-1.0	SE	40	(201, 201)	0.28	0.28	0.75
15	20	True	f	f	0.3828313370031537	1	-35.0	-40.0	-5.0	NW	40	(201, 201)	0.28	0.28	0.75
15	20	True	j	j	1.9455629699950805	1	-35.0	-34.0	1.0	NW	40	(201, 201)	0.28	0.28	0.75
15	20	True	j	j	0.0832980679988395	1	-35.0	-34.0	1.0	NW	40	(201, 201)	0.28	0.28	0.75
15	20	True	f	j	0.3580527160083875	0	-35.0	-36.0	-1.0	SE	40	(201, 201)	0.28	0.28	0.75
15	20	True	f	f	0.315177507000044	1	-35.0	-40.0	-5.0	NW	40	(201, 201)	0.28	0.28	0.75
15	20	True	j	j	0.2022592260036617	1	-35.0	-30.0	5.0	NW	40	(201, 201)	0.28	0.28	0.75
15	20	True	f	f	0.1646517350018257	1	-35.0	-36.0	-1.0	NW	40	(201, 201)	0.28	0.28	0.75
15	20	True	f	f	0.0481319009995786	1	-35.0	-40.0	-5.0	NW	40	(201, 201)	0.28	0.28	0.75
15	20	True	j	f	0.2309782209922559	0	-35.0	-34.0	1.0	NW	40	(201, 201)	0.28	0.28	0.75
15	20	True	j	j	0.0990122539951698	1	-35.0	-30.0	5.0	SE	40	(201, 201)	0.28	0.28	0.75
15	20	True	f	f	0.0680802469869377	1	-35.0	-40.0	-5.0	NW	40	(201, 201)	0.28	0.28	0.75
15	20	True	j	j	0.6659489159937948	1	-35.0	-30.0	5.0	NW	40	(201, 201)	0.28	0.28	0.75
15	20	True	f	f	0.1754490979947149	1	-35.0	-36.0	-1.0	NW	40	(201, 201)	0.28	0.28	0.75
15	20	True	f	f	0.2880124439980136	1	-35.0	-40.0	-5.0	SE	40	(201, 201)	0.28	0.28	0.75
15	20	True	j	j	1.3006922810018295	1	-35.0	-30.0	5.0	SE	40	(201, 201)	0.28	0.28	0.75
15	20	True	j	j	0.4534941950114444	1	-35.0	-30.0	5.0	NW	40	(201, 201)	0.28	0.28	0.75
