# Supplementary material for: The curriculum effect in visual learning: The role of readout dimensionality
Source: PLoS Comput Biol. 2026 Jul 24;22(7):e1014553. doi: 10.1371/journal.pcbi.1014553 (PMC13432104; doi:10.1371/journal.pcbi.1014553)
Supplement: S1 Data — (ZIP) [file pcbi.1014553.s009.zip › Data_Final_for_Repository/Shuffled_subjects/Additional_15/Subject014/20250708_Subject014_SHUFFLED_Day_5.csv]

Participant ID	Age	Train	Correct Response	Response	Response time (s)	Correct	Reference Angle (deg)	Orientation (deg)	Angle Separation (deg)	Corner	Viewing Distance (cm)	Stimulus Size (px)	Fixation Time	Probe Time	Cue Time
14	19	False	j	f	1.979696916998364	0	55.0	56.0	1.0	SW	50	(251, 251)	0.28	0.28	0.75
14	19	False	f	j	0.5461617910041241	0	55.0	54.0	-1.0	SW	50	(251, 251)	0.28	0.28	0.75
14	19	False	j	j	0.9593075420052628	1	55.0	56.0	1.0	NE	50	(251, 251)	0.28	0.28	0.75
14	19	False	f	f	1.5896611659991322	1	55.0	54.0	-1.0	NE	50	(251, 251)	0.28	0.28	0.75
14	19	False	f	j	0.3253207089946954	0	55.0	54.0	-1.0	NE	50	(251, 251)	0.28	0.28	0.75
14	19	False	f	f	0.3144515409949235	1	55.0	54.0	-1.0	NE	50	(251, 251)	0.28	0.28	0.75
14	19	False	j	f	0.5759594159972039	0	55.0	56.0	1.0	NE	50	(251, 251)	0.28	0.28	0.75
14	19	False	f	f	0.6292477079987293	1	55.0	54.0	-1.0	SW	50	(251, 251)	0.28	0.28	0.75
14	19	False	f	j	0.5350314590032212	0	55.0	54.0	-1.0	NE	50	(251, 251)	0.28	0.28	0.75
14	19	False	j	j	0.6374009999999544	1	55.0	56.0	1.0	SW	50	(251, 251)	0.28	0.28	0.75
14	19	False	f	j	0.954550250004104	0	55.0	54.0	-1.0	SW	50	(251, 251)	0.28	0.28	0.75
14	19	False	j	j	1.7977065829982166	1	55.0	56.0	1.0	NE	50	(251, 251)	0.28	0.28	0.75
14	19	False	f	f	0.3843870000055176	1	55.0	54.0	-1.0	NE	50	(251, 251)	0.28	0.28	0.75
14	19	False	j	f	0.6043446670009871	0	55.0	56.0	1.0	NE	50	(251, 251)	0.28	0.28	0.75
14	19	False	j	j	0.3180817090033088	1	55.0	56.0	1.0	SW	50	(251, 251)	0.28	0.28	0.75
14	19	False	j	j	0.314992166000593	1	55.0	56.0	1.0	SW	50	(251, 251)	0.28	0.28	0.75
14	19	False	f	j	0.3270732080054586	0	55.0	54.0	-1.0	SW	50	(251, 251)	0.28	0.28	0.75
14	19	False	j	f	0.3553705829981481	0	55.0	56.0	1.0	NE	50	(251, 251)	0.28	0.28	0.75
14	19	False	f	f	0.3734178749946295	1	55.0	54.0	-1.0	SW	50	(251, 251)	0.28	0.28	0.75
14	19	False	f	j	0.3140027080007712	0	55.0	54.0	-1.0	NE	50	(251, 251)	0.28	0.28	0.75
14	19	False	f	j	0.328639250001288	0	55.0	54.0	-1.0	NE	50	(251, 251)	0.28	0.28	0.75
14	19	False	f	j	0.3088261669981875	0	55.0	54.0	-1.0	SW	50	(251, 251)	0.28	0.28	0.75
14	19	False	j	j	0.6926751249993686	1	55.0	56.0	1.0	SW	50	(251, 251)	0.28	0.28	0.75
14	19	False	j	j	0.3381844999967143	1	55.0	56.0	1.0	NE	50	(251, 251)	0.28	0.28	0.75
14	19	False	f	f	0.2820244159956928	1	55.0	54.0	-1.0	NE	50	(251, 251)	0.28	0.28	0.75
14	19	False	f	f	0.3127265839939355	1	55.0	54.0	-1.0	SW	50	(251, 251)	0.28	0.28	0.75
14	19	False	j	f	0.3525471670000115	0	55.0	56.0	1.0	NE	50	(251, 251)	0.28	0.28	0.75
14	19	False	f	j	0.3555605419969652	0	55.0	54.0	-1.0	NE	50	(251, 251)	0.28	0.28	0.75
14	19	False	j	j	0.2928927500033751	1	55.0	56.0	1.0	SW	50	(251, 251)	0.28	0.28	0.75
14	19	False	j	j	0.2991470830020262	1	55.0	56.0	1.0	SW	50	(251, 251)	0.28	0.28	0.75
14	19	False	j	j	0.4024834580050083	1	55.0	56.0	1.0	NE	50	(251, 251)	0.28	0.28	0.75
14	19	False	j	j	0.2750253329941188	1	55.0	56.0	1.0	SW	50	(251, 251)	0.28	0.28	0.75
14	19	False	f	f	0.3263624160026666	1	55.0	54.0	-1.0	NE	50	(251, 251)	0.28	0.28	0.75
14	19	False	f	f	0.4863763329994981	1	55.0	54.0	-1.0	SW	50	(251, 251)	0.28	0.28	0.75
14	19	False	f	j	0.4247767920023761	0	55.0	54.0	-1.0	SW	50	(251, 251)	0.28	0.28	0.75
14	19	False	j	j	1.2393116250023013	1	55.0	56.0	1.0	NE	50	(251, 251)	0.28	0.28	0.75
14	19	False	j	f	0.4774444580034469	0	55.0	56.0	1.0	SW	50	(251, 251)	0.28	0.28	0.75
14	19	False	j	j	0.3947887920003268	1	55.0	56.0	1.0	SW	50	(251, 251)	0.28	0.28	0.75
14	19	False	j	j	0.4371448750025593	1	55.0	56.0	1.0	NE	50	(251, 251)	0.28	0.28	0.75
14	19	False	f	f	0.3512743749961373	1	55.0	54.0	-1.0	NE	50	(251, 251)	0.28	0.28	0.75
14	19	False	f	f	0.3224622089983313	1	55.0	54.0	-1.0	NE	50	(251, 251)	0.28	0.28	0.75
14	19	False	f	f	0.2796939159961766	1	55.0	54.0	-1.0	NE	50	(251, 251)	0.28	0.28	0.75
14	19	False	j	j	0.2546184160019038	1	55.0	56.0	1.0	SW	50	(251, 251)	0.28	0.28	0.75
14	19	False	f	j	0.9303617080004188	0	55.0	54.0	-1.0	SW	50	(251, 251)	0.28	0.28	0.75
14	19	False	f	f	0.8596609160013031	1	55.0	54.0	-1.0	NE	50	(251, 251)	0.28	0.28	0.75
14	19	False	j	f	1.068081915997027	0	55.0	56.0	1.0	SW	50	(251, 251)	0.28	0.28	0.75
14	19	False	j	f	0.3149480829961248	0	55.0	56.0	1.0	SW	50	(251, 251)	0.28	0.28	0.75
14	19	False	f	j	0.3471744999988004	0	55.0	54.0	-1.0	SW	50	(251, 251)	0.28	0.28	0.75
14	19	False	j	j	0.2677791660025832	1	55.0	56.0	1.0	SW	50	(251, 251)	0.28	0.28	0.75
14	19	False	j	f	0.4266001659998437	0	55.0	56.0	1.0	NE	50	(251, 251)	0.28	0.28	0.75
14	19	False	f	f	0.3032329999987269	1	55.0	54.0	-1.0	NE	50	(251, 251)	0.28	0.28	0.75
14	19	False	j	j	0.3597266249998938	1	55.0	56.0	1.0	SW	50	(251, 251)	0.28	0.28	0.75
14	19	False	j	j	0.4266792089983937	1	55.0	56.0	1.0	NE	50	(251, 251)	0.28	0.28	0.75
14	19	False	f	f	0.3870040420006262	1	55.0	54.0	-1.0	NE	50	(251, 251)	0.28	0.28	0.75
14	19	False	f	f	0.3401044999991427	1	55.0	54.0	-1.0	NE	50	(251, 251)	0.28	0.28	0.75
14	19	False	f	f	0.3172357079965877	1	55.0	54.0	-1.0	NE	50	(251, 251)	0.28	0.28	0.75
14	19	False	j	f	0.3440806250000605	0	55.0	56.0	1.0	NE	50	(251, 251)	0.28	0.28	0.75
14	19	False	f	f	0.2423393749995739	1	55.0	54.0	-1.0	NE	50	(251, 251)	0.28	0.28	0.75
14	19	False	j	f	0.431612041000335	0	55.0	56.0	1.0	SW	50	(251, 251)	0.28	0.28	0.75
14	19	False	f	f	0.2943613750030636	1	55.0	54.0	-1.0	SW	50	(251, 251)	0.28	0.28	0.75
14	19	False	j	j	0.2703110829970683	1	55.0	56.0	1.0	NE	50	(251, 251)	0.28	0.28	0.75
14	19	False	j	j	1.3134137500019278	1	55.0	56.0	1.0	NE	50	(251, 251)	0.28	0.28	0.75
14	19	False	j	j	0.3175565409983392	1	55.0	56.0	1.0	SW	50	(251, 251)	0.28	0.28	0.75
14	19	False	f	j	0.5986267499974929	0	55.0	54.0	-1.0	NE	50	(251, 251)	0.28	0.28	0.75
14	19	False	f	f	0.3103092079982161	1	55.0	54.0	-1.0	NE	50	(251, 251)	0.28	0.28	0.75
14	19	False	j	j	0.3032897500015679	1	55.0	56.0	1.0	SW	50	(251, 251)	0.28	0.28	0.75
14	19	False	f	f	0.6679746669979068	1	55.0	54.0	-1.0	NE	50	(251, 251)	0.28	0.28	0.75
14	19	False	j	j	0.2606039169986616	1	55.0	56.0	1.0	SW	50	(251, 251)	0.28	0.28	0.75
14	19	False	f	j	0.3030125000004773	0	55.0	54.0	-1.0	SW	50	(251, 251)	0.28	0.28	0.75
14	19	False	j	j	0.3110598749990458	1	55.0	56.0	1.0	SW	50	(251, 251)	0.28	0.28	0.75
14	19	False	f	f	0.3515885000015259	1	55.0	54.0	-1.0	NE	50	(251, 251)	0.28	0.28	0.75
14	19	False	j	j	0.2865197920036735	1	55.0	56.0	1.0	SW	50	(251, 251)	0.28	0.28	0.75
14	19	False	f	f	0.3251696249935776	1	55.0	54.0	-1.0	SW	50	(251, 251)	0.28	0.28	0.75
14	19	False	f	f	0.313209582993295	1	55.0	54.0	-1.0	NE	50	(251, 251)	0.28	0.28	0.75
14	19	False	f	f	0.3382779579987982	1	55.0	54.0	-1.0	NE	50	(251, 251)	0.28	0.28	0.75
14	19	False	f	f	0.3180261249945033	1	55.0	54.0	-1.0	NE	50	(251, 251)	0.28	0.28	0.75
14	19	False	j	f	0.3824406669955351	0	55.0	56.0	1.0	NE	50	(251, 251)	0.28	0.28	0.75
14	19	False	j	f	0.3412524590021348	0	55.0	56.0	1.0	SW	50	(251, 251)	0.28	0.28	0.75
14	19	False	f	f	0.3158572499960428	1	55.0	54.0	-1.0	SW	50	(251, 251)	0.28	0.28	0.75
14	19	False	j	j	0.1800749999965774	1	55.0	56.0	1.0	SW	50	(251, 251)	0.28	0.28	0.75
14	19	False	j	j	0.2418699999980162	1	55.0	56.0	1.0	NE	50	(251, 251)	0.28	0.28	0.75
14	19	False	j	j	0.2424700829942594	1	55.0	56.0	1.0	SW	50	(251, 251)	0.28	0.28	0.75
14	19	False	j	j	0.3199661249964265	1	55.0	56.0	1.0	SW	50	(251, 251)	0.28	0.28	0.75
14	19	False	j	j	0.300390292002703	1	55.0	56.0	1.0	SW	50	(251, 251)	0.28	0.28	0.75
14	19	False	j	j	0.2889950000026147	1	55.0	56.0	1.0	NE	50	(251, 251)	0.28	0.28	0.75
14	19	False	j	j	1.385627707997628	1	55.0	56.0	1.0	NE	50	(251, 251)	0.28	0.28	0.75
14	19	False	f	f	0.4311723749997327	1	55.0	54.0	-1.0	SW	50	(251, 251)	0.28	0.28	0.75
14	19	False	f	f	0.2554065000003902	1	55.0	54.0	-1.0	SW	50	(251, 251)	0.28	0.28	0.75
14	19	False	j	j	0.2872503750040778	1	55.0	56.0	1.0	SW	50	(251, 251)	0.28	0.28	0.75
14	19	False	j	f	1.0006452910020016	0	55.0	56.0	1.0	NE	50	(251, 251)	0.28	0.28	0.75
14	19	False	f	f	0.3121995000037714	1	55.0	54.0	-1.0	NE	50	(251, 251)	0.28	0.28	0.75
14	19	False	j	f	0.3656865419980022	0	55.0	56.0	1.0	NE	50	(251, 251)	0.28	0.28	0.75
14	19	False	f	j	0.6312892920032027	0	55.0	54.0	-1.0	SW	50	(251, 251)	0.28	0.28	0.75
14	19	False	j	j	0.3002829580000252	1	55.0	56.0	1.0	NE	50	(251, 251)	0.28	0.28	0.75
14	19	False	j	f	0.3710427500045625	0	55.0	56.0	1.0	SW	50	(251, 251)	0.28	0.28	0.75
14	19	False	j	j	0.2665292090023285	1	55.0	56.0	1.0	SW	50	(251, 251)	0.28	0.28	0.75
14	19	False	j	f	0.3014249170009861	0	55.0	56.0	1.0	SW	50	(251, 251)	0.28	0.28	0.75
14	19	False	f	f	0.3833609169960255	1	55.0	54.0	-1.0	NE	50	(251, 251)	0.28	0.28	0.75
14	19	False	j	f	0.9613142500020332	0	55.0	56.0	1.0	NE	50	(251, 251)	0.28	0.28	0.75
14	19	False	j	j	1.3233495829990716	1	55.0	56.0	1.0	NE	50	(251, 251)	0.28	0.28	0.75
14	19	False	j	j	0.3973475829989183	1	55.0	56.0	1.0	SW	50	(251, 251)	0.28	0.28	0.75
14	19	False	j	j	0.6468175000045449	1	55.0	56.0	1.0	NE	50	(251, 251)	0.28	0.28	0.75
14	19	False	f	f	0.7806577919982374	1	55.0	54.0	-1.0	SW	50	(251, 251)	0.28	0.28	0.75
14	19	False	f	f	0.3146189159961068	1	55.0	54.0	-1.0	NE	50	(251, 251)	0.28	0.28	0.75
14	19	False	j	f	0.3483489580030436	0	55.0	56.0	1.0	NE	50	(251, 251)	0.28	0.28	0.75
14	19	False	j	j	2.6478049159995862	1	55.0	56.0	1.0	NE	50	(251, 251)	0.28	0.28	0.75
14	19	False	j	j	0.8245325829993817	1	55.0	56.0	1.0	SW	50	(251, 251)	0.28	0.28	0.75
14	19	False	f	j	0.4146896669990383	0	55.0	54.0	-1.0	NE	50	(251, 251)	0.28	0.28	0.75
14	19	False	f	j	0.3599079169944161	0	55.0	54.0	-1.0	NE	50	(251, 251)	0.28	0.28	0.75
14	19	False	f	f	0.7539376249987981	1	55.0	54.0	-1.0	NE	50	(251, 251)	0.28	0.28	0.75
14	19	False	j	f	0.3549796670049545	0	55.0	56.0	1.0	NE	50	(251, 251)	0.28	0.28	0.75
14	19	False	f	f	0.2673139999969862	1	55.0	54.0	-1.0	NE	50	(251, 251)	0.28	0.28	0.75
14	19	False	f	f	0.5465131250020931	1	55.0	54.0	-1.0	SW	50	(251, 251)	0.28	0.28	0.75
14	19	False	j	j	0.4846089999991818	1	55.0	56.0	1.0	SW	50	(251, 251)	0.28	0.28	0.75
14	19	False	f	f	0.3358438340001157	1	55.0	54.0	-1.0	NE	50	(251, 251)	0.28	0.28	0.75
14	19	False	f	f	0.2974137499986682	1	55.0	54.0	-1.0	SW	50	(251, 251)	0.28	0.28	0.75
14	19	False	j	j	0.3144917079989682	1	55.0	56.0	1.0	SW	50	(251, 251)	0.28	0.28	0.75
14	19	False	f	j	0.3256557499989867	0	55.0	54.0	-1.0	SW	50	(251, 251)	0.28	0.28	0.75
14	19	False	j	j	0.3707337499945424	1	55.0	56.0	1.0	NE	50	(251, 251)	0.28	0.28	0.75
14	19	False	j	j	0.7791239590005716	1	55.0	56.0	1.0	NE	50	(251, 251)	0.28	0.28	0.75
14	19	False	f	f	0.3461237090014037	1	55.0	54.0	-1.0	SW	50	(251, 251)	0.28	0.28	0.75
14	19	False	f	f	0.3324633750016801	1	55.0	54.0	-1.0	NE	50	(251, 251)	0.28	0.28	0.75
14	19	False	f	f	0.2643636669963598	1	55.0	54.0	-1.0	SW	50	(251, 251)	0.28	0.28	0.75
14	19	False	f	f	0.296486958002788	1	55.0	54.0	-1.0	SW	50	(251, 251)	0.28	0.28	0.75
14	19	False	f	f	0.3146037499973317	1	55.0	54.0	-1.0	NE	50	(251, 251)	0.28	0.28	0.75
14	19	False	j	j	0.3138442499985103	1	55.0	56.0	1.0	NE	50	(251, 251)	0.28	0.28	0.75
14	19	False	j	f	0.4765522919988143	0	55.0	56.0	1.0	NE	50	(251, 251)	0.28	0.28	0.75
14	19	False	f	f	0.2773323340006755	1	55.0	54.0	-1.0	SW	50	(251, 251)	0.28	0.28	0.75
14	19	False	j	j	0.2889614579980843	1	55.0	56.0	1.0	NE	50	(251, 251)	0.28	0.28	0.75
14	19	False	j	j	0.2733973330032313	1	55.0	56.0	1.0	SW	50	(251, 251)	0.28	0.28	0.75
14	19	False	j	j	0.5800748329929775	1	55.0	56.0	1.0	SW	50	(251, 251)	0.28	0.28	0.75
14	19	False	j	j	0.2664917920046719	1	55.0	56.0	1.0	NE	50	(251, 251)	0.28	0.28	0.75
14	19	False	f	f	0.274037249997491	1	55.0	54.0	-1.0	SW	50	(251, 251)	0.28	0.28	0.75
14	19	False	j	j	0.2729167500001495	1	55.0	56.0	1.0	NE	50	(251, 251)	0.28	0.28	0.75
14	19	False	f	f	0.2413652500035823	1	55.0	54.0	-1.0	SW	50	(251, 251)	0.28	0.28	0.75
14	19	False	j	j	0.2734353749983711	1	55.0	56.0	1.0	SW	50	(251, 251)	0.28	0.28	0.75
14	19	False	j	f	0.2914069170001312	0	55.0	56.0	1.0	SW	50	(251, 251)	0.28	0.28	0.75
14	19	False	j	f	0.2919875829975353	0	55.0	56.0	1.0	SW	50	(251, 251)	0.28	0.28	0.75
14	19	False	f	j	0.2720315830010804	0	55.0	54.0	-1.0	SW	50	(251, 251)	0.28	0.28	0.75
14	19	False	f	f	0.2861967500066384	1	55.0	54.0	-1.0	SW	50	(251, 251)	0.28	0.28	0.75
14	19	False	f	j	0.310324625002977	0	55.0	54.0	-1.0	NE	50	(251, 251)	0.28	0.28	0.75
14	19	False	j	f	0.2811070419993484	0	55.0	56.0	1.0	NE	50	(251, 251)	0.28	0.28	0.75
14	19	False	f	f	0.3009311669957242	1	55.0	54.0	-1.0	NE	50	(251, 251)	0.28	0.28	0.75
14	19	False	j	f	0.2739400420032325	0	55.0	56.0	1.0	NE	50	(251, 251)	0.28	0.28	0.75
14	19	False	j	j	0.2553800409950781	1	55.0	56.0	1.0	SW	50	(251, 251)	0.28	0.28	0.75
14	19	False	j	j	0.2437636249960633	1	55.0	56.0	1.0	NE	50	(251, 251)	0.28	0.28	0.75
14	19	False	f	j	0.2538859170017531	0	55.0	54.0	-1.0	NE	50	(251, 251)	0.28	0.28	0.75
14	19	False	j	j	0.3084171249938663	1	55.0	56.0	1.0	SW	50	(251, 251)	0.28	0.28	0.75
14	19	False	f	f	0.6333689169987338	1	55.0	54.0	-1.0	NE	50	(251, 251)	0.28	0.28	0.75
14	19	False	f	j	0.2573438749968773	0	55.0	54.0	-1.0	NE	50	(251, 251)	0.28	0.28	0.75
14	19	False	j	j	0.3056907919963123	1	55.0	56.0	1.0	NE	50	(251, 251)	0.28	0.28	0.75
14	19	False	f	f	0.2801273750010296	1	55.0	54.0	-1.0	NE	50	(251, 251)	0.28	0.28	0.75
14	19	False	f	j	0.2778253330034204	0	55.0	54.0	-1.0	SW	50	(251, 251)	0.28	0.28	0.75
14	19	False	f	j	0.2482941249982104	0	55.0	54.0	-1.0	NE	50	(251, 251)	0.28	0.28	0.75
14	19	False	f	f	0.2452844169965828	1	55.0	54.0	-1.0	NE	50	(251, 251)	0.28	0.28	0.75
14	19	False	j	j	0.2701563750015339	1	55.0	56.0	1.0	NE	50	(251, 251)	0.28	0.28	0.75
14	19	False	f	f	0.2857652079983381	1	55.0	54.0	-1.0	SW	50	(251, 251)	0.28	0.28	0.75
14	19	False	j	f	0.3378098749963101	0	55.0	56.0	1.0	NE	50	(251, 251)	0.28	0.28	0.75
14	19	False	j	j	0.238565166000626	1	55.0	56.0	1.0	SW	50	(251, 251)	0.28	0.28	0.75
14	19	False	j	j	0.2532484580005985	1	55.0	56.0	1.0	SW	50	(251, 251)	0.28	0.28	0.75
14	19	False	f	f	0.290321334003238	1	55.0	54.0	-1.0	SW	50	(251, 251)	0.28	0.28	0.75
14	19	False	j	j	0.2505683749986929	1	55.0	56.0	1.0	NE	50	(251, 251)	0.28	0.28	0.75
14	19	False	j	j	0.2638582090003183	1	55.0	56.0	1.0	SW	50	(251, 251)	0.28	0.28	0.75
14	19	False	j	f	0.2517519169996376	0	55.0	56.0	1.0	SW	50	(251, 251)	0.28	0.28	0.75
14	19	False	j	f	0.4120464580046246	0	55.0	56.0	1.0	NE	50	(251, 251)	0.28	0.28	0.75
14	19	False	j	j	0.2915821670030709	1	55.0	56.0	1.0	NE	50	(251, 251)	0.28	0.28	0.75
14	19	False	f	f	0.2649214999983087	1	55.0	54.0	-1.0	SW	50	(251, 251)	0.28	0.28	0.75
14	19	False	f	f	0.288395457995648	1	55.0	54.0	-1.0	NE	50	(251, 251)	0.28	0.28	0.75
14	19	False	f	f	0.261632166999334	1	55.0	54.0	-1.0	SW	50	(251, 251)	0.28	0.28	0.75
14	19	False	f	f	0.2822692080007982	1	55.0	54.0	-1.0	SW	50	(251, 251)	0.28	0.28	0.75
14	19	False	f	f	0.2716343749998486	1	55.0	54.0	-1.0	NE	50	(251, 251)	0.28	0.28	0.75
14	19	False	f	f	0.2899664580036187	1	55.0	54.0	-1.0	NE	50	(251, 251)	0.28	0.28	0.75
14	19	False	f	f	0.2429248749976977	1	55.0	54.0	-1.0	SW	50	(251, 251)	0.28	0.28	0.75
14	19	False	f	j	0.335885957996652	0	55.0	54.0	-1.0	SW	50	(251, 251)	0.28	0.28	0.75
14	19	False	j	j	0.2751093340048101	1	55.0	56.0	1.0	NE	50	(251, 251)	0.28	0.28	0.75
14	19	False	j	f	0.3528113749998738	0	55.0	56.0	1.0	NE	50	(251, 251)	0.28	0.28	0.75
14	19	False	f	j	0.3983824579991051	0	55.0	54.0	-1.0	SW	50	(251, 251)	0.28	0.28	0.75
14	19	False	f	j	0.2318415830013691	0	55.0	54.0	-1.0	SW	50	(251, 251)	0.28	0.28	0.75
14	19	False	f	f	0.2674806670038379	1	55.0	54.0	-1.0	NE	50	(251, 251)	0.28	0.28	0.75
14	19	False	f	f	0.3292072910044226	1	55.0	54.0	-1.0	SW	50	(251, 251)	0.28	0.28	0.75
14	19	False	j	j	0.4222145000021555	1	55.0	56.0	1.0	NE	50	(251, 251)	0.28	0.28	0.75
14	19	False	f	j	0.3432937079996918	0	55.0	54.0	-1.0	SW	50	(251, 251)	0.28	0.28	0.75
14	19	False	f	f	0.2807500420021824	1	55.0	54.0	-1.0	SW	50	(251, 251)	0.28	0.28	0.75
14	19	False	f	f	0.2807451659973594	1	55.0	54.0	-1.0	NE	50	(251, 251)	0.28	0.28	0.75
14	19	False	f	j	0.4080026669980725	0	55.0	54.0	-1.0	SW	50	(251, 251)	0.28	0.28	0.75
14	19	False	j	j	0.2439816669939318	1	55.0	56.0	1.0	SW	50	(251, 251)	0.28	0.28	0.75
14	19	False	j	j	0.3392129170024418	1	55.0	56.0	1.0	SW	50	(251, 251)	0.28	0.28	0.75
14	19	False	f	f	0.3705269170022802	1	55.0	54.0	-1.0	NE	50	(251, 251)	0.28	0.28	0.75
14	19	False	f	f	0.3094694999963394	1	55.0	54.0	-1.0	NE	50	(251, 251)	0.28	0.28	0.75
14	19	False	f	j	0.2873152079991996	0	55.0	54.0	-1.0	SW	50	(251, 251)	0.28	0.28	0.75
14	19	False	j	j	0.3308717909967527	1	55.0	56.0	1.0	SW	50	(251, 251)	0.28	0.28	0.75
14	19	False	f	f	0.117528750000929	1	55.0	54.0	-1.0	SW	50	(251, 251)	0.28	0.28	0.75
14	19	False	f	f	0.2677436669982853	1	55.0	54.0	-1.0	NE	50	(251, 251)	0.28	0.28	0.75
14	19	False	j	j	0.2815817090013297	1	55.0	56.0	1.0	SW	50	(251, 251)	0.28	0.28	0.75
14	19	False	f	j	0.2304873750035767	0	55.0	54.0	-1.0	SW	50	(251, 251)	0.28	0.28	0.75
14	19	False	f	j	0.3368052920050104	0	55.0	54.0	-1.0	NE	50	(251, 251)	0.28	0.28	0.75
14	19	False	j	f	0.2974119159989641	0	55.0	56.0	1.0	SW	50	(251, 251)	0.28	0.28	0.75
14	19	False	j	f	0.3131930409945198	0	55.0	56.0	1.0	NE	50	(251, 251)	0.28	0.28	0.75
14	19	False	j	j	0.2275629159994423	1	55.0	56.0	1.0	NE	50	(251, 251)	0.28	0.28	0.75
14	19	False	f	f	0.2830223330020089	1	55.0	54.0	-1.0	SW	50	(251, 251)	0.28	0.28	0.75
14	19	False	j	f	0.2099819169961847	0	55.0	56.0	1.0	SW	50	(251, 251)	0.28	0.28	0.75
14	19	False	f	f	0.2799715840010321	1	55.0	54.0	-1.0	SW	50	(251, 251)	0.28	0.28	0.75
14	19	False	j	f	0.1319040000016684	0	55.0	56.0	1.0	NE	50	(251, 251)	0.28	0.28	0.75
14	19	False	f	f	0.3036034579999978	1	55.0	54.0	-1.0	SW	50	(251, 251)	0.28	0.28	0.75
14	19	False	f	f	0.2885426670036395	1	55.0	54.0	-1.0	SW	50	(251, 251)	0.28	0.28	0.75
14	19	False	f	j	0.2435761660017306	0	55.0	54.0	-1.0	SW	50	(251, 251)	0.28	0.28	0.75
14	19	False	f	j	0.3127176249981858	0	55.0	54.0	-1.0	SW	50	(251, 251)	0.28	0.28	0.75
14	19	False	f	f	0.0827450409997254	1	55.0	54.0	-1.0	SW	50	(251, 251)	0.28	0.28	0.75
14	19	False	f	f	0.3816223329995409	1	55.0	54.0	-1.0	NE	50	(251, 251)	0.28	0.28	0.75
14	19	False	j	f	0.3216200410024612	0	55.0	56.0	1.0	NE	50	(251, 251)	0.28	0.28	0.75
14	19	False	j	j	0.2727362500008894	1	55.0	56.0	1.0	SW	50	(251, 251)	0.28	0.28	0.75
14	19	False	j	j	0.235903833003249	1	55.0	56.0	1.0	NE	50	(251, 251)	0.28	0.28	0.75
14	19	False	f	f	0.2454260829981649	1	55.0	54.0	-1.0	SW	50	(251, 251)	0.28	0.28	0.75
14	19	False	j	j	0.383673333999468	1	55.0	56.0	1.0	NE	50	(251, 251)	0.28	0.28	0.75
14	19	False	f	j	0.2596535420016153	0	55.0	54.0	-1.0	SW	50	(251, 251)	0.28	0.28	0.75
14	19	False	f	j	0.3286813749946304	0	55.0	54.0	-1.0	NE	50	(251, 251)	0.28	0.28	0.75
14	19	False	j	j	0.2431437089981045	1	55.0	56.0	1.0	NE	50	(251, 251)	0.28	0.28	0.75
14	19	False	j	j	0.0635263329968438	1	55.0	56.0	1.0	NE	50	(251, 251)	0.28	0.28	0.75
14	19	False	f	j	0.2914856669958681	0	55.0	54.0	-1.0	SW	50	(251, 251)	0.28	0.28	0.75
14	19	False	f	f	0.7356916659991839	1	55.0	54.0	-1.0	SW	50	(251, 251)	0.28	0.28	0.75
14	19	False	f	j	0.3146684169987566	0	55.0	54.0	-1.0	SW	50	(251, 251)	0.28	0.28	0.75
14	19	False	j	j	0.219549375004135	1	55.0	56.0	1.0	SW	50	(251, 251)	0.28	0.28	0.75
14	19	False	f	j	0.2763086249979096	0	55.0	54.0	-1.0	SW	50	(251, 251)	0.28	0.28	0.75
14	19	False	f	f	0.2959551249950891	1	55.0	54.0	-1.0	SW	50	(251, 251)	0.28	0.28	0.75
14	19	False	f	j	0.289892917004181	0	55.0	54.0	-1.0	NE	50	(251, 251)	0.28	0.28	0.75
14	19	False	f	f	0.2856862919943523	1	55.0	54.0	-1.0	SW	50	(251, 251)	0.28	0.28	0.75
14	19	False	j	f	0.2511653749970719	0	55.0	56.0	1.0	NE	50	(251, 251)	0.28	0.28	0.75
14	19	False	j	j	0.2792962080056895	1	55.0	56.0	1.0	SW	50	(251, 251)	0.28	0.28	0.75
14	19	False	j	j	0.2444279580013244	1	55.0	56.0	1.0	NE	50	(251, 251)	0.28	0.28	0.75
14	19	False	j	f	0.2991476250026608	0	55.0	56.0	1.0	NE	50	(251, 251)	0.28	0.28	0.75
14	19	False	f	f	0.2838506250045611	1	55.0	54.0	-1.0	NE	50	(251, 251)	0.28	0.28	0.75
14	19	False	f	j	0.2694132909964537	0	55.0	54.0	-1.0	NE	50	(251, 251)	0.28	0.28	0.75
14	19	False	f	j	0.2865229159942828	0	55.0	54.0	-1.0	NE	50	(251, 251)	0.28	0.28	0.75
14	19	False	j	f	0.2641244159967755	0	55.0	56.0	1.0	NE	50	(251, 251)	0.28	0.28	0.75
14	19	False	f	f	0.270485084001848	1	55.0	54.0	-1.0	NE	50	(251, 251)	0.28	0.28	0.75
14	19	False	f	j	0.2878074170002946	0	55.0	54.0	-1.0	SW	50	(251, 251)	0.28	0.28	0.75
14	19	False	j	f	0.2661797920009121	0	55.0	56.0	1.0	SW	50	(251, 251)	0.28	0.28	0.75
14	19	False	f	j	0.5928816669984371	0	55.0	54.0	-1.0	NE	50	(251, 251)	0.28	0.28	0.75
14	19	False	j	j	0.4054569999934756	1	55.0	56.0	1.0	NE	50	(251, 251)	0.28	0.28	0.75
14	19	False	f	f	0.2982115839986363	1	55.0	54.0	-1.0	NE	50	(251, 251)	0.28	0.28	0.75
14	19	False	j	j	0.2462217920037801	1	55.0	56.0	1.0	NE	50	(251, 251)	0.28	0.28	0.75
14	19	False	j	j	0.2544270419966778	1	55.0	56.0	1.0	SW	50	(251, 251)	0.28	0.28	0.75
14	19	False	j	j	0.2812800000028801	1	55.0	56.0	1.0	NE	50	(251, 251)	0.28	0.28	0.75
14	19	False	j	j	0.4769352919975063	1	55.0	56.0	1.0	NE	50	(251, 251)	0.28	0.28	0.75
14	19	False	j	f	0.285169875001884	0	55.0	56.0	1.0	SW	50	(251, 251)	0.28	0.28	0.75
14	19	False	f	j	0.2767614999975194	0	55.0	54.0	-1.0	NE	50	(251, 251)	0.28	0.28	0.75
14	19	False	f	f	0.2603684580026311	1	55.0	54.0	-1.0	NE	50	(251, 251)	0.28	0.28	0.75
14	19	False	j	j	0.304068167002697	1	55.0	56.0	1.0	NE	50	(251, 251)	0.28	0.28	0.75
14	19	False	j	j	0.3091947499997332	1	55.0	56.0	1.0	NE	50	(251, 251)	0.28	0.28	0.75
14	19	False	j	f	0.1931462089996785	0	55.0	56.0	1.0	NE	50	(251, 251)	0.28	0.28	0.75
14	19	False	f	f	0.2754077909994521	1	55.0	54.0	-1.0	NE	50	(251, 251)	0.28	0.28	0.75
14	19	False	f	j	0.0482480840000789	0	55.0	54.0	-1.0	SW	50	(251, 251)	0.28	0.28	0.75
14	19	False	f	j	0.2872329579986399	0	55.0	54.0	-1.0	SW	50	(251, 251)	0.28	0.28	0.75
14	19	False	f	j	0.2830151669986662	0	55.0	54.0	-1.0	SW	50	(251, 251)	0.28	0.28	0.75
14	19	False	j	j	0.159988291998161	1	55.0	56.0	1.0	SW	50	(251, 251)	0.28	0.28	0.75
14	19	False	f	j	0.3089894580043619	0	55.0	54.0	-1.0	SW	50	(251, 251)	0.28	0.28	0.75
14	19	False	f	f	0.2431030410007224	1	55.0	54.0	-1.0	SW	50	(251, 251)	0.28	0.28	0.75
14	19	False	f	j	0.2526992500061169	0	55.0	54.0	-1.0	NE	50	(251, 251)	0.28	0.28	0.75
14	19	False	f	f	0.1968024159941706	1	55.0	54.0	-1.0	NE	50	(251, 251)	0.28	0.28	0.75
14	19	False	f	j	0.2672909579996485	0	55.0	54.0	-1.0	SW	50	(251, 251)	0.28	0.28	0.75
14	19	False	j	j	0.2766464579981402	1	55.0	56.0	1.0	NE	50	(251, 251)	0.28	0.28	0.75
14	19	False	f	f	0.2761596249983995	1	55.0	54.0	-1.0	NE	50	(251, 251)	0.28	0.28	0.75
14	19	False	f	f	0.2706130840015248	1	55.0	54.0	-1.0	SW	50	(251, 251)	0.28	0.28	0.75
14	19	False	j	j	0.2476550840001437	1	55.0	56.0	1.0	NE	50	(251, 251)	0.28	0.28	0.75
14	19	False	j	j	0.2750889160015504	1	55.0	56.0	1.0	SW	50	(251, 251)	0.28	0.28	0.75
14	19	False	f	j	0.3261915829934878	0	55.0	54.0	-1.0	NE	50	(251, 251)	0.28	0.28	0.75
14	19	False	f	f	0.2460038339995662	1	55.0	54.0	-1.0	SW	50	(251, 251)	0.28	0.28	0.75
14	19	False	j	j	0.2598235420009587	1	55.0	56.0	1.0	NE	50	(251, 251)	0.28	0.28	0.75
14	19	False	f	f	0.2657830839962116	1	55.0	54.0	-1.0	SW	50	(251, 251)	0.28	0.28	0.75
14	19	False	j	j	0.2770094590014196	1	55.0	56.0	1.0	NE	50	(251, 251)	0.28	0.28	0.75
14	19	False	f	f	0.1445065829975647	1	55.0	54.0	-1.0	SW	50	(251, 251)	0.28	0.28	0.75
14	19	False	f	f	0.2887856250017648	1	55.0	54.0	-1.0	NE	50	(251, 251)	0.28	0.28	0.75
14	19	False	j	f	0.2445902910039876	0	55.0	56.0	1.0	NE	50	(251, 251)	0.28	0.28	0.75
14	19	False	j	j	0.2479069999972125	1	55.0	56.0	1.0	NE	50	(251, 251)	0.28	0.28	0.75
14	19	False	j	j	0.32172124999488	1	55.0	56.0	1.0	NE	50	(251, 251)	0.28	0.28	0.75
14	19	False	j	j	0.2597792919987114	1	55.0	56.0	1.0	NE	50	(251, 251)	0.28	0.28	0.75
14	19	False	j	f	0.2907566249996307	0	55.0	56.0	1.0	SW	50	(251, 251)	0.28	0.28	0.75
14	19	False	f	f	0.2640368330030469	1	55.0	54.0	-1.0	NE	50	(251, 251)	0.28	0.28	0.75
14	19	False	j	j	0.2539093339946703	1	55.0	56.0	1.0	SW	50	(251, 251)	0.28	0.28	0.75
14	19	False	j	f	0.3260109160037245	0	55.0	56.0	1.0	SW	50	(251, 251)	0.28	0.28	0.75
14	19	False	f	f	0.4272626670062891	1	55.0	54.0	-1.0	NE	50	(251, 251)	0.28	0.28	0.75
14	19	False	f	f	0.2707400419967598	1	55.0	54.0	-1.0	SW	50	(251, 251)	0.28	0.28	0.75
14	19	False	j	j	0.2504584580019582	1	55.0	56.0	1.0	NE	50	(251, 251)	0.28	0.28	0.75
14	19	False	j	j	0.3280514580037561	1	55.0	56.0	1.0	NE	50	(251, 251)	0.28	0.28	0.75
14	19	False	f	f	0.2803380000041215	1	55.0	54.0	-1.0	SW	50	(251, 251)	0.28	0.28	0.75
14	19	False	j	f	0.2012184170016553	0	55.0	56.0	1.0	SW	50	(251, 251)	0.28	0.28	0.75
14	19	False	f	j	0.0191768330041668	0	55.0	54.0	-1.0	SW	50	(251, 251)	0.28	0.28	0.75
14	19	False	j	j	0.7988274169983924	1	55.0	56.0	1.0	NE	50	(251, 251)	0.28	0.28	0.75
14	19	False	f	f	0.3164520829959656	1	55.0	54.0	-1.0	SW	50	(251, 251)	0.28	0.28	0.75
14	19	False	f	j	0.3041822079976555	0	55.0	54.0	-1.0	NE	50	(251, 251)	0.28	0.28	0.75
14	19	False	f	j	0.3167900420012302	0	55.0	54.0	-1.0	NE	50	(251, 251)	0.28	0.28	0.75
14	19	False	f	j	0.2527261250070296	0	55.0	54.0	-1.0	SW	50	(251, 251)	0.28	0.28	0.75
14	19	False	j	j	0.2886201250003068	1	55.0	56.0	1.0	NE	50	(251, 251)	0.28	0.28	0.75
14	19	False	j	j	1.284235125000123	1	55.0	56.0	1.0	SW	50	(251, 251)	0.28	0.28	0.75
14	19	False	j	f	0.3209195000017644	0	55.0	56.0	1.0	SW	50	(251, 251)	0.28	0.28	0.75
14	19	False	j	j	0.0782222500056377	1	55.0	56.0	1.0	SW	50	(251, 251)	0.28	0.28	0.75
14	19	False	f	f	0.2819611669983715	1	55.0	54.0	-1.0	SW	50	(251, 251)	0.28	0.28	0.75
14	19	False	j	j	0.2932775000008405	1	55.0	56.0	1.0	NE	50	(251, 251)	0.28	0.28	0.75
14	19	False	f	f	0.292886291994364	1	55.0	54.0	-1.0	SW	50	(251, 251)	0.28	0.28	0.75
14	19	False	f	j	0.2971389590020408	0	55.0	54.0	-1.0	SW	50	(251, 251)	0.28	0.28	0.75
14	19	False	f	f	0.2779076670049107	1	55.0	54.0	-1.0	SW	50	(251, 251)	0.28	0.28	0.75
14	19	False	j	j	0.2996237500046845	1	55.0	56.0	1.0	SW	50	(251, 251)	0.28	0.28	0.75
14	19	False	f	f	0.2760976249992382	1	55.0	54.0	-1.0	SW	50	(251, 251)	0.28	0.28	0.75
14	19	False	j	j	0.233352333001676	1	55.0	56.0	1.0	SW	50	(251, 251)	0.28	0.28	0.75
14	19	False	j	j	0.2919227080055862	1	55.0	56.0	1.0	SW	50	(251, 251)	0.28	0.28	0.75
14	19	False	f	f	0.3023425409992342	1	55.0	54.0	-1.0	NE	50	(251, 251)	0.28	0.28	0.75
14	19	False	f	j	0.2946064159987145	0	55.0	54.0	-1.0	NE	50	(251, 251)	0.28	0.28	0.75
14	19	False	f	j	0.3951121249992866	0	55.0	54.0	-1.0	SW	50	(251, 251)	0.28	0.28	0.75
14	19	False	j	j	0.3134928750005201	1	55.0	56.0	1.0	NE	50	(251, 251)	0.28	0.28	0.75
14	19	False	j	j	0.3049758749984903	1	55.0	56.0	1.0	SW	50	(251, 251)	0.28	0.28	0.75
14	19	False	f	f	0.3216347909983597	1	55.0	54.0	-1.0	SW	50	(251, 251)	0.28	0.28	0.75
14	19	False	j	j	0.273866415998782	1	55.0	56.0	1.0	SW	50	(251, 251)	0.28	0.28	0.75
14	19	False	j	j	0.2882500409978092	1	55.0	56.0	1.0	SW	50	(251, 251)	0.28	0.28	0.75
14	19	False	j	j	0.292221250005241	1	55.0	56.0	1.0	NE	50	(251, 251)	0.28	0.28	0.75
14	19	False	f	f	0.3151811249990714	1	55.0	54.0	-1.0	NE	50	(251, 251)	0.28	0.28	0.75
14	19	False	f	j	0.271850083998288	0	55.0	54.0	-1.0	NE	50	(251, 251)	0.28	0.28	0.75
14	19	False	j	f	0.3386019999961718	0	55.0	56.0	1.0	NE	50	(251, 251)	0.28	0.28	0.75
14	19	False	f	f	0.1698892499989597	1	55.0	54.0	-1.0	SW	50	(251, 251)	0.28	0.28	0.75
14	19	False	f	f	0.2941520419990411	1	55.0	54.0	-1.0	NE	50	(251, 251)	0.28	0.28	0.75
14	19	False	j	j	0.3378580409989808	1	55.0	56.0	1.0	SW	50	(251, 251)	0.28	0.28	0.75
