# Supplementary material for: The curriculum effect in visual learning: The role of readout dimensionality
Source: PLoS Comput Biol. 2026 Jul 24;22(7):e1014553. doi: 10.1371/journal.pcbi.1014553 (PMC13432104; doi:10.1371/journal.pcbi.1014553)
Supplement: S1 Data — (ZIP) [file pcbi.1014553.s009.zip › Data_Final_for_Repository/Shuffled_subjects/Additional_15/Subject014/20250707_Subject014_SHUFFLED_Day_4.csv]

Participant ID	Age	Train	Correct Response	Response	Response time (s)	Correct	Reference Angle (deg)	Orientation (deg)	Angle Separation (deg)	Corner	Viewing Distance (cm)	Stimulus Size (px)	Fixation Time	Probe Time	Cue Time
14	19	True	f	f	0.2219932500011054	1	-35.0	-36.0	-1.0	SE	50	(251, 251)	0.28	0.28	0.75
14	19	True	j	j	0.2456006659995182	1	-35.0	-34.0	1.0	SE	50	(251, 251)	0.28	0.28	0.75
14	19	True	j	j	0.2573331669991603	1	-35.0	-30.0	5.0	SE	50	(251, 251)	0.28	0.28	0.75
14	19	True	f	f	0.2753433329999097	1	-35.0	-40.0	-5.0	NW	50	(251, 251)	0.28	0.28	0.75
14	19	True	j	j	0.2505458749983518	1	-35.0	-30.0	5.0	NW	50	(251, 251)	0.28	0.28	0.75
14	19	True	j	j	0.3056572499990579	1	-35.0	-30.0	5.0	SE	50	(251, 251)	0.28	0.28	0.75
14	19	True	f	f	0.2438348340001539	1	-35.0	-40.0	-5.0	SE	50	(251, 251)	0.28	0.28	0.75
14	19	True	j	f	0.4113315409995266	0	-35.0	-34.0	1.0	SE	50	(251, 251)	0.28	0.28	0.75
14	19	True	j	j	0.2964580830011982	1	-35.0	-30.0	5.0	SE	50	(251, 251)	0.28	0.28	0.75
14	19	True	f	f	0.296094000001176	1	-35.0	-36.0	-1.0	NW	50	(251, 251)	0.28	0.28	0.75
14	19	True	j	j	0.2543121670023538	1	-35.0	-30.0	5.0	NW	50	(251, 251)	0.28	0.28	0.75
14	19	True	f	j	0.3118399169979966	0	-35.0	-36.0	-1.0	NW	50	(251, 251)	0.28	0.28	0.75
14	19	True	j	j	0.2515671250002924	1	-35.0	-30.0	5.0	NW	50	(251, 251)	0.28	0.28	0.75
14	19	True	j	f	0.2816578749989276	0	-35.0	-34.0	1.0	NW	50	(251, 251)	0.28	0.28	0.75
14	19	True	f	j	0.2784280409978237	0	-35.0	-36.0	-1.0	SE	50	(251, 251)	0.28	0.28	0.75
14	19	True	f	f	0.3666407079981582	1	-35.0	-40.0	-5.0	NW	50	(251, 251)	0.28	0.28	0.75
14	19	True	j	j	0.247424791999947	1	-35.0	-34.0	1.0	NW	50	(251, 251)	0.28	0.28	0.75
14	19	True	j	j	0.266058166998846	1	-35.0	-30.0	5.0	SE	50	(251, 251)	0.28	0.28	0.75
14	19	True	j	j	0.2219704580020334	1	-35.0	-34.0	1.0	NW	50	(251, 251)	0.28	0.28	0.75
14	19	True	j	j	0.255170291999093	1	-35.0	-30.0	5.0	SE	50	(251, 251)	0.28	0.28	0.75
14	19	True	j	j	0.2180574999983946	1	-35.0	-30.0	5.0	SE	50	(251, 251)	0.28	0.28	0.75
14	19	True	j	j	0.2208089579980878	1	-35.0	-34.0	1.0	SE	50	(251, 251)	0.28	0.28	0.75
14	19	True	f	f	0.2757406669988995	1	-35.0	-36.0	-1.0	NW	50	(251, 251)	0.28	0.28	0.75
14	19	True	f	j	0.3724391660034598	0	-35.0	-36.0	-1.0	SE	50	(251, 251)	0.28	0.28	0.75
14	19	True	f	f	0.2382648330021766	1	-35.0	-40.0	-5.0	SE	50	(251, 251)	0.28	0.28	0.75
14	19	True	j	j	0.1041038330004084	1	-35.0	-30.0	5.0	NW	50	(251, 251)	0.28	0.28	0.75
14	19	True	j	j	0.2588862500015239	1	-35.0	-34.0	1.0	SE	50	(251, 251)	0.28	0.28	0.75
14	19	True	j	j	0.1093767910024325	1	-35.0	-34.0	1.0	NW	50	(251, 251)	0.28	0.28	0.75
14	19	True	f	j	0.2171916660008719	0	-35.0	-36.0	-1.0	NW	50	(251, 251)	0.28	0.28	0.75
14	19	True	f	j	0.2752800419984851	0	-35.0	-36.0	-1.0	NW	50	(251, 251)	0.28	0.28	0.75
14	19	True	f	f	0.2412754159995529	1	-35.0	-36.0	-1.0	SE	50	(251, 251)	0.28	0.28	0.75
14	19	True	j	j	0.272234332998778	1	-35.0	-34.0	1.0	NW	50	(251, 251)	0.28	0.28	0.75
14	19	True	f	j	0.2638239590014564	0	-35.0	-36.0	-1.0	NW	50	(251, 251)	0.28	0.28	0.75
14	19	True	j	j	0.253658292000182	1	-35.0	-30.0	5.0	NW	50	(251, 251)	0.28	0.28	0.75
14	19	True	j	j	0.2587075000010372	1	-35.0	-30.0	5.0	SE	50	(251, 251)	0.28	0.28	0.75
14	19	True	j	j	0.2436380420003843	1	-35.0	-30.0	5.0	SE	50	(251, 251)	0.28	0.28	0.75
14	19	True	f	f	0.2661046250032086	1	-35.0	-40.0	-5.0	NW	50	(251, 251)	0.28	0.28	0.75
14	19	True	j	j	0.2268532090020016	1	-35.0	-30.0	5.0	NW	50	(251, 251)	0.28	0.28	0.75
14	19	True	f	f	0.3060240830018301	1	-35.0	-36.0	-1.0	SE	50	(251, 251)	0.28	0.28	0.75
14	19	True	f	j	0.2654640000000654	0	-35.0	-36.0	-1.0	NW	50	(251, 251)	0.28	0.28	0.75
14	19	True	j	j	0.2284374169976217	1	-35.0	-30.0	5.0	SE	50	(251, 251)	0.28	0.28	0.75
14	19	True	f	j	0.2742737079970538	0	-35.0	-36.0	-1.0	NW	50	(251, 251)	0.28	0.28	0.75
14	19	True	f	f	0.2906703750013548	1	-35.0	-36.0	-1.0	SE	50	(251, 251)	0.28	0.28	0.75
14	19	True	f	f	0.2812705830001505	1	-35.0	-40.0	-5.0	NW	50	(251, 251)	0.28	0.28	0.75
14	19	True	f	f	0.2815514579997398	1	-35.0	-40.0	-5.0	SE	50	(251, 251)	0.28	0.28	0.75
14	19	True	j	j	0.2415491249994374	1	-35.0	-30.0	5.0	SE	50	(251, 251)	0.28	0.28	0.75
14	19	True	f	j	0.2773073750031471	0	-35.0	-36.0	-1.0	NW	50	(251, 251)	0.28	0.28	0.75
14	19	True	f	f	0.2559286249997967	1	-35.0	-40.0	-5.0	NW	50	(251, 251)	0.28	0.28	0.75
14	19	True	f	f	0.2692585419972602	1	-35.0	-36.0	-1.0	NW	50	(251, 251)	0.28	0.28	0.75
14	19	True	j	j	0.0986892500004614	1	-35.0	-30.0	5.0	SE	50	(251, 251)	0.28	0.28	0.75
14	19	True	f	f	0.1281155420001596	1	-35.0	-40.0	-5.0	SE	50	(251, 251)	0.28	0.28	0.75
14	19	True	j	j	0.2384728329998324	1	-35.0	-34.0	1.0	NW	50	(251, 251)	0.28	0.28	0.75
14	19	True	f	j	0.099771959001373	0	-35.0	-36.0	-1.0	NW	50	(251, 251)	0.28	0.28	0.75
14	19	True	f	f	0.1445530830023926	1	-35.0	-40.0	-5.0	SE	50	(251, 251)	0.28	0.28	0.75
14	19	True	j	j	0.2950645839991921	1	-35.0	-34.0	1.0	SE	50	(251, 251)	0.28	0.28	0.75
14	19	True	f	j	0.2347311669982446	0	-35.0	-36.0	-1.0	NW	50	(251, 251)	0.28	0.28	0.75
14	19	True	f	j	0.2644962499980465	0	-35.0	-36.0	-1.0	SE	50	(251, 251)	0.28	0.28	0.75
14	19	True	j	j	0.3111150830009137	1	-35.0	-34.0	1.0	NW	50	(251, 251)	0.28	0.28	0.75
14	19	True	j	j	0.2038806669988844	1	-35.0	-30.0	5.0	NW	50	(251, 251)	0.28	0.28	0.75
14	19	True	f	j	0.234005457998137	0	-35.0	-36.0	-1.0	NW	50	(251, 251)	0.28	0.28	0.75
14	19	True	j	j	0.156729082998936	1	-35.0	-30.0	5.0	SE	50	(251, 251)	0.28	0.28	0.75
14	19	True	f	j	0.2604308749978372	0	-35.0	-36.0	-1.0	NW	50	(251, 251)	0.28	0.28	0.75
14	19	True	f	j	0.236465040998155	0	-35.0	-36.0	-1.0	SE	50	(251, 251)	0.28	0.28	0.75
14	19	True	j	j	0.2166366250021383	1	-35.0	-30.0	5.0	SE	50	(251, 251)	0.28	0.28	0.75
14	19	True	f	j	0.2974622080000699	0	-35.0	-36.0	-1.0	NW	50	(251, 251)	0.28	0.28	0.75
14	19	True	j	f	0.4509840409991739	0	-35.0	-34.0	1.0	NW	50	(251, 251)	0.28	0.28	0.75
14	19	True	j	j	0.3040715829993132	1	-35.0	-34.0	1.0	NW	50	(251, 251)	0.28	0.28	0.75
14	19	True	f	j	0.3005865419982001	0	-35.0	-36.0	-1.0	NW	50	(251, 251)	0.28	0.28	0.75
14	19	True	j	j	0.2625635839976894	1	-35.0	-30.0	5.0	NW	50	(251, 251)	0.28	0.28	0.75
14	19	True	f	f	0.2342124160022649	1	-35.0	-40.0	-5.0	NW	50	(251, 251)	0.28	0.28	0.75
14	19	True	f	j	0.2459338330008904	0	-35.0	-36.0	-1.0	NW	50	(251, 251)	0.28	0.28	0.75
14	19	True	j	j	0.2336857500013138	1	-35.0	-30.0	5.0	SE	50	(251, 251)	0.28	0.28	0.75
14	19	True	f	j	0.2881966660024773	0	-35.0	-36.0	-1.0	SE	50	(251, 251)	0.28	0.28	0.75
14	19	True	j	j	0.2348451660000137	1	-35.0	-30.0	5.0	NW	50	(251, 251)	0.28	0.28	0.75
14	19	True	j	j	0.2531072919991857	1	-35.0	-30.0	5.0	SE	50	(251, 251)	0.28	0.28	0.75
14	19	True	j	j	0.2430023339984472	1	-35.0	-30.0	5.0	SE	50	(251, 251)	0.28	0.28	0.75
14	19	True	j	f	0.288139084001159	0	-35.0	-34.0	1.0	SE	50	(251, 251)	0.28	0.28	0.75
14	19	True	f	f	0.2138501249974069	1	-35.0	-36.0	-1.0	SE	50	(251, 251)	0.28	0.28	0.75
14	19	True	f	f	0.2517591659998288	1	-35.0	-40.0	-5.0	SE	50	(251, 251)	0.28	0.28	0.75
14	19	True	f	f	0.2629789999991772	1	-35.0	-36.0	-1.0	SE	50	(251, 251)	0.28	0.28	0.75
14	19	True	f	f	0.7696809580011177	1	-35.0	-36.0	-1.0	SE	50	(251, 251)	0.28	0.28	0.75
14	19	True	f	f	0.279291375001776	1	-35.0	-36.0	-1.0	NW	50	(251, 251)	0.28	0.28	0.75
14	19	True	f	f	0.2729805419985496	1	-35.0	-40.0	-5.0	SE	50	(251, 251)	0.28	0.28	0.75
14	19	True	j	j	0.2305230839992873	1	-35.0	-30.0	5.0	NW	50	(251, 251)	0.28	0.28	0.75
14	19	True	f	f	0.2369639999997161	1	-35.0	-40.0	-5.0	NW	50	(251, 251)	0.28	0.28	0.75
14	19	True	f	f	0.195124666999618	1	-35.0	-40.0	-5.0	NW	50	(251, 251)	0.28	0.28	0.75
14	19	True	j	j	0.222645249999914	1	-35.0	-34.0	1.0	SE	50	(251, 251)	0.28	0.28	0.75
14	19	True	f	f	0.2184172919987759	1	-35.0	-40.0	-5.0	NW	50	(251, 251)	0.28	0.28	0.75
14	19	True	j	j	0.090694958998938	1	-35.0	-34.0	1.0	NW	50	(251, 251)	0.28	0.28	0.75
14	19	True	f	f	0.2274261669990664	1	-35.0	-40.0	-5.0	SE	50	(251, 251)	0.28	0.28	0.75
14	19	True	f	f	0.2756275839965383	1	-35.0	-40.0	-5.0	NW	50	(251, 251)	0.28	0.28	0.75
14	19	True	f	f	0.2533527500017953	1	-35.0	-36.0	-1.0	SE	50	(251, 251)	0.28	0.28	0.75
14	19	True	f	f	0.2290607499999168	1	-35.0	-40.0	-5.0	NW	50	(251, 251)	0.28	0.28	0.75
14	19	True	j	f	0.2890750829974422	0	-35.0	-34.0	1.0	SE	50	(251, 251)	0.28	0.28	0.75
14	19	True	f	f	0.2662007919971074	1	-35.0	-36.0	-1.0	SE	50	(251, 251)	0.28	0.28	0.75
14	19	True	j	j	0.2401006250001955	1	-35.0	-34.0	1.0	SE	50	(251, 251)	0.28	0.28	0.75
14	19	True	f	f	0.2026119170004676	1	-35.0	-36.0	-1.0	SE	50	(251, 251)	0.28	0.28	0.75
14	19	True	j	j	0.2351445829990552	1	-35.0	-30.0	5.0	NW	50	(251, 251)	0.28	0.28	0.75
14	19	True	f	j	0.3226176250027492	0	-35.0	-36.0	-1.0	SE	50	(251, 251)	0.28	0.28	0.75
14	19	True	j	f	0.2575765410001622	0	-35.0	-34.0	1.0	SE	50	(251, 251)	0.28	0.28	0.75
14	19	True	j	j	0.2546062500005064	1	-35.0	-34.0	1.0	NW	50	(251, 251)	0.28	0.28	0.75
14	19	True	j	j	0.266057875000115	1	-35.0	-34.0	1.0	NW	50	(251, 251)	0.28	0.28	0.75
14	19	True	f	j	0.2548677919985493	0	-35.0	-36.0	-1.0	NW	50	(251, 251)	0.28	0.28	0.75
14	19	True	j	j	0.134258291000151	1	-35.0	-30.0	5.0	NW	50	(251, 251)	0.28	0.28	0.75
14	19	True	f	f	0.3661360840014822	1	-35.0	-36.0	-1.0	SE	50	(251, 251)	0.28	0.28	0.75
14	19	True	j	j	0.2870741659971827	1	-35.0	-34.0	1.0	SE	50	(251, 251)	0.28	0.28	0.75
14	19	True	f	j	0.2502432920009596	0	-35.0	-36.0	-1.0	NW	50	(251, 251)	0.28	0.28	0.75
14	19	True	j	j	0.2743993330004741	1	-35.0	-30.0	5.0	SE	50	(251, 251)	0.28	0.28	0.75
14	19	True	j	f	0.3246978339993802	0	-35.0	-34.0	1.0	SE	50	(251, 251)	0.28	0.28	0.75
14	19	True	j	j	0.0305446669990487	1	-35.0	-34.0	1.0	SE	50	(251, 251)	0.28	0.28	0.75
14	19	True	f	f	0.282893999999942	1	-35.0	-36.0	-1.0	SE	50	(251, 251)	0.28	0.28	0.75
14	19	True	j	f	0.3182352920011908	0	-35.0	-34.0	1.0	SE	50	(251, 251)	0.28	0.28	0.75
14	19	True	j	j	0.1953676249977434	1	-35.0	-30.0	5.0	SE	50	(251, 251)	0.28	0.28	0.75
14	19	True	j	j	0.0500006250003934	1	-35.0	-30.0	5.0	SE	50	(251, 251)	0.28	0.28	0.75
14	19	True	f	f	0.3072770420003508	1	-35.0	-36.0	-1.0	SE	50	(251, 251)	0.28	0.28	0.75
14	19	True	f	f	0.2878584580030292	1	-35.0	-40.0	-5.0	SE	50	(251, 251)	0.28	0.28	0.75
14	19	True	j	j	0.1880172080018383	1	-35.0	-34.0	1.0	NW	50	(251, 251)	0.28	0.28	0.75
14	19	True	j	j	0.2139340829999128	1	-35.0	-34.0	1.0	NW	50	(251, 251)	0.28	0.28	0.75
14	19	True	j	f	0.2576288749987725	0	-35.0	-34.0	1.0	NW	50	(251, 251)	0.28	0.28	0.75
14	19	True	j	j	0.3050775000010617	1	-35.0	-34.0	1.0	SE	50	(251, 251)	0.28	0.28	0.75
14	19	True	j	j	0.0849994999989576	1	-35.0	-34.0	1.0	SE	50	(251, 251)	0.28	0.28	0.75
14	19	True	f	j	0.246652207999432	0	-35.0	-40.0	-5.0	NW	50	(251, 251)	0.28	0.28	0.75
14	19	True	j	j	0.1549929590000829	1	-35.0	-30.0	5.0	NW	50	(251, 251)	0.28	0.28	0.75
14	19	True	j	j	0.2089540830020269	1	-35.0	-30.0	5.0	NW	50	(251, 251)	0.28	0.28	0.75
14	19	True	f	f	0.3518488330009859	1	-35.0	-40.0	-5.0	SE	50	(251, 251)	0.28	0.28	0.75
14	19	True	f	f	0.3186129999994591	1	-35.0	-36.0	-1.0	NW	50	(251, 251)	0.28	0.28	0.75
14	19	True	j	j	0.2196120000007795	1	-35.0	-34.0	1.0	SE	50	(251, 251)	0.28	0.28	0.75
14	19	True	j	j	0.2281317499982833	1	-35.0	-30.0	5.0	NW	50	(251, 251)	0.28	0.28	0.75
14	19	True	j	j	0.1612048330025572	1	-35.0	-30.0	5.0	NW	50	(251, 251)	0.28	0.28	0.75
14	19	True	f	f	0.5459152500006894	1	-35.0	-36.0	-1.0	SE	50	(251, 251)	0.28	0.28	0.75
14	19	True	f	j	0.2748330829999759	0	-35.0	-36.0	-1.0	NW	50	(251, 251)	0.28	0.28	0.75
14	19	True	j	f	0.3467095839987451	0	-35.0	-34.0	1.0	SE	50	(251, 251)	0.28	0.28	0.75
14	19	True	f	f	0.2852931249981338	1	-35.0	-36.0	-1.0	NW	50	(251, 251)	0.28	0.28	0.75
14	19	True	j	j	0.1164657090012042	1	-35.0	-34.0	1.0	SE	50	(251, 251)	0.28	0.28	0.75
14	19	True	f	j	0.2903118750000431	0	-35.0	-36.0	-1.0	SE	50	(251, 251)	0.28	0.28	0.75
14	19	True	f	f	0.0680407920008292	1	-35.0	-36.0	-1.0	SE	50	(251, 251)	0.28	0.28	0.75
14	19	True	j	j	0.2142988749983487	1	-35.0	-30.0	5.0	SE	50	(251, 251)	0.28	0.28	0.75
14	19	True	f	f	0.1992659169991384	1	-35.0	-36.0	-1.0	SE	50	(251, 251)	0.28	0.28	0.75
14	19	True	j	j	0.2984385419986211	1	-35.0	-34.0	1.0	NW	50	(251, 251)	0.28	0.28	0.75
14	19	True	j	j	0.1243641249966458	1	-35.0	-30.0	5.0	NW	50	(251, 251)	0.28	0.28	0.75
14	19	True	j	j	0.2341586250004184	1	-35.0	-30.0	5.0	SE	50	(251, 251)	0.28	0.28	0.75
14	19	True	j	j	0.421441833001154	1	-35.0	-34.0	1.0	NW	50	(251, 251)	0.28	0.28	0.75
14	19	True	f	f	0.2001689999997324	1	-35.0	-40.0	-5.0	NW	50	(251, 251)	0.28	0.28	0.75
14	19	True	f	f	0.3392021250001562	1	-35.0	-36.0	-1.0	SE	50	(251, 251)	0.28	0.28	0.75
14	19	True	f	f	0.25927829200009	1	-35.0	-40.0	-5.0	NW	50	(251, 251)	0.28	0.28	0.75
14	19	True	f	f	0.3158737080011633	1	-35.0	-36.0	-1.0	NW	50	(251, 251)	0.28	0.28	0.75
14	19	True	j	j	0.2798174169984122	1	-35.0	-34.0	1.0	NW	50	(251, 251)	0.28	0.28	0.75
14	19	True	f	f	0.0227808329982508	1	-35.0	-40.0	-5.0	NW	50	(251, 251)	0.28	0.28	0.75
14	19	True	f	f	0.2875258749991189	1	-35.0	-40.0	-5.0	NW	50	(251, 251)	0.28	0.28	0.75
14	19	True	f	j	0.2961178749974351	0	-35.0	-40.0	-5.0	SE	50	(251, 251)	0.28	0.28	0.75
14	19	True	j	j	0.1156680829990364	1	-35.0	-30.0	5.0	NW	50	(251, 251)	0.28	0.28	0.75
14	19	True	j	j	0.2763901250000344	1	-35.0	-30.0	5.0	SE	50	(251, 251)	0.28	0.28	0.75
14	19	True	f	j	0.1970665830012876	0	-35.0	-36.0	-1.0	NW	50	(251, 251)	0.28	0.28	0.75
14	19	True	f	f	0.0530541249972884	1	-35.0	-40.0	-5.0	NW	50	(251, 251)	0.28	0.28	0.75
14	19	True	f	j	0.2653682499985734	0	-35.0	-36.0	-1.0	NW	50	(251, 251)	0.28	0.28	0.75
14	19	True	f	j	0.153319332999672	0	-35.0	-36.0	-1.0	NW	50	(251, 251)	0.28	0.28	0.75
14	19	True	f	f	0.2272554170012881	1	-35.0	-40.0	-5.0	SE	50	(251, 251)	0.28	0.28	0.75
14	19	True	j	j	0.0159247090014105	1	-35.0	-30.0	5.0	SE	50	(251, 251)	0.28	0.28	0.75
14	19	True	f	f	0.2789622920026886	1	-35.0	-40.0	-5.0	SE	50	(251, 251)	0.28	0.28	0.75
14	19	True	j	j	0.1710601250015315	1	-35.0	-30.0	5.0	SE	50	(251, 251)	0.28	0.28	0.75
14	19	True	j	f	0.5316111249994719	0	-35.0	-34.0	1.0	NW	50	(251, 251)	0.28	0.28	0.75
14	19	True	j	j	0.3138732919978793	1	-35.0	-30.0	5.0	NW	50	(251, 251)	0.28	0.28	0.75
14	19	True	f	f	0.2861782500003755	1	-35.0	-40.0	-5.0	NW	50	(251, 251)	0.28	0.28	0.75
14	19	True	j	j	0.2436204580008052	1	-35.0	-30.0	5.0	NW	50	(251, 251)	0.28	0.28	0.75
14	19	True	f	f	0.3713995420002902	1	-35.0	-36.0	-1.0	NW	50	(251, 251)	0.28	0.28	0.75
14	19	True	j	j	0.1155367079991265	1	-35.0	-30.0	5.0	NW	50	(251, 251)	0.28	0.28	0.75
14	19	True	j	j	0.0104693749999569	1	-35.0	-34.0	1.0	SE	50	(251, 251)	0.28	0.28	0.75
14	19	True	f	f	0.3430463340009737	1	-35.0	-40.0	-5.0	NW	50	(251, 251)	0.28	0.28	0.75
14	19	True	j	j	0.1088557920011226	1	-35.0	-30.0	5.0	NW	50	(251, 251)	0.28	0.28	0.75
14	19	True	f	j	0.2384034170027007	0	-35.0	-36.0	-1.0	NW	50	(251, 251)	0.28	0.28	0.75
14	19	True	j	j	0.2203650420015037	1	-35.0	-34.0	1.0	NW	50	(251, 251)	0.28	0.28	0.75
14	19	True	f	f	0.2920427919998474	1	-35.0	-40.0	-5.0	NW	50	(251, 251)	0.28	0.28	0.75
14	19	True	f	f	0.0788685409970639	1	-35.0	-40.0	-5.0	SE	50	(251, 251)	0.28	0.28	0.75
14	19	True	j	j	0.287106916999619	1	-35.0	-30.0	5.0	NW	50	(251, 251)	0.28	0.28	0.75
14	19	True	f	j	0.2286462090014538	0	-35.0	-40.0	-5.0	NW	50	(251, 251)	0.28	0.28	0.75
14	19	True	j	j	0.1450977499989676	1	-35.0	-34.0	1.0	NW	50	(251, 251)	0.28	0.28	0.75
14	19	True	j	j	0.2553755410008307	1	-35.0	-30.0	5.0	SE	50	(251, 251)	0.28	0.28	0.75
14	19	True	j	j	0.3351616250001825	1	-35.0	-34.0	1.0	SE	50	(251, 251)	0.28	0.28	0.75
14	19	True	j	f	0.2909800419984094	0	-35.0	-30.0	5.0	SE	50	(251, 251)	0.28	0.28	0.75
14	19	True	j	j	0.225128540998412	1	-35.0	-30.0	5.0	SE	50	(251, 251)	0.28	0.28	0.75
14	19	True	j	j	0.2982042909970914	1	-35.0	-30.0	5.0	NW	50	(251, 251)	0.28	0.28	0.75
14	19	True	f	j	0.2777989999995043	0	-35.0	-36.0	-1.0	SE	50	(251, 251)	0.28	0.28	0.75
14	19	True	f	j	0.174187125001481	0	-35.0	-36.0	-1.0	SE	50	(251, 251)	0.28	0.28	0.75
14	19	True	f	f	0.2799241249995248	1	-35.0	-36.0	-1.0	NW	50	(251, 251)	0.28	0.28	0.75
14	19	True	j	f	0.7226497080009722	0	-35.0	-34.0	1.0	SE	50	(251, 251)	0.28	0.28	0.75
14	19	True	f	j	0.1559456659997522	0	-35.0	-36.0	-1.0	NW	50	(251, 251)	0.28	0.28	0.75
14	19	True	j	j	0.0099423749998095	1	-35.0	-30.0	5.0	NW	50	(251, 251)	0.28	0.28	0.75
14	19	True	j	j	0.2509146250013145	1	-35.0	-30.0	5.0	SE	50	(251, 251)	0.28	0.28	0.75
14	19	True	f	f	0.0812227079986769	1	-35.0	-40.0	-5.0	SE	50	(251, 251)	0.28	0.28	0.75
14	19	True	j	j	0.221845874999417	1	-35.0	-34.0	1.0	SE	50	(251, 251)	0.28	0.28	0.75
14	19	True	f	j	0.2690794590016594	0	-35.0	-36.0	-1.0	SE	50	(251, 251)	0.28	0.28	0.75
14	19	True	j	j	0.2316869159985799	1	-35.0	-30.0	5.0	SE	50	(251, 251)	0.28	0.28	0.75
14	19	True	f	f	0.3189973330008797	1	-35.0	-40.0	-5.0	SE	50	(251, 251)	0.28	0.28	0.75
14	19	True	j	j	0.2778892499991343	1	-35.0	-30.0	5.0	SE	50	(251, 251)	0.28	0.28	0.75
14	19	True	f	f	0.3200407090007502	1	-35.0	-40.0	-5.0	NW	50	(251, 251)	0.28	0.28	0.75
14	19	True	j	j	0.2149579169999924	1	-35.0	-30.0	5.0	NW	50	(251, 251)	0.28	0.28	0.75
14	19	True	f	f	0.2870723749983881	1	-35.0	-36.0	-1.0	SE	50	(251, 251)	0.28	0.28	0.75
14	19	True	f	f	0.077574041999469	1	-35.0	-40.0	-5.0	NW	50	(251, 251)	0.28	0.28	0.75
14	19	True	j	j	0.221314207999967	1	-35.0	-34.0	1.0	NW	50	(251, 251)	0.28	0.28	0.75
14	19	True	j	j	0.0710454999971261	1	-35.0	-30.0	5.0	NW	50	(251, 251)	0.28	0.28	0.75
14	19	True	f	f	0.3068375000002561	1	-35.0	-36.0	-1.0	SE	50	(251, 251)	0.28	0.28	0.75
14	19	True	f	j	0.2787237920019834	0	-35.0	-36.0	-1.0	SE	50	(251, 251)	0.28	0.28	0.75
14	19	True	f	f	0.2217511249982635	1	-35.0	-40.0	-5.0	SE	50	(251, 251)	0.28	0.28	0.75
14	19	True	f	f	0.2513026670021645	1	-35.0	-40.0	-5.0	NW	50	(251, 251)	0.28	0.28	0.75
14	19	True	j	j	0.0042253339997841	1	-35.0	-34.0	1.0	NW	50	(251, 251)	0.28	0.28	0.75
14	19	True	j	j	0.2762409579991072	1	-35.0	-30.0	5.0	NW	50	(251, 251)	0.28	0.28	0.75
14	19	True	f	j	0.2452346249992842	0	-35.0	-40.0	-5.0	NW	50	(251, 251)	0.28	0.28	0.75
14	19	True	f	f	0.2615203329987707	1	-35.0	-36.0	-1.0	NW	50	(251, 251)	0.28	0.28	0.75
14	19	True	f	j	0.1183185419977235	0	-35.0	-36.0	-1.0	SE	50	(251, 251)	0.28	0.28	0.75
14	19	True	f	j	0.2468984160004765	0	-35.0	-36.0	-1.0	NW	50	(251, 251)	0.28	0.28	0.75
14	19	True	f	f	0.2740362919976178	1	-35.0	-40.0	-5.0	NW	50	(251, 251)	0.28	0.28	0.75
14	19	True	j	j	0.0718339170016406	1	-35.0	-30.0	5.0	NW	50	(251, 251)	0.28	0.28	0.75
14	19	True	f	f	0.4083513330006099	1	-35.0	-36.0	-1.0	NW	50	(251, 251)	0.28	0.28	0.75
14	19	True	f	f	0.2762529589999758	1	-35.0	-40.0	-5.0	SE	50	(251, 251)	0.28	0.28	0.75
14	19	True	j	j	0.2534427080026944	1	-35.0	-30.0	5.0	NW	50	(251, 251)	0.28	0.28	0.75
14	19	True	j	j	0.2807113330018183	1	-35.0	-30.0	5.0	SE	50	(251, 251)	0.28	0.28	0.75
14	19	True	j	j	0.2677542500023264	1	-35.0	-34.0	1.0	NW	50	(251, 251)	0.28	0.28	0.75
14	19	True	f	f	0.2279810840009304	1	-35.0	-36.0	-1.0	NW	50	(251, 251)	0.28	0.28	0.75
14	19	True	f	f	0.333459124998626	1	-35.0	-40.0	-5.0	SE	50	(251, 251)	0.28	0.28	0.75
14	19	True	f	j	0.1565671249991282	0	-35.0	-40.0	-5.0	NW	50	(251, 251)	0.28	0.28	0.75
14	19	True	j	j	0.2902459999968414	1	-35.0	-30.0	5.0	NW	50	(251, 251)	0.28	0.28	0.75
14	19	True	f	j	0.2966725410005892	0	-35.0	-36.0	-1.0	SE	50	(251, 251)	0.28	0.28	0.75
14	19	True	j	j	0.2942452910028805	1	-35.0	-34.0	1.0	SE	50	(251, 251)	0.28	0.28	0.75
14	19	True	j	j	0.2692799169999489	1	-35.0	-30.0	5.0	SE	50	(251, 251)	0.28	0.28	0.75
14	19	True	j	j	0.3011516670012497	1	-35.0	-34.0	1.0	SE	50	(251, 251)	0.28	0.28	0.75
14	19	True	j	j	0.2282541249987844	1	-35.0	-34.0	1.0	NW	50	(251, 251)	0.28	0.28	0.75
14	19	True	j	j	0.2787183330001426	1	-35.0	-30.0	5.0	NW	50	(251, 251)	0.28	0.28	0.75
14	19	True	j	j	0.2806709169999521	1	-35.0	-34.0	1.0	NW	50	(251, 251)	0.28	0.28	0.75
14	19	True	j	f	0.2637046250019921	0	-35.0	-34.0	1.0	NW	50	(251, 251)	0.28	0.28	0.75
14	19	True	f	f	0.2374886670004343	1	-35.0	-40.0	-5.0	SE	50	(251, 251)	0.28	0.28	0.75
14	19	True	j	j	0.2668037500006903	1	-35.0	-34.0	1.0	NW	50	(251, 251)	0.28	0.28	0.75
14	19	True	f	j	0.284329833000811	0	-35.0	-36.0	-1.0	SE	50	(251, 251)	0.28	0.28	0.75
14	19	True	j	f	0.296224625002651	0	-35.0	-34.0	1.0	NW	50	(251, 251)	0.28	0.28	0.75
14	19	True	j	j	0.323293959001603	1	-35.0	-30.0	5.0	SE	50	(251, 251)	0.28	0.28	0.75
14	19	True	j	j	0.3022121659996628	1	-35.0	-34.0	1.0	NW	50	(251, 251)	0.28	0.28	0.75
14	19	True	j	j	0.3419731670001056	1	-35.0	-34.0	1.0	SE	50	(251, 251)	0.28	0.28	0.75
14	19	True	f	f	0.1587212499980523	1	-35.0	-40.0	-5.0	SE	50	(251, 251)	0.28	0.28	0.75
14	19	True	f	f	0.1177629170015279	1	-35.0	-36.0	-1.0	SE	50	(251, 251)	0.28	0.28	0.75
14	19	True	f	f	0.2046423749998211	1	-35.0	-40.0	-5.0	NW	50	(251, 251)	0.28	0.28	0.75
14	19	True	f	j	0.1325757080012408	0	-35.0	-36.0	-1.0	NW	50	(251, 251)	0.28	0.28	0.75
14	19	True	j	j	0.2651546249981038	1	-35.0	-30.0	5.0	NW	50	(251, 251)	0.28	0.28	0.75
14	19	True	f	j	0.2586738340032752	0	-35.0	-36.0	-1.0	SE	50	(251, 251)	0.28	0.28	0.75
14	19	True	j	j	0.2999745840024843	1	-35.0	-34.0	1.0	SE	50	(251, 251)	0.28	0.28	0.75
14	19	True	j	j	0.2839783339986752	1	-35.0	-34.0	1.0	SE	50	(251, 251)	0.28	0.28	0.75
14	19	True	f	f	0.3128382499999134	1	-35.0	-40.0	-5.0	NW	50	(251, 251)	0.28	0.28	0.75
14	19	True	f	f	0.261289250000118	1	-35.0	-36.0	-1.0	SE	50	(251, 251)	0.28	0.28	0.75
14	19	True	f	f	0.2290959160018246	1	-35.0	-36.0	-1.0	SE	50	(251, 251)	0.28	0.28	0.75
14	19	True	f	f	0.273636207999516	1	-35.0	-40.0	-5.0	NW	50	(251, 251)	0.28	0.28	0.75
14	19	True	j	j	0.2816642500001762	1	-35.0	-30.0	5.0	NW	50	(251, 251)	0.28	0.28	0.75
14	19	True	f	f	0.0165310419979505	1	-35.0	-36.0	-1.0	NW	50	(251, 251)	0.28	0.28	0.75
14	19	True	j	j	0.2553159579983912	1	-35.0	-30.0	5.0	NW	50	(251, 251)	0.28	0.28	0.75
14	19	True	j	f	0.3655935829992813	0	-35.0	-30.0	5.0	SE	50	(251, 251)	0.28	0.28	0.75
14	19	True	f	j	0.2669938750004803	0	-35.0	-40.0	-5.0	SE	50	(251, 251)	0.28	0.28	0.75
14	19	True	j	j	0.2511453330007498	1	-35.0	-30.0	5.0	SE	50	(251, 251)	0.28	0.28	0.75
14	19	True	j	j	0.335774292001588	1	-35.0	-30.0	5.0	SE	50	(251, 251)	0.28	0.28	0.75
14	19	True	j	j	0.2521165409998502	1	-35.0	-34.0	1.0	NW	50	(251, 251)	0.28	0.28	0.75
14	19	True	j	j	0.336821457996848	1	-35.0	-30.0	5.0	SE	50	(251, 251)	0.28	0.28	0.75
14	19	True	j	j	0.3184150000015506	1	-35.0	-30.0	5.0	SE	50	(251, 251)	0.28	0.28	0.75
14	19	True	j	j	0.2180847500021627	1	-35.0	-30.0	5.0	NW	50	(251, 251)	0.28	0.28	0.75
14	19	True	f	f	0.3617016669995792	1	-35.0	-40.0	-5.0	SE	50	(251, 251)	0.28	0.28	0.75
14	19	True	j	j	0.2590583329983928	1	-35.0	-30.0	5.0	SE	50	(251, 251)	0.28	0.28	0.75
14	19	True	j	j	0.266047458997491	1	-35.0	-30.0	5.0	SE	50	(251, 251)	0.28	0.28	0.75
14	19	True	j	j	0.3264979170016886	1	-35.0	-34.0	1.0	SE	50	(251, 251)	0.28	0.28	0.75
14	19	True	f	j	0.0783345419986289	0	-35.0	-36.0	-1.0	NW	50	(251, 251)	0.28	0.28	0.75
14	19	True	j	j	0.3551927920016169	1	-35.0	-34.0	1.0	NW	50	(251, 251)	0.28	0.28	0.75
14	19	True	f	j	0.2805703750018438	0	-35.0	-40.0	-5.0	SE	50	(251, 251)	0.28	0.28	0.75
14	19	True	f	j	0.4005300839999108	0	-35.0	-40.0	-5.0	NW	50	(251, 251)	0.28	0.28	0.75
14	19	True	f	f	0.2233907079971686	1	-35.0	-40.0	-5.0	SE	50	(251, 251)	0.28	0.28	0.75
14	19	True	j	j	0.3104173749998153	1	-35.0	-30.0	5.0	SE	50	(251, 251)	0.28	0.28	0.75
14	19	True	j	j	0.3468195419991389	1	-35.0	-30.0	5.0	SE	50	(251, 251)	0.28	0.28	0.75
14	19	True	j	j	0.3216358330028015	1	-35.0	-34.0	1.0	NW	50	(251, 251)	0.28	0.28	0.75
14	19	True	f	f	0.2995167909975862	1	-35.0	-40.0	-5.0	NW	50	(251, 251)	0.28	0.28	0.75
14	19	True	f	f	1.3632120420006686	1	-35.0	-40.0	-5.0	NW	50	(251, 251)	0.28	0.28	0.75
14	19	True	f	j	0.2755968749988824	0	-35.0	-36.0	-1.0	SE	50	(251, 251)	0.28	0.28	0.75
14	19	True	j	j	0.2682568749987695	1	-35.0	-30.0	5.0	SE	50	(251, 251)	0.28	0.28	0.75
14	19	True	j	j	0.4817829160019755	1	-35.0	-30.0	5.0	NW	50	(251, 251)	0.28	0.28	0.75
14	19	True	f	f	0.3371676249989832	1	-35.0	-40.0	-5.0	NW	50	(251, 251)	0.28	0.28	0.75
14	19	True	f	j	0.2631322910019662	0	-35.0	-36.0	-1.0	NW	50	(251, 251)	0.28	0.28	0.75
14	19	True	j	j	0.2939693340013036	1	-35.0	-30.0	5.0	SE	50	(251, 251)	0.28	0.28	0.75
14	19	True	j	j	0.070250249998935	1	-35.0	-30.0	5.0	SE	50	(251, 251)	0.28	0.28	0.75
14	19	True	j	j	0.2582662920030998	1	-35.0	-30.0	5.0	NW	50	(251, 251)	0.28	0.28	0.75
14	19	True	f	f	0.1454860000012559	1	-35.0	-40.0	-5.0	NW	50	(251, 251)	0.28	0.28	0.75
14	19	True	j	j	0.2737884170019242	1	-35.0	-34.0	1.0	SE	50	(251, 251)	0.28	0.28	0.75
14	19	True	f	f	0.1446963749986025	1	-35.0	-40.0	-5.0	SE	50	(251, 251)	0.28	0.28	0.75
14	19	True	f	f	0.1989745410028263	1	-35.0	-40.0	-5.0	NW	50	(251, 251)	0.28	0.28	0.75
14	19	True	f	j	0.2872521249992132	0	-35.0	-36.0	-1.0	NW	50	(251, 251)	0.28	0.28	0.75
14	19	True	f	j	0.2796441669997875	0	-35.0	-36.0	-1.0	NW	50	(251, 251)	0.28	0.28	0.75
14	19	True	f	f	0.2218465410005592	1	-35.0	-40.0	-5.0	SE	50	(251, 251)	0.28	0.28	0.75
14	19	True	f	j	0.2504903340013698	0	-35.0	-36.0	-1.0	NW	50	(251, 251)	0.28	0.28	0.75
14	19	True	f	f	0.3159936250012833	1	-35.0	-40.0	-5.0	SE	50	(251, 251)	0.28	0.28	0.75
14	19	True	f	j	0.2222466250022989	0	-35.0	-36.0	-1.0	NW	50	(251, 251)	0.28	0.28	0.75
14	19	True	f	f	0.2086464580024767	1	-35.0	-36.0	-1.0	SE	50	(251, 251)	0.28	0.28	0.75
14	19	True	f	f	0.2801088330015773	1	-35.0	-36.0	-1.0	NW	50	(251, 251)	0.28	0.28	0.75
14	19	True	f	j	0.2491273340019688	0	-35.0	-36.0	-1.0	NW	50	(251, 251)	0.28	0.28	0.75
14	19	True	j	j	0.1680429160005587	1	-35.0	-30.0	5.0	NW	50	(251, 251)	0.28	0.28	0.75
14	19	True	f	f	0.079117542001768	1	-35.0	-40.0	-5.0	SE	50	(251, 251)	0.28	0.28	0.75
14	19	True	j	f	0.2529101250001986	0	-35.0	-34.0	1.0	NW	50	(251, 251)	0.28	0.28	0.75
14	19	True	j	j	0.219797791000019	1	-35.0	-34.0	1.0	NW	50	(251, 251)	0.28	0.28	0.75
14	19	True	f	f	0.0424014579984941	1	-35.0	-40.0	-5.0	SE	50	(251, 251)	0.28	0.28	0.75
14	19	True	f	f	0.2486675420004758	1	-35.0	-36.0	-1.0	SE	50	(251, 251)	0.28	0.28	0.75
14	19	True	f	f	0.1982181249986752	1	-35.0	-36.0	-1.0	SE	50	(251, 251)	0.28	0.28	0.75
14	19	True	j	j	0.239987500001007	1	-35.0	-30.0	5.0	SE	50	(251, 251)	0.28	0.28	0.75
14	19	True	f	j	0.2391529170017747	0	-35.0	-36.0	-1.0	SE	50	(251, 251)	0.28	0.28	0.75
14	19	True	f	f	0.1165287910007464	1	-35.0	-40.0	-5.0	NW	50	(251, 251)	0.28	0.28	0.75
14	19	True	j	j	0.2414649579986871	1	-35.0	-34.0	1.0	NW	50	(251, 251)	0.28	0.28	0.75
14	19	True	f	f	0.1110059589991578	1	-35.0	-40.0	-5.0	SE	50	(251, 251)	0.28	0.28	0.75
14	19	True	j	j	0.2623280839979998	1	-35.0	-34.0	1.0	SE	50	(251, 251)	0.28	0.28	0.75
14	19	True	j	j	0.1199620830011554	1	-35.0	-34.0	1.0	NW	50	(251, 251)	0.28	0.28	0.75
14	19	True	f	f	0.0739574580002226	1	-35.0	-40.0	-5.0	SE	50	(251, 251)	0.28	0.28	0.75
14	19	True	j	j	0.2558487499991315	1	-35.0	-34.0	1.0	NW	50	(251, 251)	0.28	0.28	0.75
14	19	True	f	f	0.0970271669975773	1	-35.0	-40.0	-5.0	NW	50	(251, 251)	0.28	0.28	0.75
14	19	True	f	f	0.2455873750004684	1	-35.0	-36.0	-1.0	SE	50	(251, 251)	0.28	0.28	0.75
14	19	True	j	j	0.1969403750008496	1	-35.0	-30.0	5.0	SE	50	(251, 251)	0.28	0.28	0.75
14	19	True	f	j	0.1166847499989671	0	-35.0	-40.0	-5.0	SE	50	(251, 251)	0.28	0.28	0.75
14	19	True	j	j	0.2939150829988648	1	-35.0	-30.0	5.0	SE	50	(251, 251)	0.28	0.28	0.75
14	19	True	f	f	0.3086378339976363	1	-35.0	-40.0	-5.0	SE	50	(251, 251)	0.28	0.28	0.75
14	19	True	j	j	0.1488816250021045	1	-35.0	-34.0	1.0	NW	50	(251, 251)	0.28	0.28	0.75
14	19	True	j	j	0.3979572919997736	1	-35.0	-34.0	1.0	NW	50	(251, 251)	0.28	0.28	0.75
14	19	True	j	j	0.2409244580012455	1	-35.0	-30.0	5.0	SE	50	(251, 251)	0.28	0.28	0.75
14	19	True	f	j	0.2776469580021512	0	-35.0	-36.0	-1.0	NW	50	(251, 251)	0.28	0.28	0.75
