# Supplementary material for: The curriculum effect in visual learning: The role of readout dimensionality
Source: PLoS Comput Biol. 2026 Jul 24;22(7):e1014553. doi: 10.1371/journal.pcbi.1014553 (PMC13432104; doi:10.1371/journal.pcbi.1014553)
Supplement: S1 Data — (ZIP) [file pcbi.1014553.s009.zip › Data_Final_for_Repository/Shuffled_subjects/Additional_15/Subject014/20250706_Subject014_SHUFFLED_Day_3.csv]

Participant ID	Age	Train	Correct Response	Response	Response time (s)	Correct	Reference Angle (deg)	Orientation (deg)	Angle Separation (deg)	Corner	Viewing Distance (cm)	Stimulus Size (px)	Fixation Time	Probe Time	Cue Time
14	19	True	j	j	0.3376481250015786	1	-35.0	-34.0	1.0	NW	50	(251, 251)	0.28	0.28	0.75
14	19	True	j	j	0.3231795829924522	1	-35.0	-30.0	5.0	SE	50	(251, 251)	0.28	0.28	0.75
14	19	True	f	f	0.3670765419956296	1	-35.0	-40.0	-5.0	NW	50	(251, 251)	0.28	0.28	0.75
14	19	True	j	j	0.3306612090091221	1	-35.0	-30.0	5.0	NW	50	(251, 251)	0.28	0.28	0.75
14	19	True	f	f	0.2896221249975497	1	-35.0	-40.0	-5.0	SE	50	(251, 251)	0.28	0.28	0.75
14	19	True	j	j	0.3858635420037899	1	-35.0	-34.0	1.0	SE	50	(251, 251)	0.28	0.28	0.75
14	19	True	j	j	0.2769370000023627	1	-35.0	-30.0	5.0	SE	50	(251, 251)	0.28	0.28	0.75
14	19	True	f	f	0.242209374991944	1	-35.0	-40.0	-5.0	SE	50	(251, 251)	0.28	0.28	0.75
14	19	True	j	j	0.2484862499986775	1	-35.0	-30.0	5.0	SE	50	(251, 251)	0.28	0.28	0.75
14	19	True	j	j	0.2761337089905282	1	-35.0	-30.0	5.0	SE	50	(251, 251)	0.28	0.28	0.75
14	19	True	j	j	0.2638849159993697	1	-35.0	-30.0	5.0	NW	50	(251, 251)	0.28	0.28	0.75
14	19	True	j	j	0.2734453750017565	1	-35.0	-30.0	5.0	NW	50	(251, 251)	0.28	0.28	0.75
14	19	True	j	f	0.2549433329986641	0	-35.0	-34.0	1.0	SE	50	(251, 251)	0.28	0.28	0.75
14	19	True	j	f	0.2686312080040807	0	-35.0	-34.0	1.0	SE	50	(251, 251)	0.28	0.28	0.75
14	19	True	f	f	0.2741485000005923	1	-35.0	-40.0	-5.0	NW	50	(251, 251)	0.28	0.28	0.75
14	19	True	j	j	0.2707729169924278	1	-35.0	-30.0	5.0	NW	50	(251, 251)	0.28	0.28	0.75
14	19	True	f	f	0.2980641250032931	1	-35.0	-40.0	-5.0	NW	50	(251, 251)	0.28	0.28	0.75
14	19	True	j	j	0.2479397499992046	1	-35.0	-34.0	1.0	NW	50	(251, 251)	0.28	0.28	0.75
14	19	True	j	j	0.2981137500028126	1	-35.0	-30.0	5.0	SE	50	(251, 251)	0.28	0.28	0.75
14	19	True	j	j	0.2521980000019539	1	-35.0	-34.0	1.0	NW	50	(251, 251)	0.28	0.28	0.75
14	19	True	j	j	0.3407226250128587	1	-35.0	-30.0	5.0	NW	50	(251, 251)	0.28	0.28	0.75
14	19	True	f	f	0.3203590420016553	1	-35.0	-36.0	-1.0	NW	50	(251, 251)	0.28	0.28	0.75
14	19	True	f	f	0.3852568330039503	1	-35.0	-40.0	-5.0	NW	50	(251, 251)	0.28	0.28	0.75
14	19	True	j	f	0.2684664580010576	0	-35.0	-34.0	1.0	SE	50	(251, 251)	0.28	0.28	0.75
14	19	True	j	j	0.268425375004881	1	-35.0	-30.0	5.0	NW	50	(251, 251)	0.28	0.28	0.75
14	19	True	j	j	0.3113083750067744	1	-35.0	-30.0	5.0	SE	50	(251, 251)	0.28	0.28	0.75
14	19	True	f	f	0.3152684579981724	1	-35.0	-36.0	-1.0	SE	50	(251, 251)	0.28	0.28	0.75
14	19	True	f	f	0.3071132920013042	1	-35.0	-36.0	-1.0	NW	50	(251, 251)	0.28	0.28	0.75
14	19	True	f	f	0.2581043750105891	1	-35.0	-36.0	-1.0	SE	50	(251, 251)	0.28	0.28	0.75
14	19	True	f	j	0.2925598750007339	0	-35.0	-36.0	-1.0	NW	50	(251, 251)	0.28	0.28	0.75
14	19	True	j	j	0.5298400000028778	1	-35.0	-30.0	5.0	SE	50	(251, 251)	0.28	0.28	0.75
14	19	True	f	f	0.2836197089927736	1	-35.0	-40.0	-5.0	NW	50	(251, 251)	0.28	0.28	0.75
14	19	True	f	f	0.2812748750002356	1	-35.0	-40.0	-5.0	SE	50	(251, 251)	0.28	0.28	0.75
14	19	True	f	f	0.2806815000076312	1	-35.0	-36.0	-1.0	NW	50	(251, 251)	0.28	0.28	0.75
14	19	True	f	f	0.2744296669989126	1	-35.0	-36.0	-1.0	SE	50	(251, 251)	0.28	0.28	0.75
14	19	True	f	f	0.3035432909964584	1	-35.0	-36.0	-1.0	NW	50	(251, 251)	0.28	0.28	0.75
14	19	True	j	j	0.3784891669929493	1	-35.0	-34.0	1.0	SE	50	(251, 251)	0.28	0.28	0.75
14	19	True	j	j	0.2671624170034192	1	-35.0	-34.0	1.0	NW	50	(251, 251)	0.28	0.28	0.75
14	19	True	f	j	0.2318019999947864	0	-35.0	-36.0	-1.0	NW	50	(251, 251)	0.28	0.28	0.75
14	19	True	f	f	0.2649745829985477	1	-35.0	-40.0	-5.0	SE	50	(251, 251)	0.28	0.28	0.75
14	19	True	f	f	0.4439742499962449	1	-35.0	-36.0	-1.0	NW	50	(251, 251)	0.28	0.28	0.75
14	19	True	j	j	0.2823582920100307	1	-35.0	-30.0	5.0	SE	50	(251, 251)	0.28	0.28	0.75
14	19	True	j	j	0.2979903329978697	1	-35.0	-34.0	1.0	SE	50	(251, 251)	0.28	0.28	0.75
14	19	True	f	f	0.2455142919934587	1	-35.0	-36.0	-1.0	NW	50	(251, 251)	0.28	0.28	0.75
14	19	True	j	j	0.2582044169976143	1	-35.0	-34.0	1.0	NW	50	(251, 251)	0.28	0.28	0.75
14	19	True	j	j	0.2511346669925842	1	-35.0	-30.0	5.0	SE	50	(251, 251)	0.28	0.28	0.75
14	19	True	j	j	0.2347847079945495	1	-35.0	-34.0	1.0	NW	50	(251, 251)	0.28	0.28	0.75
14	19	True	j	j	0.2188840840099146	1	-35.0	-34.0	1.0	NW	50	(251, 251)	0.28	0.28	0.75
14	19	True	f	f	0.2578258340072352	1	-35.0	-36.0	-1.0	NW	50	(251, 251)	0.28	0.28	0.75
14	19	True	f	f	0.2374971669923979	1	-35.0	-36.0	-1.0	SE	50	(251, 251)	0.28	0.28	0.75
14	19	True	f	f	0.2924403340002754	1	-35.0	-40.0	-5.0	SE	50	(251, 251)	0.28	0.28	0.75
14	19	True	j	j	0.2824859579995973	1	-35.0	-34.0	1.0	SE	50	(251, 251)	0.28	0.28	0.75
14	19	True	f	f	0.2664213750103954	1	-35.0	-40.0	-5.0	NW	50	(251, 251)	0.28	0.28	0.75
14	19	True	f	f	0.300913250001031	1	-35.0	-40.0	-5.0	SE	50	(251, 251)	0.28	0.28	0.75
14	19	True	j	j	0.2006856660009361	1	-35.0	-34.0	1.0	NW	50	(251, 251)	0.28	0.28	0.75
14	19	True	j	j	0.3284433749940945	1	-35.0	-30.0	5.0	NW	50	(251, 251)	0.28	0.28	0.75
14	19	True	j	j	0.2714003330038395	1	-35.0	-30.0	5.0	SE	50	(251, 251)	0.28	0.28	0.75
14	19	True	f	f	0.3299842089909361	1	-35.0	-36.0	-1.0	NW	50	(251, 251)	0.28	0.28	0.75
14	19	True	j	j	0.3348337920033373	1	-35.0	-34.0	1.0	NW	50	(251, 251)	0.28	0.28	0.75
14	19	True	f	f	0.2917235839995555	1	-35.0	-36.0	-1.0	NW	50	(251, 251)	0.28	0.28	0.75
14	19	True	f	j	0.2603318340115947	0	-35.0	-36.0	-1.0	NW	50	(251, 251)	0.28	0.28	0.75
14	19	True	j	j	0.237565249990439	1	-35.0	-30.0	5.0	NW	50	(251, 251)	0.28	0.28	0.75
14	19	True	j	j	0.1748747090023243	1	-35.0	-30.0	5.0	NW	50	(251, 251)	0.28	0.28	0.75
14	19	True	j	j	0.2557297919993289	1	-35.0	-30.0	5.0	NW	50	(251, 251)	0.28	0.28	0.75
14	19	True	j	j	0.2590151250042254	1	-35.0	-30.0	5.0	NW	50	(251, 251)	0.28	0.28	0.75
14	19	True	f	f	0.120461582991993	1	-35.0	-40.0	-5.0	SE	50	(251, 251)	0.28	0.28	0.75
14	19	True	f	f	0.2822742080024909	1	-35.0	-40.0	-5.0	SE	50	(251, 251)	0.28	0.28	0.75
14	19	True	j	j	0.2668549579975661	1	-35.0	-30.0	5.0	SE	50	(251, 251)	0.28	0.28	0.75
14	19	True	j	f	0.3180686669948045	0	-35.0	-34.0	1.0	SE	50	(251, 251)	0.28	0.28	0.75
14	19	True	f	f	0.2575541249971138	1	-35.0	-40.0	-5.0	SE	50	(251, 251)	0.28	0.28	0.75
14	19	True	f	f	0.3865003340033581	1	-35.0	-40.0	-5.0	SE	50	(251, 251)	0.28	0.28	0.75
14	19	True	j	j	0.0785029160033445	1	-35.0	-30.0	5.0	NW	50	(251, 251)	0.28	0.28	0.75
14	19	True	j	j	0.3372877910005627	1	-35.0	-30.0	5.0	NW	50	(251, 251)	0.28	0.28	0.75
14	19	True	f	f	0.357289874998969	1	-35.0	-40.0	-5.0	NW	50	(251, 251)	0.28	0.28	0.75
14	19	True	f	f	0.3298895000043558	1	-35.0	-40.0	-5.0	SE	50	(251, 251)	0.28	0.28	0.75
14	19	True	j	j	0.2602608750021318	1	-35.0	-34.0	1.0	NW	50	(251, 251)	0.28	0.28	0.75
14	19	True	j	j	0.3197959169920068	1	-35.0	-34.0	1.0	SE	50	(251, 251)	0.28	0.28	0.75
14	19	True	f	f	0.2783551669999724	1	-35.0	-40.0	-5.0	SE	50	(251, 251)	0.28	0.28	0.75
14	19	True	f	f	0.2331450829951791	1	-35.0	-40.0	-5.0	SE	50	(251, 251)	0.28	0.28	0.75
14	19	True	j	j	0.2850767079944489	1	-35.0	-34.0	1.0	SE	50	(251, 251)	0.28	0.28	0.75
14	19	True	f	j	0.2683770839939825	0	-35.0	-36.0	-1.0	NW	50	(251, 251)	0.28	0.28	0.75
14	19	True	f	f	0.2693085829960182	1	-35.0	-40.0	-5.0	NW	50	(251, 251)	0.28	0.28	0.75
14	19	True	j	j	0.2569677499996032	1	-35.0	-30.0	5.0	SE	50	(251, 251)	0.28	0.28	0.75
14	19	True	f	f	0.2532312500115949	1	-35.0	-36.0	-1.0	NW	50	(251, 251)	0.28	0.28	0.75
14	19	True	j	j	0.2583911249967059	1	-35.0	-30.0	5.0	SE	50	(251, 251)	0.28	0.28	0.75
14	19	True	j	f	0.269963333994383	0	-35.0	-34.0	1.0	SE	50	(251, 251)	0.28	0.28	0.75
14	19	True	j	j	0.315714416996343	1	-35.0	-34.0	1.0	NW	50	(251, 251)	0.28	0.28	0.75
14	19	True	f	f	0.2838945419935044	1	-35.0	-36.0	-1.0	SE	50	(251, 251)	0.28	0.28	0.75
14	19	True	j	j	0.2322370420006336	1	-35.0	-34.0	1.0	NW	50	(251, 251)	0.28	0.28	0.75
14	19	True	j	j	0.1671753749978961	1	-35.0	-34.0	1.0	NW	50	(251, 251)	0.28	0.28	0.75
14	19	True	j	j	0.5189587920031045	1	-35.0	-34.0	1.0	NW	50	(251, 251)	0.28	0.28	0.75
14	19	True	f	j	0.3155567909998353	0	-35.0	-36.0	-1.0	NW	50	(251, 251)	0.28	0.28	0.75
14	19	True	f	f	0.2939509170100791	1	-35.0	-40.0	-5.0	NW	50	(251, 251)	0.28	0.28	0.75
14	19	True	f	f	0.2780679590068757	1	-35.0	-40.0	-5.0	SE	50	(251, 251)	0.28	0.28	0.75
14	19	True	f	j	0.2670220829895697	0	-35.0	-36.0	-1.0	NW	50	(251, 251)	0.28	0.28	0.75
14	19	True	f	f	0.2497669580043293	1	-35.0	-36.0	-1.0	SE	50	(251, 251)	0.28	0.28	0.75
14	19	True	f	f	0.2733132909925189	1	-35.0	-40.0	-5.0	NW	50	(251, 251)	0.28	0.28	0.75
14	19	True	j	j	0.2836481249978533	1	-35.0	-34.0	1.0	SE	50	(251, 251)	0.28	0.28	0.75
14	19	True	j	j	0.3005419589899247	1	-35.0	-30.0	5.0	SE	50	(251, 251)	0.28	0.28	0.75
14	19	True	j	j	0.2533558750001248	1	-35.0	-30.0	5.0	SE	50	(251, 251)	0.28	0.28	0.75
14	19	True	j	f	0.2787773339950945	0	-35.0	-34.0	1.0	NW	50	(251, 251)	0.28	0.28	0.75
14	19	True	j	j	0.2523012500023469	1	-35.0	-30.0	5.0	SE	50	(251, 251)	0.28	0.28	0.75
14	19	True	j	f	0.3409673340065637	0	-35.0	-34.0	1.0	SE	50	(251, 251)	0.28	0.28	0.75
14	19	True	f	f	0.1429125830036355	1	-35.0	-40.0	-5.0	SE	50	(251, 251)	0.28	0.28	0.75
14	19	True	f	f	0.2984087080112658	1	-35.0	-40.0	-5.0	SE	50	(251, 251)	0.28	0.28	0.75
14	19	True	f	f	0.2256800000031944	1	-35.0	-40.0	-5.0	NW	50	(251, 251)	0.28	0.28	0.75
14	19	True	f	f	0.3129749579966301	1	-35.0	-36.0	-1.0	NW	50	(251, 251)	0.28	0.28	0.75
14	19	True	j	j	0.2680283329973463	1	-35.0	-30.0	5.0	SE	50	(251, 251)	0.28	0.28	0.75
14	19	True	j	j	0.2391954579943558	1	-35.0	-30.0	5.0	SE	50	(251, 251)	0.28	0.28	0.75
14	19	True	f	f	0.279561792005552	1	-35.0	-40.0	-5.0	SE	50	(251, 251)	0.28	0.28	0.75
14	19	True	j	j	0.2566400000068825	1	-35.0	-30.0	5.0	NW	50	(251, 251)	0.28	0.28	0.75
14	19	True	f	f	0.2066704590106383	1	-35.0	-36.0	-1.0	SE	50	(251, 251)	0.28	0.28	0.75
14	19	True	f	f	0.3250247920077527	1	-35.0	-40.0	-5.0	NW	50	(251, 251)	0.28	0.28	0.75
14	19	True	j	j	0.2720455420057988	1	-35.0	-34.0	1.0	NW	50	(251, 251)	0.28	0.28	0.75
14	19	True	j	j	0.245808166990173	1	-35.0	-30.0	5.0	NW	50	(251, 251)	0.28	0.28	0.75
14	19	True	f	f	0.2538368749956134	1	-35.0	-36.0	-1.0	SE	50	(251, 251)	0.28	0.28	0.75
14	19	True	f	f	0.1757720000023255	1	-35.0	-36.0	-1.0	SE	50	(251, 251)	0.28	0.28	0.75
14	19	True	j	j	0.2419504999998025	1	-35.0	-30.0	5.0	SE	50	(251, 251)	0.28	0.28	0.75
14	19	True	f	j	0.2837751249899156	0	-35.0	-36.0	-1.0	SE	50	(251, 251)	0.28	0.28	0.75
14	19	True	j	j	0.3463360419991659	1	-35.0	-30.0	5.0	SE	50	(251, 251)	0.28	0.28	0.75
14	19	True	f	f	0.1841365410073194	1	-35.0	-40.0	-5.0	NW	50	(251, 251)	0.28	0.28	0.75
14	19	True	f	f	0.261321832993417	1	-35.0	-36.0	-1.0	SE	50	(251, 251)	0.28	0.28	0.75
14	19	True	j	j	0.2735481669951696	1	-35.0	-34.0	1.0	NW	50	(251, 251)	0.28	0.28	0.75
14	19	True	f	f	0.2900526660087053	1	-35.0	-36.0	-1.0	SE	50	(251, 251)	0.28	0.28	0.75
14	19	True	j	j	0.1765336250100517	1	-35.0	-34.0	1.0	SE	50	(251, 251)	0.28	0.28	0.75
14	19	True	j	j	0.2774355830042623	1	-35.0	-34.0	1.0	NW	50	(251, 251)	0.28	0.28	0.75
14	19	True	f	f	0.1906332500075223	1	-35.0	-36.0	-1.0	NW	50	(251, 251)	0.28	0.28	0.75
14	19	True	f	f	0.1892735000001266	1	-35.0	-40.0	-5.0	NW	50	(251, 251)	0.28	0.28	0.75
14	19	True	j	j	0.280132792002405	1	-35.0	-30.0	5.0	SE	50	(251, 251)	0.28	0.28	0.75
14	19	True	f	f	0.2019187919941032	1	-35.0	-36.0	-1.0	SE	50	(251, 251)	0.28	0.28	0.75
14	19	True	f	j	0.0505926670011831	0	-35.0	-36.0	-1.0	NW	50	(251, 251)	0.28	0.28	0.75
14	19	True	f	f	0.2792864160001045	1	-35.0	-40.0	-5.0	SE	50	(251, 251)	0.28	0.28	0.75
14	19	True	f	f	0.2453634160046931	1	-35.0	-36.0	-1.0	SE	50	(251, 251)	0.28	0.28	0.75
14	19	True	j	j	0.2010984999942593	1	-35.0	-30.0	5.0	NW	50	(251, 251)	0.28	0.28	0.75
14	19	True	f	f	0.2659225829993374	1	-35.0	-40.0	-5.0	SE	50	(251, 251)	0.28	0.28	0.75
14	19	True	j	j	0.2462945839943131	1	-35.0	-34.0	1.0	NW	50	(251, 251)	0.28	0.28	0.75
14	19	True	f	j	0.2417580829933285	0	-35.0	-36.0	-1.0	NW	50	(251, 251)	0.28	0.28	0.75
14	19	True	j	j	0.2503341670089867	1	-35.0	-34.0	1.0	SE	50	(251, 251)	0.28	0.28	0.75
14	19	True	f	j	0.2462930829933611	0	-35.0	-36.0	-1.0	NW	50	(251, 251)	0.28	0.28	0.75
14	19	True	f	f	0.2691671670036157	1	-35.0	-36.0	-1.0	SE	50	(251, 251)	0.28	0.28	0.75
14	19	True	j	j	0.2584708340000361	1	-35.0	-30.0	5.0	SE	50	(251, 251)	0.28	0.28	0.75
14	19	True	j	j	0.2821785830019507	1	-35.0	-34.0	1.0	SE	50	(251, 251)	0.28	0.28	0.75
14	19	True	j	j	0.3021456249989569	1	-35.0	-34.0	1.0	SE	50	(251, 251)	0.28	0.28	0.75
14	19	True	j	j	0.2335373329988215	1	-35.0	-34.0	1.0	SE	50	(251, 251)	0.28	0.28	0.75
14	19	True	f	f	0.1222742079989984	1	-35.0	-40.0	-5.0	NW	50	(251, 251)	0.28	0.28	0.75
14	19	True	j	j	0.2353146660025231	1	-35.0	-30.0	5.0	SE	50	(251, 251)	0.28	0.28	0.75
14	19	True	f	f	0.299478208005894	1	-35.0	-40.0	-5.0	NW	50	(251, 251)	0.28	0.28	0.75
14	19	True	j	j	0.2160739579994697	1	-35.0	-30.0	5.0	SE	50	(251, 251)	0.28	0.28	0.75
14	19	True	j	j	0.2812075830006506	1	-35.0	-30.0	5.0	NW	50	(251, 251)	0.28	0.28	0.75
14	19	True	j	j	0.2517314999859081	1	-35.0	-30.0	5.0	NW	50	(251, 251)	0.28	0.28	0.75
14	19	True	j	j	0.2790641669998877	1	-35.0	-30.0	5.0	NW	50	(251, 251)	0.28	0.28	0.75
14	19	True	j	j	0.3104752500075847	1	-35.0	-30.0	5.0	NW	50	(251, 251)	0.28	0.28	0.75
14	19	True	j	j	0.0379910829942673	1	-35.0	-30.0	5.0	SE	50	(251, 251)	0.28	0.28	0.75
14	19	True	f	f	0.268116250008461	1	-35.0	-36.0	-1.0	SE	50	(251, 251)	0.28	0.28	0.75
14	19	True	j	j	0.317764833002002	1	-35.0	-34.0	1.0	NW	50	(251, 251)	0.28	0.28	0.75
14	19	True	f	f	0.2646849580050912	1	-35.0	-36.0	-1.0	SE	50	(251, 251)	0.28	0.28	0.75
14	19	True	j	j	0.2269732919958187	1	-35.0	-30.0	5.0	SE	50	(251, 251)	0.28	0.28	0.75
14	19	True	j	j	0.2222805829951539	1	-35.0	-34.0	1.0	SE	50	(251, 251)	0.28	0.28	0.75
14	19	True	j	j	0.2450951250066282	1	-35.0	-30.0	5.0	NW	50	(251, 251)	0.28	0.28	0.75
14	19	True	j	j	0.1030284580047009	1	-35.0	-30.0	5.0	NW	50	(251, 251)	0.28	0.28	0.75
14	19	True	j	j	0.1349855420121457	1	-35.0	-34.0	1.0	SE	50	(251, 251)	0.28	0.28	0.75
14	19	True	f	j	0.2981659999932162	0	-35.0	-36.0	-1.0	NW	50	(251, 251)	0.28	0.28	0.75
14	19	True	j	j	0.2283344589959597	1	-35.0	-30.0	5.0	SE	50	(251, 251)	0.28	0.28	0.75
14	19	True	j	j	0.2579330000007758	1	-35.0	-30.0	5.0	NW	50	(251, 251)	0.28	0.28	0.75
14	19	True	f	f	0.2658651670062681	1	-35.0	-36.0	-1.0	SE	50	(251, 251)	0.28	0.28	0.75
14	19	True	j	j	0.2586011249950388	1	-35.0	-30.0	5.0	NW	50	(251, 251)	0.28	0.28	0.75
14	19	True	f	f	0.2939109159924555	1	-35.0	-40.0	-5.0	NW	50	(251, 251)	0.28	0.28	0.75
14	19	True	f	f	0.185812583004008	1	-35.0	-40.0	-5.0	NW	50	(251, 251)	0.28	0.28	0.75
14	19	True	f	f	0.2689118749985937	1	-35.0	-40.0	-5.0	SE	50	(251, 251)	0.28	0.28	0.75
14	19	True	f	f	0.2628414170030737	1	-35.0	-40.0	-5.0	SE	50	(251, 251)	0.28	0.28	0.75
14	19	True	f	j	0.2809229169943137	0	-35.0	-36.0	-1.0	NW	50	(251, 251)	0.28	0.28	0.75
14	19	True	f	j	0.2740944170072907	0	-35.0	-40.0	-5.0	NW	50	(251, 251)	0.28	0.28	0.75
14	19	True	j	j	0.2408467919885879	1	-35.0	-30.0	5.0	SE	50	(251, 251)	0.28	0.28	0.75
14	19	True	f	j	0.3060917499969946	0	-35.0	-36.0	-1.0	NW	50	(251, 251)	0.28	0.28	0.75
14	19	True	j	j	0.2435514579992741	1	-35.0	-34.0	1.0	NW	50	(251, 251)	0.28	0.28	0.75
14	19	True	j	j	0.1230658749991562	1	-35.0	-30.0	5.0	SE	50	(251, 251)	0.28	0.28	0.75
14	19	True	j	j	0.2610534170089522	1	-35.0	-34.0	1.0	SE	50	(251, 251)	0.28	0.28	0.75
14	19	True	f	f	0.2853083749942016	1	-35.0	-36.0	-1.0	NW	50	(251, 251)	0.28	0.28	0.75
14	19	True	f	f	0.2924720410082955	1	-35.0	-40.0	-5.0	SE	50	(251, 251)	0.28	0.28	0.75
14	19	True	f	f	0.2855800000106683	1	-35.0	-36.0	-1.0	NW	50	(251, 251)	0.28	0.28	0.75
14	19	True	f	j	0.251196458004415	0	-35.0	-36.0	-1.0	NW	50	(251, 251)	0.28	0.28	0.75
14	19	True	f	f	0.2722490000014659	1	-35.0	-40.0	-5.0	NW	50	(251, 251)	0.28	0.28	0.75
14	19	True	f	f	0.2677362499962328	1	-35.0	-36.0	-1.0	SE	50	(251, 251)	0.28	0.28	0.75
14	19	True	f	j	0.2091084999992745	0	-35.0	-36.0	-1.0	NW	50	(251, 251)	0.28	0.28	0.75
14	19	True	f	f	0.2396729159954702	1	-35.0	-40.0	-5.0	NW	50	(251, 251)	0.28	0.28	0.75
14	19	True	f	f	0.2853236250084592	1	-35.0	-40.0	-5.0	NW	50	(251, 251)	0.28	0.28	0.75
14	19	True	j	j	0.0907831669901497	1	-35.0	-30.0	5.0	NW	50	(251, 251)	0.28	0.28	0.75
14	19	True	j	j	0.3348464999871794	1	-35.0	-30.0	5.0	SE	50	(251, 251)	0.28	0.28	0.75
14	19	True	f	f	0.2625686669925926	1	-35.0	-36.0	-1.0	SE	50	(251, 251)	0.28	0.28	0.75
14	19	True	j	j	0.0340686249983264	1	-35.0	-30.0	5.0	SE	50	(251, 251)	0.28	0.28	0.75
14	19	True	j	j	0.0755319169984432	1	-35.0	-30.0	5.0	NW	50	(251, 251)	0.28	0.28	0.75
14	19	True	f	f	0.3553359170036856	1	-35.0	-40.0	-5.0	SE	50	(251, 251)	0.28	0.28	0.75
14	19	True	j	f	0.2734825000079581	0	-35.0	-34.0	1.0	SE	50	(251, 251)	0.28	0.28	0.75
14	19	True	j	f	0.3223230830044485	0	-35.0	-34.0	1.0	SE	50	(251, 251)	0.28	0.28	0.75
14	19	True	j	f	0.2450679169996874	0	-35.0	-34.0	1.0	SE	50	(251, 251)	0.28	0.28	0.75
14	19	True	f	f	0.0138237920036772	1	-35.0	-40.0	-5.0	NW	50	(251, 251)	0.28	0.28	0.75
14	19	True	j	j	0.2298032919934485	1	-35.0	-30.0	5.0	NW	50	(251, 251)	0.28	0.28	0.75
14	19	True	f	f	0.0389123329950962	1	-35.0	-36.0	-1.0	SE	50	(251, 251)	0.28	0.28	0.75
14	19	True	j	j	0.2158033340092515	1	-35.0	-30.0	5.0	SE	50	(251, 251)	0.28	0.28	0.75
14	19	True	j	j	0.2854056659998605	1	-35.0	-34.0	1.0	SE	50	(251, 251)	0.28	0.28	0.75
14	19	True	j	j	0.2285487499902956	1	-35.0	-30.0	5.0	SE	50	(251, 251)	0.28	0.28	0.75
14	19	True	f	j	0.2885593749961117	0	-35.0	-36.0	-1.0	SE	50	(251, 251)	0.28	0.28	0.75
14	19	True	j	j	0.2559064999950351	1	-35.0	-30.0	5.0	NW	50	(251, 251)	0.28	0.28	0.75
14	19	True	f	f	0.3166599579999456	1	-35.0	-36.0	-1.0	NW	50	(251, 251)	0.28	0.28	0.75
14	19	True	j	f	0.510055332997581	0	-35.0	-34.0	1.0	NW	50	(251, 251)	0.28	0.28	0.75
14	19	True	j	j	0.2574445420032134	1	-35.0	-30.0	5.0	SE	50	(251, 251)	0.28	0.28	0.75
14	19	True	f	f	0.2848809580027591	1	-35.0	-40.0	-5.0	SE	50	(251, 251)	0.28	0.28	0.75
14	19	True	j	j	0.3328610830067191	1	-35.0	-30.0	5.0	SE	50	(251, 251)	0.28	0.28	0.75
14	19	True	j	j	0.2853834999987157	1	-35.0	-30.0	5.0	SE	50	(251, 251)	0.28	0.28	0.75
14	19	True	f	f	0.2860901249950984	1	-35.0	-36.0	-1.0	NW	50	(251, 251)	0.28	0.28	0.75
14	19	True	j	j	0.1682096669974271	1	-35.0	-30.0	5.0	SE	50	(251, 251)	0.28	0.28	0.75
14	19	True	j	j	0.151913500012597	1	-35.0	-30.0	5.0	NW	50	(251, 251)	0.28	0.28	0.75
14	19	True	j	j	0.0924910830071894	1	-35.0	-34.0	1.0	SE	50	(251, 251)	0.28	0.28	0.75
14	19	True	j	j	0.2589603329979582	1	-35.0	-34.0	1.0	SE	50	(251, 251)	0.28	0.28	0.75
14	19	True	f	j	0.2274942920048488	0	-35.0	-36.0	-1.0	NW	50	(251, 251)	0.28	0.28	0.75
14	19	True	j	j	0.2902257919922704	1	-35.0	-34.0	1.0	NW	50	(251, 251)	0.28	0.28	0.75
14	19	True	f	j	0.3228242920013144	0	-35.0	-36.0	-1.0	SE	50	(251, 251)	0.28	0.28	0.75
14	19	True	j	j	0.2996979580057086	1	-35.0	-34.0	1.0	NW	50	(251, 251)	0.28	0.28	0.75
14	19	True	f	f	0.2948397500003921	1	-35.0	-40.0	-5.0	NW	50	(251, 251)	0.28	0.28	0.75
14	19	True	f	f	0.2607689580036094	1	-35.0	-36.0	-1.0	NW	50	(251, 251)	0.28	0.28	0.75
14	19	True	j	j	0.1074400000070454	1	-35.0	-34.0	1.0	NW	50	(251, 251)	0.28	0.28	0.75
14	19	True	f	f	0.254208957994706	1	-35.0	-36.0	-1.0	SE	50	(251, 251)	0.28	0.28	0.75
14	19	True	f	j	0.2564052919915411	0	-35.0	-36.0	-1.0	NW	50	(251, 251)	0.28	0.28	0.75
14	19	True	f	f	0.0859801249898737	1	-35.0	-40.0	-5.0	SE	50	(251, 251)	0.28	0.28	0.75
14	19	True	j	j	0.3044001249945722	1	-35.0	-30.0	5.0	SE	50	(251, 251)	0.28	0.28	0.75
14	19	True	f	j	0.2303802079986781	0	-35.0	-36.0	-1.0	NW	50	(251, 251)	0.28	0.28	0.75
14	19	True	j	j	0.2589828330092132	1	-35.0	-34.0	1.0	NW	50	(251, 251)	0.28	0.28	0.75
14	19	True	j	j	0.2468212919920915	1	-35.0	-34.0	1.0	SE	50	(251, 251)	0.28	0.28	0.75
14	19	True	f	f	0.2940914170030737	1	-35.0	-40.0	-5.0	SE	50	(251, 251)	0.28	0.28	0.75
14	19	True	j	j	0.2475348750012926	1	-35.0	-30.0	5.0	NW	50	(251, 251)	0.28	0.28	0.75
14	19	True	f	f	0.1532602499937638	1	-35.0	-40.0	-5.0	SE	50	(251, 251)	0.28	0.28	0.75
14	19	True	j	j	0.2387808750063413	1	-35.0	-34.0	1.0	SE	50	(251, 251)	0.28	0.28	0.75
14	19	True	f	f	0.2109997500083409	1	-35.0	-40.0	-5.0	SE	50	(251, 251)	0.28	0.28	0.75
14	19	True	j	j	0.4014270000043325	1	-35.0	-34.0	1.0	SE	50	(251, 251)	0.28	0.28	0.75
14	19	True	f	f	0.2497316660010256	1	-35.0	-36.0	-1.0	NW	50	(251, 251)	0.28	0.28	0.75
14	19	True	f	f	0.1739239159942371	1	-35.0	-36.0	-1.0	SE	50	(251, 251)	0.28	0.28	0.75
14	19	True	j	j	0.2652983749867417	1	-35.0	-30.0	5.0	NW	50	(251, 251)	0.28	0.28	0.75
14	19	True	f	f	0.2696468749927589	1	-35.0	-40.0	-5.0	SE	50	(251, 251)	0.28	0.28	0.75
14	19	True	j	j	0.1540886669972678	1	-35.0	-34.0	1.0	NW	50	(251, 251)	0.28	0.28	0.75
14	19	True	f	f	0.0926810420060064	1	-35.0	-36.0	-1.0	SE	50	(251, 251)	0.28	0.28	0.75
14	19	True	f	f	0.2469149579992517	1	-35.0	-40.0	-5.0	NW	50	(251, 251)	0.28	0.28	0.75
14	19	True	f	f	0.2200085829972522	1	-35.0	-40.0	-5.0	NW	50	(251, 251)	0.28	0.28	0.75
14	19	True	f	f	0.3050903330004075	1	-35.0	-40.0	-5.0	NW	50	(251, 251)	0.28	0.28	0.75
14	19	True	f	f	0.0135988750116666	1	-35.0	-40.0	-5.0	NW	50	(251, 251)	0.28	0.28	0.75
14	19	True	f	f	0.2408511249959701	1	-35.0	-40.0	-5.0	NW	50	(251, 251)	0.28	0.28	0.75
14	19	True	f	f	0.2879272080026567	1	-35.0	-36.0	-1.0	SE	50	(251, 251)	0.28	0.28	0.75
14	19	True	f	f	0.2797538339946186	1	-35.0	-40.0	-5.0	SE	50	(251, 251)	0.28	0.28	0.75
14	19	True	j	j	0.307495207991451	1	-35.0	-34.0	1.0	NW	50	(251, 251)	0.28	0.28	0.75
14	19	True	f	f	0.2704178330022841	1	-35.0	-40.0	-5.0	NW	50	(251, 251)	0.28	0.28	0.75
14	19	True	f	f	0.2232259590091416	1	-35.0	-40.0	-5.0	SE	50	(251, 251)	0.28	0.28	0.75
14	19	True	f	f	0.2721826250053709	1	-35.0	-36.0	-1.0	SE	50	(251, 251)	0.28	0.28	0.75
14	19	True	j	j	0.2816709170001559	1	-35.0	-30.0	5.0	SE	50	(251, 251)	0.28	0.28	0.75
14	19	True	j	j	0.3043738750129705	1	-35.0	-30.0	5.0	SE	50	(251, 251)	0.28	0.28	0.75
14	19	True	j	j	0.3056973749917233	1	-35.0	-30.0	5.0	NW	50	(251, 251)	0.28	0.28	0.75
14	19	True	f	j	0.0079950829967856	0	-35.0	-36.0	-1.0	SE	50	(251, 251)	0.28	0.28	0.75
14	19	True	f	f	0.4849006670119706	1	-35.0	-36.0	-1.0	SE	50	(251, 251)	0.28	0.28	0.75
14	19	True	j	j	0.3062644169986015	1	-35.0	-30.0	5.0	SE	50	(251, 251)	0.28	0.28	0.75
14	19	True	j	j	0.3089495419990271	1	-35.0	-30.0	5.0	SE	50	(251, 251)	0.28	0.28	0.75
14	19	True	j	f	0.2743407079979079	0	-35.0	-34.0	1.0	SE	50	(251, 251)	0.28	0.28	0.75
14	19	True	j	j	0.2925561669981107	1	-35.0	-34.0	1.0	SE	50	(251, 251)	0.28	0.28	0.75
14	19	True	j	j	0.254044375004014	1	-35.0	-30.0	5.0	SE	50	(251, 251)	0.28	0.28	0.75
14	19	True	f	f	0.2166286659921752	1	-35.0	-36.0	-1.0	SE	50	(251, 251)	0.28	0.28	0.75
14	19	True	f	f	0.2634035410010256	1	-35.0	-40.0	-5.0	SE	50	(251, 251)	0.28	0.28	0.75
14	19	True	j	j	0.2870138750004116	1	-35.0	-30.0	5.0	SE	50	(251, 251)	0.28	0.28	0.75
14	19	True	j	j	0.3510311669961083	1	-35.0	-30.0	5.0	SE	50	(251, 251)	0.28	0.28	0.75
14	19	True	j	j	0.329642500000773	1	-35.0	-34.0	1.0	NW	50	(251, 251)	0.28	0.28	0.75
14	19	True	j	j	0.3971790830109967	1	-35.0	-34.0	1.0	NW	50	(251, 251)	0.28	0.28	0.75
14	19	True	f	f	0.18704233400058	1	-35.0	-36.0	-1.0	SE	50	(251, 251)	0.28	0.28	0.75
14	19	True	f	f	0.4759773330006283	1	-35.0	-36.0	-1.0	SE	50	(251, 251)	0.28	0.28	0.75
14	19	True	f	f	0.3331892080022953	1	-35.0	-36.0	-1.0	NW	50	(251, 251)	0.28	0.28	0.75
14	19	True	f	j	0.2539753329911036	0	-35.0	-36.0	-1.0	NW	50	(251, 251)	0.28	0.28	0.75
14	19	True	f	f	0.264345499992487	1	-35.0	-40.0	-5.0	SE	50	(251, 251)	0.28	0.28	0.75
14	19	True	j	j	0.3020406249997904	1	-35.0	-30.0	5.0	NW	50	(251, 251)	0.28	0.28	0.75
14	19	True	j	j	0.2890372090041637	1	-35.0	-30.0	5.0	SE	50	(251, 251)	0.28	0.28	0.75
14	19	True	f	f	0.2656627079995814	1	-35.0	-40.0	-5.0	NW	50	(251, 251)	0.28	0.28	0.75
14	19	True	f	f	0.3201632499985862	1	-35.0	-40.0	-5.0	NW	50	(251, 251)	0.28	0.28	0.75
14	19	True	j	f	0.294982166000409	0	-35.0	-34.0	1.0	SE	50	(251, 251)	0.28	0.28	0.75
14	19	True	j	j	0.326239332993282	1	-35.0	-30.0	5.0	NW	50	(251, 251)	0.28	0.28	0.75
14	19	True	j	j	0.2391322920011589	1	-35.0	-34.0	1.0	SE	50	(251, 251)	0.28	0.28	0.75
14	19	True	f	j	0.2084298340050736	0	-35.0	-36.0	-1.0	NW	50	(251, 251)	0.28	0.28	0.75
14	19	True	f	f	0.2603410830051871	1	-35.0	-40.0	-5.0	SE	50	(251, 251)	0.28	0.28	0.75
14	19	True	j	f	0.2607920829905197	0	-35.0	-34.0	1.0	SE	50	(251, 251)	0.28	0.28	0.75
14	19	True	f	j	0.3101686250010971	0	-35.0	-40.0	-5.0	SE	50	(251, 251)	0.28	0.28	0.75
14	19	True	f	f	0.1653418330097338	1	-35.0	-36.0	-1.0	SE	50	(251, 251)	0.28	0.28	0.75
14	19	True	f	f	0.2521890419884585	1	-35.0	-36.0	-1.0	SE	50	(251, 251)	0.28	0.28	0.75
14	19	True	f	f	0.3113386670011095	1	-35.0	-36.0	-1.0	SE	50	(251, 251)	0.28	0.28	0.75
14	19	True	f	f	0.2822155000030761	1	-35.0	-36.0	-1.0	SE	50	(251, 251)	0.28	0.28	0.75
14	19	True	f	f	0.2520955829968443	1	-35.0	-40.0	-5.0	NW	50	(251, 251)	0.28	0.28	0.75
14	19	True	j	j	0.2707698339945636	1	-35.0	-34.0	1.0	NW	50	(251, 251)	0.28	0.28	0.75
14	19	True	j	j	0.1349760419980157	1	-35.0	-30.0	5.0	SE	50	(251, 251)	0.28	0.28	0.75
14	19	True	f	j	0.3496331659989664	0	-35.0	-36.0	-1.0	NW	50	(251, 251)	0.28	0.28	0.75
14	19	True	j	j	0.2411307920119725	1	-35.0	-30.0	5.0	SE	50	(251, 251)	0.28	0.28	0.75
14	19	True	f	f	0.2691610420006327	1	-35.0	-40.0	-5.0	NW	50	(251, 251)	0.28	0.28	0.75
14	19	True	j	j	0.2353465829946799	1	-35.0	-34.0	1.0	NW	50	(251, 251)	0.28	0.28	0.75
14	19	True	f	f	0.2335295420052716	1	-35.0	-36.0	-1.0	SE	50	(251, 251)	0.28	0.28	0.75
14	19	True	f	f	0.2803779999958351	1	-35.0	-40.0	-5.0	SE	50	(251, 251)	0.28	0.28	0.75
14	19	True	j	j	0.2293944999983068	1	-35.0	-34.0	1.0	NW	50	(251, 251)	0.28	0.28	0.75
14	19	True	j	f	0.2826990409957943	0	-35.0	-34.0	1.0	SE	50	(251, 251)	0.28	0.28	0.75
14	19	True	j	j	0.2983688329986762	1	-35.0	-30.0	5.0	SE	50	(251, 251)	0.28	0.28	0.75
14	19	True	f	f	0.3319863330107182	1	-35.0	-36.0	-1.0	NW	50	(251, 251)	0.28	0.28	0.75
14	19	True	f	f	0.2774273749964777	1	-35.0	-36.0	-1.0	SE	50	(251, 251)	0.28	0.28	0.75
14	19	True	f	f	0.0728494999930262	1	-35.0	-36.0	-1.0	SE	50	(251, 251)	0.28	0.28	0.75
14	19	True	j	j	0.1189534590084804	1	-35.0	-30.0	5.0	NW	50	(251, 251)	0.28	0.28	0.75
14	19	True	j	f	0.3060302909871097	0	-35.0	-34.0	1.0	SE	50	(251, 251)	0.28	0.28	0.75
14	19	True	j	f	0.0047984170087147	0	-35.0	-34.0	1.0	SE	50	(251, 251)	0.28	0.28	0.75
14	19	True	j	f	0.7131200839939993	0	-35.0	-34.0	1.0	SE	50	(251, 251)	0.28	0.28	0.75
14	19	True	j	j	0.1648411249916535	1	-35.0	-34.0	1.0	SE	50	(251, 251)	0.28	0.28	0.75
14	19	True	f	f	0.2551842499960912	1	-35.0	-40.0	-5.0	NW	50	(251, 251)	0.28	0.28	0.75
14	19	True	j	j	0.3045692080049775	1	-35.0	-34.0	1.0	NW	50	(251, 251)	0.28	0.28	0.75
14	19	True	j	j	0.2221917080023558	1	-35.0	-30.0	5.0	NW	50	(251, 251)	0.28	0.28	0.75
14	19	True	f	f	0.0575497499958146	1	-35.0	-40.0	-5.0	SE	50	(251, 251)	0.28	0.28	0.75
14	19	True	j	j	0.2219382089970167	1	-35.0	-30.0	5.0	NW	50	(251, 251)	0.28	0.28	0.75
14	19	True	j	j	0.1931632920022821	1	-35.0	-30.0	5.0	NW	50	(251, 251)	0.28	0.28	0.75
14	19	True	j	j	0.1115474580001318	1	-35.0	-30.0	5.0	SE	50	(251, 251)	0.28	0.28	0.75
14	19	True	j	j	0.3437462500005495	1	-35.0	-30.0	5.0	SE	50	(251, 251)	0.28	0.28	0.75
14	19	True	j	j	0.2441010000038659	1	-35.0	-30.0	5.0	NW	50	(251, 251)	0.28	0.28	0.75
14	19	True	j	j	0.2278692909894744	1	-35.0	-34.0	1.0	SE	50	(251, 251)	0.28	0.28	0.75
14	19	True	j	j	0.0767520410008728	1	-35.0	-30.0	5.0	SE	50	(251, 251)	0.28	0.28	0.75
14	19	True	j	f	0.2789004999940516	0	-35.0	-34.0	1.0	SE	50	(251, 251)	0.28	0.28	0.75
14	19	True	j	j	0.1691090410022298	1	-35.0	-34.0	1.0	NW	50	(251, 251)	0.28	0.28	0.75
