# Supplementary material for: The curriculum effect in visual learning: The role of readout dimensionality
Source: PLoS Comput Biol. 2026 Jul 24;22(7):e1014553. doi: 10.1371/journal.pcbi.1014553 (PMC13432104; doi:10.1371/journal.pcbi.1014553)
Supplement: S1 Data — (ZIP) [file pcbi.1014553.s009.zip › Data_Final_for_Repository/Shuffled_subjects/Additional_15/Subject014/20250705_Subject014_SHUFFLED_Day_2.csv]

Participant ID	Age	Train	Correct Response	Response	Response time (s)	Correct	Reference Angle (deg)	Orientation (deg)	Angle Separation (deg)	Corner	Viewing Distance (cm)	Stimulus Size (px)	Fixation Time	Probe Time	Cue Time
14	19	True	j	f	0.3226887920027366	0	-35.0	-34.0	1.0	NW	50	(251, 251)	0.28	0.28	0.75
14	19	True	f	f	0.4346944159915438	1	-35.0	-40.0	-5.0	NW	50	(251, 251)	0.28	0.28	0.75
14	19	True	j	f	0.4547230409953045	0	-35.0	-34.0	1.0	NW	50	(251, 251)	0.28	0.28	0.75
14	19	True	f	f	0.3036442079901462	1	-35.0	-40.0	-5.0	SE	50	(251, 251)	0.28	0.28	0.75
14	19	True	j	j	0.4156456670025363	1	-35.0	-30.0	5.0	SE	50	(251, 251)	0.28	0.28	0.75
14	19	True	f	f	0.3483231249992968	1	-35.0	-40.0	-5.0	NW	50	(251, 251)	0.28	0.28	0.75
14	19	True	f	f	0.4112166660052025	1	-35.0	-40.0	-5.0	SE	50	(251, 251)	0.28	0.28	0.75
14	19	True	f	j	0.3078510829946026	0	-35.0	-36.0	-1.0	NW	50	(251, 251)	0.28	0.28	0.75
14	19	True	f	f	0.2718480420007836	1	-35.0	-40.0	-5.0	SE	50	(251, 251)	0.28	0.28	0.75
14	19	True	f	f	0.3013069580047158	1	-35.0	-40.0	-5.0	SE	50	(251, 251)	0.28	0.28	0.75
14	19	True	f	f	0.4058542909915559	1	-35.0	-40.0	-5.0	SE	50	(251, 251)	0.28	0.28	0.75
14	19	True	j	j	0.3637557500042021	1	-35.0	-34.0	1.0	NW	50	(251, 251)	0.28	0.28	0.75
14	19	True	j	j	0.3902607089985395	1	-35.0	-34.0	1.0	NW	50	(251, 251)	0.28	0.28	0.75
14	19	True	f	f	0.3489947500056587	1	-35.0	-36.0	-1.0	SE	50	(251, 251)	0.28	0.28	0.75
14	19	True	j	j	0.2538795830041636	1	-35.0	-30.0	5.0	SE	50	(251, 251)	0.28	0.28	0.75
14	19	True	f	f	0.3027152080030646	1	-35.0	-40.0	-5.0	SE	50	(251, 251)	0.28	0.28	0.75
14	19	True	j	j	0.2818837499944493	1	-35.0	-30.0	5.0	SE	50	(251, 251)	0.28	0.28	0.75
14	19	True	f	j	0.2562663749995408	0	-35.0	-36.0	-1.0	SE	50	(251, 251)	0.28	0.28	0.75
14	19	True	f	f	0.3071154579956783	1	-35.0	-40.0	-5.0	SE	50	(251, 251)	0.28	0.28	0.75
14	19	True	j	j	0.2510645419970387	1	-35.0	-30.0	5.0	SE	50	(251, 251)	0.28	0.28	0.75
14	19	True	f	f	0.2680467089958256	1	-35.0	-36.0	-1.0	SE	50	(251, 251)	0.28	0.28	0.75
14	19	True	j	j	0.3048208330001216	1	-35.0	-34.0	1.0	NW	50	(251, 251)	0.28	0.28	0.75
14	19	True	f	j	0.3485236659907968	0	-35.0	-36.0	-1.0	SE	50	(251, 251)	0.28	0.28	0.75
14	19	True	j	f	0.3649438330030534	0	-35.0	-34.0	1.0	SE	50	(251, 251)	0.28	0.28	0.75
14	19	True	j	j	0.4908113749988843	1	-35.0	-34.0	1.0	SE	50	(251, 251)	0.28	0.28	0.75
14	19	True	f	f	0.3805774170032237	1	-35.0	-36.0	-1.0	SE	50	(251, 251)	0.28	0.28	0.75
14	19	True	j	j	0.3192012500076089	1	-35.0	-34.0	1.0	SE	50	(251, 251)	0.28	0.28	0.75
14	19	True	j	j	0.2714726249978412	1	-35.0	-30.0	5.0	NW	50	(251, 251)	0.28	0.28	0.75
14	19	True	j	j	0.4678066250053234	1	-35.0	-34.0	1.0	SE	50	(251, 251)	0.28	0.28	0.75
14	19	True	f	f	0.3401912080007605	1	-35.0	-36.0	-1.0	NW	50	(251, 251)	0.28	0.28	0.75
14	19	True	j	j	0.370951042001252	1	-35.0	-30.0	5.0	SE	50	(251, 251)	0.28	0.28	0.75
14	19	True	f	f	0.270297291004681	1	-35.0	-40.0	-5.0	SE	50	(251, 251)	0.28	0.28	0.75
14	19	True	f	f	0.333192665988463	1	-35.0	-36.0	-1.0	SE	50	(251, 251)	0.28	0.28	0.75
14	19	True	j	j	0.3337727079924661	1	-35.0	-34.0	1.0	SE	50	(251, 251)	0.28	0.28	0.75
14	19	True	f	j	0.3080803750053746	0	-35.0	-36.0	-1.0	SE	50	(251, 251)	0.28	0.28	0.75
14	19	True	f	j	0.3273325420013862	0	-35.0	-36.0	-1.0	NW	50	(251, 251)	0.28	0.28	0.75
14	19	True	f	f	0.3614167079940671	1	-35.0	-40.0	-5.0	NW	50	(251, 251)	0.28	0.28	0.75
14	19	True	j	j	0.3126586660073371	1	-35.0	-30.0	5.0	SE	50	(251, 251)	0.28	0.28	0.75
14	19	True	f	f	0.3005837499949848	1	-35.0	-40.0	-5.0	NW	50	(251, 251)	0.28	0.28	0.75
14	19	True	j	j	0.3095033330027945	1	-35.0	-30.0	5.0	SE	50	(251, 251)	0.28	0.28	0.75
14	19	True	j	j	0.2658660839952063	1	-35.0	-30.0	5.0	NW	50	(251, 251)	0.28	0.28	0.75
14	19	True	j	j	0.2799142919975566	1	-35.0	-34.0	1.0	SE	50	(251, 251)	0.28	0.28	0.75
14	19	True	f	f	0.2762161669961642	1	-35.0	-40.0	-5.0	SE	50	(251, 251)	0.28	0.28	0.75
14	19	True	j	f	0.2912354159925598	0	-35.0	-34.0	1.0	SE	50	(251, 251)	0.28	0.28	0.75
14	19	True	j	j	0.2788692090107361	1	-35.0	-30.0	5.0	NW	50	(251, 251)	0.28	0.28	0.75
14	19	True	j	j	0.3229983339988393	1	-35.0	-30.0	5.0	SE	50	(251, 251)	0.28	0.28	0.75
14	19	True	j	j	0.3416306250001071	1	-35.0	-34.0	1.0	NW	50	(251, 251)	0.28	0.28	0.75
14	19	True	j	j	0.3288516250031534	1	-35.0	-30.0	5.0	NW	50	(251, 251)	0.28	0.28	0.75
14	19	True	f	f	0.2750454579945653	1	-35.0	-36.0	-1.0	NW	50	(251, 251)	0.28	0.28	0.75
14	19	True	f	j	0.3327119169989601	0	-35.0	-36.0	-1.0	NW	50	(251, 251)	0.28	0.28	0.75
14	19	True	f	f	0.3638737919973209	1	-35.0	-36.0	-1.0	NW	50	(251, 251)	0.28	0.28	0.75
14	19	True	j	j	0.5605587079917314	1	-35.0	-30.0	5.0	SE	50	(251, 251)	0.28	0.28	0.75
14	19	True	f	f	0.294624375004787	1	-35.0	-40.0	-5.0	NW	50	(251, 251)	0.28	0.28	0.75
14	19	True	j	j	0.2963772499933839	1	-35.0	-34.0	1.0	SE	50	(251, 251)	0.28	0.28	0.75
14	19	True	f	f	0.3425537500006612	1	-35.0	-40.0	-5.0	SE	50	(251, 251)	0.28	0.28	0.75
14	19	True	f	f	0.2533625829964876	1	-35.0	-40.0	-5.0	NW	50	(251, 251)	0.28	0.28	0.75
14	19	True	f	f	0.2605791659880196	1	-35.0	-36.0	-1.0	NW	50	(251, 251)	0.28	0.28	0.75
14	19	True	j	f	0.6272244580031838	0	-35.0	-34.0	1.0	NW	50	(251, 251)	0.28	0.28	0.75
14	19	True	j	j	0.3215639590052888	1	-35.0	-34.0	1.0	NW	50	(251, 251)	0.28	0.28	0.75
14	19	True	f	f	0.2410501659906003	1	-35.0	-36.0	-1.0	SE	50	(251, 251)	0.28	0.28	0.75
14	19	True	j	j	0.2866322079935344	1	-35.0	-30.0	5.0	NW	50	(251, 251)	0.28	0.28	0.75
14	19	True	f	j	0.2245771660091122	0	-35.0	-36.0	-1.0	NW	50	(251, 251)	0.28	0.28	0.75
14	19	True	f	f	0.2937411250022705	1	-35.0	-40.0	-5.0	SE	50	(251, 251)	0.28	0.28	0.75
14	19	True	j	j	0.2974993330135476	1	-35.0	-34.0	1.0	SE	50	(251, 251)	0.28	0.28	0.75
14	19	True	j	j	0.2610805830045137	1	-35.0	-34.0	1.0	SE	50	(251, 251)	0.28	0.28	0.75
14	19	True	f	f	0.3410055409913184	1	-35.0	-40.0	-5.0	NW	50	(251, 251)	0.28	0.28	0.75
14	19	True	j	j	0.2595668750000186	1	-35.0	-34.0	1.0	SE	50	(251, 251)	0.28	0.28	0.75
14	19	True	j	j	0.1846072089974768	1	-35.0	-30.0	5.0	SE	50	(251, 251)	0.28	0.28	0.75
14	19	True	f	f	0.2648294579994399	1	-35.0	-36.0	-1.0	SE	50	(251, 251)	0.28	0.28	0.75
14	19	True	j	j	0.2676079170050798	1	-35.0	-30.0	5.0	SE	50	(251, 251)	0.28	0.28	0.75
14	19	True	f	f	0.271734624999226	1	-35.0	-40.0	-5.0	NW	50	(251, 251)	0.28	0.28	0.75
14	19	True	f	f	0.2611660830007167	1	-35.0	-36.0	-1.0	SE	50	(251, 251)	0.28	0.28	0.75
14	19	True	f	f	0.2795767909992719	1	-35.0	-36.0	-1.0	SE	50	(251, 251)	0.28	0.28	0.75
14	19	True	j	j	0.148465500009479	1	-35.0	-34.0	1.0	SE	50	(251, 251)	0.28	0.28	0.75
14	19	True	f	f	0.2838274169916985	1	-35.0	-36.0	-1.0	SE	50	(251, 251)	0.28	0.28	0.75
14	19	True	f	f	0.277579917004914	1	-35.0	-40.0	-5.0	SE	50	(251, 251)	0.28	0.28	0.75
14	19	True	f	f	0.3286170840001432	1	-35.0	-36.0	-1.0	NW	50	(251, 251)	0.28	0.28	0.75
14	19	True	j	j	0.2659756249922793	1	-35.0	-34.0	1.0	SE	50	(251, 251)	0.28	0.28	0.75
14	19	True	f	j	0.3084792919980827	0	-35.0	-36.0	-1.0	SE	50	(251, 251)	0.28	0.28	0.75
14	19	True	j	j	0.223230000003241	1	-35.0	-30.0	5.0	NW	50	(251, 251)	0.28	0.28	0.75
14	19	True	j	j	0.4048810829990543	1	-35.0	-34.0	1.0	NW	50	(251, 251)	0.28	0.28	0.75
14	19	True	j	j	0.3294263340067118	1	-35.0	-34.0	1.0	NW	50	(251, 251)	0.28	0.28	0.75
14	19	True	f	j	0.3049914580042241	0	-35.0	-36.0	-1.0	SE	50	(251, 251)	0.28	0.28	0.75
14	19	True	j	j	0.3285269580082968	1	-35.0	-30.0	5.0	NW	50	(251, 251)	0.28	0.28	0.75
14	19	True	f	f	0.3352325419982662	1	-35.0	-40.0	-5.0	SE	50	(251, 251)	0.28	0.28	0.75
14	19	True	f	f	0.3141018330061342	1	-35.0	-40.0	-5.0	NW	50	(251, 251)	0.28	0.28	0.75
14	19	True	f	f	0.2822736670059385	1	-35.0	-40.0	-5.0	SE	50	(251, 251)	0.28	0.28	0.75
14	19	True	j	j	0.2741987500048708	1	-35.0	-30.0	5.0	NW	50	(251, 251)	0.28	0.28	0.75
14	19	True	f	f	0.2802539590047672	1	-35.0	-36.0	-1.0	NW	50	(251, 251)	0.28	0.28	0.75
14	19	True	j	j	0.2673622090078424	1	-35.0	-34.0	1.0	NW	50	(251, 251)	0.28	0.28	0.75
14	19	True	f	f	0.2803324169944972	1	-35.0	-36.0	-1.0	NW	50	(251, 251)	0.28	0.28	0.75
14	19	True	j	j	0.2756569579942152	1	-35.0	-30.0	5.0	NW	50	(251, 251)	0.28	0.28	0.75
14	19	True	j	j	0.2288983330072369	1	-35.0	-30.0	5.0	SE	50	(251, 251)	0.28	0.28	0.75
14	19	True	f	f	0.2827237079909537	1	-35.0	-40.0	-5.0	SE	50	(251, 251)	0.28	0.28	0.75
14	19	True	j	j	0.3539074169966625	1	-35.0	-30.0	5.0	NW	50	(251, 251)	0.28	0.28	0.75
14	19	True	j	j	0.2885530829953495	1	-35.0	-34.0	1.0	NW	50	(251, 251)	0.28	0.28	0.75
14	19	True	j	j	0.2983522499998798	1	-35.0	-34.0	1.0	SE	50	(251, 251)	0.28	0.28	0.75
14	19	True	f	j	0.281497957999818	0	-35.0	-36.0	-1.0	NW	50	(251, 251)	0.28	0.28	0.75
14	19	True	f	j	0.2821813329937868	0	-35.0	-36.0	-1.0	NW	50	(251, 251)	0.28	0.28	0.75
14	19	True	j	j	0.2652974590018857	1	-35.0	-34.0	1.0	SE	50	(251, 251)	0.28	0.28	0.75
14	19	True	f	f	0.2510905410017585	1	-35.0	-36.0	-1.0	NW	50	(251, 251)	0.28	0.28	0.75
14	19	True	f	f	0.303676750001614	1	-35.0	-40.0	-5.0	SE	50	(251, 251)	0.28	0.28	0.75
14	19	True	f	f	0.2542348750139354	1	-35.0	-40.0	-5.0	NW	50	(251, 251)	0.28	0.28	0.75
14	19	True	f	f	0.2502431670000078	1	-35.0	-40.0	-5.0	NW	50	(251, 251)	0.28	0.28	0.75
14	19	True	f	f	0.2726974169927416	1	-35.0	-40.0	-5.0	SE	50	(251, 251)	0.28	0.28	0.75
14	19	True	j	f	0.2697992080065887	0	-35.0	-34.0	1.0	NW	50	(251, 251)	0.28	0.28	0.75
14	19	True	j	j	0.2648235420056153	1	-35.0	-30.0	5.0	SE	50	(251, 251)	0.28	0.28	0.75
14	19	True	j	j	0.2497750420006923	1	-35.0	-34.0	1.0	SE	50	(251, 251)	0.28	0.28	0.75
14	19	True	f	f	0.2456477499945322	1	-35.0	-36.0	-1.0	NW	50	(251, 251)	0.28	0.28	0.75
14	19	True	j	j	0.2694975000049453	1	-35.0	-30.0	5.0	NW	50	(251, 251)	0.28	0.28	0.75
14	19	True	j	j	0.3370137919991975	1	-35.0	-30.0	5.0	SE	50	(251, 251)	0.28	0.28	0.75
14	19	True	f	f	0.2551569580100477	1	-35.0	-40.0	-5.0	SE	50	(251, 251)	0.28	0.28	0.75
14	19	True	j	j	0.284691583001404	1	-35.0	-30.0	5.0	SE	50	(251, 251)	0.28	0.28	0.75
14	19	True	j	j	0.3356904169922927	1	-35.0	-34.0	1.0	SE	50	(251, 251)	0.28	0.28	0.75
14	19	True	f	f	0.0635750420042313	1	-35.0	-40.0	-5.0	SE	50	(251, 251)	0.28	0.28	0.75
14	19	True	j	j	0.385013582999818	1	-35.0	-30.0	5.0	SE	50	(251, 251)	0.28	0.28	0.75
14	19	True	j	j	0.2853846670041093	1	-35.0	-30.0	5.0	NW	50	(251, 251)	0.28	0.28	0.75
14	19	True	f	f	0.3025042079971172	1	-35.0	-40.0	-5.0	NW	50	(251, 251)	0.28	0.28	0.75
14	19	True	j	j	0.2021260420006001	1	-35.0	-30.0	5.0	NW	50	(251, 251)	0.28	0.28	0.75
14	19	True	f	f	0.3017909579939442	1	-35.0	-36.0	-1.0	NW	50	(251, 251)	0.28	0.28	0.75
14	19	True	j	j	0.2844050840067211	1	-35.0	-34.0	1.0	SE	50	(251, 251)	0.28	0.28	0.75
14	19	True	f	f	0.4173754579969682	1	-35.0	-36.0	-1.0	SE	50	(251, 251)	0.28	0.28	0.75
14	19	True	j	j	0.2708068330102833	1	-35.0	-30.0	5.0	SE	50	(251, 251)	0.28	0.28	0.75
14	19	True	j	j	0.3065457499906188	1	-35.0	-34.0	1.0	SE	50	(251, 251)	0.28	0.28	0.75
14	19	True	f	f	0.2485029589879559	1	-35.0	-36.0	-1.0	SE	50	(251, 251)	0.28	0.28	0.75
14	19	True	j	j	0.2454965829965658	1	-35.0	-34.0	1.0	NW	50	(251, 251)	0.28	0.28	0.75
14	19	True	f	f	0.3127258340100525	1	-35.0	-36.0	-1.0	SE	50	(251, 251)	0.28	0.28	0.75
14	19	True	f	f	0.2732213330018567	1	-35.0	-36.0	-1.0	NW	50	(251, 251)	0.28	0.28	0.75
14	19	True	j	j	0.2474472920002881	1	-35.0	-30.0	5.0	SE	50	(251, 251)	0.28	0.28	0.75
14	19	True	f	f	0.2643753749871393	1	-35.0	-40.0	-5.0	SE	50	(251, 251)	0.28	0.28	0.75
14	19	True	f	j	0.3204852500057313	0	-35.0	-36.0	-1.0	NW	50	(251, 251)	0.28	0.28	0.75
14	19	True	f	f	0.4150445830018725	1	-35.0	-40.0	-5.0	NW	50	(251, 251)	0.28	0.28	0.75
14	19	True	f	f	0.2959387089940719	1	-35.0	-40.0	-5.0	SE	50	(251, 251)	0.28	0.28	0.75
14	19	True	f	f	0.2696863330056658	1	-35.0	-36.0	-1.0	NW	50	(251, 251)	0.28	0.28	0.75
14	19	True	j	j	0.2526363749930169	1	-35.0	-34.0	1.0	NW	50	(251, 251)	0.28	0.28	0.75
14	19	True	f	f	0.2663109169952804	1	-35.0	-40.0	-5.0	SE	50	(251, 251)	0.28	0.28	0.75
14	19	True	f	j	0.4785864169971319	0	-35.0	-36.0	-1.0	SE	50	(251, 251)	0.28	0.28	0.75
14	19	True	j	j	0.2534743330033961	1	-35.0	-30.0	5.0	SE	50	(251, 251)	0.28	0.28	0.75
14	19	True	f	j	0.2895132500125328	0	-35.0	-36.0	-1.0	SE	50	(251, 251)	0.28	0.28	0.75
14	19	True	j	j	0.2443825410009594	1	-35.0	-34.0	1.0	SE	50	(251, 251)	0.28	0.28	0.75
14	19	True	j	j	0.3259551670053042	1	-35.0	-34.0	1.0	NW	50	(251, 251)	0.28	0.28	0.75
14	19	True	j	j	0.283952333003981	1	-35.0	-34.0	1.0	NW	50	(251, 251)	0.28	0.28	0.75
14	19	True	j	j	0.278088042003219	1	-35.0	-34.0	1.0	SE	50	(251, 251)	0.28	0.28	0.75
14	19	True	j	j	0.3810267079970799	1	-35.0	-34.0	1.0	SE	50	(251, 251)	0.28	0.28	0.75
14	19	True	j	j	0.3053005830006441	1	-35.0	-30.0	5.0	NW	50	(251, 251)	0.28	0.28	0.75
14	19	True	j	j	0.3320284580113366	1	-35.0	-30.0	5.0	NW	50	(251, 251)	0.28	0.28	0.75
14	19	True	j	j	0.3998159580078209	1	-35.0	-30.0	5.0	NW	50	(251, 251)	0.28	0.28	0.75
14	19	True	f	j	0.3083918750053271	0	-35.0	-36.0	-1.0	NW	50	(251, 251)	0.28	0.28	0.75
14	19	True	j	j	0.2780322500038892	1	-35.0	-34.0	1.0	NW	50	(251, 251)	0.28	0.28	0.75
14	19	True	f	f	0.3095347089983988	1	-35.0	-40.0	-5.0	NW	50	(251, 251)	0.28	0.28	0.75
14	19	True	f	f	0.3467831659945659	1	-35.0	-40.0	-5.0	NW	50	(251, 251)	0.28	0.28	0.75
14	19	True	j	j	0.2132487909984775	1	-35.0	-34.0	1.0	SE	50	(251, 251)	0.28	0.28	0.75
14	19	True	j	j	0.9008615000057034	1	-35.0	-34.0	1.0	NW	50	(251, 251)	0.28	0.28	0.75
14	19	True	f	f	0.2587381670018658	1	-35.0	-40.0	-5.0	SE	50	(251, 251)	0.28	0.28	0.75
14	19	True	f	f	0.2761972080043051	1	-35.0	-40.0	-5.0	SE	50	(251, 251)	0.28	0.28	0.75
14	19	True	j	j	0.2275805410026805	1	-35.0	-30.0	5.0	SE	50	(251, 251)	0.28	0.28	0.75
14	19	True	j	j	0.275734790993738	1	-35.0	-30.0	5.0	SE	50	(251, 251)	0.28	0.28	0.75
14	19	True	j	j	0.2657872499985387	1	-35.0	-34.0	1.0	SE	50	(251, 251)	0.28	0.28	0.75
14	19	True	j	j	0.3623127909959294	1	-35.0	-30.0	5.0	SE	50	(251, 251)	0.28	0.28	0.75
14	19	True	j	j	0.0084138749953126	1	-35.0	-30.0	5.0	SE	50	(251, 251)	0.28	0.28	0.75
14	19	True	j	j	0.303992917004507	1	-35.0	-30.0	5.0	SE	50	(251, 251)	0.28	0.28	0.75
14	19	True	f	f	0.1439606659987475	1	-35.0	-40.0	-5.0	NW	50	(251, 251)	0.28	0.28	0.75
14	19	True	j	j	0.2315654580015689	1	-35.0	-30.0	5.0	NW	50	(251, 251)	0.28	0.28	0.75
14	19	True	j	j	0.295556042008684	1	-35.0	-34.0	1.0	NW	50	(251, 251)	0.28	0.28	0.75
14	19	True	j	f	0.1127216669992776	0	-35.0	-34.0	1.0	SE	50	(251, 251)	0.28	0.28	0.75
14	19	True	j	j	0.2663847499934491	1	-35.0	-34.0	1.0	NW	50	(251, 251)	0.28	0.28	0.75
14	19	True	j	j	0.3240591249923454	1	-35.0	-34.0	1.0	SE	50	(251, 251)	0.28	0.28	0.75
14	19	True	f	f	0.2852543330081971	1	-35.0	-40.0	-5.0	NW	50	(251, 251)	0.28	0.28	0.75
14	19	True	j	j	0.3130123329901835	1	-35.0	-30.0	5.0	SE	50	(251, 251)	0.28	0.28	0.75
14	19	True	j	j	0.4009611250075977	1	-35.0	-34.0	1.0	SE	50	(251, 251)	0.28	0.28	0.75
14	19	True	j	j	0.3087329160043737	1	-35.0	-30.0	5.0	SE	50	(251, 251)	0.28	0.28	0.75
14	19	True	f	f	0.3082210409920662	1	-35.0	-40.0	-5.0	NW	50	(251, 251)	0.28	0.28	0.75
14	19	True	j	f	0.341525083000306	0	-35.0	-34.0	1.0	SE	50	(251, 251)	0.28	0.28	0.75
14	19	True	j	j	0.31386912499147	1	-35.0	-30.0	5.0	NW	50	(251, 251)	0.28	0.28	0.75
14	19	True	f	f	0.3032557920087129	1	-35.0	-36.0	-1.0	NW	50	(251, 251)	0.28	0.28	0.75
14	19	True	j	j	0.2556504999956814	1	-35.0	-30.0	5.0	SE	50	(251, 251)	0.28	0.28	0.75
14	19	True	j	j	0.2983225420030067	1	-35.0	-34.0	1.0	NW	50	(251, 251)	0.28	0.28	0.75
14	19	True	j	j	0.3114268749923212	1	-35.0	-34.0	1.0	SE	50	(251, 251)	0.28	0.28	0.75
14	19	True	f	f	0.2904166250082198	1	-35.0	-36.0	-1.0	SE	50	(251, 251)	0.28	0.28	0.75
14	19	True	j	j	0.3504627919901395	1	-35.0	-34.0	1.0	SE	50	(251, 251)	0.28	0.28	0.75
14	19	True	j	j	0.2238977910019457	1	-35.0	-30.0	5.0	SE	50	(251, 251)	0.28	0.28	0.75
14	19	True	j	f	0.3099367499962682	0	-35.0	-34.0	1.0	NW	50	(251, 251)	0.28	0.28	0.75
14	19	True	f	f	0.3610303749883314	1	-35.0	-40.0	-5.0	NW	50	(251, 251)	0.28	0.28	0.75
14	19	True	j	j	0.1842092500010039	1	-35.0	-30.0	5.0	SE	50	(251, 251)	0.28	0.28	0.75
14	19	True	f	f	0.2680121669982327	1	-35.0	-36.0	-1.0	NW	50	(251, 251)	0.28	0.28	0.75
14	19	True	j	j	0.2353197909978917	1	-35.0	-30.0	5.0	SE	50	(251, 251)	0.28	0.28	0.75
14	19	True	j	j	0.2713697090075584	1	-35.0	-30.0	5.0	NW	50	(251, 251)	0.28	0.28	0.75
14	19	True	j	f	0.2557652910036267	0	-35.0	-34.0	1.0	NW	50	(251, 251)	0.28	0.28	0.75
14	19	True	f	f	0.2793758329935372	1	-35.0	-40.0	-5.0	NW	50	(251, 251)	0.28	0.28	0.75
14	19	True	f	f	0.0204553329967893	1	-35.0	-36.0	-1.0	SE	50	(251, 251)	0.28	0.28	0.75
14	19	True	j	j	0.2665897909901105	1	-35.0	-30.0	5.0	SE	50	(251, 251)	0.28	0.28	0.75
14	19	True	j	j	0.308790165989194	1	-35.0	-34.0	1.0	NW	50	(251, 251)	0.28	0.28	0.75
14	19	True	f	f	0.2589327500027139	1	-35.0	-40.0	-5.0	NW	50	(251, 251)	0.28	0.28	0.75
14	19	True	j	j	0.2454071660031331	1	-35.0	-34.0	1.0	NW	50	(251, 251)	0.28	0.28	0.75
14	19	True	j	j	0.2596428340038983	1	-35.0	-30.0	5.0	SE	50	(251, 251)	0.28	0.28	0.75
14	19	True	j	j	0.2200611669977661	1	-35.0	-34.0	1.0	SE	50	(251, 251)	0.28	0.28	0.75
14	19	True	j	j	0.2082907500007422	1	-35.0	-30.0	5.0	SE	50	(251, 251)	0.28	0.28	0.75
14	19	True	f	f	0.4996279579936526	1	-35.0	-40.0	-5.0	NW	50	(251, 251)	0.28	0.28	0.75
14	19	True	j	j	0.2727601660008076	1	-35.0	-30.0	5.0	SE	50	(251, 251)	0.28	0.28	0.75
14	19	True	f	f	0.3625838750012917	1	-35.0	-40.0	-5.0	SE	50	(251, 251)	0.28	0.28	0.75
14	19	True	j	j	0.3355051670077955	1	-35.0	-34.0	1.0	NW	50	(251, 251)	0.28	0.28	0.75
14	19	True	f	f	0.282326667002053	1	-35.0	-40.0	-5.0	SE	50	(251, 251)	0.28	0.28	0.75
14	19	True	f	f	0.3304070419981144	1	-35.0	-40.0	-5.0	SE	50	(251, 251)	0.28	0.28	0.75
14	19	True	f	f	0.2337306250119581	1	-35.0	-40.0	-5.0	NW	50	(251, 251)	0.28	0.28	0.75
14	19	True	f	f	0.2359758749953471	1	-35.0	-40.0	-5.0	NW	50	(251, 251)	0.28	0.28	0.75
14	19	True	j	j	0.348015541996574	1	-35.0	-30.0	5.0	SE	50	(251, 251)	0.28	0.28	0.75
14	19	True	f	f	0.0719115420070011	1	-35.0	-36.0	-1.0	NW	50	(251, 251)	0.28	0.28	0.75
14	19	True	f	f	0.2899570839945227	1	-35.0	-40.0	-5.0	SE	50	(251, 251)	0.28	0.28	0.75
14	19	True	j	j	0.4703759169933619	1	-35.0	-30.0	5.0	NW	50	(251, 251)	0.28	0.28	0.75
14	19	True	f	f	0.2814012919989181	1	-35.0	-40.0	-5.0	NW	50	(251, 251)	0.28	0.28	0.75
14	19	True	f	f	0.3154547909944085	1	-35.0	-36.0	-1.0	SE	50	(251, 251)	0.28	0.28	0.75
14	19	True	j	j	0.0159756670036586	1	-35.0	-30.0	5.0	NW	50	(251, 251)	0.28	0.28	0.75
14	19	True	f	f	0.2452533329924335	1	-35.0	-36.0	-1.0	SE	50	(251, 251)	0.28	0.28	0.75
14	19	True	j	j	0.1643043340009171	1	-35.0	-34.0	1.0	SE	50	(251, 251)	0.28	0.28	0.75
14	19	True	f	f	0.3076277080108411	1	-35.0	-36.0	-1.0	NW	50	(251, 251)	0.28	0.28	0.75
14	19	True	f	f	0.2665144999918993	1	-35.0	-36.0	-1.0	SE	50	(251, 251)	0.28	0.28	0.75
14	19	True	j	j	0.221175167011097	1	-35.0	-34.0	1.0	NW	50	(251, 251)	0.28	0.28	0.75
14	19	True	j	j	0.230387208997854	1	-35.0	-34.0	1.0	NW	50	(251, 251)	0.28	0.28	0.75
14	19	True	j	j	0.4044390420021955	1	-35.0	-34.0	1.0	SE	50	(251, 251)	0.28	0.28	0.75
14	19	True	j	j	0.2769804580020718	1	-35.0	-34.0	1.0	SE	50	(251, 251)	0.28	0.28	0.75
14	19	True	f	f	0.2394780829927185	1	-35.0	-36.0	-1.0	SE	50	(251, 251)	0.28	0.28	0.75
14	19	True	j	j	0.2528779999993276	1	-35.0	-30.0	5.0	NW	50	(251, 251)	0.28	0.28	0.75
14	19	True	j	j	0.2505657500005327	1	-35.0	-34.0	1.0	SE	50	(251, 251)	0.28	0.28	0.75
14	19	True	f	f	0.2627274580008816	1	-35.0	-36.0	-1.0	NW	50	(251, 251)	0.28	0.28	0.75
14	19	True	f	f	0.2463065840129275	1	-35.0	-40.0	-5.0	SE	50	(251, 251)	0.28	0.28	0.75
14	19	True	f	f	0.2387243330013007	1	-35.0	-40.0	-5.0	SE	50	(251, 251)	0.28	0.28	0.75
14	19	True	f	f	0.3025934159959433	1	-35.0	-40.0	-5.0	SE	50	(251, 251)	0.28	0.28	0.75
14	19	True	j	j	0.247963375004474	1	-35.0	-34.0	1.0	SE	50	(251, 251)	0.28	0.28	0.75
14	19	True	f	f	0.2396426250052172	1	-35.0	-36.0	-1.0	NW	50	(251, 251)	0.28	0.28	0.75
14	19	True	j	f	0.2777697920100763	0	-35.0	-34.0	1.0	SE	50	(251, 251)	0.28	0.28	0.75
14	19	True	j	f	0.2331291250011418	0	-35.0	-34.0	1.0	SE	50	(251, 251)	0.28	0.28	0.75
14	19	True	j	j	0.1660860409901943	1	-35.0	-30.0	5.0	SE	50	(251, 251)	0.28	0.28	0.75
14	19	True	j	j	0.2218212080042576	1	-35.0	-30.0	5.0	SE	50	(251, 251)	0.28	0.28	0.75
14	19	True	j	j	0.2438962919986806	1	-35.0	-30.0	5.0	SE	50	(251, 251)	0.28	0.28	0.75
14	19	True	j	j	0.0816789580130716	1	-35.0	-30.0	5.0	NW	50	(251, 251)	0.28	0.28	0.75
14	19	True	f	f	0.1557492499996442	1	-35.0	-40.0	-5.0	NW	50	(251, 251)	0.28	0.28	0.75
14	19	True	f	f	0.2340711249999003	1	-35.0	-40.0	-5.0	SE	50	(251, 251)	0.28	0.28	0.75
14	19	True	f	f	0.2386817910009995	1	-35.0	-40.0	-5.0	SE	50	(251, 251)	0.28	0.28	0.75
14	19	True	f	f	0.2346703749935841	1	-35.0	-40.0	-5.0	NW	50	(251, 251)	0.28	0.28	0.75
14	19	True	j	j	0.1416330840002047	1	-35.0	-30.0	5.0	SE	50	(251, 251)	0.28	0.28	0.75
14	19	True	f	f	0.3237166250037262	1	-35.0	-40.0	-5.0	NW	50	(251, 251)	0.28	0.28	0.75
14	19	True	f	j	0.3001867499988293	0	-35.0	-36.0	-1.0	SE	50	(251, 251)	0.28	0.28	0.75
14	19	True	f	f	0.274409707999439	1	-35.0	-40.0	-5.0	NW	50	(251, 251)	0.28	0.28	0.75
14	19	True	j	j	0.2016215000039665	1	-35.0	-34.0	1.0	SE	50	(251, 251)	0.28	0.28	0.75
14	19	True	j	j	0.3458774159953464	1	-35.0	-30.0	5.0	NW	50	(251, 251)	0.28	0.28	0.75
14	19	True	f	f	0.2498537499923259	1	-35.0	-40.0	-5.0	SE	50	(251, 251)	0.28	0.28	0.75
14	19	True	f	f	0.2672952079883544	1	-35.0	-40.0	-5.0	NW	50	(251, 251)	0.28	0.28	0.75
14	19	True	j	j	0.2343734999885782	1	-35.0	-30.0	5.0	SE	50	(251, 251)	0.28	0.28	0.75
14	19	True	f	j	0.288392999995267	0	-35.0	-36.0	-1.0	SE	50	(251, 251)	0.28	0.28	0.75
14	19	True	j	f	0.4080763340025441	0	-35.0	-34.0	1.0	SE	50	(251, 251)	0.28	0.28	0.75
14	19	True	j	j	0.1754372089926619	1	-35.0	-34.0	1.0	SE	50	(251, 251)	0.28	0.28	0.75
14	19	True	j	j	0.2703584589908132	1	-35.0	-30.0	5.0	NW	50	(251, 251)	0.28	0.28	0.75
14	19	True	f	f	0.3144454579887679	1	-35.0	-36.0	-1.0	SE	50	(251, 251)	0.28	0.28	0.75
14	19	True	f	f	0.3131522909970954	1	-35.0	-36.0	-1.0	SE	50	(251, 251)	0.28	0.28	0.75
14	19	True	f	j	0.2657939170021564	0	-35.0	-36.0	-1.0	SE	50	(251, 251)	0.28	0.28	0.75
14	19	True	j	j	0.246125125006074	1	-35.0	-30.0	5.0	NW	50	(251, 251)	0.28	0.28	0.75
14	19	True	j	j	0.3738932090054732	1	-35.0	-30.0	5.0	NW	50	(251, 251)	0.28	0.28	0.75
14	19	True	f	f	0.2966045000066515	1	-35.0	-40.0	-5.0	SE	50	(251, 251)	0.28	0.28	0.75
14	19	True	j	j	0.0264335840038256	1	-35.0	-34.0	1.0	NW	50	(251, 251)	0.28	0.28	0.75
14	19	True	f	f	0.4673482090001926	1	-35.0	-40.0	-5.0	NW	50	(251, 251)	0.28	0.28	0.75
14	19	True	j	j	0.2524096249981085	1	-35.0	-30.0	5.0	NW	50	(251, 251)	0.28	0.28	0.75
14	19	True	j	j	0.2492529169976478	1	-35.0	-30.0	5.0	SE	50	(251, 251)	0.28	0.28	0.75
14	19	True	j	j	0.2321057499939343	1	-35.0	-34.0	1.0	SE	50	(251, 251)	0.28	0.28	0.75
14	19	True	j	f	0.4010574169951724	0	-35.0	-34.0	1.0	NW	50	(251, 251)	0.28	0.28	0.75
14	19	True	f	f	0.3535917080007493	1	-35.0	-36.0	-1.0	NW	50	(251, 251)	0.28	0.28	0.75
14	19	True	f	f	0.3617917090014089	1	-35.0	-36.0	-1.0	NW	50	(251, 251)	0.28	0.28	0.75
14	19	True	j	j	0.2673481250094482	1	-35.0	-30.0	5.0	NW	50	(251, 251)	0.28	0.28	0.75
14	19	True	f	f	0.6274057909904514	1	-35.0	-36.0	-1.0	NW	50	(251, 251)	0.28	0.28	0.75
14	19	True	j	f	0.2849221250071423	0	-35.0	-34.0	1.0	SE	50	(251, 251)	0.28	0.28	0.75
14	19	True	f	f	0.2555949580128072	1	-35.0	-40.0	-5.0	NW	50	(251, 251)	0.28	0.28	0.75
14	19	True	j	j	0.316038834003848	1	-35.0	-34.0	1.0	SE	50	(251, 251)	0.28	0.28	0.75
14	19	True	f	f	0.2853366249910323	1	-35.0	-36.0	-1.0	SE	50	(251, 251)	0.28	0.28	0.75
14	19	True	f	f	0.2801595000055386	1	-35.0	-36.0	-1.0	SE	50	(251, 251)	0.28	0.28	0.75
14	19	True	f	f	0.274434792008833	1	-35.0	-40.0	-5.0	SE	50	(251, 251)	0.28	0.28	0.75
14	19	True	f	f	0.1495984580105869	1	-35.0	-36.0	-1.0	SE	50	(251, 251)	0.28	0.28	0.75
14	19	True	f	f	0.3185421660018619	1	-35.0	-36.0	-1.0	SE	50	(251, 251)	0.28	0.28	0.75
14	19	True	j	j	0.2785907500074245	1	-35.0	-30.0	5.0	NW	50	(251, 251)	0.28	0.28	0.75
14	19	True	j	j	0.2578581249981653	1	-35.0	-30.0	5.0	NW	50	(251, 251)	0.28	0.28	0.75
14	19	True	j	j	0.2597343749948777	1	-35.0	-30.0	5.0	SE	50	(251, 251)	0.28	0.28	0.75
14	19	True	j	j	0.2467663330025971	1	-35.0	-34.0	1.0	NW	50	(251, 251)	0.28	0.28	0.75
14	19	True	j	j	0.3103169999958481	1	-35.0	-30.0	5.0	SE	50	(251, 251)	0.28	0.28	0.75
14	19	True	f	f	0.2738799590006238	1	-35.0	-36.0	-1.0	SE	50	(251, 251)	0.28	0.28	0.75
14	19	True	j	f	0.281916457999614	0	-35.0	-34.0	1.0	SE	50	(251, 251)	0.28	0.28	0.75
14	19	True	f	f	0.3612323330016806	1	-35.0	-40.0	-5.0	SE	50	(251, 251)	0.28	0.28	0.75
14	19	True	j	j	0.3278372920030961	1	-35.0	-30.0	5.0	NW	50	(251, 251)	0.28	0.28	0.75
14	19	True	f	f	0.2438562089955667	1	-35.0	-40.0	-5.0	NW	50	(251, 251)	0.28	0.28	0.75
14	19	True	j	j	0.3189097080030478	1	-35.0	-30.0	5.0	NW	50	(251, 251)	0.28	0.28	0.75
14	19	True	f	j	0.2468101660051616	0	-35.0	-36.0	-1.0	SE	50	(251, 251)	0.28	0.28	0.75
14	19	True	f	j	0.3998439999995753	0	-35.0	-36.0	-1.0	SE	50	(251, 251)	0.28	0.28	0.75
14	19	True	j	j	0.0627312500000698	1	-35.0	-34.0	1.0	NW	50	(251, 251)	0.28	0.28	0.75
14	19	True	f	f	0.2686152499954914	1	-35.0	-36.0	-1.0	SE	50	(251, 251)	0.28	0.28	0.75
14	19	True	f	f	0.3373965840000892	1	-35.0	-40.0	-5.0	NW	50	(251, 251)	0.28	0.28	0.75
14	19	True	f	f	0.2726784999977099	1	-35.0	-40.0	-5.0	SE	50	(251, 251)	0.28	0.28	0.75
14	19	True	f	f	0.3009776669932762	1	-35.0	-36.0	-1.0	SE	50	(251, 251)	0.28	0.28	0.75
14	19	True	f	f	0.3029937919927761	1	-35.0	-40.0	-5.0	SE	50	(251, 251)	0.28	0.28	0.75
14	19	True	f	f	0.2436203329998534	1	-35.0	-36.0	-1.0	NW	50	(251, 251)	0.28	0.28	0.75
14	19	True	f	f	0.2205776250048075	1	-35.0	-40.0	-5.0	SE	50	(251, 251)	0.28	0.28	0.75
14	19	True	f	f	0.2978921670001	1	-35.0	-36.0	-1.0	SE	50	(251, 251)	0.28	0.28	0.75
14	19	True	f	j	0.2784321670042118	0	-35.0	-36.0	-1.0	SE	50	(251, 251)	0.28	0.28	0.75
14	19	True	j	j	0.2831996250024531	1	-35.0	-34.0	1.0	SE	50	(251, 251)	0.28	0.28	0.75
14	19	True	f	j	0.0271080840029753	0	-35.0	-36.0	-1.0	SE	50	(251, 251)	0.28	0.28	0.75
14	19	True	j	j	0.5121888330031652	1	-35.0	-34.0	1.0	SE	50	(251, 251)	0.28	0.28	0.75
14	19	True	f	f	0.3315228339924942	1	-35.0	-40.0	-5.0	NW	50	(251, 251)	0.28	0.28	0.75
14	19	True	f	f	0.3757038330077193	1	-35.0	-40.0	-5.0	SE	50	(251, 251)	0.28	0.28	0.75
14	19	True	j	j	0.305485332995886	1	-35.0	-30.0	5.0	NW	50	(251, 251)	0.28	0.28	0.75
14	19	True	f	f	0.3993682090076618	1	-35.0	-40.0	-5.0	SE	50	(251, 251)	0.28	0.28	0.75
14	19	True	j	j	0.2735720420023426	1	-35.0	-34.0	1.0	NW	50	(251, 251)	0.28	0.28	0.75
14	19	True	f	j	0.2529835419991286	0	-35.0	-36.0	-1.0	SE	50	(251, 251)	0.28	0.28	0.75
14	19	True	f	f	0.2357704999885754	1	-35.0	-40.0	-5.0	SE	50	(251, 251)	0.28	0.28	0.75
14	19	True	j	j	0.1901683749892981	1	-35.0	-30.0	5.0	SE	50	(251, 251)	0.28	0.28	0.75
14	19	True	f	j	0.2709447079978417	0	-35.0	-40.0	-5.0	SE	50	(251, 251)	0.28	0.28	0.75
14	19	True	f	j	0.2970599589898484	0	-35.0	-36.0	-1.0	SE	50	(251, 251)	0.28	0.28	0.75
14	19	True	j	j	0.1921682499960297	1	-35.0	-34.0	1.0	SE	50	(251, 251)	0.28	0.28	0.75
14	19	True	f	j	0.3017332089948468	0	-35.0	-36.0	-1.0	NW	50	(251, 251)	0.28	0.28	0.75
14	19	True	j	f	0.2624580830015475	0	-35.0	-34.0	1.0	NW	50	(251, 251)	0.28	0.28	0.75
14	19	True	f	j	0.3958663330122363	0	-35.0	-40.0	-5.0	NW	50	(251, 251)	0.28	0.28	0.75
14	19	True	j	j	0.3122981670021545	1	-35.0	-34.0	1.0	NW	50	(251, 251)	0.28	0.28	0.75
14	19	True	j	j	0.2349372080061584	1	-35.0	-30.0	5.0	NW	50	(251, 251)	0.28	0.28	0.75
14	19	True	j	j	0.2495398750033928	1	-35.0	-34.0	1.0	SE	50	(251, 251)	0.28	0.28	0.75
14	19	True	f	f	0.091699749988038	1	-35.0	-40.0	-5.0	NW	50	(251, 251)	0.28	0.28	0.75
