# Supplementary material for: The curriculum effect in visual learning: The role of readout dimensionality
Source: PLoS Comput Biol. 2026 Jul 24;22(7):e1014553. doi: 10.1371/journal.pcbi.1014553 (PMC13432104; doi:10.1371/journal.pcbi.1014553)
Supplement: S1 Data — (ZIP) [file pcbi.1014553.s009.zip › Data_Final_for_Repository/Shuffled_subjects/Additional_15/Subject014/20250704_Subject014_SHUFFLED_Day_1.csv]

Participant ID	Age	Train	Correct Response	Response	Response time (s)	Correct	Reference Angle (deg)	Orientation (deg)	Angle Separation (deg)	Corner	Viewing Distance (cm)	Stimulus Size (px)	Fixation Time	Probe Time	Cue Time
14	19	True	f	f	2.5193255830017733	1	-35.0	-40.0	-5.0	NW	50	(251, 251)	0.28	0.28	0.75
14	19	True	j	f	1.0255750420001275	0	-35.0	-30.0	5.0	NW	50	(251, 251)	0.28	0.28	0.75
14	19	True	f	f	0.5586231660017802	1	-35.0	-36.0	-1.0	NW	50	(251, 251)	0.28	0.28	0.75
14	19	True	f	f	1.3124957920008455	1	-35.0	-40.0	-5.0	SE	50	(251, 251)	0.28	0.28	0.75
14	19	True	j	f	0.9284968329993716	0	-35.0	-30.0	5.0	SE	50	(251, 251)	0.28	0.28	0.75
14	19	True	f	f	1.5215620839990152	1	-35.0	-40.0	-5.0	SE	50	(251, 251)	0.28	0.28	0.75
14	19	True	f	f	0.579445791998296	1	-35.0	-36.0	-1.0	NW	50	(251, 251)	0.28	0.28	0.75
14	19	True	f	j	1.3847338339983253	0	-35.0	-36.0	-1.0	SE	50	(251, 251)	0.28	0.28	0.75
14	19	True	f	f	1.556000041000516	1	-35.0	-36.0	-1.0	NW	50	(251, 251)	0.28	0.28	0.75
14	19	True	j	j	0.3248380410004756	1	-35.0	-30.0	5.0	SE	50	(251, 251)	0.28	0.28	0.75
14	19	True	j	j	0.7102171250007814	1	-35.0	-34.0	1.0	SE	50	(251, 251)	0.28	0.28	0.75
14	19	True	f	f	0.9474157920012658	1	-35.0	-36.0	-1.0	NW	50	(251, 251)	0.28	0.28	0.75
14	19	True	f	f	0.8803271249998943	1	-35.0	-40.0	-5.0	NW	50	(251, 251)	0.28	0.28	0.75
14	19	True	j	j	1.7969033330009552	1	-35.0	-34.0	1.0	NW	50	(251, 251)	0.28	0.28	0.75
14	19	True	f	j	0.8526560419995803	0	-35.0	-36.0	-1.0	SE	50	(251, 251)	0.28	0.28	0.75
14	19	True	f	f	1.0604669999993348	1	-35.0	-36.0	-1.0	NW	50	(251, 251)	0.28	0.28	0.75
14	19	True	f	f	0.1957440420010243	1	-35.0	-40.0	-5.0	SE	50	(251, 251)	0.28	0.28	0.75
14	19	True	f	f	0.990042999997968	1	-35.0	-36.0	-1.0	SE	50	(251, 251)	0.28	0.28	0.75
14	19	True	f	f	0.4940605839983618	1	-35.0	-40.0	-5.0	SE	50	(251, 251)	0.28	0.28	0.75
14	19	True	j	f	1.1770527500011667	0	-35.0	-34.0	1.0	SE	50	(251, 251)	0.28	0.28	0.75
14	19	True	j	f	0.7524114999978337	0	-35.0	-34.0	1.0	NW	50	(251, 251)	0.28	0.28	0.75
14	19	True	j	j	0.4950513330004469	1	-35.0	-34.0	1.0	NW	50	(251, 251)	0.28	0.28	0.75
14	19	True	f	j	0.6595767079998041	0	-35.0	-36.0	-1.0	SE	50	(251, 251)	0.28	0.28	0.75
14	19	True	j	j	1.035496583001077	1	-35.0	-30.0	5.0	SE	50	(251, 251)	0.28	0.28	0.75
14	19	True	f	f	0.937401040999248	1	-35.0	-36.0	-1.0	NW	50	(251, 251)	0.28	0.28	0.75
14	19	True	f	f	0.5292555419982818	1	-35.0	-40.0	-5.0	SE	50	(251, 251)	0.28	0.28	0.75
14	19	True	f	f	0.5112079999998969	1	-35.0	-36.0	-1.0	SE	50	(251, 251)	0.28	0.28	0.75
14	19	True	j	j	0.4397177920000104	1	-35.0	-34.0	1.0	SE	50	(251, 251)	0.28	0.28	0.75
14	19	True	f	j	0.6904538750022766	0	-35.0	-36.0	-1.0	SE	50	(251, 251)	0.28	0.28	0.75
14	19	True	f	f	0.4099037080013659	1	-35.0	-40.0	-5.0	NW	50	(251, 251)	0.28	0.28	0.75
14	19	True	f	f	0.6155238339997595	1	-35.0	-40.0	-5.0	SE	50	(251, 251)	0.28	0.28	0.75
14	19	True	j	j	0.4903317499993136	1	-35.0	-34.0	1.0	NW	50	(251, 251)	0.28	0.28	0.75
14	19	True	f	f	0.5661571249984263	1	-35.0	-36.0	-1.0	NW	50	(251, 251)	0.28	0.28	0.75
14	19	True	f	j	0.5338552089997393	0	-35.0	-36.0	-1.0	NW	50	(251, 251)	0.28	0.28	0.75
14	19	True	j	j	0.6045269999995071	1	-35.0	-30.0	5.0	NW	50	(251, 251)	0.28	0.28	0.75
14	19	True	f	f	0.7699955419993785	1	-35.0	-40.0	-5.0	NW	50	(251, 251)	0.28	0.28	0.75
14	19	True	f	f	0.5786736670015671	1	-35.0	-36.0	-1.0	NW	50	(251, 251)	0.28	0.28	0.75
14	19	True	j	j	0.5505873340007383	1	-35.0	-34.0	1.0	SE	50	(251, 251)	0.28	0.28	0.75
14	19	True	j	j	0.5593262500005949	1	-35.0	-34.0	1.0	SE	50	(251, 251)	0.28	0.28	0.75
14	19	True	j	j	0.6604275829995458	1	-35.0	-34.0	1.0	SE	50	(251, 251)	0.28	0.28	0.75
14	19	True	f	f	0.5002936660021078	1	-35.0	-36.0	-1.0	SE	50	(251, 251)	0.28	0.28	0.75
14	19	True	j	j	0.4526187079973169	1	-35.0	-30.0	5.0	SE	50	(251, 251)	0.28	0.28	0.75
14	19	True	f	f	0.4875410829990869	1	-35.0	-40.0	-5.0	NW	50	(251, 251)	0.28	0.28	0.75
14	19	True	j	j	0.4565428329988208	1	-35.0	-34.0	1.0	NW	50	(251, 251)	0.28	0.28	0.75
14	19	True	f	j	0.4512946249997185	0	-35.0	-36.0	-1.0	SE	50	(251, 251)	0.28	0.28	0.75
14	19	True	f	f	0.3644512499995471	1	-35.0	-40.0	-5.0	NW	50	(251, 251)	0.28	0.28	0.75
14	19	True	f	f	0.4356750830011151	1	-35.0	-40.0	-5.0	SE	50	(251, 251)	0.28	0.28	0.75
14	19	True	f	f	0.4573396660016442	1	-35.0	-40.0	-5.0	NW	50	(251, 251)	0.28	0.28	0.75
14	19	True	f	f	0.4020740000014484	1	-35.0	-36.0	-1.0	NW	50	(251, 251)	0.28	0.28	0.75
14	19	True	f	f	0.2558821250022447	1	-35.0	-40.0	-5.0	SE	50	(251, 251)	0.28	0.28	0.75
14	19	True	j	j	0.4063527090002026	1	-35.0	-30.0	5.0	SE	50	(251, 251)	0.28	0.28	0.75
14	19	True	f	f	0.3348450409976067	1	-35.0	-40.0	-5.0	SE	50	(251, 251)	0.28	0.28	0.75
14	19	True	f	f	0.3888382089971856	1	-35.0	-40.0	-5.0	SE	50	(251, 251)	0.28	0.28	0.75
14	19	True	f	f	0.5397561249992577	1	-35.0	-36.0	-1.0	NW	50	(251, 251)	0.28	0.28	0.75
14	19	True	j	j	0.4683712090009067	1	-35.0	-34.0	1.0	SE	50	(251, 251)	0.28	0.28	0.75
14	19	True	f	f	0.4060300839992123	1	-35.0	-36.0	-1.0	SE	50	(251, 251)	0.28	0.28	0.75
14	19	True	f	f	0.4712399160016502	1	-35.0	-40.0	-5.0	NW	50	(251, 251)	0.28	0.28	0.75
14	19	True	f	f	0.5632073329979903	1	-35.0	-36.0	-1.0	NW	50	(251, 251)	0.28	0.28	0.75
14	19	True	j	j	0.2958266669993463	1	-35.0	-30.0	5.0	SE	50	(251, 251)	0.28	0.28	0.75
14	19	True	f	f	0.2599730410001939	1	-35.0	-40.0	-5.0	NW	50	(251, 251)	0.28	0.28	0.75
14	19	True	j	j	0.3982722079999803	1	-35.0	-34.0	1.0	NW	50	(251, 251)	0.28	0.28	0.75
14	19	True	j	j	0.371792624999216	1	-35.0	-30.0	5.0	NW	50	(251, 251)	0.28	0.28	0.75
14	19	True	f	f	0.3486508749992936	1	-35.0	-40.0	-5.0	NW	50	(251, 251)	0.28	0.28	0.75
14	19	True	f	j	0.275496166999801	0	-35.0	-36.0	-1.0	SE	50	(251, 251)	0.28	0.28	0.75
14	19	True	f	j	0.3982142499990004	0	-35.0	-36.0	-1.0	NW	50	(251, 251)	0.28	0.28	0.75
14	19	True	f	f	0.3344795420016453	1	-35.0	-36.0	-1.0	SE	50	(251, 251)	0.28	0.28	0.75
14	19	True	j	j	0.4800240000004123	1	-35.0	-30.0	5.0	SE	50	(251, 251)	0.28	0.28	0.75
14	19	True	f	j	0.5686868340017099	0	-35.0	-36.0	-1.0	NW	50	(251, 251)	0.28	0.28	0.75
14	19	True	f	j	0.2814222080014588	0	-35.0	-36.0	-1.0	NW	50	(251, 251)	0.28	0.28	0.75
14	19	True	j	j	0.253263540998887	1	-35.0	-30.0	5.0	NW	50	(251, 251)	0.28	0.28	0.75
14	19	True	j	j	0.3020290829990699	1	-35.0	-34.0	1.0	NW	50	(251, 251)	0.28	0.28	0.75
14	19	True	f	f	0.3169483749989012	1	-35.0	-40.0	-5.0	NW	50	(251, 251)	0.28	0.28	0.75
14	19	True	j	j	0.3006566660005774	1	-35.0	-34.0	1.0	SE	50	(251, 251)	0.28	0.28	0.75
14	19	True	f	f	0.2595954999997047	1	-35.0	-40.0	-5.0	SE	50	(251, 251)	0.28	0.28	0.75
14	19	True	j	j	1.3726975419995142	1	-35.0	-30.0	5.0	NW	50	(251, 251)	0.28	0.28	0.75
14	19	True	j	j	0.4368411670002388	1	-35.0	-34.0	1.0	NW	50	(251, 251)	0.28	0.28	0.75
14	19	True	f	f	0.6498256670020055	1	-35.0	-36.0	-1.0	SE	50	(251, 251)	0.28	0.28	0.75
14	19	True	f	f	0.4924790829973062	1	-35.0	-40.0	-5.0	SE	50	(251, 251)	0.28	0.28	0.75
14	19	True	f	j	0.4868392499993206	0	-35.0	-36.0	-1.0	SE	50	(251, 251)	0.28	0.28	0.75
14	19	True	f	f	0.2708293750001758	1	-35.0	-40.0	-5.0	NW	50	(251, 251)	0.28	0.28	0.75
14	19	True	j	j	0.41367045899824	1	-35.0	-30.0	5.0	SE	50	(251, 251)	0.28	0.28	0.75
14	19	True	j	j	0.3564239580009598	1	-35.0	-30.0	5.0	SE	50	(251, 251)	0.28	0.28	0.75
14	19	True	f	f	0.2330163330007053	1	-35.0	-40.0	-5.0	NW	50	(251, 251)	0.28	0.28	0.75
14	19	True	f	f	0.4593966659995203	1	-35.0	-36.0	-1.0	SE	50	(251, 251)	0.28	0.28	0.75
14	19	True	f	f	0.3150264159994549	1	-35.0	-36.0	-1.0	SE	50	(251, 251)	0.28	0.28	0.75
14	19	True	j	j	0.8091958340010024	1	-35.0	-34.0	1.0	SE	50	(251, 251)	0.28	0.28	0.75
14	19	True	j	j	0.3708074999995006	1	-35.0	-34.0	1.0	SE	50	(251, 251)	0.28	0.28	0.75
14	19	True	j	j	0.3055585420006537	1	-35.0	-30.0	5.0	SE	50	(251, 251)	0.28	0.28	0.75
14	19	True	j	j	0.283739708000212	1	-35.0	-30.0	5.0	NW	50	(251, 251)	0.28	0.28	0.75
14	19	True	f	f	0.3172432920000574	1	-35.0	-40.0	-5.0	SE	50	(251, 251)	0.28	0.28	0.75
14	19	True	f	f	0.564234834000672	1	-35.0	-40.0	-5.0	SE	50	(251, 251)	0.28	0.28	0.75
14	19	True	j	j	0.312710459002119	1	-35.0	-30.0	5.0	NW	50	(251, 251)	0.28	0.28	0.75
14	19	True	j	j	0.260484375001397	1	-35.0	-30.0	5.0	NW	50	(251, 251)	0.28	0.28	0.75
14	19	True	f	f	0.3436786249985744	1	-35.0	-36.0	-1.0	SE	50	(251, 251)	0.28	0.28	0.75
14	19	True	j	j	0.3117013329974725	1	-35.0	-30.0	5.0	NW	50	(251, 251)	0.28	0.28	0.75
14	19	True	j	j	0.092669333997037	1	-35.0	-34.0	1.0	SE	50	(251, 251)	0.28	0.28	0.75
14	19	True	f	f	0.3025296670020907	1	-35.0	-36.0	-1.0	NW	50	(251, 251)	0.28	0.28	0.75
14	19	True	f	f	0.4422077920025913	1	-35.0	-36.0	-1.0	SE	50	(251, 251)	0.28	0.28	0.75
14	19	True	f	f	0.3169467499974416	1	-35.0	-40.0	-5.0	NW	50	(251, 251)	0.28	0.28	0.75
14	19	True	f	f	0.2476842910000414	1	-35.0	-36.0	-1.0	NW	50	(251, 251)	0.28	0.28	0.75
14	19	True	j	j	0.2739063749977504	1	-35.0	-30.0	5.0	SE	50	(251, 251)	0.28	0.28	0.75
14	19	True	j	j	0.268328542002564	1	-35.0	-30.0	5.0	NW	50	(251, 251)	0.28	0.28	0.75
14	19	True	f	f	0.5087685420003254	1	-35.0	-36.0	-1.0	NW	50	(251, 251)	0.28	0.28	0.75
14	19	True	j	j	0.3438338750020193	1	-35.0	-30.0	5.0	NW	50	(251, 251)	0.28	0.28	0.75
14	19	True	j	j	0.3021213749998424	1	-35.0	-30.0	5.0	SE	50	(251, 251)	0.28	0.28	0.75
14	19	True	f	f	0.3810098339999967	1	-35.0	-40.0	-5.0	NW	50	(251, 251)	0.28	0.28	0.75
14	19	True	j	j	0.2607386670024425	1	-35.0	-34.0	1.0	NW	50	(251, 251)	0.28	0.28	0.75
14	19	True	f	f	0.2663971250003669	1	-35.0	-40.0	-5.0	NW	50	(251, 251)	0.28	0.28	0.75
14	19	True	j	j	0.2306691660014621	1	-35.0	-34.0	1.0	SE	50	(251, 251)	0.28	0.28	0.75
14	19	True	j	j	0.3775923339999281	1	-35.0	-34.0	1.0	NW	50	(251, 251)	0.28	0.28	0.75
14	19	True	j	j	0.3804722499990021	1	-35.0	-34.0	1.0	NW	50	(251, 251)	0.28	0.28	0.75
14	19	True	f	f	0.2794925829985004	1	-35.0	-40.0	-5.0	SE	50	(251, 251)	0.28	0.28	0.75
14	19	True	j	j	0.3901098749993252	1	-35.0	-30.0	5.0	SE	50	(251, 251)	0.28	0.28	0.75
14	19	True	j	j	0.3448472499985655	1	-35.0	-30.0	5.0	SE	50	(251, 251)	0.28	0.28	0.75
14	19	True	f	f	0.2825895419991866	1	-35.0	-40.0	-5.0	SE	50	(251, 251)	0.28	0.28	0.75
14	19	True	f	j	0.2811279999987164	0	-35.0	-36.0	-1.0	NW	50	(251, 251)	0.28	0.28	0.75
14	19	True	f	f	0.2549213749989576	1	-35.0	-40.0	-5.0	SE	50	(251, 251)	0.28	0.28	0.75
14	19	True	f	j	0.3565014160012651	0	-35.0	-36.0	-1.0	NW	50	(251, 251)	0.28	0.28	0.75
14	19	True	j	j	0.2489307910000207	1	-35.0	-30.0	5.0	NW	50	(251, 251)	0.28	0.28	0.75
14	19	True	j	f	0.3268913329993665	0	-35.0	-34.0	1.0	NW	50	(251, 251)	0.28	0.28	0.75
14	19	True	j	j	0.2636055830007535	1	-35.0	-34.0	1.0	NW	50	(251, 251)	0.28	0.28	0.75
14	19	True	j	j	0.2656848750011704	1	-35.0	-34.0	1.0	SE	50	(251, 251)	0.28	0.28	0.75
14	19	True	f	f	0.2749304999997548	1	-35.0	-36.0	-1.0	NW	50	(251, 251)	0.28	0.28	0.75
14	19	True	j	j	0.2724267919984413	1	-35.0	-30.0	5.0	NW	50	(251, 251)	0.28	0.28	0.75
14	19	True	j	j	0.2953663330008567	1	-35.0	-34.0	1.0	SE	50	(251, 251)	0.28	0.28	0.75
14	19	True	f	f	0.3070558750005148	1	-35.0	-36.0	-1.0	SE	50	(251, 251)	0.28	0.28	0.75
14	19	True	j	f	0.5539399170011166	0	-35.0	-34.0	1.0	SE	50	(251, 251)	0.28	0.28	0.75
14	19	True	f	f	0.2519769169994106	1	-35.0	-40.0	-5.0	NW	50	(251, 251)	0.28	0.28	0.75
14	19	True	f	f	0.2417268749995855	1	-35.0	-40.0	-5.0	NW	50	(251, 251)	0.28	0.28	0.75
14	19	True	j	j	0.4226072079982259	1	-35.0	-34.0	1.0	SE	50	(251, 251)	0.28	0.28	0.75
14	19	True	f	f	0.6075122080001165	1	-35.0	-40.0	-5.0	SE	50	(251, 251)	0.28	0.28	0.75
14	19	True	j	j	0.5879828329998418	1	-35.0	-34.0	1.0	NW	50	(251, 251)	0.28	0.28	0.75
14	19	True	j	j	0.2656741249993501	1	-35.0	-30.0	5.0	SE	50	(251, 251)	0.28	0.28	0.75
14	19	True	f	f	0.3247050419995503	1	-35.0	-36.0	-1.0	NW	50	(251, 251)	0.28	0.28	0.75
14	19	True	f	f	0.3257264999992912	1	-35.0	-40.0	-5.0	NW	50	(251, 251)	0.28	0.28	0.75
14	19	True	f	f	0.2236353750013222	1	-35.0	-36.0	-1.0	SE	50	(251, 251)	0.28	0.28	0.75
14	19	True	f	f	0.2846628750012314	1	-35.0	-40.0	-5.0	SE	50	(251, 251)	0.28	0.28	0.75
14	19	True	f	f	0.3000447500016889	1	-35.0	-40.0	-5.0	SE	50	(251, 251)	0.28	0.28	0.75
14	19	True	j	j	0.2879685830012022	1	-35.0	-30.0	5.0	SE	50	(251, 251)	0.28	0.28	0.75
14	19	True	f	j	0.0450500420010939	0	-35.0	-36.0	-1.0	SE	50	(251, 251)	0.28	0.28	0.75
14	19	True	f	f	0.3095059579973167	1	-35.0	-36.0	-1.0	SE	50	(251, 251)	0.28	0.28	0.75
14	19	True	j	j	0.3250586670001212	1	-35.0	-30.0	5.0	NW	50	(251, 251)	0.28	0.28	0.75
14	19	True	f	f	0.6968594589998247	1	-35.0	-36.0	-1.0	NW	50	(251, 251)	0.28	0.28	0.75
14	19	True	j	f	0.2948128339994582	0	-35.0	-34.0	1.0	SE	50	(251, 251)	0.28	0.28	0.75
14	19	True	f	f	0.3258984589992906	1	-35.0	-40.0	-5.0	NW	50	(251, 251)	0.28	0.28	0.75
14	19	True	j	j	0.2694987079994462	1	-35.0	-30.0	5.0	SE	50	(251, 251)	0.28	0.28	0.75
14	19	True	j	j	0.4015856249970966	1	-35.0	-30.0	5.0	SE	50	(251, 251)	0.28	0.28	0.75
14	19	True	j	j	0.2817827920007403	1	-35.0	-30.0	5.0	NW	50	(251, 251)	0.28	0.28	0.75
14	19	True	f	f	0.5625547909985471	1	-35.0	-36.0	-1.0	NW	50	(251, 251)	0.28	0.28	0.75
14	19	True	f	j	0.2816745839991199	0	-35.0	-36.0	-1.0	NW	50	(251, 251)	0.28	0.28	0.75
14	19	True	j	j	0.2859899169998243	1	-35.0	-34.0	1.0	SE	50	(251, 251)	0.28	0.28	0.75
14	19	True	j	j	0.2469835000010789	1	-35.0	-30.0	5.0	SE	50	(251, 251)	0.28	0.28	0.75
14	19	True	f	f	0.3011492919977172	1	-35.0	-36.0	-1.0	SE	50	(251, 251)	0.28	0.28	0.75
14	19	True	j	j	0.3488898750001681	1	-35.0	-30.0	5.0	SE	50	(251, 251)	0.28	0.28	0.75
14	19	True	j	j	0.3757068750019243	1	-35.0	-30.0	5.0	NW	50	(251, 251)	0.28	0.28	0.75
14	19	True	j	j	0.2528677080008492	1	-35.0	-34.0	1.0	SE	50	(251, 251)	0.28	0.28	0.75
14	19	True	j	f	0.2617504170011671	0	-35.0	-34.0	1.0	NW	50	(251, 251)	0.28	0.28	0.75
14	19	True	j	j	0.2514234579975891	1	-35.0	-30.0	5.0	NW	50	(251, 251)	0.28	0.28	0.75
14	19	True	j	j	0.3815979580031126	1	-35.0	-30.0	5.0	SE	50	(251, 251)	0.28	0.28	0.75
14	19	True	f	j	0.3121517499967012	0	-35.0	-36.0	-1.0	SE	50	(251, 251)	0.28	0.28	0.75
14	19	True	f	f	0.2706685419980204	1	-35.0	-36.0	-1.0	NW	50	(251, 251)	0.28	0.28	0.75
14	19	True	j	j	0.341176624999207	1	-35.0	-30.0	5.0	SE	50	(251, 251)	0.28	0.28	0.75
14	19	True	j	j	0.3519000000014785	1	-35.0	-30.0	5.0	SE	50	(251, 251)	0.28	0.28	0.75
14	19	True	j	j	0.3735619580002094	1	-35.0	-34.0	1.0	NW	50	(251, 251)	0.28	0.28	0.75
14	19	True	j	j	0.3171277920009743	1	-35.0	-30.0	5.0	SE	50	(251, 251)	0.28	0.28	0.75
14	19	True	f	f	0.3222414170013508	1	-35.0	-36.0	-1.0	SE	50	(251, 251)	0.28	0.28	0.75
14	19	True	j	j	0.240027125000779	1	-35.0	-30.0	5.0	NW	50	(251, 251)	0.28	0.28	0.75
14	19	True	j	j	0.3116682910003874	1	-35.0	-30.0	5.0	SE	50	(251, 251)	0.28	0.28	0.75
14	19	True	f	f	0.3188310000005003	1	-35.0	-40.0	-5.0	NW	50	(251, 251)	0.28	0.28	0.75
14	19	True	f	f	0.3808744590023707	1	-35.0	-40.0	-5.0	SE	50	(251, 251)	0.28	0.28	0.75
14	19	True	j	j	0.3221557080032653	1	-35.0	-30.0	5.0	SE	50	(251, 251)	0.28	0.28	0.75
14	19	True	j	j	0.3294274159998167	1	-35.0	-30.0	5.0	NW	50	(251, 251)	0.28	0.28	0.75
14	19	True	j	j	0.2568848750015604	1	-35.0	-30.0	5.0	NW	50	(251, 251)	0.28	0.28	0.75
14	19	True	j	j	0.3466789580015756	1	-35.0	-34.0	1.0	NW	50	(251, 251)	0.28	0.28	0.75
14	19	True	j	j	0.3724964590001036	1	-35.0	-34.0	1.0	NW	50	(251, 251)	0.28	0.28	0.75
14	19	True	j	j	0.283821083001385	1	-35.0	-30.0	5.0	NW	50	(251, 251)	0.28	0.28	0.75
14	19	True	f	f	0.2759254169977794	1	-35.0	-40.0	-5.0	SE	50	(251, 251)	0.28	0.28	0.75
14	19	True	j	j	0.3487967499968363	1	-35.0	-30.0	5.0	NW	50	(251, 251)	0.28	0.28	0.75
14	19	True	j	j	0.3134099999988393	1	-35.0	-34.0	1.0	NW	50	(251, 251)	0.28	0.28	0.75
14	19	True	j	j	0.2913907920010388	1	-35.0	-34.0	1.0	NW	50	(251, 251)	0.28	0.28	0.75
14	19	True	f	f	0.2513844999994035	1	-35.0	-40.0	-5.0	SE	50	(251, 251)	0.28	0.28	0.75
14	19	True	f	f	0.2468775000015739	1	-35.0	-40.0	-5.0	SE	50	(251, 251)	0.28	0.28	0.75
14	19	True	j	f	0.8053809580014786	0	-35.0	-34.0	1.0	SE	50	(251, 251)	0.28	0.28	0.75
14	19	True	j	j	0.2315744999978051	1	-35.0	-30.0	5.0	NW	50	(251, 251)	0.28	0.28	0.75
14	19	True	f	f	0.2310336669979733	1	-35.0	-40.0	-5.0	SE	50	(251, 251)	0.28	0.28	0.75
14	19	True	j	j	0.2678658749973692	1	-35.0	-30.0	5.0	NW	50	(251, 251)	0.28	0.28	0.75
14	19	True	f	j	0.3419375000012223	0	-35.0	-36.0	-1.0	SE	50	(251, 251)	0.28	0.28	0.75
14	19	True	f	f	0.390961207998771	1	-35.0	-40.0	-5.0	NW	50	(251, 251)	0.28	0.28	0.75
14	19	True	j	j	0.7144388329979847	1	-35.0	-34.0	1.0	NW	50	(251, 251)	0.28	0.28	0.75
14	19	True	j	j	0.3321982500019658	1	-35.0	-34.0	1.0	SE	50	(251, 251)	0.28	0.28	0.75
14	19	True	f	f	0.3168240000013611	1	-35.0	-40.0	-5.0	SE	50	(251, 251)	0.28	0.28	0.75
14	19	True	j	f	0.2626760419989296	0	-35.0	-34.0	1.0	NW	50	(251, 251)	0.28	0.28	0.75
14	19	True	j	j	0.3452204579989484	1	-35.0	-30.0	5.0	SE	50	(251, 251)	0.28	0.28	0.75
14	19	True	j	j	0.3329090000006545	1	-35.0	-34.0	1.0	SE	50	(251, 251)	0.28	0.28	0.75
14	19	True	f	f	0.2993930830016325	1	-35.0	-40.0	-5.0	SE	50	(251, 251)	0.28	0.28	0.75
14	19	True	f	j	0.3445887499983655	0	-35.0	-36.0	-1.0	NW	50	(251, 251)	0.28	0.28	0.75
14	19	True	j	j	0.2985069159985869	1	-35.0	-30.0	5.0	NW	50	(251, 251)	0.28	0.28	0.75
14	19	True	j	j	0.3590291670006991	1	-35.0	-34.0	1.0	SE	50	(251, 251)	0.28	0.28	0.75
14	19	True	j	j	0.3144227500015404	1	-35.0	-30.0	5.0	NW	50	(251, 251)	0.28	0.28	0.75
14	19	True	j	j	0.3582329169985314	1	-35.0	-30.0	5.0	NW	50	(251, 251)	0.28	0.28	0.75
14	19	True	f	f	0.324222582999937	1	-35.0	-40.0	-5.0	SE	50	(251, 251)	0.28	0.28	0.75
14	19	True	j	j	0.3251423750007234	1	-35.0	-34.0	1.0	SE	50	(251, 251)	0.28	0.28	0.75
14	19	True	j	j	0.938438249999308	1	-35.0	-30.0	5.0	SE	50	(251, 251)	0.28	0.28	0.75
14	19	True	j	j	0.484858042000269	1	-35.0	-34.0	1.0	NW	50	(251, 251)	0.28	0.28	0.75
14	19	True	j	j	0.2767486669981736	1	-35.0	-30.0	5.0	SE	50	(251, 251)	0.28	0.28	0.75
14	19	True	j	j	0.4181950000020151	1	-35.0	-30.0	5.0	NW	50	(251, 251)	0.28	0.28	0.75
14	19	True	f	f	0.3810065420002502	1	-35.0	-40.0	-5.0	SE	50	(251, 251)	0.28	0.28	0.75
14	19	True	j	j	0.4109890830004588	1	-35.0	-30.0	5.0	NW	50	(251, 251)	0.28	0.28	0.75
14	19	True	j	j	0.3056496669996704	1	-35.0	-30.0	5.0	SE	50	(251, 251)	0.28	0.28	0.75
14	19	True	f	j	0.3509965420016669	0	-35.0	-36.0	-1.0	SE	50	(251, 251)	0.28	0.28	0.75
14	19	True	f	f	0.3170169170007284	1	-35.0	-40.0	-5.0	NW	50	(251, 251)	0.28	0.28	0.75
14	19	True	j	j	0.3413622920015768	1	-35.0	-34.0	1.0	SE	50	(251, 251)	0.28	0.28	0.75
14	19	True	f	f	0.3715579580020858	1	-35.0	-40.0	-5.0	SE	50	(251, 251)	0.28	0.28	0.75
14	19	True	j	j	0.3983294169993314	1	-35.0	-34.0	1.0	NW	50	(251, 251)	0.28	0.28	0.75
14	19	True	j	j	0.2794078750011977	1	-35.0	-30.0	5.0	NW	50	(251, 251)	0.28	0.28	0.75
14	19	True	j	j	0.5177934579987777	1	-35.0	-34.0	1.0	NW	50	(251, 251)	0.28	0.28	0.75
14	19	True	j	j	0.3112545000003592	1	-35.0	-34.0	1.0	SE	50	(251, 251)	0.28	0.28	0.75
14	19	True	f	f	0.2697655420015508	1	-35.0	-40.0	-5.0	SE	50	(251, 251)	0.28	0.28	0.75
14	19	True	j	j	0.2538659589990857	1	-35.0	-34.0	1.0	SE	50	(251, 251)	0.28	0.28	0.75
14	19	True	f	f	0.3272082080002292	1	-35.0	-40.0	-5.0	NW	50	(251, 251)	0.28	0.28	0.75
14	19	True	f	j	0.3780822500011709	0	-35.0	-40.0	-5.0	NW	50	(251, 251)	0.28	0.28	0.75
14	19	True	f	f	0.3354265000016312	1	-35.0	-36.0	-1.0	SE	50	(251, 251)	0.28	0.28	0.75
14	19	True	j	j	0.3115435840009013	1	-35.0	-34.0	1.0	NW	50	(251, 251)	0.28	0.28	0.75
14	19	True	f	j	0.2847417500015581	0	-35.0	-36.0	-1.0	NW	50	(251, 251)	0.28	0.28	0.75
14	19	True	j	j	0.3221372499974677	1	-35.0	-30.0	5.0	SE	50	(251, 251)	0.28	0.28	0.75
14	19	True	j	j	0.3196787500019127	1	-35.0	-34.0	1.0	NW	50	(251, 251)	0.28	0.28	0.75
14	19	True	f	j	0.3238696250009525	0	-35.0	-36.0	-1.0	NW	50	(251, 251)	0.28	0.28	0.75
14	19	True	f	f	0.2839155000001483	1	-35.0	-40.0	-5.0	SE	50	(251, 251)	0.28	0.28	0.75
14	19	True	j	j	1.4011412090003432	1	-35.0	-34.0	1.0	NW	50	(251, 251)	0.28	0.28	0.75
14	19	True	f	f	0.2638844579996657	1	-35.0	-40.0	-5.0	NW	50	(251, 251)	0.28	0.28	0.75
14	19	True	j	j	0.2858589999996184	1	-35.0	-34.0	1.0	SE	50	(251, 251)	0.28	0.28	0.75
14	19	True	f	f	0.2198430829994322	1	-35.0	-40.0	-5.0	NW	50	(251, 251)	0.28	0.28	0.75
14	19	True	j	j	0.2518030419996648	1	-35.0	-30.0	5.0	SE	50	(251, 251)	0.28	0.28	0.75
14	19	True	j	j	0.2315112090000184	1	-35.0	-34.0	1.0	SE	50	(251, 251)	0.28	0.28	0.75
14	19	True	f	f	0.2753008330000739	1	-35.0	-40.0	-5.0	NW	50	(251, 251)	0.28	0.28	0.75
14	19	True	j	f	0.3590307919985207	0	-35.0	-34.0	1.0	SE	50	(251, 251)	0.28	0.28	0.75
14	19	True	j	j	0.3114897500017832	1	-35.0	-30.0	5.0	NW	50	(251, 251)	0.28	0.28	0.75
14	19	True	f	j	0.3944483750019572	0	-35.0	-36.0	-1.0	NW	50	(251, 251)	0.28	0.28	0.75
14	19	True	j	j	0.295977583999047	1	-35.0	-34.0	1.0	NW	50	(251, 251)	0.28	0.28	0.75
14	19	True	j	j	0.4048592079998343	1	-35.0	-34.0	1.0	SE	50	(251, 251)	0.28	0.28	0.75
14	19	True	f	f	0.3773194999994302	1	-35.0	-36.0	-1.0	SE	50	(251, 251)	0.28	0.28	0.75
14	19	True	j	j	0.3835887499990349	1	-35.0	-30.0	5.0	NW	50	(251, 251)	0.28	0.28	0.75
14	19	True	j	f	0.2481725839970749	0	-35.0	-34.0	1.0	SE	50	(251, 251)	0.28	0.28	0.75
14	19	True	j	f	0.2736551670022891	0	-35.0	-34.0	1.0	SE	50	(251, 251)	0.28	0.28	0.75
14	19	True	f	f	0.2985156669965363	1	-35.0	-36.0	-1.0	SE	50	(251, 251)	0.28	0.28	0.75
14	19	True	j	j	0.2580798340022738	1	-35.0	-30.0	5.0	SE	50	(251, 251)	0.28	0.28	0.75
14	19	True	f	j	0.4001886660007585	0	-35.0	-40.0	-5.0	SE	50	(251, 251)	0.28	0.28	0.75
14	19	True	f	f	0.2953065419969789	1	-35.0	-40.0	-5.0	SE	50	(251, 251)	0.28	0.28	0.75
14	19	True	f	f	0.2510370840027462	1	-35.0	-36.0	-1.0	SE	50	(251, 251)	0.28	0.28	0.75
14	19	True	f	f	0.2737603330024285	1	-35.0	-40.0	-5.0	SE	50	(251, 251)	0.28	0.28	0.75
14	19	True	f	f	0.2868674579985963	1	-35.0	-40.0	-5.0	NW	50	(251, 251)	0.28	0.28	0.75
14	19	True	f	j	0.2891403749999881	0	-35.0	-36.0	-1.0	NW	50	(251, 251)	0.28	0.28	0.75
14	19	True	f	j	0.2856292090000352	0	-35.0	-36.0	-1.0	NW	50	(251, 251)	0.28	0.28	0.75
14	19	True	j	j	0.2898887079973065	1	-35.0	-30.0	5.0	NW	50	(251, 251)	0.28	0.28	0.75
14	19	True	f	j	0.2432106669984932	0	-35.0	-36.0	-1.0	SE	50	(251, 251)	0.28	0.28	0.75
14	19	True	j	j	0.2572560410008009	1	-35.0	-30.0	5.0	SE	50	(251, 251)	0.28	0.28	0.75
14	19	True	j	j	0.3615467499985243	1	-35.0	-34.0	1.0	NW	50	(251, 251)	0.28	0.28	0.75
14	19	True	f	f	0.3106330420014274	1	-35.0	-36.0	-1.0	SE	50	(251, 251)	0.28	0.28	0.75
14	19	True	f	f	0.3178528749995166	1	-35.0	-40.0	-5.0	NW	50	(251, 251)	0.28	0.28	0.75
14	19	True	f	f	0.2451183330013009	1	-35.0	-40.0	-5.0	NW	50	(251, 251)	0.28	0.28	0.75
14	19	True	f	j	0.7148942909989273	0	-35.0	-36.0	-1.0	SE	50	(251, 251)	0.28	0.28	0.75
14	19	True	j	j	0.2180701670004055	1	-35.0	-34.0	1.0	NW	50	(251, 251)	0.28	0.28	0.75
14	19	True	f	f	0.2675774579984136	1	-35.0	-40.0	-5.0	NW	50	(251, 251)	0.28	0.28	0.75
14	19	True	j	j	0.2778590000016265	1	-35.0	-30.0	5.0	NW	50	(251, 251)	0.28	0.28	0.75
14	19	True	j	j	0.2745648750023974	1	-35.0	-30.0	5.0	SE	50	(251, 251)	0.28	0.28	0.75
14	19	True	j	f	0.3120431670031394	0	-35.0	-34.0	1.0	SE	50	(251, 251)	0.28	0.28	0.75
14	19	True	f	f	0.2986734169971896	1	-35.0	-36.0	-1.0	SE	50	(251, 251)	0.28	0.28	0.75
14	19	True	j	j	0.4030778330015891	1	-35.0	-34.0	1.0	SE	50	(251, 251)	0.28	0.28	0.75
14	19	True	f	f	0.2429995830025291	1	-35.0	-40.0	-5.0	SE	50	(251, 251)	0.28	0.28	0.75
14	19	True	f	f	0.295666167003219	1	-35.0	-40.0	-5.0	SE	50	(251, 251)	0.28	0.28	0.75
14	19	True	f	f	0.2549011250011972	1	-35.0	-40.0	-5.0	NW	50	(251, 251)	0.28	0.28	0.75
14	19	True	f	f	0.2805338329999358	1	-35.0	-40.0	-5.0	SE	50	(251, 251)	0.28	0.28	0.75
14	19	True	j	j	0.2626964169976418	1	-35.0	-30.0	5.0	NW	50	(251, 251)	0.28	0.28	0.75
14	19	True	j	f	0.33705958399878	0	-35.0	-34.0	1.0	SE	50	(251, 251)	0.28	0.28	0.75
14	19	True	f	f	0.6866007080025156	1	-35.0	-36.0	-1.0	NW	50	(251, 251)	0.28	0.28	0.75
14	19	True	j	j	0.2666085000018938	1	-35.0	-30.0	5.0	SE	50	(251, 251)	0.28	0.28	0.75
14	19	True	f	j	0.4734194170014234	0	-35.0	-36.0	-1.0	SE	50	(251, 251)	0.28	0.28	0.75
14	19	True	f	j	0.3816707920013868	0	-35.0	-36.0	-1.0	NW	50	(251, 251)	0.28	0.28	0.75
14	19	True	j	j	0.265949582997564	1	-35.0	-30.0	5.0	SE	50	(251, 251)	0.28	0.28	0.75
14	19	True	f	f	0.3165913330012699	1	-35.0	-40.0	-5.0	NW	50	(251, 251)	0.28	0.28	0.75
14	19	True	j	j	0.3793333749999874	1	-35.0	-34.0	1.0	NW	50	(251, 251)	0.28	0.28	0.75
14	19	True	f	f	0.3066340829973342	1	-35.0	-40.0	-5.0	NW	50	(251, 251)	0.28	0.28	0.75
14	19	True	j	j	0.3481250000004365	1	-35.0	-34.0	1.0	NW	50	(251, 251)	0.28	0.28	0.75
14	19	True	f	f	0.2928619590020389	1	-35.0	-40.0	-5.0	NW	50	(251, 251)	0.28	0.28	0.75
14	19	True	f	f	0.273261750000529	1	-35.0	-40.0	-5.0	SE	50	(251, 251)	0.28	0.28	0.75
14	19	True	j	j	0.519315417001053	1	-35.0	-34.0	1.0	NW	50	(251, 251)	0.28	0.28	0.75
14	19	True	j	j	0.3942402499997115	1	-35.0	-30.0	5.0	SE	50	(251, 251)	0.28	0.28	0.75
14	19	True	j	j	0.2737762500000826	1	-35.0	-30.0	5.0	NW	50	(251, 251)	0.28	0.28	0.75
14	19	True	f	f	0.3648614999983692	1	-35.0	-40.0	-5.0	NW	50	(251, 251)	0.28	0.28	0.75
14	19	True	j	j	0.3088001670002995	1	-35.0	-34.0	1.0	NW	50	(251, 251)	0.28	0.28	0.75
14	19	True	f	j	0.5951362079977116	0	-35.0	-36.0	-1.0	NW	50	(251, 251)	0.28	0.28	0.75
14	19	True	f	f	0.3636792910001531	1	-35.0	-40.0	-5.0	SE	50	(251, 251)	0.28	0.28	0.75
14	19	True	f	f	0.7313284170013503	1	-35.0	-36.0	-1.0	SE	50	(251, 251)	0.28	0.28	0.75
14	19	True	f	f	0.2939415829969221	1	-35.0	-36.0	-1.0	NW	50	(251, 251)	0.28	0.28	0.75
14	19	True	j	j	0.2339584169967565	1	-35.0	-34.0	1.0	NW	50	(251, 251)	0.28	0.28	0.75
14	19	True	j	j	0.2603623750001134	1	-35.0	-34.0	1.0	NW	50	(251, 251)	0.28	0.28	0.75
14	19	True	f	j	0.2600940830016043	0	-35.0	-36.0	-1.0	NW	50	(251, 251)	0.28	0.28	0.75
14	19	True	j	j	0.2591810419980902	1	-35.0	-34.0	1.0	NW	50	(251, 251)	0.28	0.28	0.75
14	19	True	j	j	0.2854307090019574	1	-35.0	-34.0	1.0	SE	50	(251, 251)	0.28	0.28	0.75
14	19	True	j	j	0.2179982909983664	1	-35.0	-30.0	5.0	SE	50	(251, 251)	0.28	0.28	0.75
14	19	True	j	j	0.2683827090004342	1	-35.0	-30.0	5.0	NW	50	(251, 251)	0.28	0.28	0.75
14	19	True	j	j	0.211907583001448	1	-35.0	-34.0	1.0	NW	50	(251, 251)	0.28	0.28	0.75
14	19	True	f	j	0.238070040999446	0	-35.0	-36.0	-1.0	NW	50	(251, 251)	0.28	0.28	0.75
14	19	True	f	j	0.4407977500013658	0	-35.0	-36.0	-1.0	NW	50	(251, 251)	0.28	0.28	0.75
14	19	True	j	j	0.2645782920008059	1	-35.0	-34.0	1.0	NW	50	(251, 251)	0.28	0.28	0.75
14	19	True	f	f	0.2356315420001919	1	-35.0	-36.0	-1.0	NW	50	(251, 251)	0.28	0.28	0.75
14	19	True	j	j	2.643199416997959	1	-35.0	-30.0	5.0	SE	50	(251, 251)	0.28	0.28	0.75
14	19	True	f	f	0.27193299999999	1	-35.0	-40.0	-5.0	NW	50	(251, 251)	0.28	0.28	0.75
14	19	True	j	f	0.2923641669985954	0	-35.0	-34.0	1.0	NW	50	(251, 251)	0.28	0.28	0.75
14	19	True	f	f	0.262733167000988	1	-35.0	-40.0	-5.0	SE	50	(251, 251)	0.28	0.28	0.75
14	19	True	f	f	0.2670598749973578	1	-35.0	-40.0	-5.0	SE	50	(251, 251)	0.28	0.28	0.75
14	19	True	f	f	0.249453041000379	1	-35.0	-40.0	-5.0	NW	50	(251, 251)	0.28	0.28	0.75
14	19	True	f	f	0.312457041000016	1	-35.0	-36.0	-1.0	NW	50	(251, 251)	0.28	0.28	0.75
14	19	True	j	j	0.2615789999981643	1	-35.0	-30.0	5.0	SE	50	(251, 251)	0.28	0.28	0.75
14	19	True	f	f	0.26784166699872	1	-35.0	-40.0	-5.0	SE	50	(251, 251)	0.28	0.28	0.75
14	19	True	f	f	0.258348916999239	1	-35.0	-40.0	-5.0	SE	50	(251, 251)	0.28	0.28	0.75
14	19	True	f	f	0.418956250003248	1	-35.0	-40.0	-5.0	SE	50	(251, 251)	0.28	0.28	0.75
14	19	True	f	f	0.4423751249996712	1	-35.0	-40.0	-5.0	NW	50	(251, 251)	0.28	0.28	0.75
14	19	True	f	f	0.3479517919986392	1	-35.0	-40.0	-5.0	SE	50	(251, 251)	0.28	0.28	0.75
14	19	True	f	f	0.3897825829990324	1	-35.0	-36.0	-1.0	NW	50	(251, 251)	0.28	0.28	0.75
