# Supplementary material for: The curriculum effect in visual learning: The role of readout dimensionality
Source: PLoS Comput Biol. 2026 Jul 24;22(7):e1014553. doi: 10.1371/journal.pcbi.1014553 (PMC13432104; doi:10.1371/journal.pcbi.1014553)
Supplement: S1 Data — (ZIP) [file pcbi.1014553.s009.zip › Data_Final_for_Repository/Shuffled_subjects/Additional_15/Subject008/20250601_Subject008_SHUFFLED_Day_1.csv]

Participant ID	Age	Train	Correct Response	Response	Response time (s)	Correct	Reference Angle (deg)	Orientation (deg)	Angle Separation (deg)	Corner	Viewing Distance (cm)	Stimulus Size (px)	Fixation Time	Probe Time	Cue Time
8	20	TRUE	f	f	3.821449	1	-35	-40	-5	SE	45	(201, 201)	0.28	0.28	0.75
8	20	TRUE	f	f	2.5866988	1	-35	-40	-5	NW	45	(201, 201)	0.28	0.28	0.75
8	20	TRUE	f	f	1.2337435	1	-35	-40	-5	SE	45	(201, 201)	0.28	0.28	0.75
8	20	TRUE	j	f	4.038373	0	-35	-34	1	NW	45	(201, 201)	0.28	0.28	0.75
8	20	TRUE	f	j	0.9691037	0	-35	-36	-1	SE	45	(201, 201)	0.28	0.28	0.75
8	20	TRUE	j	j	0.9211046	1	-35	-30	5	NW	45	(201, 201)	0.28	0.28	0.75
8	20	TRUE	j	j	0.333582	1	-35	-30	5	NW	45	(201, 201)	0.28	0.28	0.75
8	20	TRUE	j	j	1.0255891	1	-35	-30	5	NW	45	(201, 201)	0.28	0.28	0.75
8	20	TRUE	f	f	2.5715269	1	-35	-40	-5	SE	45	(201, 201)	0.28	0.28	0.75
8	20	TRUE	j	j	0.2138163	1	-35	-34	1	SE	45	(201, 201)	0.28	0.28	0.75
8	20	TRUE	f	j	4.1438039	0	-35	-36	-1	NW	45	(201, 201)	0.28	0.28	0.75
8	20	TRUE	j	j	1.8101408	1	-35	-34	1	NW	45	(201, 201)	0.28	0.28	0.75
8	20	TRUE	f	j	0.296947	0	-35	-36	-1	NW	45	(201, 201)	0.28	0.28	0.75
8	20	TRUE	j	j	1.1665167	1	-35	-34	1	SE	45	(201, 201)	0.28	0.28	0.75
8	20	TRUE	j	j	0.611868	1	-35	-30	5	SE	45	(201, 201)	0.28	0.28	0.75
8	20	TRUE	f	f	1.4339038	1	-35	-36	-1	NW	45	(201, 201)	0.28	0.28	0.75
8	20	TRUE	j	j	0.3666576	1	-35	-34	1	NW	45	(201, 201)	0.28	0.28	0.75
8	20	TRUE	j	j	0.2117016	1	-35	-30	5	NW	45	(201, 201)	0.28	0.28	0.75
8	20	TRUE	f	j	0.3591393	0	-35	-36	-1	SE	45	(201, 201)	0.28	0.28	0.75
8	20	TRUE	f	f	0.3246251	1	-35	-36	-1	NW	45	(201, 201)	0.28	0.28	0.75
8	20	TRUE	f	f	0.3631856	1	-35	-40	-5	SE	45	(201, 201)	0.28	0.28	0.75
8	20	TRUE	j	j	2.2933673	1	-35	-30	5	NW	45	(201, 201)	0.28	0.28	0.75
8	20	TRUE	f	j	0.2321653	0	-35	-36	-1	SE	45	(201, 201)	0.28	0.28	0.75
8	20	TRUE	j	f	1.2761052	0	-35	-34	1	NW	45	(201, 201)	0.28	0.28	0.75
8	20	TRUE	f	j	0.1811633	0	-35	-36	-1	NW	45	(201, 201)	0.28	0.28	0.75
8	20	TRUE	f	f	0.1704216	1	-35	-36	-1	NW	45	(201, 201)	0.28	0.28	0.75
8	20	TRUE	f	f	0.304715	1	-35	-36	-1	SE	45	(201, 201)	0.28	0.28	0.75
8	20	TRUE	f	f	0.2421448	1	-35	-40	-5	SE	45	(201, 201)	0.28	0.28	0.75
8	20	TRUE	f	j	0.278191	0	-35	-36	-1	NW	45	(201, 201)	0.28	0.28	0.75
8	20	TRUE	f	j	0.268713	0	-35	-36	-1	SE	45	(201, 201)	0.28	0.28	0.75
8	20	TRUE	f	f	0.0592932	1	-35	-36	-1	NW	45	(201, 201)	0.28	0.28	0.75
8	20	TRUE	j	j	0.8580455	1	-35	-34	1	SE	45	(201, 201)	0.28	0.28	0.75
8	20	TRUE	j	j	0.2687835	1	-35	-30	5	SE	45	(201, 201)	0.28	0.28	0.75
8	20	TRUE	j	j	0.2051744	1	-35	-30	5	NW	45	(201, 201)	0.28	0.28	0.75
8	20	TRUE	j	j	0.2626224	1	-35	-34	1	NW	45	(201, 201)	0.28	0.28	0.75
8	20	TRUE	j	j	0.2429047	1	-35	-30	5	NW	45	(201, 201)	0.28	0.28	0.75
8	20	TRUE	j	j	0.6756282	1	-35	-34	1	SE	45	(201, 201)	0.28	0.28	0.75
8	20	TRUE	j	j	0.2061551	1	-35	-30	5	SE	45	(201, 201)	0.28	0.28	0.75
8	20	TRUE	j	j	0.1919217	1	-35	-30	5	NW	45	(201, 201)	0.28	0.28	0.75
8	20	TRUE	j	f	0.3559161	0	-35	-34	1	NW	45	(201, 201)	0.28	0.28	0.75
8	20	TRUE	f	f	0.2355009	1	-35	-40	-5	NW	45	(201, 201)	0.28	0.28	0.75
8	20	TRUE	f	f	0.2181485	1	-35	-40	-5	SE	45	(201, 201)	0.28	0.28	0.75
8	20	TRUE	j	j	0.3061979	1	-35	-30	5	SE	45	(201, 201)	0.28	0.28	0.75
8	20	TRUE	f	f	0.2158457	1	-35	-40	-5	SE	45	(201, 201)	0.28	0.28	0.75
8	20	TRUE	j	j	0.2389335	1	-35	-30	5	SE	45	(201, 201)	0.28	0.28	0.75
8	20	TRUE	j	j	0.192327	1	-35	-30	5	NW	45	(201, 201)	0.28	0.28	0.75
8	20	TRUE	j	j	0.0450335	1	-35	-34	1	NW	45	(201, 201)	0.28	0.28	0.75
8	20	TRUE	j	j	0.2072871	1	-35	-34	1	NW	45	(201, 201)	0.28	0.28	0.75
8	20	TRUE	j	f	1.0945503	0	-35	-34	1	SE	45	(201, 201)	0.28	0.28	0.75
8	20	TRUE	j	j	0.3953053	1	-35	-30	5	NW	45	(201, 201)	0.28	0.28	0.75
8	20	TRUE	f	f	0.239336	1	-35	-40	-5	SE	45	(201, 201)	0.28	0.28	0.75
8	20	TRUE	j	j	1.4388141	1	-35	-34	1	NW	45	(201, 201)	0.28	0.28	0.75
8	20	TRUE	j	j	0.2668903	1	-35	-34	1	NW	45	(201, 201)	0.28	0.28	0.75
8	20	TRUE	f	f	0.863701	1	-35	-36	-1	NW	45	(201, 201)	0.28	0.28	0.75
8	20	TRUE	f	f	0.2347562	1	-35	-36	-1	NW	45	(201, 201)	0.28	0.28	0.75
8	20	TRUE	f	f	0.2140291	1	-35	-36	-1	SE	45	(201, 201)	0.28	0.28	0.75
8	20	TRUE	j	j	0.4610023	1	-35	-34	1	NW	45	(201, 201)	0.28	0.28	0.75
8	20	TRUE	f	f	0.2045571	1	-35	-36	-1	NW	45	(201, 201)	0.28	0.28	0.75
8	20	TRUE	j	j	0.285199	1	-35	-34	1	SE	45	(201, 201)	0.28	0.28	0.75
8	20	TRUE	f	f	0.075544	1	-35	-36	-1	SE	45	(201, 201)	0.28	0.28	0.75
8	20	TRUE	f	f	0.2681811	1	-35	-40	-5	SE	45	(201, 201)	0.28	0.28	0.75
8	20	TRUE	j	j	0.2205664	1	-35	-34	1	NW	45	(201, 201)	0.28	0.28	0.75
8	20	TRUE	j	j	1.2731786	1	-35	-34	1	NW	45	(201, 201)	0.28	0.28	0.75
8	20	TRUE	j	j	0.3062465	1	-35	-34	1	SE	45	(201, 201)	0.28	0.28	0.75
8	20	TRUE	f	f	0.8252702	1	-35	-36	-1	NW	45	(201, 201)	0.28	0.28	0.75
8	20	TRUE	j	j	0.2420184	1	-35	-30	5	NW	45	(201, 201)	0.28	0.28	0.75
8	20	TRUE	j	f	1.1607496	0	-35	-34	1	NW	45	(201, 201)	0.28	0.28	0.75
8	20	TRUE	f	f	0.2578666	1	-35	-40	-5	SE	45	(201, 201)	0.28	0.28	0.75
8	20	TRUE	j	j	0.8386274	1	-35	-34	1	SE	45	(201, 201)	0.28	0.28	0.75
8	20	TRUE	f	f	0.1716649	1	-35	-40	-5	SE	45	(201, 201)	0.28	0.28	0.75
8	20	TRUE	f	f	0.2802318	1	-35	-40	-5	NW	45	(201, 201)	0.28	0.28	0.75
8	20	TRUE	j	j	0.2980128	1	-35	-30	5	NW	45	(201, 201)	0.28	0.28	0.75
8	20	TRUE	f	f	0.2119075	1	-35	-40	-5	SE	45	(201, 201)	0.28	0.28	0.75
8	20	TRUE	f	f	0.1979461	1	-35	-40	-5	NW	45	(201, 201)	0.28	0.28	0.75
8	20	TRUE	j	j	0.1916833	1	-35	-30	5	SE	45	(201, 201)	0.28	0.28	0.75
8	20	TRUE	f	f	0.4104411	1	-35	-40	-5	SE	45	(201, 201)	0.28	0.28	0.75
8	20	TRUE	j	j	0.0920456	1	-35	-30	5	NW	45	(201, 201)	0.28	0.28	0.75
8	20	TRUE	f	f	0.2224468	1	-35	-40	-5	SE	45	(201, 201)	0.28	0.28	0.75
8	20	TRUE	j	j	0.1950819	1	-35	-34	1	NW	45	(201, 201)	0.28	0.28	0.75
8	20	TRUE	j	j	0.3640012	1	-35	-34	1	SE	45	(201, 201)	0.28	0.28	0.75
8	20	TRUE	j	f	1.7741868	0	-35	-34	1	SE	45	(201, 201)	0.28	0.28	0.75
8	20	TRUE	f	f	0.2313236	1	-35	-40	-5	SE	45	(201, 201)	0.28	0.28	0.75
8	20	TRUE	j	j	0.699752	1	-35	-34	1	SE	45	(201, 201)	0.28	0.28	0.75
8	20	TRUE	j	j	0.0051383	1	-35	-34	1	NW	45	(201, 201)	0.28	0.28	0.75
8	20	TRUE	j	f	0.1888755	0	-35	-34	1	SE	45	(201, 201)	0.28	0.28	0.75
8	20	TRUE	j	j	0.3091756	1	-35	-30	5	SE	45	(201, 201)	0.28	0.28	0.75
8	20	TRUE	f	j	0.2912441	0	-35	-36	-1	NW	45	(201, 201)	0.28	0.28	0.75
8	20	TRUE	j	j	0.8777937	1	-35	-34	1	NW	45	(201, 201)	0.28	0.28	0.75
8	20	TRUE	f	f	0.198728	1	-35	-40	-5	NW	45	(201, 201)	0.28	0.28	0.75
8	20	TRUE	f	f	0.1974952	1	-35	-40	-5	NW	45	(201, 201)	0.28	0.28	0.75
8	20	TRUE	j	j	1.0827654	1	-35	-34	1	SE	45	(201, 201)	0.28	0.28	0.75
8	20	TRUE	j	j	0.2852833	1	-35	-30	5	NW	45	(201, 201)	0.28	0.28	0.75
8	20	TRUE	f	f	0.170217	1	-35	-36	-1	NW	45	(201, 201)	0.28	0.28	0.75
8	20	TRUE	j	j	0.6950851	1	-35	-34	1	NW	45	(201, 201)	0.28	0.28	0.75
8	20	TRUE	j	j	0.1712024	1	-35	-30	5	SE	45	(201, 201)	0.28	0.28	0.75
8	20	TRUE	j	j	0.1796637	1	-35	-30	5	SE	45	(201, 201)	0.28	0.28	0.75
8	20	TRUE	j	j	0.1884112	1	-35	-30	5	NW	45	(201, 201)	0.28	0.28	0.75
8	20	TRUE	j	j	0.2095521	1	-35	-30	5	SE	45	(201, 201)	0.28	0.28	0.75
8	20	TRUE	f	f	0.1199331	1	-35	-40	-5	SE	45	(201, 201)	0.28	0.28	0.75
8	20	TRUE	j	j	0.2040173	1	-35	-34	1	SE	45	(201, 201)	0.28	0.28	0.75
8	20	TRUE	f	j	0.2214181	0	-35	-36	-1	SE	45	(201, 201)	0.28	0.28	0.75
8	20	TRUE	j	j	0.2457702	1	-35	-34	1	NW	45	(201, 201)	0.28	0.28	0.75
8	20	TRUE	f	j	0.3643154	0	-35	-36	-1	NW	45	(201, 201)	0.28	0.28	0.75
8	20	TRUE	f	f	0.1978753	1	-35	-36	-1	NW	45	(201, 201)	0.28	0.28	0.75
8	20	TRUE	f	f	0.4022936	1	-35	-40	-5	SE	45	(201, 201)	0.28	0.28	0.75
8	20	TRUE	j	j	2.9624491	1	-35	-34	1	SE	45	(201, 201)	0.28	0.28	0.75
8	20	TRUE	j	j	0.1934628	1	-35	-34	1	NW	45	(201, 201)	0.28	0.28	0.75
8	20	TRUE	f	f	0.5857213	1	-35	-36	-1	NW	45	(201, 201)	0.28	0.28	0.75
8	20	TRUE	f	j	0.1693851	0	-35	-36	-1	SE	45	(201, 201)	0.28	0.28	0.75
8	20	TRUE	j	j	0.4554164	1	-35	-34	1	NW	45	(201, 201)	0.28	0.28	0.75
8	20	TRUE	f	f	0.2000019	1	-35	-36	-1	NW	45	(201, 201)	0.28	0.28	0.75
8	20	TRUE	f	f	0.0765317	1	-35	-36	-1	SE	45	(201, 201)	0.28	0.28	0.75
8	20	TRUE	f	f	0.2018753	1	-35	-36	-1	NW	45	(201, 201)	0.28	0.28	0.75
8	20	TRUE	f	j	0.5798949	0	-35	-36	-1	SE	45	(201, 201)	0.28	0.28	0.75
8	20	TRUE	f	f	0.3017644	1	-35	-36	-1	SE	45	(201, 201)	0.28	0.28	0.75
8	20	TRUE	f	j	0.5179754	0	-35	-36	-1	SE	45	(201, 201)	0.28	0.28	0.75
8	20	TRUE	f	j	0.2346094	0	-35	-36	-1	SE	45	(201, 201)	0.28	0.28	0.75
8	20	TRUE	f	j	0.1935767	0	-35	-36	-1	SE	45	(201, 201)	0.28	0.28	0.75
8	20	TRUE	f	f	0.2239154	1	-35	-40	-5	SE	45	(201, 201)	0.28	0.28	0.75
8	20	TRUE	j	j	0.0061555	1	-35	-30	5	SE	45	(201, 201)	0.28	0.28	0.75
8	20	TRUE	f	f	0.2631198	1	-35	-36	-1	SE	45	(201, 201)	0.28	0.28	0.75
8	20	TRUE	f	f	0.2007152	1	-35	-40	-5	SE	45	(201, 201)	0.28	0.28	0.75
8	20	TRUE	f	f	0.1862804	1	-35	-40	-5	SE	45	(201, 201)	0.28	0.28	0.75
8	20	TRUE	j	j	0.1671477	1	-35	-30	5	NW	45	(201, 201)	0.28	0.28	0.75
8	20	TRUE	j	j	0.2572148	1	-35	-34	1	SE	45	(201, 201)	0.28	0.28	0.75
8	20	TRUE	j	j	0.1775837	1	-35	-30	5	SE	45	(201, 201)	0.28	0.28	0.75
8	20	TRUE	j	j	0.2048107	1	-35	-30	5	SE	45	(201, 201)	0.28	0.28	0.75
8	20	TRUE	j	f	0.1725793	0	-35	-34	1	NW	45	(201, 201)	0.28	0.28	0.75
8	20	TRUE	j	f	0.2502132	0	-35	-34	1	SE	45	(201, 201)	0.28	0.28	0.75
8	20	TRUE	f	f	0.0339649	1	-35	-40	-5	SE	45	(201, 201)	0.28	0.28	0.75
8	20	TRUE	j	j	0.4324182	1	-35	-30	5	SE	45	(201, 201)	0.28	0.28	0.75
8	20	TRUE	f	f	0.2327586	1	-35	-40	-5	SE	45	(201, 201)	0.28	0.28	0.75
8	20	TRUE	f	f	0.2341033	1	-35	-40	-5	SE	45	(201, 201)	0.28	0.28	0.75
8	20	TRUE	j	j	0.0358776	1	-35	-30	5	SE	45	(201, 201)	0.28	0.28	0.75
8	20	TRUE	f	f	0.2619967	1	-35	-40	-5	SE	45	(201, 201)	0.28	0.28	0.75
8	20	TRUE	j	j	2.1179298	1	-35	-30	5	NW	45	(201, 201)	0.28	0.28	0.75
8	20	TRUE	j	j	0.9332196	1	-35	-30	5	SE	45	(201, 201)	0.28	0.28	0.75
8	20	TRUE	j	j	0.2134517	1	-35	-30	5	SE	45	(201, 201)	0.28	0.28	0.75
8	20	TRUE	f	f	0.2016618	1	-35	-40	-5	SE	45	(201, 201)	0.28	0.28	0.75
8	20	TRUE	f	f	0.646164	1	-35	-36	-1	NW	45	(201, 201)	0.28	0.28	0.75
8	20	TRUE	j	j	0.8737923	1	-35	-34	1	SE	45	(201, 201)	0.28	0.28	0.75
8	20	TRUE	f	f	0.4655692	1	-35	-40	-5	NW	45	(201, 201)	0.28	0.28	0.75
8	20	TRUE	j	j	0.2258747	1	-35	-30	5	SE	45	(201, 201)	0.28	0.28	0.75
8	20	TRUE	j	f	0.5048744	0	-35	-34	1	NW	45	(201, 201)	0.28	0.28	0.75
8	20	TRUE	f	f	1.1939399	1	-35	-36	-1	NW	45	(201, 201)	0.28	0.28	0.75
8	20	TRUE	j	j	0.4886723	1	-35	-30	5	SE	45	(201, 201)	0.28	0.28	0.75
8	20	TRUE	j	j	0.2349106	1	-35	-30	5	NW	45	(201, 201)	0.28	0.28	0.75
8	20	TRUE	f	f	0.1560017	1	-35	-40	-5	SE	45	(201, 201)	0.28	0.28	0.75
8	20	TRUE	f	f	0.857736	1	-35	-36	-1	SE	45	(201, 201)	0.28	0.28	0.75
8	20	TRUE	f	f	0.1942194	1	-35	-36	-1	SE	45	(201, 201)	0.28	0.28	0.75
8	20	TRUE	j	f	0.1554971	0	-35	-30	5	NW	45	(201, 201)	0.28	0.28	0.75
8	20	TRUE	f	j	0.2551823	0	-35	-36	-1	NW	45	(201, 201)	0.28	0.28	0.75
8	20	TRUE	f	j	0.6426894	0	-35	-36	-1	SE	45	(201, 201)	0.28	0.28	0.75
8	20	TRUE	f	f	1.2398517	1	-35	-40	-5	SE	45	(201, 201)	0.28	0.28	0.75
8	20	TRUE	j	j	0.2450445	1	-35	-30	5	SE	45	(201, 201)	0.28	0.28	0.75
8	20	TRUE	f	f	0.0620596	1	-35	-40	-5	SE	45	(201, 201)	0.28	0.28	0.75
8	20	TRUE	f	f	0.352218	1	-35	-40	-5	NW	45	(201, 201)	0.28	0.28	0.75
8	20	TRUE	j	f	0.390788	0	-35	-34	1	NW	45	(201, 201)	0.28	0.28	0.75
8	20	TRUE	f	f	0.2523572	1	-35	-40	-5	NW	45	(201, 201)	0.28	0.28	0.75
8	20	TRUE	j	j	0.0512339	1	-35	-34	1	SE	45	(201, 201)	0.28	0.28	0.75
8	20	TRUE	f	f	1.3486683	1	-35	-36	-1	SE	45	(201, 201)	0.28	0.28	0.75
8	20	TRUE	j	j	0.1960824	1	-35	-30	5	SE	45	(201, 201)	0.28	0.28	0.75
8	20	TRUE	j	j	0.6041402	1	-35	-34	1	NW	45	(201, 201)	0.28	0.28	0.75
8	20	TRUE	f	j	0.3411224	0	-35	-36	-1	SE	45	(201, 201)	0.28	0.28	0.75
8	20	TRUE	j	f	0.3844345	0	-35	-34	1	SE	45	(201, 201)	0.28	0.28	0.75
8	20	TRUE	j	j	0.2221423	1	-35	-34	1	SE	45	(201, 201)	0.28	0.28	0.75
8	20	TRUE	f	f	0.2163144	1	-35	-40	-5	SE	45	(201, 201)	0.28	0.28	0.75
8	20	TRUE	f	f	0.6366971	1	-35	-40	-5	NW	45	(201, 201)	0.28	0.28	0.75
8	20	TRUE	f	j	0.3495739	0	-35	-36	-1	SE	45	(201, 201)	0.28	0.28	0.75
8	20	TRUE	j	j	0.4133038	1	-35	-30	5	SE	45	(201, 201)	0.28	0.28	0.75
8	20	TRUE	j	j	0.2379609	1	-35	-30	5	NW	45	(201, 201)	0.28	0.28	0.75
8	20	TRUE	f	f	0.214602	1	-35	-40	-5	NW	45	(201, 201)	0.28	0.28	0.75
8	20	TRUE	f	f	0.1620553	1	-35	-40	-5	NW	45	(201, 201)	0.28	0.28	0.75
8	20	TRUE	j	f	0.6842764	0	-35	-34	1	NW	45	(201, 201)	0.28	0.28	0.75
8	20	TRUE	j	f	0.3163357	0	-35	-34	1	NW	45	(201, 201)	0.28	0.28	0.75
8	20	TRUE	f	f	0.2716169	1	-35	-36	-1	SE	45	(201, 201)	0.28	0.28	0.75
8	20	TRUE	f	f	0.2019686	1	-35	-40	-5	NW	45	(201, 201)	0.28	0.28	0.75
8	20	TRUE	j	j	0.0554189	1	-35	-34	1	SE	45	(201, 201)	0.28	0.28	0.75
8	20	TRUE	f	f	0.1706155	1	-35	-36	-1	NW	45	(201, 201)	0.28	0.28	0.75
8	20	TRUE	f	f	0.4369096	1	-35	-36	-1	NW	45	(201, 201)	0.28	0.28	0.75
8	20	TRUE	j	j	0.189585	1	-35	-30	5	NW	45	(201, 201)	0.28	0.28	0.75
8	20	TRUE	j	f	0.1585839	0	-35	-34	1	NW	45	(201, 201)	0.28	0.28	0.75
8	20	TRUE	j	j	0.4418041	1	-35	-30	5	SE	45	(201, 201)	0.28	0.28	0.75
8	20	TRUE	j	j	0.0350234	1	-35	-34	1	NW	45	(201, 201)	0.28	0.28	0.75
8	20	TRUE	f	j	0.1761141	0	-35	-36	-1	NW	45	(201, 201)	0.28	0.28	0.75
8	20	TRUE	f	f	0.2272382	1	-35	-36	-1	SE	45	(201, 201)	0.28	0.28	0.75
8	20	TRUE	j	j	0.1251217	1	-35	-30	5	NW	45	(201, 201)	0.28	0.28	0.75
8	20	TRUE	f	f	0.2720886	1	-35	-40	-5	NW	45	(201, 201)	0.28	0.28	0.75
8	20	TRUE	f	f	0.2101098	1	-35	-36	-1	NW	45	(201, 201)	0.28	0.28	0.75
8	20	TRUE	j	j	0.1405426	1	-35	-30	5	NW	45	(201, 201)	0.28	0.28	0.75
8	20	TRUE	j	j	0.5327259	1	-35	-34	1	NW	45	(201, 201)	0.28	0.28	0.75
8	20	TRUE	f	j	0.1717046	0	-35	-36	-1	SE	45	(201, 201)	0.28	0.28	0.75
8	20	TRUE	j	j	0.2494566	1	-35	-30	5	NW	45	(201, 201)	0.28	0.28	0.75
8	20	TRUE	f	f	0.4410224	1	-35	-36	-1	NW	45	(201, 201)	0.28	0.28	0.75
8	20	TRUE	f	j	0.1570466	0	-35	-36	-1	SE	45	(201, 201)	0.28	0.28	0.75
8	20	TRUE	j	f	0.1081122	0	-35	-34	1	NW	45	(201, 201)	0.28	0.28	0.75
8	20	TRUE	f	f	0.2551916	1	-35	-36	-1	SE	45	(201, 201)	0.28	0.28	0.75
8	20	TRUE	j	j	0.3199415	1	-35	-34	1	NW	45	(201, 201)	0.28	0.28	0.75
8	20	TRUE	f	f	0.2367496	1	-35	-40	-5	SE	45	(201, 201)	0.28	0.28	0.75
8	20	TRUE	f	f	0.227974	1	-35	-40	-5	SE	45	(201, 201)	0.28	0.28	0.75
8	20	TRUE	f	f	0.2342526	1	-35	-40	-5	NW	45	(201, 201)	0.28	0.28	0.75
8	20	TRUE	f	f	0.2407005	1	-35	-36	-1	NW	45	(201, 201)	0.28	0.28	0.75
8	20	TRUE	f	f	0.5086328	1	-35	-40	-5	SE	45	(201, 201)	0.28	0.28	0.75
8	20	TRUE	j	j	0.1948366	1	-35	-34	1	NW	45	(201, 201)	0.28	0.28	0.75
8	20	TRUE	j	j	0.2025801	1	-35	-34	1	SE	45	(201, 201)	0.28	0.28	0.75
8	20	TRUE	j	j	0.2128796	1	-35	-30	5	SE	45	(201, 201)	0.28	0.28	0.75
8	20	TRUE	f	j	0.3245555	0	-35	-36	-1	SE	45	(201, 201)	0.28	0.28	0.75
8	20	TRUE	j	j	0.2167881	1	-35	-34	1	SE	45	(201, 201)	0.28	0.28	0.75
8	20	TRUE	f	j	0.2450393	0	-35	-36	-1	SE	45	(201, 201)	0.28	0.28	0.75
8	20	TRUE	j	j	0.2050272	1	-35	-30	5	SE	45	(201, 201)	0.28	0.28	0.75
8	20	TRUE	f	f	0.2100901	1	-35	-36	-1	NW	45	(201, 201)	0.28	0.28	0.75
8	20	TRUE	f	f	0.2172636	1	-35	-40	-5	SE	45	(201, 201)	0.28	0.28	0.75
8	20	TRUE	f	f	0.0096487	1	-35	-40	-5	SE	45	(201, 201)	0.28	0.28	0.75
8	20	TRUE	f	f	0.1761428	1	-35	-40	-5	NW	45	(201, 201)	0.28	0.28	0.75
8	20	TRUE	f	j	0.1865572	0	-35	-36	-1	NW	45	(201, 201)	0.28	0.28	0.75
8	20	TRUE	j	j	0.2140915	1	-35	-34	1	SE	45	(201, 201)	0.28	0.28	0.75
8	20	TRUE	j	j	0.4961937	1	-35	-34	1	SE	45	(201, 201)	0.28	0.28	0.75
8	20	TRUE	f	f	0.2047459	1	-35	-40	-5	SE	45	(201, 201)	0.28	0.28	0.75
8	20	TRUE	j	j	0.1847189	1	-35	-34	1	NW	45	(201, 201)	0.28	0.28	0.75
8	20	TRUE	j	j	0.1614842	1	-35	-34	1	SE	45	(201, 201)	0.28	0.28	0.75
8	20	TRUE	j	f	0.6769598	0	-35	-34	1	NW	45	(201, 201)	0.28	0.28	0.75
8	20	TRUE	j	j	0.1720945	1	-35	-34	1	SE	45	(201, 201)	0.28	0.28	0.75
8	20	TRUE	j	f	0.508528	0	-35	-34	1	SE	45	(201, 201)	0.28	0.28	0.75
8	20	TRUE	f	f	0.7188701	1	-35	-40	-5	NW	45	(201, 201)	0.28	0.28	0.75
8	20	TRUE	j	j	0.2458379	1	-35	-30	5	SE	45	(201, 201)	0.28	0.28	0.75
8	20	TRUE	f	f	0.2490452	1	-35	-40	-5	SE	45	(201, 201)	0.28	0.28	0.75
8	20	TRUE	j	j	0.2515323	1	-35	-34	1	NW	45	(201, 201)	0.28	0.28	0.75
8	20	TRUE	j	j	0.2270335	1	-35	-34	1	NW	45	(201, 201)	0.28	0.28	0.75
8	20	TRUE	f	j	0.1004104	0	-35	-36	-1	NW	45	(201, 201)	0.28	0.28	0.75
8	20	TRUE	f	f	0.0737229	1	-35	-36	-1	SE	45	(201, 201)	0.28	0.28	0.75
8	20	TRUE	j	j	0.6762915	1	-35	-30	5	NW	45	(201, 201)	0.28	0.28	0.75
8	20	TRUE	j	j	0.3108366	1	-35	-30	5	NW	45	(201, 201)	0.28	0.28	0.75
8	20	TRUE	j	j	0.5328969	1	-35	-30	5	SE	45	(201, 201)	0.28	0.28	0.75
8	20	TRUE	f	f	0.1947053	1	-35	-40	-5	NW	45	(201, 201)	0.28	0.28	0.75
8	20	TRUE	j	j	0.2263213	1	-35	-34	1	NW	45	(201, 201)	0.28	0.28	0.75
8	20	TRUE	j	f	0.340976	0	-35	-34	1	NW	45	(201, 201)	0.28	0.28	0.75
8	20	TRUE	f	f	0.1998397	1	-35	-40	-5	NW	45	(201, 201)	0.28	0.28	0.75
8	20	TRUE	f	f	0.234213	1	-35	-36	-1	NW	45	(201, 201)	0.28	0.28	0.75
8	20	TRUE	j	j	0.0357695	1	-35	-30	5	NW	45	(201, 201)	0.28	0.28	0.75
8	20	TRUE	j	f	0.2299608	0	-35	-34	1	NW	45	(201, 201)	0.28	0.28	0.75
8	20	TRUE	f	f	1.1138984	1	-35	-40	-5	SE	45	(201, 201)	0.28	0.28	0.75
8	20	TRUE	f	f	0.3814907	1	-35	-40	-5	NW	45	(201, 201)	0.28	0.28	0.75
8	20	TRUE	f	f	0.3882593	1	-35	-36	-1	SE	45	(201, 201)	0.28	0.28	0.75
8	20	TRUE	f	f	0.2488719	1	-35	-40	-5	NW	45	(201, 201)	0.28	0.28	0.75
8	20	TRUE	f	f	0.2209912	1	-35	-36	-1	SE	45	(201, 201)	0.28	0.28	0.75
8	20	TRUE	j	j	0.2004594	1	-35	-30	5	NW	45	(201, 201)	0.28	0.28	0.75
8	20	TRUE	j	j	0.2420352	1	-35	-30	5	NW	45	(201, 201)	0.28	0.28	0.75
8	20	TRUE	f	f	0.2698251	1	-35	-40	-5	SE	45	(201, 201)	0.28	0.28	0.75
8	20	TRUE	j	j	0.2496502	1	-35	-30	5	SE	45	(201, 201)	0.28	0.28	0.75
8	20	TRUE	f	f	0.2771234	1	-35	-40	-5	NW	45	(201, 201)	0.28	0.28	0.75
8	20	TRUE	j	j	0.2343549	1	-35	-30	5	SE	45	(201, 201)	0.28	0.28	0.75
8	20	TRUE	j	j	0.478022	1	-35	-30	5	NW	45	(201, 201)	0.28	0.28	0.75
8	20	TRUE	j	j	0.4906282	1	-35	-30	5	SE	45	(201, 201)	0.28	0.28	0.75
8	20	TRUE	j	j	0.4366703	1	-35	-34	1	NW	45	(201, 201)	0.28	0.28	0.75
8	20	TRUE	j	j	0.3082205	1	-35	-30	5	NW	45	(201, 201)	0.28	0.28	0.75
8	20	TRUE	j	j	0.1968255	1	-35	-34	1	SE	45	(201, 201)	0.28	0.28	0.75
8	20	TRUE	j	j	0.2229304	1	-35	-34	1	SE	45	(201, 201)	0.28	0.28	0.75
8	20	TRUE	f	f	0.6336318	1	-35	-40	-5	SE	45	(201, 201)	0.28	0.28	0.75
8	20	TRUE	f	f	0.3616243	1	-35	-40	-5	NW	45	(201, 201)	0.28	0.28	0.75
8	20	TRUE	j	j	0.5755789	1	-35	-34	1	SE	45	(201, 201)	0.28	0.28	0.75
8	20	TRUE	f	f	0.5954945	1	-35	-40	-5	SE	45	(201, 201)	0.28	0.28	0.75
8	20	TRUE	f	f	0.456214	1	-35	-40	-5	SE	45	(201, 201)	0.28	0.28	0.75
8	20	TRUE	j	j	0.2213376	1	-35	-34	1	NW	45	(201, 201)	0.28	0.28	0.75
8	20	TRUE	f	f	0.31894	1	-35	-40	-5	SE	45	(201, 201)	0.28	0.28	0.75
8	20	TRUE	f	f	0.5782865	1	-35	-40	-5	SE	45	(201, 201)	0.28	0.28	0.75
8	20	TRUE	f	j	0.3346234	0	-35	-36	-1	SE	45	(201, 201)	0.28	0.28	0.75
8	20	TRUE	f	f	0.4693667	1	-35	-40	-5	SE	45	(201, 201)	0.28	0.28	0.75
8	20	TRUE	f	j	0.23319	0	-35	-36	-1	SE	45	(201, 201)	0.28	0.28	0.75
8	20	TRUE	j	j	0.282203	1	-35	-30	5	NW	45	(201, 201)	0.28	0.28	0.75
8	20	TRUE	f	f	0.1283256	1	-35	-40	-5	SE	45	(201, 201)	0.28	0.28	0.75
8	20	TRUE	f	f	0.5509332	1	-35	-40	-5	SE	45	(201, 201)	0.28	0.28	0.75
8	20	TRUE	f	f	0.6268177	1	-35	-40	-5	SE	45	(201, 201)	0.28	0.28	0.75
8	20	TRUE	j	j	0.8219258	1	-35	-34	1	SE	45	(201, 201)	0.28	0.28	0.75
8	20	TRUE	j	j	0.2507872	1	-35	-30	5	NW	45	(201, 201)	0.28	0.28	0.75
8	20	TRUE	f	f	0.5207789	1	-35	-40	-5	NW	45	(201, 201)	0.28	0.28	0.75
8	20	TRUE	j	f	0.2114745	0	-35	-34	1	NW	45	(201, 201)	0.28	0.28	0.75
8	20	TRUE	f	f	0.2259479	1	-35	-36	-1	NW	45	(201, 201)	0.28	0.28	0.75
8	20	TRUE	j	j	0.4988682	1	-35	-30	5	SE	45	(201, 201)	0.28	0.28	0.75
8	20	TRUE	f	f	0.3274123	1	-35	-40	-5	NW	45	(201, 201)	0.28	0.28	0.75
8	20	TRUE	f	f	0.3238103	1	-35	-36	-1	SE	45	(201, 201)	0.28	0.28	0.75
8	20	TRUE	j	f	1.9604586	0	-35	-34	1	NW	45	(201, 201)	0.28	0.28	0.75
8	20	TRUE	j	j	0.7905645	1	-35	-30	5	NW	45	(201, 201)	0.28	0.28	0.75
8	20	TRUE	j	j	0.2437566	1	-35	-30	5	SE	45	(201, 201)	0.28	0.28	0.75
8	20	TRUE	j	j	0.3122125	1	-35	-34	1	SE	45	(201, 201)	0.28	0.28	0.75
8	20	TRUE	j	f	0.2860346	0	-35	-34	1	NW	45	(201, 201)	0.28	0.28	0.75
8	20	TRUE	f	f	0.2878183	1	-35	-36	-1	SE	45	(201, 201)	0.28	0.28	0.75
8	20	TRUE	f	f	0.4293876	1	-35	-40	-5	SE	45	(201, 201)	0.28	0.28	0.75
8	20	TRUE	j	j	0.3155462	1	-35	-30	5	SE	45	(201, 201)	0.28	0.28	0.75
8	20	TRUE	f	f	0.2898351	1	-35	-36	-1	NW	45	(201, 201)	0.28	0.28	0.75
8	20	TRUE	j	j	0.5941465	1	-35	-30	5	SE	45	(201, 201)	0.28	0.28	0.75
8	20	TRUE	f	f	0.3500405	1	-35	-40	-5	SE	45	(201, 201)	0.28	0.28	0.75
8	20	TRUE	j	j	0.2323201	1	-35	-34	1	NW	45	(201, 201)	0.28	0.28	0.75
8	20	TRUE	j	j	0.8167237	1	-35	-30	5	NW	45	(201, 201)	0.28	0.28	0.75
8	20	TRUE	j	j	0.2197805	1	-35	-30	5	SE	45	(201, 201)	0.28	0.28	0.75
8	20	TRUE	j	j	0.1795509	1	-35	-34	1	NW	45	(201, 201)	0.28	0.28	0.75
8	20	TRUE	f	f	0.2695959	1	-35	-40	-5	SE	45	(201, 201)	0.28	0.28	0.75
8	20	TRUE	f	f	0.1222112	1	-35	-36	-1	SE	45	(201, 201)	0.28	0.28	0.75
8	20	TRUE	f	f	0.1154112	1	-35	-40	-5	NW	45	(201, 201)	0.28	0.28	0.75
8	20	TRUE	f	f	0.2761558	1	-35	-40	-5	NW	45	(201, 201)	0.28	0.28	0.75
8	20	TRUE	j	j	0.0356469	1	-35	-34	1	NW	45	(201, 201)	0.28	0.28	0.75
8	20	TRUE	j	f	0.3050558	0	-35	-34	1	NW	45	(201, 201)	0.28	0.28	0.75
8	20	TRUE	f	f	0.5723384	1	-35	-36	-1	NW	45	(201, 201)	0.28	0.28	0.75
8	20	TRUE	f	f	0.4253509	1	-35	-36	-1	NW	45	(201, 201)	0.28	0.28	0.75
8	20	TRUE	j	j	0.3463038	1	-35	-30	5	NW	45	(201, 201)	0.28	0.28	0.75
8	20	TRUE	f	j	1.792719	0	-35	-36	-1	SE	45	(201, 201)	0.28	0.28	0.75
8	20	TRUE	j	j	1.0630693	1	-35	-30	5	SE	45	(201, 201)	0.28	0.28	0.75
8	20	TRUE	f	f	1.1921971	1	-35	-40	-5	SE	45	(201, 201)	0.28	0.28	0.75
8	20	TRUE	f	f	0.0286569	1	-35	-36	-1	SE	45	(201, 201)	0.28	0.28	0.75
8	20	TRUE	f	f	0.2583481	1	-35	-40	-5	SE	45	(201, 201)	0.28	0.28	0.75
8	20	TRUE	j	j	0.0079761	1	-35	-30	5	NW	45	(201, 201)	0.28	0.28	0.75
8	20	TRUE	f	f	0.2281371	1	-35	-36	-1	NW	45	(201, 201)	0.28	0.28	0.75
8	20	TRUE	f	f	0.3189105	1	-35	-40	-5	NW	45	(201, 201)	0.28	0.28	0.75
8	20	TRUE	j	j	0.268427	1	-35	-34	1	SE	45	(201, 201)	0.28	0.28	0.75
8	20	TRUE	f	f	0.9838635	1	-35	-40	-5	NW	45	(201, 201)	0.28	0.28	0.75
8	20	TRUE	j	j	0.228143	1	-35	-34	1	SE	45	(201, 201)	0.28	0.28	0.75
8	20	TRUE	j	j	0.2292777	1	-35	-34	1	NW	45	(201, 201)	0.28	0.28	0.75
8	20	TRUE	f	f	0.2414716	1	-35	-40	-5	NW	45	(201, 201)	0.28	0.28	0.75
8	20	TRUE	j	j	0.2341893	1	-35	-30	5	NW	45	(201, 201)	0.28	0.28	0.75
8	20	TRUE	f	f	0.5025411	1	-35	-40	-5	NW	45	(201, 201)	0.28	0.28	0.75
8	20	TRUE	j	j	0.5054606	1	-35	-34	1	NW	45	(201, 201)	0.28	0.28	0.75
