# Supplementary material for: The curriculum effect in visual learning: The role of readout dimensionality
Source: PLoS Comput Biol. 2026 Jul 24;22(7):e1014553. doi: 10.1371/journal.pcbi.1014553 (PMC13432104; doi:10.1371/journal.pcbi.1014553)
Supplement: S1 Data — (ZIP) [file pcbi.1014553.s009.zip › Data_Final_for_Repository/Shuffled_subjects/Additional_15/Subject008/20250606_Subject008_SHUFFLED_Day_5.csv]

Participant ID	Age	Train	Correct Response	Response	Response time (s)	Correct	Reference Angle (deg)	Orientation (deg)	Angle Separation (deg)	Corner	Viewing Distance (cm)	Stimulus Size (px)	Fixation Time	Probe Time	Cue Time
8	20	FALSE	f	j	1.7077366	0	55	54	-1	NE	45	(201, 201)	0.28	0.28	0.75
8	20	FALSE	f	j	0.1688815	0	55	54	-1	NE	45	(201, 201)	0.28	0.28	0.75
8	20	FALSE	f	j	0.3433814	0	55	54	-1	SW	45	(201, 201)	0.28	0.28	0.75
8	20	FALSE	f	j	0.3472246	0	55	54	-1	SW	45	(201, 201)	0.28	0.28	0.75
8	20	FALSE	f	j	0.2194331	0	55	54	-1	NE	45	(201, 201)	0.28	0.28	0.75
8	20	FALSE	j	j	0.2840777	1	55	56	1	SW	45	(201, 201)	0.28	0.28	0.75
8	20	FALSE	j	f	0.2440132	0	55	56	1	SW	45	(201, 201)	0.28	0.28	0.75
8	20	FALSE	j	f	0.2004844	0	55	56	1	SW	45	(201, 201)	0.28	0.28	0.75
8	20	FALSE	j	j	0.2868646	1	55	56	1	NE	45	(201, 201)	0.28	0.28	0.75
8	20	FALSE	j	j	0.1910343	1	55	56	1	NE	45	(201, 201)	0.28	0.28	0.75
8	20	FALSE	f	f	0.2376003	1	55	54	-1	NE	45	(201, 201)	0.28	0.28	0.75
8	20	FALSE	j	j	0.1895433	1	55	56	1	SW	45	(201, 201)	0.28	0.28	0.75
8	20	FALSE	j	j	0.187033	1	55	56	1	SW	45	(201, 201)	0.28	0.28	0.75
8	20	FALSE	f	f	0.1902305	1	55	54	-1	SW	45	(201, 201)	0.28	0.28	0.75
8	20	FALSE	f	f	0.2111379	1	55	54	-1	NE	45	(201, 201)	0.28	0.28	0.75
8	20	FALSE	j	j	0.1797301	1	55	56	1	SW	45	(201, 201)	0.28	0.28	0.75
8	20	FALSE	f	f	0.1189418	1	55	54	-1	NE	45	(201, 201)	0.28	0.28	0.75
8	20	FALSE	f	f	0.2038319	1	55	54	-1	NE	45	(201, 201)	0.28	0.28	0.75
8	20	FALSE	j	f	0.1943643	0	55	56	1	NE	45	(201, 201)	0.28	0.28	0.75
8	20	FALSE	f	f	0.1687924	1	55	54	-1	SW	45	(201, 201)	0.28	0.28	0.75
8	20	FALSE	j	j	0.2267841	1	55	56	1	NE	45	(201, 201)	0.28	0.28	0.75
8	20	FALSE	f	f	0.185932	1	55	54	-1	NE	45	(201, 201)	0.28	0.28	0.75
8	20	FALSE	f	f	0.1774801	1	55	54	-1	NE	45	(201, 201)	0.28	0.28	0.75
8	20	FALSE	f	f	0.5718263	1	55	54	-1	NE	45	(201, 201)	0.28	0.28	0.75
8	20	FALSE	f	f	0.1656461	1	55	54	-1	SW	45	(201, 201)	0.28	0.28	0.75
8	20	FALSE	f	j	0.2036259	0	55	54	-1	NE	45	(201, 201)	0.28	0.28	0.75
8	20	FALSE	f	j	0.2130034	0	55	54	-1	SW	45	(201, 201)	0.28	0.28	0.75
8	20	FALSE	j	j	0.2293814	1	55	56	1	NE	45	(201, 201)	0.28	0.28	0.75
8	20	FALSE	f	j	0.3236282	0	55	54	-1	SW	45	(201, 201)	0.28	0.28	0.75
8	20	FALSE	j	f	0.2152449	0	55	56	1	SW	45	(201, 201)	0.28	0.28	0.75
8	20	FALSE	f	f	0.2011739	1	55	54	-1	NE	45	(201, 201)	0.28	0.28	0.75
8	20	FALSE	f	f	0.2030942	1	55	54	-1	NE	45	(201, 201)	0.28	0.28	0.75
8	20	FALSE	f	f	0.203237	1	55	54	-1	SW	45	(201, 201)	0.28	0.28	0.75
8	20	FALSE	j	j	0.3407573	1	55	56	1	SW	45	(201, 201)	0.28	0.28	0.75
8	20	FALSE	f	f	0.9471964	1	55	54	-1	SW	45	(201, 201)	0.28	0.28	0.75
8	20	FALSE	j	f	0.2133281	0	55	56	1	SW	45	(201, 201)	0.28	0.28	0.75
8	20	FALSE	f	f	0.1850487	1	55	54	-1	SW	45	(201, 201)	0.28	0.28	0.75
8	20	FALSE	j	f	0.20661	0	55	56	1	SW	45	(201, 201)	0.28	0.28	0.75
8	20	FALSE	f	f	0.3973301	1	55	54	-1	SW	45	(201, 201)	0.28	0.28	0.75
8	20	FALSE	j	j	0.1350029	1	55	56	1	NE	45	(201, 201)	0.28	0.28	0.75
8	20	FALSE	j	j	0.259837	1	55	56	1	SW	45	(201, 201)	0.28	0.28	0.75
8	20	FALSE	j	j	0.2287463	1	55	56	1	NE	45	(201, 201)	0.28	0.28	0.75
8	20	FALSE	f	f	0.1690533	1	55	54	-1	NE	45	(201, 201)	0.28	0.28	0.75
8	20	FALSE	f	f	0.1784427	1	55	54	-1	NE	45	(201, 201)	0.28	0.28	0.75
8	20	FALSE	f	f	0.1940434	1	55	54	-1	NE	45	(201, 201)	0.28	0.28	0.75
8	20	FALSE	f	j	0.1753862	0	55	54	-1	SW	45	(201, 201)	0.28	0.28	0.75
8	20	FALSE	j	f	0.5847206	0	55	56	1	SW	45	(201, 201)	0.28	0.28	0.75
8	20	FALSE	j	f	0.18515	0	55	56	1	NE	45	(201, 201)	0.28	0.28	0.75
8	20	FALSE	j	j	0.1888067	1	55	56	1	NE	45	(201, 201)	0.28	0.28	0.75
8	20	FALSE	j	j	0.1958022	1	55	56	1	SW	45	(201, 201)	0.28	0.28	0.75
8	20	FALSE	f	f	0.1973276	1	55	54	-1	NE	45	(201, 201)	0.28	0.28	0.75
8	20	FALSE	f	f	0.1435277	1	55	54	-1	SW	45	(201, 201)	0.28	0.28	0.75
8	20	FALSE	f	f	0.1897584	1	55	54	-1	SW	45	(201, 201)	0.28	0.28	0.75
8	20	FALSE	j	f	0.06628	0	55	56	1	NE	45	(201, 201)	0.28	0.28	0.75
8	20	FALSE	f	f	0.4496592	1	55	54	-1	NE	45	(201, 201)	0.28	0.28	0.75
8	20	FALSE	f	j	0.0870257	0	55	54	-1	SW	45	(201, 201)	0.28	0.28	0.75
8	20	FALSE	f	f	0.157056	1	55	54	-1	NE	45	(201, 201)	0.28	0.28	0.75
8	20	FALSE	j	j	0.1890555	1	55	56	1	SW	45	(201, 201)	0.28	0.28	0.75
8	20	FALSE	f	f	0.2396998	1	55	54	-1	SW	45	(201, 201)	0.28	0.28	0.75
8	20	FALSE	f	f	0.2139795	1	55	54	-1	NE	45	(201, 201)	0.28	0.28	0.75
8	20	FALSE	j	j	0.2187991	1	55	56	1	NE	45	(201, 201)	0.28	0.28	0.75
8	20	FALSE	f	f	0.1889971	1	55	54	-1	SW	45	(201, 201)	0.28	0.28	0.75
8	20	FALSE	f	f	3.5163846	1	55	54	-1	SW	45	(201, 201)	0.28	0.28	0.75
8	20	FALSE	j	f	0.2111454	0	55	56	1	NE	45	(201, 201)	0.28	0.28	0.75
8	20	FALSE	j	j	0.2819634	1	55	56	1	SW	45	(201, 201)	0.28	0.28	0.75
8	20	FALSE	j	f	0.1975064	0	55	56	1	SW	45	(201, 201)	0.28	0.28	0.75
8	20	FALSE	f	j	0.0914749	0	55	54	-1	SW	45	(201, 201)	0.28	0.28	0.75
8	20	FALSE	f	f	0.1938359	1	55	54	-1	NE	45	(201, 201)	0.28	0.28	0.75
8	20	FALSE	j	j	0.182916	1	55	56	1	NE	45	(201, 201)	0.28	0.28	0.75
8	20	FALSE	j	j	0.1469978	1	55	56	1	NE	45	(201, 201)	0.28	0.28	0.75
8	20	FALSE	j	f	0.1899554	0	55	56	1	NE	45	(201, 201)	0.28	0.28	0.75
8	20	FALSE	j	f	0.1464196	0	55	56	1	NE	45	(201, 201)	0.28	0.28	0.75
8	20	FALSE	j	f	0.1528015	0	55	56	1	NE	45	(201, 201)	0.28	0.28	0.75
8	20	FALSE	f	f	0.1716702	1	55	54	-1	SW	45	(201, 201)	0.28	0.28	0.75
8	20	FALSE	j	j	0.1529276	1	55	56	1	SW	45	(201, 201)	0.28	0.28	0.75
8	20	FALSE	j	f	0.3518068	0	55	56	1	SW	45	(201, 201)	0.28	0.28	0.75
8	20	FALSE	f	f	0.169087	1	55	54	-1	NE	45	(201, 201)	0.28	0.28	0.75
8	20	FALSE	f	f	0.0614741	1	55	54	-1	NE	45	(201, 201)	0.28	0.28	0.75
8	20	FALSE	j	j	0.1695523	1	55	56	1	NE	45	(201, 201)	0.28	0.28	0.75
8	20	FALSE	f	f	0.1927969	1	55	54	-1	NE	45	(201, 201)	0.28	0.28	0.75
8	20	FALSE	j	j	0.4200246	1	55	56	1	NE	45	(201, 201)	0.28	0.28	0.75
8	20	FALSE	f	f	0.260086	1	55	54	-1	NE	45	(201, 201)	0.28	0.28	0.75
8	20	FALSE	j	j	0.2081431	1	55	56	1	NE	45	(201, 201)	0.28	0.28	0.75
8	20	FALSE	j	j	0.2583199	1	55	56	1	NE	45	(201, 201)	0.28	0.28	0.75
8	20	FALSE	f	f	0.3442646	1	55	54	-1	NE	45	(201, 201)	0.28	0.28	0.75
8	20	FALSE	j	j	0.6974075	1	55	56	1	SW	45	(201, 201)	0.28	0.28	0.75
8	20	FALSE	j	j	0.2175335	1	55	56	1	NE	45	(201, 201)	0.28	0.28	0.75
8	20	FALSE	f	f	0.181464	1	55	54	-1	NE	45	(201, 201)	0.28	0.28	0.75
8	20	FALSE	f	f	0.191066	1	55	54	-1	NE	45	(201, 201)	0.28	0.28	0.75
8	20	FALSE	j	j	0.9340375	1	55	56	1	SW	45	(201, 201)	0.28	0.28	0.75
8	20	FALSE	f	f	1.1231553	1	55	54	-1	SW	45	(201, 201)	0.28	0.28	0.75
8	20	FALSE	j	f	0.0970132	0	55	56	1	SW	45	(201, 201)	0.28	0.28	0.75
8	20	FALSE	j	j	0.1819937	1	55	56	1	NE	45	(201, 201)	0.28	0.28	0.75
8	20	FALSE	j	j	0.7640518	1	55	56	1	SW	45	(201, 201)	0.28	0.28	0.75
8	20	FALSE	f	f	0.0372042	1	55	54	-1	SW	45	(201, 201)	0.28	0.28	0.75
8	20	FALSE	f	f	0.2208276	1	55	54	-1	NE	45	(201, 201)	0.28	0.28	0.75
8	20	FALSE	f	f	0.2444801	1	55	54	-1	NE	45	(201, 201)	0.28	0.28	0.75
8	20	FALSE	f	f	0.1491459	1	55	54	-1	NE	45	(201, 201)	0.28	0.28	0.75
8	20	FALSE	f	f	0.2071077	1	55	54	-1	SW	45	(201, 201)	0.28	0.28	0.75
8	20	FALSE	j	j	0.196594	1	55	56	1	NE	45	(201, 201)	0.28	0.28	0.75
8	20	FALSE	j	j	0.3299878	1	55	56	1	SW	45	(201, 201)	0.28	0.28	0.75
8	20	FALSE	f	f	0.2904954	1	55	54	-1	SW	45	(201, 201)	0.28	0.28	0.75
8	20	FALSE	f	f	0.1800743	1	55	54	-1	SW	45	(201, 201)	0.28	0.28	0.75
8	20	FALSE	f	f	0.1750561	1	55	54	-1	SW	45	(201, 201)	0.28	0.28	0.75
8	20	FALSE	f	f	0.0527464	1	55	54	-1	SW	45	(201, 201)	0.28	0.28	0.75
8	20	FALSE	f	f	0.3245341	1	55	54	-1	NE	45	(201, 201)	0.28	0.28	0.75
8	20	FALSE	j	j	0.0763162	1	55	56	1	SW	45	(201, 201)	0.28	0.28	0.75
8	20	FALSE	j	j	0.1704701	1	55	56	1	SW	45	(201, 201)	0.28	0.28	0.75
8	20	FALSE	j	f	0.0450306	0	55	56	1	NE	45	(201, 201)	0.28	0.28	0.75
8	20	FALSE	j	j	0.165965	1	55	56	1	NE	45	(201, 201)	0.28	0.28	0.75
8	20	FALSE	j	f	0.2009684	0	55	56	1	SW	45	(201, 201)	0.28	0.28	0.75
8	20	FALSE	j	f	0.3653284	0	55	56	1	NE	45	(201, 201)	0.28	0.28	0.75
8	20	FALSE	j	f	0.2169441	0	55	56	1	SW	45	(201, 201)	0.28	0.28	0.75
8	20	FALSE	f	f	0.2210823	1	55	54	-1	SW	45	(201, 201)	0.28	0.28	0.75
8	20	FALSE	j	f	0.2652635	0	55	56	1	NE	45	(201, 201)	0.28	0.28	0.75
8	20	FALSE	f	f	0.1524158	1	55	54	-1	NE	45	(201, 201)	0.28	0.28	0.75
8	20	FALSE	f	f	0.1906439	1	55	54	-1	NE	45	(201, 201)	0.28	0.28	0.75
8	20	FALSE	f	f	0.2443352	1	55	54	-1	NE	45	(201, 201)	0.28	0.28	0.75
8	20	FALSE	f	f	0.1230174	1	55	54	-1	NE	45	(201, 201)	0.28	0.28	0.75
8	20	FALSE	j	f	0.4052976	0	55	56	1	NE	45	(201, 201)	0.28	0.28	0.75
8	20	FALSE	f	f	0.2064061	1	55	54	-1	SW	45	(201, 201)	0.28	0.28	0.75
8	20	FALSE	j	f	0.4662449	0	55	56	1	NE	45	(201, 201)	0.28	0.28	0.75
8	20	FALSE	f	f	0.4270889	1	55	54	-1	NE	45	(201, 201)	0.28	0.28	0.75
8	20	FALSE	j	j	0.056296	1	55	56	1	SW	45	(201, 201)	0.28	0.28	0.75
8	20	FALSE	f	f	0.0229379	1	55	54	-1	NE	45	(201, 201)	0.28	0.28	0.75
8	20	FALSE	j	j	0.085384	1	55	56	1	SW	45	(201, 201)	0.28	0.28	0.75
8	20	FALSE	f	f	0.4348788	1	55	54	-1	NE	45	(201, 201)	0.28	0.28	0.75
8	20	FALSE	j	j	0.1898368	1	55	56	1	SW	45	(201, 201)	0.28	0.28	0.75
8	20	FALSE	j	j	0.1520542	1	55	56	1	SW	45	(201, 201)	0.28	0.28	0.75
8	20	FALSE	j	f	0.1033189	0	55	56	1	NE	45	(201, 201)	0.28	0.28	0.75
8	20	FALSE	f	j	0.6637968	0	55	54	-1	SW	45	(201, 201)	0.28	0.28	0.75
8	20	FALSE	f	f	0.1241524	1	55	54	-1	SW	45	(201, 201)	0.28	0.28	0.75
8	20	FALSE	j	j	0.2203037	1	55	56	1	NE	45	(201, 201)	0.28	0.28	0.75
8	20	FALSE	j	j	0.1740088	1	55	56	1	NE	45	(201, 201)	0.28	0.28	0.75
8	20	FALSE	j	j	0.040174	1	55	56	1	SW	45	(201, 201)	0.28	0.28	0.75
8	20	FALSE	j	f	0.0208921	0	55	56	1	NE	45	(201, 201)	0.28	0.28	0.75
8	20	FALSE	f	f	0.4169422	1	55	54	-1	NE	45	(201, 201)	0.28	0.28	0.75
8	20	FALSE	f	f	0.1225632	1	55	54	-1	SW	45	(201, 201)	0.28	0.28	0.75
8	20	FALSE	f	f	0.1609163	1	55	54	-1	NE	45	(201, 201)	0.28	0.28	0.75
8	20	FALSE	j	f	0.1675393	0	55	56	1	NE	45	(201, 201)	0.28	0.28	0.75
8	20	FALSE	j	f	0.2480261	0	55	56	1	SW	45	(201, 201)	0.28	0.28	0.75
8	20	FALSE	f	j	0.0268437	0	55	54	-1	SW	45	(201, 201)	0.28	0.28	0.75
8	20	FALSE	f	f	0.089399	1	55	54	-1	SW	45	(201, 201)	0.28	0.28	0.75
8	20	FALSE	j	f	0.2043942	0	55	56	1	NE	45	(201, 201)	0.28	0.28	0.75
8	20	FALSE	f	f	0.2026543	1	55	54	-1	SW	45	(201, 201)	0.28	0.28	0.75
8	20	FALSE	f	f	0.1112382	1	55	54	-1	SW	45	(201, 201)	0.28	0.28	0.75
8	20	FALSE	f	f	0.1938285	1	55	54	-1	NE	45	(201, 201)	0.28	0.28	0.75
8	20	FALSE	f	f	0.1980541	1	55	54	-1	NE	45	(201, 201)	0.28	0.28	0.75
8	20	FALSE	f	f	0.1980834	1	55	54	-1	NE	45	(201, 201)	0.28	0.28	0.75
8	20	FALSE	j	f	0.2259934	0	55	56	1	SW	45	(201, 201)	0.28	0.28	0.75
8	20	FALSE	j	f	0.2504554	0	55	56	1	NE	45	(201, 201)	0.28	0.28	0.75
8	20	FALSE	j	j	0.0554099	1	55	56	1	NE	45	(201, 201)	0.28	0.28	0.75
8	20	FALSE	j	j	0.0691462	1	55	56	1	NE	45	(201, 201)	0.28	0.28	0.75
8	20	FALSE	f	j	0.2228449	0	55	54	-1	SW	45	(201, 201)	0.28	0.28	0.75
8	20	FALSE	j	f	0.3376706	0	55	56	1	SW	45	(201, 201)	0.28	0.28	0.75
8	20	FALSE	j	f	0.1328208	0	55	56	1	SW	45	(201, 201)	0.28	0.28	0.75
8	20	FALSE	j	j	0.1523893	1	55	56	1	SW	45	(201, 201)	0.28	0.28	0.75
8	20	FALSE	j	f	0.2335321	0	55	56	1	NE	45	(201, 201)	0.28	0.28	0.75
8	20	FALSE	f	f	0.0912384	1	55	54	-1	NE	45	(201, 201)	0.28	0.28	0.75
8	20	FALSE	f	f	0.1914002	1	55	54	-1	SW	45	(201, 201)	0.28	0.28	0.75
8	20	FALSE	f	f	0.2303122	1	55	54	-1	NE	45	(201, 201)	0.28	0.28	0.75
8	20	FALSE	j	f	0.1797279	0	55	56	1	NE	45	(201, 201)	0.28	0.28	0.75
8	20	FALSE	j	f	0.1378783	0	55	56	1	SW	45	(201, 201)	0.28	0.28	0.75
8	20	FALSE	f	f	0.2842887	1	55	54	-1	NE	45	(201, 201)	0.28	0.28	0.75
8	20	FALSE	j	j	0.4486369	1	55	56	1	SW	45	(201, 201)	0.28	0.28	0.75
8	20	FALSE	j	f	0.1343847	0	55	56	1	NE	45	(201, 201)	0.28	0.28	0.75
8	20	FALSE	f	f	1.621088	1	55	54	-1	NE	45	(201, 201)	0.28	0.28	0.75
8	20	FALSE	j	j	0.6655519	1	55	56	1	NE	45	(201, 201)	0.28	0.28	0.75
8	20	FALSE	j	j	0.3727339	1	55	56	1	NE	45	(201, 201)	0.28	0.28	0.75
8	20	FALSE	f	j	0.216528	0	55	54	-1	NE	45	(201, 201)	0.28	0.28	0.75
8	20	FALSE	j	j	0.249311	1	55	56	1	SW	45	(201, 201)	0.28	0.28	0.75
8	20	FALSE	j	j	0.3623437	1	55	56	1	SW	45	(201, 201)	0.28	0.28	0.75
8	20	FALSE	j	f	0.2442484	0	55	56	1	SW	45	(201, 201)	0.28	0.28	0.75
8	20	FALSE	j	f	0.2753242	0	55	56	1	NE	45	(201, 201)	0.28	0.28	0.75
8	20	FALSE	f	f	0.268604	1	55	54	-1	NE	45	(201, 201)	0.28	0.28	0.75
8	20	FALSE	f	f	0.1703235	1	55	54	-1	NE	45	(201, 201)	0.28	0.28	0.75
8	20	FALSE	j	f	0.2178118	0	55	56	1	NE	45	(201, 201)	0.28	0.28	0.75
8	20	FALSE	f	f	0.0855447	1	55	54	-1	NE	45	(201, 201)	0.28	0.28	0.75
8	20	FALSE	f	f	0.1970888	1	55	54	-1	SW	45	(201, 201)	0.28	0.28	0.75
8	20	FALSE	j	f	0.2789228	0	55	56	1	NE	45	(201, 201)	0.28	0.28	0.75
8	20	FALSE	f	f	0.2877704	1	55	54	-1	NE	45	(201, 201)	0.28	0.28	0.75
8	20	FALSE	j	j	0.1570411	1	55	56	1	NE	45	(201, 201)	0.28	0.28	0.75
8	20	FALSE	j	j	0.2407436	1	55	56	1	SW	45	(201, 201)	0.28	0.28	0.75
8	20	FALSE	j	f	0.1434056	0	55	56	1	NE	45	(201, 201)	0.28	0.28	0.75
8	20	FALSE	f	j	0.6974488	0	55	54	-1	SW	45	(201, 201)	0.28	0.28	0.75
8	20	FALSE	j	f	0.2692512	0	55	56	1	NE	45	(201, 201)	0.28	0.28	0.75
8	20	FALSE	j	f	0.139872	0	55	56	1	NE	45	(201, 201)	0.28	0.28	0.75
8	20	FALSE	f	j	0.0462738	0	55	54	-1	NE	45	(201, 201)	0.28	0.28	0.75
8	20	FALSE	j	f	0.1808224	0	55	56	1	NE	45	(201, 201)	0.28	0.28	0.75
8	20	FALSE	j	f	0.0330523	0	55	56	1	NE	45	(201, 201)	0.28	0.28	0.75
8	20	FALSE	f	f	0.0639695	1	55	54	-1	NE	45	(201, 201)	0.28	0.28	0.75
8	20	FALSE	j	j	0.1251585	1	55	56	1	SW	45	(201, 201)	0.28	0.28	0.75
8	20	FALSE	j	j	0.295565	1	55	56	1	NE	45	(201, 201)	0.28	0.28	0.75
8	20	FALSE	j	f	0.4322161	0	55	56	1	NE	45	(201, 201)	0.28	0.28	0.75
8	20	FALSE	j	f	0.1598119	0	55	56	1	SW	45	(201, 201)	0.28	0.28	0.75
8	20	FALSE	j	j	0.4758346	1	55	56	1	SW	45	(201, 201)	0.28	0.28	0.75
8	20	FALSE	f	f	0.2858987	1	55	54	-1	NE	45	(201, 201)	0.28	0.28	0.75
8	20	FALSE	f	f	0.0132942	1	55	54	-1	SW	45	(201, 201)	0.28	0.28	0.75
8	20	FALSE	j	j	0.12792	1	55	56	1	SW	45	(201, 201)	0.28	0.28	0.75
8	20	FALSE	f	f	0.1199015	1	55	54	-1	NE	45	(201, 201)	0.28	0.28	0.75
8	20	FALSE	j	f	0.0826619	0	55	56	1	SW	45	(201, 201)	0.28	0.28	0.75
8	20	FALSE	j	f	0.0846785	0	55	56	1	SW	45	(201, 201)	0.28	0.28	0.75
8	20	FALSE	f	f	0.0429918	1	55	54	-1	NE	45	(201, 201)	0.28	0.28	0.75
8	20	FALSE	j	f	0.4251836	0	55	56	1	SW	45	(201, 201)	0.28	0.28	0.75
8	20	FALSE	j	f	0.1661314	0	55	56	1	SW	45	(201, 201)	0.28	0.28	0.75
8	20	FALSE	f	f	0.3261801	1	55	54	-1	NE	45	(201, 201)	0.28	0.28	0.75
8	20	FALSE	f	j	0.0591445	0	55	54	-1	NE	45	(201, 201)	0.28	0.28	0.75
8	20	FALSE	j	j	0.1748853	1	55	56	1	NE	45	(201, 201)	0.28	0.28	0.75
8	20	FALSE	f	f	0.0435426	1	55	54	-1	SW	45	(201, 201)	0.28	0.28	0.75
8	20	FALSE	j	j	0.359064	1	55	56	1	NE	45	(201, 201)	0.28	0.28	0.75
8	20	FALSE	j	f	0.5693908	0	55	56	1	NE	45	(201, 201)	0.28	0.28	0.75
8	20	FALSE	j	j	0.0020483	1	55	56	1	SW	45	(201, 201)	0.28	0.28	0.75
8	20	FALSE	f	j	0.1763046	0	55	54	-1	NE	45	(201, 201)	0.28	0.28	0.75
8	20	FALSE	j	f	0.1469969	0	55	56	1	SW	45	(201, 201)	0.28	0.28	0.75
8	20	FALSE	j	f	0.2625753	0	55	56	1	NE	45	(201, 201)	0.28	0.28	0.75
8	20	FALSE	f	f	0.0780279	1	55	54	-1	NE	45	(201, 201)	0.28	0.28	0.75
8	20	FALSE	f	j	0.4475101	0	55	54	-1	SW	45	(201, 201)	0.28	0.28	0.75
8	20	FALSE	j	f	0.2196819	0	55	56	1	SW	45	(201, 201)	0.28	0.28	0.75
8	20	FALSE	j	j	0.2847827	1	55	56	1	NE	45	(201, 201)	0.28	0.28	0.75
8	20	FALSE	j	j	0.2164251	1	55	56	1	SW	45	(201, 201)	0.28	0.28	0.75
8	20	FALSE	j	j	0.0983294	1	55	56	1	NE	45	(201, 201)	0.28	0.28	0.75
8	20	FALSE	f	f	0.2887265	1	55	54	-1	NE	45	(201, 201)	0.28	0.28	0.75
8	20	FALSE	f	f	0.2982838	1	55	54	-1	SW	45	(201, 201)	0.28	0.28	0.75
8	20	FALSE	f	j	0.2931108	0	55	54	-1	SW	45	(201, 201)	0.28	0.28	0.75
8	20	FALSE	j	j	0.0666681	1	55	56	1	NE	45	(201, 201)	0.28	0.28	0.75
8	20	FALSE	j	j	0.0188295	1	55	56	1	SW	45	(201, 201)	0.28	0.28	0.75
8	20	FALSE	f	f	0.2471523	1	55	54	-1	SW	45	(201, 201)	0.28	0.28	0.75
8	20	FALSE	j	j	0.9867666	1	55	56	1	NE	45	(201, 201)	0.28	0.28	0.75
8	20	FALSE	f	f	0.1983501	1	55	54	-1	NE	45	(201, 201)	0.28	0.28	0.75
8	20	FALSE	f	f	0.2645057	1	55	54	-1	SW	45	(201, 201)	0.28	0.28	0.75
8	20	FALSE	j	j	0.0156999	1	55	56	1	NE	45	(201, 201)	0.28	0.28	0.75
8	20	FALSE	f	j	0.1942773	0	55	54	-1	SW	45	(201, 201)	0.28	0.28	0.75
8	20	FALSE	j	j	0.1524057	1	55	56	1	NE	45	(201, 201)	0.28	0.28	0.75
8	20	FALSE	f	f	0.0557539	1	55	54	-1	NE	45	(201, 201)	0.28	0.28	0.75
8	20	FALSE	j	f	0.1375038	0	55	56	1	SW	45	(201, 201)	0.28	0.28	0.75
8	20	FALSE	f	f	0.2141634	1	55	54	-1	NE	45	(201, 201)	0.28	0.28	0.75
8	20	FALSE	f	j	0.4983541	0	55	54	-1	SW	45	(201, 201)	0.28	0.28	0.75
8	20	FALSE	f	f	0.2823204	1	55	54	-1	NE	45	(201, 201)	0.28	0.28	0.75
8	20	FALSE	f	f	0.178223	1	55	54	-1	SW	45	(201, 201)	0.28	0.28	0.75
8	20	FALSE	j	j	0.0542649	1	55	56	1	NE	45	(201, 201)	0.28	0.28	0.75
8	20	FALSE	f	f	0.223978	1	55	54	-1	SW	45	(201, 201)	0.28	0.28	0.75
8	20	FALSE	f	f	0.1851879	1	55	54	-1	SW	45	(201, 201)	0.28	0.28	0.75
8	20	FALSE	j	j	0.4534563	1	55	56	1	SW	45	(201, 201)	0.28	0.28	0.75
8	20	FALSE	f	f	0.0125735	1	55	54	-1	NE	45	(201, 201)	0.28	0.28	0.75
8	20	FALSE	j	j	0.1281336	1	55	56	1	SW	45	(201, 201)	0.28	0.28	0.75
8	20	FALSE	f	f	0.1000863	1	55	54	-1	NE	45	(201, 201)	0.28	0.28	0.75
8	20	FALSE	j	f	0.1502726	0	55	56	1	SW	45	(201, 201)	0.28	0.28	0.75
8	20	FALSE	j	j	0.4677269	1	55	56	1	NE	45	(201, 201)	0.28	0.28	0.75
8	20	FALSE	j	j	0.0007514	1	55	56	1	SW	45	(201, 201)	0.28	0.28	0.75
8	20	FALSE	j	f	0.1938218	0	55	56	1	SW	45	(201, 201)	0.28	0.28	0.75
8	20	FALSE	j	j	0.1992975	1	55	56	1	SW	45	(201, 201)	0.28	0.28	0.75
8	20	FALSE	f	f	0.3352386	1	55	54	-1	SW	45	(201, 201)	0.28	0.28	0.75
8	20	FALSE	j	f	0.3041034	0	55	56	1	SW	45	(201, 201)	0.28	0.28	0.75
8	20	FALSE	j	f	0.0746543	0	55	56	1	NE	45	(201, 201)	0.28	0.28	0.75
8	20	FALSE	j	j	0.0780636	1	55	56	1	NE	45	(201, 201)	0.28	0.28	0.75
8	20	FALSE	j	j	0.0700085	1	55	56	1	SW	45	(201, 201)	0.28	0.28	0.75
8	20	FALSE	f	f	0.1589494	1	55	54	-1	SW	45	(201, 201)	0.28	0.28	0.75
8	20	FALSE	f	f	0.14231	1	55	54	-1	SW	45	(201, 201)	0.28	0.28	0.75
8	20	FALSE	j	j	0.1651151	1	55	56	1	NE	45	(201, 201)	0.28	0.28	0.75
8	20	FALSE	j	f	0.2153341	0	55	56	1	NE	45	(201, 201)	0.28	0.28	0.75
8	20	FALSE	f	f	0.2253754	1	55	54	-1	NE	45	(201, 201)	0.28	0.28	0.75
8	20	FALSE	j	j	0.045493	1	55	56	1	NE	45	(201, 201)	0.28	0.28	0.75
8	20	FALSE	f	f	0.3485449	1	55	54	-1	SW	45	(201, 201)	0.28	0.28	0.75
8	20	FALSE	j	f	0.2095552	0	55	56	1	SW	45	(201, 201)	0.28	0.28	0.75
8	20	FALSE	f	f	0.2151905	1	55	54	-1	SW	45	(201, 201)	0.28	0.28	0.75
8	20	FALSE	j	j	0.0368136	1	55	56	1	NE	45	(201, 201)	0.28	0.28	0.75
8	20	FALSE	j	f	0.0390623	0	55	56	1	SW	45	(201, 201)	0.28	0.28	0.75
8	20	FALSE	f	f	0.1540243	1	55	54	-1	NE	45	(201, 201)	0.28	0.28	0.75
8	20	FALSE	j	j	0.098769	1	55	56	1	SW	45	(201, 201)	0.28	0.28	0.75
8	20	FALSE	j	j	0.4088238	1	55	56	1	NE	45	(201, 201)	0.28	0.28	0.75
8	20	FALSE	f	f	0.0174553	1	55	54	-1	NE	45	(201, 201)	0.28	0.28	0.75
8	20	FALSE	j	j	0.1477184	1	55	56	1	SW	45	(201, 201)	0.28	0.28	0.75
8	20	FALSE	f	j	0.2736923	0	55	54	-1	NE	45	(201, 201)	0.28	0.28	0.75
8	20	FALSE	f	f	0.0420421	1	55	54	-1	NE	45	(201, 201)	0.28	0.28	0.75
8	20	FALSE	f	f	0.3820034	1	55	54	-1	NE	45	(201, 201)	0.28	0.28	0.75
8	20	FALSE	j	j	0.1605679	1	55	56	1	NE	45	(201, 201)	0.28	0.28	0.75
8	20	FALSE	f	f	0.1313316	1	55	54	-1	SW	45	(201, 201)	0.28	0.28	0.75
8	20	FALSE	f	f	0.1097827	1	55	54	-1	NE	45	(201, 201)	0.28	0.28	0.75
8	20	FALSE	f	f	0.2591917	1	55	54	-1	NE	45	(201, 201)	0.28	0.28	0.75
8	20	FALSE	j	j	0.1672743	1	55	56	1	NE	45	(201, 201)	0.28	0.28	0.75
8	20	FALSE	j	j	0.0169133	1	55	56	1	NE	45	(201, 201)	0.28	0.28	0.75
8	20	FALSE	j	j	0.1175596	1	55	56	1	SW	45	(201, 201)	0.28	0.28	0.75
8	20	FALSE	j	f	0.1157792	0	55	56	1	SW	45	(201, 201)	0.28	0.28	0.75
8	20	FALSE	f	f	0.432347	1	55	54	-1	SW	45	(201, 201)	0.28	0.28	0.75
8	20	FALSE	f	j	0.3782298	0	55	54	-1	SW	45	(201, 201)	0.28	0.28	0.75
8	20	FALSE	j	j	8.0196766	1	55	56	1	SW	45	(201, 201)	0.28	0.28	0.75
8	20	FALSE	j	j	0.9929928	1	55	56	1	NE	45	(201, 201)	0.28	0.28	0.75
8	20	FALSE	j	f	1.2660505	0	55	56	1	SW	45	(201, 201)	0.28	0.28	0.75
8	20	FALSE	j	j	0.1817161	1	55	56	1	NE	45	(201, 201)	0.28	0.28	0.75
8	20	FALSE	j	j	0.5602338	1	55	56	1	NE	45	(201, 201)	0.28	0.28	0.75
8	20	FALSE	j	f	0.1980328	0	55	56	1	SW	45	(201, 201)	0.28	0.28	0.75
8	20	FALSE	j	j	0.1030633	1	55	56	1	SW	45	(201, 201)	0.28	0.28	0.75
8	20	FALSE	j	f	0.2507865	0	55	56	1	SW	45	(201, 201)	0.28	0.28	0.75
8	20	FALSE	f	f	0.0917425	1	55	54	-1	NE	45	(201, 201)	0.28	0.28	0.75
8	20	FALSE	j	f	0.198394	0	55	56	1	NE	45	(201, 201)	0.28	0.28	0.75
8	20	FALSE	f	f	0.0840753	1	55	54	-1	NE	45	(201, 201)	0.28	0.28	0.75
8	20	FALSE	j	j	0.4322314	1	55	56	1	NE	45	(201, 201)	0.28	0.28	0.75
8	20	FALSE	j	j	0.1079707	1	55	56	1	SW	45	(201, 201)	0.28	0.28	0.75
8	20	FALSE	j	f	0.1242162	0	55	56	1	SW	45	(201, 201)	0.28	0.28	0.75
8	20	FALSE	j	j	0.0444151	1	55	56	1	SW	45	(201, 201)	0.28	0.28	0.75
8	20	FALSE	f	f	0.1666208	1	55	54	-1	NE	45	(201, 201)	0.28	0.28	0.75
8	20	FALSE	f	f	0.0821153	1	55	54	-1	NE	45	(201, 201)	0.28	0.28	0.75
8	20	FALSE	j	j	0.3577988	1	55	56	1	NE	45	(201, 201)	0.28	0.28	0.75
8	20	FALSE	j	f	0.383201	0	55	56	1	SW	45	(201, 201)	0.28	0.28	0.75
8	20	FALSE	f	f	0.3415896	1	55	54	-1	NE	45	(201, 201)	0.28	0.28	0.75
8	20	FALSE	j	j	0.2472605	1	55	56	1	NE	45	(201, 201)	0.28	0.28	0.75
8	20	FALSE	j	f	0.096239	0	55	56	1	SW	45	(201, 201)	0.28	0.28	0.75
8	20	FALSE	f	f	0.0998619	1	55	54	-1	NE	45	(201, 201)	0.28	0.28	0.75
8	20	FALSE	j	f	0.1798324	0	55	56	1	NE	45	(201, 201)	0.28	0.28	0.75
8	20	FALSE	j	f	0.5825227	0	55	56	1	NE	45	(201, 201)	0.28	0.28	0.75
8	20	FALSE	j	f	0.1955906	0	55	56	1	SW	45	(201, 201)	0.28	0.28	0.75
8	20	FALSE	f	f	0.229062	1	55	54	-1	NE	45	(201, 201)	0.28	0.28	0.75
8	20	FALSE	f	f	0.2691924	1	55	54	-1	NE	45	(201, 201)	0.28	0.28	0.75
8	20	FALSE	f	f	0.3018339	1	55	54	-1	SW	45	(201, 201)	0.28	0.28	0.75
8	20	FALSE	f	f	0.2214937	1	55	54	-1	SW	45	(201, 201)	0.28	0.28	0.75
8	20	FALSE	j	j	0.3476177	1	55	56	1	SW	45	(201, 201)	0.28	0.28	0.75
8	20	FALSE	j	f	0.8698179	0	55	56	1	SW	45	(201, 201)	0.28	0.28	0.75
8	20	FALSE	f	f	0.0766102	1	55	54	-1	NE	45	(201, 201)	0.28	0.28	0.75
8	20	FALSE	j	j	0.215941	1	55	56	1	SW	45	(201, 201)	0.28	0.28	0.75
8	20	FALSE	f	f	0.1272983	1	55	54	-1	NE	45	(201, 201)	0.28	0.28	0.75
