# Supplementary material for: The curriculum effect in visual learning: The role of readout dimensionality
Source: PLoS Comput Biol. 2026 Jul 24;22(7):e1014553. doi: 10.1371/journal.pcbi.1014553 (PMC13432104; doi:10.1371/journal.pcbi.1014553)
Supplement: S1 Data — (ZIP) [file pcbi.1014553.s009.zip › Data_Final_for_Repository/Shuffled_subjects/Additional_15/Subject008/20250602_Subject008_SHUFFLED_Day_2.csv]

Participant ID	Age	Train	Correct Response	Response	Response time (s)	Correct	Reference Angle (deg)	Orientation (deg)	Angle Separation (deg)	Corner	Viewing Distance (cm)	Stimulus Size (px)	Fixation Time	Probe Time	Cue Time
8	20	TRUE	j	j	1.5166716	1	-35	-34	1	NW	43	(192, 192)	0.28	0.28	0.75
8	20	TRUE	j	f	0.6937928	0	-35	-34	1	SE	43	(192, 192)	0.28	0.28	0.75
8	20	TRUE	f	j	0.5288821	0	-35	-40	-5	SE	43	(192, 192)	0.28	0.28	0.75
8	20	TRUE	f	j	0.2243916	0	-35	-40	-5	SE	43	(192, 192)	0.28	0.28	0.75
8	20	TRUE	f	f	0.5296988	1	-35	-36	-1	SE	43	(192, 192)	0.28	0.28	0.75
8	20	TRUE	f	f	0.069154	1	-35	-36	-1	SE	43	(192, 192)	0.28	0.28	0.75
8	20	TRUE	f	f	0.1444422	1	-35	-36	-1	NW	43	(192, 192)	0.28	0.28	0.75
8	20	TRUE	j	f	0.2215643	0	-35	-30	5	NW	43	(192, 192)	0.28	0.28	0.75
8	20	TRUE	f	j	0.4036484	0	-35	-40	-5	NW	43	(192, 192)	0.28	0.28	0.75
8	20	TRUE	j	j	1.1581115	1	-35	-30	5	SE	43	(192, 192)	0.28	0.28	0.75
8	20	TRUE	j	j	2.5848014	1	-35	-34	1	NW	43	(192, 192)	0.28	0.28	0.75
8	20	TRUE	j	f	2.1507827	0	-35	-34	1	SE	43	(192, 192)	0.28	0.28	0.75
8	20	TRUE	f	j	1.2190839	0	-35	-36	-1	NW	43	(192, 192)	0.28	0.28	0.75
8	20	TRUE	f	j	0.295115	0	-35	-36	-1	SE	43	(192, 192)	0.28	0.28	0.75
8	20	TRUE	f	f	0.4345826	1	-35	-40	-5	NW	43	(192, 192)	0.28	0.28	0.75
8	20	TRUE	f	f	0.4657516	1	-35	-36	-1	NW	43	(192, 192)	0.28	0.28	0.75
8	20	TRUE	j	j	0.1856646	1	-35	-30	5	NW	43	(192, 192)	0.28	0.28	0.75
8	20	TRUE	f	f	0.2282997	1	-35	-40	-5	NW	43	(192, 192)	0.28	0.28	0.75
8	20	TRUE	j	j	0.2942124	1	-35	-34	1	NW	43	(192, 192)	0.28	0.28	0.75
8	20	TRUE	f	f	0.282857	1	-35	-40	-5	SE	43	(192, 192)	0.28	0.28	0.75
8	20	TRUE	f	f	0.2137962	1	-35	-36	-1	NW	43	(192, 192)	0.28	0.28	0.75
8	20	TRUE	f	j	0.2040991	0	-35	-36	-1	SE	43	(192, 192)	0.28	0.28	0.75
8	20	TRUE	f	f	0.4432177	1	-35	-40	-5	SE	43	(192, 192)	0.28	0.28	0.75
8	20	TRUE	f	f	0.1833572	1	-35	-40	-5	SE	43	(192, 192)	0.28	0.28	0.75
8	20	TRUE	f	j	0.2453186	0	-35	-36	-1	SE	43	(192, 192)	0.28	0.28	0.75
8	20	TRUE	j	j	0.208943	1	-35	-34	1	NW	43	(192, 192)	0.28	0.28	0.75
8	20	TRUE	j	j	0.1919168	1	-35	-30	5	NW	43	(192, 192)	0.28	0.28	0.75
8	20	TRUE	j	j	0.2004188	1	-35	-34	1	NW	43	(192, 192)	0.28	0.28	0.75
8	20	TRUE	j	j	0.2177065	1	-35	-30	5	NW	43	(192, 192)	0.28	0.28	0.75
8	20	TRUE	f	f	0.1852629	1	-35	-40	-5	SE	43	(192, 192)	0.28	0.28	0.75
8	20	TRUE	j	j	0.5071931	1	-35	-30	5	NW	43	(192, 192)	0.28	0.28	0.75
8	20	TRUE	j	j	0.2090672	1	-35	-34	1	SE	43	(192, 192)	0.28	0.28	0.75
8	20	TRUE	j	j	0.2019307	1	-35	-34	1	NW	43	(192, 192)	0.28	0.28	0.75
8	20	TRUE	f	f	0.2224925	1	-35	-36	-1	SE	43	(192, 192)	0.28	0.28	0.75
8	20	TRUE	f	f	0.4123133	1	-35	-40	-5	NW	43	(192, 192)	0.28	0.28	0.75
8	20	TRUE	f	f	0.2705739	1	-35	-40	-5	SE	43	(192, 192)	0.28	0.28	0.75
8	20	TRUE	f	f	0.2397703	1	-35	-40	-5	NW	43	(192, 192)	0.28	0.28	0.75
8	20	TRUE	j	j	0.2232771	1	-35	-34	1	SE	43	(192, 192)	0.28	0.28	0.75
8	20	TRUE	j	j	0.227508	1	-35	-34	1	NW	43	(192, 192)	0.28	0.28	0.75
8	20	TRUE	j	j	0.2412707	1	-35	-30	5	NW	43	(192, 192)	0.28	0.28	0.75
8	20	TRUE	j	j	0.1085166	1	-35	-34	1	SE	43	(192, 192)	0.28	0.28	0.75
8	20	TRUE	j	j	0.2414517	1	-35	-34	1	NW	43	(192, 192)	0.28	0.28	0.75
8	20	TRUE	j	j	0.0448153	1	-35	-30	5	NW	43	(192, 192)	0.28	0.28	0.75
8	20	TRUE	f	f	0.201573	1	-35	-40	-5	SE	43	(192, 192)	0.28	0.28	0.75
8	20	TRUE	j	j	1.0776764	1	-35	-34	1	SE	43	(192, 192)	0.28	0.28	0.75
8	20	TRUE	j	j	0.2535669	1	-35	-34	1	NW	43	(192, 192)	0.28	0.28	0.75
8	20	TRUE	f	f	0.2343127	1	-35	-36	-1	NW	43	(192, 192)	0.28	0.28	0.75
8	20	TRUE	f	f	0.2835029	1	-35	-36	-1	SE	43	(192, 192)	0.28	0.28	0.75
8	20	TRUE	j	j	0.0341875	1	-35	-30	5	NW	43	(192, 192)	0.28	0.28	0.75
8	20	TRUE	f	j	0.2367098	0	-35	-36	-1	SE	43	(192, 192)	0.28	0.28	0.75
8	20	TRUE	f	f	0.2248342	1	-35	-36	-1	NW	43	(192, 192)	0.28	0.28	0.75
8	20	TRUE	f	j	0.2027357	0	-35	-36	-1	NW	43	(192, 192)	0.28	0.28	0.75
8	20	TRUE	j	j	0.1105329	1	-35	-34	1	SE	43	(192, 192)	0.28	0.28	0.75
8	20	TRUE	j	j	0.0458783	1	-35	-30	5	SE	43	(192, 192)	0.28	0.28	0.75
8	20	TRUE	j	j	0.2450207	1	-35	-34	1	NW	43	(192, 192)	0.28	0.28	0.75
8	20	TRUE	j	j	0.1887034	1	-35	-30	5	SE	43	(192, 192)	0.28	0.28	0.75
8	20	TRUE	f	f	0.11394	1	-35	-36	-1	NW	43	(192, 192)	0.28	0.28	0.75
8	20	TRUE	f	f	0.2150119	1	-35	-36	-1	NW	43	(192, 192)	0.28	0.28	0.75
8	20	TRUE	f	f	0.1651838	1	-35	-40	-5	NW	43	(192, 192)	0.28	0.28	0.75
8	20	TRUE	f	f	0.1340595	1	-35	-40	-5	NW	43	(192, 192)	0.28	0.28	0.75
8	20	TRUE	f	j	0.5210831	0	-35	-36	-1	SE	43	(192, 192)	0.28	0.28	0.75
8	20	TRUE	f	j	0.250847	0	-35	-36	-1	SE	43	(192, 192)	0.28	0.28	0.75
8	20	TRUE	f	f	0.2091193	1	-35	-40	-5	NW	43	(192, 192)	0.28	0.28	0.75
8	20	TRUE	f	f	0.209617	1	-35	-40	-5	SE	43	(192, 192)	0.28	0.28	0.75
8	20	TRUE	j	j	0.3402224	1	-35	-30	5	SE	43	(192, 192)	0.28	0.28	0.75
8	20	TRUE	f	f	0.1998934	1	-35	-36	-1	SE	43	(192, 192)	0.28	0.28	0.75
8	20	TRUE	f	f	0.2768392	1	-35	-40	-5	NW	43	(192, 192)	0.28	0.28	0.75
8	20	TRUE	j	j	0.2696612	1	-35	-30	5	SE	43	(192, 192)	0.28	0.28	0.75
8	20	TRUE	j	j	0.2729271	1	-35	-34	1	SE	43	(192, 192)	0.28	0.28	0.75
8	20	TRUE	j	j	0.2338462	1	-35	-34	1	SE	43	(192, 192)	0.28	0.28	0.75
8	20	TRUE	j	f	0.2172261	0	-35	-34	1	SE	43	(192, 192)	0.28	0.28	0.75
8	20	TRUE	f	f	0.252136	1	-35	-40	-5	NW	43	(192, 192)	0.28	0.28	0.75
8	20	TRUE	j	j	1.996411	1	-35	-30	5	SE	43	(192, 192)	0.28	0.28	0.75
8	20	TRUE	f	j	0.3272435	0	-35	-36	-1	NW	43	(192, 192)	0.28	0.28	0.75
8	20	TRUE	j	j	0.2710488	1	-35	-30	5	SE	43	(192, 192)	0.28	0.28	0.75
8	20	TRUE	f	f	0.2061962	1	-35	-40	-5	NW	43	(192, 192)	0.28	0.28	0.75
8	20	TRUE	f	f	0.2556286	1	-35	-40	-5	NW	43	(192, 192)	0.28	0.28	0.75
8	20	TRUE	j	j	0.1938425	1	-35	-34	1	SE	43	(192, 192)	0.28	0.28	0.75
8	20	TRUE	f	f	0.1845533	1	-35	-40	-5	NW	43	(192, 192)	0.28	0.28	0.75
8	20	TRUE	f	j	0.2152095	0	-35	-36	-1	SE	43	(192, 192)	0.28	0.28	0.75
8	20	TRUE	j	j	0.2687103	1	-35	-34	1	SE	43	(192, 192)	0.28	0.28	0.75
8	20	TRUE	f	f	1.4148966	1	-35	-36	-1	SE	43	(192, 192)	0.28	0.28	0.75
8	20	TRUE	j	j	0.1992402	1	-35	-30	5	SE	43	(192, 192)	0.28	0.28	0.75
8	20	TRUE	j	j	0.1781541	1	-35	-30	5	SE	43	(192, 192)	0.28	0.28	0.75
8	20	TRUE	f	f	0.1634008	1	-35	-36	-1	SE	43	(192, 192)	0.28	0.28	0.75
8	20	TRUE	f	f	0.1855041	1	-35	-40	-5	SE	43	(192, 192)	0.28	0.28	0.75
8	20	TRUE	j	j	0.20192	1	-35	-30	5	SE	43	(192, 192)	0.28	0.28	0.75
8	20	TRUE	f	f	0.2074261	1	-35	-40	-5	SE	43	(192, 192)	0.28	0.28	0.75
8	20	TRUE	f	j	0.6766178	0	-35	-40	-5	NW	43	(192, 192)	0.28	0.28	0.75
8	20	TRUE	f	j	0.5048258	0	-35	-36	-1	SE	43	(192, 192)	0.28	0.28	0.75
8	20	TRUE	f	j	0.8612866	0	-35	-36	-1	NW	43	(192, 192)	0.28	0.28	0.75
8	20	TRUE	f	f	0.1989445	1	-35	-40	-5	SE	43	(192, 192)	0.28	0.28	0.75
8	20	TRUE	j	j	0.1992979	1	-35	-34	1	NW	43	(192, 192)	0.28	0.28	0.75
8	20	TRUE	j	j	1.4635339	1	-35	-34	1	SE	43	(192, 192)	0.28	0.28	0.75
8	20	TRUE	j	j	0.2245657	1	-35	-30	5	NW	43	(192, 192)	0.28	0.28	0.75
8	20	TRUE	f	j	0.2781023	0	-35	-36	-1	SE	43	(192, 192)	0.28	0.28	0.75
8	20	TRUE	j	j	0.2676733	1	-35	-34	1	NW	43	(192, 192)	0.28	0.28	0.75
8	20	TRUE	j	j	0.1910878	1	-35	-30	5	NW	43	(192, 192)	0.28	0.28	0.75
8	20	TRUE	j	j	0.2005982	1	-35	-30	5	SE	43	(192, 192)	0.28	0.28	0.75
8	20	TRUE	j	f	0.184206	0	-35	-34	1	NW	43	(192, 192)	0.28	0.28	0.75
8	20	TRUE	f	f	0.2889139	1	-35	-36	-1	SE	43	(192, 192)	0.28	0.28	0.75
8	20	TRUE	f	f	0.2094676	1	-35	-40	-5	SE	43	(192, 192)	0.28	0.28	0.75
8	20	TRUE	j	j	0.1991102	1	-35	-34	1	SE	43	(192, 192)	0.28	0.28	0.75
8	20	TRUE	j	j	0.2286761	1	-35	-30	5	SE	43	(192, 192)	0.28	0.28	0.75
8	20	TRUE	j	f	0.2760525	0	-35	-34	1	NW	43	(192, 192)	0.28	0.28	0.75
8	20	TRUE	j	f	0.2755914	0	-35	-34	1	NW	43	(192, 192)	0.28	0.28	0.75
8	20	TRUE	f	f	0.2066354	1	-35	-40	-5	SE	43	(192, 192)	0.28	0.28	0.75
8	20	TRUE	f	f	0.6753083	1	-35	-36	-1	NW	43	(192, 192)	0.28	0.28	0.75
8	20	TRUE	f	f	0.4325162	1	-35	-40	-5	NW	43	(192, 192)	0.28	0.28	0.75
8	20	TRUE	j	f	0.4521674	0	-35	-34	1	NW	43	(192, 192)	0.28	0.28	0.75
8	20	TRUE	j	j	0.2157191	1	-35	-34	1	NW	43	(192, 192)	0.28	0.28	0.75
8	20	TRUE	f	f	0.2091348	1	-35	-36	-1	SE	43	(192, 192)	0.28	0.28	0.75
8	20	TRUE	f	f	0.2056119	1	-35	-40	-5	SE	43	(192, 192)	0.28	0.28	0.75
8	20	TRUE	f	f	0.170836	1	-35	-40	-5	SE	43	(192, 192)	0.28	0.28	0.75
8	20	TRUE	f	f	0.1865348	1	-35	-36	-1	NW	43	(192, 192)	0.28	0.28	0.75
8	20	TRUE	j	j	0.0894501	1	-35	-34	1	SE	43	(192, 192)	0.28	0.28	0.75
8	20	TRUE	f	f	0.1525704	1	-35	-40	-5	SE	43	(192, 192)	0.28	0.28	0.75
8	20	TRUE	f	j	0.0096119	0	-35	-36	-1	SE	43	(192, 192)	0.28	0.28	0.75
8	20	TRUE	f	f	0.2177229	1	-35	-40	-5	SE	43	(192, 192)	0.28	0.28	0.75
8	20	TRUE	j	j	0.208966	1	-35	-34	1	SE	43	(192, 192)	0.28	0.28	0.75
8	20	TRUE	f	f	0.2468121	1	-35	-36	-1	SE	43	(192, 192)	0.28	0.28	0.75
8	20	TRUE	j	j	0.6776769	1	-35	-30	5	SE	43	(192, 192)	0.28	0.28	0.75
8	20	TRUE	f	f	0.2680381	1	-35	-40	-5	NW	43	(192, 192)	0.28	0.28	0.75
8	20	TRUE	f	f	0.1850619	1	-35	-36	-1	NW	43	(192, 192)	0.28	0.28	0.75
8	20	TRUE	f	f	0.3063372	1	-35	-36	-1	NW	43	(192, 192)	0.28	0.28	0.75
8	20	TRUE	j	j	0.3657616	1	-35	-34	1	SE	43	(192, 192)	0.28	0.28	0.75
8	20	TRUE	f	f	0.1916571	1	-35	-40	-5	SE	43	(192, 192)	0.28	0.28	0.75
8	20	TRUE	f	f	0.3800444	1	-35	-36	-1	SE	43	(192, 192)	0.28	0.28	0.75
8	20	TRUE	j	j	0.1671046	1	-35	-30	5	NW	43	(192, 192)	0.28	0.28	0.75
8	20	TRUE	f	j	0.2806167	0	-35	-36	-1	SE	43	(192, 192)	0.28	0.28	0.75
8	20	TRUE	f	f	0.2325055	1	-35	-36	-1	NW	43	(192, 192)	0.28	0.28	0.75
8	20	TRUE	f	f	0.2867291	1	-35	-36	-1	SE	43	(192, 192)	0.28	0.28	0.75
8	20	TRUE	j	j	0.0729685	1	-35	-30	5	NW	43	(192, 192)	0.28	0.28	0.75
8	20	TRUE	f	f	0.9996992	1	-35	-40	-5	SE	43	(192, 192)	0.28	0.28	0.75
8	20	TRUE	f	f	0.2215314	1	-35	-40	-5	NW	43	(192, 192)	0.28	0.28	0.75
8	20	TRUE	f	f	0.1427356	1	-35	-36	-1	NW	43	(192, 192)	0.28	0.28	0.75
8	20	TRUE	f	j	0.2565479	0	-35	-36	-1	SE	43	(192, 192)	0.28	0.28	0.75
8	20	TRUE	f	f	0.1376448	1	-35	-40	-5	NW	43	(192, 192)	0.28	0.28	0.75
8	20	TRUE	f	f	0.1096181	1	-35	-36	-1	NW	43	(192, 192)	0.28	0.28	0.75
8	20	TRUE	f	f	0.2001998	1	-35	-36	-1	NW	43	(192, 192)	0.28	0.28	0.75
8	20	TRUE	f	f	0.3941543	1	-35	-40	-5	NW	43	(192, 192)	0.28	0.28	0.75
8	20	TRUE	f	j	0.0926001	0	-35	-36	-1	SE	43	(192, 192)	0.28	0.28	0.75
8	20	TRUE	f	f	0.2030698	1	-35	-36	-1	SE	43	(192, 192)	0.28	0.28	0.75
8	20	TRUE	f	f	0.0090753	1	-35	-36	-1	NW	43	(192, 192)	0.28	0.28	0.75
8	20	TRUE	f	j	0.5281812	0	-35	-36	-1	SE	43	(192, 192)	0.28	0.28	0.75
8	20	TRUE	f	f	0.1830221	1	-35	-36	-1	SE	43	(192, 192)	0.28	0.28	0.75
8	20	TRUE	j	f	0.1606737	0	-35	-34	1	NW	43	(192, 192)	0.28	0.28	0.75
8	20	TRUE	j	j	0.6876309	1	-35	-30	5	NW	43	(192, 192)	0.28	0.28	0.75
8	20	TRUE	f	j	0.4848646	0	-35	-36	-1	NW	43	(192, 192)	0.28	0.28	0.75
8	20	TRUE	f	f	0.2771025	1	-35	-36	-1	NW	43	(192, 192)	0.28	0.28	0.75
8	20	TRUE	f	j	0.2581056	0	-35	-36	-1	SE	43	(192, 192)	0.28	0.28	0.75
8	20	TRUE	f	f	0.2758625	1	-35	-40	-5	NW	43	(192, 192)	0.28	0.28	0.75
8	20	TRUE	f	f	0.2277617	1	-35	-36	-1	SE	43	(192, 192)	0.28	0.28	0.75
8	20	TRUE	f	f	0.1672409	1	-35	-40	-5	SE	43	(192, 192)	0.28	0.28	0.75
8	20	TRUE	f	f	0.3286471	1	-35	-36	-1	SE	43	(192, 192)	0.28	0.28	0.75
8	20	TRUE	f	f	0.3169854	1	-35	-36	-1	NW	43	(192, 192)	0.28	0.28	0.75
8	20	TRUE	j	j	0.3407819	1	-35	-30	5	NW	43	(192, 192)	0.28	0.28	0.75
8	20	TRUE	f	f	0.2135325	1	-35	-36	-1	SE	43	(192, 192)	0.28	0.28	0.75
8	20	TRUE	j	f	0.1771861	0	-35	-34	1	NW	43	(192, 192)	0.28	0.28	0.75
8	20	TRUE	f	f	0.2079383	1	-35	-36	-1	NW	43	(192, 192)	0.28	0.28	0.75
8	20	TRUE	j	j	2.2082269	1	-35	-30	5	NW	43	(192, 192)	0.28	0.28	0.75
8	20	TRUE	j	j	0.1849978	1	-35	-34	1	NW	43	(192, 192)	0.28	0.28	0.75
8	20	TRUE	f	f	0.2562026	1	-35	-40	-5	NW	43	(192, 192)	0.28	0.28	0.75
8	20	TRUE	f	f	0.2315802	1	-35	-36	-1	SE	43	(192, 192)	0.28	0.28	0.75
8	20	TRUE	f	f	0.3241549	1	-35	-40	-5	SE	43	(192, 192)	0.28	0.28	0.75
8	20	TRUE	f	f	0.7925536	1	-35	-40	-5	NW	43	(192, 192)	0.28	0.28	0.75
8	20	TRUE	j	j	0.1097893	1	-35	-30	5	NW	43	(192, 192)	0.28	0.28	0.75
8	20	TRUE	j	j	0.242942	1	-35	-34	1	NW	43	(192, 192)	0.28	0.28	0.75
8	20	TRUE	f	f	0.216032	1	-35	-40	-5	SE	43	(192, 192)	0.28	0.28	0.75
8	20	TRUE	j	j	0.2445612	1	-35	-30	5	SE	43	(192, 192)	0.28	0.28	0.75
8	20	TRUE	f	f	0.162376	1	-35	-36	-1	SE	43	(192, 192)	0.28	0.28	0.75
8	20	TRUE	f	f	0.2005496	1	-35	-36	-1	NW	43	(192, 192)	0.28	0.28	0.75
8	20	TRUE	j	j	0.1999811	1	-35	-34	1	NW	43	(192, 192)	0.28	0.28	0.75
8	20	TRUE	f	f	0.2067874	1	-35	-40	-5	SE	43	(192, 192)	0.28	0.28	0.75
8	20	TRUE	f	f	0.2153507	1	-35	-36	-1	NW	43	(192, 192)	0.28	0.28	0.75
8	20	TRUE	j	j	0.1021961	1	-35	-30	5	NW	43	(192, 192)	0.28	0.28	0.75
8	20	TRUE	j	j	0.2007477	1	-35	-30	5	SE	43	(192, 192)	0.28	0.28	0.75
8	20	TRUE	j	j	0.0778522	1	-35	-30	5	NW	43	(192, 192)	0.28	0.28	0.75
8	20	TRUE	j	j	0.409924	1	-35	-30	5	NW	43	(192, 192)	0.28	0.28	0.75
8	20	TRUE	j	f	0.1709264	0	-35	-34	1	SE	43	(192, 192)	0.28	0.28	0.75
8	20	TRUE	j	j	0.2154746	1	-35	-30	5	NW	43	(192, 192)	0.28	0.28	0.75
8	20	TRUE	j	j	0.2571192	1	-35	-30	5	NW	43	(192, 192)	0.28	0.28	0.75
8	20	TRUE	f	f	0.0607219	1	-35	-36	-1	SE	43	(192, 192)	0.28	0.28	0.75
8	20	TRUE	f	f	0.2112597	1	-35	-36	-1	SE	43	(192, 192)	0.28	0.28	0.75
8	20	TRUE	f	j	0.2538874	0	-35	-36	-1	SE	43	(192, 192)	0.28	0.28	0.75
8	20	TRUE	f	f	0.1765724	1	-35	-40	-5	NW	43	(192, 192)	0.28	0.28	0.75
8	20	TRUE	f	f	0.1810597	1	-35	-40	-5	SE	43	(192, 192)	0.28	0.28	0.75
8	20	TRUE	j	f	0.2164704	0	-35	-34	1	SE	43	(192, 192)	0.28	0.28	0.75
8	20	TRUE	f	f	0.1182278	1	-35	-36	-1	NW	43	(192, 192)	0.28	0.28	0.75
8	20	TRUE	f	f	0.1631012	1	-35	-40	-5	SE	43	(192, 192)	0.28	0.28	0.75
8	20	TRUE	f	f	0.01188	1	-35	-40	-5	NW	43	(192, 192)	0.28	0.28	0.75
8	20	TRUE	f	f	0.58557	1	-35	-36	-1	SE	43	(192, 192)	0.28	0.28	0.75
8	20	TRUE	j	j	0.1922473	1	-35	-34	1	SE	43	(192, 192)	0.28	0.28	0.75
8	20	TRUE	j	j	0.0313637	1	-35	-34	1	NW	43	(192, 192)	0.28	0.28	0.75
8	20	TRUE	f	f	0.1627967	1	-35	-40	-5	NW	43	(192, 192)	0.28	0.28	0.75
8	20	TRUE	f	f	0.2033582	1	-35	-40	-5	NW	43	(192, 192)	0.28	0.28	0.75
8	20	TRUE	j	j	0.1418385	1	-35	-30	5	NW	43	(192, 192)	0.28	0.28	0.75
8	20	TRUE	f	f	0.4300774	1	-35	-36	-1	NW	43	(192, 192)	0.28	0.28	0.75
8	20	TRUE	f	f	0.1425371	1	-35	-40	-5	SE	43	(192, 192)	0.28	0.28	0.75
8	20	TRUE	j	f	0.2576638	0	-35	-34	1	SE	43	(192, 192)	0.28	0.28	0.75
8	20	TRUE	j	j	0.1605549	1	-35	-30	5	NW	43	(192, 192)	0.28	0.28	0.75
8	20	TRUE	j	j	0.2093959	1	-35	-34	1	SE	43	(192, 192)	0.28	0.28	0.75
8	20	TRUE	j	j	0.7779125	1	-35	-30	5	SE	43	(192, 192)	0.28	0.28	0.75
8	20	TRUE	f	j	0.1983252	0	-35	-36	-1	SE	43	(192, 192)	0.28	0.28	0.75
8	20	TRUE	j	j	0.2152221	1	-35	-34	1	NW	43	(192, 192)	0.28	0.28	0.75
8	20	TRUE	j	j	0.1269644	1	-35	-30	5	NW	43	(192, 192)	0.28	0.28	0.75
8	20	TRUE	j	j	0.0894785	1	-35	-34	1	NW	43	(192, 192)	0.28	0.28	0.75
8	20	TRUE	f	f	0.2149233	1	-35	-36	-1	NW	43	(192, 192)	0.28	0.28	0.75
8	20	TRUE	f	f	0.2127105	1	-35	-40	-5	NW	43	(192, 192)	0.28	0.28	0.75
8	20	TRUE	f	f	0.1409164	1	-35	-40	-5	SE	43	(192, 192)	0.28	0.28	0.75
8	20	TRUE	j	j	0.0287692	1	-35	-30	5	NW	43	(192, 192)	0.28	0.28	0.75
8	20	TRUE	j	j	0.2381919	1	-35	-34	1	SE	43	(192, 192)	0.28	0.28	0.75
8	20	TRUE	j	j	0.1974808	1	-35	-34	1	SE	43	(192, 192)	0.28	0.28	0.75
8	20	TRUE	j	j	0.2412857	1	-35	-34	1	NW	43	(192, 192)	0.28	0.28	0.75
8	20	TRUE	f	f	0.2175877	1	-35	-40	-5	SE	43	(192, 192)	0.28	0.28	0.75
8	20	TRUE	f	f	0.2148618	1	-35	-40	-5	NW	43	(192, 192)	0.28	0.28	0.75
8	20	TRUE	f	f	0.2828135	1	-35	-36	-1	NW	43	(192, 192)	0.28	0.28	0.75
8	20	TRUE	j	j	0.092912	1	-35	-30	5	NW	43	(192, 192)	0.28	0.28	0.75
8	20	TRUE	j	j	0.1854826	1	-35	-34	1	SE	43	(192, 192)	0.28	0.28	0.75
8	20	TRUE	f	f	0.2097811	1	-35	-40	-5	NW	43	(192, 192)	0.28	0.28	0.75
8	20	TRUE	f	f	0.0888557	1	-35	-36	-1	NW	43	(192, 192)	0.28	0.28	0.75
8	20	TRUE	f	f	0.1902226	1	-35	-40	-5	NW	43	(192, 192)	0.28	0.28	0.75
8	20	TRUE	f	f	0.2464447	1	-35	-36	-1	NW	43	(192, 192)	0.28	0.28	0.75
8	20	TRUE	f	f	0.242358	1	-35	-36	-1	NW	43	(192, 192)	0.28	0.28	0.75
8	20	TRUE	f	f	0.0408558	1	-35	-40	-5	NW	43	(192, 192)	0.28	0.28	0.75
8	20	TRUE	f	f	0.3279056	1	-35	-36	-1	SE	43	(192, 192)	0.28	0.28	0.75
8	20	TRUE	j	f	0.1835865	0	-35	-34	1	NW	43	(192, 192)	0.28	0.28	0.75
8	20	TRUE	j	j	0.4686353	1	-35	-30	5	SE	43	(192, 192)	0.28	0.28	0.75
8	20	TRUE	j	j	0.2039641	1	-35	-34	1	SE	43	(192, 192)	0.28	0.28	0.75
8	20	TRUE	f	f	0.2075386	1	-35	-36	-1	SE	43	(192, 192)	0.28	0.28	0.75
8	20	TRUE	f	f	0.4598075	1	-35	-36	-1	SE	43	(192, 192)	0.28	0.28	0.75
8	20	TRUE	f	f	0.291417	1	-35	-36	-1	SE	43	(192, 192)	0.28	0.28	0.75
8	20	TRUE	f	f	0.1466557	1	-35	-36	-1	SE	43	(192, 192)	0.28	0.28	0.75
8	20	TRUE	f	f	0.1475075	1	-35	-40	-5	NW	43	(192, 192)	0.28	0.28	0.75
8	20	TRUE	j	j	0.1541513	1	-35	-30	5	SE	43	(192, 192)	0.28	0.28	0.75
8	20	TRUE	f	f	0.2494503	1	-35	-36	-1	SE	43	(192, 192)	0.28	0.28	0.75
8	20	TRUE	f	f	0.2227348	1	-35	-40	-5	NW	43	(192, 192)	0.28	0.28	0.75
8	20	TRUE	f	f	0.236974	1	-35	-36	-1	NW	43	(192, 192)	0.28	0.28	0.75
8	20	TRUE	j	j	5.0210632	1	-35	-30	5	NW	43	(192, 192)	0.28	0.28	0.75
8	20	TRUE	j	f	1.7998679	0	-35	-30	5	SE	43	(192, 192)	0.28	0.28	0.75
8	20	TRUE	j	j	0.3779185	1	-35	-34	1	SE	43	(192, 192)	0.28	0.28	0.75
8	20	TRUE	f	f	0.2384412	1	-35	-40	-5	NW	43	(192, 192)	0.28	0.28	0.75
8	20	TRUE	f	f	0.0195623	1	-35	-36	-1	SE	43	(192, 192)	0.28	0.28	0.75
8	20	TRUE	j	j	0.2731942	1	-35	-30	5	NW	43	(192, 192)	0.28	0.28	0.75
8	20	TRUE	j	j	0.1151964	1	-35	-34	1	SE	43	(192, 192)	0.28	0.28	0.75
8	20	TRUE	j	j	0.1701199	1	-35	-30	5	NW	43	(192, 192)	0.28	0.28	0.75
8	20	TRUE	j	j	0.2823902	1	-35	-30	5	NW	43	(192, 192)	0.28	0.28	0.75
8	20	TRUE	j	j	0.2073992	1	-35	-34	1	NW	43	(192, 192)	0.28	0.28	0.75
8	20	TRUE	f	f	0.1081123	1	-35	-40	-5	SE	43	(192, 192)	0.28	0.28	0.75
8	20	TRUE	f	f	0.2535275	1	-35	-36	-1	NW	43	(192, 192)	0.28	0.28	0.75
8	20	TRUE	f	f	0.1500425	1	-35	-36	-1	NW	43	(192, 192)	0.28	0.28	0.75
8	20	TRUE	j	f	0.2237327	0	-35	-34	1	SE	43	(192, 192)	0.28	0.28	0.75
8	20	TRUE	f	f	0.2888648	1	-35	-36	-1	NW	43	(192, 192)	0.28	0.28	0.75
8	20	TRUE	f	j	0.2894247	0	-35	-36	-1	NW	43	(192, 192)	0.28	0.28	0.75
8	20	TRUE	f	f	0.239798	1	-35	-40	-5	SE	43	(192, 192)	0.28	0.28	0.75
8	20	TRUE	f	j	0.2122911	0	-35	-36	-1	NW	43	(192, 192)	0.28	0.28	0.75
8	20	TRUE	f	j	0.2273126	0	-35	-36	-1	NW	43	(192, 192)	0.28	0.28	0.75
8	20	TRUE	j	j	0.5464409	1	-35	-34	1	NW	43	(192, 192)	0.28	0.28	0.75
8	20	TRUE	j	j	0.1641398	1	-35	-30	5	SE	43	(192, 192)	0.28	0.28	0.75
8	20	TRUE	f	f	0.2364317	1	-35	-40	-5	NW	43	(192, 192)	0.28	0.28	0.75
8	20	TRUE	f	f	0.3333413	1	-35	-40	-5	NW	43	(192, 192)	0.28	0.28	0.75
8	20	TRUE	f	f	0.3400738	1	-35	-40	-5	SE	43	(192, 192)	0.28	0.28	0.75
8	20	TRUE	f	j	0.2375501	0	-35	-36	-1	NW	43	(192, 192)	0.28	0.28	0.75
8	20	TRUE	j	j	0.2061795	1	-35	-30	5	NW	43	(192, 192)	0.28	0.28	0.75
8	20	TRUE	f	f	0.6879054	1	-35	-40	-5	SE	43	(192, 192)	0.28	0.28	0.75
8	20	TRUE	j	j	0.2273109	1	-35	-30	5	NW	43	(192, 192)	0.28	0.28	0.75
8	20	TRUE	j	j	0.1678802	1	-35	-34	1	SE	43	(192, 192)	0.28	0.28	0.75
8	20	TRUE	f	f	0.3370745	1	-35	-36	-1	NW	43	(192, 192)	0.28	0.28	0.75
8	20	TRUE	j	j	0.2043241	1	-35	-30	5	SE	43	(192, 192)	0.28	0.28	0.75
8	20	TRUE	j	j	0.0157369	1	-35	-34	1	NW	43	(192, 192)	0.28	0.28	0.75
8	20	TRUE	j	j	0.193365	1	-35	-30	5	NW	43	(192, 192)	0.28	0.28	0.75
8	20	TRUE	f	f	0.1268544	1	-35	-40	-5	NW	43	(192, 192)	0.28	0.28	0.75
8	20	TRUE	j	j	0.4456981	1	-35	-34	1	SE	43	(192, 192)	0.28	0.28	0.75
8	20	TRUE	f	f	0.1709721	1	-35	-40	-5	SE	43	(192, 192)	0.28	0.28	0.75
8	20	TRUE	f	f	0.1871558	1	-35	-40	-5	SE	43	(192, 192)	0.28	0.28	0.75
8	20	TRUE	f	f	0.1853503	1	-35	-36	-1	NW	43	(192, 192)	0.28	0.28	0.75
8	20	TRUE	f	f	0.1711973	1	-35	-40	-5	NW	43	(192, 192)	0.28	0.28	0.75
8	20	TRUE	j	j	0.2280254	1	-35	-34	1	SE	43	(192, 192)	0.28	0.28	0.75
8	20	TRUE	f	j	0.2451346	0	-35	-36	-1	NW	43	(192, 192)	0.28	0.28	0.75
8	20	TRUE	f	f	0.4087078	1	-35	-36	-1	SE	43	(192, 192)	0.28	0.28	0.75
8	20	TRUE	j	j	0.2118738	1	-35	-30	5	NW	43	(192, 192)	0.28	0.28	0.75
8	20	TRUE	f	f	0.2797851	1	-35	-40	-5	SE	43	(192, 192)	0.28	0.28	0.75
8	20	TRUE	f	f	0.0843279	1	-35	-40	-5	SE	43	(192, 192)	0.28	0.28	0.75
8	20	TRUE	f	f	0.2119977	1	-35	-40	-5	NW	43	(192, 192)	0.28	0.28	0.75
8	20	TRUE	f	f	0.1998393	1	-35	-40	-5	SE	43	(192, 192)	0.28	0.28	0.75
8	20	TRUE	j	j	0.2123103	1	-35	-30	5	NW	43	(192, 192)	0.28	0.28	0.75
8	20	TRUE	j	j	0.1845798	1	-35	-34	1	NW	43	(192, 192)	0.28	0.28	0.75
8	20	TRUE	f	f	0.0066491	1	-35	-36	-1	NW	43	(192, 192)	0.28	0.28	0.75
8	20	TRUE	j	j	0.2530971	1	-35	-34	1	NW	43	(192, 192)	0.28	0.28	0.75
8	20	TRUE	j	j	0.1611559	1	-35	-30	5	SE	43	(192, 192)	0.28	0.28	0.75
8	20	TRUE	j	j	0.1913052	1	-35	-30	5	SE	43	(192, 192)	0.28	0.28	0.75
8	20	TRUE	j	f	0.1859175	0	-35	-34	1	NW	43	(192, 192)	0.28	0.28	0.75
8	20	TRUE	j	j	0.1694688	1	-35	-34	1	NW	43	(192, 192)	0.28	0.28	0.75
8	20	TRUE	j	f	0.1061907	0	-35	-34	1	NW	43	(192, 192)	0.28	0.28	0.75
8	20	TRUE	j	j	0.0875641	1	-35	-34	1	NW	43	(192, 192)	0.28	0.28	0.75
8	20	TRUE	f	f	0.0982192	1	-35	-36	-1	SE	43	(192, 192)	0.28	0.28	0.75
8	20	TRUE	f	j	0.2126853	0	-35	-36	-1	NW	43	(192, 192)	0.28	0.28	0.75
8	20	TRUE	f	f	0.3166201	1	-35	-40	-5	SE	43	(192, 192)	0.28	0.28	0.75
8	20	TRUE	f	f	0.2430618	1	-35	-36	-1	SE	43	(192, 192)	0.28	0.28	0.75
8	20	TRUE	j	j	0.1582021	1	-35	-34	1	SE	43	(192, 192)	0.28	0.28	0.75
8	20	TRUE	j	j	0.1157035	1	-35	-34	1	SE	43	(192, 192)	0.28	0.28	0.75
8	20	TRUE	f	j	0.1822209	0	-35	-36	-1	NW	43	(192, 192)	0.28	0.28	0.75
8	20	TRUE	j	j	0.2162462	1	-35	-30	5	NW	43	(192, 192)	0.28	0.28	0.75
8	20	TRUE	f	f	0.2345124	1	-35	-40	-5	NW	43	(192, 192)	0.28	0.28	0.75
8	20	TRUE	f	j	0.8755898	0	-35	-36	-1	SE	43	(192, 192)	0.28	0.28	0.75
8	20	TRUE	f	f	0.1758077	1	-35	-40	-5	NW	43	(192, 192)	0.28	0.28	0.75
8	20	TRUE	f	f	0.1769584	1	-35	-36	-1	SE	43	(192, 192)	0.28	0.28	0.75
8	20	TRUE	f	f	0.4766574	1	-35	-40	-5	NW	43	(192, 192)	0.28	0.28	0.75
8	20	TRUE	j	j	0.1315836	1	-35	-34	1	SE	43	(192, 192)	0.28	0.28	0.75
8	20	TRUE	j	j	0.2845894	1	-35	-30	5	NW	43	(192, 192)	0.28	0.28	0.75
8	20	TRUE	f	f	0.2406876	1	-35	-36	-1	NW	43	(192, 192)	0.28	0.28	0.75
8	20	TRUE	j	f	0.246146	0	-35	-34	1	SE	43	(192, 192)	0.28	0.28	0.75
8	20	TRUE	f	f	0.2124925	1	-35	-40	-5	NW	43	(192, 192)	0.28	0.28	0.75
8	20	TRUE	j	j	0.2199603	1	-35	-30	5	NW	43	(192, 192)	0.28	0.28	0.75
8	20	TRUE	j	f	0.3752165	0	-35	-34	1	SE	43	(192, 192)	0.28	0.28	0.75
8	20	TRUE	j	j	0.2286721	1	-35	-30	5	SE	43	(192, 192)	0.28	0.28	0.75
8	20	TRUE	j	j	0.0347968	1	-35	-34	1	SE	43	(192, 192)	0.28	0.28	0.75
8	20	TRUE	f	f	0.1428158	1	-35	-40	-5	SE	43	(192, 192)	0.28	0.28	0.75
8	20	TRUE	j	j	0.1939929	1	-35	-30	5	SE	43	(192, 192)	0.28	0.28	0.75
8	20	TRUE	f	f	0.1959426	1	-35	-36	-1	SE	43	(192, 192)	0.28	0.28	0.75
