# Supplementary material for: The curriculum effect in visual learning: The role of readout dimensionality
Source: PLoS Comput Biol. 2026 Jul 24;22(7):e1014553. doi: 10.1371/journal.pcbi.1014553 (PMC13432104; doi:10.1371/journal.pcbi.1014553)
Supplement: S1 Data — (ZIP) [file pcbi.1014553.s009.zip › Data_Final_for_Repository/Shuffled_subjects/Additional_15/Subject008/20250603_Subject008_SHUFFLED_Day_3.csv]

Participant ID	Age	Train	Correct Response	Response	Response time (s)	Correct	Reference Angle (deg)	Orientation (deg)	Angle Separation (deg)	Corner	Viewing Distance (cm)	Stimulus Size (px)	Fixation Time	Probe Time	Cue Time
8	20	TRUE	f	f	1.1438783	1	-35	-40	-5	SE	43	(192, 192)	0.28	0.28	0.75
8	20	TRUE	j	j	0.117936	1	-35	-30	5	SE	43	(192, 192)	0.28	0.28	0.75
8	20	TRUE	j	j	0.2595301	1	-35	-30	5	SE	43	(192, 192)	0.28	0.28	0.75
8	20	TRUE	j	j	0.157228	1	-35	-34	1	SE	43	(192, 192)	0.28	0.28	0.75
8	20	TRUE	f	f	0.1884197	1	-35	-36	-1	SE	43	(192, 192)	0.28	0.28	0.75
8	20	TRUE	j	j	0.184973	1	-35	-30	5	NW	43	(192, 192)	0.28	0.28	0.75
8	20	TRUE	f	f	0.0667479	1	-35	-40	-5	SE	43	(192, 192)	0.28	0.28	0.75
8	20	TRUE	j	j	0.2646075	1	-35	-34	1	SE	43	(192, 192)	0.28	0.28	0.75
8	20	TRUE	j	j	0.2304109	1	-35	-34	1	SE	43	(192, 192)	0.28	0.28	0.75
8	20	TRUE	j	j	0.1914843	1	-35	-30	5	SE	43	(192, 192)	0.28	0.28	0.75
8	20	TRUE	j	j	0.2233787	1	-35	-30	5	NW	43	(192, 192)	0.28	0.28	0.75
8	20	TRUE	j	j	0.1945187	1	-35	-34	1	SE	43	(192, 192)	0.28	0.28	0.75
8	20	TRUE	f	f	0.027852	1	-35	-40	-5	SE	43	(192, 192)	0.28	0.28	0.75
8	20	TRUE	f	f	0.1819691	1	-35	-40	-5	SE	43	(192, 192)	0.28	0.28	0.75
8	20	TRUE	f	f	5.231934	1	-35	-36	-1	NW	43	(192, 192)	0.28	0.28	0.75
8	20	TRUE	f	f	0.1974105	1	-35	-40	-5	SE	43	(192, 192)	0.28	0.28	0.75
8	20	TRUE	j	j	0.4524691	1	-35	-30	5	NW	43	(192, 192)	0.28	0.28	0.75
8	20	TRUE	j	j	0.2199301	1	-35	-34	1	NW	43	(192, 192)	0.28	0.28	0.75
8	20	TRUE	f	j	0.2137558	0	-35	-36	-1	NW	43	(192, 192)	0.28	0.28	0.75
8	20	TRUE	j	j	0.1898787	1	-35	-34	1	NW	43	(192, 192)	0.28	0.28	0.75
8	20	TRUE	j	j	0.1929234	1	-35	-30	5	SE	43	(192, 192)	0.28	0.28	0.75
8	20	TRUE	j	j	0.2374561	1	-35	-34	1	SE	43	(192, 192)	0.28	0.28	0.75
8	20	TRUE	f	f	0.2200984	1	-35	-36	-1	SE	43	(192, 192)	0.28	0.28	0.75
8	20	TRUE	j	j	0.3887646	1	-35	-30	5	NW	43	(192, 192)	0.28	0.28	0.75
8	20	TRUE	f	f	0.2016501	1	-35	-40	-5	SE	43	(192, 192)	0.28	0.28	0.75
8	20	TRUE	f	f	0.2042156	1	-35	-36	-1	NW	43	(192, 192)	0.28	0.28	0.75
8	20	TRUE	j	j	0.2197159	1	-35	-30	5	NW	43	(192, 192)	0.28	0.28	0.75
8	20	TRUE	f	f	0.220784	1	-35	-40	-5	NW	43	(192, 192)	0.28	0.28	0.75
8	20	TRUE	f	f	0.2115172	1	-35	-40	-5	SE	43	(192, 192)	0.28	0.28	0.75
8	20	TRUE	j	j	0.1476701	1	-35	-34	1	NW	43	(192, 192)	0.28	0.28	0.75
8	20	TRUE	f	j	0.0562206	0	-35	-36	-1	NW	43	(192, 192)	0.28	0.28	0.75
8	20	TRUE	f	f	0.5368742	1	-35	-40	-5	NW	43	(192, 192)	0.28	0.28	0.75
8	20	TRUE	f	j	0.2071144	0	-35	-36	-1	SE	43	(192, 192)	0.28	0.28	0.75
8	20	TRUE	f	f	0.2140101	1	-35	-40	-5	SE	43	(192, 192)	0.28	0.28	0.75
8	20	TRUE	f	f	0.5557367	1	-35	-40	-5	SE	43	(192, 192)	0.28	0.28	0.75
8	20	TRUE	j	j	0.1641279	1	-35	-30	5	SE	43	(192, 192)	0.28	0.28	0.75
8	20	TRUE	j	j	0.0536167	1	-35	-34	1	NW	43	(192, 192)	0.28	0.28	0.75
8	20	TRUE	j	j	0.0423028	1	-35	-30	5	SE	43	(192, 192)	0.28	0.28	0.75
8	20	TRUE	j	f	0.1983341	0	-35	-34	1	SE	43	(192, 192)	0.28	0.28	0.75
8	20	TRUE	f	f	0.2168729	1	-35	-36	-1	NW	43	(192, 192)	0.28	0.28	0.75
8	20	TRUE	j	j	0.2048097	1	-35	-34	1	SE	43	(192, 192)	0.28	0.28	0.75
8	20	TRUE	j	j	0.2602558	1	-35	-30	5	SE	43	(192, 192)	0.28	0.28	0.75
8	20	TRUE	j	j	5.5774957	1	-35	-30	5	NW	43	(192, 192)	0.28	0.28	0.75
8	20	TRUE	f	f	1.1824388	1	-35	-36	-1	NW	43	(192, 192)	0.28	0.28	0.75
8	20	TRUE	f	f	0.256975	1	-35	-36	-1	SE	43	(192, 192)	0.28	0.28	0.75
8	20	TRUE	f	f	0.0527174	1	-35	-36	-1	SE	43	(192, 192)	0.28	0.28	0.75
8	20	TRUE	f	f	0.0414903	1	-35	-40	-5	SE	43	(192, 192)	0.28	0.28	0.75
8	20	TRUE	f	f	0.2477103	1	-35	-36	-1	SE	43	(192, 192)	0.28	0.28	0.75
8	20	TRUE	j	j	0.0968204	1	-35	-34	1	SE	43	(192, 192)	0.28	0.28	0.75
8	20	TRUE	f	f	0.1245548	1	-35	-36	-1	NW	43	(192, 192)	0.28	0.28	0.75
8	20	TRUE	j	j	0.9374753	1	-35	-34	1	SE	43	(192, 192)	0.28	0.28	0.75
8	20	TRUE	j	j	2.6744763	1	-35	-34	1	NW	43	(192, 192)	0.28	0.28	0.75
8	20	TRUE	j	j	1.9320323	1	-35	-34	1	SE	43	(192, 192)	0.28	0.28	0.75
8	20	TRUE	j	j	1.2532445	1	-35	-34	1	NW	43	(192, 192)	0.28	0.28	0.75
8	20	TRUE	j	j	0.1748552	1	-35	-34	1	NW	43	(192, 192)	0.28	0.28	0.75
8	20	TRUE	f	f	0.2371369	1	-35	-40	-5	SE	43	(192, 192)	0.28	0.28	0.75
8	20	TRUE	j	f	6.8728289	0	-35	-30	5	NW	43	(192, 192)	0.28	0.28	0.75
8	20	TRUE	j	j	1.4437101	1	-35	-30	5	NW	43	(192, 192)	0.28	0.28	0.75
8	20	TRUE	f	f	0.2472576	1	-35	-36	-1	NW	43	(192, 192)	0.28	0.28	0.75
8	20	TRUE	f	f	0.3457103	1	-35	-36	-1	NW	43	(192, 192)	0.28	0.28	0.75
8	20	TRUE	f	f	3.1803934	1	-35	-36	-1	SE	43	(192, 192)	0.28	0.28	0.75
8	20	TRUE	j	f	10.0000441	0	-35	-34	1	NW	43	(192, 192)	0.28	0.28	0.75
8	20	TRUE	f	f	2.2904508	1	-35	-40	-5	NW	43	(192, 192)	0.28	0.28	0.75
8	20	TRUE	j	j	0.1919917	1	-35	-34	1	NW	43	(192, 192)	0.28	0.28	0.75
8	20	TRUE	j	j	0.9182375	1	-35	-30	5	SE	43	(192, 192)	0.28	0.28	0.75
8	20	TRUE	j	j	0.415542	1	-35	-34	1	SE	43	(192, 192)	0.28	0.28	0.75
8	20	TRUE	j	j	0.3035919	1	-35	-30	5	SE	43	(192, 192)	0.28	0.28	0.75
8	20	TRUE	j	j	0.280863	1	-35	-34	1	NW	43	(192, 192)	0.28	0.28	0.75
8	20	TRUE	j	j	0.0693536	1	-35	-34	1	NW	43	(192, 192)	0.28	0.28	0.75
8	20	TRUE	j	j	0.0925463	1	-35	-34	1	SE	43	(192, 192)	0.28	0.28	0.75
8	20	TRUE	j	j	0.1450121	1	-35	-34	1	NW	43	(192, 192)	0.28	0.28	0.75
8	20	TRUE	j	j	0.2050835	1	-35	-30	5	NW	43	(192, 192)	0.28	0.28	0.75
8	20	TRUE	f	f	0.4025898	1	-35	-40	-5	NW	43	(192, 192)	0.28	0.28	0.75
8	20	TRUE	j	f	0.2955117	0	-35	-34	1	SE	43	(192, 192)	0.28	0.28	0.75
8	20	TRUE	j	j	0.1209399	1	-35	-34	1	SE	43	(192, 192)	0.28	0.28	0.75
8	20	TRUE	j	j	0.1999673	1	-35	-30	5	NW	43	(192, 192)	0.28	0.28	0.75
8	20	TRUE	j	j	0.2064004	1	-35	-30	5	NW	43	(192, 192)	0.28	0.28	0.75
8	20	TRUE	f	f	0.1896518	1	-35	-40	-5	NW	43	(192, 192)	0.28	0.28	0.75
8	20	TRUE	f	f	0.2097008	1	-35	-40	-5	NW	43	(192, 192)	0.28	0.28	0.75
8	20	TRUE	f	f	0.0222918	1	-35	-40	-5	SE	43	(192, 192)	0.28	0.28	0.75
8	20	TRUE	j	f	2.5071442	0	-35	-34	1	SE	43	(192, 192)	0.28	0.28	0.75
8	20	TRUE	f	f	0.0235651	1	-35	-40	-5	NW	43	(192, 192)	0.28	0.28	0.75
8	20	TRUE	f	f	0.0455063	1	-35	-36	-1	SE	43	(192, 192)	0.28	0.28	0.75
8	20	TRUE	j	j	0.1062753	1	-35	-30	5	NW	43	(192, 192)	0.28	0.28	0.75
8	20	TRUE	f	f	0.1080168	1	-35	-40	-5	NW	43	(192, 192)	0.28	0.28	0.75
8	20	TRUE	j	j	0.0482491	1	-35	-30	5	SE	43	(192, 192)	0.28	0.28	0.75
8	20	TRUE	j	j	2.2451025	1	-35	-30	5	SE	43	(192, 192)	0.28	0.28	0.75
8	20	TRUE	f	f	0.1087927	1	-35	-40	-5	NW	43	(192, 192)	0.28	0.28	0.75
8	20	TRUE	f	f	0.015952	1	-35	-36	-1	NW	43	(192, 192)	0.28	0.28	0.75
8	20	TRUE	f	j	10.000066	0	-35	-36	-1	SE	43	(192, 192)	0.28	0.28	0.75
8	20	TRUE	f	f	1.2677485	1	-35	-36	-1	NW	43	(192, 192)	0.28	0.28	0.75
8	20	TRUE	f	j	0.555851	0	-35	-40	-5	NW	43	(192, 192)	0.28	0.28	0.75
8	20	TRUE	j	f	5.0224785	0	-35	-34	1	SE	43	(192, 192)	0.28	0.28	0.75
8	20	TRUE	j	f	0.9225048	0	-35	-34	1	NW	43	(192, 192)	0.28	0.28	0.75
8	20	TRUE	f	j	0.2006828	0	-35	-36	-1	NW	43	(192, 192)	0.28	0.28	0.75
8	20	TRUE	j	j	0.1880021	1	-35	-30	5	SE	43	(192, 192)	0.28	0.28	0.75
8	20	TRUE	f	f	0.2411663	1	-35	-36	-1	SE	43	(192, 192)	0.28	0.28	0.75
8	20	TRUE	f	f	0.1442392	1	-35	-40	-5	NW	43	(192, 192)	0.28	0.28	0.75
8	20	TRUE	f	j	0.1764063	0	-35	-36	-1	NW	43	(192, 192)	0.28	0.28	0.75
8	20	TRUE	j	j	0.1752873	1	-35	-34	1	NW	43	(192, 192)	0.28	0.28	0.75
8	20	TRUE	f	f	0.3778817	1	-35	-36	-1	NW	43	(192, 192)	0.28	0.28	0.75
8	20	TRUE	j	j	1.0498611	1	-35	-30	5	SE	43	(192, 192)	0.28	0.28	0.75
8	20	TRUE	j	j	0.0814246	1	-35	-34	1	SE	43	(192, 192)	0.28	0.28	0.75
8	20	TRUE	f	f	0.0916709	1	-35	-40	-5	NW	43	(192, 192)	0.28	0.28	0.75
8	20	TRUE	j	j	0.5467158	1	-35	-30	5	SE	43	(192, 192)	0.28	0.28	0.75
8	20	TRUE	j	j	1.1052318	1	-35	-30	5	SE	43	(192, 192)	0.28	0.28	0.75
8	20	TRUE	j	j	0.0598783	1	-35	-34	1	SE	43	(192, 192)	0.28	0.28	0.75
8	20	TRUE	j	j	0.0678651	1	-35	-30	5	SE	43	(192, 192)	0.28	0.28	0.75
8	20	TRUE	f	f	0.0139392	1	-35	-36	-1	NW	43	(192, 192)	0.28	0.28	0.75
8	20	TRUE	j	j	0.2598018	1	-35	-30	5	NW	43	(192, 192)	0.28	0.28	0.75
8	20	TRUE	j	f	0.1923023	0	-35	-34	1	NW	43	(192, 192)	0.28	0.28	0.75
8	20	TRUE	f	f	9.8304241	1	-35	-36	-1	NW	43	(192, 192)	0.28	0.28	0.75
8	20	TRUE	f	f	0.1904291	1	-35	-36	-1	SE	43	(192, 192)	0.28	0.28	0.75
8	20	TRUE	j	j	0.1741385	1	-35	-30	5	NW	43	(192, 192)	0.28	0.28	0.75
8	20	TRUE	j	j	0.5375853	1	-35	-30	5	SE	43	(192, 192)	0.28	0.28	0.75
8	20	TRUE	f	j	0.0696191	0	-35	-36	-1	SE	43	(192, 192)	0.28	0.28	0.75
8	20	TRUE	j	j	0.1813862	1	-35	-34	1	NW	43	(192, 192)	0.28	0.28	0.75
8	20	TRUE	f	f	0.5456661	1	-35	-36	-1	SE	43	(192, 192)	0.28	0.28	0.75
8	20	TRUE	j	j	0.1780113	1	-35	-34	1	SE	43	(192, 192)	0.28	0.28	0.75
8	20	TRUE	j	f	0.3911617	0	-35	-30	5	SE	43	(192, 192)	0.28	0.28	0.75
8	20	TRUE	j	j	0.2542339	1	-35	-34	1	NW	43	(192, 192)	0.28	0.28	0.75
8	20	TRUE	f	f	0.1355838	1	-35	-40	-5	NW	43	(192, 192)	0.28	0.28	0.75
8	20	TRUE	j	j	0.0009713	1	-35	-34	1	NW	43	(192, 192)	0.28	0.28	0.75
8	20	TRUE	j	j	0.1118396	1	-35	-34	1	NW	43	(192, 192)	0.28	0.28	0.75
8	20	TRUE	f	f	0.0129107	1	-35	-40	-5	NW	43	(192, 192)	0.28	0.28	0.75
8	20	TRUE	f	f	0.1035426	1	-35	-36	-1	SE	43	(192, 192)	0.28	0.28	0.75
8	20	TRUE	f	f	0.0701025	1	-35	-40	-5	NW	43	(192, 192)	0.28	0.28	0.75
8	20	TRUE	f	f	0.1526247	1	-35	-40	-5	SE	43	(192, 192)	0.28	0.28	0.75
8	20	TRUE	f	j	0.0063747	0	-35	-36	-1	SE	43	(192, 192)	0.28	0.28	0.75
8	20	TRUE	j	j	0.0558246	1	-35	-34	1	SE	43	(192, 192)	0.28	0.28	0.75
8	20	TRUE	f	j	3.5575072	0	-35	-36	-1	NW	43	(192, 192)	0.28	0.28	0.75
8	20	TRUE	f	f	0.0429554	1	-35	-40	-5	SE	43	(192, 192)	0.28	0.28	0.75
8	20	TRUE	f	f	0.0049782	1	-35	-36	-1	NW	43	(192, 192)	0.28	0.28	0.75
8	20	TRUE	j	f	0.1098313	0	-35	-34	1	NW	43	(192, 192)	0.28	0.28	0.75
8	20	TRUE	f	f	0.2077661	1	-35	-36	-1	NW	43	(192, 192)	0.28	0.28	0.75
8	20	TRUE	j	f	0.1762988	0	-35	-34	1	NW	43	(192, 192)	0.28	0.28	0.75
8	20	TRUE	j	f	0.0424999	0	-35	-34	1	NW	43	(192, 192)	0.28	0.28	0.75
8	20	TRUE	f	f	0.1663479	1	-35	-40	-5	NW	43	(192, 192)	0.28	0.28	0.75
8	20	TRUE	j	j	0.711987	1	-35	-30	5	NW	43	(192, 192)	0.28	0.28	0.75
8	20	TRUE	f	f	8.2728565	1	-35	-36	-1	SE	43	(192, 192)	0.28	0.28	0.75
8	20	TRUE	f	f	0.0721603	1	-35	-40	-5	SE	43	(192, 192)	0.28	0.28	0.75
8	20	TRUE	f	f	0.1494952	1	-35	-40	-5	SE	43	(192, 192)	0.28	0.28	0.75
8	20	TRUE	j	j	0.1351487	1	-35	-30	5	SE	43	(192, 192)	0.28	0.28	0.75
8	20	TRUE	f	f	7.0315488	1	-35	-40	-5	NW	43	(192, 192)	0.28	0.28	0.75
8	20	TRUE	f	f	0.1895314	1	-35	-40	-5	NW	43	(192, 192)	0.28	0.28	0.75
8	20	TRUE	j	j	2.1301092	1	-35	-34	1	NW	43	(192, 192)	0.28	0.28	0.75
8	20	TRUE	j	j	0.4437473	1	-35	-30	5	NW	43	(192, 192)	0.28	0.28	0.75
8	20	TRUE	j	j	0.0909328	1	-35	-30	5	SE	43	(192, 192)	0.28	0.28	0.75
8	20	TRUE	j	f	0.4894688	0	-35	-34	1	SE	43	(192, 192)	0.28	0.28	0.75
8	20	TRUE	j	j	0.1294721	1	-35	-30	5	NW	43	(192, 192)	0.28	0.28	0.75
8	20	TRUE	j	j	0.1160286	1	-35	-34	1	NW	43	(192, 192)	0.28	0.28	0.75
8	20	TRUE	f	j	0.5165841	0	-35	-36	-1	SE	43	(192, 192)	0.28	0.28	0.75
8	20	TRUE	f	j	0.0369473	0	-35	-36	-1	SE	43	(192, 192)	0.28	0.28	0.75
8	20	TRUE	j	j	0.2009636	1	-35	-34	1	SE	43	(192, 192)	0.28	0.28	0.75
8	20	TRUE	f	f	0.2883649	1	-35	-40	-5	SE	43	(192, 192)	0.28	0.28	0.75
8	20	TRUE	j	f	2.1195736	0	-35	-34	1	NW	43	(192, 192)	0.28	0.28	0.75
8	20	TRUE	f	f	0.1134292	1	-35	-36	-1	NW	43	(192, 192)	0.28	0.28	0.75
8	20	TRUE	f	j	0.3491161	0	-35	-36	-1	NW	43	(192, 192)	0.28	0.28	0.75
8	20	TRUE	j	f	8.0272635	0	-35	-34	1	NW	43	(192, 192)	0.28	0.28	0.75
8	20	TRUE	f	f	0.4117607	1	-35	-36	-1	SE	43	(192, 192)	0.28	0.28	0.75
8	20	TRUE	j	j	0.306298	1	-35	-30	5	SE	43	(192, 192)	0.28	0.28	0.75
8	20	TRUE	j	j	0.1212366	1	-35	-34	1	NW	43	(192, 192)	0.28	0.28	0.75
8	20	TRUE	f	f	0.0616667	1	-35	-40	-5	NW	43	(192, 192)	0.28	0.28	0.75
8	20	TRUE	j	j	0.4183635	1	-35	-30	5	NW	43	(192, 192)	0.28	0.28	0.75
8	20	TRUE	f	f	0.1689158	1	-35	-36	-1	SE	43	(192, 192)	0.28	0.28	0.75
8	20	TRUE	f	j	0.1410847	0	-35	-36	-1	NW	43	(192, 192)	0.28	0.28	0.75
8	20	TRUE	f	j	0.1192634	0	-35	-36	-1	SE	43	(192, 192)	0.28	0.28	0.75
8	20	TRUE	j	f	10.0000629	0	-35	-34	1	NW	43	(192, 192)	0.28	0.28	0.75
8	20	TRUE	f	j	1.9337704	0	-35	-40	-5	SE	43	(192, 192)	0.28	0.28	0.75
8	20	TRUE	f	j	10.0000444	0	-35	-36	-1	NW	43	(192, 192)	0.28	0.28	0.75
8	20	TRUE	j	f	10.000053	0	-35	-30	5	NW	43	(192, 192)	0.28	0.28	0.75
8	20	TRUE	f	f	1.6943125	1	-35	-36	-1	NW	43	(192, 192)	0.28	0.28	0.75
8	20	TRUE	j	j	0.6759756	1	-35	-34	1	NW	43	(192, 192)	0.28	0.28	0.75
8	20	TRUE	j	j	0.300867	1	-35	-30	5	NW	43	(192, 192)	0.28	0.28	0.75
8	20	TRUE	f	f	0.431996	1	-35	-40	-5	NW	43	(192, 192)	0.28	0.28	0.75
8	20	TRUE	f	f	0.1316789	1	-35	-36	-1	SE	43	(192, 192)	0.28	0.28	0.75
8	20	TRUE	f	f	0.3064699	1	-35	-36	-1	NW	43	(192, 192)	0.28	0.28	0.75
8	20	TRUE	j	j	0.2934769	1	-35	-30	5	SE	43	(192, 192)	0.28	0.28	0.75
8	20	TRUE	j	f	0.2883607	0	-35	-34	1	SE	43	(192, 192)	0.28	0.28	0.75
8	20	TRUE	f	f	0.6072094	1	-35	-40	-5	NW	43	(192, 192)	0.28	0.28	0.75
8	20	TRUE	j	j	0.6874221	1	-35	-34	1	NW	43	(192, 192)	0.28	0.28	0.75
8	20	TRUE	f	j	8.628954	0	-35	-40	-5	SE	43	(192, 192)	0.28	0.28	0.75
8	20	TRUE	f	f	0.2898667	1	-35	-40	-5	NW	43	(192, 192)	0.28	0.28	0.75
8	20	TRUE	f	j	1.6739915	0	-35	-40	-5	SE	43	(192, 192)	0.28	0.28	0.75
8	20	TRUE	j	j	4.4804204	1	-35	-30	5	SE	43	(192, 192)	0.28	0.28	0.75
8	20	TRUE	f	f	0.2544722	1	-35	-40	-5	NW	43	(192, 192)	0.28	0.28	0.75
8	20	TRUE	f	j	9.2583108	0	-35	-36	-1	NW	43	(192, 192)	0.28	0.28	0.75
8	20	TRUE	j	j	0.3016191	1	-35	-30	5	SE	43	(192, 192)	0.28	0.28	0.75
8	20	TRUE	f	f	0.1711043	1	-35	-36	-1	SE	43	(192, 192)	0.28	0.28	0.75
8	20	TRUE	f	f	0.1083965	1	-35	-36	-1	NW	43	(192, 192)	0.28	0.28	0.75
8	20	TRUE	f	f	0.7015034	1	-35	-40	-5	SE	43	(192, 192)	0.28	0.28	0.75
8	20	TRUE	f	f	0.1333466	1	-35	-36	-1	SE	43	(192, 192)	0.28	0.28	0.75
8	20	TRUE	j	j	0.0723578	1	-35	-30	5	SE	43	(192, 192)	0.28	0.28	0.75
8	20	TRUE	j	j	0.2039852	1	-35	-30	5	SE	43	(192, 192)	0.28	0.28	0.75
8	20	TRUE	f	f	0.3338503	1	-35	-36	-1	SE	43	(192, 192)	0.28	0.28	0.75
8	20	TRUE	j	j	0.2837439	1	-35	-30	5	NW	43	(192, 192)	0.28	0.28	0.75
8	20	TRUE	j	j	0.4713519	1	-35	-30	5	SE	43	(192, 192)	0.28	0.28	0.75
8	20	TRUE	j	j	0.3466369	1	-35	-34	1	NW	43	(192, 192)	0.28	0.28	0.75
8	20	TRUE	f	f	5.3964067	1	-35	-36	-1	NW	43	(192, 192)	0.28	0.28	0.75
8	20	TRUE	j	j	0.234394	1	-35	-30	5	SE	43	(192, 192)	0.28	0.28	0.75
8	20	TRUE	j	j	0.1356276	1	-35	-30	5	SE	43	(192, 192)	0.28	0.28	0.75
8	20	TRUE	f	j	2.2608501	0	-35	-40	-5	NW	43	(192, 192)	0.28	0.28	0.75
8	20	TRUE	j	j	0.0780924	1	-35	-30	5	SE	43	(192, 192)	0.28	0.28	0.75
8	20	TRUE	j	j	0.0836807	1	-35	-34	1	NW	43	(192, 192)	0.28	0.28	0.75
8	20	TRUE	f	f	0.2022495	1	-35	-36	-1	NW	43	(192, 192)	0.28	0.28	0.75
8	20	TRUE	j	j	0.6559053	1	-35	-34	1	NW	43	(192, 192)	0.28	0.28	0.75
8	20	TRUE	f	f	0.1808629	1	-35	-36	-1	SE	43	(192, 192)	0.28	0.28	0.75
8	20	TRUE	f	f	0.1535754	1	-35	-40	-5	NW	43	(192, 192)	0.28	0.28	0.75
8	20	TRUE	f	f	0.0806839	1	-35	-40	-5	NW	43	(192, 192)	0.28	0.28	0.75
8	20	TRUE	j	j	0.1911421	1	-35	-34	1	SE	43	(192, 192)	0.28	0.28	0.75
8	20	TRUE	j	f	0.2501512	0	-35	-34	1	SE	43	(192, 192)	0.28	0.28	0.75
8	20	TRUE	f	j	0.293002	0	-35	-36	-1	NW	43	(192, 192)	0.28	0.28	0.75
8	20	TRUE	j	j	2.6883041	1	-35	-30	5	NW	43	(192, 192)	0.28	0.28	0.75
8	20	TRUE	j	f	0.5665737	0	-35	-34	1	NW	43	(192, 192)	0.28	0.28	0.75
8	20	TRUE	f	f	0.1118626	1	-35	-36	-1	NW	43	(192, 192)	0.28	0.28	0.75
8	20	TRUE	j	j	0.0089316	1	-35	-34	1	NW	43	(192, 192)	0.28	0.28	0.75
8	20	TRUE	j	f	0.1107889	0	-35	-34	1	SE	43	(192, 192)	0.28	0.28	0.75
8	20	TRUE	j	j	0.2155484	1	-35	-30	5	SE	43	(192, 192)	0.28	0.28	0.75
8	20	TRUE	f	f	0.0715949	1	-35	-36	-1	NW	43	(192, 192)	0.28	0.28	0.75
8	20	TRUE	f	f	0.0918214	1	-35	-36	-1	SE	43	(192, 192)	0.28	0.28	0.75
8	20	TRUE	j	j	0.0594447	1	-35	-34	1	NW	43	(192, 192)	0.28	0.28	0.75
8	20	TRUE	f	f	0.4515164	1	-35	-40	-5	SE	43	(192, 192)	0.28	0.28	0.75
8	20	TRUE	j	j	0.3089638	1	-35	-30	5	SE	43	(192, 192)	0.28	0.28	0.75
8	20	TRUE	f	j	10.0000584	0	-35	-40	-5	SE	43	(192, 192)	0.28	0.28	0.75
8	20	TRUE	j	j	0.7201606	1	-35	-30	5	SE	43	(192, 192)	0.28	0.28	0.75
8	20	TRUE	f	j	10.0000425	0	-35	-40	-5	NW	43	(192, 192)	0.28	0.28	0.75
8	20	TRUE	f	j	0.3539051	0	-35	-40	-5	NW	43	(192, 192)	0.28	0.28	0.75
8	20	TRUE	j	j	0.2066812	1	-35	-30	5	NW	43	(192, 192)	0.28	0.28	0.75
8	20	TRUE	j	j	0.2046491	1	-35	-30	5	NW	43	(192, 192)	0.28	0.28	0.75
8	20	TRUE	j	f	0.5144223	0	-35	-30	5	SE	43	(192, 192)	0.28	0.28	0.75
8	20	TRUE	f	f	0.1952739	1	-35	-40	-5	SE	43	(192, 192)	0.28	0.28	0.75
8	20	TRUE	j	j	0.0279093	1	-35	-30	5	NW	43	(192, 192)	0.28	0.28	0.75
8	20	TRUE	j	j	0.0816336	1	-35	-34	1	NW	43	(192, 192)	0.28	0.28	0.75
8	20	TRUE	j	f	1.3127606	0	-35	-30	5	SE	43	(192, 192)	0.28	0.28	0.75
8	20	TRUE	f	f	0.0436923	1	-35	-36	-1	SE	43	(192, 192)	0.28	0.28	0.75
8	20	TRUE	j	j	0.0507293	1	-35	-34	1	SE	43	(192, 192)	0.28	0.28	0.75
8	20	TRUE	j	f	0.1380702	0	-35	-30	5	SE	43	(192, 192)	0.28	0.28	0.75
8	20	TRUE	j	j	0.4019341	1	-35	-34	1	SE	43	(192, 192)	0.28	0.28	0.75
8	20	TRUE	j	j	0.5105992	1	-35	-30	5	SE	43	(192, 192)	0.28	0.28	0.75
8	20	TRUE	j	f	3.8172752	0	-35	-34	1	NW	43	(192, 192)	0.28	0.28	0.75
8	20	TRUE	j	j	0.130745	1	-35	-34	1	NW	43	(192, 192)	0.28	0.28	0.75
8	20	TRUE	j	f	0.074716	0	-35	-34	1	SE	43	(192, 192)	0.28	0.28	0.75
8	20	TRUE	j	j	0.1867746	1	-35	-30	5	NW	43	(192, 192)	0.28	0.28	0.75
8	20	TRUE	j	j	0.0543878	1	-35	-30	5	SE	43	(192, 192)	0.28	0.28	0.75
8	20	TRUE	f	f	0.0264231	1	-35	-40	-5	SE	43	(192, 192)	0.28	0.28	0.75
8	20	TRUE	j	j	0.1579228	1	-35	-34	1	SE	43	(192, 192)	0.28	0.28	0.75
8	20	TRUE	f	f	0.1107078	1	-35	-36	-1	NW	43	(192, 192)	0.28	0.28	0.75
8	20	TRUE	f	f	0.0915693	1	-35	-36	-1	NW	43	(192, 192)	0.28	0.28	0.75
8	20	TRUE	f	f	0.3468651	1	-35	-36	-1	SE	43	(192, 192)	0.28	0.28	0.75
8	20	TRUE	f	f	0.3150935	1	-35	-36	-1	SE	43	(192, 192)	0.28	0.28	0.75
8	20	TRUE	f	f	0.0082554	1	-35	-36	-1	NW	43	(192, 192)	0.28	0.28	0.75
8	20	TRUE	j	j	0.2368011	1	-35	-34	1	NW	43	(192, 192)	0.28	0.28	0.75
8	20	TRUE	j	j	0.0618434	1	-35	-34	1	NW	43	(192, 192)	0.28	0.28	0.75
8	20	TRUE	j	j	0.1268001	1	-35	-30	5	SE	43	(192, 192)	0.28	0.28	0.75
8	20	TRUE	j	j	0.3239043	1	-35	-30	5	SE	43	(192, 192)	0.28	0.28	0.75
8	20	TRUE	j	j	0.1619148	1	-35	-34	1	NW	43	(192, 192)	0.28	0.28	0.75
8	20	TRUE	j	j	0.0809407	1	-35	-30	5	NW	43	(192, 192)	0.28	0.28	0.75
8	20	TRUE	f	f	0.0937212	1	-35	-40	-5	NW	43	(192, 192)	0.28	0.28	0.75
8	20	TRUE	f	f	0.1347802	1	-35	-40	-5	NW	43	(192, 192)	0.28	0.28	0.75
8	20	TRUE	j	j	0.9740454	1	-35	-34	1	SE	43	(192, 192)	0.28	0.28	0.75
8	20	TRUE	j	j	0.1155238	1	-35	-34	1	SE	43	(192, 192)	0.28	0.28	0.75
8	20	TRUE	j	j	0.1199668	1	-35	-30	5	SE	43	(192, 192)	0.28	0.28	0.75
8	20	TRUE	j	j	0.0435143	1	-35	-30	5	NW	43	(192, 192)	0.28	0.28	0.75
8	20	TRUE	f	f	0.0624046	1	-35	-36	-1	SE	43	(192, 192)	0.28	0.28	0.75
8	20	TRUE	f	f	0.2408851	1	-35	-36	-1	SE	43	(192, 192)	0.28	0.28	0.75
8	20	TRUE	j	f	0.1458766	0	-35	-34	1	SE	43	(192, 192)	0.28	0.28	0.75
8	20	TRUE	j	j	0.0235926	1	-35	-34	1	NW	43	(192, 192)	0.28	0.28	0.75
8	20	TRUE	f	f	0.0673254	1	-35	-40	-5	SE	43	(192, 192)	0.28	0.28	0.75
8	20	TRUE	j	j	0.452934	1	-35	-30	5	SE	43	(192, 192)	0.28	0.28	0.75
8	20	TRUE	f	f	0.0910187	1	-35	-36	-1	SE	43	(192, 192)	0.28	0.28	0.75
8	20	TRUE	j	j	0.1373038	1	-35	-34	1	SE	43	(192, 192)	0.28	0.28	0.75
8	20	TRUE	f	f	0.0693235	1	-35	-36	-1	NW	43	(192, 192)	0.28	0.28	0.75
8	20	TRUE	j	j	0.0763313	1	-35	-30	5	SE	43	(192, 192)	0.28	0.28	0.75
8	20	TRUE	j	j	0.1160341	1	-35	-34	1	NW	43	(192, 192)	0.28	0.28	0.75
8	20	TRUE	j	j	0.0756287	1	-35	-30	5	NW	43	(192, 192)	0.28	0.28	0.75
8	20	TRUE	j	j	0.0234993	1	-35	-34	1	SE	43	(192, 192)	0.28	0.28	0.75
8	20	TRUE	j	j	0.0981007	1	-35	-30	5	NW	43	(192, 192)	0.28	0.28	0.75
8	20	TRUE	f	f	0.0644049	1	-35	-36	-1	SE	43	(192, 192)	0.28	0.28	0.75
8	20	TRUE	j	j	0.1514503	1	-35	-34	1	NW	43	(192, 192)	0.28	0.28	0.75
8	20	TRUE	j	j	0.0950378	1	-35	-30	5	NW	43	(192, 192)	0.28	0.28	0.75
8	20	TRUE	f	f	0.0261673	1	-35	-40	-5	SE	43	(192, 192)	0.28	0.28	0.75
8	20	TRUE	j	j	0.0995356	1	-35	-30	5	SE	43	(192, 192)	0.28	0.28	0.75
8	20	TRUE	f	f	0.1101556	1	-35	-36	-1	NW	43	(192, 192)	0.28	0.28	0.75
8	20	TRUE	j	j	0.1568841	1	-35	-34	1	SE	43	(192, 192)	0.28	0.28	0.75
8	20	TRUE	j	j	0.0862537	1	-35	-34	1	NW	43	(192, 192)	0.28	0.28	0.75
8	20	TRUE	j	j	0.1325716	1	-35	-30	5	NW	43	(192, 192)	0.28	0.28	0.75
8	20	TRUE	f	f	0.0731193	1	-35	-40	-5	NW	43	(192, 192)	0.28	0.28	0.75
8	20	TRUE	f	f	0.0160048	1	-35	-40	-5	SE	43	(192, 192)	0.28	0.28	0.75
8	20	TRUE	f	f	0.0705994	1	-35	-36	-1	NW	43	(192, 192)	0.28	0.28	0.75
8	20	TRUE	f	j	0.056678	0	-35	-36	-1	NW	43	(192, 192)	0.28	0.28	0.75
8	20	TRUE	f	f	0.117324	1	-35	-36	-1	SE	43	(192, 192)	0.28	0.28	0.75
8	20	TRUE	j	j	0.0812376	1	-35	-30	5	SE	43	(192, 192)	0.28	0.28	0.75
8	20	TRUE	f	f	0.3841918	1	-35	-40	-5	SE	43	(192, 192)	0.28	0.28	0.75
8	20	TRUE	f	f	0.1620118	1	-35	-40	-5	NW	43	(192, 192)	0.28	0.28	0.75
8	20	TRUE	j	j	0.1286071	1	-35	-30	5	SE	43	(192, 192)	0.28	0.28	0.75
8	20	TRUE	j	j	0.1014925	1	-35	-34	1	NW	43	(192, 192)	0.28	0.28	0.75
8	20	TRUE	f	j	0.0011826	0	-35	-36	-1	SE	43	(192, 192)	0.28	0.28	0.75
8	20	TRUE	j	j	0.0238176	1	-35	-30	5	NW	43	(192, 192)	0.28	0.28	0.75
8	20	TRUE	f	f	0.1467554	1	-35	-36	-1	NW	43	(192, 192)	0.28	0.28	0.75
8	20	TRUE	j	j	0.1136404	1	-35	-34	1	NW	43	(192, 192)	0.28	0.28	0.75
8	20	TRUE	f	f	0.0143778	1	-35	-40	-5	NW	43	(192, 192)	0.28	0.28	0.75
8	20	TRUE	j	j	0.1606191	1	-35	-30	5	NW	43	(192, 192)	0.28	0.28	0.75
8	20	TRUE	j	j	0.0947674	1	-35	-30	5	NW	43	(192, 192)	0.28	0.28	0.75
8	20	TRUE	j	j	0.0517305	1	-35	-34	1	NW	43	(192, 192)	0.28	0.28	0.75
8	20	TRUE	f	f	0.037783	1	-35	-40	-5	SE	43	(192, 192)	0.28	0.28	0.75
8	20	TRUE	j	j	0.0559517	1	-35	-34	1	SE	43	(192, 192)	0.28	0.28	0.75
8	20	TRUE	f	f	0.1406913	1	-35	-36	-1	SE	43	(192, 192)	0.28	0.28	0.75
8	20	TRUE	f	f	0.1422001	1	-35	-40	-5	SE	43	(192, 192)	0.28	0.28	0.75
8	20	TRUE	f	f	0.0715956	1	-35	-36	-1	NW	43	(192, 192)	0.28	0.28	0.75
8	20	TRUE	j	j	0.1708311	1	-35	-30	5	NW	43	(192, 192)	0.28	0.28	0.75
8	20	TRUE	f	f	0.0694244	1	-35	-36	-1	NW	43	(192, 192)	0.28	0.28	0.75
8	20	TRUE	f	f	0.1247612	1	-35	-40	-5	SE	43	(192, 192)	0.28	0.28	0.75
8	20	TRUE	j	j	0.226673	1	-35	-34	1	NW	43	(192, 192)	0.28	0.28	0.75
8	20	TRUE	j	j	0.0020742	1	-35	-34	1	SE	43	(192, 192)	0.28	0.28	0.75
8	20	TRUE	j	j	0.1090492	1	-35	-34	1	SE	43	(192, 192)	0.28	0.28	0.75
8	20	TRUE	j	f	0.1386088	0	-35	-34	1	NW	43	(192, 192)	0.28	0.28	0.75
8	20	TRUE	f	f	0.001989	1	-35	-40	-5	NW	43	(192, 192)	0.28	0.28	0.75
8	20	TRUE	f	f	0.0514571	1	-35	-40	-5	SE	43	(192, 192)	0.28	0.28	0.75
8	20	TRUE	j	j	0.118179	1	-35	-30	5	NW	43	(192, 192)	0.28	0.28	0.75
8	20	TRUE	f	f	0.1910951	1	-35	-36	-1	NW	43	(192, 192)	0.28	0.28	0.75
