# Supplementary material for: The curriculum effect in visual learning: The role of readout dimensionality
Source: PLoS Comput Biol. 2026 Jul 24;22(7):e1014553. doi: 10.1371/journal.pcbi.1014553 (PMC13432104; doi:10.1371/journal.pcbi.1014553)
Supplement: S1 Data — (ZIP) [file pcbi.1014553.s009.zip › Data_Final_for_Repository/Shuffled_subjects/Additional_15/Subject008/20250604_Subject008_SHUFFLED_Day_4.csv]

Participant ID	Age	Train	Correct Response	Response	Response time (s)	Correct	Reference Angle (deg)	Orientation (deg)	Angle Separation (deg)	Corner	Viewing Distance (cm)	Stimulus Size (px)	Fixation Time	Probe Time	Cue Time
8	20	TRUE	f	f	0.8258701	1	-35	-36	-1	SE	44	(196, 196)	0.28	0.28	0.75
8	20	TRUE	j	j	0.1772855	1	-35	-34	1	NW	44	(196, 196)	0.28	0.28	0.75
8	20	TRUE	j	j	0.2475297	1	-35	-34	1	NW	44	(196, 196)	0.28	0.28	0.75
8	20	TRUE	j	j	0.2066408	1	-35	-30	5	NW	44	(196, 196)	0.28	0.28	0.75
8	20	TRUE	j	j	0.1983565	1	-35	-34	1	NW	44	(196, 196)	0.28	0.28	0.75
8	20	TRUE	f	j	0.2489045	0	-35	-36	-1	NW	44	(196, 196)	0.28	0.28	0.75
8	20	TRUE	j	j	0.0804656	1	-35	-34	1	SE	44	(196, 196)	0.28	0.28	0.75
8	20	TRUE	f	j	10.0000631	0	-35	-40	-5	SE	44	(196, 196)	0.28	0.28	0.75
8	20	TRUE	j	f	0.3242003	0	-35	-34	1	SE	44	(196, 196)	0.28	0.28	0.75
8	20	TRUE	j	j	0.3126091	1	-35	-34	1	NW	44	(196, 196)	0.28	0.28	0.75
8	20	TRUE	j	j	0.2415443	1	-35	-30	5	NW	44	(196, 196)	0.28	0.28	0.75
8	20	TRUE	f	f	0.8227234	1	-35	-40	-5	SE	44	(196, 196)	0.28	0.28	0.75
8	20	TRUE	f	f	0.860605	1	-35	-40	-5	NW	44	(196, 196)	0.28	0.28	0.75
8	20	TRUE	f	j	0.2504037	0	-35	-36	-1	NW	44	(196, 196)	0.28	0.28	0.75
8	20	TRUE	j	j	0.1818407	1	-35	-30	5	NW	44	(196, 196)	0.28	0.28	0.75
8	20	TRUE	j	j	0.1980409	1	-35	-30	5	NW	44	(196, 196)	0.28	0.28	0.75
8	20	TRUE	j	j	0.1607677	1	-35	-34	1	NW	44	(196, 196)	0.28	0.28	0.75
8	20	TRUE	f	f	0.1436195	1	-35	-40	-5	NW	44	(196, 196)	0.28	0.28	0.75
8	20	TRUE	f	f	0.2051447	1	-35	-36	-1	SE	44	(196, 196)	0.28	0.28	0.75
8	20	TRUE	j	j	0.1696557	1	-35	-34	1	SE	44	(196, 196)	0.28	0.28	0.75
8	20	TRUE	f	f	2.5278414	1	-35	-40	-5	SE	44	(196, 196)	0.28	0.28	0.75
8	20	TRUE	j	f	0.253717	0	-35	-34	1	NW	44	(196, 196)	0.28	0.28	0.75
8	20	TRUE	j	j	1.1053964	1	-35	-34	1	SE	44	(196, 196)	0.28	0.28	0.75
8	20	TRUE	f	f	0.2187988	1	-35	-40	-5	NW	44	(196, 196)	0.28	0.28	0.75
8	20	TRUE	f	j	0.2163349	0	-35	-36	-1	SE	44	(196, 196)	0.28	0.28	0.75
8	20	TRUE	f	f	0.2388811	1	-35	-36	-1	SE	44	(196, 196)	0.28	0.28	0.75
8	20	TRUE	f	f	0.2056661	1	-35	-40	-5	SE	44	(196, 196)	0.28	0.28	0.75
8	20	TRUE	f	f	0.2653928	1	-35	-36	-1	SE	44	(196, 196)	0.28	0.28	0.75
8	20	TRUE	f	f	0.0798786	1	-35	-36	-1	SE	44	(196, 196)	0.28	0.28	0.75
8	20	TRUE	j	j	0.2078624	1	-35	-34	1	SE	44	(196, 196)	0.28	0.28	0.75
8	20	TRUE	f	j	0.3235488	0	-35	-36	-1	NW	44	(196, 196)	0.28	0.28	0.75
8	20	TRUE	j	j	0.1899683	1	-35	-30	5	SE	44	(196, 196)	0.28	0.28	0.75
8	20	TRUE	f	f	0.2491454	1	-35	-40	-5	SE	44	(196, 196)	0.28	0.28	0.75
8	20	TRUE	j	j	3.7572096	1	-35	-30	5	SE	44	(196, 196)	0.28	0.28	0.75
8	20	TRUE	j	f	0.2465329	0	-35	-34	1	NW	44	(196, 196)	0.28	0.28	0.75
8	20	TRUE	j	j	0.1796952	1	-35	-30	5	SE	44	(196, 196)	0.28	0.28	0.75
8	20	TRUE	f	f	0.1538687	1	-35	-36	-1	NW	44	(196, 196)	0.28	0.28	0.75
8	20	TRUE	f	f	0.0721374	1	-35	-36	-1	SE	44	(196, 196)	0.28	0.28	0.75
8	20	TRUE	f	j	0.7098402	0	-35	-36	-1	SE	44	(196, 196)	0.28	0.28	0.75
8	20	TRUE	f	j	0.2224182	0	-35	-36	-1	SE	44	(196, 196)	0.28	0.28	0.75
8	20	TRUE	j	j	0.1085381	1	-35	-30	5	SE	44	(196, 196)	0.28	0.28	0.75
8	20	TRUE	f	f	0.259385	1	-35	-40	-5	NW	44	(196, 196)	0.28	0.28	0.75
8	20	TRUE	j	f	0.6377474	0	-35	-34	1	SE	44	(196, 196)	0.28	0.28	0.75
8	20	TRUE	f	j	0.056215	0	-35	-36	-1	SE	44	(196, 196)	0.28	0.28	0.75
8	20	TRUE	j	j	0.6325427	1	-35	-34	1	SE	44	(196, 196)	0.28	0.28	0.75
8	20	TRUE	j	j	0.1997891	1	-35	-30	5	NW	44	(196, 196)	0.28	0.28	0.75
8	20	TRUE	j	j	0.211805	1	-35	-34	1	SE	44	(196, 196)	0.28	0.28	0.75
8	20	TRUE	f	f	0.0912552	1	-35	-40	-5	SE	44	(196, 196)	0.28	0.28	0.75
8	20	TRUE	f	f	0.4667092	1	-35	-36	-1	SE	44	(196, 196)	0.28	0.28	0.75
8	20	TRUE	j	j	0.2669268	1	-35	-30	5	SE	44	(196, 196)	0.28	0.28	0.75
8	20	TRUE	j	j	3.8138252	1	-35	-30	5	NW	44	(196, 196)	0.28	0.28	0.75
8	20	TRUE	j	f	0.2770303	0	-35	-34	1	NW	44	(196, 196)	0.28	0.28	0.75
8	20	TRUE	j	j	0.1801356	1	-35	-34	1	SE	44	(196, 196)	0.28	0.28	0.75
8	20	TRUE	f	f	0.1536715	1	-35	-40	-5	SE	44	(196, 196)	0.28	0.28	0.75
8	20	TRUE	f	f	0.0317234	1	-35	-40	-5	NW	44	(196, 196)	0.28	0.28	0.75
8	20	TRUE	j	j	0.1769589	1	-35	-34	1	SE	44	(196, 196)	0.28	0.28	0.75
8	20	TRUE	j	j	0.086044	1	-35	-30	5	SE	44	(196, 196)	0.28	0.28	0.75
8	20	TRUE	j	j	0.114515	1	-35	-34	1	SE	44	(196, 196)	0.28	0.28	0.75
8	20	TRUE	f	f	0.1568865	1	-35	-36	-1	NW	44	(196, 196)	0.28	0.28	0.75
8	20	TRUE	j	j	0.3121011	1	-35	-34	1	NW	44	(196, 196)	0.28	0.28	0.75
8	20	TRUE	j	f	0.3398519	0	-35	-34	1	NW	44	(196, 196)	0.28	0.28	0.75
8	20	TRUE	j	j	0.3027759	1	-35	-30	5	NW	44	(196, 196)	0.28	0.28	0.75
8	20	TRUE	f	f	0.6137624	1	-35	-40	-5	SE	44	(196, 196)	0.28	0.28	0.75
8	20	TRUE	f	f	1.043662	1	-35	-40	-5	NW	44	(196, 196)	0.28	0.28	0.75
8	20	TRUE	j	j	0.1009118	1	-35	-34	1	NW	44	(196, 196)	0.28	0.28	0.75
8	20	TRUE	f	f	1.0337083	1	-35	-36	-1	SE	44	(196, 196)	0.28	0.28	0.75
8	20	TRUE	j	f	0.6498324	0	-35	-34	1	SE	44	(196, 196)	0.28	0.28	0.75
8	20	TRUE	f	f	0.8116545	1	-35	-40	-5	SE	44	(196, 196)	0.28	0.28	0.75
8	20	TRUE	j	j	0.1646277	1	-35	-30	5	SE	44	(196, 196)	0.28	0.28	0.75
8	20	TRUE	f	f	0.1774338	1	-35	-36	-1	NW	44	(196, 196)	0.28	0.28	0.75
8	20	TRUE	j	j	0.1495648	1	-35	-34	1	SE	44	(196, 196)	0.28	0.28	0.75
8	20	TRUE	f	f	0.1968231	1	-35	-40	-5	NW	44	(196, 196)	0.28	0.28	0.75
8	20	TRUE	f	f	0.27483	1	-35	-40	-5	NW	44	(196, 196)	0.28	0.28	0.75
8	20	TRUE	j	j	1.2290614	1	-35	-30	5	NW	44	(196, 196)	0.28	0.28	0.75
8	20	TRUE	j	j	0.9397057	1	-35	-30	5	NW	44	(196, 196)	0.28	0.28	0.75
8	20	TRUE	j	j	0.9510985	1	-35	-30	5	SE	44	(196, 196)	0.28	0.28	0.75
8	20	TRUE	j	j	0.0617399	1	-35	-34	1	SE	44	(196, 196)	0.28	0.28	0.75
8	20	TRUE	j	j	0.2048992	1	-35	-30	5	SE	44	(196, 196)	0.28	0.28	0.75
8	20	TRUE	j	j	0.2128056	1	-35	-30	5	NW	44	(196, 196)	0.28	0.28	0.75
8	20	TRUE	j	j	0.2656688	1	-35	-30	5	SE	44	(196, 196)	0.28	0.28	0.75
8	20	TRUE	j	f	0.5749594	0	-35	-34	1	NW	44	(196, 196)	0.28	0.28	0.75
8	20	TRUE	f	f	0.2715952	1	-35	-40	-5	SE	44	(196, 196)	0.28	0.28	0.75
8	20	TRUE	j	j	0.0642091	1	-35	-30	5	SE	44	(196, 196)	0.28	0.28	0.75
8	20	TRUE	j	j	0.2218415	1	-35	-30	5	SE	44	(196, 196)	0.28	0.28	0.75
8	20	TRUE	f	f	0.1913535	1	-35	-40	-5	SE	44	(196, 196)	0.28	0.28	0.75
8	20	TRUE	j	j	0.653801	1	-35	-34	1	NW	44	(196, 196)	0.28	0.28	0.75
8	20	TRUE	j	j	1.0337444	1	-35	-30	5	SE	44	(196, 196)	0.28	0.28	0.75
8	20	TRUE	f	f	0.0886504	1	-35	-36	-1	NW	44	(196, 196)	0.28	0.28	0.75
8	20	TRUE	f	f	0.0528021	1	-35	-36	-1	NW	44	(196, 196)	0.28	0.28	0.75
8	20	TRUE	f	f	0.1719966	1	-35	-40	-5	NW	44	(196, 196)	0.28	0.28	0.75
8	20	TRUE	f	j	0.0125366	0	-35	-36	-1	SE	44	(196, 196)	0.28	0.28	0.75
8	20	TRUE	f	f	0.3085494	1	-35	-36	-1	NW	44	(196, 196)	0.28	0.28	0.75
8	20	TRUE	j	j	0.2401309	1	-35	-34	1	SE	44	(196, 196)	0.28	0.28	0.75
8	20	TRUE	f	f	0.1663687	1	-35	-36	-1	SE	44	(196, 196)	0.28	0.28	0.75
8	20	TRUE	f	j	0.3287664	0	-35	-36	-1	NW	44	(196, 196)	0.28	0.28	0.75
8	20	TRUE	f	j	10.0000473	0	-35	-40	-5	NW	44	(196, 196)	0.28	0.28	0.75
8	20	TRUE	j	j	1.4135745	1	-35	-30	5	SE	44	(196, 196)	0.28	0.28	0.75
8	20	TRUE	f	f	0.3725482	1	-35	-40	-5	SE	44	(196, 196)	0.28	0.28	0.75
8	20	TRUE	j	j	0.016411	1	-35	-30	5	SE	44	(196, 196)	0.28	0.28	0.75
8	20	TRUE	j	j	0.165912	1	-35	-30	5	SE	44	(196, 196)	0.28	0.28	0.75
8	20	TRUE	j	j	0.3238924	1	-35	-34	1	NW	44	(196, 196)	0.28	0.28	0.75
8	20	TRUE	j	j	0.0870131	1	-35	-30	5	SE	44	(196, 196)	0.28	0.28	0.75
8	20	TRUE	f	f	4.0005879	1	-35	-36	-1	SE	44	(196, 196)	0.28	0.28	0.75
8	20	TRUE	j	j	0.2238743	1	-35	-30	5	SE	44	(196, 196)	0.28	0.28	0.75
8	20	TRUE	j	f	0.8733124	0	-35	-34	1	SE	44	(196, 196)	0.28	0.28	0.75
8	20	TRUE	f	f	0.2548643	1	-35	-40	-5	SE	44	(196, 196)	0.28	0.28	0.75
8	20	TRUE	f	f	0.2088576	1	-35	-40	-5	SE	44	(196, 196)	0.28	0.28	0.75
8	20	TRUE	f	j	1.1012755	0	-35	-36	-1	SE	44	(196, 196)	0.28	0.28	0.75
8	20	TRUE	f	f	0.4638623	1	-35	-36	-1	SE	44	(196, 196)	0.28	0.28	0.75
8	20	TRUE	j	j	0.4976582	1	-35	-30	5	NW	44	(196, 196)	0.28	0.28	0.75
8	20	TRUE	j	j	0.0787198	1	-35	-30	5	SE	44	(196, 196)	0.28	0.28	0.75
8	20	TRUE	f	f	0.21399	1	-35	-40	-5	SE	44	(196, 196)	0.28	0.28	0.75
8	20	TRUE	f	f	0.1791324	1	-35	-36	-1	NW	44	(196, 196)	0.28	0.28	0.75
8	20	TRUE	f	f	0.289716	1	-35	-40	-5	NW	44	(196, 196)	0.28	0.28	0.75
8	20	TRUE	j	j	0.3449976	1	-35	-34	1	NW	44	(196, 196)	0.28	0.28	0.75
8	20	TRUE	f	f	0.055984	1	-35	-40	-5	SE	44	(196, 196)	0.28	0.28	0.75
8	20	TRUE	j	j	0.137104	1	-35	-30	5	SE	44	(196, 196)	0.28	0.28	0.75
8	20	TRUE	f	f	0.1995143	1	-35	-36	-1	NW	44	(196, 196)	0.28	0.28	0.75
8	20	TRUE	j	f	0.1978509	0	-35	-34	1	SE	44	(196, 196)	0.28	0.28	0.75
8	20	TRUE	f	f	3.6400542	1	-35	-40	-5	NW	44	(196, 196)	0.28	0.28	0.75
8	20	TRUE	j	f	0.116771	0	-35	-34	1	SE	44	(196, 196)	0.28	0.28	0.75
8	20	TRUE	f	f	0.1611523	1	-35	-40	-5	NW	44	(196, 196)	0.28	0.28	0.75
8	20	TRUE	j	j	0.0915896	1	-35	-34	1	SE	44	(196, 196)	0.28	0.28	0.75
8	20	TRUE	f	j	0.002071	0	-35	-36	-1	NW	44	(196, 196)	0.28	0.28	0.75
8	20	TRUE	f	f	0.070564	1	-35	-40	-5	NW	44	(196, 196)	0.28	0.28	0.75
8	20	TRUE	j	j	0.0442359	1	-35	-30	5	SE	44	(196, 196)	0.28	0.28	0.75
8	20	TRUE	f	f	0.1438333	1	-35	-40	-5	NW	44	(196, 196)	0.28	0.28	0.75
8	20	TRUE	f	f	0.5444694	1	-35	-40	-5	NW	44	(196, 196)	0.28	0.28	0.75
8	20	TRUE	j	j	0.0661246	1	-35	-30	5	SE	44	(196, 196)	0.28	0.28	0.75
8	20	TRUE	j	j	0.1940339	1	-35	-30	5	NW	44	(196, 196)	0.28	0.28	0.75
8	20	TRUE	j	j	0.1898384	1	-35	-34	1	SE	44	(196, 196)	0.28	0.28	0.75
8	20	TRUE	j	j	0.4420483	1	-35	-30	5	NW	44	(196, 196)	0.28	0.28	0.75
8	20	TRUE	f	f	0.0867735	1	-35	-36	-1	NW	44	(196, 196)	0.28	0.28	0.75
8	20	TRUE	f	f	0.0524097	1	-35	-40	-5	SE	44	(196, 196)	0.28	0.28	0.75
8	20	TRUE	f	f	0.0275024	1	-35	-40	-5	SE	44	(196, 196)	0.28	0.28	0.75
8	20	TRUE	f	f	0.2852788	1	-35	-40	-5	NW	44	(196, 196)	0.28	0.28	0.75
8	20	TRUE	j	j	0.0861325	1	-35	-30	5	SE	44	(196, 196)	0.28	0.28	0.75
8	20	TRUE	f	f	0.202186	1	-35	-40	-5	NW	44	(196, 196)	0.28	0.28	0.75
8	20	TRUE	j	j	0.2079981	1	-35	-30	5	NW	44	(196, 196)	0.28	0.28	0.75
8	20	TRUE	j	j	0.3190621	1	-35	-30	5	NW	44	(196, 196)	0.28	0.28	0.75
8	20	TRUE	f	f	0.0010729	1	-35	-36	-1	SE	44	(196, 196)	0.28	0.28	0.75
8	20	TRUE	f	f	1.4388302	1	-35	-40	-5	SE	44	(196, 196)	0.28	0.28	0.75
8	20	TRUE	f	f	0.0926993	1	-35	-40	-5	SE	44	(196, 196)	0.28	0.28	0.75
8	20	TRUE	j	j	0.1898206	1	-35	-34	1	SE	44	(196, 196)	0.28	0.28	0.75
8	20	TRUE	j	j	0.0237658	1	-35	-30	5	SE	44	(196, 196)	0.28	0.28	0.75
8	20	TRUE	j	j	0.2148942	1	-35	-30	5	NW	44	(196, 196)	0.28	0.28	0.75
8	20	TRUE	f	f	0.1962577	1	-35	-36	-1	SE	44	(196, 196)	0.28	0.28	0.75
8	20	TRUE	j	j	0.138109	1	-35	-30	5	NW	44	(196, 196)	0.28	0.28	0.75
8	20	TRUE	f	f	0.201362	1	-35	-36	-1	NW	44	(196, 196)	0.28	0.28	0.75
8	20	TRUE	f	j	0.2776369	0	-35	-36	-1	NW	44	(196, 196)	0.28	0.28	0.75
8	20	TRUE	j	f	0.3353957	0	-35	-34	1	NW	44	(196, 196)	0.28	0.28	0.75
8	20	TRUE	j	j	0.1551766	1	-35	-34	1	NW	44	(196, 196)	0.28	0.28	0.75
8	20	TRUE	j	j	0.1299155	1	-35	-34	1	SE	44	(196, 196)	0.28	0.28	0.75
8	20	TRUE	j	j	0.6578366	1	-35	-34	1	SE	44	(196, 196)	0.28	0.28	0.75
8	20	TRUE	j	j	2.0862114	1	-35	-34	1	NW	44	(196, 196)	0.28	0.28	0.75
8	20	TRUE	f	j	0.1352923	0	-35	-36	-1	NW	44	(196, 196)	0.28	0.28	0.75
8	20	TRUE	f	j	0.2300788	0	-35	-36	-1	NW	44	(196, 196)	0.28	0.28	0.75
8	20	TRUE	f	f	0.0293818	1	-35	-40	-5	NW	44	(196, 196)	0.28	0.28	0.75
8	20	TRUE	j	j	0.451486	1	-35	-30	5	SE	44	(196, 196)	0.28	0.28	0.75
8	20	TRUE	j	j	0.1163092	1	-35	-34	1	NW	44	(196, 196)	0.28	0.28	0.75
8	20	TRUE	f	f	0.085428	1	-35	-36	-1	SE	44	(196, 196)	0.28	0.28	0.75
8	20	TRUE	f	f	0.0605809	1	-35	-40	-5	NW	44	(196, 196)	0.28	0.28	0.75
8	20	TRUE	j	j	0.3202916	1	-35	-34	1	SE	44	(196, 196)	0.28	0.28	0.75
8	20	TRUE	f	f	0.0466913	1	-35	-40	-5	NW	44	(196, 196)	0.28	0.28	0.75
8	20	TRUE	f	f	0.1970122	1	-35	-40	-5	SE	44	(196, 196)	0.28	0.28	0.75
8	20	TRUE	j	j	0.0344841	1	-35	-34	1	NW	44	(196, 196)	0.28	0.28	0.75
8	20	TRUE	f	f	0.1936799	1	-35	-40	-5	SE	44	(196, 196)	0.28	0.28	0.75
8	20	TRUE	f	f	0.2051187	1	-35	-40	-5	SE	44	(196, 196)	0.28	0.28	0.75
8	20	TRUE	f	f	0.1368604	1	-35	-36	-1	NW	44	(196, 196)	0.28	0.28	0.75
8	20	TRUE	f	f	0.0416564	1	-35	-40	-5	SE	44	(196, 196)	0.28	0.28	0.75
8	20	TRUE	j	j	0.1208718	1	-35	-34	1	NW	44	(196, 196)	0.28	0.28	0.75
8	20	TRUE	j	j	0.1566573	1	-35	-30	5	SE	44	(196, 196)	0.28	0.28	0.75
8	20	TRUE	f	f	0.0183916	1	-35	-40	-5	NW	44	(196, 196)	0.28	0.28	0.75
8	20	TRUE	j	j	0.0804659	1	-35	-30	5	SE	44	(196, 196)	0.28	0.28	0.75
8	20	TRUE	f	j	0.122073	0	-35	-36	-1	NW	44	(196, 196)	0.28	0.28	0.75
8	20	TRUE	j	j	0.1233279	1	-35	-30	5	NW	44	(196, 196)	0.28	0.28	0.75
8	20	TRUE	f	f	0.1683245	1	-35	-40	-5	NW	44	(196, 196)	0.28	0.28	0.75
8	20	TRUE	f	f	0.094455	1	-35	-40	-5	NW	44	(196, 196)	0.28	0.28	0.75
8	20	TRUE	f	f	0.0327135	1	-35	-40	-5	NW	44	(196, 196)	0.28	0.28	0.75
8	20	TRUE	j	j	0.0559577	1	-35	-30	5	NW	44	(196, 196)	0.28	0.28	0.75
8	20	TRUE	j	j	0.0418579	1	-35	-30	5	NW	44	(196, 196)	0.28	0.28	0.75
8	20	TRUE	j	j	0.0483971	1	-35	-30	5	NW	44	(196, 196)	0.28	0.28	0.75
8	20	TRUE	j	j	0.1286282	1	-35	-30	5	SE	44	(196, 196)	0.28	0.28	0.75
8	20	TRUE	j	j	0.1244506	1	-35	-30	5	NW	44	(196, 196)	0.28	0.28	0.75
8	20	TRUE	j	j	0.009551	1	-35	-30	5	NW	44	(196, 196)	0.28	0.28	0.75
8	20	TRUE	f	f	0.0441946	1	-35	-36	-1	SE	44	(196, 196)	0.28	0.28	0.75
8	20	TRUE	f	f	0.1828115	1	-35	-36	-1	NW	44	(196, 196)	0.28	0.28	0.75
8	20	TRUE	j	j	0.0361437	1	-35	-30	5	NW	44	(196, 196)	0.28	0.28	0.75
8	20	TRUE	f	f	0.0750823	1	-35	-36	-1	NW	44	(196, 196)	0.28	0.28	0.75
8	20	TRUE	f	f	0.2147148	1	-35	-40	-5	SE	44	(196, 196)	0.28	0.28	0.75
8	20	TRUE	j	j	0.1844966	1	-35	-30	5	NW	44	(196, 196)	0.28	0.28	0.75
8	20	TRUE	j	j	0.1421915	1	-35	-34	1	NW	44	(196, 196)	0.28	0.28	0.75
8	20	TRUE	j	f	0.8204117	0	-35	-34	1	SE	44	(196, 196)	0.28	0.28	0.75
8	20	TRUE	f	f	0.0385407	1	-35	-40	-5	SE	44	(196, 196)	0.28	0.28	0.75
8	20	TRUE	f	f	0.1175336	1	-35	-40	-5	SE	44	(196, 196)	0.28	0.28	0.75
8	20	TRUE	j	j	0.0261643	1	-35	-34	1	NW	44	(196, 196)	0.28	0.28	0.75
8	20	TRUE	j	j	0.0378546	1	-35	-30	5	SE	44	(196, 196)	0.28	0.28	0.75
8	20	TRUE	j	j	0.1075098	1	-35	-34	1	NW	44	(196, 196)	0.28	0.28	0.75
8	20	TRUE	j	f	0.3020998	0	-35	-34	1	SE	44	(196, 196)	0.28	0.28	0.75
8	20	TRUE	j	j	0.1146961	1	-35	-34	1	SE	44	(196, 196)	0.28	0.28	0.75
8	20	TRUE	j	j	0.0978059	1	-35	-34	1	NW	44	(196, 196)	0.28	0.28	0.75
8	20	TRUE	f	j	0.0802064	0	-35	-36	-1	SE	44	(196, 196)	0.28	0.28	0.75
8	20	TRUE	f	f	0.0768536	1	-35	-36	-1	NW	44	(196, 196)	0.28	0.28	0.75
8	20	TRUE	j	j	0.0774204	1	-35	-30	5	SE	44	(196, 196)	0.28	0.28	0.75
8	20	TRUE	j	j	0.1195198	1	-35	-34	1	NW	44	(196, 196)	0.28	0.28	0.75
8	20	TRUE	j	j	0.1424059	1	-35	-34	1	SE	44	(196, 196)	0.28	0.28	0.75
8	20	TRUE	f	f	0.2175143	1	-35	-40	-5	SE	44	(196, 196)	0.28	0.28	0.75
8	20	TRUE	f	f	0.0751539	1	-35	-40	-5	NW	44	(196, 196)	0.28	0.28	0.75
8	20	TRUE	f	j	0.1188476	0	-35	-36	-1	SE	44	(196, 196)	0.28	0.28	0.75
8	20	TRUE	j	j	0.029447	1	-35	-30	5	SE	44	(196, 196)	0.28	0.28	0.75
8	20	TRUE	j	j	0.0094145	1	-35	-30	5	NW	44	(196, 196)	0.28	0.28	0.75
8	20	TRUE	f	f	0.1556165	1	-35	-36	-1	NW	44	(196, 196)	0.28	0.28	0.75
8	20	TRUE	f	f	0.0249733	1	-35	-40	-5	SE	44	(196, 196)	0.28	0.28	0.75
8	20	TRUE	f	f	0.6208241	1	-35	-36	-1	NW	44	(196, 196)	0.28	0.28	0.75
8	20	TRUE	j	j	0.4188581	1	-35	-30	5	SE	44	(196, 196)	0.28	0.28	0.75
8	20	TRUE	j	j	0.0169079	1	-35	-34	1	SE	44	(196, 196)	0.28	0.28	0.75
8	20	TRUE	j	j	0.0989613	1	-35	-30	5	NW	44	(196, 196)	0.28	0.28	0.75
8	20	TRUE	j	j	0.233254	1	-35	-30	5	SE	44	(196, 196)	0.28	0.28	0.75
8	20	TRUE	j	f	0.0985337	0	-35	-34	1	SE	44	(196, 196)	0.28	0.28	0.75
8	20	TRUE	j	j	0.0929398	1	-35	-30	5	NW	44	(196, 196)	0.28	0.28	0.75
8	20	TRUE	f	f	2.3026377	1	-35	-36	-1	NW	44	(196, 196)	0.28	0.28	0.75
8	20	TRUE	j	j	0.1645901	1	-35	-34	1	NW	44	(196, 196)	0.28	0.28	0.75
8	20	TRUE	f	f	0.8079225	1	-35	-40	-5	SE	44	(196, 196)	0.28	0.28	0.75
8	20	TRUE	j	f	1.9655809	0	-35	-34	1	SE	44	(196, 196)	0.28	0.28	0.75
8	20	TRUE	j	j	0.0062063	1	-35	-34	1	SE	44	(196, 196)	0.28	0.28	0.75
8	20	TRUE	j	f	0.3431796	0	-35	-34	1	SE	44	(196, 196)	0.28	0.28	0.75
8	20	TRUE	j	j	0.8191265	1	-35	-30	5	SE	44	(196, 196)	0.28	0.28	0.75
8	20	TRUE	f	f	0.0068497	1	-35	-36	-1	NW	44	(196, 196)	0.28	0.28	0.75
8	20	TRUE	j	j	0.0367161	1	-35	-30	5	NW	44	(196, 196)	0.28	0.28	0.75
8	20	TRUE	f	f	0.0675286	1	-35	-40	-5	NW	44	(196, 196)	0.28	0.28	0.75
8	20	TRUE	f	f	0.0669786	1	-35	-36	-1	NW	44	(196, 196)	0.28	0.28	0.75
8	20	TRUE	f	f	0.0839014	1	-35	-36	-1	NW	44	(196, 196)	0.28	0.28	0.75
8	20	TRUE	j	j	0.1389264	1	-35	-34	1	SE	44	(196, 196)	0.28	0.28	0.75
8	20	TRUE	j	j	0.0683562	1	-35	-30	5	NW	44	(196, 196)	0.28	0.28	0.75
8	20	TRUE	f	f	0.0700885	1	-35	-40	-5	SE	44	(196, 196)	0.28	0.28	0.75
8	20	TRUE	j	j	0.1040095	1	-35	-30	5	NW	44	(196, 196)	0.28	0.28	0.75
8	20	TRUE	f	f	0.130363	1	-35	-40	-5	SE	44	(196, 196)	0.28	0.28	0.75
8	20	TRUE	f	f	0.1414462	1	-35	-36	-1	SE	44	(196, 196)	0.28	0.28	0.75
8	20	TRUE	j	j	0.2502226	1	-35	-30	5	NW	44	(196, 196)	0.28	0.28	0.75
8	20	TRUE	f	f	0.1286837	1	-35	-40	-5	NW	44	(196, 196)	0.28	0.28	0.75
8	20	TRUE	f	f	0.0348496	1	-35	-40	-5	SE	44	(196, 196)	0.28	0.28	0.75
8	20	TRUE	j	j	0.0571139	1	-35	-30	5	SE	44	(196, 196)	0.28	0.28	0.75
8	20	TRUE	f	f	0.1356831	1	-35	-40	-5	SE	44	(196, 196)	0.28	0.28	0.75
8	20	TRUE	j	j	0.036201	1	-35	-30	5	SE	44	(196, 196)	0.28	0.28	0.75
8	20	TRUE	j	j	0.1740746	1	-35	-34	1	NW	44	(196, 196)	0.28	0.28	0.75
8	20	TRUE	j	j	0.1228991	1	-35	-30	5	NW	44	(196, 196)	0.28	0.28	0.75
8	20	TRUE	f	f	0.0453908	1	-35	-40	-5	NW	44	(196, 196)	0.28	0.28	0.75
8	20	TRUE	j	j	0.1130183	1	-35	-34	1	NW	44	(196, 196)	0.28	0.28	0.75
8	20	TRUE	j	j	0.0738177	1	-35	-30	5	NW	44	(196, 196)	0.28	0.28	0.75
8	20	TRUE	f	f	0.0883244	1	-35	-36	-1	SE	44	(196, 196)	0.28	0.28	0.75
8	20	TRUE	f	j	0.0466368	0	-35	-36	-1	SE	44	(196, 196)	0.28	0.28	0.75
8	20	TRUE	f	f	0.0212203	1	-35	-36	-1	NW	44	(196, 196)	0.28	0.28	0.75
8	20	TRUE	j	j	0.1398684	1	-35	-30	5	NW	44	(196, 196)	0.28	0.28	0.75
8	20	TRUE	j	j	0.13571	1	-35	-30	5	NW	44	(196, 196)	0.28	0.28	0.75
8	20	TRUE	j	j	0.1189234	1	-35	-34	1	NW	44	(196, 196)	0.28	0.28	0.75
8	20	TRUE	f	j	0.0366095	0	-35	-36	-1	NW	44	(196, 196)	0.28	0.28	0.75
8	20	TRUE	j	j	0.0837907	1	-35	-30	5	NW	44	(196, 196)	0.28	0.28	0.75
8	20	TRUE	f	f	0.0597339	1	-35	-40	-5	SE	44	(196, 196)	0.28	0.28	0.75
8	20	TRUE	f	f	0.0270451	1	-35	-36	-1	NW	44	(196, 196)	0.28	0.28	0.75
8	20	TRUE	f	f	0.1214247	1	-35	-40	-5	SE	44	(196, 196)	0.28	0.28	0.75
8	20	TRUE	j	j	0.0572802	1	-35	-30	5	SE	44	(196, 196)	0.28	0.28	0.75
8	20	TRUE	f	j	0.135826	0	-35	-36	-1	SE	44	(196, 196)	0.28	0.28	0.75
8	20	TRUE	j	j	0.1553997	1	-35	-34	1	SE	44	(196, 196)	0.28	0.28	0.75
8	20	TRUE	f	f	0.0848522	1	-35	-36	-1	NW	44	(196, 196)	0.28	0.28	0.75
8	20	TRUE	f	f	0.0610978	1	-35	-36	-1	SE	44	(196, 196)	0.28	0.28	0.75
8	20	TRUE	j	j	0.0981747	1	-35	-30	5	SE	44	(196, 196)	0.28	0.28	0.75
8	20	TRUE	f	f	0.1629089	1	-35	-40	-5	NW	44	(196, 196)	0.28	0.28	0.75
8	20	TRUE	j	j	0.0364975	1	-35	-30	5	SE	44	(196, 196)	0.28	0.28	0.75
8	20	TRUE	j	j	0.1874416	1	-35	-30	5	NW	44	(196, 196)	0.28	0.28	0.75
8	20	TRUE	j	j	0.1356377	1	-35	-30	5	NW	44	(196, 196)	0.28	0.28	0.75
8	20	TRUE	j	j	0.161041	1	-35	-30	5	SE	44	(196, 196)	0.28	0.28	0.75
8	20	TRUE	f	f	0.0897876	1	-35	-40	-5	SE	44	(196, 196)	0.28	0.28	0.75
8	20	TRUE	j	j	0.1708919	1	-35	-30	5	SE	44	(196, 196)	0.28	0.28	0.75
8	20	TRUE	f	f	0.1951792	1	-35	-40	-5	SE	44	(196, 196)	0.28	0.28	0.75
8	20	TRUE	f	f	0.1008917	1	-35	-40	-5	SE	44	(196, 196)	0.28	0.28	0.75
8	20	TRUE	j	j	0.1099964	1	-35	-34	1	SE	44	(196, 196)	0.28	0.28	0.75
8	20	TRUE	f	f	0.0431482	1	-35	-40	-5	SE	44	(196, 196)	0.28	0.28	0.75
8	20	TRUE	f	j	0.0207505	0	-35	-36	-1	NW	44	(196, 196)	0.28	0.28	0.75
8	20	TRUE	f	f	0.0920099	1	-35	-36	-1	SE	44	(196, 196)	0.28	0.28	0.75
8	20	TRUE	j	f	0.1283357	0	-35	-34	1	NW	44	(196, 196)	0.28	0.28	0.75
8	20	TRUE	j	j	0.1048506	1	-35	-30	5	NW	44	(196, 196)	0.28	0.28	0.75
8	20	TRUE	f	f	0.2089963	1	-35	-40	-5	SE	44	(196, 196)	0.28	0.28	0.75
8	20	TRUE	f	f	0.1014782	1	-35	-40	-5	NW	44	(196, 196)	0.28	0.28	0.75
8	20	TRUE	f	f	0.0735663	1	-35	-36	-1	NW	44	(196, 196)	0.28	0.28	0.75
8	20	TRUE	j	j	0.1385957	1	-35	-34	1	SE	44	(196, 196)	0.28	0.28	0.75
8	20	TRUE	j	j	0.1062153	1	-35	-30	5	SE	44	(196, 196)	0.28	0.28	0.75
8	20	TRUE	f	f	0.1263836	1	-35	-36	-1	SE	44	(196, 196)	0.28	0.28	0.75
8	20	TRUE	j	j	0.0232032	1	-35	-30	5	SE	44	(196, 196)	0.28	0.28	0.75
8	20	TRUE	f	f	0.2039494	1	-35	-40	-5	NW	44	(196, 196)	0.28	0.28	0.75
8	20	TRUE	f	f	0.0075515	1	-35	-40	-5	SE	44	(196, 196)	0.28	0.28	0.75
8	20	TRUE	j	j	0.0579723	1	-35	-34	1	NW	44	(196, 196)	0.28	0.28	0.75
8	20	TRUE	j	j	0.0565519	1	-35	-34	1	SE	44	(196, 196)	0.28	0.28	0.75
8	20	TRUE	j	j	0.0538946	1	-35	-34	1	NW	44	(196, 196)	0.28	0.28	0.75
8	20	TRUE	f	f	0.1378397	1	-35	-40	-5	SE	44	(196, 196)	0.28	0.28	0.75
8	20	TRUE	j	j	0.1076048	1	-35	-30	5	SE	44	(196, 196)	0.28	0.28	0.75
8	20	TRUE	j	j	0.0524218	1	-35	-34	1	SE	44	(196, 196)	0.28	0.28	0.75
8	20	TRUE	j	j	0.0223318	1	-35	-30	5	NW	44	(196, 196)	0.28	0.28	0.75
8	20	TRUE	j	j	0.0627801	1	-35	-34	1	SE	44	(196, 196)	0.28	0.28	0.75
8	20	TRUE	f	j	0.0150798	0	-35	-36	-1	SE	44	(196, 196)	0.28	0.28	0.75
8	20	TRUE	j	f	0.0264476	0	-35	-34	1	NW	44	(196, 196)	0.28	0.28	0.75
8	20	TRUE	f	f	0.0357173	1	-35	-40	-5	NW	44	(196, 196)	0.28	0.28	0.75
8	20	TRUE	f	f	0.1136521	1	-35	-40	-5	SE	44	(196, 196)	0.28	0.28	0.75
8	20	TRUE	j	j	0.0512522	1	-35	-30	5	SE	44	(196, 196)	0.28	0.28	0.75
8	20	TRUE	f	f	0.0256875	1	-35	-36	-1	NW	44	(196, 196)	0.28	0.28	0.75
8	20	TRUE	f	f	0.097714	1	-35	-36	-1	NW	44	(196, 196)	0.28	0.28	0.75
8	20	TRUE	f	f	0.0442604	1	-35	-40	-5	SE	44	(196, 196)	0.28	0.28	0.75
8	20	TRUE	f	f	0.1271768	1	-35	-36	-1	NW	44	(196, 196)	0.28	0.28	0.75
8	20	TRUE	j	j	0.090498	1	-35	-30	5	NW	44	(196, 196)	0.28	0.28	0.75
8	20	TRUE	j	j	0.1820543	1	-35	-30	5	SE	44	(196, 196)	0.28	0.28	0.75
8	20	TRUE	j	j	0.1282785	1	-35	-34	1	NW	44	(196, 196)	0.28	0.28	0.75
8	20	TRUE	f	f	0.0922882	1	-35	-36	-1	NW	44	(196, 196)	0.28	0.28	0.75
8	20	TRUE	j	j	0.2855891	1	-35	-34	1	SE	44	(196, 196)	0.28	0.28	0.75
8	20	TRUE	f	f	0.0653863	1	-35	-36	-1	NW	44	(196, 196)	0.28	0.28	0.75
8	20	TRUE	j	f	0.1100283	0	-35	-34	1	SE	44	(196, 196)	0.28	0.28	0.75
8	20	TRUE	j	j	0.0637741	1	-35	-34	1	NW	44	(196, 196)	0.28	0.28	0.75
8	20	TRUE	j	j	0.0040823	1	-35	-30	5	SE	44	(196, 196)	0.28	0.28	0.75
8	20	TRUE	j	j	0.302409	1	-35	-34	1	NW	44	(196, 196)	0.28	0.28	0.75
8	20	TRUE	j	j	0.0056274	1	-35	-34	1	NW	44	(196, 196)	0.28	0.28	0.75
8	20	TRUE	f	f	0.0808552	1	-35	-36	-1	NW	44	(196, 196)	0.28	0.28	0.75
8	20	TRUE	j	j	0.023746	1	-35	-30	5	SE	44	(196, 196)	0.28	0.28	0.75
