# Supplementary material for: The curriculum effect in visual learning: The role of readout dimensionality
Source: PLoS Comput Biol. 2026 Jul 24;22(7):e1014553. doi: 10.1371/journal.pcbi.1014553 (PMC13432104; doi:10.1371/journal.pcbi.1014553)
Supplement: S1 Data — (ZIP) [file pcbi.1014553.s009.zip › Data_Final_for_Repository/Shuffled_subjects/Additional_15/Subject018/20250721_Subject018_SHUFFLED_Day_5.csv]

Participant ID	Age	Train	Correct Response	Response	Response time (s)	Correct	Reference Angle (deg)	Orientation (deg)	Angle Separation (deg)	Corner	Viewing Distance (cm)	Stimulus Size (px)	Fixation Time	Probe Time	Cue Time
18	20	False	j	f	2.661198791989591	0	55.0	56.0	1.0	SW	50	(251, 251)	0.28	0.28	0.75
18	20	False	f	f	0.3206813340075314	1	55.0	54.0	-1.0	SW	50	(251, 251)	0.28	0.28	0.75
18	20	False	f	f	0.6064091249718331	1	55.0	54.0	-1.0	NE	50	(251, 251)	0.28	0.28	0.75
18	20	False	f	f	0.3812936670146882	1	55.0	54.0	-1.0	SW	50	(251, 251)	0.28	0.28	0.75
18	20	False	j	f	0.2672084590303711	0	55.0	56.0	1.0	NE	50	(251, 251)	0.28	0.28	0.75
18	20	False	f	f	0.5480115420068614	1	55.0	54.0	-1.0	SW	50	(251, 251)	0.28	0.28	0.75
18	20	False	f	f	0.2714246669784188	1	55.0	54.0	-1.0	NE	50	(251, 251)	0.28	0.28	0.75
18	20	False	f	f	0.3466926669934764	1	55.0	54.0	-1.0	NE	50	(251, 251)	0.28	0.28	0.75
18	20	False	f	f	0.3335067920270376	1	55.0	54.0	-1.0	SW	50	(251, 251)	0.28	0.28	0.75
18	20	False	j	f	0.3315569160040468	0	55.0	56.0	1.0	NE	50	(251, 251)	0.28	0.28	0.75
18	20	False	f	j	0.2767407079809345	0	55.0	54.0	-1.0	NE	50	(251, 251)	0.28	0.28	0.75
18	20	False	f	f	0.3148615409736521	1	55.0	54.0	-1.0	NE	50	(251, 251)	0.28	0.28	0.75
18	20	False	j	j	0.2408632499864325	1	55.0	56.0	1.0	SW	50	(251, 251)	0.28	0.28	0.75
18	20	False	f	f	0.2603160829748958	1	55.0	54.0	-1.0	NE	50	(251, 251)	0.28	0.28	0.75
18	20	False	j	j	0.2441872920026071	1	55.0	56.0	1.0	NE	50	(251, 251)	0.28	0.28	0.75
18	20	False	j	f	1.1925883750081994	0	55.0	56.0	1.0	NE	50	(251, 251)	0.28	0.28	0.75
18	20	False	f	f	0.2809930419898592	1	55.0	54.0	-1.0	SW	50	(251, 251)	0.28	0.28	0.75
18	20	False	j	f	0.3035815409966744	0	55.0	56.0	1.0	NE	50	(251, 251)	0.28	0.28	0.75
18	20	False	f	j	1.3054535419796591	0	55.0	54.0	-1.0	NE	50	(251, 251)	0.28	0.28	0.75
18	20	False	f	j	0.2444331669830717	0	55.0	54.0	-1.0	SW	50	(251, 251)	0.28	0.28	0.75
18	20	False	j	f	0.1990702499751933	0	55.0	56.0	1.0	NE	50	(251, 251)	0.28	0.28	0.75
18	20	False	f	f	0.2148732499917969	1	55.0	54.0	-1.0	SW	50	(251, 251)	0.28	0.28	0.75
18	20	False	j	j	0.1339858749997802	1	55.0	56.0	1.0	SW	50	(251, 251)	0.28	0.28	0.75
18	20	False	f	j	0.425565582991112	0	55.0	54.0	-1.0	SW	50	(251, 251)	0.28	0.28	0.75
18	20	False	j	j	0.4158311249921098	1	55.0	56.0	1.0	SW	50	(251, 251)	0.28	0.28	0.75
18	20	False	f	f	0.2766036660177633	1	55.0	54.0	-1.0	SW	50	(251, 251)	0.28	0.28	0.75
18	20	False	f	f	0.2590815419680439	1	55.0	54.0	-1.0	NE	50	(251, 251)	0.28	0.28	0.75
18	20	False	j	f	0.2958389170235023	0	55.0	56.0	1.0	NE	50	(251, 251)	0.28	0.28	0.75
18	20	False	f	f	0.0158899999805726	1	55.0	54.0	-1.0	NE	50	(251, 251)	0.28	0.28	0.75
18	20	False	j	f	1.0685155839892104	0	55.0	56.0	1.0	NE	50	(251, 251)	0.28	0.28	0.75
18	20	False	j	f	0.3530671250191517	0	55.0	56.0	1.0	NE	50	(251, 251)	0.28	0.28	0.75
18	20	False	j	j	0.2564590409747325	1	55.0	56.0	1.0	NE	50	(251, 251)	0.28	0.28	0.75
18	20	False	f	f	0.2569610829814337	1	55.0	54.0	-1.0	SW	50	(251, 251)	0.28	0.28	0.75
18	20	False	j	j	0.190945999987889	1	55.0	56.0	1.0	SW	50	(251, 251)	0.28	0.28	0.75
18	20	False	j	f	0.2544605419971049	0	55.0	56.0	1.0	NE	50	(251, 251)	0.28	0.28	0.75
18	20	False	f	j	0.7651047499966808	0	55.0	54.0	-1.0	NE	50	(251, 251)	0.28	0.28	0.75
18	20	False	j	j	1.977997959009372	1	55.0	56.0	1.0	SW	50	(251, 251)	0.28	0.28	0.75
18	20	False	j	f	0.2595171669963747	0	55.0	56.0	1.0	NE	50	(251, 251)	0.28	0.28	0.75
18	20	False	j	f	0.2761344580212608	0	55.0	56.0	1.0	SW	50	(251, 251)	0.28	0.28	0.75
18	20	False	f	f	0.3716195829911157	1	55.0	54.0	-1.0	NE	50	(251, 251)	0.28	0.28	0.75
18	20	False	f	f	1.857469625014346	1	55.0	54.0	-1.0	SW	50	(251, 251)	0.28	0.28	0.75
18	20	False	j	j	0.3145841660443693	1	55.0	56.0	1.0	NE	50	(251, 251)	0.28	0.28	0.75
18	20	False	f	f	0.4491564169875346	1	55.0	54.0	-1.0	SW	50	(251, 251)	0.28	0.28	0.75
18	20	False	f	j	0.2683947920450009	0	55.0	54.0	-1.0	SW	50	(251, 251)	0.28	0.28	0.75
18	20	False	f	f	0.2559507500263862	1	55.0	54.0	-1.0	NE	50	(251, 251)	0.28	0.28	0.75
18	20	False	j	f	0.2341582500375807	0	55.0	56.0	1.0	NE	50	(251, 251)	0.28	0.28	0.75
18	20	False	j	j	0.6694248749990948	1	55.0	56.0	1.0	NE	50	(251, 251)	0.28	0.28	0.75
18	20	False	j	f	0.0920711670187302	0	55.0	56.0	1.0	SW	50	(251, 251)	0.28	0.28	0.75
18	20	False	j	f	0.5727045829989947	0	55.0	56.0	1.0	SW	50	(251, 251)	0.28	0.28	0.75
18	20	False	j	j	0.2922637920128181	1	55.0	56.0	1.0	NE	50	(251, 251)	0.28	0.28	0.75
18	20	False	j	f	0.3912836670060642	0	55.0	56.0	1.0	NE	50	(251, 251)	0.28	0.28	0.75
18	20	False	f	f	0.2640786659903824	1	55.0	54.0	-1.0	SW	50	(251, 251)	0.28	0.28	0.75
18	20	False	j	f	0.377832209051121	0	55.0	56.0	1.0	NE	50	(251, 251)	0.28	0.28	0.75
18	20	False	f	j	0.1209993329830467	0	55.0	54.0	-1.0	NE	50	(251, 251)	0.28	0.28	0.75
18	20	False	j	j	0.192555166024249	1	55.0	56.0	1.0	NE	50	(251, 251)	0.28	0.28	0.75
18	20	False	j	j	0.0998724999953992	1	55.0	56.0	1.0	SW	50	(251, 251)	0.28	0.28	0.75
18	20	False	j	f	0.2068998329923488	0	55.0	56.0	1.0	SW	50	(251, 251)	0.28	0.28	0.75
18	20	False	f	f	0.3715992919751443	1	55.0	54.0	-1.0	NE	50	(251, 251)	0.28	0.28	0.75
18	20	False	j	f	0.1467713339952752	0	55.0	56.0	1.0	NE	50	(251, 251)	0.28	0.28	0.75
18	20	False	f	f	0.3347462079836987	1	55.0	54.0	-1.0	NE	50	(251, 251)	0.28	0.28	0.75
18	20	False	f	f	0.2226947079761885	1	55.0	54.0	-1.0	NE	50	(251, 251)	0.28	0.28	0.75
18	20	False	j	f	1.7776763750007376	0	55.0	56.0	1.0	NE	50	(251, 251)	0.28	0.28	0.75
18	20	False	j	j	0.3322979590157047	1	55.0	56.0	1.0	SW	50	(251, 251)	0.28	0.28	0.75
18	20	False	f	f	2.0459011659841053	1	55.0	54.0	-1.0	NE	50	(251, 251)	0.28	0.28	0.75
18	20	False	f	f	0.2903239169972949	1	55.0	54.0	-1.0	SW	50	(251, 251)	0.28	0.28	0.75
18	20	False	f	f	0.1067097909981384	1	55.0	54.0	-1.0	NE	50	(251, 251)	0.28	0.28	0.75
18	20	False	f	f	0.247317417000886	1	55.0	54.0	-1.0	SW	50	(251, 251)	0.28	0.28	0.75
18	20	False	f	f	0.1796765420003794	1	55.0	54.0	-1.0	SW	50	(251, 251)	0.28	0.28	0.75
18	20	False	j	f	0.087503665999975	0	55.0	56.0	1.0	SW	50	(251, 251)	0.28	0.28	0.75
18	20	False	j	j	0.1978967079776339	1	55.0	56.0	1.0	SW	50	(251, 251)	0.28	0.28	0.75
18	20	False	f	j	0.0164500410319305	0	55.0	54.0	-1.0	SW	50	(251, 251)	0.28	0.28	0.75
18	20	False	j	j	0.2460025830077938	1	55.0	56.0	1.0	NE	50	(251, 251)	0.28	0.28	0.75
18	20	False	f	f	0.9087342080310918	1	55.0	54.0	-1.0	NE	50	(251, 251)	0.28	0.28	0.75
18	20	False	f	f	0.2139858329901471	1	55.0	54.0	-1.0	NE	50	(251, 251)	0.28	0.28	0.75
18	20	False	j	j	0.1027481249766424	1	55.0	56.0	1.0	SW	50	(251, 251)	0.28	0.28	0.75
18	20	False	j	j	0.3867654580390081	1	55.0	56.0	1.0	NE	50	(251, 251)	0.28	0.28	0.75
18	20	False	f	j	0.2851018750225194	0	55.0	54.0	-1.0	SW	50	(251, 251)	0.28	0.28	0.75
18	20	False	f	f	0.1826717499643564	1	55.0	54.0	-1.0	NE	50	(251, 251)	0.28	0.28	0.75
18	20	False	j	j	0.617826875008177	1	55.0	56.0	1.0	SW	50	(251, 251)	0.28	0.28	0.75
18	20	False	j	j	0.326555332983844	1	55.0	56.0	1.0	SW	50	(251, 251)	0.28	0.28	0.75
18	20	False	f	f	0.3033107090159319	1	55.0	54.0	-1.0	SW	50	(251, 251)	0.28	0.28	0.75
18	20	False	f	f	0.268451499985531	1	55.0	54.0	-1.0	NE	50	(251, 251)	0.28	0.28	0.75
18	20	False	j	j	0.2468282500049099	1	55.0	56.0	1.0	SW	50	(251, 251)	0.28	0.28	0.75
18	20	False	f	f	0.2154978330363519	1	55.0	54.0	-1.0	SW	50	(251, 251)	0.28	0.28	0.75
18	20	False	j	j	0.2850633329944685	1	55.0	56.0	1.0	NE	50	(251, 251)	0.28	0.28	0.75
18	20	False	f	f	0.2865805409965105	1	55.0	54.0	-1.0	NE	50	(251, 251)	0.28	0.28	0.75
18	20	False	f	f	0.2923525420483202	1	55.0	54.0	-1.0	SW	50	(251, 251)	0.28	0.28	0.75
18	20	False	j	j	0.2343913750373758	1	55.0	56.0	1.0	SW	50	(251, 251)	0.28	0.28	0.75
18	20	False	f	f	0.2613063750322908	1	55.0	54.0	-1.0	NE	50	(251, 251)	0.28	0.28	0.75
18	20	False	j	j	0.4841687079751864	1	55.0	56.0	1.0	NE	50	(251, 251)	0.28	0.28	0.75
18	20	False	j	j	0.2731663330341689	1	55.0	56.0	1.0	SW	50	(251, 251)	0.28	0.28	0.75
18	20	False	f	f	0.1815573330386541	1	55.0	54.0	-1.0	SW	50	(251, 251)	0.28	0.28	0.75
18	20	False	j	j	0.2160987080424092	1	55.0	56.0	1.0	NE	50	(251, 251)	0.28	0.28	0.75
18	20	False	f	f	0.2878297500428743	1	55.0	54.0	-1.0	NE	50	(251, 251)	0.28	0.28	0.75
18	20	False	f	j	0.3544104580068961	0	55.0	54.0	-1.0	SW	50	(251, 251)	0.28	0.28	0.75
18	20	False	f	f	0.5005303750513121	1	55.0	54.0	-1.0	SW	50	(251, 251)	0.28	0.28	0.75
18	20	False	f	f	0.1823828750057146	1	55.0	54.0	-1.0	NE	50	(251, 251)	0.28	0.28	0.75
18	20	False	j	f	0.1219466250040568	0	55.0	56.0	1.0	NE	50	(251, 251)	0.28	0.28	0.75
18	20	False	f	f	0.2123135000001639	1	55.0	54.0	-1.0	SW	50	(251, 251)	0.28	0.28	0.75
18	20	False	f	j	0.3531632919912226	0	55.0	54.0	-1.0	SW	50	(251, 251)	0.28	0.28	0.75
18	20	False	j	j	0.5136732080136426	1	55.0	56.0	1.0	SW	50	(251, 251)	0.28	0.28	0.75
18	20	False	f	f	0.253766416979488	1	55.0	54.0	-1.0	NE	50	(251, 251)	0.28	0.28	0.75
18	20	False	f	f	0.2999460420105606	1	55.0	54.0	-1.0	NE	50	(251, 251)	0.28	0.28	0.75
18	20	False	f	j	0.3483410410117358	0	55.0	54.0	-1.0	SW	50	(251, 251)	0.28	0.28	0.75
18	20	False	j	j	0.0702835420379415	1	55.0	56.0	1.0	SW	50	(251, 251)	0.28	0.28	0.75
18	20	False	j	j	0.3067009579972364	1	55.0	56.0	1.0	SW	50	(251, 251)	0.28	0.28	0.75
18	20	False	j	j	0.3455766250262968	1	55.0	56.0	1.0	NE	50	(251, 251)	0.28	0.28	0.75
18	20	False	j	j	0.1919627499883063	1	55.0	56.0	1.0	SW	50	(251, 251)	0.28	0.28	0.75
18	20	False	f	j	0.0707492079818621	0	55.0	54.0	-1.0	SW	50	(251, 251)	0.28	0.28	0.75
18	20	False	j	j	0.0449552499921992	1	55.0	56.0	1.0	NE	50	(251, 251)	0.28	0.28	0.75
18	20	False	j	j	1.0062028339598328	1	55.0	56.0	1.0	NE	50	(251, 251)	0.28	0.28	0.75
18	20	False	j	j	0.4694908750243485	1	55.0	56.0	1.0	NE	50	(251, 251)	0.28	0.28	0.75
18	20	False	f	j	0.6144282080349512	0	55.0	54.0	-1.0	SW	50	(251, 251)	0.28	0.28	0.75
18	20	False	f	j	0.4251040420494973	0	55.0	54.0	-1.0	SW	50	(251, 251)	0.28	0.28	0.75
18	20	False	f	f	0.3334351250086911	1	55.0	54.0	-1.0	NE	50	(251, 251)	0.28	0.28	0.75
18	20	False	j	f	0.3174853750388138	0	55.0	56.0	1.0	SW	50	(251, 251)	0.28	0.28	0.75
18	20	False	f	f	0.2618422500090673	1	55.0	54.0	-1.0	NE	50	(251, 251)	0.28	0.28	0.75
18	20	False	f	f	0.1059564999886788	1	55.0	54.0	-1.0	NE	50	(251, 251)	0.28	0.28	0.75
18	20	False	j	j	0.2073310410487465	1	55.0	56.0	1.0	SW	50	(251, 251)	0.28	0.28	0.75
18	20	False	j	j	0.2774057080387138	1	55.0	56.0	1.0	SW	50	(251, 251)	0.28	0.28	0.75
18	20	False	f	f	0.2345128339948132	1	55.0	54.0	-1.0	NE	50	(251, 251)	0.28	0.28	0.75
18	20	False	j	j	0.7972914999700151	1	55.0	56.0	1.0	NE	50	(251, 251)	0.28	0.28	0.75
18	20	False	j	j	0.2605012920103036	1	55.0	56.0	1.0	SW	50	(251, 251)	0.28	0.28	0.75
18	20	False	f	f	0.2524857079843059	1	55.0	54.0	-1.0	NE	50	(251, 251)	0.28	0.28	0.75
18	20	False	j	j	0.2226998750120401	1	55.0	56.0	1.0	SW	50	(251, 251)	0.28	0.28	0.75
18	20	False	j	j	0.287463916989509	1	55.0	56.0	1.0	SW	50	(251, 251)	0.28	0.28	0.75
18	20	False	f	j	0.2822618329664692	0	55.0	54.0	-1.0	NE	50	(251, 251)	0.28	0.28	0.75
18	20	False	j	f	0.1715897090034559	0	55.0	56.0	1.0	NE	50	(251, 251)	0.28	0.28	0.75
18	20	False	j	j	0.2975429999642074	1	55.0	56.0	1.0	NE	50	(251, 251)	0.28	0.28	0.75
18	20	False	f	f	0.2537852080422453	1	55.0	54.0	-1.0	SW	50	(251, 251)	0.28	0.28	0.75
18	20	False	f	f	0.2324437919887714	1	55.0	54.0	-1.0	SW	50	(251, 251)	0.28	0.28	0.75
18	20	False	j	j	0.2638579999911599	1	55.0	56.0	1.0	NE	50	(251, 251)	0.28	0.28	0.75
18	20	False	j	j	0.3004943749983795	1	55.0	56.0	1.0	NE	50	(251, 251)	0.28	0.28	0.75
18	20	False	j	j	0.198467000038363	1	55.0	56.0	1.0	NE	50	(251, 251)	0.28	0.28	0.75
18	20	False	j	j	0.2798606249853037	1	55.0	56.0	1.0	NE	50	(251, 251)	0.28	0.28	0.75
18	20	False	j	j	0.2809364169952459	1	55.0	56.0	1.0	NE	50	(251, 251)	0.28	0.28	0.75
18	20	False	f	f	0.5338274160167202	1	55.0	54.0	-1.0	SW	50	(251, 251)	0.28	0.28	0.75
18	20	False	f	j	0.2647510839742608	0	55.0	54.0	-1.0	NE	50	(251, 251)	0.28	0.28	0.75
18	20	False	f	j	0.217058458016254	0	55.0	54.0	-1.0	SW	50	(251, 251)	0.28	0.28	0.75
18	20	False	j	j	0.256169916014187	1	55.0	56.0	1.0	SW	50	(251, 251)	0.28	0.28	0.75
18	20	False	j	j	0.2663552910089493	1	55.0	56.0	1.0	SW	50	(251, 251)	0.28	0.28	0.75
18	20	False	j	f	0.2943563750013709	0	55.0	56.0	1.0	NE	50	(251, 251)	0.28	0.28	0.75
18	20	False	f	f	0.2314492500154301	1	55.0	54.0	-1.0	SW	50	(251, 251)	0.28	0.28	0.75
18	20	False	j	j	0.2874662090325728	1	55.0	56.0	1.0	NE	50	(251, 251)	0.28	0.28	0.75
18	20	False	f	f	0.3081476659863256	1	55.0	54.0	-1.0	NE	50	(251, 251)	0.28	0.28	0.75
18	20	False	f	f	1.375877666985616	1	55.0	54.0	-1.0	NE	50	(251, 251)	0.28	0.28	0.75
18	20	False	f	f	0.4104801669600419	1	55.0	54.0	-1.0	NE	50	(251, 251)	0.28	0.28	0.75
18	20	False	f	j	0.297473499958869	0	55.0	54.0	-1.0	NE	50	(251, 251)	0.28	0.28	0.75
18	20	False	j	j	0.2917557500186376	1	55.0	56.0	1.0	NE	50	(251, 251)	0.28	0.28	0.75
18	20	False	j	j	0.2630197920370847	1	55.0	56.0	1.0	NE	50	(251, 251)	0.28	0.28	0.75
18	20	False	f	f	1.818688542000018	1	55.0	54.0	-1.0	SW	50	(251, 251)	0.28	0.28	0.75
18	20	False	f	j	0.2146274580154568	0	55.0	54.0	-1.0	NE	50	(251, 251)	0.28	0.28	0.75
18	20	False	f	j	0.1463774580042809	0	55.0	54.0	-1.0	NE	50	(251, 251)	0.28	0.28	0.75
18	20	False	j	j	0.0922329999739304	1	55.0	56.0	1.0	SW	50	(251, 251)	0.28	0.28	0.75
18	20	False	j	j	0.1563275830121711	1	55.0	56.0	1.0	SW	50	(251, 251)	0.28	0.28	0.75
18	20	False	f	f	0.2420564999920316	1	55.0	54.0	-1.0	NE	50	(251, 251)	0.28	0.28	0.75
18	20	False	j	j	0.1917173750116489	1	55.0	56.0	1.0	NE	50	(251, 251)	0.28	0.28	0.75
18	20	False	j	j	0.2677962080342695	1	55.0	56.0	1.0	SW	50	(251, 251)	0.28	0.28	0.75
18	20	False	f	f	0.3623173329979181	1	55.0	54.0	-1.0	NE	50	(251, 251)	0.28	0.28	0.75
18	20	False	j	f	0.2945194169878959	0	55.0	56.0	1.0	SW	50	(251, 251)	0.28	0.28	0.75
18	20	False	f	j	0.2959777910145931	0	55.0	54.0	-1.0	NE	50	(251, 251)	0.28	0.28	0.75
18	20	False	f	f	0.0703688329667784	1	55.0	54.0	-1.0	SW	50	(251, 251)	0.28	0.28	0.75
18	20	False	j	j	0.2378507499815896	1	55.0	56.0	1.0	SW	50	(251, 251)	0.28	0.28	0.75
18	20	False	j	j	0.2847058750339784	1	55.0	56.0	1.0	SW	50	(251, 251)	0.28	0.28	0.75
18	20	False	f	j	0.2782540419721044	0	55.0	54.0	-1.0	SW	50	(251, 251)	0.28	0.28	0.75
18	20	False	j	f	0.2116727920365519	0	55.0	56.0	1.0	SW	50	(251, 251)	0.28	0.28	0.75
18	20	False	j	j	0.2617016670410521	1	55.0	56.0	1.0	NE	50	(251, 251)	0.28	0.28	0.75
18	20	False	j	f	0.341846874973271	0	55.0	56.0	1.0	SW	50	(251, 251)	0.28	0.28	0.75
18	20	False	f	f	0.3175986250280402	1	55.0	54.0	-1.0	SW	50	(251, 251)	0.28	0.28	0.75
18	20	False	f	f	0.347038124979008	1	55.0	54.0	-1.0	NE	50	(251, 251)	0.28	0.28	0.75
18	20	False	j	j	0.2607535829884	1	55.0	56.0	1.0	NE	50	(251, 251)	0.28	0.28	0.75
18	20	False	j	j	0.2185890420223586	1	55.0	56.0	1.0	SW	50	(251, 251)	0.28	0.28	0.75
18	20	False	j	j	1.151408249977976	1	55.0	56.0	1.0	NE	50	(251, 251)	0.28	0.28	0.75
18	20	False	j	f	0.3922736669774167	0	55.0	56.0	1.0	SW	50	(251, 251)	0.28	0.28	0.75
18	20	False	f	f	0.3083854580181651	1	55.0	54.0	-1.0	SW	50	(251, 251)	0.28	0.28	0.75
18	20	False	j	j	0.2285692089935764	1	55.0	56.0	1.0	SW	50	(251, 251)	0.28	0.28	0.75
18	20	False	f	j	0.4639701670384966	0	55.0	54.0	-1.0	SW	50	(251, 251)	0.28	0.28	0.75
18	20	False	f	j	1.2268207079614513	0	55.0	54.0	-1.0	NE	50	(251, 251)	0.28	0.28	0.75
18	20	False	j	f	0.3042227079859003	0	55.0	56.0	1.0	NE	50	(251, 251)	0.28	0.28	0.75
18	20	False	f	f	0.3046210830216296	1	55.0	54.0	-1.0	SW	50	(251, 251)	0.28	0.28	0.75
18	20	False	f	f	0.3028541659587063	1	55.0	54.0	-1.0	NE	50	(251, 251)	0.28	0.28	0.75
18	20	False	f	j	0.6728038339642808	0	55.0	54.0	-1.0	SW	50	(251, 251)	0.28	0.28	0.75
18	20	False	j	j	0.1680035419994965	1	55.0	56.0	1.0	NE	50	(251, 251)	0.28	0.28	0.75
18	20	False	j	j	0.48388904199237	1	55.0	56.0	1.0	NE	50	(251, 251)	0.28	0.28	0.75
18	20	False	j	f	0.2857418749481439	0	55.0	56.0	1.0	NE	50	(251, 251)	0.28	0.28	0.75
18	20	False	f	f	0.1261612499947659	1	55.0	54.0	-1.0	NE	50	(251, 251)	0.28	0.28	0.75
18	20	False	f	f	0.1647672079852782	1	55.0	54.0	-1.0	NE	50	(251, 251)	0.28	0.28	0.75
18	20	False	f	j	0.2545760830398649	0	55.0	54.0	-1.0	SW	50	(251, 251)	0.28	0.28	0.75
18	20	False	f	f	0.2688239590497687	1	55.0	54.0	-1.0	SW	50	(251, 251)	0.28	0.28	0.75
18	20	False	j	j	0.1347577919950708	1	55.0	56.0	1.0	SW	50	(251, 251)	0.28	0.28	0.75
18	20	False	j	j	1.00709312496474	1	55.0	56.0	1.0	SW	50	(251, 251)	0.28	0.28	0.75
18	20	False	f	f	0.0687165000126697	1	55.0	54.0	-1.0	SW	50	(251, 251)	0.28	0.28	0.75
18	20	False	f	f	0.2627592500066384	1	55.0	54.0	-1.0	NE	50	(251, 251)	0.28	0.28	0.75
18	20	False	j	f	0.4214989590109326	0	55.0	56.0	1.0	SW	50	(251, 251)	0.28	0.28	0.75
18	20	False	j	j	0.2163177499896846	1	55.0	56.0	1.0	NE	50	(251, 251)	0.28	0.28	0.75
18	20	False	j	f	0.2983542919973843	0	55.0	56.0	1.0	NE	50	(251, 251)	0.28	0.28	0.75
18	20	False	j	j	0.4976461249752901	1	55.0	56.0	1.0	SW	50	(251, 251)	0.28	0.28	0.75
18	20	False	j	f	0.2705796250374987	0	55.0	56.0	1.0	NE	50	(251, 251)	0.28	0.28	0.75
18	20	False	j	j	0.2333617910044267	1	55.0	56.0	1.0	SW	50	(251, 251)	0.28	0.28	0.75
18	20	False	f	f	0.2273961669998243	1	55.0	54.0	-1.0	NE	50	(251, 251)	0.28	0.28	0.75
18	20	False	j	f	0.2891378329950385	0	55.0	56.0	1.0	SW	50	(251, 251)	0.28	0.28	0.75
18	20	False	j	f	0.2650768749881536	0	55.0	56.0	1.0	SW	50	(251, 251)	0.28	0.28	0.75
18	20	False	f	f	0.2572391250287182	1	55.0	54.0	-1.0	NE	50	(251, 251)	0.28	0.28	0.75
18	20	False	j	f	0.274822250008583	0	55.0	56.0	1.0	NE	50	(251, 251)	0.28	0.28	0.75
18	20	False	f	f	0.1674145419965498	1	55.0	54.0	-1.0	SW	50	(251, 251)	0.28	0.28	0.75
18	20	False	f	j	0.0229762920062057	0	55.0	54.0	-1.0	NE	50	(251, 251)	0.28	0.28	0.75
18	20	False	j	f	1.4606884579989128	0	55.0	56.0	1.0	SW	50	(251, 251)	0.28	0.28	0.75
18	20	False	f	f	0.1830700000282377	1	55.0	54.0	-1.0	SW	50	(251, 251)	0.28	0.28	0.75
18	20	False	j	j	0.2912311669788323	1	55.0	56.0	1.0	NE	50	(251, 251)	0.28	0.28	0.75
18	20	False	j	j	0.3845799170085229	1	55.0	56.0	1.0	SW	50	(251, 251)	0.28	0.28	0.75
18	20	False	j	f	0.3341478750226088	0	55.0	56.0	1.0	NE	50	(251, 251)	0.28	0.28	0.75
18	20	False	f	j	0.3092555000330321	0	55.0	54.0	-1.0	NE	50	(251, 251)	0.28	0.28	0.75
18	20	False	j	j	0.0062031249981373	1	55.0	56.0	1.0	SW	50	(251, 251)	0.28	0.28	0.75
18	20	False	j	j	0.2060679160058498	1	55.0	56.0	1.0	NE	50	(251, 251)	0.28	0.28	0.75
18	20	False	j	j	0.9928156670066528	1	55.0	56.0	1.0	SW	50	(251, 251)	0.28	0.28	0.75
18	20	False	j	j	0.3428900419967249	1	55.0	56.0	1.0	SW	50	(251, 251)	0.28	0.28	0.75
18	20	False	j	f	0.4482809170149266	0	55.0	56.0	1.0	SW	50	(251, 251)	0.28	0.28	0.75
18	20	False	j	j	0.2417142079793848	1	55.0	56.0	1.0	SW	50	(251, 251)	0.28	0.28	0.75
18	20	False	j	j	0.2225275830132886	1	55.0	56.0	1.0	SW	50	(251, 251)	0.28	0.28	0.75
18	20	False	f	f	0.2153661250486038	1	55.0	54.0	-1.0	SW	50	(251, 251)	0.28	0.28	0.75
18	20	False	f	j	0.0500748750055208	0	55.0	54.0	-1.0	NE	50	(251, 251)	0.28	0.28	0.75
18	20	False	f	j	0.2922400829847902	0	55.0	54.0	-1.0	SW	50	(251, 251)	0.28	0.28	0.75
18	20	False	j	j	0.306705333001446	1	55.0	56.0	1.0	NE	50	(251, 251)	0.28	0.28	0.75
18	20	False	f	f	0.4179945839568972	1	55.0	54.0	-1.0	SW	50	(251, 251)	0.28	0.28	0.75
18	20	False	f	f	0.2828215420013293	1	55.0	54.0	-1.0	NE	50	(251, 251)	0.28	0.28	0.75
18	20	False	f	j	0.3352423329488374	0	55.0	54.0	-1.0	SW	50	(251, 251)	0.28	0.28	0.75
18	20	False	f	j	0.2628714580205269	0	55.0	54.0	-1.0	NE	50	(251, 251)	0.28	0.28	0.75
18	20	False	j	f	0.2733008340001106	0	55.0	56.0	1.0	SW	50	(251, 251)	0.28	0.28	0.75
18	20	False	j	f	0.2599257919937372	0	55.0	56.0	1.0	SW	50	(251, 251)	0.28	0.28	0.75
18	20	False	f	f	0.0178456249996088	1	55.0	54.0	-1.0	SW	50	(251, 251)	0.28	0.28	0.75
18	20	False	f	f	0.2268190419999882	1	55.0	54.0	-1.0	SW	50	(251, 251)	0.28	0.28	0.75
18	20	False	j	j	0.183752832992468	1	55.0	56.0	1.0	SW	50	(251, 251)	0.28	0.28	0.75
18	20	False	f	f	0.2751466250047087	1	55.0	54.0	-1.0	SW	50	(251, 251)	0.28	0.28	0.75
18	20	False	j	j	0.2217234999989159	1	55.0	56.0	1.0	SW	50	(251, 251)	0.28	0.28	0.75
18	20	False	f	f	0.1335245830123312	1	55.0	54.0	-1.0	NE	50	(251, 251)	0.28	0.28	0.75
18	20	False	j	j	0.2214945419691503	1	55.0	56.0	1.0	NE	50	(251, 251)	0.28	0.28	0.75
18	20	False	j	f	0.3097283340175636	0	55.0	56.0	1.0	SW	50	(251, 251)	0.28	0.28	0.75
18	20	False	f	f	0.2757220829953439	1	55.0	54.0	-1.0	NE	50	(251, 251)	0.28	0.28	0.75
18	20	False	f	j	0.1609625840210355	0	55.0	54.0	-1.0	NE	50	(251, 251)	0.28	0.28	0.75
18	20	False	f	f	0.1141600830014795	1	55.0	54.0	-1.0	NE	50	(251, 251)	0.28	0.28	0.75
18	20	False	j	f	0.964943166996818	0	55.0	56.0	1.0	NE	50	(251, 251)	0.28	0.28	0.75
18	20	False	f	f	0.2520032909815199	1	55.0	54.0	-1.0	NE	50	(251, 251)	0.28	0.28	0.75
18	20	False	f	j	0.5064204999944195	0	55.0	54.0	-1.0	NE	50	(251, 251)	0.28	0.28	0.75
18	20	False	j	j	0.3123748750076629	1	55.0	56.0	1.0	SW	50	(251, 251)	0.28	0.28	0.75
18	20	False	f	f	0.2835082089877687	1	55.0	54.0	-1.0	SW	50	(251, 251)	0.28	0.28	0.75
18	20	False	f	f	0.2805759580223821	1	55.0	54.0	-1.0	SW	50	(251, 251)	0.28	0.28	0.75
18	20	False	j	f	0.3422644170350395	0	55.0	56.0	1.0	NE	50	(251, 251)	0.28	0.28	0.75
18	20	False	f	j	0.2417241249931976	0	55.0	54.0	-1.0	NE	50	(251, 251)	0.28	0.28	0.75
18	20	False	j	f	0.0548892500228248	0	55.0	56.0	1.0	NE	50	(251, 251)	0.28	0.28	0.75
18	20	False	j	f	0.2713499999954365	0	55.0	56.0	1.0	NE	50	(251, 251)	0.28	0.28	0.75
18	20	False	f	f	0.380536624987144	1	55.0	54.0	-1.0	NE	50	(251, 251)	0.28	0.28	0.75
18	20	False	f	f	0.2784664580249227	1	55.0	54.0	-1.0	NE	50	(251, 251)	0.28	0.28	0.75
18	20	False	j	f	0.3615276670316234	0	55.0	56.0	1.0	SW	50	(251, 251)	0.28	0.28	0.75
18	20	False	j	j	0.504008708987385	1	55.0	56.0	1.0	NE	50	(251, 251)	0.28	0.28	0.75
18	20	False	j	j	0.0771543750306591	1	55.0	56.0	1.0	SW	50	(251, 251)	0.28	0.28	0.75
18	20	False	j	f	0.3374856670270674	0	55.0	56.0	1.0	SW	50	(251, 251)	0.28	0.28	0.75
18	20	False	j	j	0.4500000840052962	1	55.0	56.0	1.0	NE	50	(251, 251)	0.28	0.28	0.75
18	20	False	f	f	0.0015386670129373	1	55.0	54.0	-1.0	NE	50	(251, 251)	0.28	0.28	0.75
18	20	False	f	f	0.2852842920110561	1	55.0	54.0	-1.0	SW	50	(251, 251)	0.28	0.28	0.75
18	20	False	f	f	0.3057922089938074	1	55.0	54.0	-1.0	NE	50	(251, 251)	0.28	0.28	0.75
18	20	False	j	j	0.2996601669583469	1	55.0	56.0	1.0	SW	50	(251, 251)	0.28	0.28	0.75
18	20	False	j	j	0.3257714579813182	1	55.0	56.0	1.0	SW	50	(251, 251)	0.28	0.28	0.75
18	20	False	f	j	0.3069799999939278	0	55.0	54.0	-1.0	NE	50	(251, 251)	0.28	0.28	0.75
18	20	False	j	f	0.1562285409891046	0	55.0	56.0	1.0	SW	50	(251, 251)	0.28	0.28	0.75
18	20	False	f	f	0.1162784589687362	1	55.0	54.0	-1.0	SW	50	(251, 251)	0.28	0.28	0.75
18	20	False	f	j	0.2705860830028541	0	55.0	54.0	-1.0	SW	50	(251, 251)	0.28	0.28	0.75
18	20	False	j	j	0.2686271249549463	1	55.0	56.0	1.0	SW	50	(251, 251)	0.28	0.28	0.75
18	20	False	j	f	0.2058697920292616	0	55.0	56.0	1.0	NE	50	(251, 251)	0.28	0.28	0.75
18	20	False	j	f	0.7137983330176212	0	55.0	56.0	1.0	SW	50	(251, 251)	0.28	0.28	0.75
18	20	False	j	j	0.2810622500255704	1	55.0	56.0	1.0	SW	50	(251, 251)	0.28	0.28	0.75
18	20	False	f	j	0.0945437080226838	0	55.0	54.0	-1.0	SW	50	(251, 251)	0.28	0.28	0.75
18	20	False	f	f	0.2576272080186754	1	55.0	54.0	-1.0	SW	50	(251, 251)	0.28	0.28	0.75
18	20	False	f	f	0.3338404590031132	1	55.0	54.0	-1.0	SW	50	(251, 251)	0.28	0.28	0.75
18	20	False	j	j	0.3427171669900417	1	55.0	56.0	1.0	SW	50	(251, 251)	0.28	0.28	0.75
18	20	False	j	j	0.5046727909939364	1	55.0	56.0	1.0	SW	50	(251, 251)	0.28	0.28	0.75
18	20	False	f	f	0.0826804170501418	1	55.0	54.0	-1.0	NE	50	(251, 251)	0.28	0.28	0.75
18	20	False	f	j	0.213742958032526	0	55.0	54.0	-1.0	SW	50	(251, 251)	0.28	0.28	0.75
18	20	False	f	f	0.3457014999585226	1	55.0	54.0	-1.0	NE	50	(251, 251)	0.28	0.28	0.75
18	20	False	f	f	0.2774704580078833	1	55.0	54.0	-1.0	SW	50	(251, 251)	0.28	0.28	0.75
18	20	False	j	j	0.2804372910177335	1	55.0	56.0	1.0	SW	50	(251, 251)	0.28	0.28	0.75
18	20	False	j	j	0.3229409589548595	1	55.0	56.0	1.0	NE	50	(251, 251)	0.28	0.28	0.75
18	20	False	j	j	0.159176833985839	1	55.0	56.0	1.0	NE	50	(251, 251)	0.28	0.28	0.75
18	20	False	f	f	0.2664002089877613	1	55.0	54.0	-1.0	SW	50	(251, 251)	0.28	0.28	0.75
18	20	False	f	f	0.2863882920355536	1	55.0	54.0	-1.0	NE	50	(251, 251)	0.28	0.28	0.75
18	20	False	j	j	0.2870129169896245	1	55.0	56.0	1.0	SW	50	(251, 251)	0.28	0.28	0.75
18	20	False	f	j	0.2693677080096677	0	55.0	54.0	-1.0	SW	50	(251, 251)	0.28	0.28	0.75
18	20	False	j	f	0.3391548750223592	0	55.0	56.0	1.0	NE	50	(251, 251)	0.28	0.28	0.75
18	20	False	f	f	0.2896818750305101	1	55.0	54.0	-1.0	NE	50	(251, 251)	0.28	0.28	0.75
18	20	False	f	f	0.2107215829892084	1	55.0	54.0	-1.0	SW	50	(251, 251)	0.28	0.28	0.75
18	20	False	j	j	0.1435614170040935	1	55.0	56.0	1.0	NE	50	(251, 251)	0.28	0.28	0.75
18	20	False	j	j	0.0317301250179298	1	55.0	56.0	1.0	SW	50	(251, 251)	0.28	0.28	0.75
18	20	False	j	f	0.0990188329597003	0	55.0	56.0	1.0	NE	50	(251, 251)	0.28	0.28	0.75
18	20	False	j	f	0.6084000829723664	0	55.0	56.0	1.0	NE	50	(251, 251)	0.28	0.28	0.75
18	20	False	j	j	0.1913599590188823	1	55.0	56.0	1.0	NE	50	(251, 251)	0.28	0.28	0.75
18	20	False	f	j	0.3212679999996908	0	55.0	54.0	-1.0	SW	50	(251, 251)	0.28	0.28	0.75
18	20	False	f	f	0.1774169999989681	1	55.0	54.0	-1.0	SW	50	(251, 251)	0.28	0.28	0.75
18	20	False	j	f	0.4370617909589782	0	55.0	56.0	1.0	SW	50	(251, 251)	0.28	0.28	0.75
18	20	False	f	f	0.2589142500073649	1	55.0	54.0	-1.0	SW	50	(251, 251)	0.28	0.28	0.75
18	20	False	j	j	0.2763344590202905	1	55.0	56.0	1.0	NE	50	(251, 251)	0.28	0.28	0.75
18	20	False	f	f	0.0453736659837886	1	55.0	54.0	-1.0	SW	50	(251, 251)	0.28	0.28	0.75
18	20	False	f	f	0.2903651670203544	1	55.0	54.0	-1.0	NE	50	(251, 251)	0.28	0.28	0.75
18	20	False	j	j	0.3120434160227887	1	55.0	56.0	1.0	NE	50	(251, 251)	0.28	0.28	0.75
18	20	False	f	f	0.325185917026829	1	55.0	54.0	-1.0	SW	50	(251, 251)	0.28	0.28	0.75
18	20	False	f	f	0.298666582966689	1	55.0	54.0	-1.0	SW	50	(251, 251)	0.28	0.28	0.75
18	20	False	f	f	0.2813119580387138	1	55.0	54.0	-1.0	SW	50	(251, 251)	0.28	0.28	0.75
18	20	False	j	j	0.3071094159968197	1	55.0	56.0	1.0	NE	50	(251, 251)	0.28	0.28	0.75
18	20	False	j	j	0.1528163750190287	1	55.0	56.0	1.0	SW	50	(251, 251)	0.28	0.28	0.75
18	20	False	f	f	0.2624914160114713	1	55.0	54.0	-1.0	SW	50	(251, 251)	0.28	0.28	0.75
18	20	False	f	j	0.3572225419920869	0	55.0	54.0	-1.0	NE	50	(251, 251)	0.28	0.28	0.75
18	20	False	f	j	0.3125871249940246	0	55.0	54.0	-1.0	SW	50	(251, 251)	0.28	0.28	0.75
18	20	False	f	f	0.6845643330016173	1	55.0	54.0	-1.0	NE	50	(251, 251)	0.28	0.28	0.75
18	20	False	f	f	0.2894234999548644	1	55.0	54.0	-1.0	SW	50	(251, 251)	0.28	0.28	0.75
18	20	False	j	j	0.1022593330126255	1	55.0	56.0	1.0	NE	50	(251, 251)	0.28	0.28	0.75
18	20	False	f	j	0.3110359580023214	0	55.0	54.0	-1.0	NE	50	(251, 251)	0.28	0.28	0.75
18	20	False	f	j	0.4292348750168457	0	55.0	54.0	-1.0	SW	50	(251, 251)	0.28	0.28	0.75
18	20	False	f	j	0.2232965829898603	0	55.0	54.0	-1.0	NE	50	(251, 251)	0.28	0.28	0.75
18	20	False	f	f	0.342118666972965	1	55.0	54.0	-1.0	SW	50	(251, 251)	0.28	0.28	0.75
18	20	False	j	j	0.0228971250471659	1	55.0	56.0	1.0	SW	50	(251, 251)	0.28	0.28	0.75
18	20	False	j	j	0.0252570000011473	1	55.0	56.0	1.0	NE	50	(251, 251)	0.28	0.28	0.75
18	20	False	f	j	0.2046601250185631	0	55.0	54.0	-1.0	SW	50	(251, 251)	0.28	0.28	0.75
