# Supplementary material for: The curriculum effect in visual learning: The role of readout dimensionality
Source: PLoS Comput Biol. 2026 Jul 24;22(7):e1014553. doi: 10.1371/journal.pcbi.1014553 (PMC13432104; doi:10.1371/journal.pcbi.1014553)
Supplement: S1 Data — (ZIP) [file pcbi.1014553.s009.zip › Data_Final_for_Repository/Shuffled_subjects/Additional_15/Subject018/20250720_Subject018_SHUFFLED_Day_4.csv]

Participant ID	Age	Train	Correct Response	Response	Response time (s)	Correct	Reference Angle (deg)	Orientation (deg)	Angle Separation (deg)	Corner	Viewing Distance (cm)	Stimulus Size (px)	Fixation Time	Probe Time	Cue Time
18	20	True	j	f	3.51838525000494	0	-35.0	-30.0	5.0	SE	50	(251, 251)	0.28	0.28	0.75
18	20	True	f	f	0.2930173340137116	1	-35.0	-40.0	-5.0	NW	50	(251, 251)	0.28	0.28	0.75
18	20	True	j	j	0.2945502499933354	1	-35.0	-34.0	1.0	SE	50	(251, 251)	0.28	0.28	0.75
18	20	True	j	j	0.2547351659741252	1	-35.0	-30.0	5.0	SE	50	(251, 251)	0.28	0.28	0.75
18	20	True	j	j	0.2520192909869365	1	-35.0	-30.0	5.0	NW	50	(251, 251)	0.28	0.28	0.75
18	20	True	j	j	0.2481048749759793	1	-35.0	-30.0	5.0	NW	50	(251, 251)	0.28	0.28	0.75
18	20	True	f	f	0.2643072500359267	1	-35.0	-40.0	-5.0	SE	50	(251, 251)	0.28	0.28	0.75
18	20	True	j	j	0.2537941670161672	1	-35.0	-30.0	5.0	SE	50	(251, 251)	0.28	0.28	0.75
18	20	True	f	f	0.1231402500416152	1	-35.0	-40.0	-5.0	SE	50	(251, 251)	0.28	0.28	0.75
18	20	True	f	f	0.0851275839959271	1	-35.0	-36.0	-1.0	NW	50	(251, 251)	0.28	0.28	0.75
18	20	True	j	j	0.2432243750081397	1	-35.0	-34.0	1.0	NW	50	(251, 251)	0.28	0.28	0.75
18	20	True	j	j	0.30790083296597	1	-35.0	-34.0	1.0	SE	50	(251, 251)	0.28	0.28	0.75
18	20	True	f	f	0.4056558749871328	1	-35.0	-40.0	-5.0	SE	50	(251, 251)	0.28	0.28	0.75
18	20	True	j	j	0.1601825840189121	1	-35.0	-30.0	5.0	SE	50	(251, 251)	0.28	0.28	0.75
18	20	True	j	f	0.189377584028989	0	-35.0	-34.0	1.0	SE	50	(251, 251)	0.28	0.28	0.75
18	20	True	f	f	0.0407100830343551	1	-35.0	-40.0	-5.0	SE	50	(251, 251)	0.28	0.28	0.75
18	20	True	f	f	0.2136505000526085	1	-35.0	-40.0	-5.0	SE	50	(251, 251)	0.28	0.28	0.75
18	20	True	f	f	0.142096625000704	1	-35.0	-40.0	-5.0	NW	50	(251, 251)	0.28	0.28	0.75
18	20	True	j	j	0.2627372909919359	1	-35.0	-34.0	1.0	NW	50	(251, 251)	0.28	0.28	0.75
18	20	True	f	f	0.1208152089966461	1	-35.0	-40.0	-5.0	SE	50	(251, 251)	0.28	0.28	0.75
18	20	True	f	f	0.2678097499883733	1	-35.0	-40.0	-5.0	NW	50	(251, 251)	0.28	0.28	0.75
18	20	True	f	f	0.1107163340202532	1	-35.0	-40.0	-5.0	SE	50	(251, 251)	0.28	0.28	0.75
18	20	True	j	f	0.0559348749811761	0	-35.0	-34.0	1.0	SE	50	(251, 251)	0.28	0.28	0.75
18	20	True	f	f	0.2322558329906314	1	-35.0	-40.0	-5.0	NW	50	(251, 251)	0.28	0.28	0.75
18	20	True	f	f	0.3905014999909326	1	-35.0	-36.0	-1.0	SE	50	(251, 251)	0.28	0.28	0.75
18	20	True	f	f	0.2596886670216918	1	-35.0	-40.0	-5.0	SE	50	(251, 251)	0.28	0.28	0.75
18	20	True	j	j	0.3957111670169979	1	-35.0	-30.0	5.0	NW	50	(251, 251)	0.28	0.28	0.75
18	20	True	j	j	0.197693291993346	1	-35.0	-34.0	1.0	SE	50	(251, 251)	0.28	0.28	0.75
18	20	True	f	j	0.2449502090457826	0	-35.0	-36.0	-1.0	SE	50	(251, 251)	0.28	0.28	0.75
18	20	True	j	j	0.2578943339758552	1	-35.0	-30.0	5.0	NW	50	(251, 251)	0.28	0.28	0.75
18	20	True	f	f	0.2005698330467566	1	-35.0	-40.0	-5.0	SE	50	(251, 251)	0.28	0.28	0.75
18	20	True	j	j	0.149580875004176	1	-35.0	-34.0	1.0	NW	50	(251, 251)	0.28	0.28	0.75
18	20	True	j	j	0.4800303329830058	1	-35.0	-30.0	5.0	NW	50	(251, 251)	0.28	0.28	0.75
18	20	True	f	f	0.2486994999926537	1	-35.0	-40.0	-5.0	NW	50	(251, 251)	0.28	0.28	0.75
18	20	True	j	j	0.1177979999920353	1	-35.0	-30.0	5.0	NW	50	(251, 251)	0.28	0.28	0.75
18	20	True	f	f	0.2768264170153998	1	-35.0	-36.0	-1.0	NW	50	(251, 251)	0.28	0.28	0.75
18	20	True	j	j	0.3737535839900374	1	-35.0	-34.0	1.0	NW	50	(251, 251)	0.28	0.28	0.75
18	20	True	f	j	0.0488633749773725	0	-35.0	-36.0	-1.0	NW	50	(251, 251)	0.28	0.28	0.75
18	20	True	j	j	0.1929852499742992	1	-35.0	-34.0	1.0	NW	50	(251, 251)	0.28	0.28	0.75
18	20	True	j	j	0.2264675420010462	1	-35.0	-30.0	5.0	NW	50	(251, 251)	0.28	0.28	0.75
18	20	True	f	f	0.2333743749768473	1	-35.0	-40.0	-5.0	SE	50	(251, 251)	0.28	0.28	0.75
18	20	True	j	f	0.1482910420163534	0	-35.0	-34.0	1.0	SE	50	(251, 251)	0.28	0.28	0.75
18	20	True	j	j	0.0551822090055793	1	-35.0	-34.0	1.0	SE	50	(251, 251)	0.28	0.28	0.75
18	20	True	j	j	0.2813875409774482	1	-35.0	-34.0	1.0	NW	50	(251, 251)	0.28	0.28	0.75
18	20	True	j	j	0.2235119999968446	1	-35.0	-30.0	5.0	NW	50	(251, 251)	0.28	0.28	0.75
18	20	True	f	f	0.0535821249941363	1	-35.0	-36.0	-1.0	NW	50	(251, 251)	0.28	0.28	0.75
18	20	True	j	j	0.2752843750058673	1	-35.0	-30.0	5.0	NW	50	(251, 251)	0.28	0.28	0.75
18	20	True	j	j	0.290737834002357	1	-35.0	-30.0	5.0	SE	50	(251, 251)	0.28	0.28	0.75
18	20	True	j	j	0.0139182080165483	1	-35.0	-30.0	5.0	SE	50	(251, 251)	0.28	0.28	0.75
18	20	True	j	j	0.2330534170032479	1	-35.0	-34.0	1.0	NW	50	(251, 251)	0.28	0.28	0.75
18	20	True	j	j	0.3213091670186259	1	-35.0	-30.0	5.0	SE	50	(251, 251)	0.28	0.28	0.75
18	20	True	j	j	0.0573186670080758	1	-35.0	-34.0	1.0	NW	50	(251, 251)	0.28	0.28	0.75
18	20	True	f	f	0.0153492080280557	1	-35.0	-36.0	-1.0	NW	50	(251, 251)	0.28	0.28	0.75
18	20	True	j	j	0.3461830000160262	1	-35.0	-34.0	1.0	SE	50	(251, 251)	0.28	0.28	0.75
18	20	True	f	f	0.1431758329854346	1	-35.0	-40.0	-5.0	SE	50	(251, 251)	0.28	0.28	0.75
18	20	True	j	j	0.3348307500127703	1	-35.0	-30.0	5.0	NW	50	(251, 251)	0.28	0.28	0.75
18	20	True	j	j	0.3634725830052048	1	-35.0	-34.0	1.0	SE	50	(251, 251)	0.28	0.28	0.75
18	20	True	j	j	0.1915202499949373	1	-35.0	-34.0	1.0	NW	50	(251, 251)	0.28	0.28	0.75
18	20	True	f	f	0.0937088750069961	1	-35.0	-36.0	-1.0	SE	50	(251, 251)	0.28	0.28	0.75
18	20	True	f	f	0.0298489999840967	1	-35.0	-36.0	-1.0	SE	50	(251, 251)	0.28	0.28	0.75
18	20	True	f	f	0.133259582973551	1	-35.0	-40.0	-5.0	NW	50	(251, 251)	0.28	0.28	0.75
18	20	True	f	j	0.0971773749915883	0	-35.0	-36.0	-1.0	NW	50	(251, 251)	0.28	0.28	0.75
18	20	True	j	j	0.4299352079979144	1	-35.0	-30.0	5.0	SE	50	(251, 251)	0.28	0.28	0.75
18	20	True	f	f	0.176800417015329	1	-35.0	-40.0	-5.0	NW	50	(251, 251)	0.28	0.28	0.75
18	20	True	j	j	0.23030141700292	1	-35.0	-30.0	5.0	NW	50	(251, 251)	0.28	0.28	0.75
18	20	True	j	j	0.0631787079619243	1	-35.0	-30.0	5.0	SE	50	(251, 251)	0.28	0.28	0.75
18	20	True	f	f	0.0593251669779419	1	-35.0	-40.0	-5.0	NW	50	(251, 251)	0.28	0.28	0.75
18	20	True	j	j	0.4699649169924669	1	-35.0	-30.0	5.0	SE	50	(251, 251)	0.28	0.28	0.75
18	20	True	f	f	0.175166499975603	1	-35.0	-36.0	-1.0	SE	50	(251, 251)	0.28	0.28	0.75
18	20	True	j	j	0.0705755830276757	1	-35.0	-30.0	5.0	SE	50	(251, 251)	0.28	0.28	0.75
18	20	True	j	j	0.3133606670307927	1	-35.0	-30.0	5.0	NW	50	(251, 251)	0.28	0.28	0.75
18	20	True	j	j	0.1475164160365238	1	-35.0	-34.0	1.0	SE	50	(251, 251)	0.28	0.28	0.75
18	20	True	f	f	0.2678858339786529	1	-35.0	-40.0	-5.0	SE	50	(251, 251)	0.28	0.28	0.75
18	20	True	j	j	0.2900534159853123	1	-35.0	-34.0	1.0	NW	50	(251, 251)	0.28	0.28	0.75
18	20	True	f	j	0.3665160419768654	0	-35.0	-36.0	-1.0	NW	50	(251, 251)	0.28	0.28	0.75
18	20	True	j	j	0.3309182089869864	1	-35.0	-30.0	5.0	SE	50	(251, 251)	0.28	0.28	0.75
18	20	True	f	f	0.295528040966019	1	-35.0	-36.0	-1.0	NW	50	(251, 251)	0.28	0.28	0.75
18	20	True	j	j	0.2675237910007126	1	-35.0	-30.0	5.0	SE	50	(251, 251)	0.28	0.28	0.75
18	20	True	j	j	0.3778665410354733	1	-35.0	-30.0	5.0	NW	50	(251, 251)	0.28	0.28	0.75
18	20	True	j	j	0.2966603750246577	1	-35.0	-34.0	1.0	NW	50	(251, 251)	0.28	0.28	0.75
18	20	True	f	f	0.3064763749716803	1	-35.0	-40.0	-5.0	NW	50	(251, 251)	0.28	0.28	0.75
18	20	True	j	j	0.2882375000044703	1	-35.0	-30.0	5.0	NW	50	(251, 251)	0.28	0.28	0.75
18	20	True	f	f	0.2971937080146745	1	-35.0	-40.0	-5.0	SE	50	(251, 251)	0.28	0.28	0.75
18	20	True	j	j	0.2991833330015652	1	-35.0	-30.0	5.0	SE	50	(251, 251)	0.28	0.28	0.75
18	20	True	f	f	0.142475500004366	1	-35.0	-36.0	-1.0	NW	50	(251, 251)	0.28	0.28	0.75
18	20	True	j	j	0.273539958987385	1	-35.0	-30.0	5.0	SE	50	(251, 251)	0.28	0.28	0.75
18	20	True	j	j	0.0900967499474063	1	-35.0	-30.0	5.0	NW	50	(251, 251)	0.28	0.28	0.75
18	20	True	f	f	0.2262114170007407	1	-35.0	-40.0	-5.0	NW	50	(251, 251)	0.28	0.28	0.75
18	20	True	f	f	0.1481588750029914	1	-35.0	-40.0	-5.0	NW	50	(251, 251)	0.28	0.28	0.75
18	20	True	j	j	0.2481500839930959	1	-35.0	-34.0	1.0	SE	50	(251, 251)	0.28	0.28	0.75
18	20	True	j	j	0.0195324160158634	1	-35.0	-30.0	5.0	SE	50	(251, 251)	0.28	0.28	0.75
18	20	True	j	j	0.0765896249795332	1	-35.0	-30.0	5.0	NW	50	(251, 251)	0.28	0.28	0.75
18	20	True	j	j	0.0372448750422336	1	-35.0	-30.0	5.0	NW	50	(251, 251)	0.28	0.28	0.75
18	20	True	f	f	0.1880063750431873	1	-35.0	-36.0	-1.0	NW	50	(251, 251)	0.28	0.28	0.75
18	20	True	f	f	0.3195063340244815	1	-35.0	-36.0	-1.0	SE	50	(251, 251)	0.28	0.28	0.75
18	20	True	f	f	0.3399504169938154	1	-35.0	-36.0	-1.0	SE	50	(251, 251)	0.28	0.28	0.75
18	20	True	j	j	0.3577437080093659	1	-35.0	-30.0	5.0	NW	50	(251, 251)	0.28	0.28	0.75
18	20	True	f	f	0.3368064160458743	1	-35.0	-36.0	-1.0	SE	50	(251, 251)	0.28	0.28	0.75
18	20	True	j	j	0.1099886249867267	1	-35.0	-30.0	5.0	NW	50	(251, 251)	0.28	0.28	0.75
18	20	True	j	j	0.2686787919956259	1	-35.0	-30.0	5.0	SE	50	(251, 251)	0.28	0.28	0.75
18	20	True	j	j	0.2819021660252474	1	-35.0	-34.0	1.0	SE	50	(251, 251)	0.28	0.28	0.75
18	20	True	j	j	0.2552450830116868	1	-35.0	-30.0	5.0	NW	50	(251, 251)	0.28	0.28	0.75
18	20	True	j	j	0.0491440830519422	1	-35.0	-30.0	5.0	SE	50	(251, 251)	0.28	0.28	0.75
18	20	True	j	j	0.3925389159703627	1	-35.0	-30.0	5.0	SE	50	(251, 251)	0.28	0.28	0.75
18	20	True	f	f	0.3233055829769	1	-35.0	-36.0	-1.0	SE	50	(251, 251)	0.28	0.28	0.75
18	20	True	f	f	0.255548125016503	1	-35.0	-40.0	-5.0	NW	50	(251, 251)	0.28	0.28	0.75
18	20	True	f	f	0.272076208028011	1	-35.0	-36.0	-1.0	NW	50	(251, 251)	0.28	0.28	0.75
18	20	True	f	f	0.2394284590263851	1	-35.0	-36.0	-1.0	NW	50	(251, 251)	0.28	0.28	0.75
18	20	True	f	f	0.3039084579795599	1	-35.0	-36.0	-1.0	SE	50	(251, 251)	0.28	0.28	0.75
18	20	True	f	f	0.2339764580246992	1	-35.0	-40.0	-5.0	NW	50	(251, 251)	0.28	0.28	0.75
18	20	True	j	f	0.2681948749814182	0	-35.0	-34.0	1.0	NW	50	(251, 251)	0.28	0.28	0.75
18	20	True	j	j	0.1554270419874228	1	-35.0	-30.0	5.0	NW	50	(251, 251)	0.28	0.28	0.75
18	20	True	f	f	0.1800022500101477	1	-35.0	-36.0	-1.0	SE	50	(251, 251)	0.28	0.28	0.75
18	20	True	f	f	0.4056967499782331	1	-35.0	-36.0	-1.0	NW	50	(251, 251)	0.28	0.28	0.75
18	20	True	j	j	0.2048825829988345	1	-35.0	-30.0	5.0	NW	50	(251, 251)	0.28	0.28	0.75
18	20	True	f	f	0.2667093750205822	1	-35.0	-40.0	-5.0	SE	50	(251, 251)	0.28	0.28	0.75
18	20	True	f	f	0.2728870409773662	1	-35.0	-40.0	-5.0	SE	50	(251, 251)	0.28	0.28	0.75
18	20	True	f	f	0.322895833000075	1	-35.0	-36.0	-1.0	NW	50	(251, 251)	0.28	0.28	0.75
18	20	True	j	f	0.3814359169919044	0	-35.0	-34.0	1.0	NW	50	(251, 251)	0.28	0.28	0.75
18	20	True	f	f	0.2176690840278752	1	-35.0	-40.0	-5.0	NW	50	(251, 251)	0.28	0.28	0.75
18	20	True	j	j	0.0300084159825928	1	-35.0	-34.0	1.0	SE	50	(251, 251)	0.28	0.28	0.75
18	20	True	f	f	0.0307442920166067	1	-35.0	-40.0	-5.0	SE	50	(251, 251)	0.28	0.28	0.75
18	20	True	j	j	0.3347238749847747	1	-35.0	-34.0	1.0	NW	50	(251, 251)	0.28	0.28	0.75
18	20	True	j	j	0.1977877909666858	1	-35.0	-30.0	5.0	SE	50	(251, 251)	0.28	0.28	0.75
18	20	True	j	j	0.2200710419565439	1	-35.0	-30.0	5.0	NW	50	(251, 251)	0.28	0.28	0.75
18	20	True	j	j	0.2617455000290647	1	-35.0	-30.0	5.0	NW	50	(251, 251)	0.28	0.28	0.75
18	20	True	f	f	0.2768307920196093	1	-35.0	-40.0	-5.0	NW	50	(251, 251)	0.28	0.28	0.75
18	20	True	j	j	0.2612758330069482	1	-35.0	-30.0	5.0	NW	50	(251, 251)	0.28	0.28	0.75
18	20	True	f	f	0.5612278750049882	1	-35.0	-36.0	-1.0	NW	50	(251, 251)	0.28	0.28	0.75
18	20	True	j	f	0.342546375002712	0	-35.0	-34.0	1.0	SE	50	(251, 251)	0.28	0.28	0.75
18	20	True	f	f	0.2339090410387143	1	-35.0	-40.0	-5.0	SE	50	(251, 251)	0.28	0.28	0.75
18	20	True	f	f	0.253577833995223	1	-35.0	-40.0	-5.0	NW	50	(251, 251)	0.28	0.28	0.75
18	20	True	j	j	0.2629344169981777	1	-35.0	-30.0	5.0	NW	50	(251, 251)	0.28	0.28	0.75
18	20	True	j	j	0.071832625020761	1	-35.0	-34.0	1.0	SE	50	(251, 251)	0.28	0.28	0.75
18	20	True	f	j	0.2999360419926233	0	-35.0	-36.0	-1.0	NW	50	(251, 251)	0.28	0.28	0.75
18	20	True	j	j	0.3133107500034384	1	-35.0	-34.0	1.0	NW	50	(251, 251)	0.28	0.28	0.75
18	20	True	f	f	0.2642739589791745	1	-35.0	-40.0	-5.0	SE	50	(251, 251)	0.28	0.28	0.75
18	20	True	f	f	0.6110393750132062	1	-35.0	-36.0	-1.0	NW	50	(251, 251)	0.28	0.28	0.75
18	20	True	j	j	0.2681079590111039	1	-35.0	-34.0	1.0	SE	50	(251, 251)	0.28	0.28	0.75
18	20	True	f	f	0.2609689999953843	1	-35.0	-40.0	-5.0	NW	50	(251, 251)	0.28	0.28	0.75
18	20	True	j	j	0.1979289170121774	1	-35.0	-30.0	5.0	NW	50	(251, 251)	0.28	0.28	0.75
18	20	True	j	j	0.2214057919918559	1	-35.0	-30.0	5.0	NW	50	(251, 251)	0.28	0.28	0.75
18	20	True	f	f	0.4835203330148943	1	-35.0	-36.0	-1.0	NW	50	(251, 251)	0.28	0.28	0.75
18	20	True	j	j	0.4090740419924259	1	-35.0	-34.0	1.0	NW	50	(251, 251)	0.28	0.28	0.75
18	20	True	f	f	0.501817791024223	1	-35.0	-40.0	-5.0	NW	50	(251, 251)	0.28	0.28	0.75
18	20	True	f	f	0.0504369999980554	1	-35.0	-40.0	-5.0	SE	50	(251, 251)	0.28	0.28	0.75
18	20	True	j	j	0.0573631250299513	1	-35.0	-30.0	5.0	SE	50	(251, 251)	0.28	0.28	0.75
18	20	True	f	f	0.2336094159982167	1	-35.0	-40.0	-5.0	SE	50	(251, 251)	0.28	0.28	0.75
18	20	True	j	j	0.090595250017941	1	-35.0	-34.0	1.0	SE	50	(251, 251)	0.28	0.28	0.75
18	20	True	j	j	0.3102104589925147	1	-35.0	-34.0	1.0	NW	50	(251, 251)	0.28	0.28	0.75
18	20	True	f	f	0.1270185000030324	1	-35.0	-40.0	-5.0	SE	50	(251, 251)	0.28	0.28	0.75
18	20	True	f	f	0.2680496659595519	1	-35.0	-40.0	-5.0	NW	50	(251, 251)	0.28	0.28	0.75
18	20	True	j	j	0.2168659169692546	1	-35.0	-34.0	1.0	NW	50	(251, 251)	0.28	0.28	0.75
18	20	True	j	j	0.3953777499846183	1	-35.0	-34.0	1.0	SE	50	(251, 251)	0.28	0.28	0.75
18	20	True	f	f	0.0774118329863995	1	-35.0	-36.0	-1.0	NW	50	(251, 251)	0.28	0.28	0.75
18	20	True	j	j	0.1596636250033043	1	-35.0	-34.0	1.0	NW	50	(251, 251)	0.28	0.28	0.75
18	20	True	f	f	0.2687309579923749	1	-35.0	-36.0	-1.0	NW	50	(251, 251)	0.28	0.28	0.75
18	20	True	f	f	0.3055133749730885	1	-35.0	-36.0	-1.0	SE	50	(251, 251)	0.28	0.28	0.75
18	20	True	j	j	0.0791049579856917	1	-35.0	-30.0	5.0	NW	50	(251, 251)	0.28	0.28	0.75
18	20	True	j	j	0.2989547909819521	1	-35.0	-34.0	1.0	NW	50	(251, 251)	0.28	0.28	0.75
18	20	True	j	j	0.415323291963432	1	-35.0	-30.0	5.0	SE	50	(251, 251)	0.28	0.28	0.75
18	20	True	f	f	0.2325741249951534	1	-35.0	-36.0	-1.0	SE	50	(251, 251)	0.28	0.28	0.75
18	20	True	f	f	0.3548934580176137	1	-35.0	-36.0	-1.0	NW	50	(251, 251)	0.28	0.28	0.75
18	20	True	j	j	0.2716384999803267	1	-35.0	-30.0	5.0	NW	50	(251, 251)	0.28	0.28	0.75
18	20	True	j	j	0.2800396249513142	1	-35.0	-30.0	5.0	NW	50	(251, 251)	0.28	0.28	0.75
18	20	True	j	j	0.3210877919918857	1	-35.0	-34.0	1.0	SE	50	(251, 251)	0.28	0.28	0.75
18	20	True	f	f	0.2862035420257598	1	-35.0	-36.0	-1.0	NW	50	(251, 251)	0.28	0.28	0.75
18	20	True	f	f	1.0378677499829791	1	-35.0	-36.0	-1.0	SE	50	(251, 251)	0.28	0.28	0.75
18	20	True	j	j	0.3438543330412358	1	-35.0	-34.0	1.0	NW	50	(251, 251)	0.28	0.28	0.75
18	20	True	f	f	0.033823832985945	1	-35.0	-40.0	-5.0	SE	50	(251, 251)	0.28	0.28	0.75
18	20	True	f	f	0.1244610419962555	1	-35.0	-40.0	-5.0	NW	50	(251, 251)	0.28	0.28	0.75
18	20	True	f	f	0.2642063340172171	1	-35.0	-40.0	-5.0	SE	50	(251, 251)	0.28	0.28	0.75
18	20	True	j	j	0.0760943749919533	1	-35.0	-30.0	5.0	SE	50	(251, 251)	0.28	0.28	0.75
18	20	True	j	j	0.129871750017628	1	-35.0	-34.0	1.0	NW	50	(251, 251)	0.28	0.28	0.75
18	20	True	j	j	0.194181083003059	1	-35.0	-30.0	5.0	NW	50	(251, 251)	0.28	0.28	0.75
18	20	True	f	f	0.2500872079981491	1	-35.0	-36.0	-1.0	NW	50	(251, 251)	0.28	0.28	0.75
18	20	True	f	f	0.3815610830206424	1	-35.0	-36.0	-1.0	SE	50	(251, 251)	0.28	0.28	0.75
18	20	True	j	j	0.2040815419750288	1	-35.0	-30.0	5.0	SE	50	(251, 251)	0.28	0.28	0.75
18	20	True	j	j	0.0912574590183794	1	-35.0	-30.0	5.0	SE	50	(251, 251)	0.28	0.28	0.75
18	20	True	f	f	0.3148483749828301	1	-35.0	-36.0	-1.0	SE	50	(251, 251)	0.28	0.28	0.75
18	20	True	f	f	0.2811035829945467	1	-35.0	-40.0	-5.0	NW	50	(251, 251)	0.28	0.28	0.75
18	20	True	f	f	0.3120915000326931	1	-35.0	-36.0	-1.0	NW	50	(251, 251)	0.28	0.28	0.75
18	20	True	f	f	0.2786499169887975	1	-35.0	-40.0	-5.0	SE	50	(251, 251)	0.28	0.28	0.75
18	20	True	f	f	0.3191494579659775	1	-35.0	-40.0	-5.0	SE	50	(251, 251)	0.28	0.28	0.75
18	20	True	j	f	0.3730962079716846	0	-35.0	-34.0	1.0	SE	50	(251, 251)	0.28	0.28	0.75
18	20	True	f	f	0.2525157500058412	1	-35.0	-40.0	-5.0	SE	50	(251, 251)	0.28	0.28	0.75
18	20	True	f	f	0.0557161669712513	1	-35.0	-40.0	-5.0	NW	50	(251, 251)	0.28	0.28	0.75
18	20	True	j	j	0.3046084159868769	1	-35.0	-30.0	5.0	NW	50	(251, 251)	0.28	0.28	0.75
18	20	True	f	f	0.2465492920018732	1	-35.0	-36.0	-1.0	NW	50	(251, 251)	0.28	0.28	0.75
18	20	True	j	j	0.2477298330049961	1	-35.0	-30.0	5.0	NW	50	(251, 251)	0.28	0.28	0.75
18	20	True	j	j	0.4856726659927517	1	-35.0	-34.0	1.0	NW	50	(251, 251)	0.28	0.28	0.75
18	20	True	j	j	0.4024592909845523	1	-35.0	-34.0	1.0	NW	50	(251, 251)	0.28	0.28	0.75
18	20	True	j	j	0.3265755829634145	1	-35.0	-34.0	1.0	NW	50	(251, 251)	0.28	0.28	0.75
18	20	True	f	f	0.2667044999543577	1	-35.0	-36.0	-1.0	SE	50	(251, 251)	0.28	0.28	0.75
18	20	True	j	j	1.666246416978538	1	-35.0	-34.0	1.0	NW	50	(251, 251)	0.28	0.28	0.75
18	20	True	j	j	0.0878986250027082	1	-35.0	-30.0	5.0	NW	50	(251, 251)	0.28	0.28	0.75
18	20	True	f	f	0.4106339160352945	1	-35.0	-36.0	-1.0	NW	50	(251, 251)	0.28	0.28	0.75
18	20	True	f	f	0.2625524160102941	1	-35.0	-40.0	-5.0	NW	50	(251, 251)	0.28	0.28	0.75
18	20	True	j	j	0.0716633750125765	1	-35.0	-34.0	1.0	SE	50	(251, 251)	0.28	0.28	0.75
18	20	True	j	j	0.0940801670076325	1	-35.0	-30.0	5.0	NW	50	(251, 251)	0.28	0.28	0.75
18	20	True	j	j	0.2683588330401107	1	-35.0	-30.0	5.0	SE	50	(251, 251)	0.28	0.28	0.75
18	20	True	f	f	0.2391443750238977	1	-35.0	-40.0	-5.0	SE	50	(251, 251)	0.28	0.28	0.75
18	20	True	j	j	0.1612772920052521	1	-35.0	-34.0	1.0	SE	50	(251, 251)	0.28	0.28	0.75
18	20	True	f	f	0.1878720829845406	1	-35.0	-40.0	-5.0	NW	50	(251, 251)	0.28	0.28	0.75
18	20	True	f	f	0.292085291002877	1	-35.0	-40.0	-5.0	SE	50	(251, 251)	0.28	0.28	0.75
18	20	True	j	f	0.8330641249776818	0	-35.0	-34.0	1.0	SE	50	(251, 251)	0.28	0.28	0.75
18	20	True	j	j	0.0620185420266352	1	-35.0	-30.0	5.0	NW	50	(251, 251)	0.28	0.28	0.75
18	20	True	j	j	0.3166060830117203	1	-35.0	-30.0	5.0	SE	50	(251, 251)	0.28	0.28	0.75
18	20	True	j	j	0.0914431660203263	1	-35.0	-34.0	1.0	SE	50	(251, 251)	0.28	0.28	0.75
18	20	True	f	f	0.1827231250354088	1	-35.0	-36.0	-1.0	NW	50	(251, 251)	0.28	0.28	0.75
18	20	True	j	j	0.2954437090083956	1	-35.0	-34.0	1.0	NW	50	(251, 251)	0.28	0.28	0.75
18	20	True	j	j	0.4165850420249626	1	-35.0	-34.0	1.0	SE	50	(251, 251)	0.28	0.28	0.75
18	20	True	f	f	0.2878362499759532	1	-35.0	-36.0	-1.0	SE	50	(251, 251)	0.28	0.28	0.75
18	20	True	j	j	0.2364512089989148	1	-35.0	-34.0	1.0	SE	50	(251, 251)	0.28	0.28	0.75
18	20	True	f	f	0.3245789170032367	1	-35.0	-40.0	-5.0	NW	50	(251, 251)	0.28	0.28	0.75
18	20	True	j	j	0.3459022919996641	1	-35.0	-30.0	5.0	SE	50	(251, 251)	0.28	0.28	0.75
18	20	True	f	f	0.6966099160490558	1	-35.0	-36.0	-1.0	NW	50	(251, 251)	0.28	0.28	0.75
18	20	True	f	f	0.2869274169788696	1	-35.0	-40.0	-5.0	SE	50	(251, 251)	0.28	0.28	0.75
18	20	True	f	f	0.297799208026845	1	-35.0	-36.0	-1.0	SE	50	(251, 251)	0.28	0.28	0.75
18	20	True	j	j	0.0108604159904643	1	-35.0	-34.0	1.0	NW	50	(251, 251)	0.28	0.28	0.75
18	20	True	f	f	0.2899579579825513	1	-35.0	-40.0	-5.0	SE	50	(251, 251)	0.28	0.28	0.75
18	20	True	j	j	0.2862515000160783	1	-35.0	-34.0	1.0	SE	50	(251, 251)	0.28	0.28	0.75
18	20	True	j	j	0.2005465419497341	1	-35.0	-30.0	5.0	SE	50	(251, 251)	0.28	0.28	0.75
18	20	True	f	f	0.2694972089957446	1	-35.0	-40.0	-5.0	NW	50	(251, 251)	0.28	0.28	0.75
18	20	True	j	j	0.2923479159944691	1	-35.0	-34.0	1.0	NW	50	(251, 251)	0.28	0.28	0.75
18	20	True	j	j	0.3222767499973997	1	-35.0	-34.0	1.0	NW	50	(251, 251)	0.28	0.28	0.75
18	20	True	f	j	0.2802923339768313	0	-35.0	-36.0	-1.0	SE	50	(251, 251)	0.28	0.28	0.75
18	20	True	j	j	0.2211944999871775	1	-35.0	-30.0	5.0	NW	50	(251, 251)	0.28	0.28	0.75
18	20	True	j	j	0.2748653329908848	1	-35.0	-34.0	1.0	SE	50	(251, 251)	0.28	0.28	0.75
18	20	True	j	f	0.5720647909911349	0	-35.0	-34.0	1.0	NW	50	(251, 251)	0.28	0.28	0.75
18	20	True	j	j	0.1188978750142268	1	-35.0	-34.0	1.0	NW	50	(251, 251)	0.28	0.28	0.75
18	20	True	f	f	0.2803378750104457	1	-35.0	-36.0	-1.0	SE	50	(251, 251)	0.28	0.28	0.75
18	20	True	f	f	0.2974246670491993	1	-35.0	-40.0	-5.0	NW	50	(251, 251)	0.28	0.28	0.75
18	20	True	f	f	0.2452395840082317	1	-35.0	-36.0	-1.0	NW	50	(251, 251)	0.28	0.28	0.75
18	20	True	j	j	0.2620861670002341	1	-35.0	-34.0	1.0	NW	50	(251, 251)	0.28	0.28	0.75
18	20	True	f	f	0.2572692080284469	1	-35.0	-36.0	-1.0	NW	50	(251, 251)	0.28	0.28	0.75
18	20	True	f	j	0.2969185829861089	0	-35.0	-36.0	-1.0	NW	50	(251, 251)	0.28	0.28	0.75
18	20	True	j	j	0.2270195419550873	1	-35.0	-34.0	1.0	SE	50	(251, 251)	0.28	0.28	0.75
18	20	True	j	j	0.2764133749878965	1	-35.0	-30.0	5.0	SE	50	(251, 251)	0.28	0.28	0.75
18	20	True	f	f	0.288679666002281	1	-35.0	-40.0	-5.0	NW	50	(251, 251)	0.28	0.28	0.75
18	20	True	f	f	0.4413625000161119	1	-35.0	-36.0	-1.0	NW	50	(251, 251)	0.28	0.28	0.75
18	20	True	f	j	0.3990891660214402	0	-35.0	-36.0	-1.0	SE	50	(251, 251)	0.28	0.28	0.75
18	20	True	j	j	0.1137328749755397	1	-35.0	-30.0	5.0	SE	50	(251, 251)	0.28	0.28	0.75
18	20	True	j	j	0.3042001250432804	1	-35.0	-34.0	1.0	NW	50	(251, 251)	0.28	0.28	0.75
18	20	True	j	f	0.0920391659601591	0	-35.0	-34.0	1.0	SE	50	(251, 251)	0.28	0.28	0.75
18	20	True	f	j	0.3298414999735541	0	-35.0	-36.0	-1.0	NW	50	(251, 251)	0.28	0.28	0.75
18	20	True	j	j	0.188261000032071	1	-35.0	-34.0	1.0	NW	50	(251, 251)	0.28	0.28	0.75
18	20	True	f	f	0.3798029170138761	1	-35.0	-40.0	-5.0	SE	50	(251, 251)	0.28	0.28	0.75
18	20	True	f	f	0.2869564169668592	1	-35.0	-40.0	-5.0	NW	50	(251, 251)	0.28	0.28	0.75
18	20	True	f	f	0.2770090409903787	1	-35.0	-36.0	-1.0	SE	50	(251, 251)	0.28	0.28	0.75
18	20	True	j	f	0.2009458339889533	0	-35.0	-34.0	1.0	NW	50	(251, 251)	0.28	0.28	0.75
18	20	True	f	f	0.4719169159652665	1	-35.0	-40.0	-5.0	SE	50	(251, 251)	0.28	0.28	0.75
18	20	True	f	f	0.2916456669918261	1	-35.0	-40.0	-5.0	SE	50	(251, 251)	0.28	0.28	0.75
18	20	True	f	f	0.2972175830509513	1	-35.0	-36.0	-1.0	NW	50	(251, 251)	0.28	0.28	0.75
18	20	True	f	j	1.0650560000212863	0	-35.0	-36.0	-1.0	SE	50	(251, 251)	0.28	0.28	0.75
18	20	True	j	f	0.0990554169984534	0	-35.0	-34.0	1.0	SE	50	(251, 251)	0.28	0.28	0.75
18	20	True	f	f	0.4591874579782597	1	-35.0	-36.0	-1.0	NW	50	(251, 251)	0.28	0.28	0.75
18	20	True	j	j	0.3378422500099987	1	-35.0	-34.0	1.0	SE	50	(251, 251)	0.28	0.28	0.75
18	20	True	j	j	0.0476773340487852	1	-35.0	-30.0	5.0	SE	50	(251, 251)	0.28	0.28	0.75
18	20	True	j	j	0.2581248339847661	1	-35.0	-34.0	1.0	NW	50	(251, 251)	0.28	0.28	0.75
18	20	True	j	j	0.3004015000187792	1	-35.0	-30.0	5.0	SE	50	(251, 251)	0.28	0.28	0.75
18	20	True	f	j	0.3652478749863803	0	-35.0	-36.0	-1.0	SE	50	(251, 251)	0.28	0.28	0.75
18	20	True	j	j	0.2195127499871887	1	-35.0	-34.0	1.0	SE	50	(251, 251)	0.28	0.28	0.75
18	20	True	f	f	0.2992796670296229	1	-35.0	-40.0	-5.0	SE	50	(251, 251)	0.28	0.28	0.75
18	20	True	j	j	0.2712912919814698	1	-35.0	-34.0	1.0	SE	50	(251, 251)	0.28	0.28	0.75
18	20	True	j	j	0.4919615419930778	1	-35.0	-34.0	1.0	NW	50	(251, 251)	0.28	0.28	0.75
18	20	True	f	f	0.3781402920139953	1	-35.0	-40.0	-5.0	SE	50	(251, 251)	0.28	0.28	0.75
18	20	True	j	j	0.2870183339691721	1	-35.0	-30.0	5.0	SE	50	(251, 251)	0.28	0.28	0.75
18	20	True	j	j	0.2006038330146111	1	-35.0	-30.0	5.0	NW	50	(251, 251)	0.28	0.28	0.75
18	20	True	f	f	0.3064514999859966	1	-35.0	-40.0	-5.0	SE	50	(251, 251)	0.28	0.28	0.75
18	20	True	j	j	0.0292748750071041	1	-35.0	-30.0	5.0	NW	50	(251, 251)	0.28	0.28	0.75
18	20	True	f	f	0.4152164579718373	1	-35.0	-36.0	-1.0	SE	50	(251, 251)	0.28	0.28	0.75
18	20	True	f	j	0.640219833003357	0	-35.0	-40.0	-5.0	SE	50	(251, 251)	0.28	0.28	0.75
18	20	True	j	f	0.2201922499807551	0	-35.0	-34.0	1.0	NW	50	(251, 251)	0.28	0.28	0.75
18	20	True	f	f	0.3112962910090573	1	-35.0	-40.0	-5.0	NW	50	(251, 251)	0.28	0.28	0.75
18	20	True	f	f	0.3289246250060387	1	-35.0	-40.0	-5.0	NW	50	(251, 251)	0.28	0.28	0.75
18	20	True	f	f	0.2913866669987328	1	-35.0	-40.0	-5.0	SE	50	(251, 251)	0.28	0.28	0.75
18	20	True	f	f	0.2331168330274522	1	-35.0	-36.0	-1.0	NW	50	(251, 251)	0.28	0.28	0.75
18	20	True	j	j	0.4345698750112206	1	-35.0	-30.0	5.0	SE	50	(251, 251)	0.28	0.28	0.75
18	20	True	j	f	0.2307074579875916	0	-35.0	-34.0	1.0	NW	50	(251, 251)	0.28	0.28	0.75
18	20	True	j	j	0.2252309590112418	1	-35.0	-30.0	5.0	SE	50	(251, 251)	0.28	0.28	0.75
18	20	True	j	j	0.342332708009053	1	-35.0	-30.0	5.0	NW	50	(251, 251)	0.28	0.28	0.75
18	20	True	f	j	0.337241500033997	0	-35.0	-36.0	-1.0	SE	50	(251, 251)	0.28	0.28	0.75
18	20	True	f	f	0.3787877499707974	1	-35.0	-40.0	-5.0	NW	50	(251, 251)	0.28	0.28	0.75
18	20	True	j	j	0.0222190829808823	1	-35.0	-30.0	5.0	SE	50	(251, 251)	0.28	0.28	0.75
18	20	True	f	f	0.0319812090019695	1	-35.0	-36.0	-1.0	NW	50	(251, 251)	0.28	0.28	0.75
18	20	True	j	j	0.2443119999952614	1	-35.0	-34.0	1.0	SE	50	(251, 251)	0.28	0.28	0.75
18	20	True	j	j	0.2356126249651424	1	-35.0	-30.0	5.0	SE	50	(251, 251)	0.28	0.28	0.75
18	20	True	j	f	0.4545483750407584	0	-35.0	-34.0	1.0	NW	50	(251, 251)	0.28	0.28	0.75
18	20	True	f	f	0.2214943329454399	1	-35.0	-40.0	-5.0	SE	50	(251, 251)	0.28	0.28	0.75
18	20	True	j	j	0.2959684999659657	1	-35.0	-30.0	5.0	SE	50	(251, 251)	0.28	0.28	0.75
18	20	True	j	f	0.285859249997884	0	-35.0	-34.0	1.0	SE	50	(251, 251)	0.28	0.28	0.75
18	20	True	f	f	0.3281554169952869	1	-35.0	-40.0	-5.0	SE	50	(251, 251)	0.28	0.28	0.75
18	20	True	f	f	1.3975535420468077	1	-35.0	-36.0	-1.0	NW	50	(251, 251)	0.28	0.28	0.75
18	20	True	f	f	0.1023669160204008	1	-35.0	-36.0	-1.0	SE	50	(251, 251)	0.28	0.28	0.75
18	20	True	f	f	0.2524871660280041	1	-35.0	-36.0	-1.0	NW	50	(251, 251)	0.28	0.28	0.75
18	20	True	j	j	0.1450879169860854	1	-35.0	-34.0	1.0	SE	50	(251, 251)	0.28	0.28	0.75
18	20	True	j	j	0.2671847919700667	1	-35.0	-30.0	5.0	SE	50	(251, 251)	0.28	0.28	0.75
18	20	True	f	f	0.2901007079635747	1	-35.0	-40.0	-5.0	NW	50	(251, 251)	0.28	0.28	0.75
18	20	True	j	j	0.3222024580463767	1	-35.0	-30.0	5.0	NW	50	(251, 251)	0.28	0.28	0.75
18	20	True	f	f	0.3073964170180261	1	-35.0	-40.0	-5.0	SE	50	(251, 251)	0.28	0.28	0.75
18	20	True	f	f	0.2398893749923445	1	-35.0	-40.0	-5.0	SE	50	(251, 251)	0.28	0.28	0.75
18	20	True	f	f	0.2440332919941283	1	-35.0	-40.0	-5.0	SE	50	(251, 251)	0.28	0.28	0.75
18	20	True	j	j	0.255802166997455	1	-35.0	-34.0	1.0	SE	50	(251, 251)	0.28	0.28	0.75
18	20	True	j	j	0.2802405830007046	1	-35.0	-30.0	5.0	NW	50	(251, 251)	0.28	0.28	0.75
18	20	True	f	f	0.3668998749926686	1	-35.0	-40.0	-5.0	SE	50	(251, 251)	0.28	0.28	0.75
18	20	True	f	f	0.1997252909932285	1	-35.0	-36.0	-1.0	NW	50	(251, 251)	0.28	0.28	0.75
18	20	True	f	f	0.2475516250124201	1	-35.0	-40.0	-5.0	SE	50	(251, 251)	0.28	0.28	0.75
18	20	True	f	f	0.2726824999554083	1	-35.0	-36.0	-1.0	SE	50	(251, 251)	0.28	0.28	0.75
18	20	True	f	f	0.2359699590015225	1	-35.0	-40.0	-5.0	NW	50	(251, 251)	0.28	0.28	0.75
18	20	True	j	f	0.3030036669806577	0	-35.0	-34.0	1.0	SE	50	(251, 251)	0.28	0.28	0.75
18	20	True	f	f	0.0905188749893568	1	-35.0	-40.0	-5.0	NW	50	(251, 251)	0.28	0.28	0.75
18	20	True	f	f	0.3596922080032527	1	-35.0	-36.0	-1.0	NW	50	(251, 251)	0.28	0.28	0.75
18	20	True	j	f	0.2986902500269934	0	-35.0	-34.0	1.0	SE	50	(251, 251)	0.28	0.28	0.75
18	20	True	j	j	0.2621012090239674	1	-35.0	-30.0	5.0	SE	50	(251, 251)	0.28	0.28	0.75
18	20	True	j	j	0.3026154579711146	1	-35.0	-30.0	5.0	SE	50	(251, 251)	0.28	0.28	0.75
18	20	True	f	f	0.4180896670441143	1	-35.0	-40.0	-5.0	NW	50	(251, 251)	0.28	0.28	0.75
18	20	True	f	f	0.3234264999628067	1	-35.0	-40.0	-5.0	NW	50	(251, 251)	0.28	0.28	0.75
18	20	True	f	f	0.2942932079895399	1	-35.0	-36.0	-1.0	SE	50	(251, 251)	0.28	0.28	0.75
18	20	True	f	f	0.293656041030772	1	-35.0	-36.0	-1.0	NW	50	(251, 251)	0.28	0.28	0.75
