# Supplementary material for: The curriculum effect in visual learning: The role of readout dimensionality
Source: PLoS Comput Biol. 2026 Jul 24;22(7):e1014553. doi: 10.1371/journal.pcbi.1014553 (PMC13432104; doi:10.1371/journal.pcbi.1014553)
Supplement: S1 Data — (ZIP) [file pcbi.1014553.s009.zip › Data_Final_for_Repository/Shuffled_subjects/Additional_15/Subject018/20250718_Subject018_SHUFFLED_Day_2.csv]

Participant ID	Age	Train	Correct Response	Response	Response time (s)	Correct	Reference Angle (deg)	Orientation (deg)	Angle Separation (deg)	Corner	Viewing Distance (cm)	Stimulus Size (px)	Fixation Time	Probe Time	Cue Time
18	20	True	f	f	1.134725374984555	1	-35.0	-40.0	-5.0	NW	50	(251, 251)	0.28	0.28	0.75
18	20	True	j	j	1.6433562909951434	1	-35.0	-30.0	5.0	SE	50	(251, 251)	0.28	0.28	0.75
18	20	True	f	f	0.6908692499855533	1	-35.0	-36.0	-1.0	NW	50	(251, 251)	0.28	0.28	0.75
18	20	True	f	f	0.2835575419594534	1	-35.0	-40.0	-5.0	SE	50	(251, 251)	0.28	0.28	0.75
18	20	True	f	f	0.2841131669702008	1	-35.0	-40.0	-5.0	SE	50	(251, 251)	0.28	0.28	0.75
18	20	True	f	f	0.3333532920223661	1	-35.0	-36.0	-1.0	NW	50	(251, 251)	0.28	0.28	0.75
18	20	True	j	j	0.2548073750222102	1	-35.0	-34.0	1.0	SE	50	(251, 251)	0.28	0.28	0.75
18	20	True	j	j	0.3056217079865746	1	-35.0	-30.0	5.0	NW	50	(251, 251)	0.28	0.28	0.75
18	20	True	f	f	0.2907805410213768	1	-35.0	-36.0	-1.0	SE	50	(251, 251)	0.28	0.28	0.75
18	20	True	j	j	0.2502376660122536	1	-35.0	-30.0	5.0	SE	50	(251, 251)	0.28	0.28	0.75
18	20	True	j	j	0.334302207978908	1	-35.0	-30.0	5.0	SE	50	(251, 251)	0.28	0.28	0.75
18	20	True	j	j	0.3249632910010405	1	-35.0	-30.0	5.0	SE	50	(251, 251)	0.28	0.28	0.75
18	20	True	j	j	0.2526000409852713	1	-35.0	-34.0	1.0	NW	50	(251, 251)	0.28	0.28	0.75
18	20	True	f	j	0.276363791024778	0	-35.0	-40.0	-5.0	NW	50	(251, 251)	0.28	0.28	0.75
18	20	True	j	j	0.2758741250145249	1	-35.0	-34.0	1.0	NW	50	(251, 251)	0.28	0.28	0.75
18	20	True	f	f	0.2862282909918576	1	-35.0	-40.0	-5.0	NW	50	(251, 251)	0.28	0.28	0.75
18	20	True	f	j	0.2855573329725303	0	-35.0	-36.0	-1.0	SE	50	(251, 251)	0.28	0.28	0.75
18	20	True	f	f	0.2791578749893233	1	-35.0	-40.0	-5.0	NW	50	(251, 251)	0.28	0.28	0.75
18	20	True	f	f	0.293487416987773	1	-35.0	-40.0	-5.0	SE	50	(251, 251)	0.28	0.28	0.75
18	20	True	f	f	0.3093026250135153	1	-35.0	-40.0	-5.0	SE	50	(251, 251)	0.28	0.28	0.75
18	20	True	f	j	0.3102364160004072	0	-35.0	-36.0	-1.0	NW	50	(251, 251)	0.28	0.28	0.75
18	20	True	f	f	0.2864544169860892	1	-35.0	-36.0	-1.0	SE	50	(251, 251)	0.28	0.28	0.75
18	20	True	j	j	0.2374410830088891	1	-35.0	-30.0	5.0	NW	50	(251, 251)	0.28	0.28	0.75
18	20	True	j	j	0.2794540000031702	1	-35.0	-34.0	1.0	NW	50	(251, 251)	0.28	0.28	0.75
18	20	True	j	j	0.3232725000125356	1	-35.0	-34.0	1.0	SE	50	(251, 251)	0.28	0.28	0.75
18	20	True	j	j	0.2966217080247588	1	-35.0	-30.0	5.0	SE	50	(251, 251)	0.28	0.28	0.75
18	20	True	f	j	0.2817333749844692	0	-35.0	-36.0	-1.0	NW	50	(251, 251)	0.28	0.28	0.75
18	20	True	f	f	0.2731550420285202	1	-35.0	-36.0	-1.0	SE	50	(251, 251)	0.28	0.28	0.75
18	20	True	f	f	0.3039009579806588	1	-35.0	-40.0	-5.0	NW	50	(251, 251)	0.28	0.28	0.75
18	20	True	f	f	0.284313625015784	1	-35.0	-40.0	-5.0	SE	50	(251, 251)	0.28	0.28	0.75
18	20	True	f	j	0.3753029580111615	0	-35.0	-40.0	-5.0	NW	50	(251, 251)	0.28	0.28	0.75
18	20	True	j	j	0.2826771249528974	1	-35.0	-30.0	5.0	SE	50	(251, 251)	0.28	0.28	0.75
18	20	True	j	j	0.3235395419760607	1	-35.0	-34.0	1.0	NW	50	(251, 251)	0.28	0.28	0.75
18	20	True	j	j	1.1604412909946404	1	-35.0	-34.0	1.0	SE	50	(251, 251)	0.28	0.28	0.75
18	20	True	j	j	0.2935610829736106	1	-35.0	-30.0	5.0	NW	50	(251, 251)	0.28	0.28	0.75
18	20	True	j	j	0.2294651250122115	1	-35.0	-30.0	5.0	NW	50	(251, 251)	0.28	0.28	0.75
18	20	True	f	f	0.3098586670239456	1	-35.0	-40.0	-5.0	SE	50	(251, 251)	0.28	0.28	0.75
18	20	True	f	j	0.6437421250157058	0	-35.0	-36.0	-1.0	SE	50	(251, 251)	0.28	0.28	0.75
18	20	True	f	f	0.4461878750007599	1	-35.0	-40.0	-5.0	SE	50	(251, 251)	0.28	0.28	0.75
18	20	True	f	j	0.323377166991122	0	-35.0	-36.0	-1.0	SE	50	(251, 251)	0.28	0.28	0.75
18	20	True	j	j	0.2660048750112764	1	-35.0	-30.0	5.0	SE	50	(251, 251)	0.28	0.28	0.75
18	20	True	j	j	0.2933545419946313	1	-35.0	-34.0	1.0	NW	50	(251, 251)	0.28	0.28	0.75
18	20	True	f	f	0.2645353749976493	1	-35.0	-40.0	-5.0	NW	50	(251, 251)	0.28	0.28	0.75
18	20	True	j	j	0.248053333023563	1	-35.0	-30.0	5.0	NW	50	(251, 251)	0.28	0.28	0.75
18	20	True	f	f	0.2791612090077251	1	-35.0	-40.0	-5.0	NW	50	(251, 251)	0.28	0.28	0.75
18	20	True	j	j	0.2761843330226838	1	-35.0	-34.0	1.0	SE	50	(251, 251)	0.28	0.28	0.75
18	20	True	j	f	0.4000559999840334	0	-35.0	-34.0	1.0	SE	50	(251, 251)	0.28	0.28	0.75
18	20	True	j	j	0.2676957090152427	1	-35.0	-34.0	1.0	NW	50	(251, 251)	0.28	0.28	0.75
18	20	True	f	j	0.311739457945805	0	-35.0	-36.0	-1.0	SE	50	(251, 251)	0.28	0.28	0.75
18	20	True	j	j	0.3430534999934025	1	-35.0	-34.0	1.0	SE	50	(251, 251)	0.28	0.28	0.75
18	20	True	f	f	0.298640749999322	1	-35.0	-40.0	-5.0	SE	50	(251, 251)	0.28	0.28	0.75
18	20	True	f	f	0.2909962920239195	1	-35.0	-36.0	-1.0	SE	50	(251, 251)	0.28	0.28	0.75
18	20	True	j	j	0.2873643329949118	1	-35.0	-30.0	5.0	SE	50	(251, 251)	0.28	0.28	0.75
18	20	True	j	j	0.2981397080002352	1	-35.0	-30.0	5.0	NW	50	(251, 251)	0.28	0.28	0.75
18	20	True	j	j	0.3340393750113435	1	-35.0	-30.0	5.0	SE	50	(251, 251)	0.28	0.28	0.75
18	20	True	f	j	0.5528884169762023	0	-35.0	-36.0	-1.0	SE	50	(251, 251)	0.28	0.28	0.75
18	20	True	j	f	0.3550600000307895	0	-35.0	-34.0	1.0	SE	50	(251, 251)	0.28	0.28	0.75
18	20	True	j	j	0.2645955000189133	1	-35.0	-34.0	1.0	NW	50	(251, 251)	0.28	0.28	0.75
18	20	True	j	j	0.2913384159910492	1	-35.0	-30.0	5.0	SE	50	(251, 251)	0.28	0.28	0.75
18	20	True	j	j	0.3116996670141816	1	-35.0	-30.0	5.0	NW	50	(251, 251)	0.28	0.28	0.75
18	20	True	j	j	0.2761355419643223	1	-35.0	-30.0	5.0	SE	50	(251, 251)	0.28	0.28	0.75
18	20	True	j	j	0.2761469580000266	1	-35.0	-34.0	1.0	SE	50	(251, 251)	0.28	0.28	0.75
18	20	True	j	j	0.2958478329819627	1	-35.0	-30.0	5.0	NW	50	(251, 251)	0.28	0.28	0.75
18	20	True	j	j	0.30752641701838	1	-35.0	-30.0	5.0	NW	50	(251, 251)	0.28	0.28	0.75
18	20	True	f	f	0.2989496669615619	1	-35.0	-40.0	-5.0	SE	50	(251, 251)	0.28	0.28	0.75
18	20	True	f	j	0.31868362496607	0	-35.0	-36.0	-1.0	SE	50	(251, 251)	0.28	0.28	0.75
18	20	True	f	f	0.2303703750367276	1	-35.0	-40.0	-5.0	SE	50	(251, 251)	0.28	0.28	0.75
18	20	True	f	j	0.2156677090097218	0	-35.0	-36.0	-1.0	SE	50	(251, 251)	0.28	0.28	0.75
18	20	True	f	j	0.2721148749697022	0	-35.0	-36.0	-1.0	NW	50	(251, 251)	0.28	0.28	0.75
18	20	True	j	j	0.2823965420247987	1	-35.0	-30.0	5.0	NW	50	(251, 251)	0.28	0.28	0.75
18	20	True	f	f	0.3201573340338655	1	-35.0	-40.0	-5.0	NW	50	(251, 251)	0.28	0.28	0.75
18	20	True	j	j	0.2741802499513142	1	-35.0	-30.0	5.0	SE	50	(251, 251)	0.28	0.28	0.75
18	20	True	f	f	0.3398555830353871	1	-35.0	-36.0	-1.0	SE	50	(251, 251)	0.28	0.28	0.75
18	20	True	j	j	0.2383806250290945	1	-35.0	-34.0	1.0	NW	50	(251, 251)	0.28	0.28	0.75
18	20	True	j	j	0.2488848750363104	1	-35.0	-30.0	5.0	NW	50	(251, 251)	0.28	0.28	0.75
18	20	True	f	j	0.5137357499916106	0	-35.0	-36.0	-1.0	NW	50	(251, 251)	0.28	0.28	0.75
18	20	True	f	f	0.2645700839930214	1	-35.0	-36.0	-1.0	SE	50	(251, 251)	0.28	0.28	0.75
18	20	True	f	f	0.3028214999940246	1	-35.0	-40.0	-5.0	SE	50	(251, 251)	0.28	0.28	0.75
18	20	True	f	f	0.2332767500192858	1	-35.0	-40.0	-5.0	SE	50	(251, 251)	0.28	0.28	0.75
18	20	True	f	f	0.2800583330099471	1	-35.0	-40.0	-5.0	SE	50	(251, 251)	0.28	0.28	0.75
18	20	True	j	j	0.3853926669689826	1	-35.0	-30.0	5.0	SE	50	(251, 251)	0.28	0.28	0.75
18	20	True	j	j	0.2567152500269003	1	-35.0	-34.0	1.0	SE	50	(251, 251)	0.28	0.28	0.75
18	20	True	f	j	0.3450805830070749	0	-35.0	-36.0	-1.0	NW	50	(251, 251)	0.28	0.28	0.75
18	20	True	j	j	0.2822988749830983	1	-35.0	-30.0	5.0	SE	50	(251, 251)	0.28	0.28	0.75
18	20	True	f	f	0.2546841250150464	1	-35.0	-40.0	-5.0	NW	50	(251, 251)	0.28	0.28	0.75
18	20	True	f	f	0.9296622500405648	1	-35.0	-36.0	-1.0	NW	50	(251, 251)	0.28	0.28	0.75
18	20	True	j	j	0.3309428340289742	1	-35.0	-30.0	5.0	NW	50	(251, 251)	0.28	0.28	0.75
18	20	True	j	j	0.3781954579753801	1	-35.0	-34.0	1.0	SE	50	(251, 251)	0.28	0.28	0.75
18	20	True	j	j	0.3076601250213571	1	-35.0	-30.0	5.0	NW	50	(251, 251)	0.28	0.28	0.75
18	20	True	f	f	0.3042415829841047	1	-35.0	-40.0	-5.0	SE	50	(251, 251)	0.28	0.28	0.75
18	20	True	f	f	0.3070682090474292	1	-35.0	-36.0	-1.0	NW	50	(251, 251)	0.28	0.28	0.75
18	20	True	f	f	0.2741155409603379	1	-35.0	-40.0	-5.0	NW	50	(251, 251)	0.28	0.28	0.75
18	20	True	j	j	0.3044765419908799	1	-35.0	-34.0	1.0	NW	50	(251, 251)	0.28	0.28	0.75
18	20	True	f	f	0.2801908330293372	1	-35.0	-40.0	-5.0	SE	50	(251, 251)	0.28	0.28	0.75
18	20	True	j	j	0.139827334030997	1	-35.0	-30.0	5.0	NW	50	(251, 251)	0.28	0.28	0.75
18	20	True	j	j	0.2755894169677049	1	-35.0	-34.0	1.0	NW	50	(251, 251)	0.28	0.28	0.75
18	20	True	f	j	0.4320277910446748	0	-35.0	-36.0	-1.0	NW	50	(251, 251)	0.28	0.28	0.75
18	20	True	j	j	0.2765159590053372	1	-35.0	-30.0	5.0	NW	50	(251, 251)	0.28	0.28	0.75
18	20	True	f	f	0.2678112909779884	1	-35.0	-36.0	-1.0	SE	50	(251, 251)	0.28	0.28	0.75
18	20	True	j	j	0.2688978330115787	1	-35.0	-30.0	5.0	SE	50	(251, 251)	0.28	0.28	0.75
18	20	True	j	j	0.2588950829813257	1	-35.0	-30.0	5.0	SE	50	(251, 251)	0.28	0.28	0.75
18	20	True	f	f	0.2867572499671951	1	-35.0	-40.0	-5.0	NW	50	(251, 251)	0.28	0.28	0.75
18	20	True	f	f	0.2934069589828141	1	-35.0	-40.0	-5.0	NW	50	(251, 251)	0.28	0.28	0.75
18	20	True	f	f	0.332504624966532	1	-35.0	-40.0	-5.0	NW	50	(251, 251)	0.28	0.28	0.75
18	20	True	f	j	0.2915120840189047	0	-35.0	-36.0	-1.0	NW	50	(251, 251)	0.28	0.28	0.75
18	20	True	j	j	0.2420123749761842	1	-35.0	-30.0	5.0	NW	50	(251, 251)	0.28	0.28	0.75
18	20	True	j	j	0.3100761660025455	1	-35.0	-30.0	5.0	NW	50	(251, 251)	0.28	0.28	0.75
18	20	True	f	f	0.2770920000039041	1	-35.0	-36.0	-1.0	NW	50	(251, 251)	0.28	0.28	0.75
18	20	True	f	f	0.2942461660131812	1	-35.0	-40.0	-5.0	SE	50	(251, 251)	0.28	0.28	0.75
18	20	True	f	f	0.2787178749567829	1	-35.0	-40.0	-5.0	NW	50	(251, 251)	0.28	0.28	0.75
18	20	True	j	j	0.3006243329728022	1	-35.0	-30.0	5.0	NW	50	(251, 251)	0.28	0.28	0.75
18	20	True	f	f	0.2732882500276901	1	-35.0	-36.0	-1.0	SE	50	(251, 251)	0.28	0.28	0.75
18	20	True	f	f	0.263526540948078	1	-35.0	-40.0	-5.0	SE	50	(251, 251)	0.28	0.28	0.75
18	20	True	j	j	0.3038593750097789	1	-35.0	-34.0	1.0	NW	50	(251, 251)	0.28	0.28	0.75
18	20	True	f	f	0.2922011250047944	1	-35.0	-36.0	-1.0	SE	50	(251, 251)	0.28	0.28	0.75
18	20	True	j	j	0.2666857910226099	1	-35.0	-34.0	1.0	NW	50	(251, 251)	0.28	0.28	0.75
18	20	True	f	f	0.2558365830336697	1	-35.0	-40.0	-5.0	SE	50	(251, 251)	0.28	0.28	0.75
18	20	True	j	j	0.0738510420196689	1	-35.0	-34.0	1.0	SE	50	(251, 251)	0.28	0.28	0.75
18	20	True	f	f	0.4795385830220766	1	-35.0	-36.0	-1.0	NW	50	(251, 251)	0.28	0.28	0.75
18	20	True	f	j	0.3425591249833815	0	-35.0	-36.0	-1.0	SE	50	(251, 251)	0.28	0.28	0.75
18	20	True	j	j	0.2882149590295739	1	-35.0	-34.0	1.0	NW	50	(251, 251)	0.28	0.28	0.75
18	20	True	f	f	0.3221530000446364	1	-35.0	-40.0	-5.0	SE	50	(251, 251)	0.28	0.28	0.75
18	20	True	f	f	0.3016438750200905	1	-35.0	-40.0	-5.0	NW	50	(251, 251)	0.28	0.28	0.75
18	20	True	f	f	0.3138069169945083	1	-35.0	-36.0	-1.0	SE	50	(251, 251)	0.28	0.28	0.75
18	20	True	f	f	0.269652540970128	1	-35.0	-40.0	-5.0	NW	50	(251, 251)	0.28	0.28	0.75
18	20	True	j	f	0.2974555410328321	0	-35.0	-34.0	1.0	SE	50	(251, 251)	0.28	0.28	0.75
18	20	True	j	f	0.334973709017504	0	-35.0	-34.0	1.0	SE	50	(251, 251)	0.28	0.28	0.75
18	20	True	f	j	0.2911793339881114	0	-35.0	-36.0	-1.0	SE	50	(251, 251)	0.28	0.28	0.75
18	20	True	f	j	1.0224220419768244	0	-35.0	-36.0	-1.0	SE	50	(251, 251)	0.28	0.28	0.75
18	20	True	j	j	0.2709090000134893	1	-35.0	-30.0	5.0	SE	50	(251, 251)	0.28	0.28	0.75
18	20	True	j	j	0.9146494580199942	1	-35.0	-34.0	1.0	NW	50	(251, 251)	0.28	0.28	0.75
18	20	True	j	j	0.3796911250101402	1	-35.0	-30.0	5.0	SE	50	(251, 251)	0.28	0.28	0.75
18	20	True	j	j	0.2697080420330167	1	-35.0	-30.0	5.0	SE	50	(251, 251)	0.28	0.28	0.75
18	20	True	f	j	0.6895789590198547	0	-35.0	-36.0	-1.0	SE	50	(251, 251)	0.28	0.28	0.75
18	20	True	f	f	0.2532338330056518	1	-35.0	-40.0	-5.0	SE	50	(251, 251)	0.28	0.28	0.75
18	20	True	f	f	0.8852928340202197	1	-35.0	-36.0	-1.0	NW	50	(251, 251)	0.28	0.28	0.75
18	20	True	j	j	0.3328501249779947	1	-35.0	-34.0	1.0	SE	50	(251, 251)	0.28	0.28	0.75
18	20	True	j	j	0.5658792500034906	1	-35.0	-30.0	5.0	SE	50	(251, 251)	0.28	0.28	0.75
18	20	True	j	j	0.3192944169859402	1	-35.0	-34.0	1.0	NW	50	(251, 251)	0.28	0.28	0.75
18	20	True	f	j	0.5367005420266651	0	-35.0	-36.0	-1.0	NW	50	(251, 251)	0.28	0.28	0.75
18	20	True	f	f	0.4903903749655001	1	-35.0	-40.0	-5.0	SE	50	(251, 251)	0.28	0.28	0.75
18	20	True	j	f	0.4280835830140859	0	-35.0	-34.0	1.0	SE	50	(251, 251)	0.28	0.28	0.75
18	20	True	f	f	0.2850110839935951	1	-35.0	-40.0	-5.0	NW	50	(251, 251)	0.28	0.28	0.75
18	20	True	j	j	0.2780752500402741	1	-35.0	-34.0	1.0	NW	50	(251, 251)	0.28	0.28	0.75
18	20	True	j	j	0.3177809999906458	1	-35.0	-30.0	5.0	SE	50	(251, 251)	0.28	0.28	0.75
18	20	True	j	f	0.2632716670050286	0	-35.0	-34.0	1.0	SE	50	(251, 251)	0.28	0.28	0.75
18	20	True	f	j	0.4816194170271046	0	-35.0	-36.0	-1.0	NW	50	(251, 251)	0.28	0.28	0.75
18	20	True	j	j	0.3403777500498108	1	-35.0	-30.0	5.0	SE	50	(251, 251)	0.28	0.28	0.75
18	20	True	f	f	0.2338797080446966	1	-35.0	-40.0	-5.0	SE	50	(251, 251)	0.28	0.28	0.75
18	20	True	j	j	0.2684975420124829	1	-35.0	-30.0	5.0	NW	50	(251, 251)	0.28	0.28	0.75
18	20	True	f	f	0.2832234590314328	1	-35.0	-40.0	-5.0	SE	50	(251, 251)	0.28	0.28	0.75
18	20	True	j	j	0.2688353330013342	1	-35.0	-30.0	5.0	NW	50	(251, 251)	0.28	0.28	0.75
18	20	True	f	f	0.2840571249835193	1	-35.0	-40.0	-5.0	SE	50	(251, 251)	0.28	0.28	0.75
18	20	True	j	j	0.3224132920149714	1	-35.0	-34.0	1.0	SE	50	(251, 251)	0.28	0.28	0.75
18	20	True	j	j	0.2682488749851472	1	-35.0	-30.0	5.0	NW	50	(251, 251)	0.28	0.28	0.75
18	20	True	j	j	0.2656827500322833	1	-35.0	-30.0	5.0	NW	50	(251, 251)	0.28	0.28	0.75
18	20	True	j	j	0.6321347090415657	1	-35.0	-30.0	5.0	SE	50	(251, 251)	0.28	0.28	0.75
18	20	True	j	f	0.2755595839698799	0	-35.0	-34.0	1.0	SE	50	(251, 251)	0.28	0.28	0.75
18	20	True	f	j	0.4398548749741167	0	-35.0	-36.0	-1.0	SE	50	(251, 251)	0.28	0.28	0.75
18	20	True	j	j	0.4781591250211932	1	-35.0	-34.0	1.0	SE	50	(251, 251)	0.28	0.28	0.75
18	20	True	j	j	0.3002804580028169	1	-35.0	-30.0	5.0	SE	50	(251, 251)	0.28	0.28	0.75
18	20	True	f	f	0.286545584036503	1	-35.0	-36.0	-1.0	SE	50	(251, 251)	0.28	0.28	0.75
18	20	True	j	j	0.2964762079645879	1	-35.0	-34.0	1.0	SE	50	(251, 251)	0.28	0.28	0.75
18	20	True	j	j	0.1586479590041563	1	-35.0	-30.0	5.0	SE	50	(251, 251)	0.28	0.28	0.75
18	20	True	j	j	0.2612518329988234	1	-35.0	-34.0	1.0	SE	50	(251, 251)	0.28	0.28	0.75
18	20	True	f	j	0.3311045839800499	0	-35.0	-36.0	-1.0	SE	50	(251, 251)	0.28	0.28	0.75
18	20	True	j	f	0.2986425000126473	0	-35.0	-34.0	1.0	NW	50	(251, 251)	0.28	0.28	0.75
18	20	True	f	f	0.2808337080059573	1	-35.0	-40.0	-5.0	SE	50	(251, 251)	0.28	0.28	0.75
18	20	True	f	f	0.2653602909995243	1	-35.0	-40.0	-5.0	SE	50	(251, 251)	0.28	0.28	0.75
18	20	True	f	j	0.232083374983631	0	-35.0	-36.0	-1.0	NW	50	(251, 251)	0.28	0.28	0.75
18	20	True	f	j	0.4524153340025805	0	-35.0	-36.0	-1.0	NW	50	(251, 251)	0.28	0.28	0.75
18	20	True	j	j	0.2891575410030782	1	-35.0	-30.0	5.0	NW	50	(251, 251)	0.28	0.28	0.75
18	20	True	j	j	0.3697164159966633	1	-35.0	-34.0	1.0	NW	50	(251, 251)	0.28	0.28	0.75
18	20	True	f	f	0.2584449999849312	1	-35.0	-36.0	-1.0	SE	50	(251, 251)	0.28	0.28	0.75
18	20	True	j	j	0.7679592500207946	1	-35.0	-34.0	1.0	NW	50	(251, 251)	0.28	0.28	0.75
18	20	True	f	f	0.3980712500051595	1	-35.0	-36.0	-1.0	NW	50	(251, 251)	0.28	0.28	0.75
18	20	True	f	j	0.6860077089513652	0	-35.0	-36.0	-1.0	NW	50	(251, 251)	0.28	0.28	0.75
18	20	True	f	f	0.3534923340193927	1	-35.0	-36.0	-1.0	NW	50	(251, 251)	0.28	0.28	0.75
18	20	True	f	f	0.263865832996089	1	-35.0	-40.0	-5.0	SE	50	(251, 251)	0.28	0.28	0.75
18	20	True	j	j	0.356626916967798	1	-35.0	-34.0	1.0	SE	50	(251, 251)	0.28	0.28	0.75
18	20	True	j	j	0.2523287080111913	1	-35.0	-30.0	5.0	NW	50	(251, 251)	0.28	0.28	0.75
18	20	True	j	j	0.2738614580011926	1	-35.0	-34.0	1.0	NW	50	(251, 251)	0.28	0.28	0.75
18	20	True	f	f	0.1454919590032659	1	-35.0	-36.0	-1.0	NW	50	(251, 251)	0.28	0.28	0.75
18	20	True	j	j	0.2360521660302765	1	-35.0	-30.0	5.0	NW	50	(251, 251)	0.28	0.28	0.75
18	20	True	j	j	0.2951465410296805	1	-35.0	-34.0	1.0	NW	50	(251, 251)	0.28	0.28	0.75
18	20	True	j	f	0.7243650410091504	0	-35.0	-34.0	1.0	SE	50	(251, 251)	0.28	0.28	0.75
18	20	True	f	f	0.2919759579817764	1	-35.0	-36.0	-1.0	NW	50	(251, 251)	0.28	0.28	0.75
18	20	True	j	j	0.2738471669727005	1	-35.0	-30.0	5.0	NW	50	(251, 251)	0.28	0.28	0.75
18	20	True	f	f	0.2803255000035278	1	-35.0	-40.0	-5.0	NW	50	(251, 251)	0.28	0.28	0.75
18	20	True	j	j	0.2582691250136122	1	-35.0	-30.0	5.0	SE	50	(251, 251)	0.28	0.28	0.75
18	20	True	f	f	0.3160859170020558	1	-35.0	-40.0	-5.0	NW	50	(251, 251)	0.28	0.28	0.75
18	20	True	f	j	0.3118026669835672	0	-35.0	-36.0	-1.0	NW	50	(251, 251)	0.28	0.28	0.75
18	20	True	f	f	1.1098067089915276	1	-35.0	-36.0	-1.0	NW	50	(251, 251)	0.28	0.28	0.75
18	20	True	f	f	0.2842852920293808	1	-35.0	-40.0	-5.0	NW	50	(251, 251)	0.28	0.28	0.75
18	20	True	f	f	0.2668824580032378	1	-35.0	-40.0	-5.0	SE	50	(251, 251)	0.28	0.28	0.75
18	20	True	f	j	0.3273145830025896	0	-35.0	-36.0	-1.0	NW	50	(251, 251)	0.28	0.28	0.75
18	20	True	j	j	0.2331928330240771	1	-35.0	-30.0	5.0	NW	50	(251, 251)	0.28	0.28	0.75
18	20	True	j	j	0.5129131670109928	1	-35.0	-34.0	1.0	SE	50	(251, 251)	0.28	0.28	0.75
18	20	True	j	f	0.616791500011459	0	-35.0	-34.0	1.0	SE	50	(251, 251)	0.28	0.28	0.75
18	20	True	f	f	0.2192599580157548	1	-35.0	-36.0	-1.0	SE	50	(251, 251)	0.28	0.28	0.75
18	20	True	f	f	0.2746285829925909	1	-35.0	-36.0	-1.0	NW	50	(251, 251)	0.28	0.28	0.75
18	20	True	f	f	0.2719528330489993	1	-35.0	-40.0	-5.0	NW	50	(251, 251)	0.28	0.28	0.75
18	20	True	f	f	0.2588357080239802	1	-35.0	-40.0	-5.0	NW	50	(251, 251)	0.28	0.28	0.75
18	20	True	f	f	0.2773933329735882	1	-35.0	-36.0	-1.0	NW	50	(251, 251)	0.28	0.28	0.75
18	20	True	f	f	0.2858675830066204	1	-35.0	-40.0	-5.0	SE	50	(251, 251)	0.28	0.28	0.75
18	20	True	f	f	0.2820359579636715	1	-35.0	-36.0	-1.0	SE	50	(251, 251)	0.28	0.28	0.75
18	20	True	j	f	0.3157259169965982	0	-35.0	-34.0	1.0	SE	50	(251, 251)	0.28	0.28	0.75
18	20	True	j	j	0.2435102920280769	1	-35.0	-30.0	5.0	NW	50	(251, 251)	0.28	0.28	0.75
18	20	True	j	j	0.4598753330064937	1	-35.0	-34.0	1.0	SE	50	(251, 251)	0.28	0.28	0.75
18	20	True	j	j	0.2497116670128889	1	-35.0	-34.0	1.0	NW	50	(251, 251)	0.28	0.28	0.75
18	20	True	j	j	0.2569849590072408	1	-35.0	-30.0	5.0	SE	50	(251, 251)	0.28	0.28	0.75
18	20	True	j	f	0.2996834590448998	0	-35.0	-34.0	1.0	SE	50	(251, 251)	0.28	0.28	0.75
18	20	True	f	f	0.2586100829648785	1	-35.0	-40.0	-5.0	SE	50	(251, 251)	0.28	0.28	0.75
18	20	True	j	j	0.3334647919982672	1	-35.0	-34.0	1.0	NW	50	(251, 251)	0.28	0.28	0.75
18	20	True	f	f	0.2797019999707117	1	-35.0	-40.0	-5.0	SE	50	(251, 251)	0.28	0.28	0.75
18	20	True	f	f	0.2784145000041462	1	-35.0	-40.0	-5.0	NW	50	(251, 251)	0.28	0.28	0.75
18	20	True	f	f	0.2696943749906495	1	-35.0	-36.0	-1.0	SE	50	(251, 251)	0.28	0.28	0.75
18	20	True	j	j	0.2770736659877002	1	-35.0	-34.0	1.0	SE	50	(251, 251)	0.28	0.28	0.75
18	20	True	j	j	0.261688917002175	1	-35.0	-30.0	5.0	NW	50	(251, 251)	0.28	0.28	0.75
18	20	True	f	f	0.2803330000024289	1	-35.0	-36.0	-1.0	SE	50	(251, 251)	0.28	0.28	0.75
18	20	True	f	f	0.3107104999944567	1	-35.0	-36.0	-1.0	SE	50	(251, 251)	0.28	0.28	0.75
18	20	True	f	f	0.3019070420414209	1	-35.0	-36.0	-1.0	SE	50	(251, 251)	0.28	0.28	0.75
18	20	True	f	f	0.2610905830515548	1	-35.0	-40.0	-5.0	NW	50	(251, 251)	0.28	0.28	0.75
18	20	True	j	j	0.1574651660048402	1	-35.0	-34.0	1.0	SE	50	(251, 251)	0.28	0.28	0.75
18	20	True	j	j	0.2549072500551119	1	-35.0	-30.0	5.0	SE	50	(251, 251)	0.28	0.28	0.75
18	20	True	j	j	0.6100570000126027	1	-35.0	-30.0	5.0	NW	50	(251, 251)	0.28	0.28	0.75
18	20	True	f	f	0.3123688750201836	1	-35.0	-40.0	-5.0	NW	50	(251, 251)	0.28	0.28	0.75
18	20	True	j	j	0.3131230000290088	1	-35.0	-30.0	5.0	NW	50	(251, 251)	0.28	0.28	0.75
18	20	True	j	j	0.2474369169794954	1	-35.0	-34.0	1.0	NW	50	(251, 251)	0.28	0.28	0.75
18	20	True	f	f	0.3435748749761842	1	-35.0	-40.0	-5.0	SE	50	(251, 251)	0.28	0.28	0.75
18	20	True	j	j	0.0420859580044634	1	-35.0	-34.0	1.0	SE	50	(251, 251)	0.28	0.28	0.75
18	20	True	f	f	0.3192465840256773	1	-35.0	-40.0	-5.0	SE	50	(251, 251)	0.28	0.28	0.75
18	20	True	f	j	0.2355134589597582	0	-35.0	-36.0	-1.0	NW	50	(251, 251)	0.28	0.28	0.75
18	20	True	j	j	0.2553811669931747	1	-35.0	-30.0	5.0	SE	50	(251, 251)	0.28	0.28	0.75
18	20	True	f	f	0.2709984160028398	1	-35.0	-40.0	-5.0	SE	50	(251, 251)	0.28	0.28	0.75
18	20	True	f	f	0.2587252910016104	1	-35.0	-36.0	-1.0	NW	50	(251, 251)	0.28	0.28	0.75
18	20	True	f	f	0.3023785829427652	1	-35.0	-40.0	-5.0	NW	50	(251, 251)	0.28	0.28	0.75
18	20	True	j	f	0.3236460000043735	0	-35.0	-34.0	1.0	SE	50	(251, 251)	0.28	0.28	0.75
18	20	True	j	f	0.3002162090269848	0	-35.0	-34.0	1.0	SE	50	(251, 251)	0.28	0.28	0.75
18	20	True	f	f	0.310337291972246	1	-35.0	-40.0	-5.0	NW	50	(251, 251)	0.28	0.28	0.75
18	20	True	j	j	0.3010011659935117	1	-35.0	-30.0	5.0	NW	50	(251, 251)	0.28	0.28	0.75
18	20	True	f	f	0.2633100000093691	1	-35.0	-40.0	-5.0	NW	50	(251, 251)	0.28	0.28	0.75
18	20	True	f	f	0.2555581659544259	1	-35.0	-40.0	-5.0	NW	50	(251, 251)	0.28	0.28	0.75
18	20	True	f	f	0.2761988749844022	1	-35.0	-36.0	-1.0	SE	50	(251, 251)	0.28	0.28	0.75
18	20	True	j	j	0.2468671249807812	1	-35.0	-30.0	5.0	NW	50	(251, 251)	0.28	0.28	0.75
18	20	True	f	f	0.3264956249622628	1	-35.0	-40.0	-5.0	NW	50	(251, 251)	0.28	0.28	0.75
18	20	True	f	f	0.2981330410111695	1	-35.0	-40.0	-5.0	NW	50	(251, 251)	0.28	0.28	0.75
18	20	True	j	j	0.276022040983662	1	-35.0	-34.0	1.0	SE	50	(251, 251)	0.28	0.28	0.75
18	20	True	j	j	0.5362317080143839	1	-35.0	-30.0	5.0	SE	50	(251, 251)	0.28	0.28	0.75
18	20	True	f	f	0.285591707972344	1	-35.0	-40.0	-5.0	SE	50	(251, 251)	0.28	0.28	0.75
18	20	True	f	f	0.2843123329803347	1	-35.0	-40.0	-5.0	NW	50	(251, 251)	0.28	0.28	0.75
18	20	True	j	j	0.2745392500073649	1	-35.0	-30.0	5.0	NW	50	(251, 251)	0.28	0.28	0.75
18	20	True	f	j	0.2971638329909183	0	-35.0	-36.0	-1.0	NW	50	(251, 251)	0.28	0.28	0.75
18	20	True	f	f	0.2814675839617848	1	-35.0	-40.0	-5.0	NW	50	(251, 251)	0.28	0.28	0.75
18	20	True	f	f	0.3125770409824326	1	-35.0	-40.0	-5.0	NW	50	(251, 251)	0.28	0.28	0.75
18	20	True	j	j	0.2781081249704584	1	-35.0	-30.0	5.0	NW	50	(251, 251)	0.28	0.28	0.75
18	20	True	j	j	0.2680732500157319	1	-35.0	-34.0	1.0	SE	50	(251, 251)	0.28	0.28	0.75
18	20	True	f	j	0.2701239580055699	0	-35.0	-36.0	-1.0	NW	50	(251, 251)	0.28	0.28	0.75
18	20	True	f	f	0.2933672500075772	1	-35.0	-40.0	-5.0	SE	50	(251, 251)	0.28	0.28	0.75
18	20	True	j	j	0.2265186670119874	1	-35.0	-30.0	5.0	SE	50	(251, 251)	0.28	0.28	0.75
18	20	True	f	f	0.2741807500133291	1	-35.0	-36.0	-1.0	SE	50	(251, 251)	0.28	0.28	0.75
18	20	True	f	f	0.2553575420170091	1	-35.0	-40.0	-5.0	SE	50	(251, 251)	0.28	0.28	0.75
18	20	True	f	j	0.2601352909696288	0	-35.0	-36.0	-1.0	SE	50	(251, 251)	0.28	0.28	0.75
18	20	True	j	j	0.2607134999707341	1	-35.0	-30.0	5.0	SE	50	(251, 251)	0.28	0.28	0.75
18	20	True	j	j	0.2554266670485958	1	-35.0	-30.0	5.0	NW	50	(251, 251)	0.28	0.28	0.75
18	20	True	f	f	0.2992518750252202	1	-35.0	-36.0	-1.0	SE	50	(251, 251)	0.28	0.28	0.75
18	20	True	f	f	0.3555548329604789	1	-35.0	-36.0	-1.0	NW	50	(251, 251)	0.28	0.28	0.75
18	20	True	f	f	0.2731526250136085	1	-35.0	-40.0	-5.0	SE	50	(251, 251)	0.28	0.28	0.75
18	20	True	f	f	0.3182499590329826	1	-35.0	-36.0	-1.0	NW	50	(251, 251)	0.28	0.28	0.75
18	20	True	j	f	0.2708434999804012	0	-35.0	-34.0	1.0	NW	50	(251, 251)	0.28	0.28	0.75
18	20	True	j	j	0.0211264999816194	1	-35.0	-34.0	1.0	NW	50	(251, 251)	0.28	0.28	0.75
18	20	True	f	f	0.2912842080113478	1	-35.0	-36.0	-1.0	NW	50	(251, 251)	0.28	0.28	0.75
18	20	True	j	j	0.4078383750165812	1	-35.0	-30.0	5.0	NW	50	(251, 251)	0.28	0.28	0.75
18	20	True	f	f	0.5214535830309615	1	-35.0	-36.0	-1.0	SE	50	(251, 251)	0.28	0.28	0.75
18	20	True	j	j	0.5359300000127405	1	-35.0	-34.0	1.0	SE	50	(251, 251)	0.28	0.28	0.75
18	20	True	j	j	0.2827373329782858	1	-35.0	-30.0	5.0	NW	50	(251, 251)	0.28	0.28	0.75
18	20	True	f	j	0.289507917012088	0	-35.0	-36.0	-1.0	NW	50	(251, 251)	0.28	0.28	0.75
18	20	True	f	f	0.2522312920191325	1	-35.0	-40.0	-5.0	NW	50	(251, 251)	0.28	0.28	0.75
18	20	True	j	j	0.3322690830100328	1	-35.0	-34.0	1.0	SE	50	(251, 251)	0.28	0.28	0.75
18	20	True	j	f	0.233964790997561	0	-35.0	-34.0	1.0	SE	50	(251, 251)	0.28	0.28	0.75
18	20	True	j	j	0.2992820829967968	1	-35.0	-30.0	5.0	SE	50	(251, 251)	0.28	0.28	0.75
18	20	True	f	f	0.3074373750132508	1	-35.0	-36.0	-1.0	SE	50	(251, 251)	0.28	0.28	0.75
18	20	True	f	f	0.2858929579961113	1	-35.0	-40.0	-5.0	NW	50	(251, 251)	0.28	0.28	0.75
18	20	True	j	f	0.3012443750048987	0	-35.0	-34.0	1.0	NW	50	(251, 251)	0.28	0.28	0.75
18	20	True	j	f	0.2963104579830542	0	-35.0	-34.0	1.0	NW	50	(251, 251)	0.28	0.28	0.75
18	20	True	f	f	0.2771632089861668	1	-35.0	-40.0	-5.0	NW	50	(251, 251)	0.28	0.28	0.75
18	20	True	j	f	0.2781961660366505	0	-35.0	-34.0	1.0	SE	50	(251, 251)	0.28	0.28	0.75
18	20	True	f	f	0.2638824579771608	1	-35.0	-40.0	-5.0	NW	50	(251, 251)	0.28	0.28	0.75
18	20	True	j	j	0.3587202909984626	1	-35.0	-34.0	1.0	SE	50	(251, 251)	0.28	0.28	0.75
18	20	True	j	f	0.6283157499856316	0	-35.0	-34.0	1.0	NW	50	(251, 251)	0.28	0.28	0.75
18	20	True	j	j	0.3040685000014491	1	-35.0	-34.0	1.0	SE	50	(251, 251)	0.28	0.28	0.75
18	20	True	j	j	0.2215219580102712	1	-35.0	-30.0	5.0	SE	50	(251, 251)	0.28	0.28	0.75
18	20	True	j	j	0.2458368749939836	1	-35.0	-30.0	5.0	SE	50	(251, 251)	0.28	0.28	0.75
18	20	True	f	f	0.3336008330225013	1	-35.0	-36.0	-1.0	SE	50	(251, 251)	0.28	0.28	0.75
18	20	True	j	j	0.2788033329998143	1	-35.0	-30.0	5.0	SE	50	(251, 251)	0.28	0.28	0.75
18	20	True	f	f	0.3214509999961592	1	-35.0	-40.0	-5.0	SE	50	(251, 251)	0.28	0.28	0.75
18	20	True	j	f	0.2329717500251718	0	-35.0	-34.0	1.0	NW	50	(251, 251)	0.28	0.28	0.75
18	20	True	f	f	0.3079064170015044	1	-35.0	-36.0	-1.0	SE	50	(251, 251)	0.28	0.28	0.75
18	20	True	j	j	0.2388960840180516	1	-35.0	-34.0	1.0	SE	50	(251, 251)	0.28	0.28	0.75
18	20	True	j	j	0.2768118330277502	1	-35.0	-30.0	5.0	NW	50	(251, 251)	0.28	0.28	0.75
18	20	True	j	j	0.3718207500060089	1	-35.0	-34.0	1.0	SE	50	(251, 251)	0.28	0.28	0.75
18	20	True	f	f	0.2211162919993512	1	-35.0	-40.0	-5.0	NW	50	(251, 251)	0.28	0.28	0.75
18	20	True	f	f	0.3073494160198606	1	-35.0	-36.0	-1.0	SE	50	(251, 251)	0.28	0.28	0.75
18	20	True	f	f	0.3132011250127107	1	-35.0	-40.0	-5.0	NW	50	(251, 251)	0.28	0.28	0.75
18	20	True	j	j	0.2303832920151762	1	-35.0	-34.0	1.0	SE	50	(251, 251)	0.28	0.28	0.75
18	20	True	j	j	0.2810199579689652	1	-35.0	-30.0	5.0	NW	50	(251, 251)	0.28	0.28	0.75
18	20	True	j	j	0.2098887910251505	1	-35.0	-30.0	5.0	SE	50	(251, 251)	0.28	0.28	0.75
18	20	True	j	j	0.2528300830163061	1	-35.0	-30.0	5.0	SE	50	(251, 251)	0.28	0.28	0.75
18	20	True	f	f	0.2741256250301376	1	-35.0	-40.0	-5.0	SE	50	(251, 251)	0.28	0.28	0.75
18	20	True	j	j	0.2584663330344483	1	-35.0	-30.0	5.0	SE	50	(251, 251)	0.28	0.28	0.75
18	20	True	f	f	0.6321188330184668	1	-35.0	-36.0	-1.0	NW	50	(251, 251)	0.28	0.28	0.75
18	20	True	j	j	0.2447301250067539	1	-35.0	-30.0	5.0	NW	50	(251, 251)	0.28	0.28	0.75
18	20	True	j	j	0.2250711659435182	1	-35.0	-30.0	5.0	NW	50	(251, 251)	0.28	0.28	0.75
18	20	True	j	j	0.27175191702554	1	-35.0	-30.0	5.0	SE	50	(251, 251)	0.28	0.28	0.75
18	20	True	f	f	0.2530260420171544	1	-35.0	-40.0	-5.0	SE	50	(251, 251)	0.28	0.28	0.75
18	20	True	j	j	0.0716352500021457	1	-35.0	-30.0	5.0	NW	50	(251, 251)	0.28	0.28	0.75
18	20	True	f	f	0.4481670839595608	1	-35.0	-40.0	-5.0	NW	50	(251, 251)	0.28	0.28	0.75
18	20	True	j	j	0.2877135000308044	1	-35.0	-34.0	1.0	NW	50	(251, 251)	0.28	0.28	0.75
18	20	True	j	j	0.2555066249915398	1	-35.0	-30.0	5.0	NW	50	(251, 251)	0.28	0.28	0.75
18	20	True	j	j	0.2127400420140475	1	-35.0	-30.0	5.0	SE	50	(251, 251)	0.28	0.28	0.75
