# Supplementary material for: The curriculum effect in visual learning: The role of readout dimensionality
Source: PLoS Comput Biol. 2026 Jul 24;22(7):e1014553. doi: 10.1371/journal.pcbi.1014553 (PMC13432104; doi:10.1371/journal.pcbi.1014553)
Supplement: S1 Data — (ZIP) [file pcbi.1014553.s009.zip › Data_Final_for_Repository/Shuffled_subjects/Additional_15/Subject018/20250717_Subject018_SHUFFLED_Day_1.csv]

Participant ID	Age	Train	Correct Response	Response	Response time (s)	Correct	Reference Angle (deg)	Orientation (deg)	Angle Separation (deg)	Corner	Viewing Distance (cm)	Stimulus Size (px)	Fixation Time	Probe Time	Cue Time
18	20	True	j	j	4.725192417012295	1	-35.0	-34.0	1.0	SE	50	(251, 251)	0.28	0.28	0.75
18	20	True	f	f	1.86979783300194	1	-35.0	-36.0	-1.0	NW	50	(251, 251)	0.28	0.28	0.75
18	20	True	j	j	0.1809891249868087	1	-35.0	-30.0	5.0	NW	50	(251, 251)	0.28	0.28	0.75
18	20	True	f	f	2.44711270800326	1	-35.0	-36.0	-1.0	SE	50	(251, 251)	0.28	0.28	0.75
18	20	True	j	f	1.76726624998264	0	-35.0	-30.0	5.0	NW	50	(251, 251)	0.28	0.28	0.75
18	20	True	j	f	0.3805889580107759	0	-35.0	-30.0	5.0	SE	50	(251, 251)	0.28	0.28	0.75
18	20	True	f	f	1.4576626669731922	1	-35.0	-40.0	-5.0	SE	50	(251, 251)	0.28	0.28	0.75
18	20	True	f	j	10.000144249992443	0	-35.0	-40.0	-5.0	NW	50	(251, 251)	0.28	0.28	0.75
18	20	True	j	f	1.4185219169885386	0	-35.0	-34.0	1.0	NW	50	(251, 251)	0.28	0.28	0.75
18	20	True	f	j	1.191020208992995	0	-35.0	-40.0	-5.0	SE	50	(251, 251)	0.28	0.28	0.75
18	20	True	f	j	0.7214964579907246	0	-35.0	-40.0	-5.0	NW	50	(251, 251)	0.28	0.28	0.75
18	20	True	f	j	0.6585954999900423	0	-35.0	-36.0	-1.0	NW	50	(251, 251)	0.28	0.28	0.75
18	20	True	f	f	1.3583195419923868	1	-35.0	-40.0	-5.0	SE	50	(251, 251)	0.28	0.28	0.75
18	20	True	j	j	1.2870766250125598	1	-35.0	-34.0	1.0	NW	50	(251, 251)	0.28	0.28	0.75
18	20	True	f	f	1.2276933749963064	1	-35.0	-40.0	-5.0	NW	50	(251, 251)	0.28	0.28	0.75
18	20	True	j	j	0.679612875013845	1	-35.0	-34.0	1.0	NW	50	(251, 251)	0.28	0.28	0.75
18	20	True	j	j	1.8472130839945748	1	-35.0	-34.0	1.0	NW	50	(251, 251)	0.28	0.28	0.75
18	20	True	j	j	1.205525666999165	1	-35.0	-34.0	1.0	SE	50	(251, 251)	0.28	0.28	0.75
18	20	True	f	f	2.3796779590193182	1	-35.0	-36.0	-1.0	NW	50	(251, 251)	0.28	0.28	0.75
18	20	True	f	j	0.5163326670008246	0	-35.0	-36.0	-1.0	SE	50	(251, 251)	0.28	0.28	0.75
18	20	True	f	j	1.1929568340128751	0	-35.0	-36.0	-1.0	NW	50	(251, 251)	0.28	0.28	0.75
18	20	True	f	j	2.359187207999639	0	-35.0	-36.0	-1.0	SE	50	(251, 251)	0.28	0.28	0.75
18	20	True	f	j	3.912309542007279	0	-35.0	-40.0	-5.0	SE	50	(251, 251)	0.28	0.28	0.75
18	20	True	f	f	0.4700543330109212	1	-35.0	-40.0	-5.0	SE	50	(251, 251)	0.28	0.28	0.75
18	20	True	j	f	0.8191041660029441	0	-35.0	-30.0	5.0	SE	50	(251, 251)	0.28	0.28	0.75
18	20	True	j	f	0.7199358750076499	0	-35.0	-34.0	1.0	NW	50	(251, 251)	0.28	0.28	0.75
18	20	True	j	f	2.163981332996628	0	-35.0	-34.0	1.0	NW	50	(251, 251)	0.28	0.28	0.75
18	20	True	j	j	0.3437937090056948	1	-35.0	-30.0	5.0	NW	50	(251, 251)	0.28	0.28	0.75
18	20	True	j	j	1.916508291993523	1	-35.0	-30.0	5.0	SE	50	(251, 251)	0.28	0.28	0.75
18	20	True	j	f	0.8026760409993585	0	-35.0	-30.0	5.0	NW	50	(251, 251)	0.28	0.28	0.75
18	20	True	j	f	0.3925826250051614	0	-35.0	-34.0	1.0	NW	50	(251, 251)	0.28	0.28	0.75
18	20	True	j	f	0.6009477500047069	0	-35.0	-30.0	5.0	NW	50	(251, 251)	0.28	0.28	0.75
18	20	True	f	j	1.147674416017253	0	-35.0	-36.0	-1.0	NW	50	(251, 251)	0.28	0.28	0.75
18	20	True	f	j	0.3504206250072457	0	-35.0	-40.0	-5.0	SE	50	(251, 251)	0.28	0.28	0.75
18	20	True	j	j	0.5628831670037471	1	-35.0	-30.0	5.0	SE	50	(251, 251)	0.28	0.28	0.75
18	20	True	j	j	1.2674026250024326	1	-35.0	-34.0	1.0	NW	50	(251, 251)	0.28	0.28	0.75
18	20	True	f	f	0.5553835830069147	1	-35.0	-40.0	-5.0	NW	50	(251, 251)	0.28	0.28	0.75
18	20	True	f	f	0.3992895419942215	1	-35.0	-40.0	-5.0	NW	50	(251, 251)	0.28	0.28	0.75
18	20	True	j	f	0.4201449159882031	0	-35.0	-34.0	1.0	SE	50	(251, 251)	0.28	0.28	0.75
18	20	True	f	j	1.9734244999999648	0	-35.0	-36.0	-1.0	SE	50	(251, 251)	0.28	0.28	0.75
18	20	True	f	f	0.919304209004622	1	-35.0	-36.0	-1.0	SE	50	(251, 251)	0.28	0.28	0.75
18	20	True	j	f	0.3032584589964244	0	-35.0	-30.0	5.0	SE	50	(251, 251)	0.28	0.28	0.75
18	20	True	j	f	0.6030242920096498	0	-35.0	-34.0	1.0	SE	50	(251, 251)	0.28	0.28	0.75
18	20	True	f	f	1.5659852079988923	1	-35.0	-36.0	-1.0	NW	50	(251, 251)	0.28	0.28	0.75
18	20	True	j	f	0.2653860420105047	0	-35.0	-30.0	5.0	NW	50	(251, 251)	0.28	0.28	0.75
18	20	True	j	f	0.2630527500004973	0	-35.0	-30.0	5.0	SE	50	(251, 251)	0.28	0.28	0.75
18	20	True	f	j	0.1269872499979101	0	-35.0	-36.0	-1.0	NW	50	(251, 251)	0.28	0.28	0.75
18	20	True	j	f	1.7911029589886311	0	-35.0	-30.0	5.0	NW	50	(251, 251)	0.28	0.28	0.75
18	20	True	f	j	0.3387047919968609	0	-35.0	-36.0	-1.0	NW	50	(251, 251)	0.28	0.28	0.75
18	20	True	f	j	0.4642724170116707	0	-35.0	-40.0	-5.0	SE	50	(251, 251)	0.28	0.28	0.75
18	20	True	j	f	0.7001929169928189	0	-35.0	-30.0	5.0	SE	50	(251, 251)	0.28	0.28	0.75
18	20	True	j	f	0.5769265409908257	0	-35.0	-34.0	1.0	SE	50	(251, 251)	0.28	0.28	0.75
18	20	True	f	j	0.8522775830060709	0	-35.0	-36.0	-1.0	NW	50	(251, 251)	0.28	0.28	0.75
18	20	True	f	j	0.296370541997021	0	-35.0	-36.0	-1.0	NW	50	(251, 251)	0.28	0.28	0.75
18	20	True	j	f	0.256205832993146	0	-35.0	-30.0	5.0	SE	50	(251, 251)	0.28	0.28	0.75
18	20	True	f	j	0.2562059999909252	0	-35.0	-40.0	-5.0	SE	50	(251, 251)	0.28	0.28	0.75
18	20	True	j	f	1.0224784999736585	0	-35.0	-34.0	1.0	NW	50	(251, 251)	0.28	0.28	0.75
18	20	True	f	f	0.9470894169935492	1	-35.0	-36.0	-1.0	NW	50	(251, 251)	0.28	0.28	0.75
18	20	True	f	j	0.2793906660226639	0	-35.0	-40.0	-5.0	NW	50	(251, 251)	0.28	0.28	0.75
18	20	True	j	f	0.2902279580011964	0	-35.0	-30.0	5.0	NW	50	(251, 251)	0.28	0.28	0.75
18	20	True	f	j	0.5983177500020247	0	-35.0	-36.0	-1.0	SE	50	(251, 251)	0.28	0.28	0.75
18	20	True	j	f	0.2970132920017931	0	-35.0	-30.0	5.0	SE	50	(251, 251)	0.28	0.28	0.75
18	20	True	j	f	0.5782482499780599	0	-35.0	-34.0	1.0	NW	50	(251, 251)	0.28	0.28	0.75
18	20	True	j	f	0.2854299170139711	0	-35.0	-30.0	5.0	NW	50	(251, 251)	0.28	0.28	0.75
18	20	True	j	f	0.6030247499875259	0	-35.0	-34.0	1.0	SE	50	(251, 251)	0.28	0.28	0.75
18	20	True	f	j	0.1991333749901969	0	-35.0	-40.0	-5.0	NW	50	(251, 251)	0.28	0.28	0.75
18	20	True	f	j	0.8251278329989873	0	-35.0	-40.0	-5.0	NW	50	(251, 251)	0.28	0.28	0.75
18	20	True	f	j	0.2703167499857954	0	-35.0	-40.0	-5.0	SE	50	(251, 251)	0.28	0.28	0.75
18	20	True	f	j	0.2749488329864107	0	-35.0	-36.0	-1.0	NW	50	(251, 251)	0.28	0.28	0.75
18	20	True	f	j	0.950215416989522	0	-35.0	-36.0	-1.0	NW	50	(251, 251)	0.28	0.28	0.75
18	20	True	j	f	0.1805519170011393	0	-35.0	-30.0	5.0	SE	50	(251, 251)	0.28	0.28	0.75
18	20	True	f	j	0.2755915420129895	0	-35.0	-40.0	-5.0	SE	50	(251, 251)	0.28	0.28	0.75
18	20	True	j	f	0.2792480839998461	0	-35.0	-30.0	5.0	NW	50	(251, 251)	0.28	0.28	0.75
18	20	True	j	f	0.3217465409834403	0	-35.0	-30.0	5.0	NW	50	(251, 251)	0.28	0.28	0.75
18	20	True	f	j	0.3360566250048578	0	-35.0	-36.0	-1.0	NW	50	(251, 251)	0.28	0.28	0.75
18	20	True	f	j	0.6952657500223722	0	-35.0	-36.0	-1.0	SE	50	(251, 251)	0.28	0.28	0.75
18	20	True	j	f	0.1852085419814102	0	-35.0	-34.0	1.0	NW	50	(251, 251)	0.28	0.28	0.75
18	20	True	f	j	0.2543676250206772	0	-35.0	-40.0	-5.0	SE	50	(251, 251)	0.28	0.28	0.75
18	20	True	j	f	0.3171110000112094	0	-35.0	-34.0	1.0	SE	50	(251, 251)	0.28	0.28	0.75
18	20	True	f	j	0.2804821250028908	0	-35.0	-40.0	-5.0	NW	50	(251, 251)	0.28	0.28	0.75
18	20	True	f	j	0.6359092090278864	0	-35.0	-40.0	-5.0	SE	50	(251, 251)	0.28	0.28	0.75
18	20	True	j	f	0.2447652910195756	0	-35.0	-30.0	5.0	NW	50	(251, 251)	0.28	0.28	0.75
18	20	True	j	f	0.4278159590030554	0	-35.0	-34.0	1.0	SE	50	(251, 251)	0.28	0.28	0.75
18	20	True	f	j	0.8186752090114169	0	-35.0	-36.0	-1.0	SE	50	(251, 251)	0.28	0.28	0.75
18	20	True	f	j	0.2972917089937255	0	-35.0	-40.0	-5.0	NW	50	(251, 251)	0.28	0.28	0.75
18	20	True	j	f	0.2868884590279776	0	-35.0	-30.0	5.0	NW	50	(251, 251)	0.28	0.28	0.75
18	20	True	j	f	0.2688901249784976	0	-35.0	-30.0	5.0	SE	50	(251, 251)	0.28	0.28	0.75
18	20	True	j	f	0.2817203750018962	0	-35.0	-30.0	5.0	SE	50	(251, 251)	0.28	0.28	0.75
18	20	True	j	f	0.3104153749882243	0	-35.0	-34.0	1.0	SE	50	(251, 251)	0.28	0.28	0.75
18	20	True	f	j	0.2706580829981249	0	-35.0	-40.0	-5.0	NW	50	(251, 251)	0.28	0.28	0.75
18	20	True	j	f	0.2524364160199184	0	-35.0	-34.0	1.0	SE	50	(251, 251)	0.28	0.28	0.75
18	20	True	f	j	0.2759710829996038	0	-35.0	-40.0	-5.0	NW	50	(251, 251)	0.28	0.28	0.75
18	20	True	j	f	0.2783454169984907	0	-35.0	-30.0	5.0	SE	50	(251, 251)	0.28	0.28	0.75
18	20	True	f	j	0.2656534159905277	0	-35.0	-40.0	-5.0	SE	50	(251, 251)	0.28	0.28	0.75
18	20	True	j	f	0.2907915000105276	0	-35.0	-34.0	1.0	SE	50	(251, 251)	0.28	0.28	0.75
18	20	True	j	f	0.2837322080158628	0	-35.0	-30.0	5.0	SE	50	(251, 251)	0.28	0.28	0.75
18	20	True	f	j	0.2929337079985998	0	-35.0	-40.0	-5.0	SE	50	(251, 251)	0.28	0.28	0.75
18	20	True	j	f	0.2778323339880444	0	-35.0	-34.0	1.0	SE	50	(251, 251)	0.28	0.28	0.75
18	20	True	j	f	0.3237013339821715	0	-35.0	-34.0	1.0	SE	50	(251, 251)	0.28	0.28	0.75
18	20	True	j	f	0.4036675419774838	0	-35.0	-34.0	1.0	NW	50	(251, 251)	0.28	0.28	0.75
18	20	True	f	j	0.3290860840061214	0	-35.0	-40.0	-5.0	SE	50	(251, 251)	0.28	0.28	0.75
18	20	True	j	f	0.3259250409901142	0	-35.0	-34.0	1.0	SE	50	(251, 251)	0.28	0.28	0.75
18	20	True	j	f	0.3266079580062069	0	-35.0	-30.0	5.0	SE	50	(251, 251)	0.28	0.28	0.75
18	20	True	j	f	0.3444688750023488	0	-35.0	-30.0	5.0	SE	50	(251, 251)	0.28	0.28	0.75
18	20	True	j	f	0.3367647499835584	0	-35.0	-34.0	1.0	SE	50	(251, 251)	0.28	0.28	0.75
18	20	True	f	j	0.3132315830152947	0	-35.0	-36.0	-1.0	NW	50	(251, 251)	0.28	0.28	0.75
18	20	True	f	j	0.4513558330072555	0	-35.0	-40.0	-5.0	NW	50	(251, 251)	0.28	0.28	0.75
18	20	True	f	j	0.3492417910019867	0	-35.0	-40.0	-5.0	SE	50	(251, 251)	0.28	0.28	0.75
18	20	True	f	j	0.4792637919890694	0	-35.0	-40.0	-5.0	NW	50	(251, 251)	0.28	0.28	0.75
18	20	True	j	f	0.3695751249906607	0	-35.0	-30.0	5.0	SE	50	(251, 251)	0.28	0.28	0.75
18	20	True	f	f	1.380589542008238	1	-35.0	-36.0	-1.0	SE	50	(251, 251)	0.28	0.28	0.75
18	20	True	j	f	0.3899463340057991	0	-35.0	-34.0	1.0	SE	50	(251, 251)	0.28	0.28	0.75
18	20	True	j	f	0.3575176660087891	0	-35.0	-34.0	1.0	NW	50	(251, 251)	0.28	0.28	0.75
18	20	True	f	j	0.4179564590158406	0	-35.0	-40.0	-5.0	SE	50	(251, 251)	0.28	0.28	0.75
18	20	True	f	j	0.5789410000143107	0	-35.0	-40.0	-5.0	SE	50	(251, 251)	0.28	0.28	0.75
18	20	True	j	f	0.3015910420217551	0	-35.0	-34.0	1.0	SE	50	(251, 251)	0.28	0.28	0.75
18	20	True	j	f	0.3689782090077642	0	-35.0	-30.0	5.0	SE	50	(251, 251)	0.28	0.28	0.75
18	20	True	j	f	0.3921300419897306	0	-35.0	-30.0	5.0	NW	50	(251, 251)	0.28	0.28	0.75
18	20	True	j	f	0.3885580000060145	0	-35.0	-30.0	5.0	NW	50	(251, 251)	0.28	0.28	0.75
18	20	True	f	j	0.3520998330204747	0	-35.0	-40.0	-5.0	SE	50	(251, 251)	0.28	0.28	0.75
18	20	True	f	f	0.4286270409938879	1	-35.0	-36.0	-1.0	SE	50	(251, 251)	0.28	0.28	0.75
18	20	True	j	f	0.2996694580069743	0	-35.0	-30.0	5.0	NW	50	(251, 251)	0.28	0.28	0.75
18	20	True	f	j	0.2900728750100825	0	-35.0	-36.0	-1.0	NW	50	(251, 251)	0.28	0.28	0.75
18	20	True	j	f	0.298994250013493	0	-35.0	-30.0	5.0	NW	50	(251, 251)	0.28	0.28	0.75
18	20	True	f	j	0.380277834017761	0	-35.0	-40.0	-5.0	NW	50	(251, 251)	0.28	0.28	0.75
18	20	True	f	j	2.13435112501611	0	-35.0	-40.0	-5.0	NW	50	(251, 251)	0.28	0.28	0.75
18	20	True	f	j	0.3751498330093454	0	-35.0	-40.0	-5.0	NW	50	(251, 251)	0.28	0.28	0.75
18	20	True	f	j	0.3091627500252798	0	-35.0	-40.0	-5.0	SE	50	(251, 251)	0.28	0.28	0.75
18	20	True	j	f	0.4055243339971639	0	-35.0	-30.0	5.0	NW	50	(251, 251)	0.28	0.28	0.75
18	20	True	j	f	0.3284595000150148	0	-35.0	-30.0	5.0	SE	50	(251, 251)	0.28	0.28	0.75
18	20	True	f	j	0.5390940000070259	0	-35.0	-40.0	-5.0	NW	50	(251, 251)	0.28	0.28	0.75
18	20	True	j	f	0.7463621659844648	0	-35.0	-34.0	1.0	SE	50	(251, 251)	0.28	0.28	0.75
18	20	True	f	f	0.782046749984147	1	-35.0	-36.0	-1.0	SE	50	(251, 251)	0.28	0.28	0.75
18	20	True	f	j	0.2551723330107052	0	-35.0	-40.0	-5.0	NW	50	(251, 251)	0.28	0.28	0.75
18	20	True	f	j	0.3211830829968676	0	-35.0	-40.0	-5.0	SE	50	(251, 251)	0.28	0.28	0.75
18	20	True	f	j	0.7996760840178467	0	-35.0	-36.0	-1.0	NW	50	(251, 251)	0.28	0.28	0.75
18	20	True	f	j	0.3017585419875104	0	-35.0	-40.0	-5.0	SE	50	(251, 251)	0.28	0.28	0.75
18	20	True	j	f	0.2920647079881746	0	-35.0	-34.0	1.0	SE	50	(251, 251)	0.28	0.28	0.75
18	20	True	j	f	0.3675580830022227	0	-35.0	-34.0	1.0	SE	50	(251, 251)	0.28	0.28	0.75
18	20	True	j	f	0.341066499997396	0	-35.0	-34.0	1.0	SE	50	(251, 251)	0.28	0.28	0.75
18	20	True	f	j	0.4148609589901753	0	-35.0	-40.0	-5.0	SE	50	(251, 251)	0.28	0.28	0.75
18	20	True	f	f	0.3191992079955525	1	-35.0	-36.0	-1.0	NW	50	(251, 251)	0.28	0.28	0.75
18	20	True	j	f	0.3309886660135817	0	-35.0	-30.0	5.0	NW	50	(251, 251)	0.28	0.28	0.75
18	20	True	f	j	0.3870872080151457	0	-35.0	-36.0	-1.0	SE	50	(251, 251)	0.28	0.28	0.75
18	20	True	f	j	0.2961172919895034	0	-35.0	-40.0	-5.0	SE	50	(251, 251)	0.28	0.28	0.75
18	20	True	j	f	0.8629866250266787	0	-35.0	-34.0	1.0	NW	50	(251, 251)	0.28	0.28	0.75
18	20	True	j	f	0.312446916999761	0	-35.0	-30.0	5.0	NW	50	(251, 251)	0.28	0.28	0.75
18	20	True	f	j	0.2788519579917192	0	-35.0	-36.0	-1.0	SE	50	(251, 251)	0.28	0.28	0.75
18	20	True	j	f	0.8765664589882363	0	-35.0	-34.0	1.0	SE	50	(251, 251)	0.28	0.28	0.75
18	20	True	j	f	0.6986349580110982	0	-35.0	-30.0	5.0	NW	50	(251, 251)	0.28	0.28	0.75
18	20	True	f	j	0.2899684160074685	0	-35.0	-36.0	-1.0	SE	50	(251, 251)	0.28	0.28	0.75
18	20	True	j	f	0.2716660419828258	0	-35.0	-30.0	5.0	NW	50	(251, 251)	0.28	0.28	0.75
18	20	True	f	j	0.2843548330129124	0	-35.0	-36.0	-1.0	SE	50	(251, 251)	0.28	0.28	0.75
18	20	True	j	f	0.2904289999860339	0	-35.0	-34.0	1.0	SE	50	(251, 251)	0.28	0.28	0.75
18	20	True	f	j	0.2814682500029448	0	-35.0	-40.0	-5.0	SE	50	(251, 251)	0.28	0.28	0.75
18	20	True	f	j	0.3018278329982422	0	-35.0	-36.0	-1.0	SE	50	(251, 251)	0.28	0.28	0.75
18	20	True	f	j	0.2978589999838732	0	-35.0	-40.0	-5.0	NW	50	(251, 251)	0.28	0.28	0.75
18	20	True	f	j	0.3002729580039158	0	-35.0	-40.0	-5.0	NW	50	(251, 251)	0.28	0.28	0.75
18	20	True	j	f	0.3282732500229031	0	-35.0	-30.0	5.0	SE	50	(251, 251)	0.28	0.28	0.75
18	20	True	f	j	0.3017709999985527	0	-35.0	-40.0	-5.0	SE	50	(251, 251)	0.28	0.28	0.75
18	20	True	f	f	0.7639909579884261	1	-35.0	-36.0	-1.0	SE	50	(251, 251)	0.28	0.28	0.75
18	20	True	f	j	0.2570169169921428	0	-35.0	-40.0	-5.0	NW	50	(251, 251)	0.28	0.28	0.75
18	20	True	f	j	0.2682875839818734	0	-35.0	-40.0	-5.0	NW	50	(251, 251)	0.28	0.28	0.75
18	20	True	f	j	0.2312822920212056	0	-35.0	-36.0	-1.0	SE	50	(251, 251)	0.28	0.28	0.75
18	20	True	f	j	0.4723809999995865	0	-35.0	-36.0	-1.0	SE	50	(251, 251)	0.28	0.28	0.75
18	20	True	j	f	0.2220933750213589	0	-35.0	-34.0	1.0	SE	50	(251, 251)	0.28	0.28	0.75
18	20	True	j	f	0.442243540979689	0	-35.0	-34.0	1.0	NW	50	(251, 251)	0.28	0.28	0.75
18	20	True	j	f	0.2485205419943668	0	-35.0	-34.0	1.0	NW	50	(251, 251)	0.28	0.28	0.75
18	20	True	f	j	0.1411583749868441	0	-35.0	-36.0	-1.0	NW	50	(251, 251)	0.28	0.28	0.75
18	20	True	j	f	0.2788575830054469	0	-35.0	-30.0	5.0	SE	50	(251, 251)	0.28	0.28	0.75
18	20	True	j	f	0.8483049999922514	0	-35.0	-34.0	1.0	NW	50	(251, 251)	0.28	0.28	0.75
18	20	True	f	j	0.2727902499900665	0	-35.0	-40.0	-5.0	SE	50	(251, 251)	0.28	0.28	0.75
18	20	True	j	f	0.2743580419919453	0	-35.0	-30.0	5.0	SE	50	(251, 251)	0.28	0.28	0.75
18	20	True	j	f	0.2484092919912655	0	-35.0	-34.0	1.0	NW	50	(251, 251)	0.28	0.28	0.75
18	20	True	f	f	0.2477955840004142	1	-35.0	-36.0	-1.0	NW	50	(251, 251)	0.28	0.28	0.75
18	20	True	f	j	0.55603187502129	0	-35.0	-36.0	-1.0	SE	50	(251, 251)	0.28	0.28	0.75
18	20	True	j	f	0.1127140419848728	0	-35.0	-30.0	5.0	SE	50	(251, 251)	0.28	0.28	0.75
18	20	True	f	j	0.0734943330171518	0	-35.0	-40.0	-5.0	NW	50	(251, 251)	0.28	0.28	0.75
18	20	True	j	j	0.4075235420023091	1	-35.0	-30.0	5.0	SE	50	(251, 251)	0.28	0.28	0.75
18	20	True	j	j	0.4686523340060375	1	-35.0	-34.0	1.0	SE	50	(251, 251)	0.28	0.28	0.75
18	20	True	j	f	0.3229041250015143	0	-35.0	-30.0	5.0	NW	50	(251, 251)	0.28	0.28	0.75
18	20	True	f	f	1.7453867919975892	1	-35.0	-40.0	-5.0	NW	50	(251, 251)	0.28	0.28	0.75
18	20	True	j	j	1.7541855000017677	1	-35.0	-34.0	1.0	NW	50	(251, 251)	0.28	0.28	0.75
18	20	True	f	f	1.6326365410059225	1	-35.0	-40.0	-5.0	NW	50	(251, 251)	0.28	0.28	0.75
18	20	True	f	f	1.8939748749835417	1	-35.0	-40.0	-5.0	NW	50	(251, 251)	0.28	0.28	0.75
18	20	True	j	j	1.4371229160169603	1	-35.0	-34.0	1.0	SE	50	(251, 251)	0.28	0.28	0.75
18	20	True	f	j	2.6937307920015883	0	-35.0	-40.0	-5.0	NW	50	(251, 251)	0.28	0.28	0.75
18	20	True	j	j	0.54456075001508	1	-35.0	-34.0	1.0	NW	50	(251, 251)	0.28	0.28	0.75
18	20	True	j	j	0.6035935000109021	1	-35.0	-34.0	1.0	NW	50	(251, 251)	0.28	0.28	0.75
18	20	True	j	j	1.1810912909859326	1	-35.0	-34.0	1.0	SE	50	(251, 251)	0.28	0.28	0.75
18	20	True	f	f	0.7735931669885758	1	-35.0	-40.0	-5.0	SE	50	(251, 251)	0.28	0.28	0.75
18	20	True	f	j	0.2672314170049503	0	-35.0	-36.0	-1.0	NW	50	(251, 251)	0.28	0.28	0.75
18	20	True	f	f	0.6919920420041308	1	-35.0	-40.0	-5.0	SE	50	(251, 251)	0.28	0.28	0.75
18	20	True	f	j	0.594936042005429	0	-35.0	-36.0	-1.0	NW	50	(251, 251)	0.28	0.28	0.75
18	20	True	j	f	0.3437868749897461	0	-35.0	-34.0	1.0	NW	50	(251, 251)	0.28	0.28	0.75
18	20	True	f	j	1.1663805830175988	0	-35.0	-40.0	-5.0	SE	50	(251, 251)	0.28	0.28	0.75
18	20	True	f	f	0.7225738750130404	1	-35.0	-36.0	-1.0	NW	50	(251, 251)	0.28	0.28	0.75
18	20	True	j	j	0.2698323749937117	1	-35.0	-34.0	1.0	SE	50	(251, 251)	0.28	0.28	0.75
18	20	True	j	j	0.2209329589968547	1	-35.0	-30.0	5.0	SE	50	(251, 251)	0.28	0.28	0.75
18	20	True	j	j	0.594041832984658	1	-35.0	-34.0	1.0	SE	50	(251, 251)	0.28	0.28	0.75
18	20	True	j	j	0.6293566249951255	1	-35.0	-34.0	1.0	SE	50	(251, 251)	0.28	0.28	0.75
18	20	True	j	f	0.4230283750221133	0	-35.0	-34.0	1.0	SE	50	(251, 251)	0.28	0.28	0.75
18	20	True	j	j	0.1383102919789962	1	-35.0	-34.0	1.0	SE	50	(251, 251)	0.28	0.28	0.75
18	20	True	j	j	0.3482102090201806	1	-35.0	-34.0	1.0	NW	50	(251, 251)	0.28	0.28	0.75
18	20	True	j	j	0.07789387498633	1	-35.0	-30.0	5.0	NW	50	(251, 251)	0.28	0.28	0.75
18	20	True	j	j	0.3015106249949895	1	-35.0	-30.0	5.0	NW	50	(251, 251)	0.28	0.28	0.75
18	20	True	j	j	0.1662787090172059	1	-35.0	-30.0	5.0	NW	50	(251, 251)	0.28	0.28	0.75
18	20	True	f	f	1.4922925000137184	1	-35.0	-40.0	-5.0	NW	50	(251, 251)	0.28	0.28	0.75
18	20	True	f	j	1.2542688749963418	0	-35.0	-36.0	-1.0	NW	50	(251, 251)	0.28	0.28	0.75
18	20	True	f	f	0.8487279170076363	1	-35.0	-36.0	-1.0	NW	50	(251, 251)	0.28	0.28	0.75
18	20	True	f	f	0.2969559999764897	1	-35.0	-40.0	-5.0	SE	50	(251, 251)	0.28	0.28	0.75
18	20	True	f	f	0.9411150000232738	1	-35.0	-36.0	-1.0	SE	50	(251, 251)	0.28	0.28	0.75
18	20	True	j	j	0.1973489579977467	1	-35.0	-34.0	1.0	SE	50	(251, 251)	0.28	0.28	0.75
18	20	True	j	j	0.8086147499852814	1	-35.0	-30.0	5.0	SE	50	(251, 251)	0.28	0.28	0.75
18	20	True	f	f	0.2641170829883776	1	-35.0	-36.0	-1.0	NW	50	(251, 251)	0.28	0.28	0.75
18	20	True	j	j	0.3069210829853546	1	-35.0	-30.0	5.0	SE	50	(251, 251)	0.28	0.28	0.75
18	20	True	j	j	1.1685314170026686	1	-35.0	-30.0	5.0	NW	50	(251, 251)	0.28	0.28	0.75
18	20	True	j	j	0.5276367079932243	1	-35.0	-30.0	5.0	SE	50	(251, 251)	0.28	0.28	0.75
18	20	True	f	f	0.2965197919984348	1	-35.0	-36.0	-1.0	SE	50	(251, 251)	0.28	0.28	0.75
18	20	True	j	j	0.3545615829934831	1	-35.0	-30.0	5.0	NW	50	(251, 251)	0.28	0.28	0.75
18	20	True	j	j	0.2795930840075016	1	-35.0	-30.0	5.0	NW	50	(251, 251)	0.28	0.28	0.75
18	20	True	f	f	0.2730909169767983	1	-35.0	-36.0	-1.0	NW	50	(251, 251)	0.28	0.28	0.75
18	20	True	j	j	1.078468541993061	1	-35.0	-30.0	5.0	SE	50	(251, 251)	0.28	0.28	0.75
18	20	True	f	f	0.2849392910138704	1	-35.0	-40.0	-5.0	NW	50	(251, 251)	0.28	0.28	0.75
18	20	True	j	f	1.164358500012895	0	-35.0	-34.0	1.0	SE	50	(251, 251)	0.28	0.28	0.75
18	20	True	j	j	0.5901484590140171	1	-35.0	-30.0	5.0	NW	50	(251, 251)	0.28	0.28	0.75
18	20	True	f	f	1.2384383750031702	1	-35.0	-36.0	-1.0	SE	50	(251, 251)	0.28	0.28	0.75
18	20	True	f	f	0.3605265409860294	1	-35.0	-40.0	-5.0	NW	50	(251, 251)	0.28	0.28	0.75
18	20	True	f	f	0.2915156250237487	1	-35.0	-40.0	-5.0	NW	50	(251, 251)	0.28	0.28	0.75
18	20	True	j	j	0.0482963329995982	1	-35.0	-34.0	1.0	NW	50	(251, 251)	0.28	0.28	0.75
18	20	True	j	j	0.0650448749947827	1	-35.0	-34.0	1.0	NW	50	(251, 251)	0.28	0.28	0.75
18	20	True	f	j	0.5397973750077654	0	-35.0	-40.0	-5.0	SE	50	(251, 251)	0.28	0.28	0.75
18	20	True	f	f	0.4235471670108381	1	-35.0	-40.0	-5.0	SE	50	(251, 251)	0.28	0.28	0.75
18	20	True	f	f	0.2774212500080466	1	-35.0	-40.0	-5.0	NW	50	(251, 251)	0.28	0.28	0.75
18	20	True	f	j	0.4557260829897132	0	-35.0	-36.0	-1.0	SE	50	(251, 251)	0.28	0.28	0.75
18	20	True	f	f	0.8849455839954317	1	-35.0	-36.0	-1.0	NW	50	(251, 251)	0.28	0.28	0.75
18	20	True	j	f	0.3382856250100303	0	-35.0	-34.0	1.0	NW	50	(251, 251)	0.28	0.28	0.75
18	20	True	j	j	0.2535662500013131	1	-35.0	-30.0	5.0	SE	50	(251, 251)	0.28	0.28	0.75
18	20	True	f	f	0.6128619159862865	1	-35.0	-40.0	-5.0	NW	50	(251, 251)	0.28	0.28	0.75
18	20	True	j	j	0.4377286249946337	1	-35.0	-30.0	5.0	SE	50	(251, 251)	0.28	0.28	0.75
18	20	True	j	j	0.4751776250195689	1	-35.0	-30.0	5.0	SE	50	(251, 251)	0.28	0.28	0.75
18	20	True	f	j	0.6028371250140481	0	-35.0	-36.0	-1.0	SE	50	(251, 251)	0.28	0.28	0.75
18	20	True	f	f	0.288513209001394	1	-35.0	-40.0	-5.0	SE	50	(251, 251)	0.28	0.28	0.75
18	20	True	j	j	0.7013010410009883	1	-35.0	-34.0	1.0	NW	50	(251, 251)	0.28	0.28	0.75
18	20	True	j	j	0.3175000420014839	1	-35.0	-30.0	5.0	SE	50	(251, 251)	0.28	0.28	0.75
18	20	True	f	f	0.2554094159859232	1	-35.0	-40.0	-5.0	NW	50	(251, 251)	0.28	0.28	0.75
18	20	True	f	j	2.832198458025232	0	-35.0	-36.0	-1.0	SE	50	(251, 251)	0.28	0.28	0.75
18	20	True	f	f	0.2649723340000491	1	-35.0	-40.0	-5.0	NW	50	(251, 251)	0.28	0.28	0.75
18	20	True	f	f	0.3119772079808172	1	-35.0	-40.0	-5.0	SE	50	(251, 251)	0.28	0.28	0.75
18	20	True	f	f	0.5541176669939887	1	-35.0	-40.0	-5.0	SE	50	(251, 251)	0.28	0.28	0.75
18	20	True	f	f	0.3096547919849399	1	-35.0	-40.0	-5.0	NW	50	(251, 251)	0.28	0.28	0.75
18	20	True	f	f	0.3574587920156773	1	-35.0	-40.0	-5.0	SE	50	(251, 251)	0.28	0.28	0.75
18	20	True	f	j	0.8789984169998206	0	-35.0	-36.0	-1.0	SE	50	(251, 251)	0.28	0.28	0.75
18	20	True	f	f	0.3572904580214526	1	-35.0	-40.0	-5.0	NW	50	(251, 251)	0.28	0.28	0.75
18	20	True	f	f	0.3630385409924201	1	-35.0	-40.0	-5.0	SE	50	(251, 251)	0.28	0.28	0.75
18	20	True	f	f	0.3707075829734094	1	-35.0	-36.0	-1.0	SE	50	(251, 251)	0.28	0.28	0.75
18	20	True	f	f	0.3101875419961288	1	-35.0	-40.0	-5.0	SE	50	(251, 251)	0.28	0.28	0.75
18	20	True	j	f	0.4765029590053018	0	-35.0	-34.0	1.0	NW	50	(251, 251)	0.28	0.28	0.75
18	20	True	f	f	0.3171633750025648	1	-35.0	-40.0	-5.0	SE	50	(251, 251)	0.28	0.28	0.75
18	20	True	j	j	0.5108083750237711	1	-35.0	-30.0	5.0	SE	50	(251, 251)	0.28	0.28	0.75
18	20	True	f	f	0.386099708994152	1	-35.0	-36.0	-1.0	SE	50	(251, 251)	0.28	0.28	0.75
18	20	True	f	j	1.0124380420020316	0	-35.0	-36.0	-1.0	NW	50	(251, 251)	0.28	0.28	0.75
18	20	True	f	f	0.5581100420095026	1	-35.0	-40.0	-5.0	NW	50	(251, 251)	0.28	0.28	0.75
18	20	True	j	j	0.3689633749891072	1	-35.0	-30.0	5.0	SE	50	(251, 251)	0.28	0.28	0.75
18	20	True	f	f	0.5798501249810215	1	-35.0	-40.0	-5.0	SE	50	(251, 251)	0.28	0.28	0.75
18	20	True	j	f	2.0167020829976536	0	-35.0	-30.0	5.0	SE	50	(251, 251)	0.28	0.28	0.75
18	20	True	f	f	0.327769374998752	1	-35.0	-40.0	-5.0	SE	50	(251, 251)	0.28	0.28	0.75
18	20	True	f	f	0.3153176250052638	1	-35.0	-40.0	-5.0	SE	50	(251, 251)	0.28	0.28	0.75
18	20	True	f	f	0.8924847500165924	1	-35.0	-36.0	-1.0	SE	50	(251, 251)	0.28	0.28	0.75
18	20	True	j	j	0.3227629169996362	1	-35.0	-30.0	5.0	SE	50	(251, 251)	0.28	0.28	0.75
18	20	True	j	j	0.3970932079828344	1	-35.0	-34.0	1.0	NW	50	(251, 251)	0.28	0.28	0.75
18	20	True	j	j	0.3353361659974325	1	-35.0	-30.0	5.0	SE	50	(251, 251)	0.28	0.28	0.75
18	20	True	f	f	0.3657236250001006	1	-35.0	-36.0	-1.0	SE	50	(251, 251)	0.28	0.28	0.75
18	20	True	j	j	0.8519309159892146	1	-35.0	-34.0	1.0	SE	50	(251, 251)	0.28	0.28	0.75
18	20	True	j	j	0.3288827500073239	1	-35.0	-30.0	5.0	NW	50	(251, 251)	0.28	0.28	0.75
18	20	True	f	f	0.3933317920018453	1	-35.0	-36.0	-1.0	NW	50	(251, 251)	0.28	0.28	0.75
18	20	True	f	f	0.3268260829790961	1	-35.0	-36.0	-1.0	NW	50	(251, 251)	0.28	0.28	0.75
18	20	True	f	f	0.5495686249923892	1	-35.0	-36.0	-1.0	SE	50	(251, 251)	0.28	0.28	0.75
18	20	True	j	j	0.5148557919892482	1	-35.0	-34.0	1.0	NW	50	(251, 251)	0.28	0.28	0.75
18	20	True	f	f	0.5340989169781096	1	-35.0	-36.0	-1.0	SE	50	(251, 251)	0.28	0.28	0.75
18	20	True	j	j	0.3323062909767031	1	-35.0	-34.0	1.0	NW	50	(251, 251)	0.28	0.28	0.75
18	20	True	j	j	0.3419667920097708	1	-35.0	-30.0	5.0	NW	50	(251, 251)	0.28	0.28	0.75
18	20	True	j	f	0.5938365420151968	0	-35.0	-34.0	1.0	NW	50	(251, 251)	0.28	0.28	0.75
18	20	True	f	f	0.3396704590122681	1	-35.0	-40.0	-5.0	NW	50	(251, 251)	0.28	0.28	0.75
18	20	True	j	j	0.3065202500147279	1	-35.0	-30.0	5.0	NW	50	(251, 251)	0.28	0.28	0.75
18	20	True	f	f	0.7020973750040866	1	-35.0	-36.0	-1.0	NW	50	(251, 251)	0.28	0.28	0.75
18	20	True	j	j	0.3405469159770291	1	-35.0	-30.0	5.0	SE	50	(251, 251)	0.28	0.28	0.75
18	20	True	f	f	0.3992152919818181	1	-35.0	-36.0	-1.0	NW	50	(251, 251)	0.28	0.28	0.75
18	20	True	f	f	0.3226216250041034	1	-35.0	-40.0	-5.0	NW	50	(251, 251)	0.28	0.28	0.75
18	20	True	j	j	0.4153600000136066	1	-35.0	-30.0	5.0	NW	50	(251, 251)	0.28	0.28	0.75
18	20	True	f	f	0.3564289580099284	1	-35.0	-40.0	-5.0	SE	50	(251, 251)	0.28	0.28	0.75
18	20	True	f	f	0.3627372920163907	1	-35.0	-40.0	-5.0	SE	50	(251, 251)	0.28	0.28	0.75
18	20	True	j	f	0.5031302499992307	0	-35.0	-34.0	1.0	NW	50	(251, 251)	0.28	0.28	0.75
18	20	True	f	f	0.6459429169772193	1	-35.0	-36.0	-1.0	SE	50	(251, 251)	0.28	0.28	0.75
18	20	True	f	f	0.4642862080072518	1	-35.0	-40.0	-5.0	SE	50	(251, 251)	0.28	0.28	0.75
18	20	True	j	j	0.3222405829874333	1	-35.0	-30.0	5.0	NW	50	(251, 251)	0.28	0.28	0.75
18	20	True	f	f	0.4667493750166613	1	-35.0	-40.0	-5.0	SE	50	(251, 251)	0.28	0.28	0.75
18	20	True	j	j	0.3208558750047814	1	-35.0	-30.0	5.0	SE	50	(251, 251)	0.28	0.28	0.75
18	20	True	f	f	0.3391820840188302	1	-35.0	-40.0	-5.0	SE	50	(251, 251)	0.28	0.28	0.75
18	20	True	f	f	0.8104479589965194	1	-35.0	-36.0	-1.0	NW	50	(251, 251)	0.28	0.28	0.75
18	20	True	f	f	0.3585573330055922	1	-35.0	-40.0	-5.0	SE	50	(251, 251)	0.28	0.28	0.75
18	20	True	j	j	0.3721273750124965	1	-35.0	-34.0	1.0	NW	50	(251, 251)	0.28	0.28	0.75
18	20	True	j	j	0.356979667005362	1	-35.0	-34.0	1.0	NW	50	(251, 251)	0.28	0.28	0.75
18	20	True	f	f	0.3100918750278651	1	-35.0	-36.0	-1.0	NW	50	(251, 251)	0.28	0.28	0.75
18	20	True	f	f	0.6409914999967441	1	-35.0	-36.0	-1.0	NW	50	(251, 251)	0.28	0.28	0.75
18	20	True	f	f	0.386886708001839	1	-35.0	-36.0	-1.0	NW	50	(251, 251)	0.28	0.28	0.75
18	20	True	j	j	0.2882398329966236	1	-35.0	-30.0	5.0	SE	50	(251, 251)	0.28	0.28	0.75
18	20	True	j	j	0.3431215830205474	1	-35.0	-30.0	5.0	SE	50	(251, 251)	0.28	0.28	0.75
18	20	True	j	j	0.3581793750054203	1	-35.0	-30.0	5.0	NW	50	(251, 251)	0.28	0.28	0.75
18	20	True	j	j	0.3245492080168333	1	-35.0	-30.0	5.0	SE	50	(251, 251)	0.28	0.28	0.75
18	20	True	j	j	0.2691187910095323	1	-35.0	-30.0	5.0	SE	50	(251, 251)	0.28	0.28	0.75
18	20	True	j	j	0.2820566250011325	1	-35.0	-34.0	1.0	NW	50	(251, 251)	0.28	0.28	0.75
18	20	True	f	f	0.3844689170073252	1	-35.0	-40.0	-5.0	SE	50	(251, 251)	0.28	0.28	0.75
18	20	True	j	j	0.2884734999970533	1	-35.0	-34.0	1.0	NW	50	(251, 251)	0.28	0.28	0.75
18	20	True	j	f	0.342182790976949	0	-35.0	-34.0	1.0	SE	50	(251, 251)	0.28	0.28	0.75
18	20	True	j	j	0.3889661249995697	1	-35.0	-30.0	5.0	SE	50	(251, 251)	0.28	0.28	0.75
18	20	True	j	j	0.2877389589848462	1	-35.0	-34.0	1.0	SE	50	(251, 251)	0.28	0.28	0.75
18	20	True	j	j	0.3264765420171898	1	-35.0	-34.0	1.0	NW	50	(251, 251)	0.28	0.28	0.75
18	20	True	j	j	0.3249808330147061	1	-35.0	-30.0	5.0	SE	50	(251, 251)	0.28	0.28	0.75
18	20	True	j	j	0.2865941670024767	1	-35.0	-30.0	5.0	NW	50	(251, 251)	0.28	0.28	0.75
