# Supplementary material for: The curriculum effect in visual learning: The role of readout dimensionality
Source: PLoS Comput Biol. 2026 Jul 24;22(7):e1014553. doi: 10.1371/journal.pcbi.1014553 (PMC13432104; doi:10.1371/journal.pcbi.1014553)
Supplement: S1 Data — (ZIP) [file pcbi.1014553.s009.zip › Data_Final_for_Repository/Shuffled_subjects/Additional_15/Subject018/20250719_Subject018_SHUFFLED_Day_3.csv]

Participant ID	Age	Train	Correct Response	Response	Response time (s)	Correct	Reference Angle (deg)	Orientation (deg)	Angle Separation (deg)	Corner	Viewing Distance (cm)	Stimulus Size (px)	Fixation Time	Probe Time	Cue Time
18	20	True	j	j	0.4237440829747356	1	-35.0	-34.0	1.0	NW	50	(251, 251)	0.28	0.28	0.75
18	20	True	f	j	0.2518305829726159	0	-35.0	-36.0	-1.0	NW	50	(251, 251)	0.28	0.28	0.75
18	20	True	j	j	0.3049696669913828	1	-35.0	-34.0	1.0	NW	50	(251, 251)	0.28	0.28	0.75
18	20	True	f	f	0.2788243750110268	1	-35.0	-36.0	-1.0	SE	50	(251, 251)	0.28	0.28	0.75
18	20	True	f	f	0.2475911250221543	1	-35.0	-36.0	-1.0	NW	50	(251, 251)	0.28	0.28	0.75
18	20	True	f	f	0.2896967920241877	1	-35.0	-40.0	-5.0	SE	50	(251, 251)	0.28	0.28	0.75
18	20	True	j	j	0.2673556249937974	1	-35.0	-34.0	1.0	NW	50	(251, 251)	0.28	0.28	0.75
18	20	True	j	j	0.2931098330300301	1	-35.0	-34.0	1.0	SE	50	(251, 251)	0.28	0.28	0.75
18	20	True	f	f	0.3290190000552684	1	-35.0	-36.0	-1.0	NW	50	(251, 251)	0.28	0.28	0.75
18	20	True	j	j	0.3185379579663276	1	-35.0	-34.0	1.0	SE	50	(251, 251)	0.28	0.28	0.75
18	20	True	j	j	0.2724408330395818	1	-35.0	-34.0	1.0	NW	50	(251, 251)	0.28	0.28	0.75
18	20	True	j	j	0.2758668750175275	1	-35.0	-30.0	5.0	SE	50	(251, 251)	0.28	0.28	0.75
18	20	True	j	j	0.3071646669995971	1	-35.0	-34.0	1.0	SE	50	(251, 251)	0.28	0.28	0.75
18	20	True	j	j	0.2577530000125989	1	-35.0	-34.0	1.0	NW	50	(251, 251)	0.28	0.28	0.75
18	20	True	j	j	0.2861288340063765	1	-35.0	-30.0	5.0	NW	50	(251, 251)	0.28	0.28	0.75
18	20	True	j	j	0.2644312089541927	1	-35.0	-30.0	5.0	SE	50	(251, 251)	0.28	0.28	0.75
18	20	True	f	j	0.2734165419824421	0	-35.0	-36.0	-1.0	NW	50	(251, 251)	0.28	0.28	0.75
18	20	True	j	j	0.1278175839688629	1	-35.0	-34.0	1.0	SE	50	(251, 251)	0.28	0.28	0.75
18	20	True	j	j	0.3344281250028871	1	-35.0	-30.0	5.0	SE	50	(251, 251)	0.28	0.28	0.75
18	20	True	f	f	0.2700674170046113	1	-35.0	-36.0	-1.0	SE	50	(251, 251)	0.28	0.28	0.75
18	20	True	f	f	0.2589698749943636	1	-35.0	-40.0	-5.0	SE	50	(251, 251)	0.28	0.28	0.75
18	20	True	j	j	0.2376663329778239	1	-35.0	-30.0	5.0	SE	50	(251, 251)	0.28	0.28	0.75
18	20	True	f	j	0.4455069169634953	0	-35.0	-36.0	-1.0	SE	50	(251, 251)	0.28	0.28	0.75
18	20	True	f	j	0.3062097920337692	0	-35.0	-36.0	-1.0	NW	50	(251, 251)	0.28	0.28	0.75
18	20	True	f	f	0.2457130830152891	1	-35.0	-36.0	-1.0	SE	50	(251, 251)	0.28	0.28	0.75
18	20	True	f	f	0.2294422500417567	1	-35.0	-36.0	-1.0	SE	50	(251, 251)	0.28	0.28	0.75
18	20	True	f	f	0.2448807500186376	1	-35.0	-40.0	-5.0	SE	50	(251, 251)	0.28	0.28	0.75
18	20	True	j	j	0.2358661250327713	1	-35.0	-30.0	5.0	NW	50	(251, 251)	0.28	0.28	0.75
18	20	True	f	f	0.3526632499997504	1	-35.0	-40.0	-5.0	NW	50	(251, 251)	0.28	0.28	0.75
18	20	True	j	j	0.2436755829839967	1	-35.0	-34.0	1.0	NW	50	(251, 251)	0.28	0.28	0.75
18	20	True	f	f	0.2934755840105936	1	-35.0	-36.0	-1.0	SE	50	(251, 251)	0.28	0.28	0.75
18	20	True	f	f	0.2701503339922055	1	-35.0	-36.0	-1.0	NW	50	(251, 251)	0.28	0.28	0.75
18	20	True	f	f	0.3316483330563642	1	-35.0	-36.0	-1.0	SE	50	(251, 251)	0.28	0.28	0.75
18	20	True	f	f	0.2605558749637566	1	-35.0	-40.0	-5.0	SE	50	(251, 251)	0.28	0.28	0.75
18	20	True	j	j	0.271196499990765	1	-35.0	-34.0	1.0	SE	50	(251, 251)	0.28	0.28	0.75
18	20	True	j	j	0.3029166249907575	1	-35.0	-34.0	1.0	SE	50	(251, 251)	0.28	0.28	0.75
18	20	True	f	f	0.6385860000154935	1	-35.0	-36.0	-1.0	SE	50	(251, 251)	0.28	0.28	0.75
18	20	True	j	f	0.6650111670023762	0	-35.0	-34.0	1.0	SE	50	(251, 251)	0.28	0.28	0.75
18	20	True	j	j	0.2831951249972917	1	-35.0	-30.0	5.0	SE	50	(251, 251)	0.28	0.28	0.75
18	20	True	f	f	0.2579058340052143	1	-35.0	-40.0	-5.0	SE	50	(251, 251)	0.28	0.28	0.75
18	20	True	j	j	0.2601528749801218	1	-35.0	-34.0	1.0	NW	50	(251, 251)	0.28	0.28	0.75
18	20	True	f	f	0.2249142079963348	1	-35.0	-40.0	-5.0	SE	50	(251, 251)	0.28	0.28	0.75
18	20	True	j	j	0.3025714159593917	1	-35.0	-30.0	5.0	SE	50	(251, 251)	0.28	0.28	0.75
18	20	True	j	j	0.2983217499568127	1	-35.0	-34.0	1.0	NW	50	(251, 251)	0.28	0.28	0.75
18	20	True	j	j	0.2996020839782431	1	-35.0	-30.0	5.0	SE	50	(251, 251)	0.28	0.28	0.75
18	20	True	f	f	0.3028372920234687	1	-35.0	-36.0	-1.0	SE	50	(251, 251)	0.28	0.28	0.75
18	20	True	f	f	0.2662504999898374	1	-35.0	-40.0	-5.0	SE	50	(251, 251)	0.28	0.28	0.75
18	20	True	f	f	0.2707057920051738	1	-35.0	-40.0	-5.0	SE	50	(251, 251)	0.28	0.28	0.75
18	20	True	f	j	0.0271021669614128	0	-35.0	-36.0	-1.0	NW	50	(251, 251)	0.28	0.28	0.75
18	20	True	f	f	0.1620454170042649	1	-35.0	-40.0	-5.0	SE	50	(251, 251)	0.28	0.28	0.75
18	20	True	f	f	0.2620098749757744	1	-35.0	-40.0	-5.0	SE	50	(251, 251)	0.28	0.28	0.75
18	20	True	f	f	0.2964933749753982	1	-35.0	-40.0	-5.0	SE	50	(251, 251)	0.28	0.28	0.75
18	20	True	j	j	0.2448062089970335	1	-35.0	-30.0	5.0	NW	50	(251, 251)	0.28	0.28	0.75
18	20	True	f	f	0.231073125032708	1	-35.0	-40.0	-5.0	NW	50	(251, 251)	0.28	0.28	0.75
18	20	True	f	f	0.285283375007566	1	-35.0	-40.0	-5.0	SE	50	(251, 251)	0.28	0.28	0.75
18	20	True	j	j	0.2849804160068743	1	-35.0	-30.0	5.0	SE	50	(251, 251)	0.28	0.28	0.75
18	20	True	j	j	0.2515379170072265	1	-35.0	-30.0	5.0	SE	50	(251, 251)	0.28	0.28	0.75
18	20	True	f	f	0.2905229999450966	1	-35.0	-40.0	-5.0	SE	50	(251, 251)	0.28	0.28	0.75
18	20	True	f	j	0.2894630420487374	0	-35.0	-36.0	-1.0	NW	50	(251, 251)	0.28	0.28	0.75
18	20	True	f	f	0.2445674579939805	1	-35.0	-40.0	-5.0	NW	50	(251, 251)	0.28	0.28	0.75
18	20	True	j	j	0.2269859999651089	1	-35.0	-34.0	1.0	NW	50	(251, 251)	0.28	0.28	0.75
18	20	True	f	f	0.1104935830226168	1	-35.0	-40.0	-5.0	NW	50	(251, 251)	0.28	0.28	0.75
18	20	True	j	j	0.2582416249788366	1	-35.0	-34.0	1.0	SE	50	(251, 251)	0.28	0.28	0.75
18	20	True	f	j	0.3314910000190139	0	-35.0	-36.0	-1.0	NW	50	(251, 251)	0.28	0.28	0.75
18	20	True	f	f	0.1672125829500146	1	-35.0	-40.0	-5.0	NW	50	(251, 251)	0.28	0.28	0.75
18	20	True	j	j	0.0551992090186104	1	-35.0	-34.0	1.0	NW	50	(251, 251)	0.28	0.28	0.75
18	20	True	j	j	0.2286723339930176	1	-35.0	-30.0	5.0	NW	50	(251, 251)	0.28	0.28	0.75
18	20	True	f	j	0.0213025839766487	0	-35.0	-36.0	-1.0	NW	50	(251, 251)	0.28	0.28	0.75
18	20	True	f	f	1.068577333004214	1	-35.0	-40.0	-5.0	NW	50	(251, 251)	0.28	0.28	0.75
18	20	True	j	j	0.2681139170308597	1	-35.0	-34.0	1.0	NW	50	(251, 251)	0.28	0.28	0.75
18	20	True	f	f	0.2941628749831579	1	-35.0	-40.0	-5.0	NW	50	(251, 251)	0.28	0.28	0.75
18	20	True	j	j	0.2920210000011138	1	-35.0	-30.0	5.0	NW	50	(251, 251)	0.28	0.28	0.75
18	20	True	f	f	0.2053614589967765	1	-35.0	-36.0	-1.0	NW	50	(251, 251)	0.28	0.28	0.75
18	20	True	j	j	0.0429150409763678	1	-35.0	-30.0	5.0	NW	50	(251, 251)	0.28	0.28	0.75
18	20	True	f	f	0.1722185420221649	1	-35.0	-36.0	-1.0	NW	50	(251, 251)	0.28	0.28	0.75
18	20	True	j	j	0.3754357079742476	1	-35.0	-30.0	5.0	NW	50	(251, 251)	0.28	0.28	0.75
18	20	True	f	f	0.2805870840093121	1	-35.0	-40.0	-5.0	NW	50	(251, 251)	0.28	0.28	0.75
18	20	True	f	f	0.2831925829523243	1	-35.0	-40.0	-5.0	NW	50	(251, 251)	0.28	0.28	0.75
18	20	True	f	j	0.2226304999785497	0	-35.0	-36.0	-1.0	NW	50	(251, 251)	0.28	0.28	0.75
18	20	True	f	f	0.2329250830225646	1	-35.0	-40.0	-5.0	NW	50	(251, 251)	0.28	0.28	0.75
18	20	True	j	f	0.3275205839890986	0	-35.0	-34.0	1.0	SE	50	(251, 251)	0.28	0.28	0.75
18	20	True	f	j	0.0086989579722285	0	-35.0	-36.0	-1.0	NW	50	(251, 251)	0.28	0.28	0.75
18	20	True	f	f	0.238471082993783	1	-35.0	-40.0	-5.0	SE	50	(251, 251)	0.28	0.28	0.75
18	20	True	j	j	0.2164424170041456	1	-35.0	-34.0	1.0	SE	50	(251, 251)	0.28	0.28	0.75
18	20	True	j	j	0.2071052079554647	1	-35.0	-30.0	5.0	SE	50	(251, 251)	0.28	0.28	0.75
18	20	True	j	j	0.5325169169809669	1	-35.0	-34.0	1.0	NW	50	(251, 251)	0.28	0.28	0.75
18	20	True	f	j	0.2879947500186972	0	-35.0	-36.0	-1.0	NW	50	(251, 251)	0.28	0.28	0.75
18	20	True	j	j	0.2384933329885825	1	-35.0	-30.0	5.0	SE	50	(251, 251)	0.28	0.28	0.75
18	20	True	j	f	0.2654872499988414	0	-35.0	-34.0	1.0	SE	50	(251, 251)	0.28	0.28	0.75
18	20	True	j	j	0.1568679579650052	1	-35.0	-30.0	5.0	SE	50	(251, 251)	0.28	0.28	0.75
18	20	True	f	f	0.2558054589899257	1	-35.0	-40.0	-5.0	SE	50	(251, 251)	0.28	0.28	0.75
18	20	True	j	j	0.2708605829975568	1	-35.0	-34.0	1.0	SE	50	(251, 251)	0.28	0.28	0.75
18	20	True	f	f	0.4926817499799654	1	-35.0	-36.0	-1.0	SE	50	(251, 251)	0.28	0.28	0.75
18	20	True	j	j	0.2477283750195056	1	-35.0	-30.0	5.0	SE	50	(251, 251)	0.28	0.28	0.75
18	20	True	j	j	0.231923374987673	1	-35.0	-30.0	5.0	NW	50	(251, 251)	0.28	0.28	0.75
18	20	True	j	j	0.0852609170251526	1	-35.0	-34.0	1.0	NW	50	(251, 251)	0.28	0.28	0.75
18	20	True	j	j	0.262231917004101	1	-35.0	-30.0	5.0	SE	50	(251, 251)	0.28	0.28	0.75
18	20	True	f	j	0.3364609580021351	0	-35.0	-36.0	-1.0	SE	50	(251, 251)	0.28	0.28	0.75
18	20	True	j	j	0.3438168330467306	1	-35.0	-30.0	5.0	SE	50	(251, 251)	0.28	0.28	0.75
18	20	True	j	j	0.2730270000174641	1	-35.0	-34.0	1.0	NW	50	(251, 251)	0.28	0.28	0.75
18	20	True	j	j	0.193569833994843	1	-35.0	-34.0	1.0	NW	50	(251, 251)	0.28	0.28	0.75
18	20	True	f	f	0.2914188749855384	1	-35.0	-40.0	-5.0	SE	50	(251, 251)	0.28	0.28	0.75
18	20	True	j	j	0.2767726660240441	1	-35.0	-30.0	5.0	NW	50	(251, 251)	0.28	0.28	0.75
18	20	True	j	j	0.2824784999829717	1	-35.0	-30.0	5.0	NW	50	(251, 251)	0.28	0.28	0.75
18	20	True	j	j	0.2737681660219095	1	-35.0	-30.0	5.0	NW	50	(251, 251)	0.28	0.28	0.75
18	20	True	j	j	0.2539835420320742	1	-35.0	-30.0	5.0	SE	50	(251, 251)	0.28	0.28	0.75
18	20	True	f	f	0.3106542080058716	1	-35.0	-40.0	-5.0	SE	50	(251, 251)	0.28	0.28	0.75
18	20	True	f	j	0.2654778330470435	0	-35.0	-36.0	-1.0	NW	50	(251, 251)	0.28	0.28	0.75
18	20	True	j	j	0.078620292013511	1	-35.0	-34.0	1.0	NW	50	(251, 251)	0.28	0.28	0.75
18	20	True	j	j	0.2992239579907618	1	-35.0	-30.0	5.0	SE	50	(251, 251)	0.28	0.28	0.75
18	20	True	j	j	0.2761765830218792	1	-35.0	-30.0	5.0	SE	50	(251, 251)	0.28	0.28	0.75
18	20	True	f	j	0.3718712499830872	0	-35.0	-40.0	-5.0	NW	50	(251, 251)	0.28	0.28	0.75
18	20	True	j	j	0.1080391249852255	1	-35.0	-34.0	1.0	NW	50	(251, 251)	0.28	0.28	0.75
18	20	True	j	j	0.319702458975371	1	-35.0	-34.0	1.0	SE	50	(251, 251)	0.28	0.28	0.75
18	20	True	f	f	0.2790307499817572	1	-35.0	-40.0	-5.0	NW	50	(251, 251)	0.28	0.28	0.75
18	20	True	j	j	0.2655437079956755	1	-35.0	-30.0	5.0	NW	50	(251, 251)	0.28	0.28	0.75
18	20	True	f	j	0.3056444170069881	0	-35.0	-36.0	-1.0	SE	50	(251, 251)	0.28	0.28	0.75
18	20	True	f	j	0.3529530000523664	0	-35.0	-36.0	-1.0	SE	50	(251, 251)	0.28	0.28	0.75
18	20	True	j	j	0.243144417006988	1	-35.0	-30.0	5.0	SE	50	(251, 251)	0.28	0.28	0.75
18	20	True	f	f	0.2448406250332482	1	-35.0	-40.0	-5.0	NW	50	(251, 251)	0.28	0.28	0.75
18	20	True	f	f	0.2784743750235066	1	-35.0	-40.0	-5.0	NW	50	(251, 251)	0.28	0.28	0.75
18	20	True	f	j	0.7342530000023544	0	-35.0	-36.0	-1.0	NW	50	(251, 251)	0.28	0.28	0.75
18	20	True	j	j	0.2142267499584704	1	-35.0	-34.0	1.0	SE	50	(251, 251)	0.28	0.28	0.75
18	20	True	j	j	0.2963761250139214	1	-35.0	-30.0	5.0	NW	50	(251, 251)	0.28	0.28	0.75
18	20	True	j	j	0.2974099169950932	1	-35.0	-34.0	1.0	NW	50	(251, 251)	0.28	0.28	0.75
18	20	True	f	j	0.2725273329997435	0	-35.0	-36.0	-1.0	SE	50	(251, 251)	0.28	0.28	0.75
18	20	True	f	f	0.3196117499610409	1	-35.0	-40.0	-5.0	NW	50	(251, 251)	0.28	0.28	0.75
18	20	True	j	j	0.2359952499973587	1	-35.0	-30.0	5.0	SE	50	(251, 251)	0.28	0.28	0.75
18	20	True	f	f	0.3327686249976977	1	-35.0	-36.0	-1.0	NW	50	(251, 251)	0.28	0.28	0.75
18	20	True	f	f	0.2673252089880407	1	-35.0	-40.0	-5.0	SE	50	(251, 251)	0.28	0.28	0.75
18	20	True	j	j	0.2879484590375796	1	-35.0	-34.0	1.0	NW	50	(251, 251)	0.28	0.28	0.75
18	20	True	f	f	0.1579073750181123	1	-35.0	-40.0	-5.0	NW	50	(251, 251)	0.28	0.28	0.75
18	20	True	f	j	0.284863208013121	0	-35.0	-36.0	-1.0	SE	50	(251, 251)	0.28	0.28	0.75
18	20	True	f	f	0.2228718330152332	1	-35.0	-40.0	-5.0	NW	50	(251, 251)	0.28	0.28	0.75
18	20	True	f	f	0.273904624977149	1	-35.0	-40.0	-5.0	SE	50	(251, 251)	0.28	0.28	0.75
18	20	True	f	j	0.309261417016387	0	-35.0	-36.0	-1.0	NW	50	(251, 251)	0.28	0.28	0.75
18	20	True	j	j	0.285252500034403	1	-35.0	-30.0	5.0	NW	50	(251, 251)	0.28	0.28	0.75
18	20	True	j	j	0.2705768750165589	1	-35.0	-30.0	5.0	SE	50	(251, 251)	0.28	0.28	0.75
18	20	True	f	f	0.276191166951321	1	-35.0	-40.0	-5.0	NW	50	(251, 251)	0.28	0.28	0.75
18	20	True	j	f	0.2642377499723807	0	-35.0	-34.0	1.0	SE	50	(251, 251)	0.28	0.28	0.75
18	20	True	j	f	0.8604869999689981	0	-35.0	-34.0	1.0	NW	50	(251, 251)	0.28	0.28	0.75
18	20	True	f	f	0.3124183749896474	1	-35.0	-40.0	-5.0	NW	50	(251, 251)	0.28	0.28	0.75
18	20	True	j	j	0.2170243340078741	1	-35.0	-30.0	5.0	NW	50	(251, 251)	0.28	0.28	0.75
18	20	True	f	f	0.2549286250141449	1	-35.0	-40.0	-5.0	SE	50	(251, 251)	0.28	0.28	0.75
18	20	True	f	f	0.2487819169764407	1	-35.0	-40.0	-5.0	SE	50	(251, 251)	0.28	0.28	0.75
18	20	True	f	f	0.2509467090130783	1	-35.0	-40.0	-5.0	NW	50	(251, 251)	0.28	0.28	0.75
18	20	True	f	j	0.9918584169936366	0	-35.0	-36.0	-1.0	NW	50	(251, 251)	0.28	0.28	0.75
18	20	True	j	j	0.2572155839879997	1	-35.0	-30.0	5.0	NW	50	(251, 251)	0.28	0.28	0.75
18	20	True	j	f	0.4894969589659013	0	-35.0	-34.0	1.0	SE	50	(251, 251)	0.28	0.28	0.75
18	20	True	f	f	0.2749191250186413	1	-35.0	-36.0	-1.0	SE	50	(251, 251)	0.28	0.28	0.75
18	20	True	f	f	0.2668592919944785	1	-35.0	-40.0	-5.0	SE	50	(251, 251)	0.28	0.28	0.75
18	20	True	j	j	0.2473454590071924	1	-35.0	-30.0	5.0	SE	50	(251, 251)	0.28	0.28	0.75
18	20	True	j	j	0.3954174999962561	1	-35.0	-30.0	5.0	NW	50	(251, 251)	0.28	0.28	0.75
18	20	True	f	f	0.2302425840171054	1	-35.0	-40.0	-5.0	NW	50	(251, 251)	0.28	0.28	0.75
18	20	True	f	f	0.2715682919952087	1	-35.0	-40.0	-5.0	SE	50	(251, 251)	0.28	0.28	0.75
18	20	True	j	j	0.2954779579886235	1	-35.0	-34.0	1.0	SE	50	(251, 251)	0.28	0.28	0.75
18	20	True	j	j	0.2598195419996045	1	-35.0	-30.0	5.0	SE	50	(251, 251)	0.28	0.28	0.75
18	20	True	j	j	0.2450360410148278	1	-35.0	-30.0	5.0	SE	50	(251, 251)	0.28	0.28	0.75
18	20	True	f	f	0.2457488749641925	1	-35.0	-36.0	-1.0	SE	50	(251, 251)	0.28	0.28	0.75
18	20	True	j	j	0.1851062919595278	1	-35.0	-30.0	5.0	SE	50	(251, 251)	0.28	0.28	0.75
18	20	True	j	j	0.2884049590211361	1	-35.0	-34.0	1.0	SE	50	(251, 251)	0.28	0.28	0.75
18	20	True	j	j	0.2741428340086713	1	-35.0	-30.0	5.0	SE	50	(251, 251)	0.28	0.28	0.75
18	20	True	f	f	0.2699913329561241	1	-35.0	-40.0	-5.0	NW	50	(251, 251)	0.28	0.28	0.75
18	20	True	f	f	0.2682023750385269	1	-35.0	-40.0	-5.0	SE	50	(251, 251)	0.28	0.28	0.75
18	20	True	j	j	0.1055616249796003	1	-35.0	-34.0	1.0	SE	50	(251, 251)	0.28	0.28	0.75
18	20	True	f	f	0.2590572499902919	1	-35.0	-36.0	-1.0	SE	50	(251, 251)	0.28	0.28	0.75
18	20	True	f	f	0.2643384999828413	1	-35.0	-40.0	-5.0	SE	50	(251, 251)	0.28	0.28	0.75
18	20	True	f	f	0.3056326250080019	1	-35.0	-40.0	-5.0	SE	50	(251, 251)	0.28	0.28	0.75
18	20	True	j	j	0.262332750018686	1	-35.0	-30.0	5.0	NW	50	(251, 251)	0.28	0.28	0.75
18	20	True	f	f	0.2583202500245534	1	-35.0	-36.0	-1.0	NW	50	(251, 251)	0.28	0.28	0.75
18	20	True	j	j	0.2729390839813277	1	-35.0	-30.0	5.0	SE	50	(251, 251)	0.28	0.28	0.75
18	20	True	j	j	0.4078904580092057	1	-35.0	-34.0	1.0	NW	50	(251, 251)	0.28	0.28	0.75
18	20	True	f	f	0.2663896250305697	1	-35.0	-36.0	-1.0	NW	50	(251, 251)	0.28	0.28	0.75
18	20	True	j	j	0.3646329159964807	1	-35.0	-34.0	1.0	SE	50	(251, 251)	0.28	0.28	0.75
18	20	True	j	j	0.2566012919996865	1	-35.0	-30.0	5.0	SE	50	(251, 251)	0.28	0.28	0.75
18	20	True	f	f	0.2957837079884484	1	-35.0	-36.0	-1.0	NW	50	(251, 251)	0.28	0.28	0.75
18	20	True	f	f	0.3098891249974258	1	-35.0	-36.0	-1.0	NW	50	(251, 251)	0.28	0.28	0.75
18	20	True	j	j	0.045316542033106	1	-35.0	-30.0	5.0	NW	50	(251, 251)	0.28	0.28	0.75
18	20	True	j	j	0.3107029999955557	1	-35.0	-30.0	5.0	SE	50	(251, 251)	0.28	0.28	0.75
18	20	True	j	j	0.3144813749822788	1	-35.0	-30.0	5.0	SE	50	(251, 251)	0.28	0.28	0.75
18	20	True	f	f	0.2272067909943871	1	-35.0	-40.0	-5.0	NW	50	(251, 251)	0.28	0.28	0.75
18	20	True	f	j	0.3102461659582332	0	-35.0	-36.0	-1.0	NW	50	(251, 251)	0.28	0.28	0.75
18	20	True	f	f	0.3445452500018291	1	-35.0	-36.0	-1.0	SE	50	(251, 251)	0.28	0.28	0.75
18	20	True	f	f	0.2640043750288896	1	-35.0	-36.0	-1.0	SE	50	(251, 251)	0.28	0.28	0.75
18	20	True	f	f	0.2457740829559043	1	-35.0	-40.0	-5.0	SE	50	(251, 251)	0.28	0.28	0.75
18	20	True	f	f	0.271884040965233	1	-35.0	-40.0	-5.0	NW	50	(251, 251)	0.28	0.28	0.75
18	20	True	f	f	0.3215719169820659	1	-35.0	-36.0	-1.0	SE	50	(251, 251)	0.28	0.28	0.75
18	20	True	f	f	0.1829667499987408	1	-35.0	-40.0	-5.0	NW	50	(251, 251)	0.28	0.28	0.75
18	20	True	j	j	0.0486965000163763	1	-35.0	-30.0	5.0	NW	50	(251, 251)	0.28	0.28	0.75
18	20	True	f	f	0.2540301670087501	1	-35.0	-40.0	-5.0	NW	50	(251, 251)	0.28	0.28	0.75
18	20	True	f	f	0.1917150000226684	1	-35.0	-36.0	-1.0	SE	50	(251, 251)	0.28	0.28	0.75
18	20	True	j	j	0.2219473340082913	1	-35.0	-34.0	1.0	NW	50	(251, 251)	0.28	0.28	0.75
18	20	True	j	j	0.2560131660429761	1	-35.0	-30.0	5.0	NW	50	(251, 251)	0.28	0.28	0.75
18	20	True	f	j	0.3210031249909661	0	-35.0	-36.0	-1.0	SE	50	(251, 251)	0.28	0.28	0.75
18	20	True	j	j	0.2444792920141481	1	-35.0	-34.0	1.0	NW	50	(251, 251)	0.28	0.28	0.75
18	20	True	j	j	0.2135451670037582	1	-35.0	-30.0	5.0	SE	50	(251, 251)	0.28	0.28	0.75
18	20	True	j	f	0.0462577080470509	0	-35.0	-34.0	1.0	SE	50	(251, 251)	0.28	0.28	0.75
18	20	True	j	j	0.2032509169657714	1	-35.0	-34.0	1.0	NW	50	(251, 251)	0.28	0.28	0.75
18	20	True	f	f	0.2495687080081552	1	-35.0	-40.0	-5.0	NW	50	(251, 251)	0.28	0.28	0.75
18	20	True	f	f	1.3484402499743735	1	-35.0	-36.0	-1.0	SE	50	(251, 251)	0.28	0.28	0.75
18	20	True	f	f	0.2786048329435289	1	-35.0	-36.0	-1.0	SE	50	(251, 251)	0.28	0.28	0.75
18	20	True	j	j	0.0947849999647587	1	-35.0	-34.0	1.0	NW	50	(251, 251)	0.28	0.28	0.75
18	20	True	j	j	0.2690759999677539	1	-35.0	-34.0	1.0	NW	50	(251, 251)	0.28	0.28	0.75
18	20	True	f	f	0.2774751670076512	1	-35.0	-36.0	-1.0	SE	50	(251, 251)	0.28	0.28	0.75
18	20	True	f	j	0.0998126249760389	0	-35.0	-36.0	-1.0	NW	50	(251, 251)	0.28	0.28	0.75
18	20	True	j	j	0.3001334589789621	1	-35.0	-30.0	5.0	SE	50	(251, 251)	0.28	0.28	0.75
18	20	True	j	j	0.2625425420119427	1	-35.0	-30.0	5.0	SE	50	(251, 251)	0.28	0.28	0.75
18	20	True	f	f	0.277498250012286	1	-35.0	-40.0	-5.0	NW	50	(251, 251)	0.28	0.28	0.75
18	20	True	f	j	0.2899219579994678	0	-35.0	-36.0	-1.0	NW	50	(251, 251)	0.28	0.28	0.75
18	20	True	f	f	0.2811368340044282	1	-35.0	-40.0	-5.0	NW	50	(251, 251)	0.28	0.28	0.75
18	20	True	f	f	0.2631360000232234	1	-35.0	-40.0	-5.0	NW	50	(251, 251)	0.28	0.28	0.75
18	20	True	j	j	0.2873238750034943	1	-35.0	-34.0	1.0	NW	50	(251, 251)	0.28	0.28	0.75
18	20	True	j	f	0.2632859160075895	0	-35.0	-34.0	1.0	SE	50	(251, 251)	0.28	0.28	0.75
18	20	True	f	f	0.2633661669678986	1	-35.0	-40.0	-5.0	NW	50	(251, 251)	0.28	0.28	0.75
18	20	True	f	f	0.2684781250427477	1	-35.0	-40.0	-5.0	NW	50	(251, 251)	0.28	0.28	0.75
18	20	True	j	j	0.2385447500273585	1	-35.0	-30.0	5.0	NW	50	(251, 251)	0.28	0.28	0.75
18	20	True	j	f	0.3090785840176977	0	-35.0	-34.0	1.0	SE	50	(251, 251)	0.28	0.28	0.75
18	20	True	f	f	0.2331781660323031	1	-35.0	-40.0	-5.0	NW	50	(251, 251)	0.28	0.28	0.75
18	20	True	j	j	0.2436831670347601	1	-35.0	-30.0	5.0	SE	50	(251, 251)	0.28	0.28	0.75
18	20	True	f	f	0.2552150409901514	1	-35.0	-40.0	-5.0	SE	50	(251, 251)	0.28	0.28	0.75
18	20	True	f	f	0.3058461250038817	1	-35.0	-36.0	-1.0	NW	50	(251, 251)	0.28	0.28	0.75
18	20	True	j	j	0.3399456249899231	1	-35.0	-34.0	1.0	NW	50	(251, 251)	0.28	0.28	0.75
18	20	True	f	f	0.2867632919806056	1	-35.0	-40.0	-5.0	NW	50	(251, 251)	0.28	0.28	0.75
18	20	True	f	f	0.3706737079774029	1	-35.0	-40.0	-5.0	NW	50	(251, 251)	0.28	0.28	0.75
18	20	True	f	f	0.2662647500401363	1	-35.0	-40.0	-5.0	NW	50	(251, 251)	0.28	0.28	0.75
18	20	True	f	j	0.2272604159661568	0	-35.0	-36.0	-1.0	NW	50	(251, 251)	0.28	0.28	0.75
18	20	True	j	f	0.4668010839959606	0	-35.0	-34.0	1.0	SE	50	(251, 251)	0.28	0.28	0.75
18	20	True	j	j	0.3824677499942481	1	-35.0	-30.0	5.0	SE	50	(251, 251)	0.28	0.28	0.75
18	20	True	f	j	0.2921251250081695	0	-35.0	-36.0	-1.0	SE	50	(251, 251)	0.28	0.28	0.75
18	20	True	f	j	0.270236374984961	0	-35.0	-36.0	-1.0	SE	50	(251, 251)	0.28	0.28	0.75
18	20	True	j	j	0.3603930829558521	1	-35.0	-30.0	5.0	SE	50	(251, 251)	0.28	0.28	0.75
18	20	True	j	j	0.2375481659546494	1	-35.0	-30.0	5.0	SE	50	(251, 251)	0.28	0.28	0.75
18	20	True	j	j	0.1727930839988403	1	-35.0	-30.0	5.0	NW	50	(251, 251)	0.28	0.28	0.75
18	20	True	j	j	0.2953022079891525	1	-35.0	-30.0	5.0	SE	50	(251, 251)	0.28	0.28	0.75
18	20	True	f	f	0.3095965000102296	1	-35.0	-36.0	-1.0	SE	50	(251, 251)	0.28	0.28	0.75
18	20	True	f	f	0.2840597089962102	1	-35.0	-36.0	-1.0	SE	50	(251, 251)	0.28	0.28	0.75
18	20	True	f	f	0.2047496250015683	1	-35.0	-40.0	-5.0	NW	50	(251, 251)	0.28	0.28	0.75
18	20	True	j	j	0.5285693330224603	1	-35.0	-34.0	1.0	NW	50	(251, 251)	0.28	0.28	0.75
18	20	True	j	f	0.4778309579705819	0	-35.0	-34.0	1.0	NW	50	(251, 251)	0.28	0.28	0.75
18	20	True	f	f	0.1797997919493354	1	-35.0	-40.0	-5.0	NW	50	(251, 251)	0.28	0.28	0.75
18	20	True	f	j	0.3086022910429165	0	-35.0	-36.0	-1.0	NW	50	(251, 251)	0.28	0.28	0.75
18	20	True	j	j	0.2936534999753348	1	-35.0	-30.0	5.0	NW	50	(251, 251)	0.28	0.28	0.75
18	20	True	j	j	0.2340841669938527	1	-35.0	-34.0	1.0	NW	50	(251, 251)	0.28	0.28	0.75
18	20	True	j	f	0.2852600420010276	0	-35.0	-34.0	1.0	NW	50	(251, 251)	0.28	0.28	0.75
18	20	True	j	j	0.2750840419903397	1	-35.0	-30.0	5.0	SE	50	(251, 251)	0.28	0.28	0.75
18	20	True	f	f	0.2508490420295857	1	-35.0	-36.0	-1.0	SE	50	(251, 251)	0.28	0.28	0.75
18	20	True	j	j	0.2718053329735994	1	-35.0	-30.0	5.0	NW	50	(251, 251)	0.28	0.28	0.75
18	20	True	f	f	0.2197729580220766	1	-35.0	-36.0	-1.0	NW	50	(251, 251)	0.28	0.28	0.75
18	20	True	f	j	0.3760162920225411	0	-35.0	-36.0	-1.0	SE	50	(251, 251)	0.28	0.28	0.75
18	20	True	f	f	0.2682096660137176	1	-35.0	-36.0	-1.0	NW	50	(251, 251)	0.28	0.28	0.75
18	20	True	j	j	0.2606279579922557	1	-35.0	-30.0	5.0	SE	50	(251, 251)	0.28	0.28	0.75
18	20	True	j	j	0.2868944579968229	1	-35.0	-34.0	1.0	NW	50	(251, 251)	0.28	0.28	0.75
18	20	True	j	j	0.2530277079786174	1	-35.0	-34.0	1.0	NW	50	(251, 251)	0.28	0.28	0.75
18	20	True	j	j	0.2544352500117384	1	-35.0	-30.0	5.0	SE	50	(251, 251)	0.28	0.28	0.75
18	20	True	j	j	0.0098745829891413	1	-35.0	-30.0	5.0	SE	50	(251, 251)	0.28	0.28	0.75
18	20	True	j	j	0.2915178340044804	1	-35.0	-34.0	1.0	NW	50	(251, 251)	0.28	0.28	0.75
18	20	True	f	f	0.2345868749544024	1	-35.0	-40.0	-5.0	SE	50	(251, 251)	0.28	0.28	0.75
18	20	True	j	j	0.2423317079665139	1	-35.0	-34.0	1.0	SE	50	(251, 251)	0.28	0.28	0.75
18	20	True	f	f	0.4046718750032596	1	-35.0	-36.0	-1.0	NW	50	(251, 251)	0.28	0.28	0.75
18	20	True	j	j	0.2998972089844756	1	-35.0	-34.0	1.0	SE	50	(251, 251)	0.28	0.28	0.75
18	20	True	j	j	0.2738375840126537	1	-35.0	-30.0	5.0	SE	50	(251, 251)	0.28	0.28	0.75
18	20	True	f	f	0.2459002090035937	1	-35.0	-40.0	-5.0	NW	50	(251, 251)	0.28	0.28	0.75
18	20	True	f	f	0.207100374973379	1	-35.0	-40.0	-5.0	SE	50	(251, 251)	0.28	0.28	0.75
18	20	True	f	j	0.2342974999919533	0	-35.0	-36.0	-1.0	NW	50	(251, 251)	0.28	0.28	0.75
18	20	True	f	f	0.2690087910159491	1	-35.0	-36.0	-1.0	SE	50	(251, 251)	0.28	0.28	0.75
18	20	True	j	j	0.2046020410489291	1	-35.0	-30.0	5.0	NW	50	(251, 251)	0.28	0.28	0.75
18	20	True	f	f	0.2339909170405008	1	-35.0	-36.0	-1.0	NW	50	(251, 251)	0.28	0.28	0.75
18	20	True	j	j	0.0664212920237332	1	-35.0	-30.0	5.0	NW	50	(251, 251)	0.28	0.28	0.75
18	20	True	f	f	0.0636015000054612	1	-35.0	-40.0	-5.0	SE	50	(251, 251)	0.28	0.28	0.75
18	20	True	f	f	0.2630679999710992	1	-35.0	-40.0	-5.0	NW	50	(251, 251)	0.28	0.28	0.75
18	20	True	j	j	0.2301725409924984	1	-35.0	-30.0	5.0	SE	50	(251, 251)	0.28	0.28	0.75
18	20	True	f	f	0.2476365420152433	1	-35.0	-36.0	-1.0	NW	50	(251, 251)	0.28	0.28	0.75
18	20	True	f	j	0.377207166980952	0	-35.0	-36.0	-1.0	NW	50	(251, 251)	0.28	0.28	0.75
18	20	True	j	j	0.0792590000201016	1	-35.0	-30.0	5.0	SE	50	(251, 251)	0.28	0.28	0.75
18	20	True	f	f	0.2216621250263415	1	-35.0	-36.0	-1.0	SE	50	(251, 251)	0.28	0.28	0.75
18	20	True	f	f	0.2708886670297943	1	-35.0	-36.0	-1.0	SE	50	(251, 251)	0.28	0.28	0.75
18	20	True	f	f	0.2830903339781798	1	-35.0	-40.0	-5.0	SE	50	(251, 251)	0.28	0.28	0.75
18	20	True	j	j	0.2769070829963311	1	-35.0	-30.0	5.0	SE	50	(251, 251)	0.28	0.28	0.75
18	20	True	f	j	0.3187649170286022	0	-35.0	-36.0	-1.0	NW	50	(251, 251)	0.28	0.28	0.75
18	20	True	f	f	0.3131586250383407	1	-35.0	-36.0	-1.0	SE	50	(251, 251)	0.28	0.28	0.75
18	20	True	f	j	0.333019667014014	0	-35.0	-40.0	-5.0	SE	50	(251, 251)	0.28	0.28	0.75
18	20	True	f	j	0.2981581250205636	0	-35.0	-36.0	-1.0	SE	50	(251, 251)	0.28	0.28	0.75
18	20	True	f	f	0.302696917031426	1	-35.0	-40.0	-5.0	NW	50	(251, 251)	0.28	0.28	0.75
18	20	True	j	j	0.2787904579890892	1	-35.0	-34.0	1.0	SE	50	(251, 251)	0.28	0.28	0.75
18	20	True	j	j	0.15189558401471	1	-35.0	-34.0	1.0	NW	50	(251, 251)	0.28	0.28	0.75
18	20	True	j	j	0.2774683340103365	1	-35.0	-34.0	1.0	NW	50	(251, 251)	0.28	0.28	0.75
18	20	True	j	j	0.2440201659919694	1	-35.0	-30.0	5.0	SE	50	(251, 251)	0.28	0.28	0.75
18	20	True	f	f	0.277101790998131	1	-35.0	-36.0	-1.0	SE	50	(251, 251)	0.28	0.28	0.75
18	20	True	f	f	0.2825586249819025	1	-35.0	-36.0	-1.0	SE	50	(251, 251)	0.28	0.28	0.75
18	20	True	j	f	0.2727743330178782	0	-35.0	-34.0	1.0	NW	50	(251, 251)	0.28	0.28	0.75
18	20	True	j	j	0.1982827910105697	1	-35.0	-30.0	5.0	SE	50	(251, 251)	0.28	0.28	0.75
18	20	True	f	f	0.249217165983282	1	-35.0	-36.0	-1.0	SE	50	(251, 251)	0.28	0.28	0.75
18	20	True	f	f	0.2585017500096001	1	-35.0	-40.0	-5.0	NW	50	(251, 251)	0.28	0.28	0.75
18	20	True	j	j	0.2938249169965274	1	-35.0	-34.0	1.0	NW	50	(251, 251)	0.28	0.28	0.75
18	20	True	j	j	0.2442566669778898	1	-35.0	-30.0	5.0	SE	50	(251, 251)	0.28	0.28	0.75
18	20	True	f	j	0.3018242919933982	0	-35.0	-36.0	-1.0	NW	50	(251, 251)	0.28	0.28	0.75
18	20	True	j	j	1.0756112919771113	1	-35.0	-34.0	1.0	SE	50	(251, 251)	0.28	0.28	0.75
18	20	True	j	j	0.4318123330012895	1	-35.0	-34.0	1.0	NW	50	(251, 251)	0.28	0.28	0.75
18	20	True	f	f	0.548488125030417	1	-35.0	-36.0	-1.0	NW	50	(251, 251)	0.28	0.28	0.75
18	20	True	j	j	0.2169130420079454	1	-35.0	-30.0	5.0	SE	50	(251, 251)	0.28	0.28	0.75
18	20	True	f	f	0.2713758340105414	1	-35.0	-40.0	-5.0	SE	50	(251, 251)	0.28	0.28	0.75
18	20	True	f	j	0.4385564579861238	0	-35.0	-36.0	-1.0	NW	50	(251, 251)	0.28	0.28	0.75
18	20	True	f	f	0.0673788329586386	1	-35.0	-40.0	-5.0	NW	50	(251, 251)	0.28	0.28	0.75
18	20	True	j	f	0.2351168330060318	0	-35.0	-34.0	1.0	SE	50	(251, 251)	0.28	0.28	0.75
18	20	True	f	f	0.2907932919915765	1	-35.0	-40.0	-5.0	SE	50	(251, 251)	0.28	0.28	0.75
18	20	True	f	f	0.2863080829847604	1	-35.0	-40.0	-5.0	NW	50	(251, 251)	0.28	0.28	0.75
18	20	True	j	j	0.4424590420094318	1	-35.0	-34.0	1.0	SE	50	(251, 251)	0.28	0.28	0.75
18	20	True	f	f	0.2422176250256598	1	-35.0	-36.0	-1.0	NW	50	(251, 251)	0.28	0.28	0.75
18	20	True	f	f	0.2754721249802969	1	-35.0	-36.0	-1.0	NW	50	(251, 251)	0.28	0.28	0.75
18	20	True	f	f	0.3018249580054544	1	-35.0	-36.0	-1.0	SE	50	(251, 251)	0.28	0.28	0.75
18	20	True	f	f	0.2680335830082185	1	-35.0	-40.0	-5.0	NW	50	(251, 251)	0.28	0.28	0.75
18	20	True	f	f	0.2645057089976035	1	-35.0	-40.0	-5.0	NW	50	(251, 251)	0.28	0.28	0.75
18	20	True	j	j	0.4491232080035843	1	-35.0	-34.0	1.0	SE	50	(251, 251)	0.28	0.28	0.75
18	20	True	j	j	0.2431099580135196	1	-35.0	-34.0	1.0	NW	50	(251, 251)	0.28	0.28	0.75
18	20	True	f	f	0.2847433339920826	1	-35.0	-40.0	-5.0	NW	50	(251, 251)	0.28	0.28	0.75
18	20	True	j	j	0.2364177079871297	1	-35.0	-30.0	5.0	NW	50	(251, 251)	0.28	0.28	0.75
18	20	True	j	j	0.2640228749951347	1	-35.0	-34.0	1.0	NW	50	(251, 251)	0.28	0.28	0.75
18	20	True	f	f	0.2883733749622479	1	-35.0	-40.0	-5.0	NW	50	(251, 251)	0.28	0.28	0.75
18	20	True	f	f	0.2686520830029621	1	-35.0	-40.0	-5.0	SE	50	(251, 251)	0.28	0.28	0.75
18	20	True	j	j	0.2976729590445757	1	-35.0	-30.0	5.0	SE	50	(251, 251)	0.28	0.28	0.75
