# Supplementary material for: The curriculum effect in visual learning: The role of readout dimensionality
Source: PLoS Comput Biol. 2026 Jul 24;22(7):e1014553. doi: 10.1371/journal.pcbi.1014553 (PMC13432104; doi:10.1371/journal.pcbi.1014553)
Supplement: S1 Data — (ZIP) [file pcbi.1014553.s009.zip › Data_Final_for_Repository/Shuffled_subjects/Additional_15/Subject020/20250713_Subject020_SHUFFLED_Day_5.csv]

Participant ID	Age	Train	Correct Response	Response	Response time (s)	Correct	Reference Angle (deg)	Orientation (deg)	Angle Separation (deg)	Corner	Viewing Distance (cm)	Stimulus Size (px)	Fixation Time	Probe Time	Cue Time
20	19	FALSE	f	f	0.5368398	1	55	54	-1	NE	50	(167, 167)	0.28	0.28	0.75
20	19	FALSE	j	j	0.0017001	1	55	56	1	NE	50	(167, 167)	0.28	0.28	0.75
20	19	FALSE	j	f	0.5218991	0	55	56	1	SW	50	(167, 167)	0.28	0.28	0.75
20	19	FALSE	f	f	0.056135	1	55	54	-1	SW	50	(167, 167)	0.28	0.28	0.75
20	19	FALSE	f	j	0.0433545	0	55	54	-1	NE	50	(167, 167)	0.28	0.28	0.75
20	19	FALSE	f	f	0.2487273	1	55	54	-1	SW	50	(167, 167)	0.28	0.28	0.75
20	19	FALSE	j	j	0.595403	1	55	56	1	SW	50	(167, 167)	0.28	0.28	0.75
20	19	FALSE	j	j	1.4171629	1	55	56	1	NE	50	(167, 167)	0.28	0.28	0.75
20	19	FALSE	j	f	0.3482858	0	55	56	1	SW	50	(167, 167)	0.28	0.28	0.75
20	19	FALSE	j	j	1.2771847	1	55	56	1	NE	50	(167, 167)	0.28	0.28	0.75
20	19	FALSE	f	f	0.3263289	1	55	54	-1	NE	50	(167, 167)	0.28	0.28	0.75
20	19	FALSE	f	f	0.3403618	1	55	54	-1	NE	50	(167, 167)	0.28	0.28	0.75
20	19	FALSE	f	f	0.30204	1	55	54	-1	NE	50	(167, 167)	0.28	0.28	0.75
20	19	FALSE	j	f	1.8749587	0	55	56	1	NE	50	(167, 167)	0.28	0.28	0.75
20	19	FALSE	f	f	0.8341899	1	55	54	-1	SW	50	(167, 167)	0.28	0.28	0.75
20	19	FALSE	f	f	0.0754954	1	55	54	-1	SW	50	(167, 167)	0.28	0.28	0.75
20	19	FALSE	j	f	0.2186852	0	55	56	1	SW	50	(167, 167)	0.28	0.28	0.75
20	19	FALSE	j	j	0.6896033	1	55	56	1	NE	50	(167, 167)	0.28	0.28	0.75
20	19	FALSE	j	j	0.0812078	1	55	56	1	SW	50	(167, 167)	0.28	0.28	0.75
20	19	FALSE	j	f	0.1805486	0	55	56	1	SW	50	(167, 167)	0.28	0.28	0.75
20	19	FALSE	j	j	0.7163575	1	55	56	1	SW	50	(167, 167)	0.28	0.28	0.75
20	19	FALSE	j	j	0.6001284	1	55	56	1	SW	50	(167, 167)	0.28	0.28	0.75
20	19	FALSE	f	f	1.5641866	1	55	54	-1	SW	50	(167, 167)	0.28	0.28	0.75
20	19	FALSE	j	j	0.380978	1	55	56	1	SW	50	(167, 167)	0.28	0.28	0.75
20	19	FALSE	f	f	0.2788121	1	55	54	-1	SW	50	(167, 167)	0.28	0.28	0.75
20	19	FALSE	j	j	0.7122552	1	55	56	1	NE	50	(167, 167)	0.28	0.28	0.75
20	19	FALSE	j	f	0.4113554	0	55	56	1	SW	50	(167, 167)	0.28	0.28	0.75
20	19	FALSE	f	j	2.1776924	0	55	54	-1	NE	50	(167, 167)	0.28	0.28	0.75
20	19	FALSE	f	j	0.1438377	0	55	54	-1	SW	50	(167, 167)	0.28	0.28	0.75
20	19	FALSE	f	j	0.5376916	0	55	54	-1	NE	50	(167, 167)	0.28	0.28	0.75
20	19	FALSE	j	f	1.9624667	0	55	56	1	NE	50	(167, 167)	0.28	0.28	0.75
20	19	FALSE	j	j	0.0252065	1	55	56	1	NE	50	(167, 167)	0.28	0.28	0.75
20	19	FALSE	j	j	0.4220784	1	55	56	1	SW	50	(167, 167)	0.28	0.28	0.75
20	19	FALSE	f	f	0.4279833	1	55	54	-1	NE	50	(167, 167)	0.28	0.28	0.75
20	19	FALSE	f	f	0.9972128	1	55	54	-1	SW	50	(167, 167)	0.28	0.28	0.75
20	19	FALSE	j	j	1.0872848	1	55	56	1	NE	50	(167, 167)	0.28	0.28	0.75
20	19	FALSE	f	j	0.3697478	0	55	54	-1	SW	50	(167, 167)	0.28	0.28	0.75
20	19	FALSE	j	j	0.5187385	1	55	56	1	SW	50	(167, 167)	0.28	0.28	0.75
20	19	FALSE	j	j	0.4349496	1	55	56	1	SW	50	(167, 167)	0.28	0.28	0.75
20	19	FALSE	f	j	0.222298	0	55	54	-1	SW	50	(167, 167)	0.28	0.28	0.75
20	19	FALSE	j	j	1.0070293	1	55	56	1	SW	50	(167, 167)	0.28	0.28	0.75
20	19	FALSE	f	j	0.670076	0	55	54	-1	SW	50	(167, 167)	0.28	0.28	0.75
20	19	FALSE	j	j	0.3042827	1	55	56	1	NE	50	(167, 167)	0.28	0.28	0.75
20	19	FALSE	f	j	0.9215488	0	55	54	-1	SW	50	(167, 167)	0.28	0.28	0.75
20	19	FALSE	j	f	0.8698013	0	55	56	1	SW	50	(167, 167)	0.28	0.28	0.75
20	19	FALSE	j	f	0.4780088	0	55	56	1	SW	50	(167, 167)	0.28	0.28	0.75
20	19	FALSE	f	f	0.3536905	1	55	54	-1	NE	50	(167, 167)	0.28	0.28	0.75
20	19	FALSE	j	f	0.4513945	0	55	56	1	NE	50	(167, 167)	0.28	0.28	0.75
20	19	FALSE	j	j	0.5106218	1	55	56	1	SW	50	(167, 167)	0.28	0.28	0.75
20	19	FALSE	j	f	1.033175	0	55	56	1	NE	50	(167, 167)	0.28	0.28	0.75
20	19	FALSE	j	j	0.0457981	1	55	56	1	SW	50	(167, 167)	0.28	0.28	0.75
20	19	FALSE	f	j	1.0113925	0	55	54	-1	SW	50	(167, 167)	0.28	0.28	0.75
20	19	FALSE	j	j	0.3922124	1	55	56	1	NE	50	(167, 167)	0.28	0.28	0.75
20	19	FALSE	j	j	0.2020102	1	55	56	1	NE	50	(167, 167)	0.28	0.28	0.75
20	19	FALSE	f	j	0.0786916	0	55	54	-1	NE	50	(167, 167)	0.28	0.28	0.75
20	19	FALSE	j	j	0.8140078	1	55	56	1	SW	50	(167, 167)	0.28	0.28	0.75
20	19	FALSE	f	f	0.3216632	1	55	54	-1	NE	50	(167, 167)	0.28	0.28	0.75
20	19	FALSE	f	j	0.1893314	0	55	54	-1	NE	50	(167, 167)	0.28	0.28	0.75
20	19	FALSE	j	j	0.3044067	1	55	56	1	SW	50	(167, 167)	0.28	0.28	0.75
20	19	FALSE	f	f	0.1390184	1	55	54	-1	NE	50	(167, 167)	0.28	0.28	0.75
20	19	FALSE	f	j	0.0259542	0	55	54	-1	SW	50	(167, 167)	0.28	0.28	0.75
20	19	FALSE	j	j	0.2392911	1	55	56	1	NE	50	(167, 167)	0.28	0.28	0.75
20	19	FALSE	f	j	0.0864959	0	55	54	-1	SW	50	(167, 167)	0.28	0.28	0.75
20	19	FALSE	f	f	0.0523607	1	55	54	-1	NE	50	(167, 167)	0.28	0.28	0.75
20	19	FALSE	j	f	0.4573971	0	55	56	1	SW	50	(167, 167)	0.28	0.28	0.75
20	19	FALSE	j	f	0.3798786	0	55	56	1	SW	50	(167, 167)	0.28	0.28	0.75
20	19	FALSE	j	f	0.5195169	0	55	56	1	SW	50	(167, 167)	0.28	0.28	0.75
20	19	FALSE	j	j	0.0455588	1	55	56	1	NE	50	(167, 167)	0.28	0.28	0.75
20	19	FALSE	f	f	0.0213605	1	55	54	-1	NE	50	(167, 167)	0.28	0.28	0.75
20	19	FALSE	f	j	1.1412456	0	55	54	-1	NE	50	(167, 167)	0.28	0.28	0.75
20	19	FALSE	j	j	0.2217817	1	55	56	1	NE	50	(167, 167)	0.28	0.28	0.75
20	19	FALSE	j	j	0.0224888	1	55	56	1	SW	50	(167, 167)	0.28	0.28	0.75
20	19	FALSE	j	j	0.4028511	1	55	56	1	SW	50	(167, 167)	0.28	0.28	0.75
20	19	FALSE	f	j	0.5223956	0	55	54	-1	SW	50	(167, 167)	0.28	0.28	0.75
20	19	FALSE	j	f	0.0807463	0	55	56	1	SW	50	(167, 167)	0.28	0.28	0.75
20	19	FALSE	j	j	0.9807287	1	55	56	1	NE	50	(167, 167)	0.28	0.28	0.75
20	19	FALSE	j	j	0.454496	1	55	56	1	SW	50	(167, 167)	0.28	0.28	0.75
20	19	FALSE	j	j	0.173349	1	55	56	1	NE	50	(167, 167)	0.28	0.28	0.75
20	19	FALSE	f	f	0.2919586	1	55	54	-1	SW	50	(167, 167)	0.28	0.28	0.75
20	19	FALSE	f	j	0.967601	0	55	54	-1	NE	50	(167, 167)	0.28	0.28	0.75
20	19	FALSE	f	f	0.0234267	1	55	54	-1	SW	50	(167, 167)	0.28	0.28	0.75
20	19	FALSE	j	j	0.4591939	1	55	56	1	SW	50	(167, 167)	0.28	0.28	0.75
20	19	FALSE	f	j	0.4091874	0	55	54	-1	NE	50	(167, 167)	0.28	0.28	0.75
20	19	FALSE	j	j	0.3080982	1	55	56	1	SW	50	(167, 167)	0.28	0.28	0.75
20	19	FALSE	f	f	0.4068057	1	55	54	-1	NE	50	(167, 167)	0.28	0.28	0.75
20	19	FALSE	j	j	1.1069398	1	55	56	1	SW	50	(167, 167)	0.28	0.28	0.75
20	19	FALSE	f	f	0.2566748	1	55	54	-1	SW	50	(167, 167)	0.28	0.28	0.75
20	19	FALSE	j	j	0.2289458	1	55	56	1	SW	50	(167, 167)	0.28	0.28	0.75
20	19	FALSE	f	j	1.0124004	0	55	54	-1	SW	50	(167, 167)	0.28	0.28	0.75
20	19	FALSE	f	j	0.1938342	0	55	54	-1	NE	50	(167, 167)	0.28	0.28	0.75
20	19	FALSE	f	f	0.0903925	1	55	54	-1	SW	50	(167, 167)	0.28	0.28	0.75
20	19	FALSE	f	f	0.4425175	1	55	54	-1	NE	50	(167, 167)	0.28	0.28	0.75
20	19	FALSE	j	f	0.0696218	0	55	56	1	SW	50	(167, 167)	0.28	0.28	0.75
20	19	FALSE	f	f	0.1142652	1	55	54	-1	NE	50	(167, 167)	0.28	0.28	0.75
20	19	FALSE	f	j	0.9848695	0	55	54	-1	NE	50	(167, 167)	0.28	0.28	0.75
20	19	FALSE	f	f	0.430765	1	55	54	-1	NE	50	(167, 167)	0.28	0.28	0.75
20	19	FALSE	j	f	0.0317683	0	55	56	1	NE	50	(167, 167)	0.28	0.28	0.75
20	19	FALSE	f	f	0.2982807	1	55	54	-1	NE	50	(167, 167)	0.28	0.28	0.75
20	19	FALSE	f	j	0.6575266	0	55	54	-1	SW	50	(167, 167)	0.28	0.28	0.75
20	19	FALSE	j	j	0.146014	1	55	56	1	NE	50	(167, 167)	0.28	0.28	0.75
20	19	FALSE	j	j	0.1741921	1	55	56	1	NE	50	(167, 167)	0.28	0.28	0.75
20	19	FALSE	f	j	1.5638422	0	55	54	-1	NE	50	(167, 167)	0.28	0.28	0.75
20	19	FALSE	j	f	0.4099631	0	55	56	1	SW	50	(167, 167)	0.28	0.28	0.75
20	19	FALSE	f	j	0.4601051	0	55	54	-1	NE	50	(167, 167)	0.28	0.28	0.75
20	19	FALSE	f	j	0.0643442	0	55	54	-1	SW	50	(167, 167)	0.28	0.28	0.75
20	19	FALSE	f	f	0.3931544	1	55	54	-1	SW	50	(167, 167)	0.28	0.28	0.75
20	19	FALSE	f	j	0.0192219	0	55	54	-1	SW	50	(167, 167)	0.28	0.28	0.75
20	19	FALSE	f	f	0.3048776	1	55	54	-1	NE	50	(167, 167)	0.28	0.28	0.75
20	19	FALSE	f	f	0.1577602	1	55	54	-1	SW	50	(167, 167)	0.28	0.28	0.75
20	19	FALSE	j	f	0.3006984	0	55	56	1	SW	50	(167, 167)	0.28	0.28	0.75
20	19	FALSE	j	j	0.0056124	1	55	56	1	NE	50	(167, 167)	0.28	0.28	0.75
20	19	FALSE	f	f	0.5586361	1	55	54	-1	SW	50	(167, 167)	0.28	0.28	0.75
20	19	FALSE	j	j	0.1247991	1	55	56	1	NE	50	(167, 167)	0.28	0.28	0.75
20	19	FALSE	j	j	0.4761795	1	55	56	1	SW	50	(167, 167)	0.28	0.28	0.75
20	19	FALSE	f	j	0.395918	0	55	54	-1	NE	50	(167, 167)	0.28	0.28	0.75
20	19	FALSE	j	f	0.2667883	0	55	56	1	SW	50	(167, 167)	0.28	0.28	0.75
20	19	FALSE	f	j	0.0149296	0	55	54	-1	NE	50	(167, 167)	0.28	0.28	0.75
20	19	FALSE	f	f	0.3550292	1	55	54	-1	SW	50	(167, 167)	0.28	0.28	0.75
20	19	FALSE	f	f	0.100781	1	55	54	-1	NE	50	(167, 167)	0.28	0.28	0.75
20	19	FALSE	f	f	0.3547315	1	55	54	-1	NE	50	(167, 167)	0.28	0.28	0.75
20	19	FALSE	f	f	0.2868051	1	55	54	-1	NE	50	(167, 167)	0.28	0.28	0.75
20	19	FALSE	f	f	0.3606337	1	55	54	-1	SW	50	(167, 167)	0.28	0.28	0.75
20	19	FALSE	f	j	0.0061227	0	55	54	-1	NE	50	(167, 167)	0.28	0.28	0.75
20	19	FALSE	f	f	0.322263	1	55	54	-1	SW	50	(167, 167)	0.28	0.28	0.75
20	19	FALSE	f	f	0.1191092	1	55	54	-1	NE	50	(167, 167)	0.28	0.28	0.75
20	19	FALSE	f	f	0.2207361	1	55	54	-1	SW	50	(167, 167)	0.28	0.28	0.75
20	19	FALSE	f	f	0.0380076	1	55	54	-1	SW	50	(167, 167)	0.28	0.28	0.75
20	19	FALSE	f	j	0.4191436	0	55	54	-1	NE	50	(167, 167)	0.28	0.28	0.75
20	19	FALSE	f	f	0.0173384	1	55	54	-1	NE	50	(167, 167)	0.28	0.28	0.75
20	19	FALSE	j	j	0.6652334	1	55	56	1	NE	50	(167, 167)	0.28	0.28	0.75
20	19	FALSE	f	f	0.1723303	1	55	54	-1	SW	50	(167, 167)	0.28	0.28	0.75
20	19	FALSE	f	f	0.0882948	1	55	54	-1	SW	50	(167, 167)	0.28	0.28	0.75
20	19	FALSE	f	f	0.3666008	1	55	54	-1	SW	50	(167, 167)	0.28	0.28	0.75
20	19	FALSE	f	j	0.3721779	0	55	54	-1	NE	50	(167, 167)	0.28	0.28	0.75
20	19	FALSE	f	f	0.1364651	1	55	54	-1	SW	50	(167, 167)	0.28	0.28	0.75
20	19	FALSE	j	j	0.5673932	1	55	56	1	SW	50	(167, 167)	0.28	0.28	0.75
20	19	FALSE	f	j	0.3310527	0	55	54	-1	NE	50	(167, 167)	0.28	0.28	0.75
20	19	FALSE	f	f	0.4080239	1	55	54	-1	NE	50	(167, 167)	0.28	0.28	0.75
20	19	FALSE	f	j	0.0925178	0	55	54	-1	NE	50	(167, 167)	0.28	0.28	0.75
20	19	FALSE	j	j	0.7265601	1	55	56	1	SW	50	(167, 167)	0.28	0.28	0.75
20	19	FALSE	f	f	0.2061393	1	55	54	-1	SW	50	(167, 167)	0.28	0.28	0.75
20	19	FALSE	j	j	0.4393849	1	55	56	1	NE	50	(167, 167)	0.28	0.28	0.75
20	19	FALSE	j	j	0.1587007	1	55	56	1	NE	50	(167, 167)	0.28	0.28	0.75
20	19	FALSE	f	j	0.269813	0	55	54	-1	SW	50	(167, 167)	0.28	0.28	0.75
20	19	FALSE	f	j	0.0413014	0	55	54	-1	NE	50	(167, 167)	0.28	0.28	0.75
20	19	FALSE	j	f	0.0139134	0	55	56	1	SW	50	(167, 167)	0.28	0.28	0.75
20	19	FALSE	f	j	0.4465549	0	55	54	-1	SW	50	(167, 167)	0.28	0.28	0.75
20	19	FALSE	f	j	0.3912763	0	55	54	-1	NE	50	(167, 167)	0.28	0.28	0.75
20	19	FALSE	f	f	0.5587813	1	55	54	-1	SW	50	(167, 167)	0.28	0.28	0.75
20	19	FALSE	f	j	0.6112594	0	55	54	-1	SW	50	(167, 167)	0.28	0.28	0.75
20	19	FALSE	j	j	0.4489713	1	55	56	1	SW	50	(167, 167)	0.28	0.28	0.75
20	19	FALSE	f	f	0.3253343	1	55	54	-1	SW	50	(167, 167)	0.28	0.28	0.75
20	19	FALSE	f	f	0.025291	1	55	54	-1	SW	50	(167, 167)	0.28	0.28	0.75
20	19	FALSE	f	j	1.2005904	0	55	54	-1	NE	50	(167, 167)	0.28	0.28	0.75
20	19	FALSE	f	f	0.1878276	1	55	54	-1	NE	50	(167, 167)	0.28	0.28	0.75
20	19	FALSE	j	j	0.0292692	1	55	56	1	NE	50	(167, 167)	0.28	0.28	0.75
20	19	FALSE	f	f	0.2232281	1	55	54	-1	NE	50	(167, 167)	0.28	0.28	0.75
20	19	FALSE	j	j	0.0589052	1	55	56	1	SW	50	(167, 167)	0.28	0.28	0.75
20	19	FALSE	f	f	0.6401832	1	55	54	-1	SW	50	(167, 167)	0.28	0.28	0.75
20	19	FALSE	j	j	0.4063802	1	55	56	1	SW	50	(167, 167)	0.28	0.28	0.75
20	19	FALSE	j	f	0.3703634	0	55	56	1	SW	50	(167, 167)	0.28	0.28	0.75
20	19	FALSE	j	j	0.1068146	1	55	56	1	SW	50	(167, 167)	0.28	0.28	0.75
20	19	FALSE	j	f	0.3159922	0	55	56	1	SW	50	(167, 167)	0.28	0.28	0.75
20	19	FALSE	j	f	0.8086784	0	55	56	1	SW	50	(167, 167)	0.28	0.28	0.75
20	19	FALSE	f	j	0.0017241	0	55	54	-1	SW	50	(167, 167)	0.28	0.28	0.75
20	19	FALSE	f	f	0.1606887	1	55	54	-1	NE	50	(167, 167)	0.28	0.28	0.75
20	19	FALSE	j	f	0.1440764	0	55	56	1	NE	50	(167, 167)	0.28	0.28	0.75
20	19	FALSE	f	f	0.5068254	1	55	54	-1	SW	50	(167, 167)	0.28	0.28	0.75
20	19	FALSE	f	f	0.3836963	1	55	54	-1	NE	50	(167, 167)	0.28	0.28	0.75
20	19	FALSE	f	f	0.2754538	1	55	54	-1	NE	50	(167, 167)	0.28	0.28	0.75
20	19	FALSE	j	f	0.0258311	0	55	56	1	NE	50	(167, 167)	0.28	0.28	0.75
20	19	FALSE	j	f	0.0499716	0	55	56	1	NE	50	(167, 167)	0.28	0.28	0.75
20	19	FALSE	j	j	0.4513907	1	55	56	1	SW	50	(167, 167)	0.28	0.28	0.75
20	19	FALSE	f	f	0.1103569	1	55	54	-1	NE	50	(167, 167)	0.28	0.28	0.75
20	19	FALSE	f	f	0.6350212	1	55	54	-1	NE	50	(167, 167)	0.28	0.28	0.75
20	19	FALSE	j	j	0.4924948	1	55	56	1	NE	50	(167, 167)	0.28	0.28	0.75
20	19	FALSE	f	j	0.3326957	0	55	54	-1	SW	50	(167, 167)	0.28	0.28	0.75
20	19	FALSE	f	j	0.382899	0	55	54	-1	NE	50	(167, 167)	0.28	0.28	0.75
20	19	FALSE	j	j	0.0956238	1	55	56	1	SW	50	(167, 167)	0.28	0.28	0.75
20	19	FALSE	j	j	0.4779914	1	55	56	1	NE	50	(167, 167)	0.28	0.28	0.75
20	19	FALSE	f	f	0.2553696	1	55	54	-1	NE	50	(167, 167)	0.28	0.28	0.75
20	19	FALSE	j	j	0.0292139	1	55	56	1	NE	50	(167, 167)	0.28	0.28	0.75
20	19	FALSE	j	j	0.3614123	1	55	56	1	SW	50	(167, 167)	0.28	0.28	0.75
20	19	FALSE	f	f	0.2283166	1	55	54	-1	SW	50	(167, 167)	0.28	0.28	0.75
20	19	FALSE	f	f	0.0429042	1	55	54	-1	NE	50	(167, 167)	0.28	0.28	0.75
20	19	FALSE	j	j	0.2127369	1	55	56	1	NE	50	(167, 167)	0.28	0.28	0.75
20	19	FALSE	f	j	0.3637575	0	55	54	-1	SW	50	(167, 167)	0.28	0.28	0.75
20	19	FALSE	j	j	0.265109	1	55	56	1	NE	50	(167, 167)	0.28	0.28	0.75
20	19	FALSE	f	f	0.4023921	1	55	54	-1	NE	50	(167, 167)	0.28	0.28	0.75
20	19	FALSE	j	f	0.3192906	0	55	56	1	SW	50	(167, 167)	0.28	0.28	0.75
20	19	FALSE	f	j	0.4343323	0	55	54	-1	SW	50	(167, 167)	0.28	0.28	0.75
20	19	FALSE	j	j	0.155274	1	55	56	1	SW	50	(167, 167)	0.28	0.28	0.75
20	19	FALSE	j	j	0.3177252	1	55	56	1	SW	50	(167, 167)	0.28	0.28	0.75
20	19	FALSE	j	j	0.1344609	1	55	56	1	NE	50	(167, 167)	0.28	0.28	0.75
20	19	FALSE	f	j	0.0622984	0	55	54	-1	NE	50	(167, 167)	0.28	0.28	0.75
20	19	FALSE	f	j	0.2377793	0	55	54	-1	NE	50	(167, 167)	0.28	0.28	0.75
20	19	FALSE	f	f	0.3661488	1	55	54	-1	SW	50	(167, 167)	0.28	0.28	0.75
20	19	FALSE	f	f	0.7221546	1	55	54	-1	SW	50	(167, 167)	0.28	0.28	0.75
20	19	FALSE	j	j	0.3086047	1	55	56	1	SW	50	(167, 167)	0.28	0.28	0.75
20	19	FALSE	f	j	0.491804	0	55	54	-1	NE	50	(167, 167)	0.28	0.28	0.75
20	19	FALSE	f	f	0.1020754	1	55	54	-1	NE	50	(167, 167)	0.28	0.28	0.75
20	19	FALSE	f	f	0.8162549	1	55	54	-1	NE	50	(167, 167)	0.28	0.28	0.75
20	19	FALSE	f	f	0.4638755	1	55	54	-1	SW	50	(167, 167)	0.28	0.28	0.75
20	19	FALSE	f	j	0.4407501	0	55	54	-1	SW	50	(167, 167)	0.28	0.28	0.75
20	19	FALSE	j	j	0.1980904	1	55	56	1	SW	50	(167, 167)	0.28	0.28	0.75
20	19	FALSE	f	j	0.0945738	0	55	54	-1	NE	50	(167, 167)	0.28	0.28	0.75
20	19	FALSE	j	j	0.1012368	1	55	56	1	SW	50	(167, 167)	0.28	0.28	0.75
20	19	FALSE	f	j	0.4978365	0	55	54	-1	SW	50	(167, 167)	0.28	0.28	0.75
20	19	FALSE	f	f	0.1957177	1	55	54	-1	SW	50	(167, 167)	0.28	0.28	0.75
20	19	FALSE	j	j	0.0863834	1	55	56	1	NE	50	(167, 167)	0.28	0.28	0.75
20	19	FALSE	j	j	0.2825073	1	55	56	1	NE	50	(167, 167)	0.28	0.28	0.75
20	19	FALSE	f	f	0.8867586	1	55	54	-1	SW	50	(167, 167)	0.28	0.28	0.75
20	19	FALSE	f	j	0.2509516	0	55	54	-1	NE	50	(167, 167)	0.28	0.28	0.75
20	19	FALSE	j	j	0.916941	1	55	56	1	NE	50	(167, 167)	0.28	0.28	0.75
20	19	FALSE	f	j	0.1226147	0	55	54	-1	SW	50	(167, 167)	0.28	0.28	0.75
20	19	FALSE	f	f	0.033373	1	55	54	-1	SW	50	(167, 167)	0.28	0.28	0.75
20	19	FALSE	j	j	0.6940234	1	55	56	1	SW	50	(167, 167)	0.28	0.28	0.75
20	19	FALSE	j	j	0.2651937	1	55	56	1	NE	50	(167, 167)	0.28	0.28	0.75
20	19	FALSE	f	j	0.2890999	0	55	54	-1	NE	50	(167, 167)	0.28	0.28	0.75
20	19	FALSE	j	f	0.1627455	0	55	56	1	NE	50	(167, 167)	0.28	0.28	0.75
20	19	FALSE	j	j	0.0834048	1	55	56	1	NE	50	(167, 167)	0.28	0.28	0.75
20	19	FALSE	j	j	0.3652759	1	55	56	1	NE	50	(167, 167)	0.28	0.28	0.75
20	19	FALSE	j	j	0.1242548	1	55	56	1	SW	50	(167, 167)	0.28	0.28	0.75
20	19	FALSE	f	f	0.1750576	1	55	54	-1	NE	50	(167, 167)	0.28	0.28	0.75
20	19	FALSE	f	f	0.1489404	1	55	54	-1	NE	50	(167, 167)	0.28	0.28	0.75
20	19	FALSE	f	f	0.3365651	1	55	54	-1	NE	50	(167, 167)	0.28	0.28	0.75
20	19	FALSE	j	j	0.1746318	1	55	56	1	SW	50	(167, 167)	0.28	0.28	0.75
20	19	FALSE	f	f	0.1266271	1	55	54	-1	SW	50	(167, 167)	0.28	0.28	0.75
20	19	FALSE	j	j	0.2516089	1	55	56	1	NE	50	(167, 167)	0.28	0.28	0.75
20	19	FALSE	j	f	0.1336472	0	55	56	1	SW	50	(167, 167)	0.28	0.28	0.75
20	19	FALSE	j	j	0.1359446	1	55	56	1	NE	50	(167, 167)	0.28	0.28	0.75
20	19	FALSE	j	f	0.3192201	0	55	56	1	SW	50	(167, 167)	0.28	0.28	0.75
20	19	FALSE	f	j	0.323777	0	55	54	-1	NE	50	(167, 167)	0.28	0.28	0.75
20	19	FALSE	f	j	0.3226521	0	55	54	-1	NE	50	(167, 167)	0.28	0.28	0.75
20	19	FALSE	f	f	0.322512	1	55	54	-1	SW	50	(167, 167)	0.28	0.28	0.75
20	19	FALSE	f	j	0.3982836	0	55	54	-1	NE	50	(167, 167)	0.28	0.28	0.75
20	19	FALSE	f	f	0.2555209	1	55	54	-1	SW	50	(167, 167)	0.28	0.28	0.75
20	19	FALSE	f	j	0.2740316	0	55	54	-1	SW	50	(167, 167)	0.28	0.28	0.75
20	19	FALSE	j	j	0.0680942	1	55	56	1	NE	50	(167, 167)	0.28	0.28	0.75
20	19	FALSE	j	j	0.2346791	1	55	56	1	NE	50	(167, 167)	0.28	0.28	0.75
20	19	FALSE	f	j	0.3857491	0	55	54	-1	NE	50	(167, 167)	0.28	0.28	0.75
20	19	FALSE	j	j	0.1078039	1	55	56	1	NE	50	(167, 167)	0.28	0.28	0.75
20	19	FALSE	f	j	0.1352565	0	55	54	-1	NE	50	(167, 167)	0.28	0.28	0.75
20	19	FALSE	f	f	0.3685491	1	55	54	-1	SW	50	(167, 167)	0.28	0.28	0.75
20	19	FALSE	j	f	1.3144552	0	55	56	1	NE	50	(167, 167)	0.28	0.28	0.75
20	19	FALSE	f	f	0.0075754	1	55	54	-1	SW	50	(167, 167)	0.28	0.28	0.75
20	19	FALSE	j	f	0.4915298	0	55	56	1	NE	50	(167, 167)	0.28	0.28	0.75
20	19	FALSE	f	f	0.0183979	1	55	54	-1	SW	50	(167, 167)	0.28	0.28	0.75
20	19	FALSE	f	f	1.4356626	1	55	54	-1	NE	50	(167, 167)	0.28	0.28	0.75
20	19	FALSE	f	f	0.2231365	1	55	54	-1	SW	50	(167, 167)	0.28	0.28	0.75
20	19	FALSE	j	j	0.3944738	1	55	56	1	NE	50	(167, 167)	0.28	0.28	0.75
20	19	FALSE	j	j	0.3892564	1	55	56	1	SW	50	(167, 167)	0.28	0.28	0.75
20	19	FALSE	f	f	0.0216703	1	55	54	-1	NE	50	(167, 167)	0.28	0.28	0.75
20	19	FALSE	f	f	0.2386137	1	55	54	-1	NE	50	(167, 167)	0.28	0.28	0.75
20	19	FALSE	f	f	0.0800412	1	55	54	-1	NE	50	(167, 167)	0.28	0.28	0.75
20	19	FALSE	f	f	0.3425338	1	55	54	-1	NE	50	(167, 167)	0.28	0.28	0.75
20	19	FALSE	j	f	0.164467	0	55	56	1	SW	50	(167, 167)	0.28	0.28	0.75
20	19	FALSE	j	f	0.3270801	0	55	56	1	NE	50	(167, 167)	0.28	0.28	0.75
20	19	FALSE	j	f	0.0248448	0	55	56	1	NE	50	(167, 167)	0.28	0.28	0.75
20	19	FALSE	f	f	0.0718521	1	55	54	-1	SW	50	(167, 167)	0.28	0.28	0.75
20	19	FALSE	f	f	0.0224073	1	55	54	-1	NE	50	(167, 167)	0.28	0.28	0.75
20	19	FALSE	f	f	0.4175315	1	55	54	-1	SW	50	(167, 167)	0.28	0.28	0.75
20	19	FALSE	f	f	0.3148268	1	55	54	-1	SW	50	(167, 167)	0.28	0.28	0.75
20	19	FALSE	j	j	0.1906672	1	55	56	1	NE	50	(167, 167)	0.28	0.28	0.75
20	19	FALSE	j	j	0.1751945	1	55	56	1	NE	50	(167, 167)	0.28	0.28	0.75
20	19	FALSE	j	f	0.0677499	0	55	56	1	SW	50	(167, 167)	0.28	0.28	0.75
20	19	FALSE	j	f	0.1656454	0	55	56	1	SW	50	(167, 167)	0.28	0.28	0.75
20	19	FALSE	f	j	0.1675474	0	55	54	-1	SW	50	(167, 167)	0.28	0.28	0.75
20	19	FALSE	f	j	0.0742216	0	55	54	-1	SW	50	(167, 167)	0.28	0.28	0.75
20	19	FALSE	j	j	0.3168739	1	55	56	1	NE	50	(167, 167)	0.28	0.28	0.75
20	19	FALSE	f	f	0.1658892	1	55	54	-1	NE	50	(167, 167)	0.28	0.28	0.75
20	19	FALSE	f	f	0.6301246	1	55	54	-1	SW	50	(167, 167)	0.28	0.28	0.75
20	19	FALSE	f	j	0.456787	0	55	54	-1	NE	50	(167, 167)	0.28	0.28	0.75
20	19	FALSE	f	j	0.068993	0	55	54	-1	SW	50	(167, 167)	0.28	0.28	0.75
20	19	FALSE	f	j	1.1157503	0	55	54	-1	SW	50	(167, 167)	0.28	0.28	0.75
20	19	FALSE	f	j	0.1045287	0	55	54	-1	SW	50	(167, 167)	0.28	0.28	0.75
20	19	FALSE	f	j	0.4144899	0	55	54	-1	SW	50	(167, 167)	0.28	0.28	0.75
20	19	FALSE	j	f	0.0064285	0	55	56	1	NE	50	(167, 167)	0.28	0.28	0.75
20	19	FALSE	j	j	0.4349513	1	55	56	1	NE	50	(167, 167)	0.28	0.28	0.75
20	19	FALSE	j	f	2.3986383	0	55	56	1	SW	50	(167, 167)	0.28	0.28	0.75
20	19	FALSE	f	f	0.1204574	1	55	54	-1	NE	50	(167, 167)	0.28	0.28	0.75
20	19	FALSE	j	j	0.1303946	1	55	56	1	NE	50	(167, 167)	0.28	0.28	0.75
20	19	FALSE	f	f	0.4106634	1	55	54	-1	SW	50	(167, 167)	0.28	0.28	0.75
20	19	FALSE	f	f	0.4324229	1	55	54	-1	NE	50	(167, 167)	0.28	0.28	0.75
20	19	FALSE	f	j	0.5245315	0	55	54	-1	SW	50	(167, 167)	0.28	0.28	0.75
20	19	FALSE	f	j	0.2859877	0	55	54	-1	NE	50	(167, 167)	0.28	0.28	0.75
20	19	FALSE	f	j	0.0712098	0	55	54	-1	SW	50	(167, 167)	0.28	0.28	0.75
20	19	FALSE	j	j	0.1846214	1	55	56	1	NE	50	(167, 167)	0.28	0.28	0.75
20	19	FALSE	f	f	0.0308767	1	55	54	-1	SW	50	(167, 167)	0.28	0.28	0.75
20	19	FALSE	f	j	0.4006351	0	55	54	-1	NE	50	(167, 167)	0.28	0.28	0.75
20	19	FALSE	j	j	0.2932674	1	55	56	1	NE	50	(167, 167)	0.28	0.28	0.75
20	19	FALSE	j	j	0.936314	1	55	56	1	NE	50	(167, 167)	0.28	0.28	0.75
20	19	FALSE	f	f	0.3969275	1	55	54	-1	NE	50	(167, 167)	0.28	0.28	0.75
20	19	FALSE	f	j	0.1040604	0	55	54	-1	SW	50	(167, 167)	0.28	0.28	0.75
20	19	FALSE	f	f	0.1941055	1	55	54	-1	NE	50	(167, 167)	0.28	0.28	0.75
20	19	FALSE	j	f	0.2416563	0	55	56	1	SW	50	(167, 167)	0.28	0.28	0.75
20	19	FALSE	j	j	0.0582335	1	55	56	1	NE	50	(167, 167)	0.28	0.28	0.75
20	19	FALSE	j	j	0.2223259	1	55	56	1	NE	50	(167, 167)	0.28	0.28	0.75
20	19	FALSE	f	f	0.1489823	1	55	54	-1	SW	50	(167, 167)	0.28	0.28	0.75
20	19	FALSE	f	f	0.4143739	1	55	54	-1	SW	50	(167, 167)	0.28	0.28	0.75
20	19	FALSE	j	j	0.0995694	1	55	56	1	NE	50	(167, 167)	0.28	0.28	0.75
20	19	FALSE	j	j	0.4167052	1	55	56	1	NE	50	(167, 167)	0.28	0.28	0.75
20	19	FALSE	j	j	0.3456264	1	55	56	1	SW	50	(167, 167)	0.28	0.28	0.75
20	19	FALSE	j	f	0.2822425	0	55	56	1	SW	50	(167, 167)	0.28	0.28	0.75
20	19	FALSE	j	j	0.1641877	1	55	56	1	NE	50	(167, 167)	0.28	0.28	0.75
20	19	FALSE	f	j	0.5568601	0	55	54	-1	SW	50	(167, 167)	0.28	0.28	0.75
20	19	FALSE	j	j	0.1625479	1	55	56	1	SW	50	(167, 167)	0.28	0.28	0.75
20	19	FALSE	j	f	0.2505742	0	55	56	1	SW	50	(167, 167)	0.28	0.28	0.75
20	19	FALSE	f	j	0.6014479	0	55	54	-1	NE	50	(167, 167)	0.28	0.28	0.75
20	19	FALSE	j	j	0.2230626	1	55	56	1	SW	50	(167, 167)	0.28	0.28	0.75
20	19	FALSE	f	j	0.2186258	0	55	54	-1	NE	50	(167, 167)	0.28	0.28	0.75
20	19	FALSE	j	f	0.1017202	0	55	56	1	SW	50	(167, 167)	0.28	0.28	0.75
20	19	FALSE	f	f	0.4735648	1	55	54	-1	SW	50	(167, 167)	0.28	0.28	0.75
20	19	FALSE	j	j	0.3806639	1	55	56	1	NE	50	(167, 167)	0.28	0.28	0.75
20	19	FALSE	j	f	0.3644861	0	55	56	1	SW	50	(167, 167)	0.28	0.28	0.75
20	19	FALSE	j	j	0.0722802	1	55	56	1	NE	50	(167, 167)	0.28	0.28	0.75
20	19	FALSE	j	j	0.3445037	1	55	56	1	SW	50	(167, 167)	0.28	0.28	0.75
20	19	FALSE	j	f	2.0360974	0	55	56	1	NE	50	(167, 167)	0.28	0.28	0.75
20	19	FALSE	f	f	0.3149046	1	55	54	-1	NE	50	(167, 167)	0.28	0.28	0.75
20	19	FALSE	j	j	0.3073203	1	55	56	1	SW	50	(167, 167)	0.28	0.28	0.75
