# Supplementary material for: The curriculum effect in visual learning: The role of readout dimensionality
Source: PLoS Comput Biol. 2026 Jul 24;22(7):e1014553. doi: 10.1371/journal.pcbi.1014553 (PMC13432104; doi:10.1371/journal.pcbi.1014553)
Supplement: S1 Data — (ZIP) [file pcbi.1014553.s009.zip › Data_Final_for_Repository/Shuffled_subjects/Additional_15/Subject020/20250712_Subject020_SHUFFLED_Day_4.csv]

Participant ID	Age	Train	Correct Response	Response	Response time (s)	Correct	Reference Angle (deg)	Orientation (deg)	Angle Separation (deg)	Corner	Viewing Distance (cm)	Stimulus Size (px)	Fixation Time	Probe Time	Cue Time
20	19	TRUE	j	j	0.3968754	1	-35	-30	5	NW	50	(167, 167)	0.28	0.28	0.75
20	19	TRUE	f	f	0.1111768	1	-35	-40	-5	NW	50	(167, 167)	0.28	0.28	0.75
20	19	TRUE	j	f	0.0788893	0	-35	-30	5	NW	50	(167, 167)	0.28	0.28	0.75
20	19	TRUE	f	f	0.5373091	1	-35	-40	-5	SE	50	(167, 167)	0.28	0.28	0.75
20	19	TRUE	f	f	0.2970361	1	-35	-36	-1	SE	50	(167, 167)	0.28	0.28	0.75
20	19	TRUE	j	j	0.5165666	1	-35	-30	5	NW	50	(167, 167)	0.28	0.28	0.75
20	19	TRUE	f	j	0.0696931	0	-35	-36	-1	NW	50	(167, 167)	0.28	0.28	0.75
20	19	TRUE	j	j	0.0108438	1	-35	-30	5	SE	50	(167, 167)	0.28	0.28	0.75
20	19	TRUE	j	f	0.330804	0	-35	-34	1	NW	50	(167, 167)	0.28	0.28	0.75
20	19	TRUE	j	j	0.2345301	1	-35	-30	5	NW	50	(167, 167)	0.28	0.28	0.75
20	19	TRUE	f	f	0.2084923	1	-35	-40	-5	NW	50	(167, 167)	0.28	0.28	0.75
20	19	TRUE	f	j	0.3468294	0	-35	-36	-1	NW	50	(167, 167)	0.28	0.28	0.75
20	19	TRUE	j	j	0.1742734	1	-35	-34	1	NW	50	(167, 167)	0.28	0.28	0.75
20	19	TRUE	j	f	0.2052726	0	-35	-34	1	SE	50	(167, 167)	0.28	0.28	0.75
20	19	TRUE	j	j	0.1135834	1	-35	-34	1	SE	50	(167, 167)	0.28	0.28	0.75
20	19	TRUE	f	f	0.1145681	1	-35	-40	-5	NW	50	(167, 167)	0.28	0.28	0.75
20	19	TRUE	f	f	0.2641921	1	-35	-40	-5	NW	50	(167, 167)	0.28	0.28	0.75
20	19	TRUE	f	j	0.4466059	0	-35	-36	-1	SE	50	(167, 167)	0.28	0.28	0.75
20	19	TRUE	j	j	0.0457826	1	-35	-30	5	SE	50	(167, 167)	0.28	0.28	0.75
20	19	TRUE	j	j	0.2677659	1	-35	-34	1	NW	50	(167, 167)	0.28	0.28	0.75
20	19	TRUE	j	j	0.1106004	1	-35	-30	5	SE	50	(167, 167)	0.28	0.28	0.75
20	19	TRUE	j	j	0.0420835	1	-35	-30	5	NW	50	(167, 167)	0.28	0.28	0.75
20	19	TRUE	f	f	0.4608897	1	-35	-36	-1	NW	50	(167, 167)	0.28	0.28	0.75
20	19	TRUE	f	j	0.4144065	0	-35	-36	-1	NW	50	(167, 167)	0.28	0.28	0.75
20	19	TRUE	f	j	0.3015028	0	-35	-36	-1	SE	50	(167, 167)	0.28	0.28	0.75
20	19	TRUE	j	j	0.1991354	1	-35	-30	5	NW	50	(167, 167)	0.28	0.28	0.75
20	19	TRUE	j	j	0.1942615	1	-35	-30	5	NW	50	(167, 167)	0.28	0.28	0.75
20	19	TRUE	j	j	0.3014444	1	-35	-30	5	SE	50	(167, 167)	0.28	0.28	0.75
20	19	TRUE	j	f	0.3787235	0	-35	-34	1	NW	50	(167, 167)	0.28	0.28	0.75
20	19	TRUE	j	j	0.0600379	1	-35	-34	1	NW	50	(167, 167)	0.28	0.28	0.75
20	19	TRUE	f	f	0.1513638	1	-35	-40	-5	NW	50	(167, 167)	0.28	0.28	0.75
20	19	TRUE	j	j	0.116334	1	-35	-30	5	SE	50	(167, 167)	0.28	0.28	0.75
20	19	TRUE	f	f	0.3977257	1	-35	-40	-5	SE	50	(167, 167)	0.28	0.28	0.75
20	19	TRUE	j	j	0.017145	1	-35	-34	1	SE	50	(167, 167)	0.28	0.28	0.75
20	19	TRUE	f	f	0.0343005	1	-35	-36	-1	NW	50	(167, 167)	0.28	0.28	0.75
20	19	TRUE	j	j	0.385143	1	-35	-30	5	SE	50	(167, 167)	0.28	0.28	0.75
20	19	TRUE	f	f	0.3305016	1	-35	-40	-5	NW	50	(167, 167)	0.28	0.28	0.75
20	19	TRUE	f	f	0.1974415	1	-35	-36	-1	NW	50	(167, 167)	0.28	0.28	0.75
20	19	TRUE	f	j	0.3511697	0	-35	-36	-1	SE	50	(167, 167)	0.28	0.28	0.75
20	19	TRUE	j	j	0.1084193	1	-35	-30	5	NW	50	(167, 167)	0.28	0.28	0.75
20	19	TRUE	f	j	0.5977777	0	-35	-36	-1	NW	50	(167, 167)	0.28	0.28	0.75
20	19	TRUE	j	j	1.189364	1	-35	-34	1	SE	50	(167, 167)	0.28	0.28	0.75
20	19	TRUE	f	f	0.3614474	1	-35	-40	-5	SE	50	(167, 167)	0.28	0.28	0.75
20	19	TRUE	j	j	0.4617554	1	-35	-34	1	NW	50	(167, 167)	0.28	0.28	0.75
20	19	TRUE	f	j	0.1159297	0	-35	-40	-5	SE	50	(167, 167)	0.28	0.28	0.75
20	19	TRUE	f	f	0.0446717	1	-35	-40	-5	SE	50	(167, 167)	0.28	0.28	0.75
20	19	TRUE	j	j	0.09642	1	-35	-34	1	SE	50	(167, 167)	0.28	0.28	0.75
20	19	TRUE	j	f	0.0329673	0	-35	-34	1	SE	50	(167, 167)	0.28	0.28	0.75
20	19	TRUE	f	f	0.3359453	1	-35	-36	-1	SE	50	(167, 167)	0.28	0.28	0.75
20	19	TRUE	j	j	0.2093428	1	-35	-30	5	SE	50	(167, 167)	0.28	0.28	0.75
20	19	TRUE	f	f	0.1550149	1	-35	-36	-1	NW	50	(167, 167)	0.28	0.28	0.75
20	19	TRUE	f	f	0.2163847	1	-35	-36	-1	NW	50	(167, 167)	0.28	0.28	0.75
20	19	TRUE	f	f	0.0658202	1	-35	-36	-1	SE	50	(167, 167)	0.28	0.28	0.75
20	19	TRUE	j	f	0.325772	0	-35	-34	1	NW	50	(167, 167)	0.28	0.28	0.75
20	19	TRUE	j	j	0.3312469	1	-35	-30	5	SE	50	(167, 167)	0.28	0.28	0.75
20	19	TRUE	f	f	0.1511331	1	-35	-40	-5	SE	50	(167, 167)	0.28	0.28	0.75
20	19	TRUE	f	f	0.2568974	1	-35	-36	-1	NW	50	(167, 167)	0.28	0.28	0.75
20	19	TRUE	f	f	1.7989937	1	-35	-40	-5	NW	50	(167, 167)	0.28	0.28	0.75
20	19	TRUE	j	j	0.0141351	1	-35	-30	5	SE	50	(167, 167)	0.28	0.28	0.75
20	19	TRUE	f	f	0.2144115	1	-35	-40	-5	SE	50	(167, 167)	0.28	0.28	0.75
20	19	TRUE	j	j	0.1469302	1	-35	-34	1	NW	50	(167, 167)	0.28	0.28	0.75
20	19	TRUE	f	f	0.1618437	1	-35	-40	-5	NW	50	(167, 167)	0.28	0.28	0.75
20	19	TRUE	f	f	0.1109255	1	-35	-40	-5	NW	50	(167, 167)	0.28	0.28	0.75
20	19	TRUE	j	j	0.106309	1	-35	-30	5	SE	50	(167, 167)	0.28	0.28	0.75
20	19	TRUE	f	f	0.1439986	1	-35	-40	-5	NW	50	(167, 167)	0.28	0.28	0.75
20	19	TRUE	f	j	0.0517829	0	-35	-36	-1	SE	50	(167, 167)	0.28	0.28	0.75
20	19	TRUE	j	j	0.1356028	1	-35	-34	1	SE	50	(167, 167)	0.28	0.28	0.75
20	19	TRUE	f	f	0.2459964	1	-35	-36	-1	SE	50	(167, 167)	0.28	0.28	0.75
20	19	TRUE	f	f	0.1934916	1	-35	-40	-5	SE	50	(167, 167)	0.28	0.28	0.75
20	19	TRUE	f	f	0.1341727	1	-35	-40	-5	NW	50	(167, 167)	0.28	0.28	0.75
20	19	TRUE	f	j	0.2057258	0	-35	-36	-1	NW	50	(167, 167)	0.28	0.28	0.75
20	19	TRUE	f	f	0.2467355	1	-35	-40	-5	SE	50	(167, 167)	0.28	0.28	0.75
20	19	TRUE	f	f	0.2390441	1	-35	-36	-1	NW	50	(167, 167)	0.28	0.28	0.75
20	19	TRUE	j	f	0.2313576	0	-35	-34	1	SE	50	(167, 167)	0.28	0.28	0.75
20	19	TRUE	j	j	0.2917967	1	-35	-30	5	SE	50	(167, 167)	0.28	0.28	0.75
20	19	TRUE	f	f	0.2545154	1	-35	-36	-1	SE	50	(167, 167)	0.28	0.28	0.75
20	19	TRUE	f	f	0.0447845	1	-35	-36	-1	NW	50	(167, 167)	0.28	0.28	0.75
20	19	TRUE	f	f	0.1960362	1	-35	-36	-1	SE	50	(167, 167)	0.28	0.28	0.75
20	19	TRUE	f	f	0.105811	1	-35	-40	-5	NW	50	(167, 167)	0.28	0.28	0.75
20	19	TRUE	f	f	0.0670246	1	-35	-40	-5	SE	50	(167, 167)	0.28	0.28	0.75
20	19	TRUE	f	f	0.2687492	1	-35	-40	-5	SE	50	(167, 167)	0.28	0.28	0.75
20	19	TRUE	j	j	0.0198509	1	-35	-30	5	NW	50	(167, 167)	0.28	0.28	0.75
20	19	TRUE	f	f	0.1142216	1	-35	-40	-5	SE	50	(167, 167)	0.28	0.28	0.75
20	19	TRUE	j	j	0.2719526	1	-35	-30	5	NW	50	(167, 167)	0.28	0.28	0.75
20	19	TRUE	j	j	0.1078712	1	-35	-34	1	SE	50	(167, 167)	0.28	0.28	0.75
20	19	TRUE	f	f	0.1693586	1	-35	-40	-5	NW	50	(167, 167)	0.28	0.28	0.75
20	19	TRUE	j	j	0.006076	1	-35	-34	1	NW	50	(167, 167)	0.28	0.28	0.75
20	19	TRUE	j	j	0.1644771	1	-35	-34	1	NW	50	(167, 167)	0.28	0.28	0.75
20	19	TRUE	f	f	0.0463428	1	-35	-40	-5	SE	50	(167, 167)	0.28	0.28	0.75
20	19	TRUE	j	j	0.2936663	1	-35	-30	5	NW	50	(167, 167)	0.28	0.28	0.75
20	19	TRUE	j	j	0.14454	1	-35	-30	5	SE	50	(167, 167)	0.28	0.28	0.75
20	19	TRUE	j	j	0.020478	1	-35	-34	1	SE	50	(167, 167)	0.28	0.28	0.75
20	19	TRUE	j	j	0.3016793	1	-35	-30	5	SE	50	(167, 167)	0.28	0.28	0.75
20	19	TRUE	j	j	0.1869455	1	-35	-30	5	SE	50	(167, 167)	0.28	0.28	0.75
20	19	TRUE	j	j	0.1433862	1	-35	-30	5	SE	50	(167, 167)	0.28	0.28	0.75
20	19	TRUE	j	j	0.3394385	1	-35	-34	1	NW	50	(167, 167)	0.28	0.28	0.75
20	19	TRUE	j	j	0.2231544	1	-35	-30	5	NW	50	(167, 167)	0.28	0.28	0.75
20	19	TRUE	f	f	0.0257033	1	-35	-36	-1	NW	50	(167, 167)	0.28	0.28	0.75
20	19	TRUE	j	j	0.1030653	1	-35	-30	5	NW	50	(167, 167)	0.28	0.28	0.75
20	19	TRUE	j	f	0.4327527	0	-35	-34	1	SE	50	(167, 167)	0.28	0.28	0.75
20	19	TRUE	j	j	0.1396751	1	-35	-30	5	NW	50	(167, 167)	0.28	0.28	0.75
20	19	TRUE	f	f	0.1551846	1	-35	-40	-5	SE	50	(167, 167)	0.28	0.28	0.75
20	19	TRUE	f	j	0.078664	0	-35	-40	-5	NW	50	(167, 167)	0.28	0.28	0.75
20	19	TRUE	j	j	0.1131991	1	-35	-30	5	SE	50	(167, 167)	0.28	0.28	0.75
20	19	TRUE	j	j	0.3026399	1	-35	-34	1	SE	50	(167, 167)	0.28	0.28	0.75
20	19	TRUE	j	j	0.3499243	1	-35	-34	1	SE	50	(167, 167)	0.28	0.28	0.75
20	19	TRUE	f	j	0.227278	0	-35	-36	-1	NW	50	(167, 167)	0.28	0.28	0.75
20	19	TRUE	j	j	0.335105	1	-35	-30	5	SE	50	(167, 167)	0.28	0.28	0.75
20	19	TRUE	f	j	0.0667508	0	-35	-36	-1	SE	50	(167, 167)	0.28	0.28	0.75
20	19	TRUE	j	j	0.1557521	1	-35	-34	1	SE	50	(167, 167)	0.28	0.28	0.75
20	19	TRUE	f	f	0.3049033	1	-35	-40	-5	SE	50	(167, 167)	0.28	0.28	0.75
20	19	TRUE	j	j	0.0890219	1	-35	-34	1	NW	50	(167, 167)	0.28	0.28	0.75
20	19	TRUE	f	f	0.2727649	1	-35	-36	-1	NW	50	(167, 167)	0.28	0.28	0.75
20	19	TRUE	j	j	0.1246869	1	-35	-30	5	NW	50	(167, 167)	0.28	0.28	0.75
20	19	TRUE	f	f	0.7675742	1	-35	-36	-1	SE	50	(167, 167)	0.28	0.28	0.75
20	19	TRUE	f	j	3.1406401	0	-35	-36	-1	NW	50	(167, 167)	0.28	0.28	0.75
20	19	TRUE	j	j	0.3802438	1	-35	-34	1	SE	50	(167, 167)	0.28	0.28	0.75
20	19	TRUE	f	f	0.1997475	1	-35	-36	-1	SE	50	(167, 167)	0.28	0.28	0.75
20	19	TRUE	f	j	0.2349964	0	-35	-36	-1	NW	50	(167, 167)	0.28	0.28	0.75
20	19	TRUE	j	j	0.146592	1	-35	-30	5	SE	50	(167, 167)	0.28	0.28	0.75
20	19	TRUE	j	j	0.2633383	1	-35	-34	1	NW	50	(167, 167)	0.28	0.28	0.75
20	19	TRUE	j	f	0.4168586	0	-35	-34	1	NW	50	(167, 167)	0.28	0.28	0.75
20	19	TRUE	f	j	0.1580086	0	-35	-36	-1	SE	50	(167, 167)	0.28	0.28	0.75
20	19	TRUE	f	f	0.3955224	1	-35	-40	-5	SE	50	(167, 167)	0.28	0.28	0.75
20	19	TRUE	j	j	0.0707432	1	-35	-34	1	NW	50	(167, 167)	0.28	0.28	0.75
20	19	TRUE	j	j	0.1234399	1	-35	-30	5	SE	50	(167, 167)	0.28	0.28	0.75
20	19	TRUE	j	j	0.1195059	1	-35	-34	1	SE	50	(167, 167)	0.28	0.28	0.75
20	19	TRUE	j	j	1.6619297	1	-35	-30	5	SE	50	(167, 167)	0.28	0.28	0.75
20	19	TRUE	f	f	0.1122503	1	-35	-40	-5	SE	50	(167, 167)	0.28	0.28	0.75
20	19	TRUE	f	f	0.3131833	1	-35	-36	-1	SE	50	(167, 167)	0.28	0.28	0.75
20	19	TRUE	j	j	0.3137913	1	-35	-30	5	NW	50	(167, 167)	0.28	0.28	0.75
20	19	TRUE	j	j	0.0200585	1	-35	-30	5	NW	50	(167, 167)	0.28	0.28	0.75
20	19	TRUE	j	j	0.8945917	1	-35	-34	1	NW	50	(167, 167)	0.28	0.28	0.75
20	19	TRUE	f	f	0.3991535	1	-35	-40	-5	NW	50	(167, 167)	0.28	0.28	0.75
20	19	TRUE	j	j	0.333332	1	-35	-30	5	SE	50	(167, 167)	0.28	0.28	0.75
20	19	TRUE	f	f	0.148306	1	-35	-36	-1	NW	50	(167, 167)	0.28	0.28	0.75
20	19	TRUE	j	j	0.1828942	1	-35	-34	1	NW	50	(167, 167)	0.28	0.28	0.75
20	19	TRUE	f	f	0.045261	1	-35	-40	-5	SE	50	(167, 167)	0.28	0.28	0.75
20	19	TRUE	j	j	0.0715392	1	-35	-30	5	NW	50	(167, 167)	0.28	0.28	0.75
20	19	TRUE	f	f	0.1067456	1	-35	-40	-5	NW	50	(167, 167)	0.28	0.28	0.75
20	19	TRUE	j	f	0.0942409	0	-35	-34	1	SE	50	(167, 167)	0.28	0.28	0.75
20	19	TRUE	j	j	0.2943721	1	-35	-30	5	SE	50	(167, 167)	0.28	0.28	0.75
20	19	TRUE	f	f	0.1632971	1	-35	-36	-1	NW	50	(167, 167)	0.28	0.28	0.75
20	19	TRUE	f	f	0.2238806	1	-35	-36	-1	NW	50	(167, 167)	0.28	0.28	0.75
20	19	TRUE	j	f	0.3154704	0	-35	-34	1	NW	50	(167, 167)	0.28	0.28	0.75
20	19	TRUE	f	f	0.0252385	1	-35	-36	-1	NW	50	(167, 167)	0.28	0.28	0.75
20	19	TRUE	f	f	0.1506785	1	-35	-40	-5	NW	50	(167, 167)	0.28	0.28	0.75
20	19	TRUE	j	j	0.1220654	1	-35	-34	1	SE	50	(167, 167)	0.28	0.28	0.75
20	19	TRUE	j	j	0.2896738	1	-35	-34	1	NW	50	(167, 167)	0.28	0.28	0.75
20	19	TRUE	f	f	0.356118	1	-35	-40	-5	NW	50	(167, 167)	0.28	0.28	0.75
20	19	TRUE	f	j	0.0629693	0	-35	-36	-1	NW	50	(167, 167)	0.28	0.28	0.75
20	19	TRUE	j	j	0.1418225	1	-35	-34	1	SE	50	(167, 167)	0.28	0.28	0.75
20	19	TRUE	f	f	0.081117	1	-35	-40	-5	NW	50	(167, 167)	0.28	0.28	0.75
20	19	TRUE	j	j	0.3046094	1	-35	-30	5	SE	50	(167, 167)	0.28	0.28	0.75
20	19	TRUE	f	f	0.0308703	1	-35	-40	-5	NW	50	(167, 167)	0.28	0.28	0.75
20	19	TRUE	j	j	0.0093091	1	-35	-34	1	NW	50	(167, 167)	0.28	0.28	0.75
20	19	TRUE	j	j	0.1377598	1	-35	-30	5	SE	50	(167, 167)	0.28	0.28	0.75
20	19	TRUE	f	j	0.1744822	0	-35	-36	-1	SE	50	(167, 167)	0.28	0.28	0.75
20	19	TRUE	j	j	0.3321459	1	-35	-30	5	SE	50	(167, 167)	0.28	0.28	0.75
20	19	TRUE	f	f	0.3617122	1	-35	-36	-1	SE	50	(167, 167)	0.28	0.28	0.75
20	19	TRUE	j	j	0.0493601	1	-35	-30	5	SE	50	(167, 167)	0.28	0.28	0.75
20	19	TRUE	j	j	0.1426281	1	-35	-34	1	SE	50	(167, 167)	0.28	0.28	0.75
20	19	TRUE	j	j	0.1229234	1	-35	-30	5	SE	50	(167, 167)	0.28	0.28	0.75
20	19	TRUE	j	j	0.069495	1	-35	-34	1	SE	50	(167, 167)	0.28	0.28	0.75
20	19	TRUE	j	j	0.1486125	1	-35	-34	1	NW	50	(167, 167)	0.28	0.28	0.75
20	19	TRUE	j	j	0.0535658	1	-35	-34	1	NW	50	(167, 167)	0.28	0.28	0.75
20	19	TRUE	j	j	0.305906	1	-35	-30	5	NW	50	(167, 167)	0.28	0.28	0.75
20	19	TRUE	f	j	0.2530434	0	-35	-40	-5	SE	50	(167, 167)	0.28	0.28	0.75
20	19	TRUE	j	j	0.0397507	1	-35	-34	1	SE	50	(167, 167)	0.28	0.28	0.75
20	19	TRUE	f	j	0.1066323	0	-35	-40	-5	SE	50	(167, 167)	0.28	0.28	0.75
20	19	TRUE	j	f	0.4938447	0	-35	-34	1	SE	50	(167, 167)	0.28	0.28	0.75
20	19	TRUE	j	j	0.0058455	1	-35	-30	5	SE	50	(167, 167)	0.28	0.28	0.75
20	19	TRUE	f	f	0.1355347	1	-35	-40	-5	SE	50	(167, 167)	0.28	0.28	0.75
20	19	TRUE	j	j	0.1467138	1	-35	-34	1	SE	50	(167, 167)	0.28	0.28	0.75
20	19	TRUE	j	f	0.1053779	0	-35	-34	1	NW	50	(167, 167)	0.28	0.28	0.75
20	19	TRUE	f	j	0.3154177	0	-35	-40	-5	NW	50	(167, 167)	0.28	0.28	0.75
20	19	TRUE	j	j	0.0159334	1	-35	-30	5	NW	50	(167, 167)	0.28	0.28	0.75
20	19	TRUE	f	f	0.2885098	1	-35	-40	-5	SE	50	(167, 167)	0.28	0.28	0.75
20	19	TRUE	f	f	0.3316484	1	-35	-40	-5	SE	50	(167, 167)	0.28	0.28	0.75
20	19	TRUE	f	j	0.368334	0	-35	-36	-1	SE	50	(167, 167)	0.28	0.28	0.75
20	19	TRUE	f	f	0.3042467	1	-35	-36	-1	NW	50	(167, 167)	0.28	0.28	0.75
20	19	TRUE	j	j	0.331988	1	-35	-30	5	SE	50	(167, 167)	0.28	0.28	0.75
20	19	TRUE	f	f	0.1961829	1	-35	-36	-1	SE	50	(167, 167)	0.28	0.28	0.75
20	19	TRUE	j	j	0.1507423	1	-35	-30	5	SE	50	(167, 167)	0.28	0.28	0.75
20	19	TRUE	f	f	0.2506109	1	-35	-40	-5	NW	50	(167, 167)	0.28	0.28	0.75
20	19	TRUE	f	f	0.0268327	1	-35	-40	-5	NW	50	(167, 167)	0.28	0.28	0.75
20	19	TRUE	f	j	0.3528457	0	-35	-40	-5	SE	50	(167, 167)	0.28	0.28	0.75
20	19	TRUE	f	f	0.0133832	1	-35	-40	-5	NW	50	(167, 167)	0.28	0.28	0.75
20	19	TRUE	f	f	0.2637868	1	-35	-40	-5	NW	50	(167, 167)	0.28	0.28	0.75
20	19	TRUE	f	f	0.2753904	1	-35	-36	-1	SE	50	(167, 167)	0.28	0.28	0.75
20	19	TRUE	f	f	0.2668782	1	-35	-36	-1	NW	50	(167, 167)	0.28	0.28	0.75
20	19	TRUE	f	f	0.1950971	1	-35	-36	-1	SE	50	(167, 167)	0.28	0.28	0.75
20	19	TRUE	f	f	0.2628774	1	-35	-36	-1	SE	50	(167, 167)	0.28	0.28	0.75
20	19	TRUE	j	j	0.0662696	1	-35	-30	5	NW	50	(167, 167)	0.28	0.28	0.75
20	19	TRUE	j	j	0.3459085	1	-35	-30	5	SE	50	(167, 167)	0.28	0.28	0.75
20	19	TRUE	f	f	0.1503029	1	-35	-40	-5	NW	50	(167, 167)	0.28	0.28	0.75
20	19	TRUE	j	j	0.0560217	1	-35	-34	1	SE	50	(167, 167)	0.28	0.28	0.75
20	19	TRUE	j	j	0.1284452	1	-35	-34	1	NW	50	(167, 167)	0.28	0.28	0.75
20	19	TRUE	f	j	0.0423493	0	-35	-36	-1	SE	50	(167, 167)	0.28	0.28	0.75
20	19	TRUE	f	f	0.2087317	1	-35	-40	-5	NW	50	(167, 167)	0.28	0.28	0.75
20	19	TRUE	f	f	0.257122	1	-35	-36	-1	SE	50	(167, 167)	0.28	0.28	0.75
20	19	TRUE	j	j	0.1288902	1	-35	-30	5	SE	50	(167, 167)	0.28	0.28	0.75
20	19	TRUE	j	f	0.339967	0	-35	-34	1	NW	50	(167, 167)	0.28	0.28	0.75
20	19	TRUE	f	f	0.3553977	1	-35	-40	-5	NW	50	(167, 167)	0.28	0.28	0.75
20	19	TRUE	j	j	0.028574	1	-35	-30	5	SE	50	(167, 167)	0.28	0.28	0.75
20	19	TRUE	j	j	0.3589893	1	-35	-34	1	SE	50	(167, 167)	0.28	0.28	0.75
20	19	TRUE	f	f	0.0873851	1	-35	-36	-1	SE	50	(167, 167)	0.28	0.28	0.75
20	19	TRUE	f	f	0.325641	1	-35	-40	-5	NW	50	(167, 167)	0.28	0.28	0.75
20	19	TRUE	f	f	0.3151923	1	-35	-36	-1	NW	50	(167, 167)	0.28	0.28	0.75
20	19	TRUE	j	j	0.2817917	1	-35	-30	5	NW	50	(167, 167)	0.28	0.28	0.75
20	19	TRUE	f	f	0.0769777	1	-35	-40	-5	NW	50	(167, 167)	0.28	0.28	0.75
20	19	TRUE	f	f	0.3446378	1	-35	-40	-5	NW	50	(167, 167)	0.28	0.28	0.75
20	19	TRUE	j	f	0.3294919	0	-35	-34	1	NW	50	(167, 167)	0.28	0.28	0.75
20	19	TRUE	j	j	0.0511568	1	-35	-30	5	SE	50	(167, 167)	0.28	0.28	0.75
20	19	TRUE	j	j	0.1244179	1	-35	-34	1	NW	50	(167, 167)	0.28	0.28	0.75
20	19	TRUE	j	j	0.2575547	1	-35	-34	1	NW	50	(167, 167)	0.28	0.28	0.75
20	19	TRUE	f	f	0.1091072	1	-35	-36	-1	SE	50	(167, 167)	0.28	0.28	0.75
20	19	TRUE	j	j	0.0451911	1	-35	-30	5	SE	50	(167, 167)	0.28	0.28	0.75
20	19	TRUE	f	f	0.046084	1	-35	-36	-1	NW	50	(167, 167)	0.28	0.28	0.75
20	19	TRUE	f	j	0.0901224	0	-35	-36	-1	NW	50	(167, 167)	0.28	0.28	0.75
20	19	TRUE	f	f	0.137001	1	-35	-40	-5	NW	50	(167, 167)	0.28	0.28	0.75
20	19	TRUE	j	j	0.0505395	1	-35	-34	1	NW	50	(167, 167)	0.28	0.28	0.75
20	19	TRUE	j	j	0.2610157	1	-35	-34	1	NW	50	(167, 167)	0.28	0.28	0.75
20	19	TRUE	j	j	0.2469248	1	-35	-34	1	SE	50	(167, 167)	0.28	0.28	0.75
20	19	TRUE	f	f	0.2607639	1	-35	-40	-5	SE	50	(167, 167)	0.28	0.28	0.75
20	19	TRUE	f	f	0.0099415	1	-35	-40	-5	NW	50	(167, 167)	0.28	0.28	0.75
20	19	TRUE	f	f	0.1273851	1	-35	-40	-5	NW	50	(167, 167)	0.28	0.28	0.75
20	19	TRUE	f	f	0.0975448	1	-35	-36	-1	SE	50	(167, 167)	0.28	0.28	0.75
20	19	TRUE	j	j	0.0197098	1	-35	-34	1	SE	50	(167, 167)	0.28	0.28	0.75
20	19	TRUE	f	f	1.3430366	1	-35	-40	-5	NW	50	(167, 167)	0.28	0.28	0.75
20	19	TRUE	j	j	0.0968789	1	-35	-34	1	NW	50	(167, 167)	0.28	0.28	0.75
20	19	TRUE	f	f	0.3633736	1	-35	-36	-1	SE	50	(167, 167)	0.28	0.28	0.75
20	19	TRUE	j	j	0.8172472	1	-35	-34	1	NW	50	(167, 167)	0.28	0.28	0.75
20	19	TRUE	j	j	0.1437001	1	-35	-34	1	SE	50	(167, 167)	0.28	0.28	0.75
20	19	TRUE	f	f	0.1359394	1	-35	-36	-1	NW	50	(167, 167)	0.28	0.28	0.75
20	19	TRUE	j	j	0.0758315	1	-35	-30	5	SE	50	(167, 167)	0.28	0.28	0.75
20	19	TRUE	j	f	0.1436409	0	-35	-30	5	SE	50	(167, 167)	0.28	0.28	0.75
20	19	TRUE	j	f	0.0453411	0	-35	-34	1	NW	50	(167, 167)	0.28	0.28	0.75
20	19	TRUE	f	j	0.1350659	0	-35	-36	-1	NW	50	(167, 167)	0.28	0.28	0.75
20	19	TRUE	j	j	0.0325866	1	-35	-34	1	SE	50	(167, 167)	0.28	0.28	0.75
20	19	TRUE	j	j	0.2407115	1	-35	-30	5	NW	50	(167, 167)	0.28	0.28	0.75
20	19	TRUE	j	j	0.1267891	1	-35	-34	1	NW	50	(167, 167)	0.28	0.28	0.75
20	19	TRUE	j	j	0.1404012	1	-35	-34	1	SE	50	(167, 167)	0.28	0.28	0.75
20	19	TRUE	f	f	0.2004125	1	-35	-40	-5	SE	50	(167, 167)	0.28	0.28	0.75
20	19	TRUE	j	j	0.0439269	1	-35	-30	5	SE	50	(167, 167)	0.28	0.28	0.75
20	19	TRUE	f	f	0.3097603	1	-35	-40	-5	SE	50	(167, 167)	0.28	0.28	0.75
20	19	TRUE	f	f	0.0276488	1	-35	-40	-5	NW	50	(167, 167)	0.28	0.28	0.75
20	19	TRUE	j	j	0.1732417	1	-35	-30	5	SE	50	(167, 167)	0.28	0.28	0.75
20	19	TRUE	j	j	0.2727739	1	-35	-30	5	NW	50	(167, 167)	0.28	0.28	0.75
20	19	TRUE	j	j	0.0893262	1	-35	-30	5	NW	50	(167, 167)	0.28	0.28	0.75
20	19	TRUE	j	j	0.0088602	1	-35	-34	1	SE	50	(167, 167)	0.28	0.28	0.75
20	19	TRUE	f	f	0.0759423	1	-35	-40	-5	NW	50	(167, 167)	0.28	0.28	0.75
20	19	TRUE	j	f	0.3127639	0	-35	-34	1	NW	50	(167, 167)	0.28	0.28	0.75
20	19	TRUE	j	j	0.0792475	1	-35	-34	1	NW	50	(167, 167)	0.28	0.28	0.75
20	19	TRUE	f	f	0.1167521	1	-35	-36	-1	SE	50	(167, 167)	0.28	0.28	0.75
20	19	TRUE	f	f	0.1636251	1	-35	-36	-1	SE	50	(167, 167)	0.28	0.28	0.75
20	19	TRUE	j	f	0.0930016	0	-35	-34	1	SE	50	(167, 167)	0.28	0.28	0.75
20	19	TRUE	f	f	0.0866991	1	-35	-36	-1	NW	50	(167, 167)	0.28	0.28	0.75
20	19	TRUE	f	j	0.1334436	0	-35	-36	-1	NW	50	(167, 167)	0.28	0.28	0.75
20	19	TRUE	f	f	0.2073868	1	-35	-36	-1	NW	50	(167, 167)	0.28	0.28	0.75
20	19	TRUE	f	f	0.2981918	1	-35	-40	-5	SE	50	(167, 167)	0.28	0.28	0.75
20	19	TRUE	j	j	0.1360305	1	-35	-34	1	SE	50	(167, 167)	0.28	0.28	0.75
20	19	TRUE	f	j	0.0648751	0	-35	-36	-1	NW	50	(167, 167)	0.28	0.28	0.75
20	19	TRUE	j	j	0.1400015	1	-35	-34	1	NW	50	(167, 167)	0.28	0.28	0.75
20	19	TRUE	j	j	0.0952765	1	-35	-30	5	NW	50	(167, 167)	0.28	0.28	0.75
20	19	TRUE	j	j	0.2812298	1	-35	-30	5	SE	50	(167, 167)	0.28	0.28	0.75
20	19	TRUE	f	f	0.3326632	1	-35	-40	-5	SE	50	(167, 167)	0.28	0.28	0.75
20	19	TRUE	j	j	0.3260271	1	-35	-30	5	NW	50	(167, 167)	0.28	0.28	0.75
20	19	TRUE	j	j	0.4047737	1	-35	-30	5	NW	50	(167, 167)	0.28	0.28	0.75
20	19	TRUE	f	f	0.1258869	1	-35	-40	-5	NW	50	(167, 167)	0.28	0.28	0.75
20	19	TRUE	f	j	0.1863942	0	-35	-36	-1	NW	50	(167, 167)	0.28	0.28	0.75
20	19	TRUE	j	j	0.1273786	1	-35	-34	1	NW	50	(167, 167)	0.28	0.28	0.75
20	19	TRUE	j	j	0.0698899	1	-35	-34	1	SE	50	(167, 167)	0.28	0.28	0.75
20	19	TRUE	j	j	0.2550738	1	-35	-34	1	NW	50	(167, 167)	0.28	0.28	0.75
20	19	TRUE	f	j	0.299521	0	-35	-36	-1	NW	50	(167, 167)	0.28	0.28	0.75
20	19	TRUE	j	j	0.0618881	1	-35	-30	5	NW	50	(167, 167)	0.28	0.28	0.75
20	19	TRUE	f	f	0.3789783	1	-35	-40	-5	NW	50	(167, 167)	0.28	0.28	0.75
20	19	TRUE	j	j	0.5307944	1	-35	-34	1	SE	50	(167, 167)	0.28	0.28	0.75
20	19	TRUE	f	j	0.3542683	0	-35	-36	-1	SE	50	(167, 167)	0.28	0.28	0.75
20	19	TRUE	f	f	0.29264	1	-35	-40	-5	NW	50	(167, 167)	0.28	0.28	0.75
20	19	TRUE	f	j	0.0047041	0	-35	-36	-1	SE	50	(167, 167)	0.28	0.28	0.75
20	19	TRUE	j	j	0.1585657	1	-35	-34	1	SE	50	(167, 167)	0.28	0.28	0.75
20	19	TRUE	j	j	0.0844276	1	-35	-30	5	SE	50	(167, 167)	0.28	0.28	0.75
20	19	TRUE	j	j	0.2888924	1	-35	-34	1	NW	50	(167, 167)	0.28	0.28	0.75
20	19	TRUE	f	j	0.052918	0	-35	-36	-1	NW	50	(167, 167)	0.28	0.28	0.75
20	19	TRUE	j	j	0.1249927	1	-35	-30	5	NW	50	(167, 167)	0.28	0.28	0.75
20	19	TRUE	j	j	0.0684455	1	-35	-30	5	SE	50	(167, 167)	0.28	0.28	0.75
20	19	TRUE	f	f	0.2119577	1	-35	-40	-5	SE	50	(167, 167)	0.28	0.28	0.75
20	19	TRUE	j	j	0.1722192	1	-35	-34	1	NW	50	(167, 167)	0.28	0.28	0.75
20	19	TRUE	j	j	0.185467	1	-35	-34	1	SE	50	(167, 167)	0.28	0.28	0.75
20	19	TRUE	j	j	0.1404726	1	-35	-34	1	NW	50	(167, 167)	0.28	0.28	0.75
20	19	TRUE	j	j	0.1306156	1	-35	-34	1	SE	50	(167, 167)	0.28	0.28	0.75
20	19	TRUE	j	j	0.0116986	1	-35	-34	1	SE	50	(167, 167)	0.28	0.28	0.75
20	19	TRUE	j	j	0.2307708	1	-35	-34	1	SE	50	(167, 167)	0.28	0.28	0.75
20	19	TRUE	f	f	0.1013883	1	-35	-40	-5	NW	50	(167, 167)	0.28	0.28	0.75
20	19	TRUE	j	j	0.0902413	1	-35	-34	1	SE	50	(167, 167)	0.28	0.28	0.75
20	19	TRUE	f	f	0.3069463	1	-35	-36	-1	NW	50	(167, 167)	0.28	0.28	0.75
20	19	TRUE	j	j	0.0213031	1	-35	-34	1	SE	50	(167, 167)	0.28	0.28	0.75
20	19	TRUE	j	f	0.0749041	0	-35	-34	1	NW	50	(167, 167)	0.28	0.28	0.75
20	19	TRUE	j	j	0.2062364	1	-35	-30	5	SE	50	(167, 167)	0.28	0.28	0.75
20	19	TRUE	j	j	0.151977	1	-35	-34	1	NW	50	(167, 167)	0.28	0.28	0.75
20	19	TRUE	j	j	0.4627367	1	-35	-30	5	SE	50	(167, 167)	0.28	0.28	0.75
20	19	TRUE	f	j	0.0917644	0	-35	-40	-5	SE	50	(167, 167)	0.28	0.28	0.75
20	19	TRUE	j	j	0.0217512	1	-35	-34	1	SE	50	(167, 167)	0.28	0.28	0.75
20	19	TRUE	j	j	0.0894719	1	-35	-30	5	SE	50	(167, 167)	0.28	0.28	0.75
20	19	TRUE	j	j	0.1034174	1	-35	-34	1	SE	50	(167, 167)	0.28	0.28	0.75
20	19	TRUE	j	j	0.2500092	1	-35	-34	1	SE	50	(167, 167)	0.28	0.28	0.75
20	19	TRUE	f	f	0.1376456	1	-35	-40	-5	NW	50	(167, 167)	0.28	0.28	0.75
20	19	TRUE	f	j	0.4264964	0	-35	-36	-1	SE	50	(167, 167)	0.28	0.28	0.75
20	19	TRUE	f	f	0.1110748	1	-35	-40	-5	NW	50	(167, 167)	0.28	0.28	0.75
20	19	TRUE	f	f	0.0291604	1	-35	-40	-5	NW	50	(167, 167)	0.28	0.28	0.75
20	19	TRUE	j	f	0.156954	0	-35	-34	1	NW	50	(167, 167)	0.28	0.28	0.75
20	19	TRUE	f	f	0.320784	1	-35	-40	-5	SE	50	(167, 167)	0.28	0.28	0.75
20	19	TRUE	j	f	0.0716829	0	-35	-34	1	NW	50	(167, 167)	0.28	0.28	0.75
20	19	TRUE	f	f	0.0494375	1	-35	-36	-1	NW	50	(167, 167)	0.28	0.28	0.75
20	19	TRUE	j	f	0.2469238	0	-35	-34	1	NW	50	(167, 167)	0.28	0.28	0.75
20	19	TRUE	f	f	0.1720428	1	-35	-40	-5	SE	50	(167, 167)	0.28	0.28	0.75
20	19	TRUE	j	j	0.2884837	1	-35	-30	5	NW	50	(167, 167)	0.28	0.28	0.75
20	19	TRUE	j	j	0.3473201	1	-35	-34	1	NW	50	(167, 167)	0.28	0.28	0.75
20	19	TRUE	j	j	0.2081046	1	-35	-30	5	NW	50	(167, 167)	0.28	0.28	0.75
