# Supplementary material for: The curriculum effect in visual learning: The role of readout dimensionality
Source: PLoS Comput Biol. 2026 Jul 24;22(7):e1014553. doi: 10.1371/journal.pcbi.1014553 (PMC13432104; doi:10.1371/journal.pcbi.1014553)
Supplement: S1 Data — (ZIP) [file pcbi.1014553.s009.zip › Data_Final_for_Repository/Shuffled_subjects/Additional_15/Subject020/20250711_Subject020_SHUFFLED_Day_3.csv]

Participant ID	Age	Train	Correct Response	Response	Response time (s)	Correct	Reference Angle (deg)	Orientation (deg)	Angle Separation (deg)	Corner	Viewing Distance (cm)	Stimulus Size (px)	Fixation Time	Probe Time	Cue Time
20	19	TRUE	j	j	0.868665	1	-35	-30	5	SE	45	(150, 150)	0.28	0.28	0.75
20	19	TRUE	f	j	0.2860821	0	-35	-36	-1	SE	45	(150, 150)	0.28	0.28	0.75
20	19	TRUE	f	f	0.2393621	1	-35	-40	-5	SE	45	(150, 150)	0.28	0.28	0.75
20	19	TRUE	f	j	0.2601881	0	-35	-36	-1	NW	45	(150, 150)	0.28	0.28	0.75
20	19	TRUE	j	f	0.8598902	0	-35	-30	5	SE	45	(150, 150)	0.28	0.28	0.75
20	19	TRUE	f	f	0.2429222	1	-35	-36	-1	SE	45	(150, 150)	0.28	0.28	0.75
20	19	TRUE	f	j	0.4068242	0	-35	-36	-1	NW	45	(150, 150)	0.28	0.28	0.75
20	19	TRUE	f	f	0.3778873	1	-35	-40	-5	NW	45	(150, 150)	0.28	0.28	0.75
20	19	TRUE	j	j	0.3007138	1	-35	-30	5	SE	45	(150, 150)	0.28	0.28	0.75
20	19	TRUE	f	f	1.78417	1	-35	-40	-5	SE	45	(150, 150)	0.28	0.28	0.75
20	19	TRUE	j	j	0.4073602	1	-35	-30	5	NW	45	(150, 150)	0.28	0.28	0.75
20	19	TRUE	f	j	0.8535287	0	-35	-36	-1	NW	45	(150, 150)	0.28	0.28	0.75
20	19	TRUE	j	f	1.5347717	0	-35	-30	5	SE	45	(150, 150)	0.28	0.28	0.75
20	19	TRUE	f	f	0.8536783	1	-35	-40	-5	NW	45	(150, 150)	0.28	0.28	0.75
20	19	TRUE	f	j	0.2854655	0	-35	-40	-5	NW	45	(150, 150)	0.28	0.28	0.75
20	19	TRUE	j	f	0.280243	0	-35	-34	1	SE	45	(150, 150)	0.28	0.28	0.75
20	19	TRUE	f	f	0.0707107	1	-35	-40	-5	SE	45	(150, 150)	0.28	0.28	0.75
20	19	TRUE	j	f	0.2172178	0	-35	-34	1	SE	45	(150, 150)	0.28	0.28	0.75
20	19	TRUE	f	f	0.2578374	1	-35	-40	-5	NW	45	(150, 150)	0.28	0.28	0.75
20	19	TRUE	f	f	0.3596157	1	-35	-36	-1	NW	45	(150, 150)	0.28	0.28	0.75
20	19	TRUE	j	j	0.0019867	1	-35	-30	5	SE	45	(150, 150)	0.28	0.28	0.75
20	19	TRUE	f	j	0.4601504	0	-35	-36	-1	NW	45	(150, 150)	0.28	0.28	0.75
20	19	TRUE	f	f	0.2569708	1	-35	-36	-1	NW	45	(150, 150)	0.28	0.28	0.75
20	19	TRUE	f	f	0.4656402	1	-35	-40	-5	NW	45	(150, 150)	0.28	0.28	0.75
20	19	TRUE	f	f	0.4930355	1	-35	-36	-1	SE	45	(150, 150)	0.28	0.28	0.75
20	19	TRUE	f	f	0.0867728	1	-35	-36	-1	NW	45	(150, 150)	0.28	0.28	0.75
20	19	TRUE	f	f	0.0538446	1	-35	-40	-5	SE	45	(150, 150)	0.28	0.28	0.75
20	19	TRUE	j	j	0.0768837	1	-35	-30	5	NW	45	(150, 150)	0.28	0.28	0.75
20	19	TRUE	f	j	0.3865295	0	-35	-36	-1	NW	45	(150, 150)	0.28	0.28	0.75
20	19	TRUE	j	j	0.2313272	1	-35	-30	5	NW	45	(150, 150)	0.28	0.28	0.75
20	19	TRUE	f	f	0.1347041	1	-35	-36	-1	SE	45	(150, 150)	0.28	0.28	0.75
20	19	TRUE	f	f	0.0923374	1	-35	-40	-5	SE	45	(150, 150)	0.28	0.28	0.75
20	19	TRUE	f	f	0.2926492	1	-35	-40	-5	SE	45	(150, 150)	0.28	0.28	0.75
20	19	TRUE	f	f	0.2149652	1	-35	-40	-5	NW	45	(150, 150)	0.28	0.28	0.75
20	19	TRUE	f	f	0.2757582	1	-35	-40	-5	SE	45	(150, 150)	0.28	0.28	0.75
20	19	TRUE	j	j	0.0181572	1	-35	-30	5	NW	45	(150, 150)	0.28	0.28	0.75
20	19	TRUE	f	f	0.1579282	1	-35	-36	-1	NW	45	(150, 150)	0.28	0.28	0.75
20	19	TRUE	j	j	0.3381819	1	-35	-34	1	NW	45	(150, 150)	0.28	0.28	0.75
20	19	TRUE	f	j	0.3296722	0	-35	-36	-1	NW	45	(150, 150)	0.28	0.28	0.75
20	19	TRUE	f	f	0.2290064	1	-35	-40	-5	NW	45	(150, 150)	0.28	0.28	0.75
20	19	TRUE	j	j	0.2183336	1	-35	-30	5	NW	45	(150, 150)	0.28	0.28	0.75
20	19	TRUE	f	f	0.1687615	1	-35	-40	-5	SE	45	(150, 150)	0.28	0.28	0.75
20	19	TRUE	f	f	0.296426	1	-35	-40	-5	SE	45	(150, 150)	0.28	0.28	0.75
20	19	TRUE	f	f	0.2064865	1	-35	-40	-5	SE	45	(150, 150)	0.28	0.28	0.75
20	19	TRUE	f	f	0.0116713	1	-35	-36	-1	SE	45	(150, 150)	0.28	0.28	0.75
20	19	TRUE	f	f	0.2958959	1	-35	-40	-5	NW	45	(150, 150)	0.28	0.28	0.75
20	19	TRUE	j	j	0.1938671	1	-35	-34	1	NW	45	(150, 150)	0.28	0.28	0.75
20	19	TRUE	f	f	0.22182	1	-35	-40	-5	SE	45	(150, 150)	0.28	0.28	0.75
20	19	TRUE	j	j	0.063161	1	-35	-30	5	NW	45	(150, 150)	0.28	0.28	0.75
20	19	TRUE	f	f	0.0310685	1	-35	-36	-1	SE	45	(150, 150)	0.28	0.28	0.75
20	19	TRUE	f	f	0.2112087	1	-35	-40	-5	SE	45	(150, 150)	0.28	0.28	0.75
20	19	TRUE	f	f	0.2565267	1	-35	-36	-1	NW	45	(150, 150)	0.28	0.28	0.75
20	19	TRUE	j	f	0.293137	0	-35	-34	1	SE	45	(150, 150)	0.28	0.28	0.75
20	19	TRUE	j	j	1.1187671	1	-35	-30	5	NW	45	(150, 150)	0.28	0.28	0.75
20	19	TRUE	f	f	0.0384203	1	-35	-36	-1	SE	45	(150, 150)	0.28	0.28	0.75
20	19	TRUE	f	f	0.3420521	1	-35	-40	-5	SE	45	(150, 150)	0.28	0.28	0.75
20	19	TRUE	j	f	0.2349781	0	-35	-34	1	NW	45	(150, 150)	0.28	0.28	0.75
20	19	TRUE	j	j	0.3151627	1	-35	-30	5	SE	45	(150, 150)	0.28	0.28	0.75
20	19	TRUE	f	f	0.0071767	1	-35	-40	-5	NW	45	(150, 150)	0.28	0.28	0.75
20	19	TRUE	j	j	0.0867601	1	-35	-34	1	SE	45	(150, 150)	0.28	0.28	0.75
20	19	TRUE	j	j	0.2976918	1	-35	-30	5	NW	45	(150, 150)	0.28	0.28	0.75
20	19	TRUE	j	j	0.018386	1	-35	-34	1	NW	45	(150, 150)	0.28	0.28	0.75
20	19	TRUE	j	j	0.2384001	1	-35	-30	5	NW	45	(150, 150)	0.28	0.28	0.75
20	19	TRUE	f	j	0.2197137	0	-35	-36	-1	NW	45	(150, 150)	0.28	0.28	0.75
20	19	TRUE	j	j	0.1798973	1	-35	-30	5	NW	45	(150, 150)	0.28	0.28	0.75
20	19	TRUE	j	j	0.3982762	1	-35	-30	5	SE	45	(150, 150)	0.28	0.28	0.75
20	19	TRUE	f	j	0.4035637	0	-35	-36	-1	SE	45	(150, 150)	0.28	0.28	0.75
20	19	TRUE	j	j	0.2063306	1	-35	-34	1	NW	45	(150, 150)	0.28	0.28	0.75
20	19	TRUE	j	f	0.4830668	0	-35	-34	1	NW	45	(150, 150)	0.28	0.28	0.75
20	19	TRUE	j	j	0.3259965	1	-35	-30	5	SE	45	(150, 150)	0.28	0.28	0.75
20	19	TRUE	j	j	0.0360945	1	-35	-30	5	SE	45	(150, 150)	0.28	0.28	0.75
20	19	TRUE	f	f	0.0391611	1	-35	-36	-1	NW	45	(150, 150)	0.28	0.28	0.75
20	19	TRUE	j	j	0.1119121	1	-35	-34	1	SE	45	(150, 150)	0.28	0.28	0.75
20	19	TRUE	j	j	0.2102027	1	-35	-30	5	SE	45	(150, 150)	0.28	0.28	0.75
20	19	TRUE	j	j	0.1317715	1	-35	-30	5	NW	45	(150, 150)	0.28	0.28	0.75
20	19	TRUE	j	j	0.8085306	1	-35	-34	1	SE	45	(150, 150)	0.28	0.28	0.75
20	19	TRUE	f	j	0.107194	0	-35	-36	-1	NW	45	(150, 150)	0.28	0.28	0.75
20	19	TRUE	j	j	0.3254834	1	-35	-34	1	SE	45	(150, 150)	0.28	0.28	0.75
20	19	TRUE	j	j	0.0169069	1	-35	-30	5	SE	45	(150, 150)	0.28	0.28	0.75
20	19	TRUE	j	j	0.1574459	1	-35	-34	1	SE	45	(150, 150)	0.28	0.28	0.75
20	19	TRUE	f	f	0.3287535	1	-35	-40	-5	NW	45	(150, 150)	0.28	0.28	0.75
20	19	TRUE	j	j	0.0160372	1	-35	-30	5	NW	45	(150, 150)	0.28	0.28	0.75
20	19	TRUE	f	f	0.0962879	1	-35	-40	-5	SE	45	(150, 150)	0.28	0.28	0.75
20	19	TRUE	j	f	0.4688484	0	-35	-34	1	NW	45	(150, 150)	0.28	0.28	0.75
20	19	TRUE	f	j	0.3021323	0	-35	-36	-1	NW	45	(150, 150)	0.28	0.28	0.75
20	19	TRUE	j	j	0.2027877	1	-35	-30	5	NW	45	(150, 150)	0.28	0.28	0.75
20	19	TRUE	j	j	0.3567196	1	-35	-30	5	NW	45	(150, 150)	0.28	0.28	0.75
20	19	TRUE	j	j	0.196738	1	-35	-30	5	SE	45	(150, 150)	0.28	0.28	0.75
20	19	TRUE	f	f	0.2663976	1	-35	-40	-5	SE	45	(150, 150)	0.28	0.28	0.75
20	19	TRUE	j	j	0.3024288	1	-35	-30	5	NW	45	(150, 150)	0.28	0.28	0.75
20	19	TRUE	f	f	0.1135048	1	-35	-36	-1	NW	45	(150, 150)	0.28	0.28	0.75
20	19	TRUE	f	j	0.2374805	0	-35	-36	-1	NW	45	(150, 150)	0.28	0.28	0.75
20	19	TRUE	j	f	0.1640014	0	-35	-34	1	SE	45	(150, 150)	0.28	0.28	0.75
20	19	TRUE	j	j	0.071192	1	-35	-30	5	SE	45	(150, 150)	0.28	0.28	0.75
20	19	TRUE	f	f	0.2970377	1	-35	-36	-1	SE	45	(150, 150)	0.28	0.28	0.75
20	19	TRUE	f	f	0.2712521	1	-35	-40	-5	NW	45	(150, 150)	0.28	0.28	0.75
20	19	TRUE	j	f	0.2775956	0	-35	-30	5	SE	45	(150, 150)	0.28	0.28	0.75
20	19	TRUE	f	j	0.0537731	0	-35	-36	-1	SE	45	(150, 150)	0.28	0.28	0.75
20	19	TRUE	j	j	0.1849046	1	-35	-34	1	NW	45	(150, 150)	0.28	0.28	0.75
20	19	TRUE	f	f	0.0765032	1	-35	-40	-5	SE	45	(150, 150)	0.28	0.28	0.75
20	19	TRUE	j	j	0.343746	1	-35	-30	5	NW	45	(150, 150)	0.28	0.28	0.75
20	19	TRUE	f	j	0.0867438	0	-35	-36	-1	NW	45	(150, 150)	0.28	0.28	0.75
20	19	TRUE	f	f	0.1049941	1	-35	-40	-5	NW	45	(150, 150)	0.28	0.28	0.75
20	19	TRUE	j	j	0.305423	1	-35	-30	5	NW	45	(150, 150)	0.28	0.28	0.75
20	19	TRUE	f	f	0.2891101	1	-35	-40	-5	NW	45	(150, 150)	0.28	0.28	0.75
20	19	TRUE	j	j	0.0813182	1	-35	-30	5	SE	45	(150, 150)	0.28	0.28	0.75
20	19	TRUE	f	f	0.0982706	1	-35	-36	-1	NW	45	(150, 150)	0.28	0.28	0.75
20	19	TRUE	j	j	0.2175038	1	-35	-30	5	NW	45	(150, 150)	0.28	0.28	0.75
20	19	TRUE	f	f	0.2690223	1	-35	-36	-1	SE	45	(150, 150)	0.28	0.28	0.75
20	19	TRUE	j	j	0.2376723	1	-35	-34	1	SE	45	(150, 150)	0.28	0.28	0.75
20	19	TRUE	j	f	0.334293	0	-35	-34	1	NW	45	(150, 150)	0.28	0.28	0.75
20	19	TRUE	j	j	0.4803386	1	-35	-34	1	NW	45	(150, 150)	0.28	0.28	0.75
20	19	TRUE	f	f	0.5238627	1	-35	-40	-5	SE	45	(150, 150)	0.28	0.28	0.75
20	19	TRUE	f	f	0.3073104	1	-35	-40	-5	SE	45	(150, 150)	0.28	0.28	0.75
20	19	TRUE	j	j	0.068767	1	-35	-30	5	SE	45	(150, 150)	0.28	0.28	0.75
20	19	TRUE	j	j	0.1889991	1	-35	-34	1	NW	45	(150, 150)	0.28	0.28	0.75
20	19	TRUE	f	f	0.0676636	1	-35	-36	-1	SE	45	(150, 150)	0.28	0.28	0.75
20	19	TRUE	j	f	0.7942223	0	-35	-34	1	SE	45	(150, 150)	0.28	0.28	0.75
20	19	TRUE	j	j	0.1261439	1	-35	-30	5	SE	45	(150, 150)	0.28	0.28	0.75
20	19	TRUE	j	f	0.3389923	0	-35	-34	1	NW	45	(150, 150)	0.28	0.28	0.75
20	19	TRUE	j	j	0.3821943	1	-35	-34	1	SE	45	(150, 150)	0.28	0.28	0.75
20	19	TRUE	j	j	0.3001708	1	-35	-34	1	SE	45	(150, 150)	0.28	0.28	0.75
20	19	TRUE	j	j	0.2037054	1	-35	-34	1	SE	45	(150, 150)	0.28	0.28	0.75
20	19	TRUE	f	j	0.1789224	0	-35	-36	-1	NW	45	(150, 150)	0.28	0.28	0.75
20	19	TRUE	j	j	0.3380089	1	-35	-34	1	NW	45	(150, 150)	0.28	0.28	0.75
20	19	TRUE	j	j	0.0310652	1	-35	-30	5	SE	45	(150, 150)	0.28	0.28	0.75
20	19	TRUE	j	j	0.2384587	1	-35	-30	5	SE	45	(150, 150)	0.28	0.28	0.75
20	19	TRUE	j	f	0.3196738	0	-35	-34	1	NW	45	(150, 150)	0.28	0.28	0.75
20	19	TRUE	j	j	0.259734	1	-35	-30	5	NW	45	(150, 150)	0.28	0.28	0.75
20	19	TRUE	f	j	0.2261819	0	-35	-36	-1	NW	45	(150, 150)	0.28	0.28	0.75
20	19	TRUE	j	j	0.0682069	1	-35	-34	1	NW	45	(150, 150)	0.28	0.28	0.75
20	19	TRUE	j	j	0.2380645	1	-35	-34	1	NW	45	(150, 150)	0.28	0.28	0.75
20	19	TRUE	f	j	0.2749553	0	-35	-36	-1	NW	45	(150, 150)	0.28	0.28	0.75
20	19	TRUE	j	j	0.328068	1	-35	-30	5	NW	45	(150, 150)	0.28	0.28	0.75
20	19	TRUE	f	f	0.2637745	1	-35	-40	-5	SE	45	(150, 150)	0.28	0.28	0.75
20	19	TRUE	f	f	0.3929643	1	-35	-36	-1	NW	45	(150, 150)	0.28	0.28	0.75
20	19	TRUE	j	f	0.1931847	0	-35	-34	1	SE	45	(150, 150)	0.28	0.28	0.75
20	19	TRUE	j	f	0.2623812	0	-35	-34	1	SE	45	(150, 150)	0.28	0.28	0.75
20	19	TRUE	j	j	0.0514666	1	-35	-30	5	SE	45	(150, 150)	0.28	0.28	0.75
20	19	TRUE	f	j	0.336102	0	-35	-36	-1	SE	45	(150, 150)	0.28	0.28	0.75
20	19	TRUE	j	j	0.1685733	1	-35	-30	5	SE	45	(150, 150)	0.28	0.28	0.75
20	19	TRUE	f	f	0.2750995	1	-35	-40	-5	NW	45	(150, 150)	0.28	0.28	0.75
20	19	TRUE	j	j	0.2878678	1	-35	-30	5	SE	45	(150, 150)	0.28	0.28	0.75
20	19	TRUE	j	j	0.4334497	1	-35	-30	5	SE	45	(150, 150)	0.28	0.28	0.75
20	19	TRUE	j	j	0.3198252	1	-35	-30	5	SE	45	(150, 150)	0.28	0.28	0.75
20	19	TRUE	f	j	0.1149074	0	-35	-36	-1	NW	45	(150, 150)	0.28	0.28	0.75
20	19	TRUE	f	f	0.1273602	1	-35	-40	-5	SE	45	(150, 150)	0.28	0.28	0.75
20	19	TRUE	f	f	0.1168431	1	-35	-40	-5	SE	45	(150, 150)	0.28	0.28	0.75
20	19	TRUE	f	f	0.1804665	1	-35	-40	-5	NW	45	(150, 150)	0.28	0.28	0.75
20	19	TRUE	j	j	0.1871864	1	-35	-30	5	SE	45	(150, 150)	0.28	0.28	0.75
20	19	TRUE	j	j	0.3997191	1	-35	-34	1	NW	45	(150, 150)	0.28	0.28	0.75
20	19	TRUE	f	f	0.1864951	1	-35	-40	-5	SE	45	(150, 150)	0.28	0.28	0.75
20	19	TRUE	f	f	0.1972606	1	-35	-40	-5	NW	45	(150, 150)	0.28	0.28	0.75
20	19	TRUE	j	j	0.3045858	1	-35	-30	5	NW	45	(150, 150)	0.28	0.28	0.75
20	19	TRUE	j	j	0.0055315	1	-35	-30	5	SE	45	(150, 150)	0.28	0.28	0.75
20	19	TRUE	j	j	0.2008632	1	-35	-30	5	NW	45	(150, 150)	0.28	0.28	0.75
20	19	TRUE	f	j	1.0130633	0	-35	-36	-1	SE	45	(150, 150)	0.28	0.28	0.75
20	19	TRUE	j	f	0.2583635	0	-35	-30	5	SE	45	(150, 150)	0.28	0.28	0.75
20	19	TRUE	f	f	0.198779	1	-35	-40	-5	NW	45	(150, 150)	0.28	0.28	0.75
20	19	TRUE	j	j	0.3284699	1	-35	-34	1	SE	45	(150, 150)	0.28	0.28	0.75
20	19	TRUE	f	f	0.1062373	1	-35	-40	-5	SE	45	(150, 150)	0.28	0.28	0.75
20	19	TRUE	j	j	0.1977691	1	-35	-34	1	NW	45	(150, 150)	0.28	0.28	0.75
20	19	TRUE	f	f	0.1863936	1	-35	-36	-1	NW	45	(150, 150)	0.28	0.28	0.75
20	19	TRUE	f	f	0.2024925	1	-35	-36	-1	NW	45	(150, 150)	0.28	0.28	0.75
20	19	TRUE	j	j	0.0536361	1	-35	-30	5	SE	45	(150, 150)	0.28	0.28	0.75
20	19	TRUE	f	f	0.2240536	1	-35	-36	-1	SE	45	(150, 150)	0.28	0.28	0.75
20	19	TRUE	j	f	0.2928689	0	-35	-34	1	SE	45	(150, 150)	0.28	0.28	0.75
20	19	TRUE	f	f	0.1477131	1	-35	-40	-5	NW	45	(150, 150)	0.28	0.28	0.75
20	19	TRUE	j	j	0.1115545	1	-35	-34	1	NW	45	(150, 150)	0.28	0.28	0.75
20	19	TRUE	j	j	0.2806502	1	-35	-34	1	NW	45	(150, 150)	0.28	0.28	0.75
20	19	TRUE	j	f	0.4938741	0	-35	-34	1	SE	45	(150, 150)	0.28	0.28	0.75
20	19	TRUE	j	f	0.2877704	0	-35	-34	1	NW	45	(150, 150)	0.28	0.28	0.75
20	19	TRUE	j	j	0.3018122	1	-35	-34	1	NW	45	(150, 150)	0.28	0.28	0.75
20	19	TRUE	f	j	0.1353752	0	-35	-36	-1	NW	45	(150, 150)	0.28	0.28	0.75
20	19	TRUE	j	f	0.8469066	0	-35	-34	1	SE	45	(150, 150)	0.28	0.28	0.75
20	19	TRUE	j	j	0.1513778	1	-35	-34	1	SE	45	(150, 150)	0.28	0.28	0.75
20	19	TRUE	f	f	0.319243	1	-35	-40	-5	SE	45	(150, 150)	0.28	0.28	0.75
20	19	TRUE	f	j	0.3467996	0	-35	-40	-5	NW	45	(150, 150)	0.28	0.28	0.75
20	19	TRUE	f	j	0.8813735	0	-35	-36	-1	NW	45	(150, 150)	0.28	0.28	0.75
20	19	TRUE	j	j	0.3286391	1	-35	-30	5	SE	45	(150, 150)	0.28	0.28	0.75
20	19	TRUE	f	f	0.0673154	1	-35	-40	-5	NW	45	(150, 150)	0.28	0.28	0.75
20	19	TRUE	f	f	0.2460872	1	-35	-40	-5	NW	45	(150, 150)	0.28	0.28	0.75
20	19	TRUE	j	j	0.2765094	1	-35	-30	5	SE	45	(150, 150)	0.28	0.28	0.75
20	19	TRUE	j	j	0.191095	1	-35	-30	5	SE	45	(150, 150)	0.28	0.28	0.75
20	19	TRUE	j	j	0.127724	1	-35	-30	5	NW	45	(150, 150)	0.28	0.28	0.75
20	19	TRUE	j	j	0.0353064	1	-35	-30	5	SE	45	(150, 150)	0.28	0.28	0.75
20	19	TRUE	f	f	0.0731419	1	-35	-40	-5	NW	45	(150, 150)	0.28	0.28	0.75
20	19	TRUE	f	j	0.1977708	0	-35	-36	-1	NW	45	(150, 150)	0.28	0.28	0.75
20	19	TRUE	j	j	0.3299893	1	-35	-30	5	SE	45	(150, 150)	0.28	0.28	0.75
20	19	TRUE	f	f	0.0478969	1	-35	-36	-1	NW	45	(150, 150)	0.28	0.28	0.75
20	19	TRUE	f	f	0.1165095	1	-35	-40	-5	NW	45	(150, 150)	0.28	0.28	0.75
20	19	TRUE	f	f	0.1267236	1	-35	-40	-5	SE	45	(150, 150)	0.28	0.28	0.75
20	19	TRUE	j	j	0.1946297	1	-35	-34	1	NW	45	(150, 150)	0.28	0.28	0.75
20	19	TRUE	f	f	0.0347525	1	-35	-36	-1	SE	45	(150, 150)	0.28	0.28	0.75
20	19	TRUE	j	j	0.156955	1	-35	-30	5	SE	45	(150, 150)	0.28	0.28	0.75
20	19	TRUE	j	j	0.0902419	1	-35	-30	5	NW	45	(150, 150)	0.28	0.28	0.75
20	19	TRUE	f	j	0.2356853	0	-35	-36	-1	SE	45	(150, 150)	0.28	0.28	0.75
20	19	TRUE	f	f	0.3027362	1	-35	-36	-1	NW	45	(150, 150)	0.28	0.28	0.75
20	19	TRUE	j	j	0.020443	1	-35	-30	5	SE	45	(150, 150)	0.28	0.28	0.75
20	19	TRUE	f	j	0.1691039	0	-35	-36	-1	NW	45	(150, 150)	0.28	0.28	0.75
20	19	TRUE	j	f	0.3046307	0	-35	-34	1	SE	45	(150, 150)	0.28	0.28	0.75
20	19	TRUE	j	j	0.2363044	1	-35	-34	1	SE	45	(150, 150)	0.28	0.28	0.75
20	19	TRUE	j	j	0.3099906	1	-35	-30	5	SE	45	(150, 150)	0.28	0.28	0.75
20	19	TRUE	f	f	0.3229209	1	-35	-40	-5	NW	45	(150, 150)	0.28	0.28	0.75
20	19	TRUE	f	j	0.2915993	0	-35	-36	-1	SE	45	(150, 150)	0.28	0.28	0.75
20	19	TRUE	j	j	0.2384596	1	-35	-30	5	SE	45	(150, 150)	0.28	0.28	0.75
20	19	TRUE	j	j	0.0179598	1	-35	-34	1	NW	45	(150, 150)	0.28	0.28	0.75
20	19	TRUE	f	f	0.1959174	1	-35	-36	-1	SE	45	(150, 150)	0.28	0.28	0.75
20	19	TRUE	f	f	0.2782466	1	-35	-40	-5	NW	45	(150, 150)	0.28	0.28	0.75
20	19	TRUE	j	j	0.0441822	1	-35	-30	5	SE	45	(150, 150)	0.28	0.28	0.75
20	19	TRUE	f	f	0.1741003	1	-35	-40	-5	SE	45	(150, 150)	0.28	0.28	0.75
20	19	TRUE	j	j	0.2512012	1	-35	-30	5	SE	45	(150, 150)	0.28	0.28	0.75
20	19	TRUE	j	f	0.0730136	0	-35	-34	1	SE	45	(150, 150)	0.28	0.28	0.75
20	19	TRUE	j	j	0.0316732	1	-35	-34	1	NW	45	(150, 150)	0.28	0.28	0.75
20	19	TRUE	f	f	0.3065907	1	-35	-40	-5	SE	45	(150, 150)	0.28	0.28	0.75
20	19	TRUE	j	j	0.3061554	1	-35	-30	5	NW	45	(150, 150)	0.28	0.28	0.75
20	19	TRUE	f	f	0.1327907	1	-35	-36	-1	SE	45	(150, 150)	0.28	0.28	0.75
20	19	TRUE	f	j	0.3046848	0	-35	-36	-1	SE	45	(150, 150)	0.28	0.28	0.75
20	19	TRUE	j	j	0.235903	1	-35	-34	1	SE	45	(150, 150)	0.28	0.28	0.75
20	19	TRUE	f	j	0.2529358	0	-35	-36	-1	NW	45	(150, 150)	0.28	0.28	0.75
20	19	TRUE	f	j	0.5622035	0	-35	-36	-1	SE	45	(150, 150)	0.28	0.28	0.75
20	19	TRUE	j	j	0.4469193	1	-35	-30	5	NW	45	(150, 150)	0.28	0.28	0.75
20	19	TRUE	j	f	0.4771477	0	-35	-34	1	SE	45	(150, 150)	0.28	0.28	0.75
20	19	TRUE	f	f	0.249826	1	-35	-36	-1	SE	45	(150, 150)	0.28	0.28	0.75
20	19	TRUE	j	j	0.0523295	1	-35	-30	5	SE	45	(150, 150)	0.28	0.28	0.75
20	19	TRUE	j	j	0.3726842	1	-35	-30	5	SE	45	(150, 150)	0.28	0.28	0.75
20	19	TRUE	j	j	0.250078	1	-35	-30	5	SE	45	(150, 150)	0.28	0.28	0.75
20	19	TRUE	j	j	0.3670096	1	-35	-34	1	NW	45	(150, 150)	0.28	0.28	0.75
20	19	TRUE	f	j	0.1052289	0	-35	-36	-1	SE	45	(150, 150)	0.28	0.28	0.75
20	19	TRUE	f	j	0.0738535	0	-35	-36	-1	SE	45	(150, 150)	0.28	0.28	0.75
20	19	TRUE	f	j	0.2672248	0	-35	-36	-1	SE	45	(150, 150)	0.28	0.28	0.75
20	19	TRUE	f	f	0.0980863	1	-35	-40	-5	NW	45	(150, 150)	0.28	0.28	0.75
20	19	TRUE	f	j	0.2651745	0	-35	-36	-1	NW	45	(150, 150)	0.28	0.28	0.75
20	19	TRUE	f	f	0.1749662	1	-35	-40	-5	SE	45	(150, 150)	0.28	0.28	0.75
20	19	TRUE	j	j	0.2876976	1	-35	-30	5	NW	45	(150, 150)	0.28	0.28	0.75
20	19	TRUE	j	j	0.4134005	1	-35	-34	1	SE	45	(150, 150)	0.28	0.28	0.75
20	19	TRUE	j	j	0.2431525	1	-35	-34	1	NW	45	(150, 150)	0.28	0.28	0.75
20	19	TRUE	j	j	0.2085702	1	-35	-30	5	SE	45	(150, 150)	0.28	0.28	0.75
20	19	TRUE	f	f	0.2866427	1	-35	-40	-5	NW	45	(150, 150)	0.28	0.28	0.75
20	19	TRUE	f	f	0.8673424	1	-35	-36	-1	NW	45	(150, 150)	0.28	0.28	0.75
20	19	TRUE	j	j	0.1560362	1	-35	-30	5	SE	45	(150, 150)	0.28	0.28	0.75
20	19	TRUE	j	j	0.399474	1	-35	-30	5	NW	45	(150, 150)	0.28	0.28	0.75
20	19	TRUE	f	j	0.3646005	0	-35	-36	-1	NW	45	(150, 150)	0.28	0.28	0.75
20	19	TRUE	j	j	0.0251125	1	-35	-34	1	SE	45	(150, 150)	0.28	0.28	0.75
20	19	TRUE	j	j	0.2954327	1	-35	-34	1	NW	45	(150, 150)	0.28	0.28	0.75
20	19	TRUE	f	f	0.1508873	1	-35	-36	-1	NW	45	(150, 150)	0.28	0.28	0.75
20	19	TRUE	f	f	0.2320125	1	-35	-40	-5	NW	45	(150, 150)	0.28	0.28	0.75
20	19	TRUE	f	f	0.0228444	1	-35	-40	-5	NW	45	(150, 150)	0.28	0.28	0.75
20	19	TRUE	j	j	0.2538407	1	-35	-34	1	NW	45	(150, 150)	0.28	0.28	0.75
20	19	TRUE	j	j	0.1578148	1	-35	-30	5	NW	45	(150, 150)	0.28	0.28	0.75
20	19	TRUE	f	f	0.0731219	1	-35	-40	-5	NW	45	(150, 150)	0.28	0.28	0.75
20	19	TRUE	f	f	0.2179666	1	-35	-40	-5	NW	45	(150, 150)	0.28	0.28	0.75
20	19	TRUE	f	f	0.1492157	1	-35	-40	-5	NW	45	(150, 150)	0.28	0.28	0.75
20	19	TRUE	f	f	0.1673419	1	-35	-40	-5	SE	45	(150, 150)	0.28	0.28	0.75
20	19	TRUE	j	j	0.2080675	1	-35	-30	5	NW	45	(150, 150)	0.28	0.28	0.75
20	19	TRUE	f	f	0.0495265	1	-35	-40	-5	SE	45	(150, 150)	0.28	0.28	0.75
20	19	TRUE	f	j	0.5893373	0	-35	-40	-5	NW	45	(150, 150)	0.28	0.28	0.75
20	19	TRUE	f	f	0.198241	1	-35	-40	-5	SE	45	(150, 150)	0.28	0.28	0.75
20	19	TRUE	j	j	0.2986893	1	-35	-30	5	NW	45	(150, 150)	0.28	0.28	0.75
20	19	TRUE	j	j	0.1078078	1	-35	-34	1	NW	45	(150, 150)	0.28	0.28	0.75
20	19	TRUE	f	f	0.0047599	1	-35	-40	-5	NW	45	(150, 150)	0.28	0.28	0.75
20	19	TRUE	j	j	0.0965003	1	-35	-34	1	SE	45	(150, 150)	0.28	0.28	0.75
20	19	TRUE	j	j	0.048227	1	-35	-34	1	NW	45	(150, 150)	0.28	0.28	0.75
20	19	TRUE	f	f	0.2922752	1	-35	-40	-5	SE	45	(150, 150)	0.28	0.28	0.75
20	19	TRUE	j	j	0.4099243	1	-35	-34	1	NW	45	(150, 150)	0.28	0.28	0.75
20	19	TRUE	f	j	0.0428605	0	-35	-36	-1	NW	45	(150, 150)	0.28	0.28	0.75
20	19	TRUE	j	f	0.3415765	0	-35	-30	5	SE	45	(150, 150)	0.28	0.28	0.75
20	19	TRUE	f	f	0.1690051	1	-35	-40	-5	SE	45	(150, 150)	0.28	0.28	0.75
20	19	TRUE	f	f	0.3296495	1	-35	-36	-1	SE	45	(150, 150)	0.28	0.28	0.75
20	19	TRUE	f	f	0.3187967	1	-35	-40	-5	SE	45	(150, 150)	0.28	0.28	0.75
20	19	TRUE	f	f	0.3389507	1	-35	-40	-5	SE	45	(150, 150)	0.28	0.28	0.75
20	19	TRUE	j	j	0.0886212	1	-35	-30	5	NW	45	(150, 150)	0.28	0.28	0.75
20	19	TRUE	j	j	0.2058494	1	-35	-30	5	NW	45	(150, 150)	0.28	0.28	0.75
20	19	TRUE	f	f	0.1324233	1	-35	-36	-1	NW	45	(150, 150)	0.28	0.28	0.75
20	19	TRUE	j	j	0.1293531	1	-35	-30	5	NW	45	(150, 150)	0.28	0.28	0.75
20	19	TRUE	f	f	0.7420014	1	-35	-40	-5	SE	45	(150, 150)	0.28	0.28	0.75
20	19	TRUE	j	j	1.0781203	1	-35	-34	1	SE	45	(150, 150)	0.28	0.28	0.75
20	19	TRUE	j	j	0.4625682	1	-35	-34	1	SE	45	(150, 150)	0.28	0.28	0.75
20	19	TRUE	f	f	0.2030552	1	-35	-36	-1	NW	45	(150, 150)	0.28	0.28	0.75
20	19	TRUE	f	f	0.1502102	1	-35	-40	-5	SE	45	(150, 150)	0.28	0.28	0.75
20	19	TRUE	f	f	0.33303	1	-35	-40	-5	NW	45	(150, 150)	0.28	0.28	0.75
20	19	TRUE	f	f	0.2856968	1	-35	-36	-1	NW	45	(150, 150)	0.28	0.28	0.75
20	19	TRUE	j	f	0.2961477	0	-35	-34	1	SE	45	(150, 150)	0.28	0.28	0.75
20	19	TRUE	j	j	0.0140281	1	-35	-34	1	SE	45	(150, 150)	0.28	0.28	0.75
20	19	TRUE	j	f	0.2044899	0	-35	-34	1	SE	45	(150, 150)	0.28	0.28	0.75
20	19	TRUE	f	f	0.1527635	1	-35	-40	-5	SE	45	(150, 150)	0.28	0.28	0.75
20	19	TRUE	f	f	0.4507917	1	-35	-40	-5	SE	45	(150, 150)	0.28	0.28	0.75
20	19	TRUE	j	j	0.2321211	1	-35	-34	1	NW	45	(150, 150)	0.28	0.28	0.75
20	19	TRUE	j	j	0.2472194	1	-35	-34	1	SE	45	(150, 150)	0.28	0.28	0.75
20	19	TRUE	j	j	0.2433498	1	-35	-30	5	NW	45	(150, 150)	0.28	0.28	0.75
20	19	TRUE	j	j	0.1772006	1	-35	-30	5	SE	45	(150, 150)	0.28	0.28	0.75
20	19	TRUE	j	j	0.1773122	1	-35	-30	5	SE	45	(150, 150)	0.28	0.28	0.75
20	19	TRUE	f	f	0.1339647	1	-35	-36	-1	NW	45	(150, 150)	0.28	0.28	0.75
20	19	TRUE	j	f	0.3440632	0	-35	-30	5	NW	45	(150, 150)	0.28	0.28	0.75
20	19	TRUE	j	j	0.3730569	1	-35	-30	5	NW	45	(150, 150)	0.28	0.28	0.75
20	19	TRUE	f	f	0.0328955	1	-35	-36	-1	NW	45	(150, 150)	0.28	0.28	0.75
20	19	TRUE	j	j	0.1291155	1	-35	-34	1	NW	45	(150, 150)	0.28	0.28	0.75
20	19	TRUE	f	j	0.2681533	0	-35	-36	-1	NW	45	(150, 150)	0.28	0.28	0.75
20	19	TRUE	j	j	0.1858212	1	-35	-30	5	NW	45	(150, 150)	0.28	0.28	0.75
20	19	TRUE	f	f	1.7160595	1	-35	-40	-5	SE	45	(150, 150)	0.28	0.28	0.75
20	19	TRUE	j	j	0.3102351	1	-35	-30	5	SE	45	(150, 150)	0.28	0.28	0.75
20	19	TRUE	j	j	0.2642033	1	-35	-30	5	NW	45	(150, 150)	0.28	0.28	0.75
20	19	TRUE	j	f	0.1019299	0	-35	-34	1	SE	45	(150, 150)	0.28	0.28	0.75
20	19	TRUE	f	f	0.3623772	1	-35	-36	-1	SE	45	(150, 150)	0.28	0.28	0.75
20	19	TRUE	j	f	0.0219186	0	-35	-34	1	NW	45	(150, 150)	0.28	0.28	0.75
20	19	TRUE	f	f	0.4005532	1	-35	-40	-5	NW	45	(150, 150)	0.28	0.28	0.75
20	19	TRUE	f	f	0.7503355	1	-35	-36	-1	SE	45	(150, 150)	0.28	0.28	0.75
20	19	TRUE	j	j	0.1177728	1	-35	-34	1	SE	45	(150, 150)	0.28	0.28	0.75
20	19	TRUE	f	f	0.2753756	1	-35	-40	-5	NW	45	(150, 150)	0.28	0.28	0.75
20	19	TRUE	j	j	0.111866	1	-35	-34	1	NW	45	(150, 150)	0.28	0.28	0.75
20	19	TRUE	j	j	0.2494697	1	-35	-34	1	NW	45	(150, 150)	0.28	0.28	0.75
20	19	TRUE	f	f	0.2648101	1	-35	-36	-1	NW	45	(150, 150)	0.28	0.28	0.75
20	19	TRUE	j	f	0.3363297	0	-35	-34	1	SE	45	(150, 150)	0.28	0.28	0.75
20	19	TRUE	f	f	0.1948905	1	-35	-40	-5	SE	45	(150, 150)	0.28	0.28	0.75
20	19	TRUE	j	j	0.1543781	1	-35	-30	5	SE	45	(150, 150)	0.28	0.28	0.75
20	19	TRUE	j	j	0.3132341	1	-35	-34	1	NW	45	(150, 150)	0.28	0.28	0.75
20	19	TRUE	j	j	0.0928525	1	-35	-30	5	SE	45	(150, 150)	0.28	0.28	0.75
20	19	TRUE	f	f	0.2011121	1	-35	-36	-1	SE	45	(150, 150)	0.28	0.28	0.75
20	19	TRUE	j	j	0.2797006	1	-35	-34	1	NW	45	(150, 150)	0.28	0.28	0.75
20	19	TRUE	j	j	0.1351022	1	-35	-30	5	NW	45	(150, 150)	0.28	0.28	0.75
