# Supplementary material for: The curriculum effect in visual learning: The role of readout dimensionality
Source: PLoS Comput Biol. 2026 Jul 24;22(7):e1014553. doi: 10.1371/journal.pcbi.1014553 (PMC13432104; doi:10.1371/journal.pcbi.1014553)
Supplement: S1 Data — (ZIP) [file pcbi.1014553.s009.zip › Data_Final_for_Repository/Shuffled_subjects/Additional_15/Subject020/20250709_Subject020_SHUFFLED_Day_1.csv]

Participant ID	Age	Train	Correct Response	Response	Response time (s)	Correct	Reference Angle (deg)	Orientation (deg)	Angle Separation (deg)	Corner	Viewing Distance (cm)	Stimulus Size (px)	Fixation Time	Probe Time	Cue Time
20	19	TRUE	f	j	0.6951584	0	-35	-36	-1	NW	45	(150, 150)	0.28	0.28	0.75
20	19	TRUE	f	j	0.0242683	0	-35	-40	-5	SE	45	(150, 150)	0.28	0.28	0.75
20	19	TRUE	j	f	0.4213259	0	-35	-30	5	SE	45	(150, 150)	0.28	0.28	0.75
20	19	TRUE	f	f	0.5752479	1	-35	-40	-5	NW	45	(150, 150)	0.28	0.28	0.75
20	19	TRUE	f	j	0.1641855	0	-35	-36	-1	SE	45	(150, 150)	0.28	0.28	0.75
20	19	TRUE	j	f	10.000192	0	-35	-30	5	NW	45	(150, 150)	0.28	0.28	0.75
20	19	TRUE	f	f	1.9218146	1	-35	-40	-5	SE	45	(150, 150)	0.28	0.28	0.75
20	19	TRUE	f	f	1.1036728	1	-35	-36	-1	SE	45	(150, 150)	0.28	0.28	0.75
20	19	TRUE	j	j	1.1657042	1	-35	-34	1	NW	45	(150, 150)	0.28	0.28	0.75
20	19	TRUE	f	j	0.8187607	0	-35	-36	-1	SE	45	(150, 150)	0.28	0.28	0.75
20	19	TRUE	f	j	0.6038789	0	-35	-40	-5	SE	45	(150, 150)	0.28	0.28	0.75
20	19	TRUE	j	f	0.3315254	0	-35	-30	5	SE	45	(150, 150)	0.28	0.28	0.75
20	19	TRUE	j	j	0.0013681	1	-35	-34	1	SE	45	(150, 150)	0.28	0.28	0.75
20	19	TRUE	j	j	1.6310061	1	-35	-30	5	NW	45	(150, 150)	0.28	0.28	0.75
20	19	TRUE	f	f	0.4220972	1	-35	-36	-1	NW	45	(150, 150)	0.28	0.28	0.75
20	19	TRUE	j	f	0.3518655	0	-35	-34	1	NW	45	(150, 150)	0.28	0.28	0.75
20	19	TRUE	j	j	1.1951795	1	-35	-34	1	SE	45	(150, 150)	0.28	0.28	0.75
20	19	TRUE	j	f	1.7335449	0	-35	-34	1	SE	45	(150, 150)	0.28	0.28	0.75
20	19	TRUE	f	f	0.8127537	1	-35	-40	-5	SE	45	(150, 150)	0.28	0.28	0.75
20	19	TRUE	j	j	0.1634074	1	-35	-30	5	SE	45	(150, 150)	0.28	0.28	0.75
20	19	TRUE	j	j	0.3482779	1	-35	-30	5	NW	45	(150, 150)	0.28	0.28	0.75
20	19	TRUE	f	f	0.1896335	1	-35	-40	-5	SE	45	(150, 150)	0.28	0.28	0.75
20	19	TRUE	f	f	0.4466454	1	-35	-36	-1	NW	45	(150, 150)	0.28	0.28	0.75
20	19	TRUE	j	j	0.1803667	1	-35	-34	1	NW	45	(150, 150)	0.28	0.28	0.75
20	19	TRUE	j	j	0.0169217	1	-35	-34	1	NW	45	(150, 150)	0.28	0.28	0.75
20	19	TRUE	j	j	0.2172905	1	-35	-30	5	NW	45	(150, 150)	0.28	0.28	0.75
20	19	TRUE	f	j	0.2758653	0	-35	-40	-5	NW	45	(150, 150)	0.28	0.28	0.75
20	19	TRUE	f	j	1.3226421	0	-35	-36	-1	NW	45	(150, 150)	0.28	0.28	0.75
20	19	TRUE	f	j	0.3320089	0	-35	-36	-1	NW	45	(150, 150)	0.28	0.28	0.75
20	19	TRUE	j	j	1.113836	1	-35	-34	1	NW	45	(150, 150)	0.28	0.28	0.75
20	19	TRUE	j	j	0.3593018	1	-35	-30	5	NW	45	(150, 150)	0.28	0.28	0.75
20	19	TRUE	f	f	0.0509511	1	-35	-36	-1	NW	45	(150, 150)	0.28	0.28	0.75
20	19	TRUE	f	j	0.1326767	0	-35	-36	-1	NW	45	(150, 150)	0.28	0.28	0.75
20	19	TRUE	f	f	0.7743584	1	-35	-36	-1	SE	45	(150, 150)	0.28	0.28	0.75
20	19	TRUE	j	j	0.6259582	1	-35	-34	1	SE	45	(150, 150)	0.28	0.28	0.75
20	19	TRUE	f	j	0.7246776	0	-35	-36	-1	SE	45	(150, 150)	0.28	0.28	0.75
20	19	TRUE	f	f	0.6684588	1	-35	-36	-1	SE	45	(150, 150)	0.28	0.28	0.75
20	19	TRUE	j	j	0.4703249	1	-35	-30	5	NW	45	(150, 150)	0.28	0.28	0.75
20	19	TRUE	f	j	0.3947046	0	-35	-36	-1	NW	45	(150, 150)	0.28	0.28	0.75
20	19	TRUE	f	f	0.7723179	1	-35	-40	-5	SE	45	(150, 150)	0.28	0.28	0.75
20	19	TRUE	f	j	1.5642649	0	-35	-36	-1	NW	45	(150, 150)	0.28	0.28	0.75
20	19	TRUE	j	f	0.4063276	0	-35	-34	1	SE	45	(150, 150)	0.28	0.28	0.75
20	19	TRUE	f	j	0.1050025	0	-35	-40	-5	SE	45	(150, 150)	0.28	0.28	0.75
20	19	TRUE	f	j	0.3307136	0	-35	-36	-1	NW	45	(150, 150)	0.28	0.28	0.75
20	19	TRUE	j	f	0.4368634	0	-35	-34	1	SE	45	(150, 150)	0.28	0.28	0.75
20	19	TRUE	f	j	0.7062934	0	-35	-40	-5	SE	45	(150, 150)	0.28	0.28	0.75
20	19	TRUE	j	j	0.4110738	1	-35	-34	1	SE	45	(150, 150)	0.28	0.28	0.75
20	19	TRUE	j	f	0.436582	0	-35	-34	1	NW	45	(150, 150)	0.28	0.28	0.75
20	19	TRUE	f	f	0.3254696	1	-35	-36	-1	SE	45	(150, 150)	0.28	0.28	0.75
20	19	TRUE	j	j	0.2086423	1	-35	-30	5	NW	45	(150, 150)	0.28	0.28	0.75
20	19	TRUE	f	f	0.047484	1	-35	-40	-5	NW	45	(150, 150)	0.28	0.28	0.75
20	19	TRUE	j	j	0.5744083	1	-35	-34	1	SE	45	(150, 150)	0.28	0.28	0.75
20	19	TRUE	f	f	0.1008873	1	-35	-40	-5	NW	45	(150, 150)	0.28	0.28	0.75
20	19	TRUE	j	j	0.1049963	1	-35	-30	5	NW	45	(150, 150)	0.28	0.28	0.75
20	19	TRUE	j	j	0.2423909	1	-35	-30	5	NW	45	(150, 150)	0.28	0.28	0.75
20	19	TRUE	j	f	0.0615491	0	-35	-30	5	SE	45	(150, 150)	0.28	0.28	0.75
20	19	TRUE	j	f	0.7122229	0	-35	-30	5	SE	45	(150, 150)	0.28	0.28	0.75
20	19	TRUE	f	f	0.2610878	1	-35	-40	-5	SE	45	(150, 150)	0.28	0.28	0.75
20	19	TRUE	f	f	0.8912832	1	-35	-40	-5	SE	45	(150, 150)	0.28	0.28	0.75
20	19	TRUE	j	j	0.2455386	1	-35	-30	5	SE	45	(150, 150)	0.28	0.28	0.75
20	19	TRUE	j	j	0.5689564	1	-35	-30	5	NW	45	(150, 150)	0.28	0.28	0.75
20	19	TRUE	f	f	0.2964754	1	-35	-40	-5	SE	45	(150, 150)	0.28	0.28	0.75
20	19	TRUE	j	j	0.0817554	1	-35	-34	1	NW	45	(150, 150)	0.28	0.28	0.75
20	19	TRUE	j	f	0.397074	0	-35	-30	5	SE	45	(150, 150)	0.28	0.28	0.75
20	19	TRUE	j	f	0.6404304	0	-35	-30	5	NW	45	(150, 150)	0.28	0.28	0.75
20	19	TRUE	f	j	0.1670983	0	-35	-36	-1	NW	45	(150, 150)	0.28	0.28	0.75
20	19	TRUE	f	j	0.2028604	0	-35	-36	-1	NW	45	(150, 150)	0.28	0.28	0.75
20	19	TRUE	j	j	0.04597	1	-35	-30	5	SE	45	(150, 150)	0.28	0.28	0.75
20	19	TRUE	f	f	1.4884438	1	-35	-36	-1	SE	45	(150, 150)	0.28	0.28	0.75
20	19	TRUE	j	f	0.1510837	0	-35	-30	5	NW	45	(150, 150)	0.28	0.28	0.75
20	19	TRUE	f	f	0.3710094	1	-35	-40	-5	NW	45	(150, 150)	0.28	0.28	0.75
20	19	TRUE	j	j	1.0380222	1	-35	-30	5	SE	45	(150, 150)	0.28	0.28	0.75
20	19	TRUE	j	f	1.5794946	0	-35	-34	1	NW	45	(150, 150)	0.28	0.28	0.75
20	19	TRUE	j	j	0.0385302	1	-35	-30	5	NW	45	(150, 150)	0.28	0.28	0.75
20	19	TRUE	f	f	0.5164943	1	-35	-36	-1	SE	45	(150, 150)	0.28	0.28	0.75
20	19	TRUE	f	f	1.1265978	1	-35	-36	-1	NW	45	(150, 150)	0.28	0.28	0.75
20	19	TRUE	j	f	0.7397568	0	-35	-34	1	NW	45	(150, 150)	0.28	0.28	0.75
20	19	TRUE	f	j	1.8174349	0	-35	-36	-1	NW	45	(150, 150)	0.28	0.28	0.75
20	19	TRUE	f	f	0.2881757	1	-35	-36	-1	SE	45	(150, 150)	0.28	0.28	0.75
20	19	TRUE	f	f	0.2840995	1	-35	-40	-5	NW	45	(150, 150)	0.28	0.28	0.75
20	19	TRUE	f	f	0.5267212	1	-35	-36	-1	SE	45	(150, 150)	0.28	0.28	0.75
20	19	TRUE	f	f	0.0652358	1	-35	-36	-1	SE	45	(150, 150)	0.28	0.28	0.75
20	19	TRUE	f	j	0.1110181	0	-35	-36	-1	SE	45	(150, 150)	0.28	0.28	0.75
20	19	TRUE	j	j	0.209056	1	-35	-34	1	SE	45	(150, 150)	0.28	0.28	0.75
20	19	TRUE	j	j	0.4168346	1	-35	-30	5	NW	45	(150, 150)	0.28	0.28	0.75
20	19	TRUE	j	j	0.3097208	1	-35	-30	5	NW	45	(150, 150)	0.28	0.28	0.75
20	19	TRUE	j	f	0.3829073	0	-35	-34	1	SE	45	(150, 150)	0.28	0.28	0.75
20	19	TRUE	f	j	0.2806248	0	-35	-36	-1	SE	45	(150, 150)	0.28	0.28	0.75
20	19	TRUE	f	f	0.3023871	1	-35	-36	-1	SE	45	(150, 150)	0.28	0.28	0.75
20	19	TRUE	j	j	0.3690859	1	-35	-34	1	NW	45	(150, 150)	0.28	0.28	0.75
20	19	TRUE	f	j	0.0589172	0	-35	-40	-5	NW	45	(150, 150)	0.28	0.28	0.75
20	19	TRUE	j	j	0.2424527	1	-35	-30	5	SE	45	(150, 150)	0.28	0.28	0.75
20	19	TRUE	f	j	1.3626434	0	-35	-40	-5	SE	45	(150, 150)	0.28	0.28	0.75
20	19	TRUE	j	j	0.4121689	1	-35	-30	5	NW	45	(150, 150)	0.28	0.28	0.75
20	19	TRUE	j	j	0.4310816	1	-35	-34	1	SE	45	(150, 150)	0.28	0.28	0.75
20	19	TRUE	f	f	0.3418181	1	-35	-40	-5	SE	45	(150, 150)	0.28	0.28	0.75
20	19	TRUE	j	f	1.0792766	0	-35	-34	1	NW	45	(150, 150)	0.28	0.28	0.75
20	19	TRUE	j	f	0.3666001	0	-35	-34	1	SE	45	(150, 150)	0.28	0.28	0.75
20	19	TRUE	j	j	0.4510102	1	-35	-30	5	NW	45	(150, 150)	0.28	0.28	0.75
20	19	TRUE	j	f	0.4810989	0	-35	-30	5	NW	45	(150, 150)	0.28	0.28	0.75
20	19	TRUE	j	j	0.0110322	1	-35	-34	1	NW	45	(150, 150)	0.28	0.28	0.75
20	19	TRUE	f	j	0.0834437	0	-35	-36	-1	NW	45	(150, 150)	0.28	0.28	0.75
20	19	TRUE	j	j	1.1635891	1	-35	-34	1	SE	45	(150, 150)	0.28	0.28	0.75
20	19	TRUE	f	f	0.3136979	1	-35	-36	-1	SE	45	(150, 150)	0.28	0.28	0.75
20	19	TRUE	f	f	0.9065444	1	-35	-36	-1	NW	45	(150, 150)	0.28	0.28	0.75
20	19	TRUE	j	j	0.4325398	1	-35	-30	5	NW	45	(150, 150)	0.28	0.28	0.75
20	19	TRUE	j	j	0.4098725	1	-35	-30	5	NW	45	(150, 150)	0.28	0.28	0.75
20	19	TRUE	f	f	0.1648375	1	-35	-36	-1	SE	45	(150, 150)	0.28	0.28	0.75
20	19	TRUE	f	j	0.5214823	0	-35	-36	-1	SE	45	(150, 150)	0.28	0.28	0.75
20	19	TRUE	j	f	0.3787799	0	-35	-34	1	NW	45	(150, 150)	0.28	0.28	0.75
20	19	TRUE	j	f	0.8902293	0	-35	-34	1	SE	45	(150, 150)	0.28	0.28	0.75
20	19	TRUE	f	f	0.095063	1	-35	-36	-1	NW	45	(150, 150)	0.28	0.28	0.75
20	19	TRUE	f	f	0.9201974	1	-35	-36	-1	SE	45	(150, 150)	0.28	0.28	0.75
20	19	TRUE	f	f	0.2173292	1	-35	-36	-1	SE	45	(150, 150)	0.28	0.28	0.75
20	19	TRUE	f	f	0.6323353	1	-35	-40	-5	SE	45	(150, 150)	0.28	0.28	0.75
20	19	TRUE	j	j	0.1671463	1	-35	-30	5	SE	45	(150, 150)	0.28	0.28	0.75
20	19	TRUE	j	f	1.6093229	0	-35	-34	1	SE	45	(150, 150)	0.28	0.28	0.75
20	19	TRUE	j	f	0.5972909	0	-35	-34	1	SE	45	(150, 150)	0.28	0.28	0.75
20	19	TRUE	f	f	0.3186455	1	-35	-40	-5	SE	45	(150, 150)	0.28	0.28	0.75
20	19	TRUE	f	f	0.1444484	1	-35	-36	-1	SE	45	(150, 150)	0.28	0.28	0.75
20	19	TRUE	j	f	0.5240864	0	-35	-30	5	SE	45	(150, 150)	0.28	0.28	0.75
20	19	TRUE	j	j	0.0398054	1	-35	-30	5	NW	45	(150, 150)	0.28	0.28	0.75
20	19	TRUE	f	j	0.1933015	0	-35	-36	-1	NW	45	(150, 150)	0.28	0.28	0.75
20	19	TRUE	f	j	0.0644566	0	-35	-36	-1	NW	45	(150, 150)	0.28	0.28	0.75
20	19	TRUE	f	f	0.3841007	1	-35	-40	-5	NW	45	(150, 150)	0.28	0.28	0.75
20	19	TRUE	f	j	0.8570549	0	-35	-36	-1	SE	45	(150, 150)	0.28	0.28	0.75
20	19	TRUE	j	j	0.314691	1	-35	-34	1	NW	45	(150, 150)	0.28	0.28	0.75
20	19	TRUE	j	j	1.6851748	1	-35	-34	1	NW	45	(150, 150)	0.28	0.28	0.75
20	19	TRUE	f	f	0.712921	1	-35	-40	-5	NW	45	(150, 150)	0.28	0.28	0.75
20	19	TRUE	j	j	0.4263182	1	-35	-30	5	SE	45	(150, 150)	0.28	0.28	0.75
20	19	TRUE	f	j	1.2262606	0	-35	-40	-5	NW	45	(150, 150)	0.28	0.28	0.75
20	19	TRUE	f	f	0.3413992	1	-35	-36	-1	SE	45	(150, 150)	0.28	0.28	0.75
20	19	TRUE	f	j	0.3092251	0	-35	-40	-5	NW	45	(150, 150)	0.28	0.28	0.75
20	19	TRUE	j	j	0.6798481	1	-35	-30	5	NW	45	(150, 150)	0.28	0.28	0.75
20	19	TRUE	f	f	0.3861873	1	-35	-40	-5	SE	45	(150, 150)	0.28	0.28	0.75
20	19	TRUE	f	f	0.2808239	1	-35	-40	-5	NW	45	(150, 150)	0.28	0.28	0.75
20	19	TRUE	f	f	0.39414	1	-35	-36	-1	NW	45	(150, 150)	0.28	0.28	0.75
20	19	TRUE	j	j	0.2153629	1	-35	-30	5	NW	45	(150, 150)	0.28	0.28	0.75
20	19	TRUE	j	j	0.2197143	1	-35	-34	1	SE	45	(150, 150)	0.28	0.28	0.75
20	19	TRUE	j	j	0.2708021	1	-35	-30	5	NW	45	(150, 150)	0.28	0.28	0.75
20	19	TRUE	f	f	0.2895648	1	-35	-40	-5	NW	45	(150, 150)	0.28	0.28	0.75
20	19	TRUE	j	f	0.0971133	0	-35	-30	5	NW	45	(150, 150)	0.28	0.28	0.75
20	19	TRUE	f	f	0.0381975	1	-35	-36	-1	NW	45	(150, 150)	0.28	0.28	0.75
20	19	TRUE	j	j	0.3819359	1	-35	-34	1	NW	45	(150, 150)	0.28	0.28	0.75
20	19	TRUE	f	j	0.0421145	0	-35	-36	-1	NW	45	(150, 150)	0.28	0.28	0.75
20	19	TRUE	f	f	0.567641	1	-35	-40	-5	SE	45	(150, 150)	0.28	0.28	0.75
20	19	TRUE	f	f	0.421591	1	-35	-36	-1	NW	45	(150, 150)	0.28	0.28	0.75
20	19	TRUE	f	f	0.0340572	1	-35	-40	-5	NW	45	(150, 150)	0.28	0.28	0.75
20	19	TRUE	j	j	0.1437079	1	-35	-30	5	SE	45	(150, 150)	0.28	0.28	0.75
20	19	TRUE	j	j	0.14456	1	-35	-30	5	NW	45	(150, 150)	0.28	0.28	0.75
20	19	TRUE	j	j	0.5069749	1	-35	-34	1	SE	45	(150, 150)	0.28	0.28	0.75
20	19	TRUE	f	j	0.2733402	0	-35	-36	-1	SE	45	(150, 150)	0.28	0.28	0.75
20	19	TRUE	f	f	0.3910612	1	-35	-40	-5	SE	45	(150, 150)	0.28	0.28	0.75
20	19	TRUE	f	j	0.3505629	0	-35	-36	-1	NW	45	(150, 150)	0.28	0.28	0.75
20	19	TRUE	j	f	0.3387368	0	-35	-34	1	NW	45	(150, 150)	0.28	0.28	0.75
20	19	TRUE	f	f	0.5925682	1	-35	-36	-1	SE	45	(150, 150)	0.28	0.28	0.75
20	19	TRUE	f	j	0.0856877	0	-35	-40	-5	NW	45	(150, 150)	0.28	0.28	0.75
20	19	TRUE	f	j	0.106505	0	-35	-36	-1	NW	45	(150, 150)	0.28	0.28	0.75
20	19	TRUE	f	f	0.0442238	1	-35	-36	-1	NW	45	(150, 150)	0.28	0.28	0.75
20	19	TRUE	j	j	0.2483552	1	-35	-30	5	SE	45	(150, 150)	0.28	0.28	0.75
20	19	TRUE	j	f	0.0967023	0	-35	-30	5	SE	45	(150, 150)	0.28	0.28	0.75
20	19	TRUE	j	j	0.0540257	1	-35	-30	5	NW	45	(150, 150)	0.28	0.28	0.75
20	19	TRUE	j	j	0.9131898	1	-35	-30	5	SE	45	(150, 150)	0.28	0.28	0.75
20	19	TRUE	f	f	0.1019709	1	-35	-40	-5	SE	45	(150, 150)	0.28	0.28	0.75
20	19	TRUE	f	f	0.2202062	1	-35	-36	-1	SE	45	(150, 150)	0.28	0.28	0.75
20	19	TRUE	f	f	0.3986526	1	-35	-40	-5	NW	45	(150, 150)	0.28	0.28	0.75
20	19	TRUE	j	j	0.1373055	1	-35	-30	5	NW	45	(150, 150)	0.28	0.28	0.75
20	19	TRUE	j	j	0.1058406	1	-35	-34	1	NW	45	(150, 150)	0.28	0.28	0.75
20	19	TRUE	f	f	0.1874797	1	-35	-40	-5	NW	45	(150, 150)	0.28	0.28	0.75
20	19	TRUE	j	j	0.2286882	1	-35	-30	5	NW	45	(150, 150)	0.28	0.28	0.75
20	19	TRUE	j	j	0.0208864	1	-35	-30	5	NW	45	(150, 150)	0.28	0.28	0.75
20	19	TRUE	f	f	0.1192926	1	-35	-40	-5	NW	45	(150, 150)	0.28	0.28	0.75
20	19	TRUE	j	f	0.5337746	0	-35	-30	5	NW	45	(150, 150)	0.28	0.28	0.75
20	19	TRUE	f	f	0.317895	1	-35	-36	-1	NW	45	(150, 150)	0.28	0.28	0.75
20	19	TRUE	f	j	0.0116349	0	-35	-36	-1	NW	45	(150, 150)	0.28	0.28	0.75
20	19	TRUE	f	j	0.1251941	0	-35	-36	-1	NW	45	(150, 150)	0.28	0.28	0.75
20	19	TRUE	f	j	0.6808269	0	-35	-40	-5	SE	45	(150, 150)	0.28	0.28	0.75
20	19	TRUE	j	f	0.3397585	0	-35	-34	1	NW	45	(150, 150)	0.28	0.28	0.75
20	19	TRUE	f	f	0.2755447	1	-35	-40	-5	NW	45	(150, 150)	0.28	0.28	0.75
20	19	TRUE	f	f	0.20274	1	-35	-36	-1	NW	45	(150, 150)	0.28	0.28	0.75
20	19	TRUE	j	j	0.0388665	1	-35	-34	1	NW	45	(150, 150)	0.28	0.28	0.75
20	19	TRUE	j	j	0.0103835	1	-35	-30	5	NW	45	(150, 150)	0.28	0.28	0.75
20	19	TRUE	f	j	1.1125158	0	-35	-40	-5	SE	45	(150, 150)	0.28	0.28	0.75
20	19	TRUE	j	j	0.4929253	1	-35	-34	1	SE	45	(150, 150)	0.28	0.28	0.75
20	19	TRUE	f	f	0.3054343	1	-35	-40	-5	SE	45	(150, 150)	0.28	0.28	0.75
20	19	TRUE	j	j	0.257306	1	-35	-30	5	NW	45	(150, 150)	0.28	0.28	0.75
20	19	TRUE	f	f	2.6495267	1	-35	-36	-1	SE	45	(150, 150)	0.28	0.28	0.75
20	19	TRUE	j	f	0.8253317	0	-35	-34	1	NW	45	(150, 150)	0.28	0.28	0.75
20	19	TRUE	j	j	0.2732169	1	-35	-34	1	NW	45	(150, 150)	0.28	0.28	0.75
20	19	TRUE	f	f	0.3431036	1	-35	-40	-5	NW	45	(150, 150)	0.28	0.28	0.75
20	19	TRUE	f	f	0.2957621	1	-35	-40	-5	SE	45	(150, 150)	0.28	0.28	0.75
20	19	TRUE	f	j	0.2907077	0	-35	-36	-1	NW	45	(150, 150)	0.28	0.28	0.75
20	19	TRUE	f	f	0.6933203	1	-35	-36	-1	NW	45	(150, 150)	0.28	0.28	0.75
20	19	TRUE	f	f	0.5174103	1	-35	-36	-1	NW	45	(150, 150)	0.28	0.28	0.75
20	19	TRUE	f	j	0.3189307	0	-35	-36	-1	NW	45	(150, 150)	0.28	0.28	0.75
20	19	TRUE	f	f	0.3453218	1	-35	-40	-5	NW	45	(150, 150)	0.28	0.28	0.75
20	19	TRUE	f	f	0.2412549	1	-35	-36	-1	SE	45	(150, 150)	0.28	0.28	0.75
20	19	TRUE	f	f	0.6114328	1	-35	-40	-5	SE	45	(150, 150)	0.28	0.28	0.75
20	19	TRUE	j	j	0.725119	1	-35	-34	1	SE	45	(150, 150)	0.28	0.28	0.75
20	19	TRUE	f	f	0.3521491	1	-35	-40	-5	NW	45	(150, 150)	0.28	0.28	0.75
20	19	TRUE	f	f	0.8551784	1	-35	-40	-5	SE	45	(150, 150)	0.28	0.28	0.75
20	19	TRUE	f	f	0.1008659	1	-35	-40	-5	NW	45	(150, 150)	0.28	0.28	0.75
20	19	TRUE	j	j	0.2498562	1	-35	-34	1	SE	45	(150, 150)	0.28	0.28	0.75
20	19	TRUE	f	j	0.5247967	0	-35	-36	-1	SE	45	(150, 150)	0.28	0.28	0.75
20	19	TRUE	j	j	0.2989285	1	-35	-30	5	NW	45	(150, 150)	0.28	0.28	0.75
20	19	TRUE	f	f	0.0359611	1	-35	-40	-5	NW	45	(150, 150)	0.28	0.28	0.75
20	19	TRUE	f	f	0.0842975	1	-35	-40	-5	SE	45	(150, 150)	0.28	0.28	0.75
20	19	TRUE	f	j	0.1205285	0	-35	-36	-1	SE	45	(150, 150)	0.28	0.28	0.75
20	19	TRUE	f	f	0.8904615	1	-35	-40	-5	NW	45	(150, 150)	0.28	0.28	0.75
20	19	TRUE	f	f	0.4393873	1	-35	-40	-5	NW	45	(150, 150)	0.28	0.28	0.75
20	19	TRUE	f	f	0.0863665	1	-35	-40	-5	SE	45	(150, 150)	0.28	0.28	0.75
20	19	TRUE	j	j	0.1496086	1	-35	-30	5	SE	45	(150, 150)	0.28	0.28	0.75
20	19	TRUE	j	j	0.2923647	1	-35	-30	5	SE	45	(150, 150)	0.28	0.28	0.75
20	19	TRUE	f	f	0.3393015	1	-35	-36	-1	NW	45	(150, 150)	0.28	0.28	0.75
20	19	TRUE	f	j	0.3317562	0	-35	-36	-1	SE	45	(150, 150)	0.28	0.28	0.75
20	19	TRUE	j	f	0.1621809	0	-35	-30	5	NW	45	(150, 150)	0.28	0.28	0.75
20	19	TRUE	j	j	0.1020903	1	-35	-30	5	SE	45	(150, 150)	0.28	0.28	0.75
20	19	TRUE	f	f	0.2949377	1	-35	-40	-5	NW	45	(150, 150)	0.28	0.28	0.75
20	19	TRUE	j	j	0.1076763	1	-35	-30	5	NW	45	(150, 150)	0.28	0.28	0.75
20	19	TRUE	f	f	0.0413884	1	-35	-40	-5	SE	45	(150, 150)	0.28	0.28	0.75
20	19	TRUE	f	f	0.2139378	1	-35	-40	-5	NW	45	(150, 150)	0.28	0.28	0.75
20	19	TRUE	f	f	0.0997973	1	-35	-40	-5	SE	45	(150, 150)	0.28	0.28	0.75
20	19	TRUE	f	f	0.2684727	1	-35	-36	-1	NW	45	(150, 150)	0.28	0.28	0.75
20	19	TRUE	j	f	0.0243327	0	-35	-30	5	SE	45	(150, 150)	0.28	0.28	0.75
20	19	TRUE	j	j	0.2211459	1	-35	-30	5	SE	45	(150, 150)	0.28	0.28	0.75
20	19	TRUE	f	f	0.2404777	1	-35	-40	-5	NW	45	(150, 150)	0.28	0.28	0.75
20	19	TRUE	j	f	0.1267123	0	-35	-34	1	NW	45	(150, 150)	0.28	0.28	0.75
20	19	TRUE	f	f	0.2937005	1	-35	-40	-5	NW	45	(150, 150)	0.28	0.28	0.75
20	19	TRUE	f	f	0.1494224	1	-35	-40	-5	NW	45	(150, 150)	0.28	0.28	0.75
20	19	TRUE	j	j	0.3141495	1	-35	-34	1	SE	45	(150, 150)	0.28	0.28	0.75
20	19	TRUE	j	j	0.3309829	1	-35	-34	1	NW	45	(150, 150)	0.28	0.28	0.75
20	19	TRUE	f	j	0.3466133	0	-35	-36	-1	NW	45	(150, 150)	0.28	0.28	0.75
20	19	TRUE	j	f	0.3032163	0	-35	-34	1	NW	45	(150, 150)	0.28	0.28	0.75
20	19	TRUE	j	j	0.0870725	1	-35	-34	1	NW	45	(150, 150)	0.28	0.28	0.75
20	19	TRUE	f	j	0.3883153	0	-35	-40	-5	SE	45	(150, 150)	0.28	0.28	0.75
20	19	TRUE	j	j	0.3368334	1	-35	-30	5	NW	45	(150, 150)	0.28	0.28	0.75
20	19	TRUE	j	j	0.0517907	1	-35	-34	1	NW	45	(150, 150)	0.28	0.28	0.75
20	19	TRUE	j	f	0.692116	0	-35	-30	5	SE	45	(150, 150)	0.28	0.28	0.75
20	19	TRUE	f	f	1.0007713	1	-35	-36	-1	NW	45	(150, 150)	0.28	0.28	0.75
20	19	TRUE	f	f	0.2735271	1	-35	-36	-1	SE	45	(150, 150)	0.28	0.28	0.75
20	19	TRUE	j	f	0.0787108	0	-35	-30	5	SE	45	(150, 150)	0.28	0.28	0.75
20	19	TRUE	f	j	0.1252612	0	-35	-40	-5	NW	45	(150, 150)	0.28	0.28	0.75
20	19	TRUE	j	j	0.2882847	1	-35	-30	5	NW	45	(150, 150)	0.28	0.28	0.75
20	19	TRUE	j	f	0.2656949	0	-35	-30	5	NW	45	(150, 150)	0.28	0.28	0.75
20	19	TRUE	j	j	0.114733	1	-35	-30	5	SE	45	(150, 150)	0.28	0.28	0.75
20	19	TRUE	j	j	0.1009405	1	-35	-34	1	NW	45	(150, 150)	0.28	0.28	0.75
20	19	TRUE	f	f	0.0578782	1	-35	-40	-5	NW	45	(150, 150)	0.28	0.28	0.75
20	19	TRUE	j	j	0.1375152	1	-35	-34	1	NW	45	(150, 150)	0.28	0.28	0.75
20	19	TRUE	f	f	0.7284732	1	-35	-36	-1	NW	45	(150, 150)	0.28	0.28	0.75
20	19	TRUE	j	j	0.2849356	1	-35	-34	1	NW	45	(150, 150)	0.28	0.28	0.75
20	19	TRUE	f	f	0.341602	1	-35	-36	-1	SE	45	(150, 150)	0.28	0.28	0.75
20	19	TRUE	f	f	0.3476144	1	-35	-36	-1	NW	45	(150, 150)	0.28	0.28	0.75
20	19	TRUE	f	f	0.2433745	1	-35	-36	-1	SE	45	(150, 150)	0.28	0.28	0.75
20	19	TRUE	j	j	0.1503419	1	-35	-34	1	NW	45	(150, 150)	0.28	0.28	0.75
20	19	TRUE	j	f	1.0700569	0	-35	-34	1	SE	45	(150, 150)	0.28	0.28	0.75
20	19	TRUE	j	j	0.3365383	1	-35	-30	5	NW	45	(150, 150)	0.28	0.28	0.75
20	19	TRUE	f	f	0.2271836	1	-35	-40	-5	NW	45	(150, 150)	0.28	0.28	0.75
20	19	TRUE	f	f	0.3848607	1	-35	-36	-1	SE	45	(150, 150)	0.28	0.28	0.75
20	19	TRUE	f	j	0.2763217	0	-35	-36	-1	NW	45	(150, 150)	0.28	0.28	0.75
20	19	TRUE	f	j	0.3153078	0	-35	-36	-1	NW	45	(150, 150)	0.28	0.28	0.75
20	19	TRUE	j	j	0.2053979	1	-35	-34	1	SE	45	(150, 150)	0.28	0.28	0.75
20	19	TRUE	j	j	0.1989155	1	-35	-34	1	NW	45	(150, 150)	0.28	0.28	0.75
20	19	TRUE	j	j	0.1247731	1	-35	-30	5	NW	45	(150, 150)	0.28	0.28	0.75
20	19	TRUE	j	j	0.3439051	1	-35	-30	5	NW	45	(150, 150)	0.28	0.28	0.75
20	19	TRUE	f	f	0.2792827	1	-35	-36	-1	NW	45	(150, 150)	0.28	0.28	0.75
20	19	TRUE	j	j	0.3212585	1	-35	-34	1	NW	45	(150, 150)	0.28	0.28	0.75
20	19	TRUE	f	f	0.0481872	1	-35	-40	-5	NW	45	(150, 150)	0.28	0.28	0.75
20	19	TRUE	f	j	0.1725058	0	-35	-36	-1	NW	45	(150, 150)	0.28	0.28	0.75
20	19	TRUE	j	j	0.1051584	1	-35	-34	1	NW	45	(150, 150)	0.28	0.28	0.75
20	19	TRUE	j	j	0.2766636	1	-35	-30	5	NW	45	(150, 150)	0.28	0.28	0.75
20	19	TRUE	j	j	0.3224145	1	-35	-34	1	SE	45	(150, 150)	0.28	0.28	0.75
20	19	TRUE	j	f	0.2134176	0	-35	-30	5	SE	45	(150, 150)	0.28	0.28	0.75
20	19	TRUE	j	f	0.3178248	0	-35	-34	1	NW	45	(150, 150)	0.28	0.28	0.75
20	19	TRUE	j	j	0.3534147	1	-35	-34	1	NW	45	(150, 150)	0.28	0.28	0.75
20	19	TRUE	f	f	1.0651219	1	-35	-36	-1	SE	45	(150, 150)	0.28	0.28	0.75
20	19	TRUE	f	f	0.9765914	1	-35	-36	-1	SE	45	(150, 150)	0.28	0.28	0.75
20	19	TRUE	f	j	0.6518789	0	-35	-36	-1	NW	45	(150, 150)	0.28	0.28	0.75
20	19	TRUE	j	j	0.3566248	1	-35	-30	5	SE	45	(150, 150)	0.28	0.28	0.75
20	19	TRUE	f	j	0.0768813	0	-35	-36	-1	SE	45	(150, 150)	0.28	0.28	0.75
20	19	TRUE	j	f	0.291314	0	-35	-34	1	SE	45	(150, 150)	0.28	0.28	0.75
20	19	TRUE	f	f	0.1058982	1	-35	-36	-1	SE	45	(150, 150)	0.28	0.28	0.75
20	19	TRUE	f	f	0.0498936	1	-35	-40	-5	SE	45	(150, 150)	0.28	0.28	0.75
20	19	TRUE	j	j	0.3669927	1	-35	-30	5	NW	45	(150, 150)	0.28	0.28	0.75
20	19	TRUE	f	f	0.3510535	1	-35	-36	-1	NW	45	(150, 150)	0.28	0.28	0.75
20	19	TRUE	f	j	1.1457099	0	-35	-36	-1	NW	45	(150, 150)	0.28	0.28	0.75
20	19	TRUE	j	j	0.109688	1	-35	-30	5	NW	45	(150, 150)	0.28	0.28	0.75
20	19	TRUE	f	f	0.1954908	1	-35	-40	-5	SE	45	(150, 150)	0.28	0.28	0.75
20	19	TRUE	j	j	0.0678763	1	-35	-34	1	NW	45	(150, 150)	0.28	0.28	0.75
20	19	TRUE	f	f	0.3936396	1	-35	-40	-5	NW	45	(150, 150)	0.28	0.28	0.75
20	19	TRUE	f	f	0.1088236	1	-35	-40	-5	NW	45	(150, 150)	0.28	0.28	0.75
20	19	TRUE	f	f	0.2095314	1	-35	-40	-5	NW	45	(150, 150)	0.28	0.28	0.75
20	19	TRUE	f	f	0.2982821	1	-35	-40	-5	NW	45	(150, 150)	0.28	0.28	0.75
20	19	TRUE	j	j	0.2571629	1	-35	-30	5	SE	45	(150, 150)	0.28	0.28	0.75
20	19	TRUE	j	j	0.2814537	1	-35	-30	5	SE	45	(150, 150)	0.28	0.28	0.75
20	19	TRUE	f	f	0.2138854	1	-35	-40	-5	NW	45	(150, 150)	0.28	0.28	0.75
20	19	TRUE	j	j	0.0243714	1	-35	-34	1	SE	45	(150, 150)	0.28	0.28	0.75
20	19	TRUE	j	j	0.277771	1	-35	-30	5	SE	45	(150, 150)	0.28	0.28	0.75
20	19	TRUE	f	f	0.1933439	1	-35	-36	-1	SE	45	(150, 150)	0.28	0.28	0.75
20	19	TRUE	j	j	0.3569421	1	-35	-34	1	NW	45	(150, 150)	0.28	0.28	0.75
20	19	TRUE	f	f	0.022763	1	-35	-36	-1	NW	45	(150, 150)	0.28	0.28	0.75
20	19	TRUE	f	f	0.3057638	1	-35	-40	-5	NW	45	(150, 150)	0.28	0.28	0.75
20	19	TRUE	j	f	0.29042	0	-35	-30	5	NW	45	(150, 150)	0.28	0.28	0.75
20	19	TRUE	j	j	0.2291859	1	-35	-30	5	SE	45	(150, 150)	0.28	0.28	0.75
20	19	TRUE	f	j	0.3549017	0	-35	-36	-1	NW	45	(150, 150)	0.28	0.28	0.75
20	19	TRUE	f	f	0.0775303	1	-35	-40	-5	SE	45	(150, 150)	0.28	0.28	0.75
20	19	TRUE	f	f	0.0181979	1	-35	-40	-5	SE	45	(150, 150)	0.28	0.28	0.75
20	19	TRUE	j	j	0.0581949	1	-35	-30	5	NW	45	(150, 150)	0.28	0.28	0.75
20	19	TRUE	j	j	0.3323366	1	-35	-34	1	NW	45	(150, 150)	0.28	0.28	0.75
20	19	TRUE	j	f	0.3876715	0	-35	-34	1	SE	45	(150, 150)	0.28	0.28	0.75
20	19	TRUE	j	j	0.1472993	1	-35	-30	5	SE	45	(150, 150)	0.28	0.28	0.75
20	19	TRUE	f	j	0.0645919	0	-35	-36	-1	NW	45	(150, 150)	0.28	0.28	0.75
20	19	TRUE	j	j	0.1189656	1	-35	-30	5	SE	45	(150, 150)	0.28	0.28	0.75
20	19	TRUE	f	j	0.0660137	0	-35	-36	-1	NW	45	(150, 150)	0.28	0.28	0.75
20	19	TRUE	f	f	0.2622982	1	-35	-40	-5	NW	45	(150, 150)	0.28	0.28	0.75
20	19	TRUE	j	f	0.539789	0	-35	-30	5	SE	45	(150, 150)	0.28	0.28	0.75
20	19	TRUE	j	j	0.3389202	1	-35	-30	5	NW	45	(150, 150)	0.28	0.28	0.75
20	19	TRUE	f	f	0.2244504	1	-35	-36	-1	SE	45	(150, 150)	0.28	0.28	0.75
20	19	TRUE	j	j	0.1925955	1	-35	-30	5	SE	45	(150, 150)	0.28	0.28	0.75
20	19	TRUE	j	j	0.2752827	1	-35	-34	1	SE	45	(150, 150)	0.28	0.28	0.75
20	19	TRUE	j	j	0.0471594	1	-35	-34	1	SE	45	(150, 150)	0.28	0.28	0.75
