# Supplementary material for: The curriculum effect in visual learning: The role of readout dimensionality
Source: PLoS Comput Biol. 2026 Jul 24;22(7):e1014553. doi: 10.1371/journal.pcbi.1014553 (PMC13432104; doi:10.1371/journal.pcbi.1014553)
Supplement: S1 Data — (ZIP) [file pcbi.1014553.s009.zip › Data_Final_for_Repository/Shuffled_subjects/Additional_15/Subject020/20250710_Subject020_SHUFFLED_Day_2.csv]

Participant ID	Age	Train	Correct Response	Response	Response time (s)	Correct	Reference Angle (deg)	Orientation (deg)	Angle Separation (deg)	Corner	Viewing Distance (cm)	Stimulus Size (px)	Fixation Time	Probe Time	Cue Time
20	19	TRUE	j	f	0.3425722	0	-35	-34	1	SE	45	(150, 150)	0.28	0.28	0.75
20	19	TRUE	f	j	0.2915332	0	-35	-40	-5	NW	45	(150, 150)	0.28	0.28	0.75
20	19	TRUE	j	j	0.3010829	1	-35	-34	1	SE	45	(150, 150)	0.28	0.28	0.75
20	19	TRUE	f	f	0.4726291	1	-35	-36	-1	NW	45	(150, 150)	0.28	0.28	0.75
20	19	TRUE	f	j	0.1949261	0	-35	-36	-1	NW	45	(150, 150)	0.28	0.28	0.75
20	19	TRUE	j	j	0.7095981	1	-35	-34	1	SE	45	(150, 150)	0.28	0.28	0.75
20	19	TRUE	f	f	0.2015353	1	-35	-36	-1	NW	45	(150, 150)	0.28	0.28	0.75
20	19	TRUE	j	f	0.6958291	0	-35	-34	1	NW	45	(150, 150)	0.28	0.28	0.75
20	19	TRUE	j	j	0.369142	1	-35	-34	1	SE	45	(150, 150)	0.28	0.28	0.75
20	19	TRUE	f	f	0.5954749	1	-35	-36	-1	NW	45	(150, 150)	0.28	0.28	0.75
20	19	TRUE	f	f	0.8069304	1	-35	-40	-5	SE	45	(150, 150)	0.28	0.28	0.75
20	19	TRUE	j	j	0.0590833	1	-35	-30	5	SE	45	(150, 150)	0.28	0.28	0.75
20	19	TRUE	j	f	0.194951	0	-35	-34	1	NW	45	(150, 150)	0.28	0.28	0.75
20	19	TRUE	f	j	0.3627134	0	-35	-36	-1	SE	45	(150, 150)	0.28	0.28	0.75
20	19	TRUE	f	f	0.1762496	1	-35	-40	-5	NW	45	(150, 150)	0.28	0.28	0.75
20	19	TRUE	f	f	0.0439226	1	-35	-40	-5	SE	45	(150, 150)	0.28	0.28	0.75
20	19	TRUE	j	f	0.2781678	0	-35	-34	1	NW	45	(150, 150)	0.28	0.28	0.75
20	19	TRUE	f	f	0.2455375	1	-35	-40	-5	NW	45	(150, 150)	0.28	0.28	0.75
20	19	TRUE	j	j	1.110705	1	-35	-34	1	SE	45	(150, 150)	0.28	0.28	0.75
20	19	TRUE	f	f	0.0061362	1	-35	-40	-5	NW	45	(150, 150)	0.28	0.28	0.75
20	19	TRUE	j	j	0.3819322	1	-35	-34	1	SE	45	(150, 150)	0.28	0.28	0.75
20	19	TRUE	f	f	1.2309362	1	-35	-36	-1	NW	45	(150, 150)	0.28	0.28	0.75
20	19	TRUE	f	j	0.9468173	0	-35	-40	-5	SE	45	(150, 150)	0.28	0.28	0.75
20	19	TRUE	f	f	0.485678	1	-35	-40	-5	SE	45	(150, 150)	0.28	0.28	0.75
20	19	TRUE	j	j	0.015873	1	-35	-30	5	SE	45	(150, 150)	0.28	0.28	0.75
20	19	TRUE	j	j	0.3187083	1	-35	-34	1	SE	45	(150, 150)	0.28	0.28	0.75
20	19	TRUE	j	j	0.2564811	1	-35	-30	5	NW	45	(150, 150)	0.28	0.28	0.75
20	19	TRUE	j	j	0.2226034	1	-35	-34	1	SE	45	(150, 150)	0.28	0.28	0.75
20	19	TRUE	j	j	0.3376349	1	-35	-30	5	SE	45	(150, 150)	0.28	0.28	0.75
20	19	TRUE	f	j	0.2579348	0	-35	-36	-1	NW	45	(150, 150)	0.28	0.28	0.75
20	19	TRUE	f	j	0.3244539	0	-35	-40	-5	SE	45	(150, 150)	0.28	0.28	0.75
20	19	TRUE	j	j	0.9900568	1	-35	-34	1	SE	45	(150, 150)	0.28	0.28	0.75
20	19	TRUE	f	j	0.693493	0	-35	-36	-1	NW	45	(150, 150)	0.28	0.28	0.75
20	19	TRUE	j	j	0.1135723	1	-35	-34	1	SE	45	(150, 150)	0.28	0.28	0.75
20	19	TRUE	j	f	0.5215347	0	-35	-34	1	NW	45	(150, 150)	0.28	0.28	0.75
20	19	TRUE	f	j	0.1557021	0	-35	-40	-5	SE	45	(150, 150)	0.28	0.28	0.75
20	19	TRUE	j	j	0.7288229	1	-35	-34	1	NW	45	(150, 150)	0.28	0.28	0.75
20	19	TRUE	j	j	0.0345425	1	-35	-30	5	SE	45	(150, 150)	0.28	0.28	0.75
20	19	TRUE	j	f	0.3049679	0	-35	-30	5	SE	45	(150, 150)	0.28	0.28	0.75
20	19	TRUE	j	f	0.1603644	0	-35	-34	1	SE	45	(150, 150)	0.28	0.28	0.75
20	19	TRUE	j	j	0.3236025	1	-35	-30	5	NW	45	(150, 150)	0.28	0.28	0.75
20	19	TRUE	j	j	0.1581913	1	-35	-30	5	NW	45	(150, 150)	0.28	0.28	0.75
20	19	TRUE	j	j	0.0457885	1	-35	-30	5	SE	45	(150, 150)	0.28	0.28	0.75
20	19	TRUE	f	j	0.2766015	0	-35	-40	-5	NW	45	(150, 150)	0.28	0.28	0.75
20	19	TRUE	j	j	0.1413434	1	-35	-30	5	NW	45	(150, 150)	0.28	0.28	0.75
20	19	TRUE	f	j	0.1305587	0	-35	-36	-1	NW	45	(150, 150)	0.28	0.28	0.75
20	19	TRUE	j	j	0.2641798	1	-35	-30	5	NW	45	(150, 150)	0.28	0.28	0.75
20	19	TRUE	j	f	0.0375632	0	-35	-34	1	SE	45	(150, 150)	0.28	0.28	0.75
20	19	TRUE	j	f	0.2884479	0	-35	-30	5	NW	45	(150, 150)	0.28	0.28	0.75
20	19	TRUE	f	j	0.0419615	0	-35	-40	-5	NW	45	(150, 150)	0.28	0.28	0.75
20	19	TRUE	f	j	0.5266007	0	-35	-36	-1	SE	45	(150, 150)	0.28	0.28	0.75
20	19	TRUE	f	f	0.8230923	1	-35	-40	-5	NW	45	(150, 150)	0.28	0.28	0.75
20	19	TRUE	j	j	0.2941553	1	-35	-30	5	NW	45	(150, 150)	0.28	0.28	0.75
20	19	TRUE	j	j	0.0679693	1	-35	-30	5	NW	45	(150, 150)	0.28	0.28	0.75
20	19	TRUE	j	j	0.7432511	1	-35	-34	1	SE	45	(150, 150)	0.28	0.28	0.75
20	19	TRUE	j	j	0.01683	1	-35	-34	1	NW	45	(150, 150)	0.28	0.28	0.75
20	19	TRUE	j	j	0.0817056	1	-35	-30	5	NW	45	(150, 150)	0.28	0.28	0.75
20	19	TRUE	j	f	1.8928976	0	-35	-34	1	NW	45	(150, 150)	0.28	0.28	0.75
20	19	TRUE	f	f	0.393014	1	-35	-40	-5	NW	45	(150, 150)	0.28	0.28	0.75
20	19	TRUE	j	j	0.2269436	1	-35	-34	1	NW	45	(150, 150)	0.28	0.28	0.75
20	19	TRUE	f	j	0.104953	0	-35	-36	-1	NW	45	(150, 150)	0.28	0.28	0.75
20	19	TRUE	j	j	0.3014229	1	-35	-34	1	SE	45	(150, 150)	0.28	0.28	0.75
20	19	TRUE	j	f	0.0398094	0	-35	-34	1	SE	45	(150, 150)	0.28	0.28	0.75
20	19	TRUE	j	j	0.1427122	1	-35	-30	5	NW	45	(150, 150)	0.28	0.28	0.75
20	19	TRUE	f	j	0.6992673	0	-35	-40	-5	NW	45	(150, 150)	0.28	0.28	0.75
20	19	TRUE	j	j	0.0041038	1	-35	-34	1	NW	45	(150, 150)	0.28	0.28	0.75
20	19	TRUE	f	j	0.5022648	0	-35	-36	-1	NW	45	(150, 150)	0.28	0.28	0.75
20	19	TRUE	f	f	0.2867098	1	-35	-36	-1	SE	45	(150, 150)	0.28	0.28	0.75
20	19	TRUE	f	f	0.2102047	1	-35	-36	-1	NW	45	(150, 150)	0.28	0.28	0.75
20	19	TRUE	f	f	0.6985367	1	-35	-36	-1	SE	45	(150, 150)	0.28	0.28	0.75
20	19	TRUE	f	f	0.16024	1	-35	-40	-5	SE	45	(150, 150)	0.28	0.28	0.75
20	19	TRUE	j	f	0.4317374	0	-35	-34	1	NW	45	(150, 150)	0.28	0.28	0.75
20	19	TRUE	j	j	0.2357751	1	-35	-34	1	SE	45	(150, 150)	0.28	0.28	0.75
20	19	TRUE	j	j	0.1108451	1	-35	-34	1	SE	45	(150, 150)	0.28	0.28	0.75
20	19	TRUE	j	j	0.3654321	1	-35	-30	5	NW	45	(150, 150)	0.28	0.28	0.75
20	19	TRUE	j	j	0.2623814	1	-35	-30	5	NW	45	(150, 150)	0.28	0.28	0.75
20	19	TRUE	f	f	0.0918487	1	-35	-40	-5	NW	45	(150, 150)	0.28	0.28	0.75
20	19	TRUE	f	j	0.0060052	0	-35	-40	-5	NW	45	(150, 150)	0.28	0.28	0.75
20	19	TRUE	j	j	0.1096245	1	-35	-34	1	NW	45	(150, 150)	0.28	0.28	0.75
20	19	TRUE	f	j	0.0448618	0	-35	-36	-1	SE	45	(150, 150)	0.28	0.28	0.75
20	19	TRUE	f	f	0.0324889	1	-35	-40	-5	SE	45	(150, 150)	0.28	0.28	0.75
20	19	TRUE	f	j	0.3112528	0	-35	-36	-1	NW	45	(150, 150)	0.28	0.28	0.75
20	19	TRUE	f	f	0.3542996	1	-35	-36	-1	NW	45	(150, 150)	0.28	0.28	0.75
20	19	TRUE	j	j	1.0945867	1	-35	-34	1	SE	45	(150, 150)	0.28	0.28	0.75
20	19	TRUE	j	j	0.2368977	1	-35	-30	5	NW	45	(150, 150)	0.28	0.28	0.75
20	19	TRUE	j	f	0.065078	0	-35	-34	1	SE	45	(150, 150)	0.28	0.28	0.75
20	19	TRUE	f	f	0.0726758	1	-35	-40	-5	NW	45	(150, 150)	0.28	0.28	0.75
20	19	TRUE	f	j	0.5067026	0	-35	-36	-1	NW	45	(150, 150)	0.28	0.28	0.75
20	19	TRUE	j	j	0.0503863	1	-35	-30	5	SE	45	(150, 150)	0.28	0.28	0.75
20	19	TRUE	f	f	0.1989212	1	-35	-36	-1	SE	45	(150, 150)	0.28	0.28	0.75
20	19	TRUE	j	j	0.4478386	1	-35	-30	5	SE	45	(150, 150)	0.28	0.28	0.75
20	19	TRUE	j	j	0.2845306	1	-35	-30	5	SE	45	(150, 150)	0.28	0.28	0.75
20	19	TRUE	j	j	0.1209777	1	-35	-30	5	SE	45	(150, 150)	0.28	0.28	0.75
20	19	TRUE	f	f	0.4379237	1	-35	-36	-1	NW	45	(150, 150)	0.28	0.28	0.75
20	19	TRUE	f	j	0.8391033	0	-35	-40	-5	NW	45	(150, 150)	0.28	0.28	0.75
20	19	TRUE	f	f	0.6538112	1	-35	-40	-5	SE	45	(150, 150)	0.28	0.28	0.75
20	19	TRUE	f	j	0.0307081	0	-35	-36	-1	NW	45	(150, 150)	0.28	0.28	0.75
20	19	TRUE	j	j	0.1942641	1	-35	-34	1	SE	45	(150, 150)	0.28	0.28	0.75
20	19	TRUE	j	j	0.3257365	1	-35	-34	1	SE	45	(150, 150)	0.28	0.28	0.75
20	19	TRUE	j	j	1.0670739	1	-35	-34	1	NW	45	(150, 150)	0.28	0.28	0.75
20	19	TRUE	j	j	0.2859501	1	-35	-30	5	NW	45	(150, 150)	0.28	0.28	0.75
20	19	TRUE	j	j	0.065362	1	-35	-34	1	NW	45	(150, 150)	0.28	0.28	0.75
20	19	TRUE	f	f	0.2077683	1	-35	-40	-5	SE	45	(150, 150)	0.28	0.28	0.75
20	19	TRUE	f	f	0.1591378	1	-35	-36	-1	NW	45	(150, 150)	0.28	0.28	0.75
20	19	TRUE	f	f	0.0787121	1	-35	-40	-5	SE	45	(150, 150)	0.28	0.28	0.75
20	19	TRUE	f	j	0.1124761	0	-35	-36	-1	NW	45	(150, 150)	0.28	0.28	0.75
20	19	TRUE	f	f	0.2689108	1	-35	-36	-1	SE	45	(150, 150)	0.28	0.28	0.75
20	19	TRUE	j	f	0.0794577	0	-35	-34	1	NW	45	(150, 150)	0.28	0.28	0.75
20	19	TRUE	f	j	0.1127537	0	-35	-36	-1	NW	45	(150, 150)	0.28	0.28	0.75
20	19	TRUE	f	f	0.3530959	1	-35	-36	-1	NW	45	(150, 150)	0.28	0.28	0.75
20	19	TRUE	j	j	0.199424	1	-35	-34	1	SE	45	(150, 150)	0.28	0.28	0.75
20	19	TRUE	f	f	0.1573982	1	-35	-36	-1	NW	45	(150, 150)	0.28	0.28	0.75
20	19	TRUE	j	j	0.2035413	1	-35	-30	5	NW	45	(150, 150)	0.28	0.28	0.75
20	19	TRUE	f	f	0.2391691	1	-35	-36	-1	SE	45	(150, 150)	0.28	0.28	0.75
20	19	TRUE	f	f	0.015469	1	-35	-36	-1	SE	45	(150, 150)	0.28	0.28	0.75
20	19	TRUE	f	f	0.1383084	1	-35	-40	-5	NW	45	(150, 150)	0.28	0.28	0.75
20	19	TRUE	j	j	0.1192511	1	-35	-30	5	NW	45	(150, 150)	0.28	0.28	0.75
20	19	TRUE	j	j	0.0452016	1	-35	-34	1	NW	45	(150, 150)	0.28	0.28	0.75
20	19	TRUE	j	j	0.359795	1	-35	-30	5	SE	45	(150, 150)	0.28	0.28	0.75
20	19	TRUE	f	f	0.0160308	1	-35	-36	-1	SE	45	(150, 150)	0.28	0.28	0.75
20	19	TRUE	j	f	0.4436042	0	-35	-34	1	NW	45	(150, 150)	0.28	0.28	0.75
20	19	TRUE	j	j	0.2892114	1	-35	-34	1	NW	45	(150, 150)	0.28	0.28	0.75
20	19	TRUE	j	j	0.2552892	1	-35	-30	5	SE	45	(150, 150)	0.28	0.28	0.75
20	19	TRUE	f	f	0.0519614	1	-35	-40	-5	SE	45	(150, 150)	0.28	0.28	0.75
20	19	TRUE	j	j	0.1085357	1	-35	-30	5	SE	45	(150, 150)	0.28	0.28	0.75
20	19	TRUE	f	j	0.229833	0	-35	-40	-5	NW	45	(150, 150)	0.28	0.28	0.75
20	19	TRUE	j	j	0.062555	1	-35	-34	1	SE	45	(150, 150)	0.28	0.28	0.75
20	19	TRUE	f	j	0.2697997	0	-35	-36	-1	NW	45	(150, 150)	0.28	0.28	0.75
20	19	TRUE	j	j	0.3092271	1	-35	-30	5	NW	45	(150, 150)	0.28	0.28	0.75
20	19	TRUE	j	j	0.3295534	1	-35	-34	1	NW	45	(150, 150)	0.28	0.28	0.75
20	19	TRUE	f	j	0.3958213	0	-35	-36	-1	SE	45	(150, 150)	0.28	0.28	0.75
20	19	TRUE	f	f	0.0658086	1	-35	-36	-1	NW	45	(150, 150)	0.28	0.28	0.75
20	19	TRUE	j	f	0.1608329	0	-35	-30	5	NW	45	(150, 150)	0.28	0.28	0.75
20	19	TRUE	j	j	0.153897	1	-35	-30	5	NW	45	(150, 150)	0.28	0.28	0.75
20	19	TRUE	j	j	0.0881077	1	-35	-30	5	SE	45	(150, 150)	0.28	0.28	0.75
20	19	TRUE	j	j	0.0125746	1	-35	-34	1	NW	45	(150, 150)	0.28	0.28	0.75
20	19	TRUE	j	f	0.2456629	0	-35	-34	1	SE	45	(150, 150)	0.28	0.28	0.75
20	19	TRUE	j	f	0.3503172	0	-35	-30	5	SE	45	(150, 150)	0.28	0.28	0.75
20	19	TRUE	j	j	0.3089011	1	-35	-34	1	SE	45	(150, 150)	0.28	0.28	0.75
20	19	TRUE	f	f	0.2859004	1	-35	-40	-5	NW	45	(150, 150)	0.28	0.28	0.75
20	19	TRUE	j	j	0.2198149	1	-35	-30	5	NW	45	(150, 150)	0.28	0.28	0.75
20	19	TRUE	f	f	0.2693944	1	-35	-36	-1	SE	45	(150, 150)	0.28	0.28	0.75
20	19	TRUE	f	j	0.2404768	0	-35	-36	-1	NW	45	(150, 150)	0.28	0.28	0.75
20	19	TRUE	j	j	0.3165969	1	-35	-34	1	NW	45	(150, 150)	0.28	0.28	0.75
20	19	TRUE	j	f	1.0378006	0	-35	-34	1	SE	45	(150, 150)	0.28	0.28	0.75
20	19	TRUE	f	f	0.6112812	1	-35	-40	-5	NW	45	(150, 150)	0.28	0.28	0.75
20	19	TRUE	f	j	1.0082609	0	-35	-36	-1	SE	45	(150, 150)	0.28	0.28	0.75
20	19	TRUE	f	f	0.3283915	1	-35	-40	-5	NW	45	(150, 150)	0.28	0.28	0.75
20	19	TRUE	f	f	0.3376024	1	-35	-40	-5	NW	45	(150, 150)	0.28	0.28	0.75
20	19	TRUE	j	j	0.1286582	1	-35	-34	1	SE	45	(150, 150)	0.28	0.28	0.75
20	19	TRUE	j	j	0.231539	1	-35	-34	1	SE	45	(150, 150)	0.28	0.28	0.75
20	19	TRUE	j	f	0.3429714	0	-35	-34	1	NW	45	(150, 150)	0.28	0.28	0.75
20	19	TRUE	j	j	0.1486782	1	-35	-30	5	SE	45	(150, 150)	0.28	0.28	0.75
20	19	TRUE	j	j	0.2687945	1	-35	-34	1	SE	45	(150, 150)	0.28	0.28	0.75
20	19	TRUE	f	f	0.249775	1	-35	-36	-1	NW	45	(150, 150)	0.28	0.28	0.75
20	19	TRUE	j	j	0.2448893	1	-35	-34	1	SE	45	(150, 150)	0.28	0.28	0.75
20	19	TRUE	f	f	0.328512	1	-35	-36	-1	NW	45	(150, 150)	0.28	0.28	0.75
20	19	TRUE	j	j	0.3839886	1	-35	-34	1	SE	45	(150, 150)	0.28	0.28	0.75
20	19	TRUE	f	f	0.1247301	1	-35	-40	-5	SE	45	(150, 150)	0.28	0.28	0.75
20	19	TRUE	f	f	0.2427599	1	-35	-36	-1	NW	45	(150, 150)	0.28	0.28	0.75
20	19	TRUE	f	j	0.1601463	0	-35	-36	-1	NW	45	(150, 150)	0.28	0.28	0.75
20	19	TRUE	j	f	0.0914725	0	-35	-34	1	NW	45	(150, 150)	0.28	0.28	0.75
20	19	TRUE	j	j	0.2969229	1	-35	-30	5	SE	45	(150, 150)	0.28	0.28	0.75
20	19	TRUE	j	j	0.1680516	1	-35	-30	5	NW	45	(150, 150)	0.28	0.28	0.75
20	19	TRUE	j	j	0.0604667	1	-35	-30	5	NW	45	(150, 150)	0.28	0.28	0.75
20	19	TRUE	j	j	0.2773483	1	-35	-30	5	SE	45	(150, 150)	0.28	0.28	0.75
20	19	TRUE	f	f	0.1467403	1	-35	-36	-1	SE	45	(150, 150)	0.28	0.28	0.75
20	19	TRUE	f	j	0.3231392	0	-35	-40	-5	NW	45	(150, 150)	0.28	0.28	0.75
20	19	TRUE	j	j	0.2694582	1	-35	-34	1	NW	45	(150, 150)	0.28	0.28	0.75
20	19	TRUE	j	j	0.1188334	1	-35	-34	1	NW	45	(150, 150)	0.28	0.28	0.75
20	19	TRUE	j	j	0.2930984	1	-35	-34	1	NW	45	(150, 150)	0.28	0.28	0.75
20	19	TRUE	j	j	0.2771806	1	-35	-30	5	NW	45	(150, 150)	0.28	0.28	0.75
20	19	TRUE	f	f	0.2584089	1	-35	-40	-5	NW	45	(150, 150)	0.28	0.28	0.75
20	19	TRUE	j	j	0.109864	1	-35	-30	5	NW	45	(150, 150)	0.28	0.28	0.75
20	19	TRUE	f	f	0.0150835	1	-35	-40	-5	SE	45	(150, 150)	0.28	0.28	0.75
20	19	TRUE	f	f	0.2569324	1	-35	-40	-5	SE	45	(150, 150)	0.28	0.28	0.75
20	19	TRUE	f	f	0.1156077	1	-35	-40	-5	SE	45	(150, 150)	0.28	0.28	0.75
20	19	TRUE	f	j	0.0287377	0	-35	-36	-1	NW	45	(150, 150)	0.28	0.28	0.75
20	19	TRUE	j	j	0.2346641	1	-35	-30	5	SE	45	(150, 150)	0.28	0.28	0.75
20	19	TRUE	j	j	0.0928501	1	-35	-34	1	NW	45	(150, 150)	0.28	0.28	0.75
20	19	TRUE	j	j	0.0500089	1	-35	-30	5	SE	45	(150, 150)	0.28	0.28	0.75
20	19	TRUE	j	j	0.2546379	1	-35	-30	5	NW	45	(150, 150)	0.28	0.28	0.75
20	19	TRUE	f	j	0.0409772	0	-35	-36	-1	SE	45	(150, 150)	0.28	0.28	0.75
20	19	TRUE	f	f	0.196193	1	-35	-36	-1	NW	45	(150, 150)	0.28	0.28	0.75
20	19	TRUE	f	f	0.3256498	1	-35	-36	-1	SE	45	(150, 150)	0.28	0.28	0.75
20	19	TRUE	f	j	1.1108389	0	-35	-36	-1	SE	45	(150, 150)	0.28	0.28	0.75
20	19	TRUE	j	j	0.089409	1	-35	-30	5	SE	45	(150, 150)	0.28	0.28	0.75
20	19	TRUE	j	j	0.0511191	1	-35	-34	1	SE	45	(150, 150)	0.28	0.28	0.75
20	19	TRUE	j	j	0.2676699	1	-35	-34	1	SE	45	(150, 150)	0.28	0.28	0.75
20	19	TRUE	j	f	0.3178651	0	-35	-34	1	SE	45	(150, 150)	0.28	0.28	0.75
20	19	TRUE	f	f	0.0297636	1	-35	-36	-1	NW	45	(150, 150)	0.28	0.28	0.75
20	19	TRUE	f	f	0.7287891	1	-35	-36	-1	NW	45	(150, 150)	0.28	0.28	0.75
20	19	TRUE	j	j	0.1848497	1	-35	-34	1	SE	45	(150, 150)	0.28	0.28	0.75
20	19	TRUE	j	j	0.0123514	1	-35	-30	5	NW	45	(150, 150)	0.28	0.28	0.75
20	19	TRUE	f	f	0.1891503	1	-35	-40	-5	SE	45	(150, 150)	0.28	0.28	0.75
20	19	TRUE	j	j	0.0793983	1	-35	-30	5	SE	45	(150, 150)	0.28	0.28	0.75
20	19	TRUE	j	j	0.3771195	1	-35	-34	1	NW	45	(150, 150)	0.28	0.28	0.75
20	19	TRUE	f	j	0.0668863	0	-35	-36	-1	NW	45	(150, 150)	0.28	0.28	0.75
20	19	TRUE	f	f	0.1222119	1	-35	-40	-5	SE	45	(150, 150)	0.28	0.28	0.75
20	19	TRUE	j	j	0.0671011	1	-35	-34	1	SE	45	(150, 150)	0.28	0.28	0.75
20	19	TRUE	f	f	0.2410856	1	-35	-36	-1	SE	45	(150, 150)	0.28	0.28	0.75
20	19	TRUE	j	j	0.312641	1	-35	-34	1	NW	45	(150, 150)	0.28	0.28	0.75
20	19	TRUE	j	f	1.0649589	0	-35	-34	1	SE	45	(150, 150)	0.28	0.28	0.75
20	19	TRUE	j	j	0.3888762	1	-35	-30	5	NW	45	(150, 150)	0.28	0.28	0.75
20	19	TRUE	j	j	0.1673425	1	-35	-34	1	NW	45	(150, 150)	0.28	0.28	0.75
20	19	TRUE	f	f	0.3022214	1	-35	-36	-1	NW	45	(150, 150)	0.28	0.28	0.75
20	19	TRUE	j	j	0.1731219	1	-35	-34	1	NW	45	(150, 150)	0.28	0.28	0.75
20	19	TRUE	f	f	1.4502355	1	-35	-40	-5	SE	45	(150, 150)	0.28	0.28	0.75
20	19	TRUE	j	j	0.3246942	1	-35	-30	5	NW	45	(150, 150)	0.28	0.28	0.75
20	19	TRUE	j	j	0.3843466	1	-35	-34	1	NW	45	(150, 150)	0.28	0.28	0.75
20	19	TRUE	j	j	0.1106594	1	-35	-34	1	NW	45	(150, 150)	0.28	0.28	0.75
20	19	TRUE	j	j	0.2853045	1	-35	-30	5	NW	45	(150, 150)	0.28	0.28	0.75
20	19	TRUE	j	j	0.3343865	1	-35	-30	5	SE	45	(150, 150)	0.28	0.28	0.75
20	19	TRUE	j	j	0.134602	1	-35	-34	1	NW	45	(150, 150)	0.28	0.28	0.75
20	19	TRUE	f	j	0.8256962	0	-35	-36	-1	SE	45	(150, 150)	0.28	0.28	0.75
20	19	TRUE	f	j	0.2146914	0	-35	-36	-1	SE	45	(150, 150)	0.28	0.28	0.75
20	19	TRUE	j	j	0.326466	1	-35	-34	1	SE	45	(150, 150)	0.28	0.28	0.75
20	19	TRUE	f	f	0.2483448	1	-35	-40	-5	SE	45	(150, 150)	0.28	0.28	0.75
20	19	TRUE	f	f	0.3542164	1	-35	-40	-5	NW	45	(150, 150)	0.28	0.28	0.75
20	19	TRUE	j	j	0.1672208	1	-35	-30	5	SE	45	(150, 150)	0.28	0.28	0.75
20	19	TRUE	j	j	0.2884604	1	-35	-30	5	SE	45	(150, 150)	0.28	0.28	0.75
20	19	TRUE	f	f	0.2130409	1	-35	-36	-1	SE	45	(150, 150)	0.28	0.28	0.75
20	19	TRUE	j	j	0.2680692	1	-35	-30	5	NW	45	(150, 150)	0.28	0.28	0.75
20	19	TRUE	f	f	0.1853	1	-35	-40	-5	NW	45	(150, 150)	0.28	0.28	0.75
20	19	TRUE	f	f	0.0831311	1	-35	-40	-5	NW	45	(150, 150)	0.28	0.28	0.75
20	19	TRUE	j	j	0.1381908	1	-35	-34	1	SE	45	(150, 150)	0.28	0.28	0.75
20	19	TRUE	f	j	0.3204752	0	-35	-36	-1	SE	45	(150, 150)	0.28	0.28	0.75
20	19	TRUE	f	j	0.1214908	0	-35	-36	-1	SE	45	(150, 150)	0.28	0.28	0.75
20	19	TRUE	f	f	0.1870733	1	-35	-40	-5	SE	45	(150, 150)	0.28	0.28	0.75
20	19	TRUE	f	f	0.1527604	1	-35	-36	-1	SE	45	(150, 150)	0.28	0.28	0.75
20	19	TRUE	j	j	0.1810083	1	-35	-30	5	NW	45	(150, 150)	0.28	0.28	0.75
20	19	TRUE	j	f	0.0907706	0	-35	-34	1	NW	45	(150, 150)	0.28	0.28	0.75
20	19	TRUE	f	j	0.321724	0	-35	-36	-1	NW	45	(150, 150)	0.28	0.28	0.75
20	19	TRUE	j	f	0.1294421	0	-35	-34	1	NW	45	(150, 150)	0.28	0.28	0.75
20	19	TRUE	f	j	0.2353154	0	-35	-36	-1	NW	45	(150, 150)	0.28	0.28	0.75
20	19	TRUE	f	f	0.0852026	1	-35	-40	-5	NW	45	(150, 150)	0.28	0.28	0.75
20	19	TRUE	j	f	0.2848096	0	-35	-34	1	SE	45	(150, 150)	0.28	0.28	0.75
20	19	TRUE	f	f	0.3249105	1	-35	-40	-5	NW	45	(150, 150)	0.28	0.28	0.75
20	19	TRUE	f	f	0.2828727	1	-35	-40	-5	SE	45	(150, 150)	0.28	0.28	0.75
20	19	TRUE	f	f	0.1686363	1	-35	-36	-1	SE	45	(150, 150)	0.28	0.28	0.75
20	19	TRUE	j	j	0.2762486	1	-35	-34	1	NW	45	(150, 150)	0.28	0.28	0.75
20	19	TRUE	j	j	0.0994997	1	-35	-34	1	NW	45	(150, 150)	0.28	0.28	0.75
20	19	TRUE	j	f	0.2221769	0	-35	-34	1	SE	45	(150, 150)	0.28	0.28	0.75
20	19	TRUE	j	j	0.2619993	1	-35	-30	5	NW	45	(150, 150)	0.28	0.28	0.75
20	19	TRUE	j	j	0.3427243	1	-35	-30	5	SE	45	(150, 150)	0.28	0.28	0.75
20	19	TRUE	f	f	0.2942651	1	-35	-40	-5	SE	45	(150, 150)	0.28	0.28	0.75
20	19	TRUE	j	j	0.3579163	1	-35	-34	1	SE	45	(150, 150)	0.28	0.28	0.75
20	19	TRUE	j	j	0.3268354	1	-35	-30	5	SE	45	(150, 150)	0.28	0.28	0.75
20	19	TRUE	f	f	0.1238867	1	-35	-40	-5	SE	45	(150, 150)	0.28	0.28	0.75
20	19	TRUE	f	f	0.3015367	1	-35	-36	-1	NW	45	(150, 150)	0.28	0.28	0.75
20	19	TRUE	j	j	0.1376696	1	-35	-30	5	NW	45	(150, 150)	0.28	0.28	0.75
20	19	TRUE	j	j	0.1951217	1	-35	-34	1	SE	45	(150, 150)	0.28	0.28	0.75
20	19	TRUE	f	f	0.1227028	1	-35	-40	-5	SE	45	(150, 150)	0.28	0.28	0.75
20	19	TRUE	f	f	0.0978285	1	-35	-40	-5	NW	45	(150, 150)	0.28	0.28	0.75
20	19	TRUE	f	j	0.1086165	0	-35	-36	-1	SE	45	(150, 150)	0.28	0.28	0.75
20	19	TRUE	j	j	0.1243862	1	-35	-34	1	NW	45	(150, 150)	0.28	0.28	0.75
20	19	TRUE	f	f	0.1036976	1	-35	-40	-5	SE	45	(150, 150)	0.28	0.28	0.75
20	19	TRUE	j	j	0.1165523	1	-35	-34	1	NW	45	(150, 150)	0.28	0.28	0.75
20	19	TRUE	f	j	0.2312108	0	-35	-36	-1	NW	45	(150, 150)	0.28	0.28	0.75
20	19	TRUE	f	j	0.2536899	0	-35	-36	-1	NW	45	(150, 150)	0.28	0.28	0.75
20	19	TRUE	j	j	0.0055924	1	-35	-30	5	NW	45	(150, 150)	0.28	0.28	0.75
20	19	TRUE	f	j	0.0140715	0	-35	-36	-1	SE	45	(150, 150)	0.28	0.28	0.75
20	19	TRUE	f	f	0.0492954	1	-35	-36	-1	NW	45	(150, 150)	0.28	0.28	0.75
20	19	TRUE	j	j	0.1930366	1	-35	-34	1	SE	45	(150, 150)	0.28	0.28	0.75
20	19	TRUE	j	j	0.273997	1	-35	-30	5	SE	45	(150, 150)	0.28	0.28	0.75
20	19	TRUE	f	f	0.1387854	1	-35	-40	-5	SE	45	(150, 150)	0.28	0.28	0.75
20	19	TRUE	f	f	0.2687418	1	-35	-40	-5	NW	45	(150, 150)	0.28	0.28	0.75
20	19	TRUE	j	j	0.0608185	1	-35	-30	5	NW	45	(150, 150)	0.28	0.28	0.75
20	19	TRUE	f	j	0.1155866	0	-35	-36	-1	SE	45	(150, 150)	0.28	0.28	0.75
20	19	TRUE	f	f	0.1617595	1	-35	-40	-5	SE	45	(150, 150)	0.28	0.28	0.75
20	19	TRUE	f	f	0.109006	1	-35	-40	-5	NW	45	(150, 150)	0.28	0.28	0.75
20	19	TRUE	j	j	0.2698022	1	-35	-34	1	NW	45	(150, 150)	0.28	0.28	0.75
20	19	TRUE	f	f	0.4307278	1	-35	-40	-5	SE	45	(150, 150)	0.28	0.28	0.75
20	19	TRUE	j	f	0.2295984	0	-35	-34	1	SE	45	(150, 150)	0.28	0.28	0.75
20	19	TRUE	j	j	0.2303783	1	-35	-30	5	NW	45	(150, 150)	0.28	0.28	0.75
20	19	TRUE	j	j	0.0040081	1	-35	-34	1	SE	45	(150, 150)	0.28	0.28	0.75
20	19	TRUE	f	f	0.183254	1	-35	-36	-1	SE	45	(150, 150)	0.28	0.28	0.75
20	19	TRUE	j	j	0.0978726	1	-35	-34	1	NW	45	(150, 150)	0.28	0.28	0.75
20	19	TRUE	f	j	0.1879714	0	-35	-36	-1	NW	45	(150, 150)	0.28	0.28	0.75
20	19	TRUE	f	j	0.4305694	0	-35	-36	-1	SE	45	(150, 150)	0.28	0.28	0.75
20	19	TRUE	f	f	0.2248569	1	-35	-40	-5	NW	45	(150, 150)	0.28	0.28	0.75
20	19	TRUE	f	f	0.2267765	1	-35	-40	-5	SE	45	(150, 150)	0.28	0.28	0.75
20	19	TRUE	f	f	0.3400619	1	-35	-36	-1	NW	45	(150, 150)	0.28	0.28	0.75
20	19	TRUE	f	f	0.2676306	1	-35	-36	-1	NW	45	(150, 150)	0.28	0.28	0.75
20	19	TRUE	j	j	0.2364417	1	-35	-34	1	NW	45	(150, 150)	0.28	0.28	0.75
20	19	TRUE	j	j	0.2414943	1	-35	-30	5	SE	45	(150, 150)	0.28	0.28	0.75
20	19	TRUE	j	j	0.200063	1	-35	-30	5	SE	45	(150, 150)	0.28	0.28	0.75
20	19	TRUE	j	j	0.0430398	1	-35	-34	1	SE	45	(150, 150)	0.28	0.28	0.75
20	19	TRUE	j	f	0.3199272	0	-35	-34	1	NW	45	(150, 150)	0.28	0.28	0.75
20	19	TRUE	f	j	0.0708712	0	-35	-40	-5	NW	45	(150, 150)	0.28	0.28	0.75
20	19	TRUE	j	j	0.1707943	1	-35	-34	1	SE	45	(150, 150)	0.28	0.28	0.75
20	19	TRUE	j	j	0.1778632	1	-35	-30	5	SE	45	(150, 150)	0.28	0.28	0.75
20	19	TRUE	j	j	0.2068268	1	-35	-34	1	NW	45	(150, 150)	0.28	0.28	0.75
20	19	TRUE	f	f	0.2303958	1	-35	-40	-5	SE	45	(150, 150)	0.28	0.28	0.75
20	19	TRUE	f	f	0.0325074	1	-35	-40	-5	SE	45	(150, 150)	0.28	0.28	0.75
20	19	TRUE	j	j	0.0161547	1	-35	-34	1	NW	45	(150, 150)	0.28	0.28	0.75
20	19	TRUE	j	j	0.0197252	1	-35	-30	5	NW	45	(150, 150)	0.28	0.28	0.75
20	19	TRUE	f	f	0.1358616	1	-35	-40	-5	SE	45	(150, 150)	0.28	0.28	0.75
20	19	TRUE	f	f	0.183029	1	-35	-40	-5	NW	45	(150, 150)	0.28	0.28	0.75
20	19	TRUE	j	j	0.0620609	1	-35	-34	1	SE	45	(150, 150)	0.28	0.28	0.75
20	19	TRUE	j	j	0.0015366	1	-35	-34	1	NW	45	(150, 150)	0.28	0.28	0.75
20	19	TRUE	f	f	0.0685553	1	-35	-40	-5	SE	45	(150, 150)	0.28	0.28	0.75
20	19	TRUE	j	j	0.2878663	1	-35	-30	5	SE	45	(150, 150)	0.28	0.28	0.75
20	19	TRUE	f	j	0.3425331	0	-35	-36	-1	NW	45	(150, 150)	0.28	0.28	0.75
20	19	TRUE	j	j	0.1843056	1	-35	-30	5	NW	45	(150, 150)	0.28	0.28	0.75
20	19	TRUE	j	j	0.3773618	1	-35	-34	1	NW	45	(150, 150)	0.28	0.28	0.75
20	19	TRUE	f	f	0.3151436	1	-35	-40	-5	SE	45	(150, 150)	0.28	0.28	0.75
20	19	TRUE	j	j	0.1651825	1	-35	-34	1	NW	45	(150, 150)	0.28	0.28	0.75
20	19	TRUE	f	f	0.0720053	1	-35	-40	-5	SE	45	(150, 150)	0.28	0.28	0.75
20	19	TRUE	j	j	0.254547	1	-35	-30	5	NW	45	(150, 150)	0.28	0.28	0.75
20	19	TRUE	f	f	0.2299618	1	-35	-36	-1	NW	45	(150, 150)	0.28	0.28	0.75
20	19	TRUE	f	f	0.4070488	1	-35	-40	-5	SE	45	(150, 150)	0.28	0.28	0.75
20	19	TRUE	j	j	0.3421676	1	-35	-34	1	NW	45	(150, 150)	0.28	0.28	0.75
20	19	TRUE	j	j	0.2758025	1	-35	-34	1	NW	45	(150, 150)	0.28	0.28	0.75
20	19	TRUE	f	j	0.3650824	0	-35	-36	-1	SE	45	(150, 150)	0.28	0.28	0.75
20	19	TRUE	f	f	0.0755398	1	-35	-40	-5	SE	45	(150, 150)	0.28	0.28	0.75
20	19	TRUE	f	j	0.0745142	0	-35	-40	-5	SE	45	(150, 150)	0.28	0.28	0.75
20	19	TRUE	f	j	0.2998181	0	-35	-36	-1	SE	45	(150, 150)	0.28	0.28	0.75
20	19	TRUE	f	f	0.424286	1	-35	-40	-5	NW	45	(150, 150)	0.28	0.28	0.75
20	19	TRUE	j	j	0.2139657	1	-35	-30	5	SE	45	(150, 150)	0.28	0.28	0.75
