# Supplementary material for: The curriculum effect in visual learning: The role of readout dimensionality
Source: PLoS Comput Biol. 2026 Jul 24;22(7):e1014553. doi: 10.1371/journal.pcbi.1014553 (PMC13432104; doi:10.1371/journal.pcbi.1014553)
Supplement: S1 Data — (ZIP) [file pcbi.1014553.s009.zip › Data_Final_for_Repository/Shuffled_subjects/Additional_15/Subject016/20250712_Subject016_SHUFFLED_Day_4.csv]

Participant ID	Age	Train	Correct Response	Response	Response time (s)	Correct	Reference Angle (deg)	Orientation (deg)	Angle Separation (deg)	Corner	Viewing Distance (cm)	Stimulus Size (px)	Fixation Time	Probe Time	Cue Time
16	20	True	j	j	5.0517540049913805	1	-35.0	-34.0	1.0	NW	50	(251, 251)	0.28	0.28	0.75
16	20	True	f	f	2.414005555008771	1	-35.0	-40.0	-5.0	SE	50	(251, 251)	0.28	0.28	0.75
16	20	True	f	f	2.423251773987431	1	-35.0	-36.0	-1.0	NW	50	(251, 251)	0.28	0.28	0.75
16	20	True	j	j	2.684123940009158	1	-35.0	-30.0	5.0	NW	50	(251, 251)	0.28	0.28	0.75
16	20	True	j	f	2.2850612550100777	0	-35.0	-30.0	5.0	NW	50	(251, 251)	0.28	0.28	0.75
16	20	True	j	j	0.0803469640086405	1	-35.0	-30.0	5.0	SE	50	(251, 251)	0.28	0.28	0.75
16	20	True	j	j	0.2249302489799447	1	-35.0	-34.0	1.0	NW	50	(251, 251)	0.28	0.28	0.75
16	20	True	f	f	0.1829297429940197	1	-35.0	-40.0	-5.0	SE	50	(251, 251)	0.28	0.28	0.75
16	20	True	j	j	0.0913264709815848	1	-35.0	-34.0	1.0	NW	50	(251, 251)	0.28	0.28	0.75
16	20	True	f	f	0.0392668640124611	1	-35.0	-40.0	-5.0	NW	50	(251, 251)	0.28	0.28	0.75
16	20	True	j	j	0.2488951570121571	1	-35.0	-30.0	5.0	SE	50	(251, 251)	0.28	0.28	0.75
16	20	True	f	f	0.3054519429861102	1	-35.0	-40.0	-5.0	SE	50	(251, 251)	0.28	0.28	0.75
16	20	True	j	j	0.1872362449939828	1	-35.0	-30.0	5.0	SE	50	(251, 251)	0.28	0.28	0.75
16	20	True	f	j	0.4535261839919258	0	-35.0	-36.0	-1.0	NW	50	(251, 251)	0.28	0.28	0.75
16	20	True	f	f	0.0103453930059913	1	-35.0	-40.0	-5.0	NW	50	(251, 251)	0.28	0.28	0.75
16	20	True	f	f	0.0329914930043742	1	-35.0	-40.0	-5.0	SE	50	(251, 251)	0.28	0.28	0.75
16	20	True	j	f	0.3438448359956965	0	-35.0	-34.0	1.0	NW	50	(251, 251)	0.28	0.28	0.75
16	20	True	f	f	0.2441547310154419	1	-35.0	-40.0	-5.0	NW	50	(251, 251)	0.28	0.28	0.75
16	20	True	f	j	0.1208568399888463	0	-35.0	-36.0	-1.0	NW	50	(251, 251)	0.28	0.28	0.75
16	20	True	j	j	0.2402656949998345	1	-35.0	-34.0	1.0	SE	50	(251, 251)	0.28	0.28	0.75
16	20	True	f	j	0.3248314840020612	0	-35.0	-36.0	-1.0	NW	50	(251, 251)	0.28	0.28	0.75
16	20	True	j	f	0.1684496309899259	0	-35.0	-34.0	1.0	NW	50	(251, 251)	0.28	0.28	0.75
16	20	True	f	f	0.1185855120129417	1	-35.0	-40.0	-5.0	NW	50	(251, 251)	0.28	0.28	0.75
16	20	True	f	f	0.0707869530015159	1	-35.0	-36.0	-1.0	SE	50	(251, 251)	0.28	0.28	0.75
16	20	True	j	j	0.2338298789982218	1	-35.0	-30.0	5.0	NW	50	(251, 251)	0.28	0.28	0.75
16	20	True	j	j	0.3649321859993506	1	-35.0	-30.0	5.0	NW	50	(251, 251)	0.28	0.28	0.75
16	20	True	f	j	0.3391524910111911	0	-35.0	-40.0	-5.0	NW	50	(251, 251)	0.28	0.28	0.75
16	20	True	j	j	1.2763983240001835	1	-35.0	-34.0	1.0	SE	50	(251, 251)	0.28	0.28	0.75
16	20	True	f	f	0.3168642960081342	1	-35.0	-40.0	-5.0	SE	50	(251, 251)	0.28	0.28	0.75
16	20	True	f	f	0.4113856919866521	1	-35.0	-36.0	-1.0	SE	50	(251, 251)	0.28	0.28	0.75
16	20	True	f	f	0.2968451390042901	1	-35.0	-36.0	-1.0	SE	50	(251, 251)	0.28	0.28	0.75
16	20	True	j	j	0.3339637290046084	1	-35.0	-34.0	1.0	NW	50	(251, 251)	0.28	0.28	0.75
16	20	True	j	f	0.1700747769791633	0	-35.0	-34.0	1.0	NW	50	(251, 251)	0.28	0.28	0.75
16	20	True	f	f	0.2045715980057139	1	-35.0	-40.0	-5.0	SE	50	(251, 251)	0.28	0.28	0.75
16	20	True	f	f	0.3443333370087202	1	-35.0	-40.0	-5.0	SE	50	(251, 251)	0.28	0.28	0.75
16	20	True	j	j	0.0799265899986494	1	-35.0	-30.0	5.0	SE	50	(251, 251)	0.28	0.28	0.75
16	20	True	f	j	0.2834815829992294	0	-35.0	-36.0	-1.0	SE	50	(251, 251)	0.28	0.28	0.75
16	20	True	j	j	0.2544549540034495	1	-35.0	-30.0	5.0	NW	50	(251, 251)	0.28	0.28	0.75
16	20	True	f	f	0.5316674670029897	1	-35.0	-36.0	-1.0	SE	50	(251, 251)	0.28	0.28	0.75
16	20	True	f	f	0.1414340549963526	1	-35.0	-40.0	-5.0	NW	50	(251, 251)	0.28	0.28	0.75
16	20	True	f	f	0.3499459580052644	1	-35.0	-36.0	-1.0	SE	50	(251, 251)	0.28	0.28	0.75
16	20	True	j	j	0.2085679569863714	1	-35.0	-34.0	1.0	SE	50	(251, 251)	0.28	0.28	0.75
16	20	True	f	f	0.1737606009992305	1	-35.0	-40.0	-5.0	NW	50	(251, 251)	0.28	0.28	0.75
16	20	True	j	j	0.3159345310123171	1	-35.0	-30.0	5.0	SE	50	(251, 251)	0.28	0.28	0.75
16	20	True	j	j	0.2061570539954118	1	-35.0	-34.0	1.0	NW	50	(251, 251)	0.28	0.28	0.75
16	20	True	f	f	0.3105277050053701	1	-35.0	-36.0	-1.0	NW	50	(251, 251)	0.28	0.28	0.75
16	20	True	f	f	0.4586850559862796	1	-35.0	-40.0	-5.0	NW	50	(251, 251)	0.28	0.28	0.75
16	20	True	j	j	0.217183720000321	1	-35.0	-34.0	1.0	NW	50	(251, 251)	0.28	0.28	0.75
16	20	True	j	j	0.2452146790164988	1	-35.0	-30.0	5.0	NW	50	(251, 251)	0.28	0.28	0.75
16	20	True	f	j	0.467970672994852	0	-35.0	-36.0	-1.0	NW	50	(251, 251)	0.28	0.28	0.75
16	20	True	j	j	0.1932988590269815	1	-35.0	-30.0	5.0	NW	50	(251, 251)	0.28	0.28	0.75
16	20	True	j	f	0.2736813259834889	0	-35.0	-34.0	1.0	SE	50	(251, 251)	0.28	0.28	0.75
16	20	True	j	j	0.344335483998293	1	-35.0	-30.0	5.0	NW	50	(251, 251)	0.28	0.28	0.75
16	20	True	j	j	0.3125165550154634	1	-35.0	-30.0	5.0	NW	50	(251, 251)	0.28	0.28	0.75
16	20	True	f	f	0.2439837089914363	1	-35.0	-36.0	-1.0	NW	50	(251, 251)	0.28	0.28	0.75
16	20	True	j	j	0.3998202380025759	1	-35.0	-30.0	5.0	SE	50	(251, 251)	0.28	0.28	0.75
16	20	True	f	f	0.8599594109982718	1	-35.0	-36.0	-1.0	SE	50	(251, 251)	0.28	0.28	0.75
16	20	True	j	f	0.6282684050092939	0	-35.0	-34.0	1.0	SE	50	(251, 251)	0.28	0.28	0.75
16	20	True	j	j	0.2771220660069957	1	-35.0	-34.0	1.0	NW	50	(251, 251)	0.28	0.28	0.75
16	20	True	j	j	0.4371800100198015	1	-35.0	-34.0	1.0	SE	50	(251, 251)	0.28	0.28	0.75
16	20	True	f	f	0.3748930059955455	1	-35.0	-36.0	-1.0	NW	50	(251, 251)	0.28	0.28	0.75
16	20	True	f	f	0.3569425560126547	1	-35.0	-36.0	-1.0	SE	50	(251, 251)	0.28	0.28	0.75
16	20	True	j	j	0.1481088729924522	1	-35.0	-34.0	1.0	SE	50	(251, 251)	0.28	0.28	0.75
16	20	True	f	f	0.3098710119957104	1	-35.0	-36.0	-1.0	NW	50	(251, 251)	0.28	0.28	0.75
16	20	True	f	f	0.0474667000235058	1	-35.0	-36.0	-1.0	NW	50	(251, 251)	0.28	0.28	0.75
16	20	True	j	j	0.1294391650008037	1	-35.0	-30.0	5.0	NW	50	(251, 251)	0.28	0.28	0.75
16	20	True	f	f	0.0367533669923432	1	-35.0	-36.0	-1.0	NW	50	(251, 251)	0.28	0.28	0.75
16	20	True	f	f	0.1144826819945592	1	-35.0	-40.0	-5.0	NW	50	(251, 251)	0.28	0.28	0.75
16	20	True	j	j	0.083692512998823	1	-35.0	-30.0	5.0	NW	50	(251, 251)	0.28	0.28	0.75
16	20	True	j	f	0.2197808990022167	0	-35.0	-34.0	1.0	NW	50	(251, 251)	0.28	0.28	0.75
16	20	True	j	j	0.1212793939921539	1	-35.0	-30.0	5.0	NW	50	(251, 251)	0.28	0.28	0.75
16	20	True	f	f	0.0870578899921383	1	-35.0	-40.0	-5.0	NW	50	(251, 251)	0.28	0.28	0.75
16	20	True	j	j	0.0131128490029368	1	-35.0	-30.0	5.0	NW	50	(251, 251)	0.28	0.28	0.75
16	20	True	f	f	0.1329175700084306	1	-35.0	-36.0	-1.0	NW	50	(251, 251)	0.28	0.28	0.75
16	20	True	f	j	0.2411414610105566	0	-35.0	-36.0	-1.0	SE	50	(251, 251)	0.28	0.28	0.75
16	20	True	j	j	0.0153894939867313	1	-35.0	-34.0	1.0	NW	50	(251, 251)	0.28	0.28	0.75
16	20	True	j	f	0.2655128159967717	0	-35.0	-34.0	1.0	NW	50	(251, 251)	0.28	0.28	0.75
16	20	True	f	j	0.3666702760092448	0	-35.0	-36.0	-1.0	NW	50	(251, 251)	0.28	0.28	0.75
16	20	True	j	j	0.185644354991382	1	-35.0	-30.0	5.0	NW	50	(251, 251)	0.28	0.28	0.75
16	20	True	j	j	0.4181145239854231	1	-35.0	-34.0	1.0	SE	50	(251, 251)	0.28	0.28	0.75
16	20	True	j	j	0.1237131830130238	1	-35.0	-30.0	5.0	SE	50	(251, 251)	0.28	0.28	0.75
16	20	True	j	j	0.3019904870016034	1	-35.0	-30.0	5.0	NW	50	(251, 251)	0.28	0.28	0.75
16	20	True	f	f	0.1877097840188071	1	-35.0	-40.0	-5.0	SE	50	(251, 251)	0.28	0.28	0.75
16	20	True	f	f	0.2022334999928716	1	-35.0	-36.0	-1.0	NW	50	(251, 251)	0.28	0.28	0.75
16	20	True	f	j	0.3359865850070491	0	-35.0	-36.0	-1.0	NW	50	(251, 251)	0.28	0.28	0.75
16	20	True	f	j	0.3129740549775306	0	-35.0	-36.0	-1.0	NW	50	(251, 251)	0.28	0.28	0.75
16	20	True	j	j	0.1681704649818129	1	-35.0	-30.0	5.0	SE	50	(251, 251)	0.28	0.28	0.75
16	20	True	j	j	0.1293513020209502	1	-35.0	-30.0	5.0	NW	50	(251, 251)	0.28	0.28	0.75
16	20	True	f	f	0.1756579819775652	1	-35.0	-36.0	-1.0	NW	50	(251, 251)	0.28	0.28	0.75
16	20	True	f	f	0.3218145079736132	1	-35.0	-36.0	-1.0	NW	50	(251, 251)	0.28	0.28	0.75
16	20	True	f	f	0.3114790190011263	1	-35.0	-40.0	-5.0	NW	50	(251, 251)	0.28	0.28	0.75
16	20	True	j	j	0.0051377449999563	1	-35.0	-34.0	1.0	SE	50	(251, 251)	0.28	0.28	0.75
16	20	True	f	f	0.2655353269947227	1	-35.0	-36.0	-1.0	SE	50	(251, 251)	0.28	0.28	0.75
16	20	True	f	j	0.2418791100208182	0	-35.0	-36.0	-1.0	NW	50	(251, 251)	0.28	0.28	0.75
16	20	True	j	f	0.2237839489826001	0	-35.0	-34.0	1.0	SE	50	(251, 251)	0.28	0.28	0.75
16	20	True	j	j	0.0186734460003208	1	-35.0	-30.0	5.0	NW	50	(251, 251)	0.28	0.28	0.75
16	20	True	f	f	0.1156004439981188	1	-35.0	-36.0	-1.0	SE	50	(251, 251)	0.28	0.28	0.75
16	20	True	f	f	0.0977201299974694	1	-35.0	-40.0	-5.0	NW	50	(251, 251)	0.28	0.28	0.75
16	20	True	j	j	0.4308134540042374	1	-35.0	-30.0	5.0	NW	50	(251, 251)	0.28	0.28	0.75
16	20	True	j	j	0.1141709729854483	1	-35.0	-30.0	5.0	NW	50	(251, 251)	0.28	0.28	0.75
16	20	True	f	f	0.105664867995074	1	-35.0	-40.0	-5.0	SE	50	(251, 251)	0.28	0.28	0.75
16	20	True	j	j	0.0044571250036824	1	-35.0	-30.0	5.0	SE	50	(251, 251)	0.28	0.28	0.75
16	20	True	j	j	0.0425491650239564	1	-35.0	-30.0	5.0	NW	50	(251, 251)	0.28	0.28	0.75
16	20	True	f	f	0.0339721589989494	1	-35.0	-40.0	-5.0	SE	50	(251, 251)	0.28	0.28	0.75
16	20	True	j	j	0.0254599559993948	1	-35.0	-30.0	5.0	NW	50	(251, 251)	0.28	0.28	0.75
16	20	True	j	f	0.3950010130065493	0	-35.0	-34.0	1.0	NW	50	(251, 251)	0.28	0.28	0.75
16	20	True	f	f	0.3167815520137083	1	-35.0	-36.0	-1.0	NW	50	(251, 251)	0.28	0.28	0.75
16	20	True	j	f	0.4111508869973477	0	-35.0	-34.0	1.0	NW	50	(251, 251)	0.28	0.28	0.75
16	20	True	f	f	0.1405441130045801	1	-35.0	-36.0	-1.0	SE	50	(251, 251)	0.28	0.28	0.75
16	20	True	f	f	0.2880267380096484	1	-35.0	-36.0	-1.0	SE	50	(251, 251)	0.28	0.28	0.75
16	20	True	f	f	1.2006813640182372	1	-35.0	-40.0	-5.0	SE	50	(251, 251)	0.28	0.28	0.75
16	20	True	f	f	0.2435644149954896	1	-35.0	-40.0	-5.0	NW	50	(251, 251)	0.28	0.28	0.75
16	20	True	j	j	0.0661040940030943	1	-35.0	-34.0	1.0	NW	50	(251, 251)	0.28	0.28	0.75
16	20	True	j	f	0.5603996769932564	0	-35.0	-34.0	1.0	SE	50	(251, 251)	0.28	0.28	0.75
16	20	True	f	f	0.1991639919870067	1	-35.0	-40.0	-5.0	NW	50	(251, 251)	0.28	0.28	0.75
16	20	True	f	f	0.1111361359944567	1	-35.0	-40.0	-5.0	NW	50	(251, 251)	0.28	0.28	0.75
16	20	True	j	j	0.0906991550000384	1	-35.0	-30.0	5.0	NW	50	(251, 251)	0.28	0.28	0.75
16	20	True	j	j	0.0892087959800846	1	-35.0	-34.0	1.0	NW	50	(251, 251)	0.28	0.28	0.75
16	20	True	j	j	0.27580671798205	1	-35.0	-34.0	1.0	SE	50	(251, 251)	0.28	0.28	0.75
16	20	True	f	f	0.3886401719937566	1	-35.0	-40.0	-5.0	NW	50	(251, 251)	0.28	0.28	0.75
16	20	True	j	f	0.4452525330125354	0	-35.0	-30.0	5.0	SE	50	(251, 251)	0.28	0.28	0.75
16	20	True	f	f	0.0598163100075908	1	-35.0	-40.0	-5.0	SE	50	(251, 251)	0.28	0.28	0.75
16	20	True	j	j	0.0859810800175182	1	-35.0	-30.0	5.0	SE	50	(251, 251)	0.28	0.28	0.75
16	20	True	j	j	0.0883789859944954	1	-35.0	-30.0	5.0	SE	50	(251, 251)	0.28	0.28	0.75
16	20	True	f	f	0.1566581900115125	1	-35.0	-36.0	-1.0	SE	50	(251, 251)	0.28	0.28	0.75
16	20	True	f	f	0.3447081110207364	1	-35.0	-36.0	-1.0	NW	50	(251, 251)	0.28	0.28	0.75
16	20	True	f	j	0.0467619630217086	0	-35.0	-36.0	-1.0	SE	50	(251, 251)	0.28	0.28	0.75
16	20	True	f	f	0.2886561169871129	1	-35.0	-36.0	-1.0	NW	50	(251, 251)	0.28	0.28	0.75
16	20	True	f	f	0.2398001179972197	1	-35.0	-36.0	-1.0	SE	50	(251, 251)	0.28	0.28	0.75
16	20	True	j	j	0.3910917030007113	1	-35.0	-30.0	5.0	NW	50	(251, 251)	0.28	0.28	0.75
16	20	True	j	j	0.109634205000475	1	-35.0	-30.0	5.0	SE	50	(251, 251)	0.28	0.28	0.75
16	20	True	f	f	0.2658590099890716	1	-35.0	-36.0	-1.0	SE	50	(251, 251)	0.28	0.28	0.75
16	20	True	f	f	0.2109327570069581	1	-35.0	-40.0	-5.0	NW	50	(251, 251)	0.28	0.28	0.75
16	20	True	f	f	0.3264069640135858	1	-35.0	-36.0	-1.0	NW	50	(251, 251)	0.28	0.28	0.75
16	20	True	f	f	0.1948142400069628	1	-35.0	-36.0	-1.0	SE	50	(251, 251)	0.28	0.28	0.75
16	20	True	j	j	0.3204210189869627	1	-35.0	-30.0	5.0	SE	50	(251, 251)	0.28	0.28	0.75
16	20	True	j	j	0.3872673939913511	1	-35.0	-34.0	1.0	SE	50	(251, 251)	0.28	0.28	0.75
16	20	True	f	f	0.2361188159848097	1	-35.0	-36.0	-1.0	SE	50	(251, 251)	0.28	0.28	0.75
16	20	True	f	f	0.3461515620001592	1	-35.0	-36.0	-1.0	NW	50	(251, 251)	0.28	0.28	0.75
16	20	True	j	f	0.0277585360163357	0	-35.0	-34.0	1.0	SE	50	(251, 251)	0.28	0.28	0.75
16	20	True	f	f	0.3089225290168542	1	-35.0	-40.0	-5.0	NW	50	(251, 251)	0.28	0.28	0.75
16	20	True	j	j	0.1489662700041663	1	-35.0	-34.0	1.0	NW	50	(251, 251)	0.28	0.28	0.75
16	20	True	f	f	0.1382056770089548	1	-35.0	-40.0	-5.0	NW	50	(251, 251)	0.28	0.28	0.75
16	20	True	f	f	0.0094073330110404	1	-35.0	-40.0	-5.0	SE	50	(251, 251)	0.28	0.28	0.75
16	20	True	f	j	0.8833946840022691	0	-35.0	-36.0	-1.0	SE	50	(251, 251)	0.28	0.28	0.75
16	20	True	f	f	0.1988420330162625	1	-35.0	-40.0	-5.0	SE	50	(251, 251)	0.28	0.28	0.75
16	20	True	j	f	0.3346863460028544	0	-35.0	-34.0	1.0	NW	50	(251, 251)	0.28	0.28	0.75
16	20	True	f	f	0.1524145489966031	1	-35.0	-36.0	-1.0	SE	50	(251, 251)	0.28	0.28	0.75
16	20	True	f	f	0.4137555920169689	1	-35.0	-36.0	-1.0	NW	50	(251, 251)	0.28	0.28	0.75
16	20	True	f	f	0.2867138900037389	1	-35.0	-36.0	-1.0	SE	50	(251, 251)	0.28	0.28	0.75
16	20	True	f	f	0.0509724479925353	1	-35.0	-40.0	-5.0	NW	50	(251, 251)	0.28	0.28	0.75
16	20	True	j	j	0.2118160520039964	1	-35.0	-30.0	5.0	NW	50	(251, 251)	0.28	0.28	0.75
16	20	True	j	f	0.301344687002711	0	-35.0	-30.0	5.0	NW	50	(251, 251)	0.28	0.28	0.75
16	20	True	f	j	0.0591496849956456	0	-35.0	-36.0	-1.0	NW	50	(251, 251)	0.28	0.28	0.75
16	20	True	f	j	0.1360618379840161	0	-35.0	-36.0	-1.0	NW	50	(251, 251)	0.28	0.28	0.75
16	20	True	f	f	0.3207041369751096	1	-35.0	-36.0	-1.0	SE	50	(251, 251)	0.28	0.28	0.75
16	20	True	j	j	0.0901676670182496	1	-35.0	-30.0	5.0	NW	50	(251, 251)	0.28	0.28	0.75
16	20	True	f	f	0.3975008589914068	1	-35.0	-40.0	-5.0	NW	50	(251, 251)	0.28	0.28	0.75
16	20	True	j	f	0.1851201789977494	0	-35.0	-34.0	1.0	SE	50	(251, 251)	0.28	0.28	0.75
16	20	True	j	j	0.2952133280050475	1	-35.0	-30.0	5.0	NW	50	(251, 251)	0.28	0.28	0.75
16	20	True	j	f	0.4098696289875079	0	-35.0	-34.0	1.0	NW	50	(251, 251)	0.28	0.28	0.75
16	20	True	f	f	0.1881118769815657	1	-35.0	-40.0	-5.0	SE	50	(251, 251)	0.28	0.28	0.75
16	20	True	j	j	0.2620346109906677	1	-35.0	-34.0	1.0	SE	50	(251, 251)	0.28	0.28	0.75
16	20	True	j	j	0.0366205369937233	1	-35.0	-30.0	5.0	SE	50	(251, 251)	0.28	0.28	0.75
16	20	True	j	f	0.0419769859872758	0	-35.0	-34.0	1.0	NW	50	(251, 251)	0.28	0.28	0.75
16	20	True	j	j	0.1976457849959842	1	-35.0	-30.0	5.0	SE	50	(251, 251)	0.28	0.28	0.75
16	20	True	f	f	0.2872816440067254	1	-35.0	-40.0	-5.0	SE	50	(251, 251)	0.28	0.28	0.75
16	20	True	j	f	0.1287611110019497	0	-35.0	-34.0	1.0	SE	50	(251, 251)	0.28	0.28	0.75
16	20	True	j	j	0.3177115400030743	1	-35.0	-30.0	5.0	SE	50	(251, 251)	0.28	0.28	0.75
16	20	True	f	f	0.1743356289807707	1	-35.0	-40.0	-5.0	NW	50	(251, 251)	0.28	0.28	0.75
16	20	True	f	j	0.1516170609975233	0	-35.0	-36.0	-1.0	NW	50	(251, 251)	0.28	0.28	0.75
16	20	True	f	f	0.4130470670061186	1	-35.0	-40.0	-5.0	NW	50	(251, 251)	0.28	0.28	0.75
16	20	True	f	f	0.4903924929967616	1	-35.0	-40.0	-5.0	NW	50	(251, 251)	0.28	0.28	0.75
16	20	True	j	j	0.7422575389791746	1	-35.0	-30.0	5.0	SE	50	(251, 251)	0.28	0.28	0.75
16	20	True	j	f	0.0466147449915297	0	-35.0	-34.0	1.0	SE	50	(251, 251)	0.28	0.28	0.75
16	20	True	j	f	0.0629049069830216	0	-35.0	-34.0	1.0	NW	50	(251, 251)	0.28	0.28	0.75
16	20	True	f	f	0.2834608179982751	1	-35.0	-40.0	-5.0	SE	50	(251, 251)	0.28	0.28	0.75
16	20	True	j	j	0.2628825759747997	1	-35.0	-34.0	1.0	NW	50	(251, 251)	0.28	0.28	0.75
16	20	True	j	j	0.249128372000996	1	-35.0	-34.0	1.0	NW	50	(251, 251)	0.28	0.28	0.75
16	20	True	j	j	0.0572983129823114	1	-35.0	-34.0	1.0	NW	50	(251, 251)	0.28	0.28	0.75
16	20	True	f	f	0.3260747629974503	1	-35.0	-36.0	-1.0	NW	50	(251, 251)	0.28	0.28	0.75
16	20	True	j	j	0.3396726110076997	1	-35.0	-30.0	5.0	SE	50	(251, 251)	0.28	0.28	0.75
16	20	True	j	j	0.107123166002566	1	-35.0	-30.0	5.0	SE	50	(251, 251)	0.28	0.28	0.75
16	20	True	f	f	0.315640323999105	1	-35.0	-40.0	-5.0	NW	50	(251, 251)	0.28	0.28	0.75
16	20	True	f	j	0.3708262000000104	0	-35.0	-36.0	-1.0	NW	50	(251, 251)	0.28	0.28	0.75
16	20	True	f	f	0.3807144619931932	1	-35.0	-40.0	-5.0	SE	50	(251, 251)	0.28	0.28	0.75
16	20	True	f	f	0.3967746700218413	1	-35.0	-40.0	-5.0	SE	50	(251, 251)	0.28	0.28	0.75
16	20	True	j	j	0.4226660479907878	1	-35.0	-30.0	5.0	SE	50	(251, 251)	0.28	0.28	0.75
16	20	True	f	f	0.2579937709961086	1	-35.0	-40.0	-5.0	NW	50	(251, 251)	0.28	0.28	0.75
16	20	True	j	j	0.1028313060232903	1	-35.0	-30.0	5.0	NW	50	(251, 251)	0.28	0.28	0.75
16	20	True	f	f	0.2974242930067703	1	-35.0	-36.0	-1.0	NW	50	(251, 251)	0.28	0.28	0.75
16	20	True	j	j	0.4103219090029597	1	-35.0	-30.0	5.0	NW	50	(251, 251)	0.28	0.28	0.75
16	20	True	f	f	0.0475924639904405	1	-35.0	-36.0	-1.0	NW	50	(251, 251)	0.28	0.28	0.75
16	20	True	j	f	0.6237710639834404	0	-35.0	-34.0	1.0	NW	50	(251, 251)	0.28	0.28	0.75
16	20	True	f	f	0.0052496760035865	1	-35.0	-36.0	-1.0	NW	50	(251, 251)	0.28	0.28	0.75
16	20	True	f	f	0.1534908759931568	1	-35.0	-40.0	-5.0	NW	50	(251, 251)	0.28	0.28	0.75
16	20	True	f	f	0.0968921460153069	1	-35.0	-40.0	-5.0	NW	50	(251, 251)	0.28	0.28	0.75
16	20	True	f	f	0.0768666439980734	1	-35.0	-36.0	-1.0	SE	50	(251, 251)	0.28	0.28	0.75
16	20	True	j	j	0.2748364270082675	1	-35.0	-30.0	5.0	SE	50	(251, 251)	0.28	0.28	0.75
16	20	True	j	f	0.0429504819912835	0	-35.0	-34.0	1.0	SE	50	(251, 251)	0.28	0.28	0.75
16	20	True	f	f	0.158525503007695	1	-35.0	-36.0	-1.0	SE	50	(251, 251)	0.28	0.28	0.75
16	20	True	f	f	0.0451822750037536	1	-35.0	-36.0	-1.0	SE	50	(251, 251)	0.28	0.28	0.75
16	20	True	j	j	0.3359245680039748	1	-35.0	-30.0	5.0	SE	50	(251, 251)	0.28	0.28	0.75
16	20	True	f	j	0.6546592969971243	0	-35.0	-36.0	-1.0	SE	50	(251, 251)	0.28	0.28	0.75
16	20	True	j	j	0.0287144640169572	1	-35.0	-30.0	5.0	NW	50	(251, 251)	0.28	0.28	0.75
16	20	True	j	j	0.1661219609959516	1	-35.0	-30.0	5.0	NW	50	(251, 251)	0.28	0.28	0.75
16	20	True	f	f	0.4984878099930938	1	-35.0	-40.0	-5.0	NW	50	(251, 251)	0.28	0.28	0.75
16	20	True	f	f	0.1094031639804598	1	-35.0	-36.0	-1.0	SE	50	(251, 251)	0.28	0.28	0.75
16	20	True	j	j	0.0674709159939084	1	-35.0	-34.0	1.0	SE	50	(251, 251)	0.28	0.28	0.75
16	20	True	j	j	0.1094387309858575	1	-35.0	-30.0	5.0	SE	50	(251, 251)	0.28	0.28	0.75
16	20	True	j	j	0.135302860988304	1	-35.0	-30.0	5.0	SE	50	(251, 251)	0.28	0.28	0.75
16	20	True	j	j	0.2393990060081705	1	-35.0	-34.0	1.0	SE	50	(251, 251)	0.28	0.28	0.75
16	20	True	f	f	0.3046321409929078	1	-35.0	-36.0	-1.0	SE	50	(251, 251)	0.28	0.28	0.75
16	20	True	f	f	0.1614213320135604	1	-35.0	-40.0	-5.0	SE	50	(251, 251)	0.28	0.28	0.75
16	20	True	f	f	0.2838650119956583	1	-35.0	-36.0	-1.0	SE	50	(251, 251)	0.28	0.28	0.75
16	20	True	f	f	0.3090868889994453	1	-35.0	-40.0	-5.0	NW	50	(251, 251)	0.28	0.28	0.75
16	20	True	f	f	0.007171692996053	1	-35.0	-40.0	-5.0	NW	50	(251, 251)	0.28	0.28	0.75
16	20	True	j	f	0.415786689001834	0	-35.0	-30.0	5.0	SE	50	(251, 251)	0.28	0.28	0.75
16	20	True	f	j	0.3328360469895415	0	-35.0	-36.0	-1.0	NW	50	(251, 251)	0.28	0.28	0.75
16	20	True	j	j	0.1421302779926918	1	-35.0	-30.0	5.0	SE	50	(251, 251)	0.28	0.28	0.75
16	20	True	f	f	0.3029671469994355	1	-35.0	-40.0	-5.0	SE	50	(251, 251)	0.28	0.28	0.75
16	20	True	f	f	0.1517116930044721	1	-35.0	-36.0	-1.0	SE	50	(251, 251)	0.28	0.28	0.75
16	20	True	f	f	0.3312820639985148	1	-35.0	-40.0	-5.0	NW	50	(251, 251)	0.28	0.28	0.75
16	20	True	f	f	0.1034536950173787	1	-35.0	-36.0	-1.0	NW	50	(251, 251)	0.28	0.28	0.75
16	20	True	j	j	0.2595860059955157	1	-35.0	-34.0	1.0	SE	50	(251, 251)	0.28	0.28	0.75
16	20	True	f	f	0.3722619979816954	1	-35.0	-36.0	-1.0	NW	50	(251, 251)	0.28	0.28	0.75
16	20	True	f	f	0.2111679909867234	1	-35.0	-40.0	-5.0	SE	50	(251, 251)	0.28	0.28	0.75
16	20	True	f	f	0.32503734700731	1	-35.0	-40.0	-5.0	NW	50	(251, 251)	0.28	0.28	0.75
16	20	True	f	j	0.0507892620225902	0	-35.0	-36.0	-1.0	NW	50	(251, 251)	0.28	0.28	0.75
16	20	True	j	f	0.2842585750040598	0	-35.0	-34.0	1.0	SE	50	(251, 251)	0.28	0.28	0.75
16	20	True	j	j	0.0415305100032128	1	-35.0	-34.0	1.0	SE	50	(251, 251)	0.28	0.28	0.75
16	20	True	f	f	0.0507118639943655	1	-35.0	-40.0	-5.0	SE	50	(251, 251)	0.28	0.28	0.75
16	20	True	f	f	0.4008952890289947	1	-35.0	-36.0	-1.0	NW	50	(251, 251)	0.28	0.28	0.75
16	20	True	j	f	0.2403995729982853	0	-35.0	-34.0	1.0	NW	50	(251, 251)	0.28	0.28	0.75
16	20	True	j	f	0.2063021690119058	0	-35.0	-34.0	1.0	NW	50	(251, 251)	0.28	0.28	0.75
16	20	True	j	f	0.2130135040206369	0	-35.0	-34.0	1.0	NW	50	(251, 251)	0.28	0.28	0.75
16	20	True	j	j	0.216861687018536	1	-35.0	-30.0	5.0	NW	50	(251, 251)	0.28	0.28	0.75
16	20	True	f	f	0.1915204759861808	1	-35.0	-40.0	-5.0	SE	50	(251, 251)	0.28	0.28	0.75
16	20	True	f	f	0.145342078001704	1	-35.0	-36.0	-1.0	SE	50	(251, 251)	0.28	0.28	0.75
16	20	True	f	f	0.4911920849990565	1	-35.0	-40.0	-5.0	SE	50	(251, 251)	0.28	0.28	0.75
16	20	True	f	f	0.4689289450179785	1	-35.0	-40.0	-5.0	SE	50	(251, 251)	0.28	0.28	0.75
16	20	True	f	f	0.0525527500140015	1	-35.0	-40.0	-5.0	SE	50	(251, 251)	0.28	0.28	0.75
16	20	True	j	j	0.3229813180223573	1	-35.0	-30.0	5.0	NW	50	(251, 251)	0.28	0.28	0.75
16	20	True	j	j	0.2707415889890399	1	-35.0	-30.0	5.0	NW	50	(251, 251)	0.28	0.28	0.75
16	20	True	j	f	0.0138394969981163	0	-35.0	-34.0	1.0	SE	50	(251, 251)	0.28	0.28	0.75
16	20	True	j	j	0.1347378559876233	1	-35.0	-30.0	5.0	SE	50	(251, 251)	0.28	0.28	0.75
16	20	True	j	f	0.3027459279983304	0	-35.0	-34.0	1.0	SE	50	(251, 251)	0.28	0.28	0.75
16	20	True	f	f	0.2150742579833604	1	-35.0	-40.0	-5.0	SE	50	(251, 251)	0.28	0.28	0.75
16	20	True	j	j	0.2991152350150514	1	-35.0	-34.0	1.0	SE	50	(251, 251)	0.28	0.28	0.75
16	20	True	f	f	0.1688808329927269	1	-35.0	-40.0	-5.0	NW	50	(251, 251)	0.28	0.28	0.75
16	20	True	f	f	0.1109051179955713	1	-35.0	-40.0	-5.0	SE	50	(251, 251)	0.28	0.28	0.75
16	20	True	j	f	0.0367397140071261	0	-35.0	-34.0	1.0	SE	50	(251, 251)	0.28	0.28	0.75
16	20	True	j	f	0.2360602790140546	0	-35.0	-34.0	1.0	SE	50	(251, 251)	0.28	0.28	0.75
16	20	True	j	j	0.1026270450092852	1	-35.0	-34.0	1.0	NW	50	(251, 251)	0.28	0.28	0.75
16	20	True	j	j	0.0373274910089094	1	-35.0	-34.0	1.0	SE	50	(251, 251)	0.28	0.28	0.75
16	20	True	f	j	0.4798509429965634	0	-35.0	-36.0	-1.0	NW	50	(251, 251)	0.28	0.28	0.75
16	20	True	j	j	0.2669939959887415	1	-35.0	-34.0	1.0	NW	50	(251, 251)	0.28	0.28	0.75
16	20	True	j	j	0.0853411049756687	1	-35.0	-30.0	5.0	SE	50	(251, 251)	0.28	0.28	0.75
16	20	True	j	j	0.1127670469868462	1	-35.0	-34.0	1.0	SE	50	(251, 251)	0.28	0.28	0.75
16	20	True	j	j	0.3779092879849486	1	-35.0	-34.0	1.0	NW	50	(251, 251)	0.28	0.28	0.75
16	20	True	f	f	0.2069878930051345	1	-35.0	-40.0	-5.0	NW	50	(251, 251)	0.28	0.28	0.75
16	20	True	f	f	0.2013161329959985	1	-35.0	-40.0	-5.0	NW	50	(251, 251)	0.28	0.28	0.75
16	20	True	j	f	0.3798926250019576	0	-35.0	-34.0	1.0	SE	50	(251, 251)	0.28	0.28	0.75
16	20	True	f	f	0.2224630319979041	1	-35.0	-36.0	-1.0	SE	50	(251, 251)	0.28	0.28	0.75
16	20	True	j	j	0.3175291980151087	1	-35.0	-34.0	1.0	SE	50	(251, 251)	0.28	0.28	0.75
16	20	True	f	f	0.8599924310110509	1	-35.0	-36.0	-1.0	SE	50	(251, 251)	0.28	0.28	0.75
16	20	True	j	j	0.1721480519918259	1	-35.0	-30.0	5.0	SE	50	(251, 251)	0.28	0.28	0.75
16	20	True	f	f	0.1577974740066565	1	-35.0	-40.0	-5.0	NW	50	(251, 251)	0.28	0.28	0.75
16	20	True	j	j	0.329842713981634	1	-35.0	-30.0	5.0	NW	50	(251, 251)	0.28	0.28	0.75
16	20	True	f	j	0.4312820969789754	0	-35.0	-36.0	-1.0	SE	50	(251, 251)	0.28	0.28	0.75
16	20	True	f	f	0.1822220500034745	1	-35.0	-36.0	-1.0	SE	50	(251, 251)	0.28	0.28	0.75
16	20	True	f	f	0.1975996819965075	1	-35.0	-36.0	-1.0	NW	50	(251, 251)	0.28	0.28	0.75
16	20	True	j	j	0.2148167949926573	1	-35.0	-34.0	1.0	NW	50	(251, 251)	0.28	0.28	0.75
16	20	True	f	f	0.0840538069896865	1	-35.0	-36.0	-1.0	NW	50	(251, 251)	0.28	0.28	0.75
16	20	True	j	j	0.2066113110049627	1	-35.0	-30.0	5.0	NW	50	(251, 251)	0.28	0.28	0.75
16	20	True	f	f	0.2197824390023015	1	-35.0	-40.0	-5.0	NW	50	(251, 251)	0.28	0.28	0.75
16	20	True	j	j	0.1168325129838194	1	-35.0	-34.0	1.0	NW	50	(251, 251)	0.28	0.28	0.75
16	20	True	f	f	0.173833654000191	1	-35.0	-36.0	-1.0	SE	50	(251, 251)	0.28	0.28	0.75
16	20	True	j	j	0.0318470199999865	1	-35.0	-34.0	1.0	NW	50	(251, 251)	0.28	0.28	0.75
16	20	True	j	j	0.1891008749953471	1	-35.0	-30.0	5.0	NW	50	(251, 251)	0.28	0.28	0.75
16	20	True	j	j	0.0216612329822964	1	-35.0	-34.0	1.0	SE	50	(251, 251)	0.28	0.28	0.75
16	20	True	f	f	0.2036192000086885	1	-35.0	-40.0	-5.0	SE	50	(251, 251)	0.28	0.28	0.75
16	20	True	f	f	0.1629665289947297	1	-35.0	-36.0	-1.0	SE	50	(251, 251)	0.28	0.28	0.75
16	20	True	j	j	0.3177110530086793	1	-35.0	-30.0	5.0	SE	50	(251, 251)	0.28	0.28	0.75
16	20	True	f	f	0.3420550459995866	1	-35.0	-40.0	-5.0	SE	50	(251, 251)	0.28	0.28	0.75
16	20	True	j	j	0.1890282609965652	1	-35.0	-34.0	1.0	NW	50	(251, 251)	0.28	0.28	0.75
16	20	True	f	j	0.2307334649958647	0	-35.0	-36.0	-1.0	SE	50	(251, 251)	0.28	0.28	0.75
16	20	True	j	f	0.2952461350068915	0	-35.0	-34.0	1.0	NW	50	(251, 251)	0.28	0.28	0.75
16	20	True	j	f	0.1226788470230531	0	-35.0	-34.0	1.0	NW	50	(251, 251)	0.28	0.28	0.75
16	20	True	f	f	0.2444364549883175	1	-35.0	-40.0	-5.0	NW	50	(251, 251)	0.28	0.28	0.75
16	20	True	f	f	0.0533546720107551	1	-35.0	-40.0	-5.0	NW	50	(251, 251)	0.28	0.28	0.75
16	20	True	f	f	0.18939294401207	1	-35.0	-40.0	-5.0	SE	50	(251, 251)	0.28	0.28	0.75
16	20	True	f	f	0.0146960619895253	1	-35.0	-40.0	-5.0	SE	50	(251, 251)	0.28	0.28	0.75
16	20	True	j	f	0.311052342003677	0	-35.0	-34.0	1.0	SE	50	(251, 251)	0.28	0.28	0.75
16	20	True	f	f	0.8422017759876326	1	-35.0	-40.0	-5.0	SE	50	(251, 251)	0.28	0.28	0.75
16	20	True	j	j	0.1261673860135488	1	-35.0	-30.0	5.0	SE	50	(251, 251)	0.28	0.28	0.75
16	20	True	j	j	0.1222551710088737	1	-35.0	-34.0	1.0	NW	50	(251, 251)	0.28	0.28	0.75
16	20	True	j	j	0.2487163189798593	1	-35.0	-34.0	1.0	SE	50	(251, 251)	0.28	0.28	0.75
16	20	True	f	f	0.3272188299742993	1	-35.0	-40.0	-5.0	NW	50	(251, 251)	0.28	0.28	0.75
16	20	True	f	f	0.311678986006882	1	-35.0	-40.0	-5.0	SE	50	(251, 251)	0.28	0.28	0.75
16	20	True	j	j	0.0778291400056332	1	-35.0	-30.0	5.0	NW	50	(251, 251)	0.28	0.28	0.75
16	20	True	j	j	0.0460839459847193	1	-35.0	-34.0	1.0	SE	50	(251, 251)	0.28	0.28	0.75
16	20	True	j	f	0.1964711140026338	0	-35.0	-34.0	1.0	SE	50	(251, 251)	0.28	0.28	0.75
16	20	True	f	f	0.086398696003016	1	-35.0	-36.0	-1.0	SE	50	(251, 251)	0.28	0.28	0.75
16	20	True	f	j	0.1809776409936603	0	-35.0	-36.0	-1.0	NW	50	(251, 251)	0.28	0.28	0.75
16	20	True	j	f	0.2790694959985558	0	-35.0	-34.0	1.0	NW	50	(251, 251)	0.28	0.28	0.75
16	20	True	f	f	0.0098692559986375	1	-35.0	-36.0	-1.0	SE	50	(251, 251)	0.28	0.28	0.75
16	20	True	f	f	0.0756833039922639	1	-35.0	-36.0	-1.0	NW	50	(251, 251)	0.28	0.28	0.75
16	20	True	f	f	0.0679949370096437	1	-35.0	-40.0	-5.0	SE	50	(251, 251)	0.28	0.28	0.75
16	20	True	f	f	0.2003113969985861	1	-35.0	-36.0	-1.0	SE	50	(251, 251)	0.28	0.28	0.75
16	20	True	j	f	0.3197353919968009	0	-35.0	-30.0	5.0	SE	50	(251, 251)	0.28	0.28	0.75
16	20	True	j	j	0.1298719740007072	1	-35.0	-30.0	5.0	SE	50	(251, 251)	0.28	0.28	0.75
16	20	True	j	f	0.1848358269780874	0	-35.0	-34.0	1.0	NW	50	(251, 251)	0.28	0.28	0.75
16	20	True	f	f	0.1017326390137896	1	-35.0	-40.0	-5.0	NW	50	(251, 251)	0.28	0.28	0.75
16	20	True	f	f	0.0187351350032258	1	-35.0	-40.0	-5.0	SE	50	(251, 251)	0.28	0.28	0.75
16	20	True	j	f	0.3380726669856813	0	-35.0	-34.0	1.0	SE	50	(251, 251)	0.28	0.28	0.75
16	20	True	f	f	0.3103984790213872	1	-35.0	-36.0	-1.0	NW	50	(251, 251)	0.28	0.28	0.75
16	20	True	j	j	0.1962901779916137	1	-35.0	-30.0	5.0	SE	50	(251, 251)	0.28	0.28	0.75
16	20	True	j	j	0.1588106800045352	1	-35.0	-30.0	5.0	SE	50	(251, 251)	0.28	0.28	0.75
16	20	True	f	f	0.3292514000204392	1	-35.0	-40.0	-5.0	NW	50	(251, 251)	0.28	0.28	0.75
