# Supplementary material for: The curriculum effect in visual learning: The role of readout dimensionality
Source: PLoS Comput Biol. 2026 Jul 24;22(7):e1014553. doi: 10.1371/journal.pcbi.1014553 (PMC13432104; doi:10.1371/journal.pcbi.1014553)
Supplement: S1 Data — (ZIP) [file pcbi.1014553.s009.zip › Data_Final_for_Repository/Shuffled_subjects/Additional_15/Subject016/20250713_Subject016_SHUFFLED_Day_5.csv]

Participant ID	Age	Train	Correct Response	Response	Response time (s)	Correct	Reference Angle (deg)	Orientation (deg)	Angle Separation (deg)	Corner	Viewing Distance (cm)	Stimulus Size (px)	Fixation Time	Probe Time	Cue Time
16	20	False	f	j	0.153759403998265	0	55.0	54.0	-1.0	NE	50	(251, 251)	0.28	0.28	0.75
16	20	False	j	j	0.2639724609907716	1	55.0	56.0	1.0	SW	50	(251, 251)	0.28	0.28	0.75
16	20	False	j	j	0.5699817519926	1	55.0	56.0	1.0	SW	50	(251, 251)	0.28	0.28	0.75
16	20	False	j	j	0.3904762399906758	1	55.0	56.0	1.0	NE	50	(251, 251)	0.28	0.28	0.75
16	20	False	j	f	1.594573076989036	0	55.0	56.0	1.0	NE	50	(251, 251)	0.28	0.28	0.75
16	20	False	f	f	1.440574876993196	1	55.0	54.0	-1.0	SW	50	(251, 251)	0.28	0.28	0.75
16	20	False	f	f	0.1973115220025647	1	55.0	54.0	-1.0	SW	50	(251, 251)	0.28	0.28	0.75
16	20	False	f	f	0.2949765230005141	1	55.0	54.0	-1.0	SW	50	(251, 251)	0.28	0.28	0.75
16	20	False	j	f	0.0944501520134508	0	55.0	56.0	1.0	SW	50	(251, 251)	0.28	0.28	0.75
16	20	False	f	f	0.3797236660029739	1	55.0	54.0	-1.0	SW	50	(251, 251)	0.28	0.28	0.75
16	20	False	j	j	0.1847986119973939	1	55.0	56.0	1.0	NE	50	(251, 251)	0.28	0.28	0.75
16	20	False	j	f	0.2737717129930388	0	55.0	56.0	1.0	SW	50	(251, 251)	0.28	0.28	0.75
16	20	False	f	f	0.158079890999943	1	55.0	54.0	-1.0	SW	50	(251, 251)	0.28	0.28	0.75
16	20	False	f	f	0.6246927950123791	1	55.0	54.0	-1.0	SW	50	(251, 251)	0.28	0.28	0.75
16	20	False	f	f	0.3372487439773977	1	55.0	54.0	-1.0	SW	50	(251, 251)	0.28	0.28	0.75
16	20	False	f	f	1.478311180981109	1	55.0	54.0	-1.0	NE	50	(251, 251)	0.28	0.28	0.75
16	20	False	j	f	0.3898631819756701	0	55.0	56.0	1.0	SW	50	(251, 251)	0.28	0.28	0.75
16	20	False	j	f	0.1837347540131304	0	55.0	56.0	1.0	NE	50	(251, 251)	0.28	0.28	0.75
16	20	False	f	f	0.1004520900023635	1	55.0	54.0	-1.0	NE	50	(251, 251)	0.28	0.28	0.75
16	20	False	j	f	1.1694265059777535	0	55.0	56.0	1.0	NE	50	(251, 251)	0.28	0.28	0.75
16	20	False	j	f	0.7376127210154664	0	55.0	56.0	1.0	NE	50	(251, 251)	0.28	0.28	0.75
16	20	False	j	f	0.5023368670081254	0	55.0	56.0	1.0	NE	50	(251, 251)	0.28	0.28	0.75
16	20	False	j	j	0.6835444100142922	1	55.0	56.0	1.0	SW	50	(251, 251)	0.28	0.28	0.75
16	20	False	f	f	0.0832719979807734	1	55.0	54.0	-1.0	SW	50	(251, 251)	0.28	0.28	0.75
16	20	False	f	f	0.394660374004161	1	55.0	54.0	-1.0	SW	50	(251, 251)	0.28	0.28	0.75
16	20	False	j	j	1.5710222689958755	1	55.0	56.0	1.0	NE	50	(251, 251)	0.28	0.28	0.75
16	20	False	j	f	0.4368971069925464	0	55.0	56.0	1.0	NE	50	(251, 251)	0.28	0.28	0.75
16	20	False	j	j	0.8128110670077149	1	55.0	56.0	1.0	NE	50	(251, 251)	0.28	0.28	0.75
16	20	False	j	f	0.1933383629948366	0	55.0	56.0	1.0	SW	50	(251, 251)	0.28	0.28	0.75
16	20	False	f	f	0.2655620500154327	1	55.0	54.0	-1.0	SW	50	(251, 251)	0.28	0.28	0.75
16	20	False	f	f	0.4091270850040018	1	55.0	54.0	-1.0	SW	50	(251, 251)	0.28	0.28	0.75
16	20	False	f	f	0.3780338650103658	1	55.0	54.0	-1.0	SW	50	(251, 251)	0.28	0.28	0.75
16	20	False	j	f	0.3570332050148863	0	55.0	56.0	1.0	NE	50	(251, 251)	0.28	0.28	0.75
16	20	False	f	j	0.550027414021315	0	55.0	54.0	-1.0	NE	50	(251, 251)	0.28	0.28	0.75
16	20	False	f	j	0.6275777409900911	0	55.0	54.0	-1.0	NE	50	(251, 251)	0.28	0.28	0.75
16	20	False	f	j	0.5303594099823385	0	55.0	54.0	-1.0	SW	50	(251, 251)	0.28	0.28	0.75
16	20	False	f	f	0.1530593170027714	1	55.0	54.0	-1.0	NE	50	(251, 251)	0.28	0.28	0.75
16	20	False	j	j	0.4323170089919586	1	55.0	56.0	1.0	SW	50	(251, 251)	0.28	0.28	0.75
16	20	False	j	j	0.479299311991781	1	55.0	56.0	1.0	SW	50	(251, 251)	0.28	0.28	0.75
16	20	False	f	f	0.4009840519865975	1	55.0	54.0	-1.0	SW	50	(251, 251)	0.28	0.28	0.75
16	20	False	f	f	0.3580139109981246	1	55.0	54.0	-1.0	SW	50	(251, 251)	0.28	0.28	0.75
16	20	False	f	f	0.3319364590279292	1	55.0	54.0	-1.0	NE	50	(251, 251)	0.28	0.28	0.75
16	20	False	j	f	0.210182252980303	0	55.0	56.0	1.0	SW	50	(251, 251)	0.28	0.28	0.75
16	20	False	j	f	0.0138648919819388	0	55.0	56.0	1.0	NE	50	(251, 251)	0.28	0.28	0.75
16	20	False	j	f	0.4518162029853556	0	55.0	56.0	1.0	NE	50	(251, 251)	0.28	0.28	0.75
16	20	False	f	f	0.4553419479925651	1	55.0	54.0	-1.0	NE	50	(251, 251)	0.28	0.28	0.75
16	20	False	f	j	0.5025785439938772	0	55.0	54.0	-1.0	NE	50	(251, 251)	0.28	0.28	0.75
16	20	False	f	f	0.3878110049990937	1	55.0	54.0	-1.0	SW	50	(251, 251)	0.28	0.28	0.75
16	20	False	j	j	0.885400113009382	1	55.0	56.0	1.0	NE	50	(251, 251)	0.28	0.28	0.75
16	20	False	j	f	0.9407837670005392	0	55.0	56.0	1.0	NE	50	(251, 251)	0.28	0.28	0.75
16	20	False	j	f	0.546420594007941	0	55.0	56.0	1.0	NE	50	(251, 251)	0.28	0.28	0.75
16	20	False	j	f	0.3463021219940856	0	55.0	56.0	1.0	NE	50	(251, 251)	0.28	0.28	0.75
16	20	False	f	f	1.1689731549995486	1	55.0	54.0	-1.0	SW	50	(251, 251)	0.28	0.28	0.75
16	20	False	j	j	0.3782315560092684	1	55.0	56.0	1.0	SW	50	(251, 251)	0.28	0.28	0.75
16	20	False	j	j	0.5432118680037092	1	55.0	56.0	1.0	SW	50	(251, 251)	0.28	0.28	0.75
16	20	False	j	j	0.5280377789749764	1	55.0	56.0	1.0	NE	50	(251, 251)	0.28	0.28	0.75
16	20	False	f	j	0.3844315460009966	0	55.0	54.0	-1.0	NE	50	(251, 251)	0.28	0.28	0.75
16	20	False	j	f	0.2210450760030653	0	55.0	56.0	1.0	SW	50	(251, 251)	0.28	0.28	0.75
16	20	False	j	f	0.3766157090140041	0	55.0	56.0	1.0	SW	50	(251, 251)	0.28	0.28	0.75
16	20	False	j	f	0.3338366379903164	0	55.0	56.0	1.0	NE	50	(251, 251)	0.28	0.28	0.75
16	20	False	f	f	0.3534772820130456	1	55.0	54.0	-1.0	SW	50	(251, 251)	0.28	0.28	0.75
16	20	False	j	f	0.3715206610213499	0	55.0	56.0	1.0	NE	50	(251, 251)	0.28	0.28	0.75
16	20	False	j	f	0.3648288140248041	0	55.0	56.0	1.0	NE	50	(251, 251)	0.28	0.28	0.75
16	20	False	j	j	0.2927274249959737	1	55.0	56.0	1.0	SW	50	(251, 251)	0.28	0.28	0.75
16	20	False	f	f	0.3262472600035835	1	55.0	54.0	-1.0	SW	50	(251, 251)	0.28	0.28	0.75
16	20	False	f	f	0.4467793209769297	1	55.0	54.0	-1.0	NE	50	(251, 251)	0.28	0.28	0.75
16	20	False	j	f	0.0955987389897927	0	55.0	56.0	1.0	SW	50	(251, 251)	0.28	0.28	0.75
16	20	False	f	f	0.0400745689985342	1	55.0	54.0	-1.0	SW	50	(251, 251)	0.28	0.28	0.75
16	20	False	f	f	0.044962675019633	1	55.0	54.0	-1.0	NE	50	(251, 251)	0.28	0.28	0.75
16	20	False	j	f	0.1417868319840636	0	55.0	56.0	1.0	SW	50	(251, 251)	0.28	0.28	0.75
16	20	False	j	f	0.3201608520175796	0	55.0	56.0	1.0	NE	50	(251, 251)	0.28	0.28	0.75
16	20	False	f	f	0.3121596300043165	1	55.0	54.0	-1.0	NE	50	(251, 251)	0.28	0.28	0.75
16	20	False	j	j	0.4207881019974593	1	55.0	56.0	1.0	SW	50	(251, 251)	0.28	0.28	0.75
16	20	False	f	f	2.9265357939875685	1	55.0	54.0	-1.0	SW	50	(251, 251)	0.28	0.28	0.75
16	20	False	f	j	0.7329022319754586	0	55.0	54.0	-1.0	SW	50	(251, 251)	0.28	0.28	0.75
16	20	False	f	j	0.3844955160166137	0	55.0	54.0	-1.0	NE	50	(251, 251)	0.28	0.28	0.75
16	20	False	f	j	0.4776241869840305	0	55.0	54.0	-1.0	NE	50	(251, 251)	0.28	0.28	0.75
16	20	False	f	j	0.3197936289943754	0	55.0	54.0	-1.0	NE	50	(251, 251)	0.28	0.28	0.75
16	20	False	j	f	0.0907691660104319	0	55.0	56.0	1.0	NE	50	(251, 251)	0.28	0.28	0.75
16	20	False	j	j	0.1078661749779712	1	55.0	56.0	1.0	SW	50	(251, 251)	0.28	0.28	0.75
16	20	False	j	j	0.152972915006103	1	55.0	56.0	1.0	SW	50	(251, 251)	0.28	0.28	0.75
16	20	False	f	f	0.5453099440201186	1	55.0	54.0	-1.0	NE	50	(251, 251)	0.28	0.28	0.75
16	20	False	f	f	0.2595891910023056	1	55.0	54.0	-1.0	SW	50	(251, 251)	0.28	0.28	0.75
16	20	False	f	f	0.1316990309860557	1	55.0	54.0	-1.0	NE	50	(251, 251)	0.28	0.28	0.75
16	20	False	j	f	0.1967893710243515	0	55.0	56.0	1.0	NE	50	(251, 251)	0.28	0.28	0.75
16	20	False	j	j	0.3780692909786012	1	55.0	56.0	1.0	NE	50	(251, 251)	0.28	0.28	0.75
16	20	False	j	j	0.4930488020181656	1	55.0	56.0	1.0	NE	50	(251, 251)	0.28	0.28	0.75
16	20	False	j	f	0.4723285319923889	0	55.0	56.0	1.0	SW	50	(251, 251)	0.28	0.28	0.75
16	20	False	j	f	0.4004756830108817	0	55.0	56.0	1.0	NE	50	(251, 251)	0.28	0.28	0.75
16	20	False	j	j	0.2095871289784554	1	55.0	56.0	1.0	SW	50	(251, 251)	0.28	0.28	0.75
16	20	False	j	f	0.1579303260077722	0	55.0	56.0	1.0	NE	50	(251, 251)	0.28	0.28	0.75
16	20	False	f	f	0.1864206099999137	1	55.0	54.0	-1.0	SW	50	(251, 251)	0.28	0.28	0.75
16	20	False	f	f	0.280770704994211	1	55.0	54.0	-1.0	SW	50	(251, 251)	0.28	0.28	0.75
16	20	False	j	j	0.0044656590034719	1	55.0	56.0	1.0	SW	50	(251, 251)	0.28	0.28	0.75
16	20	False	f	f	0.223306825995678	1	55.0	54.0	-1.0	SW	50	(251, 251)	0.28	0.28	0.75
16	20	False	j	j	0.0680002479930408	1	55.0	56.0	1.0	SW	50	(251, 251)	0.28	0.28	0.75
16	20	False	j	f	0.0832456009811721	0	55.0	56.0	1.0	SW	50	(251, 251)	0.28	0.28	0.75
16	20	False	f	f	0.156613647006452	1	55.0	54.0	-1.0	SW	50	(251, 251)	0.28	0.28	0.75
16	20	False	j	j	0.054581407981459	1	55.0	56.0	1.0	NE	50	(251, 251)	0.28	0.28	0.75
16	20	False	f	f	1.042152314010309	1	55.0	54.0	-1.0	NE	50	(251, 251)	0.28	0.28	0.75
16	20	False	j	f	0.191950899985386	0	55.0	56.0	1.0	NE	50	(251, 251)	0.28	0.28	0.75
16	20	False	j	j	0.4123792089812923	1	55.0	56.0	1.0	NE	50	(251, 251)	0.28	0.28	0.75
16	20	False	j	f	0.0051180110021959	0	55.0	56.0	1.0	SW	50	(251, 251)	0.28	0.28	0.75
16	20	False	j	j	0.1821566929866094	1	55.0	56.0	1.0	NE	50	(251, 251)	0.28	0.28	0.75
16	20	False	j	f	0.342045319994213	0	55.0	56.0	1.0	SW	50	(251, 251)	0.28	0.28	0.75
16	20	False	f	j	0.1286309950228314	0	55.0	54.0	-1.0	NE	50	(251, 251)	0.28	0.28	0.75
16	20	False	j	j	0.2472725609841291	1	55.0	56.0	1.0	SW	50	(251, 251)	0.28	0.28	0.75
16	20	False	j	j	0.1998261120170354	1	55.0	56.0	1.0	NE	50	(251, 251)	0.28	0.28	0.75
16	20	False	f	f	0.4858193149848375	1	55.0	54.0	-1.0	SW	50	(251, 251)	0.28	0.28	0.75
16	20	False	j	f	0.2796739010082092	0	55.0	56.0	1.0	SW	50	(251, 251)	0.28	0.28	0.75
16	20	False	f	f	0.3038380520010832	1	55.0	54.0	-1.0	SW	50	(251, 251)	0.28	0.28	0.75
16	20	False	f	f	0.7027350649877917	1	55.0	54.0	-1.0	SW	50	(251, 251)	0.28	0.28	0.75
16	20	False	j	j	0.8436196150141768	1	55.0	56.0	1.0	NE	50	(251, 251)	0.28	0.28	0.75
16	20	False	j	j	0.3477503290050663	1	55.0	56.0	1.0	NE	50	(251, 251)	0.28	0.28	0.75
16	20	False	j	f	0.3873427989892661	0	55.0	56.0	1.0	SW	50	(251, 251)	0.28	0.28	0.75
16	20	False	j	j	0.1329264820087701	1	55.0	56.0	1.0	NE	50	(251, 251)	0.28	0.28	0.75
16	20	False	f	f	0.1807566810166463	1	55.0	54.0	-1.0	NE	50	(251, 251)	0.28	0.28	0.75
16	20	False	j	j	0.0555539819761179	1	55.0	56.0	1.0	SW	50	(251, 251)	0.28	0.28	0.75
16	20	False	f	f	0.0599093719793017	1	55.0	54.0	-1.0	SW	50	(251, 251)	0.28	0.28	0.75
16	20	False	f	j	0.186665079992963	0	55.0	54.0	-1.0	SW	50	(251, 251)	0.28	0.28	0.75
16	20	False	f	f	0.0487850540084764	1	55.0	54.0	-1.0	SW	50	(251, 251)	0.28	0.28	0.75
16	20	False	j	j	0.2354292660020291	1	55.0	56.0	1.0	NE	50	(251, 251)	0.28	0.28	0.75
16	20	False	f	j	0.2789406679803505	0	55.0	54.0	-1.0	NE	50	(251, 251)	0.28	0.28	0.75
16	20	False	j	j	0.291220343002351	1	55.0	56.0	1.0	NE	50	(251, 251)	0.28	0.28	0.75
16	20	False	f	f	0.1851055589795578	1	55.0	54.0	-1.0	NE	50	(251, 251)	0.28	0.28	0.75
16	20	False	j	j	0.9814863939827774	1	55.0	56.0	1.0	SW	50	(251, 251)	0.28	0.28	0.75
16	20	False	f	j	0.4199671790120192	0	55.0	54.0	-1.0	NE	50	(251, 251)	0.28	0.28	0.75
16	20	False	f	f	0.2352418020018376	1	55.0	54.0	-1.0	SW	50	(251, 251)	0.28	0.28	0.75
16	20	False	f	f	0.2614107519912068	1	55.0	54.0	-1.0	NE	50	(251, 251)	0.28	0.28	0.75
16	20	False	f	j	0.6417262949980795	0	55.0	54.0	-1.0	NE	50	(251, 251)	0.28	0.28	0.75
16	20	False	j	j	0.1915101610065903	1	55.0	56.0	1.0	NE	50	(251, 251)	0.28	0.28	0.75
16	20	False	f	j	0.1821772489929571	0	55.0	54.0	-1.0	SW	50	(251, 251)	0.28	0.28	0.75
16	20	False	j	j	0.4267605899949558	1	55.0	56.0	1.0	NE	50	(251, 251)	0.28	0.28	0.75
16	20	False	f	j	0.4669439900026191	0	55.0	54.0	-1.0	NE	50	(251, 251)	0.28	0.28	0.75
16	20	False	f	f	0.1952168749994598	1	55.0	54.0	-1.0	SW	50	(251, 251)	0.28	0.28	0.75
16	20	False	f	j	0.1355687380128074	0	55.0	54.0	-1.0	NE	50	(251, 251)	0.28	0.28	0.75
16	20	False	j	j	0.0758632739889435	1	55.0	56.0	1.0	SW	50	(251, 251)	0.28	0.28	0.75
16	20	False	f	j	0.4565551689884159	0	55.0	54.0	-1.0	NE	50	(251, 251)	0.28	0.28	0.75
16	20	False	f	j	0.3912258700001985	0	55.0	54.0	-1.0	NE	50	(251, 251)	0.28	0.28	0.75
16	20	False	j	j	0.3693043230159674	1	55.0	56.0	1.0	NE	50	(251, 251)	0.28	0.28	0.75
16	20	False	j	j	0.2913525980256963	1	55.0	56.0	1.0	NE	50	(251, 251)	0.28	0.28	0.75
16	20	False	j	j	0.5729882049781736	1	55.0	56.0	1.0	NE	50	(251, 251)	0.28	0.28	0.75
16	20	False	j	f	0.0827827450120821	0	55.0	56.0	1.0	SW	50	(251, 251)	0.28	0.28	0.75
16	20	False	f	f	0.4818351579888258	1	55.0	54.0	-1.0	SW	50	(251, 251)	0.28	0.28	0.75
16	20	False	f	j	0.2768310910032596	0	55.0	54.0	-1.0	NE	50	(251, 251)	0.28	0.28	0.75
16	20	False	j	f	0.3258237020054366	0	55.0	56.0	1.0	SW	50	(251, 251)	0.28	0.28	0.75
16	20	False	f	f	0.3388427660102024	1	55.0	54.0	-1.0	SW	50	(251, 251)	0.28	0.28	0.75
16	20	False	j	j	0.5253751050040592	1	55.0	56.0	1.0	NE	50	(251, 251)	0.28	0.28	0.75
16	20	False	j	j	0.0116414939984679	1	55.0	56.0	1.0	NE	50	(251, 251)	0.28	0.28	0.75
16	20	False	j	f	0.092170864023501	0	55.0	56.0	1.0	SW	50	(251, 251)	0.28	0.28	0.75
16	20	False	f	f	0.4654438199941069	1	55.0	54.0	-1.0	NE	50	(251, 251)	0.28	0.28	0.75
16	20	False	f	f	0.0893570740008726	1	55.0	54.0	-1.0	SW	50	(251, 251)	0.28	0.28	0.75
16	20	False	j	f	0.1815342240151949	0	55.0	56.0	1.0	SW	50	(251, 251)	0.28	0.28	0.75
16	20	False	j	f	0.5864149589906447	0	55.0	56.0	1.0	SW	50	(251, 251)	0.28	0.28	0.75
16	20	False	f	j	0.1012487479893025	0	55.0	54.0	-1.0	NE	50	(251, 251)	0.28	0.28	0.75
16	20	False	f	f	0.3455025130242575	1	55.0	54.0	-1.0	NE	50	(251, 251)	0.28	0.28	0.75
16	20	False	j	j	0.1054345300071872	1	55.0	56.0	1.0	NE	50	(251, 251)	0.28	0.28	0.75
16	20	False	j	j	0.2067959060077555	1	55.0	56.0	1.0	SW	50	(251, 251)	0.28	0.28	0.75
16	20	False	j	j	0.0510238639835733	1	55.0	56.0	1.0	NE	50	(251, 251)	0.28	0.28	0.75
16	20	False	j	j	0.558963440998923	1	55.0	56.0	1.0	NE	50	(251, 251)	0.28	0.28	0.75
16	20	False	j	f	0.4362059559789486	0	55.0	56.0	1.0	SW	50	(251, 251)	0.28	0.28	0.75
16	20	False	f	f	0.4687815099896397	1	55.0	54.0	-1.0	NE	50	(251, 251)	0.28	0.28	0.75
16	20	False	j	j	0.0821622939838562	1	55.0	56.0	1.0	NE	50	(251, 251)	0.28	0.28	0.75
16	20	False	f	f	0.1254176330112386	1	55.0	54.0	-1.0	SW	50	(251, 251)	0.28	0.28	0.75
16	20	False	f	j	0.1388448369980324	0	55.0	54.0	-1.0	SW	50	(251, 251)	0.28	0.28	0.75
16	20	False	j	j	0.3597425069892779	1	55.0	56.0	1.0	NE	50	(251, 251)	0.28	0.28	0.75
16	20	False	j	j	0.4283205220126547	1	55.0	56.0	1.0	NE	50	(251, 251)	0.28	0.28	0.75
16	20	False	j	j	0.023473417997593	1	55.0	56.0	1.0	NE	50	(251, 251)	0.28	0.28	0.75
16	20	False	f	f	0.2977816020138562	1	55.0	54.0	-1.0	NE	50	(251, 251)	0.28	0.28	0.75
16	20	False	j	j	0.4441843189997598	1	55.0	56.0	1.0	SW	50	(251, 251)	0.28	0.28	0.75
16	20	False	f	f	0.2181036940019112	1	55.0	54.0	-1.0	SW	50	(251, 251)	0.28	0.28	0.75
16	20	False	j	j	0.028278465004405	1	55.0	56.0	1.0	NE	50	(251, 251)	0.28	0.28	0.75
16	20	False	j	f	0.2505246369983069	0	55.0	56.0	1.0	SW	50	(251, 251)	0.28	0.28	0.75
16	20	False	j	f	0.4095839099900331	0	55.0	56.0	1.0	SW	50	(251, 251)	0.28	0.28	0.75
16	20	False	j	j	0.2798367359791882	1	55.0	56.0	1.0	NE	50	(251, 251)	0.28	0.28	0.75
16	20	False	j	j	0.4527114619850181	1	55.0	56.0	1.0	SW	50	(251, 251)	0.28	0.28	0.75
16	20	False	f	f	0.421888098004274	1	55.0	54.0	-1.0	NE	50	(251, 251)	0.28	0.28	0.75
16	20	False	f	f	0.0067791170149575	1	55.0	54.0	-1.0	NE	50	(251, 251)	0.28	0.28	0.75
16	20	False	f	f	0.437174031016184	1	55.0	54.0	-1.0	NE	50	(251, 251)	0.28	0.28	0.75
16	20	False	f	j	0.3759362869895994	0	55.0	54.0	-1.0	NE	50	(251, 251)	0.28	0.28	0.75
16	20	False	j	f	0.1714570399781223	0	55.0	56.0	1.0	SW	50	(251, 251)	0.28	0.28	0.75
16	20	False	j	f	0.065807245002361	0	55.0	56.0	1.0	SW	50	(251, 251)	0.28	0.28	0.75
16	20	False	j	j	0.4598512299999129	1	55.0	56.0	1.0	SW	50	(251, 251)	0.28	0.28	0.75
16	20	False	j	f	0.3584551090025343	0	55.0	56.0	1.0	SW	50	(251, 251)	0.28	0.28	0.75
16	20	False	j	j	1.6110714430105872	1	55.0	56.0	1.0	NE	50	(251, 251)	0.28	0.28	0.75
16	20	False	f	f	0.1278056210139766	1	55.0	54.0	-1.0	NE	50	(251, 251)	0.28	0.28	0.75
16	20	False	f	j	0.5691551750060171	0	55.0	54.0	-1.0	SW	50	(251, 251)	0.28	0.28	0.75
16	20	False	j	j	0.2199105389881879	1	55.0	56.0	1.0	NE	50	(251, 251)	0.28	0.28	0.75
16	20	False	f	j	0.0232226140215061	0	55.0	54.0	-1.0	NE	50	(251, 251)	0.28	0.28	0.75
16	20	False	f	j	0.6257025570084807	0	55.0	54.0	-1.0	NE	50	(251, 251)	0.28	0.28	0.75
16	20	False	f	f	0.3800083600217476	1	55.0	54.0	-1.0	SW	50	(251, 251)	0.28	0.28	0.75
16	20	False	j	j	0.2174813899910077	1	55.0	56.0	1.0	NE	50	(251, 251)	0.28	0.28	0.75
16	20	False	f	f	0.2100170129851903	1	55.0	54.0	-1.0	NE	50	(251, 251)	0.28	0.28	0.75
16	20	False	f	f	0.4058316820010077	1	55.0	54.0	-1.0	SW	50	(251, 251)	0.28	0.28	0.75
16	20	False	f	j	0.239341759996023	0	55.0	54.0	-1.0	SW	50	(251, 251)	0.28	0.28	0.75
16	20	False	f	j	0.3202453179983422	0	55.0	54.0	-1.0	NE	50	(251, 251)	0.28	0.28	0.75
16	20	False	j	j	0.2568099850032013	1	55.0	56.0	1.0	NE	50	(251, 251)	0.28	0.28	0.75
16	20	False	j	f	0.0739817569847218	0	55.0	56.0	1.0	SW	50	(251, 251)	0.28	0.28	0.75
16	20	False	j	f	0.3930350450100377	0	55.0	56.0	1.0	SW	50	(251, 251)	0.28	0.28	0.75
16	20	False	f	f	0.3123401689808815	1	55.0	54.0	-1.0	SW	50	(251, 251)	0.28	0.28	0.75
16	20	False	f	f	0.4276514360099099	1	55.0	54.0	-1.0	NE	50	(251, 251)	0.28	0.28	0.75
16	20	False	j	f	0.0384543600084725	0	55.0	56.0	1.0	NE	50	(251, 251)	0.28	0.28	0.75
16	20	False	j	f	0.1435395570006221	0	55.0	56.0	1.0	SW	50	(251, 251)	0.28	0.28	0.75
16	20	False	f	j	0.0056709579948801	0	55.0	54.0	-1.0	NE	50	(251, 251)	0.28	0.28	0.75
16	20	False	f	f	0.3713324560085311	1	55.0	54.0	-1.0	SW	50	(251, 251)	0.28	0.28	0.75
16	20	False	j	j	0.3487026170187164	1	55.0	56.0	1.0	SW	50	(251, 251)	0.28	0.28	0.75
16	20	False	j	j	0.1949580890068318	1	55.0	56.0	1.0	SW	50	(251, 251)	0.28	0.28	0.75
16	20	False	f	f	0.1657879620033782	1	55.0	54.0	-1.0	SW	50	(251, 251)	0.28	0.28	0.75
16	20	False	j	j	0.0443768889817874	1	55.0	56.0	1.0	NE	50	(251, 251)	0.28	0.28	0.75
16	20	False	f	j	0.3293317870120518	0	55.0	54.0	-1.0	NE	50	(251, 251)	0.28	0.28	0.75
16	20	False	f	f	0.022493750002468	1	55.0	54.0	-1.0	SW	50	(251, 251)	0.28	0.28	0.75
16	20	False	f	j	0.4531273700122256	0	55.0	54.0	-1.0	NE	50	(251, 251)	0.28	0.28	0.75
16	20	False	f	j	0.1480537839815952	0	55.0	54.0	-1.0	NE	50	(251, 251)	0.28	0.28	0.75
16	20	False	f	j	0.2955749770044349	0	55.0	54.0	-1.0	SW	50	(251, 251)	0.28	0.28	0.75
16	20	False	f	f	0.3828648559865542	1	55.0	54.0	-1.0	NE	50	(251, 251)	0.28	0.28	0.75
16	20	False	j	j	0.2788415910035837	1	55.0	56.0	1.0	SW	50	(251, 251)	0.28	0.28	0.75
16	20	False	f	f	0.3817823139834218	1	55.0	54.0	-1.0	SW	50	(251, 251)	0.28	0.28	0.75
16	20	False	f	j	0.1997703629895113	0	55.0	54.0	-1.0	SW	50	(251, 251)	0.28	0.28	0.75
16	20	False	f	f	0.0132520939805544	1	55.0	54.0	-1.0	SW	50	(251, 251)	0.28	0.28	0.75
16	20	False	j	j	0.0473658670089207	1	55.0	56.0	1.0	NE	50	(251, 251)	0.28	0.28	0.75
16	20	False	j	f	1.5648397270124406	0	55.0	56.0	1.0	SW	50	(251, 251)	0.28	0.28	0.75
16	20	False	f	j	0.7552783940045629	0	55.0	54.0	-1.0	NE	50	(251, 251)	0.28	0.28	0.75
16	20	False	j	j	0.3067340280103963	1	55.0	56.0	1.0	NE	50	(251, 251)	0.28	0.28	0.75
16	20	False	f	f	0.460318578989245	1	55.0	54.0	-1.0	SW	50	(251, 251)	0.28	0.28	0.75
16	20	False	f	f	0.022528561996296	1	55.0	54.0	-1.0	SW	50	(251, 251)	0.28	0.28	0.75
16	20	False	j	j	0.0444934970000758	1	55.0	56.0	1.0	SW	50	(251, 251)	0.28	0.28	0.75
16	20	False	f	f	0.5168191569973715	1	55.0	54.0	-1.0	NE	50	(251, 251)	0.28	0.28	0.75
16	20	False	j	j	0.032623438979499	1	55.0	56.0	1.0	NE	50	(251, 251)	0.28	0.28	0.75
16	20	False	f	j	0.0994711099774576	0	55.0	54.0	-1.0	NE	50	(251, 251)	0.28	0.28	0.75
16	20	False	f	j	0.0065474100119899	0	55.0	54.0	-1.0	NE	50	(251, 251)	0.28	0.28	0.75
16	20	False	j	j	0.0376175120181869	1	55.0	56.0	1.0	SW	50	(251, 251)	0.28	0.28	0.75
16	20	False	f	f	0.1555144409940112	1	55.0	54.0	-1.0	SW	50	(251, 251)	0.28	0.28	0.75
16	20	False	j	f	0.1622745789936743	0	55.0	56.0	1.0	SW	50	(251, 251)	0.28	0.28	0.75
16	20	False	j	j	0.7034434879897162	1	55.0	56.0	1.0	NE	50	(251, 251)	0.28	0.28	0.75
16	20	False	j	j	0.3829218789760489	1	55.0	56.0	1.0	SW	50	(251, 251)	0.28	0.28	0.75
16	20	False	j	j	0.3706636909919325	1	55.0	56.0	1.0	SW	50	(251, 251)	0.28	0.28	0.75
16	20	False	f	f	0.0335740069858729	1	55.0	54.0	-1.0	NE	50	(251, 251)	0.28	0.28	0.75
16	20	False	f	j	0.0770027889811899	0	55.0	54.0	-1.0	NE	50	(251, 251)	0.28	0.28	0.75
16	20	False	f	f	0.3368675140081905	1	55.0	54.0	-1.0	SW	50	(251, 251)	0.28	0.28	0.75
16	20	False	f	j	0.2454670059960335	0	55.0	54.0	-1.0	NE	50	(251, 251)	0.28	0.28	0.75
16	20	False	j	j	1.3239221740223002	1	55.0	56.0	1.0	NE	50	(251, 251)	0.28	0.28	0.75
16	20	False	f	f	1.0625829290074762	1	55.0	54.0	-1.0	SW	50	(251, 251)	0.28	0.28	0.75
16	20	False	j	j	0.3776162029826082	1	55.0	56.0	1.0	NE	50	(251, 251)	0.28	0.28	0.75
16	20	False	f	f	0.5033457809768151	1	55.0	54.0	-1.0	SW	50	(251, 251)	0.28	0.28	0.75
16	20	False	f	j	0.411431407002965	0	55.0	54.0	-1.0	NE	50	(251, 251)	0.28	0.28	0.75
16	20	False	j	j	0.7645878939947579	1	55.0	56.0	1.0	SW	50	(251, 251)	0.28	0.28	0.75
16	20	False	f	f	0.2288968319771811	1	55.0	54.0	-1.0	NE	50	(251, 251)	0.28	0.28	0.75
16	20	False	f	f	0.0210940180113539	1	55.0	54.0	-1.0	NE	50	(251, 251)	0.28	0.28	0.75
16	20	False	j	j	0.33482186801848	1	55.0	56.0	1.0	NE	50	(251, 251)	0.28	0.28	0.75
16	20	False	f	f	0.711457976984093	1	55.0	54.0	-1.0	NE	50	(251, 251)	0.28	0.28	0.75
16	20	False	f	f	0.2720705920073669	1	55.0	54.0	-1.0	SW	50	(251, 251)	0.28	0.28	0.75
16	20	False	f	f	0.2257993570237886	1	55.0	54.0	-1.0	SW	50	(251, 251)	0.28	0.28	0.75
16	20	False	j	f	0.4517580319952685	0	55.0	56.0	1.0	SW	50	(251, 251)	0.28	0.28	0.75
16	20	False	f	f	1.0949133679969236	1	55.0	54.0	-1.0	NE	50	(251, 251)	0.28	0.28	0.75
16	20	False	j	f	1.5354730730177837	0	55.0	56.0	1.0	SW	50	(251, 251)	0.28	0.28	0.75
16	20	False	f	j	4.855866319005145	0	55.0	54.0	-1.0	NE	50	(251, 251)	0.28	0.28	0.75
16	20	False	f	f	0.4706653939792886	1	55.0	54.0	-1.0	NE	50	(251, 251)	0.28	0.28	0.75
16	20	False	j	f	0.1300777080177795	0	55.0	56.0	1.0	NE	50	(251, 251)	0.28	0.28	0.75
16	20	False	j	f	0.3564515339967329	0	55.0	56.0	1.0	SW	50	(251, 251)	0.28	0.28	0.75
16	20	False	f	f	0.292415092990268	1	55.0	54.0	-1.0	NE	50	(251, 251)	0.28	0.28	0.75
16	20	False	f	j	0.3891766979941167	0	55.0	54.0	-1.0	SW	50	(251, 251)	0.28	0.28	0.75
16	20	False	f	f	1.3361685989948455	1	55.0	54.0	-1.0	SW	50	(251, 251)	0.28	0.28	0.75
16	20	False	f	j	0.324446810001973	0	55.0	54.0	-1.0	SW	50	(251, 251)	0.28	0.28	0.75
16	20	False	j	j	1.6237144769984295	1	55.0	56.0	1.0	NE	50	(251, 251)	0.28	0.28	0.75
16	20	False	j	f	0.3146368690067902	0	55.0	56.0	1.0	SW	50	(251, 251)	0.28	0.28	0.75
16	20	False	j	f	0.3432596579950768	0	55.0	56.0	1.0	SW	50	(251, 251)	0.28	0.28	0.75
16	20	False	f	f	0.2954825890192296	1	55.0	54.0	-1.0	NE	50	(251, 251)	0.28	0.28	0.75
16	20	False	j	f	0.7373555129743181	0	55.0	56.0	1.0	SW	50	(251, 251)	0.28	0.28	0.75
16	20	False	j	j	0.4724645700189285	1	55.0	56.0	1.0	NE	50	(251, 251)	0.28	0.28	0.75
16	20	False	j	j	0.4765372670080978	1	55.0	56.0	1.0	NE	50	(251, 251)	0.28	0.28	0.75
16	20	False	f	f	0.2165544379968196	1	55.0	54.0	-1.0	NE	50	(251, 251)	0.28	0.28	0.75
16	20	False	j	j	0.3824725769809447	1	55.0	56.0	1.0	SW	50	(251, 251)	0.28	0.28	0.75
16	20	False	f	f	0.2599934409954585	1	55.0	54.0	-1.0	SW	50	(251, 251)	0.28	0.28	0.75
16	20	False	f	j	0.1588423530047293	0	55.0	54.0	-1.0	NE	50	(251, 251)	0.28	0.28	0.75
16	20	False	j	f	0.2020852119894698	0	55.0	56.0	1.0	SW	50	(251, 251)	0.28	0.28	0.75
16	20	False	j	j	0.8716316440259106	1	55.0	56.0	1.0	SW	50	(251, 251)	0.28	0.28	0.75
16	20	False	j	f	1.3549360089818947	0	55.0	56.0	1.0	SW	50	(251, 251)	0.28	0.28	0.75
16	20	False	f	f	0.0171954109973739	1	55.0	54.0	-1.0	SW	50	(251, 251)	0.28	0.28	0.75
16	20	False	f	j	0.1229222319961991	0	55.0	54.0	-1.0	NE	50	(251, 251)	0.28	0.28	0.75
16	20	False	f	f	0.3936681670020334	1	55.0	54.0	-1.0	NE	50	(251, 251)	0.28	0.28	0.75
16	20	False	f	f	0.8864503249933477	1	55.0	54.0	-1.0	SW	50	(251, 251)	0.28	0.28	0.75
16	20	False	f	f	0.4670016869786195	1	55.0	54.0	-1.0	NE	50	(251, 251)	0.28	0.28	0.75
16	20	False	f	f	0.1552025660057552	1	55.0	54.0	-1.0	NE	50	(251, 251)	0.28	0.28	0.75
16	20	False	j	j	0.3709496049850713	1	55.0	56.0	1.0	NE	50	(251, 251)	0.28	0.28	0.75
16	20	False	j	j	0.3115434909996111	1	55.0	56.0	1.0	NE	50	(251, 251)	0.28	0.28	0.75
16	20	False	f	f	0.4286436960101127	1	55.0	54.0	-1.0	NE	50	(251, 251)	0.28	0.28	0.75
16	20	False	j	j	0.2077425480238162	1	55.0	56.0	1.0	NE	50	(251, 251)	0.28	0.28	0.75
16	20	False	f	j	0.0841960470133926	0	55.0	54.0	-1.0	NE	50	(251, 251)	0.28	0.28	0.75
16	20	False	f	f	0.1624594330205582	1	55.0	54.0	-1.0	SW	50	(251, 251)	0.28	0.28	0.75
16	20	False	f	f	0.2917157839983701	1	55.0	54.0	-1.0	SW	50	(251, 251)	0.28	0.28	0.75
16	20	False	f	f	0.2009180260065477	1	55.0	54.0	-1.0	SW	50	(251, 251)	0.28	0.28	0.75
16	20	False	j	f	0.0672552740143146	0	55.0	56.0	1.0	SW	50	(251, 251)	0.28	0.28	0.75
16	20	False	j	j	0.1106139670009724	1	55.0	56.0	1.0	NE	50	(251, 251)	0.28	0.28	0.75
16	20	False	f	f	0.4518816890195012	1	55.0	54.0	-1.0	NE	50	(251, 251)	0.28	0.28	0.75
16	20	False	j	j	0.141785443003755	1	55.0	56.0	1.0	SW	50	(251, 251)	0.28	0.28	0.75
16	20	False	f	j	0.2290783030039165	0	55.0	54.0	-1.0	NE	50	(251, 251)	0.28	0.28	0.75
16	20	False	f	f	0.5840058939938899	1	55.0	54.0	-1.0	SW	50	(251, 251)	0.28	0.28	0.75
16	20	False	f	f	0.2500152130087372	1	55.0	54.0	-1.0	NE	50	(251, 251)	0.28	0.28	0.75
16	20	False	f	f	0.3057660850172397	1	55.0	54.0	-1.0	NE	50	(251, 251)	0.28	0.28	0.75
16	20	False	j	j	0.4453851279977243	1	55.0	56.0	1.0	NE	50	(251, 251)	0.28	0.28	0.75
16	20	False	f	j	0.4042139389785006	0	55.0	54.0	-1.0	NE	50	(251, 251)	0.28	0.28	0.75
16	20	False	j	f	0.4406867020006757	0	55.0	56.0	1.0	NE	50	(251, 251)	0.28	0.28	0.75
16	20	False	j	j	0.3358752420172095	1	55.0	56.0	1.0	NE	50	(251, 251)	0.28	0.28	0.75
16	20	False	f	f	0.0904409310023766	1	55.0	54.0	-1.0	SW	50	(251, 251)	0.28	0.28	0.75
16	20	False	f	j	0.4234269289881922	0	55.0	54.0	-1.0	NE	50	(251, 251)	0.28	0.28	0.75
16	20	False	f	j	0.4477224769943859	0	55.0	54.0	-1.0	SW	50	(251, 251)	0.28	0.28	0.75
16	20	False	f	j	0.3176930969930254	0	55.0	54.0	-1.0	SW	50	(251, 251)	0.28	0.28	0.75
16	20	False	f	j	0.1441929700085893	0	55.0	54.0	-1.0	NE	50	(251, 251)	0.28	0.28	0.75
16	20	False	j	j	0.0263196199957747	1	55.0	56.0	1.0	NE	50	(251, 251)	0.28	0.28	0.75
16	20	False	j	f	0.3097881420108024	0	55.0	56.0	1.0	NE	50	(251, 251)	0.28	0.28	0.75
16	20	False	j	j	0.067461278027622	1	55.0	56.0	1.0	SW	50	(251, 251)	0.28	0.28	0.75
16	20	False	j	f	0.289315367990639	0	55.0	56.0	1.0	SW	50	(251, 251)	0.28	0.28	0.75
16	20	False	f	j	0.0779478810145519	0	55.0	54.0	-1.0	NE	50	(251, 251)	0.28	0.28	0.75
16	20	False	f	j	0.1587360569974407	0	55.0	54.0	-1.0	NE	50	(251, 251)	0.28	0.28	0.75
16	20	False	f	j	0.2796975820092484	0	55.0	54.0	-1.0	SW	50	(251, 251)	0.28	0.28	0.75
16	20	False	j	j	0.1666284239909146	1	55.0	56.0	1.0	SW	50	(251, 251)	0.28	0.28	0.75
16	20	False	j	j	0.3290638289763592	1	55.0	56.0	1.0	NE	50	(251, 251)	0.28	0.28	0.75
16	20	False	j	j	0.1114194880065042	1	55.0	56.0	1.0	NE	50	(251, 251)	0.28	0.28	0.75
16	20	False	j	j	0.3326294529833831	1	55.0	56.0	1.0	NE	50	(251, 251)	0.28	0.28	0.75
16	20	False	j	j	0.0789416509796865	1	55.0	56.0	1.0	NE	50	(251, 251)	0.28	0.28	0.75
