# Supplementary material for: The curriculum effect in visual learning: The role of readout dimensionality
Source: PLoS Comput Biol. 2026 Jul 24;22(7):e1014553. doi: 10.1371/journal.pcbi.1014553 (PMC13432104; doi:10.1371/journal.pcbi.1014553)
Supplement: S1 Data — (ZIP) [file pcbi.1014553.s009.zip › Data_Final_for_Repository/Shuffled_subjects/Additional_15/Subject016/20250710_Subject016_SHUFFLED_Day_2.csv]

Participant ID	Age	Train	Correct Response	Response	Response time (s)	Correct	Reference Angle (deg)	Orientation (deg)	Angle Separation (deg)	Corner	Viewing Distance (cm)	Stimulus Size (px)	Fixation Time	Probe Time	Cue Time
16	20	True	f	j	1.50509869097732	0	-35.0	-36.0	-1.0	NW	50	(251, 251)	0.28	0.28	0.75
16	20	True	f	f	1.731455561995972	1	-35.0	-40.0	-5.0	SE	50	(251, 251)	0.28	0.28	0.75
16	20	True	j	f	0.287449352996191	0	-35.0	-34.0	1.0	NW	50	(251, 251)	0.28	0.28	0.75
16	20	True	f	f	0.1724795110058039	1	-35.0	-36.0	-1.0	SE	50	(251, 251)	0.28	0.28	0.75
16	20	True	j	j	0.2559401979960967	1	-35.0	-34.0	1.0	NW	50	(251, 251)	0.28	0.28	0.75
16	20	True	j	j	0.3252106150030158	1	-35.0	-30.0	5.0	NW	50	(251, 251)	0.28	0.28	0.75
16	20	True	j	f	0.5376204720232636	0	-35.0	-34.0	1.0	NW	50	(251, 251)	0.28	0.28	0.75
16	20	True	f	j	0.4781423959939275	0	-35.0	-36.0	-1.0	SE	50	(251, 251)	0.28	0.28	0.75
16	20	True	j	j	0.2801901600032579	1	-35.0	-30.0	5.0	NW	50	(251, 251)	0.28	0.28	0.75
16	20	True	j	f	0.4441034240007866	0	-35.0	-34.0	1.0	SE	50	(251, 251)	0.28	0.28	0.75
16	20	True	f	j	0.6548172179900575	0	-35.0	-40.0	-5.0	NW	50	(251, 251)	0.28	0.28	0.75
16	20	True	j	f	0.3693989479797892	0	-35.0	-34.0	1.0	SE	50	(251, 251)	0.28	0.28	0.75
16	20	True	j	j	0.2995299969916232	1	-35.0	-30.0	5.0	SE	50	(251, 251)	0.28	0.28	0.75
16	20	True	j	j	0.3385766719875391	1	-35.0	-34.0	1.0	NW	50	(251, 251)	0.28	0.28	0.75
16	20	True	j	f	0.4347344370034989	0	-35.0	-34.0	1.0	SE	50	(251, 251)	0.28	0.28	0.75
16	20	True	j	j	0.19533183099702	1	-35.0	-34.0	1.0	SE	50	(251, 251)	0.28	0.28	0.75
16	20	True	f	f	0.0042087000038009	1	-35.0	-40.0	-5.0	NW	50	(251, 251)	0.28	0.28	0.75
16	20	True	f	f	0.2448699820088222	1	-35.0	-40.0	-5.0	SE	50	(251, 251)	0.28	0.28	0.75
16	20	True	j	f	0.7179521269863471	0	-35.0	-34.0	1.0	SE	50	(251, 251)	0.28	0.28	0.75
16	20	True	f	f	0.1027512600121554	1	-35.0	-36.0	-1.0	NW	50	(251, 251)	0.28	0.28	0.75
16	20	True	j	j	0.4696177380101289	1	-35.0	-30.0	5.0	NW	50	(251, 251)	0.28	0.28	0.75
16	20	True	j	j	0.068514397018589	1	-35.0	-30.0	5.0	SE	50	(251, 251)	0.28	0.28	0.75
16	20	True	f	f	0.3477941089950036	1	-35.0	-40.0	-5.0	SE	50	(251, 251)	0.28	0.28	0.75
16	20	True	j	j	0.7938890359946527	1	-35.0	-30.0	5.0	NW	50	(251, 251)	0.28	0.28	0.75
16	20	True	f	f	0.2101119550061412	1	-35.0	-40.0	-5.0	NW	50	(251, 251)	0.28	0.28	0.75
16	20	True	j	j	0.2873855350189842	1	-35.0	-30.0	5.0	NW	50	(251, 251)	0.28	0.28	0.75
16	20	True	f	j	0.1358686150051653	0	-35.0	-36.0	-1.0	SE	50	(251, 251)	0.28	0.28	0.75
16	20	True	f	f	0.1352934100141283	1	-35.0	-40.0	-5.0	NW	50	(251, 251)	0.28	0.28	0.75
16	20	True	f	f	0.2360582900000736	1	-35.0	-40.0	-5.0	SE	50	(251, 251)	0.28	0.28	0.75
16	20	True	j	j	0.1459140070073772	1	-35.0	-30.0	5.0	NW	50	(251, 251)	0.28	0.28	0.75
16	20	True	f	f	0.0511282450170256	1	-35.0	-36.0	-1.0	SE	50	(251, 251)	0.28	0.28	0.75
16	20	True	f	f	0.3172014160081744	1	-35.0	-40.0	-5.0	SE	50	(251, 251)	0.28	0.28	0.75
16	20	True	f	j	0.125928927998757	0	-35.0	-36.0	-1.0	SE	50	(251, 251)	0.28	0.28	0.75
16	20	True	f	f	0.343727511994075	1	-35.0	-36.0	-1.0	SE	50	(251, 251)	0.28	0.28	0.75
16	20	True	j	j	0.3218562839902006	1	-35.0	-34.0	1.0	NW	50	(251, 251)	0.28	0.28	0.75
16	20	True	j	j	0.4007496919948607	1	-35.0	-30.0	5.0	NW	50	(251, 251)	0.28	0.28	0.75
16	20	True	j	j	0.1961027469951659	1	-35.0	-34.0	1.0	NW	50	(251, 251)	0.28	0.28	0.75
16	20	True	f	f	0.0124473820033017	1	-35.0	-36.0	-1.0	NW	50	(251, 251)	0.28	0.28	0.75
16	20	True	f	f	0.4175728780101053	1	-35.0	-36.0	-1.0	SE	50	(251, 251)	0.28	0.28	0.75
16	20	True	j	j	0.1337792959820944	1	-35.0	-34.0	1.0	SE	50	(251, 251)	0.28	0.28	0.75
16	20	True	j	j	0.2017727000056766	1	-35.0	-30.0	5.0	NW	50	(251, 251)	0.28	0.28	0.75
16	20	True	j	f	0.1087174959830008	0	-35.0	-34.0	1.0	SE	50	(251, 251)	0.28	0.28	0.75
16	20	True	j	j	0.1020234920142684	1	-35.0	-34.0	1.0	SE	50	(251, 251)	0.28	0.28	0.75
16	20	True	j	j	0.7770021370088216	1	-35.0	-34.0	1.0	NW	50	(251, 251)	0.28	0.28	0.75
16	20	True	j	f	0.4160081529989838	0	-35.0	-34.0	1.0	NW	50	(251, 251)	0.28	0.28	0.75
16	20	True	f	j	0.283469341986347	0	-35.0	-36.0	-1.0	NW	50	(251, 251)	0.28	0.28	0.75
16	20	True	f	f	0.0687489339907188	1	-35.0	-36.0	-1.0	NW	50	(251, 251)	0.28	0.28	0.75
16	20	True	j	j	0.1998500360059552	1	-35.0	-30.0	5.0	SE	50	(251, 251)	0.28	0.28	0.75
16	20	True	f	j	0.6154324009839911	0	-35.0	-36.0	-1.0	SE	50	(251, 251)	0.28	0.28	0.75
16	20	True	j	f	0.2093913730059284	0	-35.0	-34.0	1.0	SE	50	(251, 251)	0.28	0.28	0.75
16	20	True	j	j	0.3935475329926703	1	-35.0	-34.0	1.0	SE	50	(251, 251)	0.28	0.28	0.75
16	20	True	j	j	1.1350195920094848	1	-35.0	-34.0	1.0	NW	50	(251, 251)	0.28	0.28	0.75
16	20	True	f	f	0.1201492999971378	1	-35.0	-40.0	-5.0	SE	50	(251, 251)	0.28	0.28	0.75
16	20	True	f	f	0.4735021799860988	1	-35.0	-40.0	-5.0	NW	50	(251, 251)	0.28	0.28	0.75
16	20	True	f	f	0.6296542269992642	1	-35.0	-40.0	-5.0	NW	50	(251, 251)	0.28	0.28	0.75
16	20	True	j	f	0.2141350340098142	0	-35.0	-34.0	1.0	NW	50	(251, 251)	0.28	0.28	0.75
16	20	True	j	j	0.1013889580208342	1	-35.0	-30.0	5.0	SE	50	(251, 251)	0.28	0.28	0.75
16	20	True	j	j	1.33409563000896	1	-35.0	-30.0	5.0	SE	50	(251, 251)	0.28	0.28	0.75
16	20	True	f	f	0.4522374350053724	1	-35.0	-40.0	-5.0	NW	50	(251, 251)	0.28	0.28	0.75
16	20	True	j	f	0.1849424710089806	0	-35.0	-30.0	5.0	NW	50	(251, 251)	0.28	0.28	0.75
16	20	True	f	j	4.063630226999521	0	-35.0	-36.0	-1.0	SE	50	(251, 251)	0.28	0.28	0.75
16	20	True	f	f	0.4162365039810538	1	-35.0	-36.0	-1.0	NW	50	(251, 251)	0.28	0.28	0.75
16	20	True	j	f	0.7095112710085232	0	-35.0	-34.0	1.0	SE	50	(251, 251)	0.28	0.28	0.75
16	20	True	f	j	0.1774063000048045	0	-35.0	-40.0	-5.0	SE	50	(251, 251)	0.28	0.28	0.75
16	20	True	f	f	0.383552917977795	1	-35.0	-36.0	-1.0	NW	50	(251, 251)	0.28	0.28	0.75
16	20	True	f	j	0.0041149629978463	0	-35.0	-36.0	-1.0	SE	50	(251, 251)	0.28	0.28	0.75
16	20	True	f	f	0.3787759550032206	1	-35.0	-36.0	-1.0	NW	50	(251, 251)	0.28	0.28	0.75
16	20	True	j	j	0.243788820982445	1	-35.0	-30.0	5.0	NW	50	(251, 251)	0.28	0.28	0.75
16	20	True	j	j	0.2849740679957904	1	-35.0	-30.0	5.0	NW	50	(251, 251)	0.28	0.28	0.75
16	20	True	j	f	0.7654870830010623	0	-35.0	-30.0	5.0	NW	50	(251, 251)	0.28	0.28	0.75
16	20	True	f	f	0.2048529050080105	1	-35.0	-40.0	-5.0	NW	50	(251, 251)	0.28	0.28	0.75
16	20	True	j	j	2.1029355119972024	1	-35.0	-30.0	5.0	SE	50	(251, 251)	0.28	0.28	0.75
16	20	True	j	j	0.1735043970111291	1	-35.0	-30.0	5.0	SE	50	(251, 251)	0.28	0.28	0.75
16	20	True	j	f	0.0335557910148054	0	-35.0	-34.0	1.0	NW	50	(251, 251)	0.28	0.28	0.75
16	20	True	j	f	0.1823940309986937	0	-35.0	-34.0	1.0	NW	50	(251, 251)	0.28	0.28	0.75
16	20	True	f	f	0.4814176729996688	1	-35.0	-40.0	-5.0	NW	50	(251, 251)	0.28	0.28	0.75
16	20	True	j	f	0.1998167100246064	0	-35.0	-34.0	1.0	SE	50	(251, 251)	0.28	0.28	0.75
16	20	True	j	j	0.4588703920016996	1	-35.0	-34.0	1.0	NW	50	(251, 251)	0.28	0.28	0.75
16	20	True	f	f	0.192765680985758	1	-35.0	-36.0	-1.0	SE	50	(251, 251)	0.28	0.28	0.75
16	20	True	f	f	0.1256635079917032	1	-35.0	-36.0	-1.0	NW	50	(251, 251)	0.28	0.28	0.75
16	20	True	j	j	0.3008985240012407	1	-35.0	-34.0	1.0	NW	50	(251, 251)	0.28	0.28	0.75
16	20	True	j	j	0.0167551169870421	1	-35.0	-30.0	5.0	SE	50	(251, 251)	0.28	0.28	0.75
16	20	True	f	f	0.1131719810073264	1	-35.0	-40.0	-5.0	SE	50	(251, 251)	0.28	0.28	0.75
16	20	True	f	j	0.5053141420066822	0	-35.0	-36.0	-1.0	NW	50	(251, 251)	0.28	0.28	0.75
16	20	True	f	f	0.3752156519913114	1	-35.0	-40.0	-5.0	SE	50	(251, 251)	0.28	0.28	0.75
16	20	True	f	f	0.4373489519930444	1	-35.0	-36.0	-1.0	SE	50	(251, 251)	0.28	0.28	0.75
16	20	True	f	f	0.3219872009940445	1	-35.0	-40.0	-5.0	SE	50	(251, 251)	0.28	0.28	0.75
16	20	True	j	j	0.5495217239949852	1	-35.0	-30.0	5.0	SE	50	(251, 251)	0.28	0.28	0.75
16	20	True	j	j	0.4978700969950296	1	-35.0	-34.0	1.0	NW	50	(251, 251)	0.28	0.28	0.75
16	20	True	f	f	0.0109324070217553	1	-35.0	-40.0	-5.0	NW	50	(251, 251)	0.28	0.28	0.75
16	20	True	f	j	0.2152870220015756	0	-35.0	-36.0	-1.0	SE	50	(251, 251)	0.28	0.28	0.75
16	20	True	j	f	0.1684168360079638	0	-35.0	-34.0	1.0	SE	50	(251, 251)	0.28	0.28	0.75
16	20	True	j	j	3.277622777997749	1	-35.0	-34.0	1.0	NW	50	(251, 251)	0.28	0.28	0.75
16	20	True	j	f	0.3488091840117704	0	-35.0	-30.0	5.0	SE	50	(251, 251)	0.28	0.28	0.75
16	20	True	j	j	0.1097241009993013	1	-35.0	-30.0	5.0	SE	50	(251, 251)	0.28	0.28	0.75
16	20	True	j	j	0.569642311980715	1	-35.0	-34.0	1.0	SE	50	(251, 251)	0.28	0.28	0.75
16	20	True	j	j	0.0176083219994325	1	-35.0	-34.0	1.0	SE	50	(251, 251)	0.28	0.28	0.75
16	20	True	f	f	0.4449076559976674	1	-35.0	-36.0	-1.0	NW	50	(251, 251)	0.28	0.28	0.75
16	20	True	f	f	0.396217681991402	1	-35.0	-40.0	-5.0	SE	50	(251, 251)	0.28	0.28	0.75
16	20	True	j	j	0.1898285270144697	1	-35.0	-30.0	5.0	SE	50	(251, 251)	0.28	0.28	0.75
16	20	True	f	f	0.1797859729849733	1	-35.0	-40.0	-5.0	NW	50	(251, 251)	0.28	0.28	0.75
16	20	True	f	f	0.0191248019982595	1	-35.0	-40.0	-5.0	SE	50	(251, 251)	0.28	0.28	0.75
16	20	True	f	f	0.5626352339750156	1	-35.0	-36.0	-1.0	NW	50	(251, 251)	0.28	0.28	0.75
16	20	True	f	f	0.3670808799797669	1	-35.0	-36.0	-1.0	NW	50	(251, 251)	0.28	0.28	0.75
16	20	True	j	j	0.2653085539932363	1	-35.0	-34.0	1.0	SE	50	(251, 251)	0.28	0.28	0.75
16	20	True	j	j	0.1408412110176868	1	-35.0	-30.0	5.0	NW	50	(251, 251)	0.28	0.28	0.75
16	20	True	j	f	0.1171149149886332	0	-35.0	-30.0	5.0	NW	50	(251, 251)	0.28	0.28	0.75
16	20	True	f	f	0.1899695169995539	1	-35.0	-36.0	-1.0	SE	50	(251, 251)	0.28	0.28	0.75
16	20	True	j	j	0.8711503439990338	1	-35.0	-30.0	5.0	NW	50	(251, 251)	0.28	0.28	0.75
16	20	True	f	f	0.0677142119966447	1	-35.0	-40.0	-5.0	SE	50	(251, 251)	0.28	0.28	0.75
16	20	True	f	j	0.2506258329958655	0	-35.0	-36.0	-1.0	SE	50	(251, 251)	0.28	0.28	0.75
16	20	True	j	j	0.1456172020116355	1	-35.0	-30.0	5.0	NW	50	(251, 251)	0.28	0.28	0.75
16	20	True	j	f	0.1450494050222914	0	-35.0	-34.0	1.0	NW	50	(251, 251)	0.28	0.28	0.75
16	20	True	j	j	0.2755415430001449	1	-35.0	-34.0	1.0	SE	50	(251, 251)	0.28	0.28	0.75
16	20	True	j	j	0.0480815559858456	1	-35.0	-30.0	5.0	SE	50	(251, 251)	0.28	0.28	0.75
16	20	True	f	f	0.1583499739936087	1	-35.0	-36.0	-1.0	NW	50	(251, 251)	0.28	0.28	0.75
16	20	True	j	j	0.1438051679870113	1	-35.0	-30.0	5.0	NW	50	(251, 251)	0.28	0.28	0.75
16	20	True	f	f	0.1751267729850951	1	-35.0	-40.0	-5.0	SE	50	(251, 251)	0.28	0.28	0.75
16	20	True	f	f	0.1971593360067345	1	-35.0	-40.0	-5.0	NW	50	(251, 251)	0.28	0.28	0.75
16	20	True	f	f	0.2099218810035381	1	-35.0	-40.0	-5.0	SE	50	(251, 251)	0.28	0.28	0.75
16	20	True	f	f	0.0094288650143425	1	-35.0	-40.0	-5.0	NW	50	(251, 251)	0.28	0.28	0.75
16	20	True	j	j	0.0068832070101052	1	-35.0	-30.0	5.0	NW	50	(251, 251)	0.28	0.28	0.75
16	20	True	j	j	0.2217879259842448	1	-35.0	-30.0	5.0	SE	50	(251, 251)	0.28	0.28	0.75
16	20	True	j	j	0.2151376990077551	1	-35.0	-30.0	5.0	NW	50	(251, 251)	0.28	0.28	0.75
16	20	True	f	f	0.233727437997004	1	-35.0	-36.0	-1.0	SE	50	(251, 251)	0.28	0.28	0.75
16	20	True	f	f	0.2183830360008869	1	-35.0	-36.0	-1.0	SE	50	(251, 251)	0.28	0.28	0.75
16	20	True	f	j	0.6567967260198202	0	-35.0	-36.0	-1.0	NW	50	(251, 251)	0.28	0.28	0.75
16	20	True	j	f	0.3276548439753242	0	-35.0	-34.0	1.0	NW	50	(251, 251)	0.28	0.28	0.75
16	20	True	j	j	0.0065456040028948	1	-35.0	-30.0	5.0	NW	50	(251, 251)	0.28	0.28	0.75
16	20	True	f	f	0.1521276179992128	1	-35.0	-40.0	-5.0	NW	50	(251, 251)	0.28	0.28	0.75
16	20	True	j	j	0.3541179720195941	1	-35.0	-30.0	5.0	SE	50	(251, 251)	0.28	0.28	0.75
16	20	True	f	f	0.2917726930172648	1	-35.0	-36.0	-1.0	NW	50	(251, 251)	0.28	0.28	0.75
16	20	True	f	f	0.2326913180004339	1	-35.0	-36.0	-1.0	SE	50	(251, 251)	0.28	0.28	0.75
16	20	True	j	j	0.0183286269893869	1	-35.0	-34.0	1.0	NW	50	(251, 251)	0.28	0.28	0.75
16	20	True	f	f	0.2982975940103642	1	-35.0	-40.0	-5.0	NW	50	(251, 251)	0.28	0.28	0.75
16	20	True	j	j	2.331502801011084	1	-35.0	-34.0	1.0	NW	50	(251, 251)	0.28	0.28	0.75
16	20	True	j	j	0.1478073879843577	1	-35.0	-30.0	5.0	NW	50	(251, 251)	0.28	0.28	0.75
16	20	True	j	f	0.0084335860155988	0	-35.0	-34.0	1.0	SE	50	(251, 251)	0.28	0.28	0.75
16	20	True	j	f	0.0475676060013938	0	-35.0	-34.0	1.0	NW	50	(251, 251)	0.28	0.28	0.75
16	20	True	j	j	0.3672959700052161	1	-35.0	-30.0	5.0	NW	50	(251, 251)	0.28	0.28	0.75
16	20	True	f	f	0.2847004820068832	1	-35.0	-36.0	-1.0	SE	50	(251, 251)	0.28	0.28	0.75
16	20	True	j	f	0.3529450439964421	0	-35.0	-30.0	5.0	SE	50	(251, 251)	0.28	0.28	0.75
16	20	True	f	f	0.1886440459929872	1	-35.0	-36.0	-1.0	SE	50	(251, 251)	0.28	0.28	0.75
16	20	True	f	f	0.1805296370002906	1	-35.0	-40.0	-5.0	SE	50	(251, 251)	0.28	0.28	0.75
16	20	True	f	f	0.3462741870025638	1	-35.0	-36.0	-1.0	NW	50	(251, 251)	0.28	0.28	0.75
16	20	True	j	j	1.3400642309861723	1	-35.0	-30.0	5.0	NW	50	(251, 251)	0.28	0.28	0.75
16	20	True	f	j	1.5410636570013594	0	-35.0	-36.0	-1.0	SE	50	(251, 251)	0.28	0.28	0.75
16	20	True	j	f	0.3685603680205531	0	-35.0	-34.0	1.0	SE	50	(251, 251)	0.28	0.28	0.75
16	20	True	j	j	0.4641724899993278	1	-35.0	-30.0	5.0	SE	50	(251, 251)	0.28	0.28	0.75
16	20	True	j	j	0.6086965009744745	1	-35.0	-34.0	1.0	SE	50	(251, 251)	0.28	0.28	0.75
16	20	True	j	j	0.1769669190107379	1	-35.0	-30.0	5.0	SE	50	(251, 251)	0.28	0.28	0.75
16	20	True	f	f	0.2932716259965673	1	-35.0	-40.0	-5.0	NW	50	(251, 251)	0.28	0.28	0.75
16	20	True	f	f	0.161464696022449	1	-35.0	-36.0	-1.0	SE	50	(251, 251)	0.28	0.28	0.75
16	20	True	j	j	0.5193724029813893	1	-35.0	-34.0	1.0	SE	50	(251, 251)	0.28	0.28	0.75
16	20	True	f	j	0.2002463980170432	0	-35.0	-36.0	-1.0	NW	50	(251, 251)	0.28	0.28	0.75
16	20	True	j	j	0.0204899300006218	1	-35.0	-30.0	5.0	SE	50	(251, 251)	0.28	0.28	0.75
16	20	True	f	j	0.5403890739835333	0	-35.0	-36.0	-1.0	NW	50	(251, 251)	0.28	0.28	0.75
16	20	True	j	f	0.2663275910017546	0	-35.0	-34.0	1.0	SE	50	(251, 251)	0.28	0.28	0.75
16	20	True	j	j	0.1116833020059857	1	-35.0	-34.0	1.0	NW	50	(251, 251)	0.28	0.28	0.75
16	20	True	j	f	0.3734709169948473	0	-35.0	-30.0	5.0	NW	50	(251, 251)	0.28	0.28	0.75
16	20	True	f	f	0.4143485930107999	1	-35.0	-36.0	-1.0	SE	50	(251, 251)	0.28	0.28	0.75
16	20	True	j	j	0.0143776449840515	1	-35.0	-34.0	1.0	SE	50	(251, 251)	0.28	0.28	0.75
16	20	True	f	f	0.1307899249950423	1	-35.0	-36.0	-1.0	NW	50	(251, 251)	0.28	0.28	0.75
16	20	True	j	f	0.1370089139963966	0	-35.0	-30.0	5.0	NW	50	(251, 251)	0.28	0.28	0.75
16	20	True	f	f	0.1145313190063461	1	-35.0	-36.0	-1.0	SE	50	(251, 251)	0.28	0.28	0.75
16	20	True	j	f	0.2468369159905705	0	-35.0	-30.0	5.0	SE	50	(251, 251)	0.28	0.28	0.75
16	20	True	j	j	0.1793327360064722	1	-35.0	-34.0	1.0	NW	50	(251, 251)	0.28	0.28	0.75
16	20	True	j	j	0.1789885540201794	1	-35.0	-30.0	5.0	NW	50	(251, 251)	0.28	0.28	0.75
16	20	True	j	j	0.2078419129829853	1	-35.0	-34.0	1.0	NW	50	(251, 251)	0.28	0.28	0.75
16	20	True	f	f	0.1871918069955427	1	-35.0	-36.0	-1.0	SE	50	(251, 251)	0.28	0.28	0.75
16	20	True	j	j	0.0414617089845705	1	-35.0	-34.0	1.0	NW	50	(251, 251)	0.28	0.28	0.75
16	20	True	j	j	0.0751540810160804	1	-35.0	-34.0	1.0	NW	50	(251, 251)	0.28	0.28	0.75
16	20	True	j	j	0.0356027829984668	1	-35.0	-30.0	5.0	SE	50	(251, 251)	0.28	0.28	0.75
16	20	True	j	j	0.1617597789736464	1	-35.0	-30.0	5.0	NW	50	(251, 251)	0.28	0.28	0.75
16	20	True	f	f	0.4347334339981898	1	-35.0	-36.0	-1.0	SE	50	(251, 251)	0.28	0.28	0.75
16	20	True	f	f	0.3120833929860964	1	-35.0	-40.0	-5.0	SE	50	(251, 251)	0.28	0.28	0.75
16	20	True	f	f	0.221263887011446	1	-35.0	-40.0	-5.0	SE	50	(251, 251)	0.28	0.28	0.75
16	20	True	f	j	0.2221363540156744	0	-35.0	-36.0	-1.0	SE	50	(251, 251)	0.28	0.28	0.75
16	20	True	j	j	0.154712463991018	1	-35.0	-34.0	1.0	NW	50	(251, 251)	0.28	0.28	0.75
16	20	True	j	f	0.0269826129951979	0	-35.0	-34.0	1.0	NW	50	(251, 251)	0.28	0.28	0.75
16	20	True	j	j	0.3939605329942424	1	-35.0	-30.0	5.0	SE	50	(251, 251)	0.28	0.28	0.75
16	20	True	f	f	0.2745121749758255	1	-35.0	-40.0	-5.0	NW	50	(251, 251)	0.28	0.28	0.75
16	20	True	j	j	0.3752344409876968	1	-35.0	-30.0	5.0	NW	50	(251, 251)	0.28	0.28	0.75
16	20	True	f	f	0.2876151190139353	1	-35.0	-40.0	-5.0	SE	50	(251, 251)	0.28	0.28	0.75
16	20	True	j	j	0.3243926359864417	1	-35.0	-34.0	1.0	NW	50	(251, 251)	0.28	0.28	0.75
16	20	True	f	f	0.4321893840096891	1	-35.0	-40.0	-5.0	SE	50	(251, 251)	0.28	0.28	0.75
16	20	True	f	j	0.4001814740186091	0	-35.0	-40.0	-5.0	NW	50	(251, 251)	0.28	0.28	0.75
16	20	True	f	f	0.3076277580112219	1	-35.0	-36.0	-1.0	SE	50	(251, 251)	0.28	0.28	0.75
16	20	True	j	j	0.059829157020431	1	-35.0	-30.0	5.0	NW	50	(251, 251)	0.28	0.28	0.75
16	20	True	j	j	0.1841729299922008	1	-35.0	-30.0	5.0	SE	50	(251, 251)	0.28	0.28	0.75
16	20	True	f	f	0.0114308310148771	1	-35.0	-40.0	-5.0	NW	50	(251, 251)	0.28	0.28	0.75
16	20	True	f	f	0.0051499620021786	1	-35.0	-36.0	-1.0	SE	50	(251, 251)	0.28	0.28	0.75
16	20	True	j	j	0.8607052779989317	1	-35.0	-30.0	5.0	SE	50	(251, 251)	0.28	0.28	0.75
16	20	True	j	f	0.3111104050185531	0	-35.0	-34.0	1.0	NW	50	(251, 251)	0.28	0.28	0.75
16	20	True	f	j	0.4229282540036365	0	-35.0	-36.0	-1.0	NW	50	(251, 251)	0.28	0.28	0.75
16	20	True	f	f	0.2427503989893011	1	-35.0	-36.0	-1.0	NW	50	(251, 251)	0.28	0.28	0.75
16	20	True	j	j	0.1086925709969364	1	-35.0	-30.0	5.0	SE	50	(251, 251)	0.28	0.28	0.75
16	20	True	j	f	0.1142445069854147	0	-35.0	-34.0	1.0	NW	50	(251, 251)	0.28	0.28	0.75
16	20	True	j	j	0.4183571600005962	1	-35.0	-30.0	5.0	SE	50	(251, 251)	0.28	0.28	0.75
16	20	True	j	j	0.0104171370039694	1	-35.0	-34.0	1.0	SE	50	(251, 251)	0.28	0.28	0.75
16	20	True	f	j	0.0361198440077714	0	-35.0	-36.0	-1.0	SE	50	(251, 251)	0.28	0.28	0.75
16	20	True	j	j	0.2197747059981338	1	-35.0	-30.0	5.0	NW	50	(251, 251)	0.28	0.28	0.75
16	20	True	f	f	0.1802871150139253	1	-35.0	-40.0	-5.0	SE	50	(251, 251)	0.28	0.28	0.75
16	20	True	f	j	1.4149654750071932	0	-35.0	-40.0	-5.0	NW	50	(251, 251)	0.28	0.28	0.75
16	20	True	f	j	0.0493074240221176	0	-35.0	-36.0	-1.0	NW	50	(251, 251)	0.28	0.28	0.75
16	20	True	j	f	0.1934297030093148	0	-35.0	-34.0	1.0	SE	50	(251, 251)	0.28	0.28	0.75
16	20	True	j	j	0.4304328099824488	1	-35.0	-30.0	5.0	NW	50	(251, 251)	0.28	0.28	0.75
16	20	True	f	f	0.1971835040021687	1	-35.0	-36.0	-1.0	SE	50	(251, 251)	0.28	0.28	0.75
16	20	True	f	f	0.2353242149983998	1	-35.0	-36.0	-1.0	SE	50	(251, 251)	0.28	0.28	0.75
16	20	True	j	j	0.222090637020301	1	-35.0	-34.0	1.0	NW	50	(251, 251)	0.28	0.28	0.75
16	20	True	f	f	0.3538084889878519	1	-35.0	-40.0	-5.0	NW	50	(251, 251)	0.28	0.28	0.75
16	20	True	j	f	0.0842906319885514	0	-35.0	-34.0	1.0	NW	50	(251, 251)	0.28	0.28	0.75
16	20	True	j	f	0.3084128930058796	0	-35.0	-34.0	1.0	SE	50	(251, 251)	0.28	0.28	0.75
16	20	True	j	f	0.3416926839854568	0	-35.0	-34.0	1.0	NW	50	(251, 251)	0.28	0.28	0.75
16	20	True	j	j	0.3988028799940366	1	-35.0	-30.0	5.0	SE	50	(251, 251)	0.28	0.28	0.75
16	20	True	j	j	0.5602945499995258	1	-35.0	-30.0	5.0	NW	50	(251, 251)	0.28	0.28	0.75
16	20	True	j	f	0.0195029309834353	0	-35.0	-34.0	1.0	NW	50	(251, 251)	0.28	0.28	0.75
16	20	True	j	j	0.1603385049966164	1	-35.0	-30.0	5.0	SE	50	(251, 251)	0.28	0.28	0.75
16	20	True	f	f	0.3529040119901765	1	-35.0	-40.0	-5.0	SE	50	(251, 251)	0.28	0.28	0.75
16	20	True	j	f	0.3242308589979075	0	-35.0	-34.0	1.0	NW	50	(251, 251)	0.28	0.28	0.75
16	20	True	j	j	0.4657564469962381	1	-35.0	-34.0	1.0	NW	50	(251, 251)	0.28	0.28	0.75
16	20	True	j	j	0.0195164059987291	1	-35.0	-34.0	1.0	SE	50	(251, 251)	0.28	0.28	0.75
16	20	True	j	j	0.3982686009840108	1	-35.0	-34.0	1.0	SE	50	(251, 251)	0.28	0.28	0.75
16	20	True	f	f	0.3055762320000212	1	-35.0	-36.0	-1.0	SE	50	(251, 251)	0.28	0.28	0.75
16	20	True	j	j	0.2715604029945098	1	-35.0	-34.0	1.0	NW	50	(251, 251)	0.28	0.28	0.75
16	20	True	f	f	0.117141012015054	1	-35.0	-40.0	-5.0	SE	50	(251, 251)	0.28	0.28	0.75
16	20	True	j	f	0.9191360380209516	0	-35.0	-30.0	5.0	SE	50	(251, 251)	0.28	0.28	0.75
16	20	True	f	f	0.3915184319776017	1	-35.0	-40.0	-5.0	NW	50	(251, 251)	0.28	0.28	0.75
16	20	True	f	f	0.255324234982254	1	-35.0	-36.0	-1.0	SE	50	(251, 251)	0.28	0.28	0.75
16	20	True	f	f	0.4912428120151162	1	-35.0	-40.0	-5.0	SE	50	(251, 251)	0.28	0.28	0.75
16	20	True	j	j	0.2628786999848671	1	-35.0	-30.0	5.0	SE	50	(251, 251)	0.28	0.28	0.75
16	20	True	j	j	0.203360386978602	1	-35.0	-34.0	1.0	NW	50	(251, 251)	0.28	0.28	0.75
16	20	True	j	f	0.052834175992757	0	-35.0	-34.0	1.0	SE	50	(251, 251)	0.28	0.28	0.75
16	20	True	j	j	0.7272621350130066	1	-35.0	-30.0	5.0	NW	50	(251, 251)	0.28	0.28	0.75
16	20	True	f	f	0.1927346059819683	1	-35.0	-36.0	-1.0	SE	50	(251, 251)	0.28	0.28	0.75
16	20	True	f	f	0.5125774140178692	1	-35.0	-36.0	-1.0	SE	50	(251, 251)	0.28	0.28	0.75
16	20	True	f	j	0.169572868006071	0	-35.0	-36.0	-1.0	NW	50	(251, 251)	0.28	0.28	0.75
16	20	True	f	f	0.1256228839920368	1	-35.0	-40.0	-5.0	NW	50	(251, 251)	0.28	0.28	0.75
16	20	True	j	j	0.2924702339805662	1	-35.0	-30.0	5.0	NW	50	(251, 251)	0.28	0.28	0.75
16	20	True	j	j	0.3875100300065242	1	-35.0	-30.0	5.0	SE	50	(251, 251)	0.28	0.28	0.75
16	20	True	f	f	0.3440997129946481	1	-35.0	-40.0	-5.0	SE	50	(251, 251)	0.28	0.28	0.75
16	20	True	j	j	2.209974163008156	1	-35.0	-34.0	1.0	NW	50	(251, 251)	0.28	0.28	0.75
16	20	True	f	f	0.0460501490160822	1	-35.0	-40.0	-5.0	NW	50	(251, 251)	0.28	0.28	0.75
16	20	True	f	f	0.2753822670201771	1	-35.0	-40.0	-5.0	SE	50	(251, 251)	0.28	0.28	0.75
16	20	True	j	j	0.5909079470147844	1	-35.0	-34.0	1.0	SE	50	(251, 251)	0.28	0.28	0.75
16	20	True	f	j	0.4784284110064618	0	-35.0	-36.0	-1.0	SE	50	(251, 251)	0.28	0.28	0.75
16	20	True	f	f	0.5567861349845771	1	-35.0	-36.0	-1.0	SE	50	(251, 251)	0.28	0.28	0.75
16	20	True	j	j	0.1641729960101656	1	-35.0	-30.0	5.0	SE	50	(251, 251)	0.28	0.28	0.75
16	20	True	j	f	0.0692988079972565	0	-35.0	-34.0	1.0	SE	50	(251, 251)	0.28	0.28	0.75
16	20	True	f	f	0.1295575799886137	1	-35.0	-40.0	-5.0	NW	50	(251, 251)	0.28	0.28	0.75
16	20	True	f	f	0.3188648009963799	1	-35.0	-40.0	-5.0	NW	50	(251, 251)	0.28	0.28	0.75
16	20	True	j	j	0.1791620609874371	1	-35.0	-30.0	5.0	NW	50	(251, 251)	0.28	0.28	0.75
16	20	True	j	j	0.5215388319920748	1	-35.0	-34.0	1.0	NW	50	(251, 251)	0.28	0.28	0.75
16	20	True	j	f	0.0049192900187335	0	-35.0	-34.0	1.0	NW	50	(251, 251)	0.28	0.28	0.75
16	20	True	j	j	0.5661737150221597	1	-35.0	-30.0	5.0	NW	50	(251, 251)	0.28	0.28	0.75
16	20	True	f	f	0.3110867899958975	1	-35.0	-40.0	-5.0	NW	50	(251, 251)	0.28	0.28	0.75
16	20	True	f	f	0.4322456000081729	1	-35.0	-36.0	-1.0	SE	50	(251, 251)	0.28	0.28	0.75
16	20	True	f	f	0.9582230329979212	1	-35.0	-40.0	-5.0	NW	50	(251, 251)	0.28	0.28	0.75
16	20	True	j	j	0.0921675259887706	1	-35.0	-30.0	5.0	SE	50	(251, 251)	0.28	0.28	0.75
16	20	True	j	f	0.5189871109905653	0	-35.0	-34.0	1.0	NW	50	(251, 251)	0.28	0.28	0.75
16	20	True	f	f	0.5904625370167196	1	-35.0	-36.0	-1.0	SE	50	(251, 251)	0.28	0.28	0.75
16	20	True	f	j	1.1533414619916584	0	-35.0	-40.0	-5.0	NW	50	(251, 251)	0.28	0.28	0.75
16	20	True	f	f	0.2090401410241611	1	-35.0	-36.0	-1.0	NW	50	(251, 251)	0.28	0.28	0.75
16	20	True	f	f	0.5056758029968478	1	-35.0	-36.0	-1.0	SE	50	(251, 251)	0.28	0.28	0.75
16	20	True	j	j	0.0680376229865942	1	-35.0	-30.0	5.0	SE	50	(251, 251)	0.28	0.28	0.75
16	20	True	f	f	0.2007461600005626	1	-35.0	-36.0	-1.0	SE	50	(251, 251)	0.28	0.28	0.75
16	20	True	j	j	0.181928195990622	1	-35.0	-34.0	1.0	SE	50	(251, 251)	0.28	0.28	0.75
16	20	True	j	f	0.4324177179951221	0	-35.0	-34.0	1.0	SE	50	(251, 251)	0.28	0.28	0.75
16	20	True	f	j	1.0583776000130456	0	-35.0	-36.0	-1.0	SE	50	(251, 251)	0.28	0.28	0.75
16	20	True	f	j	0.1387233770219609	0	-35.0	-36.0	-1.0	SE	50	(251, 251)	0.28	0.28	0.75
16	20	True	j	j	0.0791777100239414	1	-35.0	-30.0	5.0	NW	50	(251, 251)	0.28	0.28	0.75
16	20	True	f	f	0.2973899250209797	1	-35.0	-40.0	-5.0	SE	50	(251, 251)	0.28	0.28	0.75
16	20	True	f	f	0.7209708470036276	1	-35.0	-40.0	-5.0	SE	50	(251, 251)	0.28	0.28	0.75
16	20	True	j	f	0.5649532829993404	0	-35.0	-34.0	1.0	NW	50	(251, 251)	0.28	0.28	0.75
16	20	True	f	f	0.1564363639918156	1	-35.0	-40.0	-5.0	SE	50	(251, 251)	0.28	0.28	0.75
16	20	True	f	f	0.424334043986164	1	-35.0	-40.0	-5.0	NW	50	(251, 251)	0.28	0.28	0.75
16	20	True	f	j	2.020762628002558	0	-35.0	-40.0	-5.0	SE	50	(251, 251)	0.28	0.28	0.75
16	20	True	f	f	0.3289597080147359	1	-35.0	-36.0	-1.0	SE	50	(251, 251)	0.28	0.28	0.75
16	20	True	f	f	0.2971773619938176	1	-35.0	-40.0	-5.0	SE	50	(251, 251)	0.28	0.28	0.75
16	20	True	j	j	0.4355475150223356	1	-35.0	-30.0	5.0	SE	50	(251, 251)	0.28	0.28	0.75
16	20	True	j	f	0.12487837599474	0	-35.0	-34.0	1.0	SE	50	(251, 251)	0.28	0.28	0.75
16	20	True	f	f	0.4457889560144394	1	-35.0	-36.0	-1.0	NW	50	(251, 251)	0.28	0.28	0.75
16	20	True	f	f	0.2626250660105143	1	-35.0	-40.0	-5.0	SE	50	(251, 251)	0.28	0.28	0.75
16	20	True	f	f	0.1744165449927095	1	-35.0	-36.0	-1.0	NW	50	(251, 251)	0.28	0.28	0.75
16	20	True	j	f	0.7425809320120607	0	-35.0	-34.0	1.0	SE	50	(251, 251)	0.28	0.28	0.75
16	20	True	f	j	0.2793717689928598	0	-35.0	-36.0	-1.0	NW	50	(251, 251)	0.28	0.28	0.75
16	20	True	f	f	0.0473329460073728	1	-35.0	-40.0	-5.0	NW	50	(251, 251)	0.28	0.28	0.75
16	20	True	j	j	0.0056127529824152	1	-35.0	-30.0	5.0	NW	50	(251, 251)	0.28	0.28	0.75
16	20	True	j	j	0.0467298470030073	1	-35.0	-30.0	5.0	NW	50	(251, 251)	0.28	0.28	0.75
16	20	True	j	j	0.0990384710021317	1	-35.0	-34.0	1.0	NW	50	(251, 251)	0.28	0.28	0.75
16	20	True	j	j	0.3587778859946411	1	-35.0	-34.0	1.0	NW	50	(251, 251)	0.28	0.28	0.75
16	20	True	f	f	0.5594239110068884	1	-35.0	-36.0	-1.0	SE	50	(251, 251)	0.28	0.28	0.75
16	20	True	j	j	0.179413835023297	1	-35.0	-30.0	5.0	SE	50	(251, 251)	0.28	0.28	0.75
16	20	True	j	j	0.0753013859794009	1	-35.0	-34.0	1.0	SE	50	(251, 251)	0.28	0.28	0.75
16	20	True	j	j	0.1139639299944974	1	-35.0	-30.0	5.0	NW	50	(251, 251)	0.28	0.28	0.75
16	20	True	f	f	0.0689038239943329	1	-35.0	-40.0	-5.0	NW	50	(251, 251)	0.28	0.28	0.75
16	20	True	j	j	0.3375701429904438	1	-35.0	-30.0	5.0	SE	50	(251, 251)	0.28	0.28	0.75
16	20	True	f	f	0.4548984639986884	1	-35.0	-36.0	-1.0	SE	50	(251, 251)	0.28	0.28	0.75
16	20	True	f	j	0.2271318749990314	0	-35.0	-36.0	-1.0	NW	50	(251, 251)	0.28	0.28	0.75
16	20	True	f	f	0.0310895800066646	1	-35.0	-40.0	-5.0	NW	50	(251, 251)	0.28	0.28	0.75
16	20	True	f	j	0.3991394139884505	0	-35.0	-36.0	-1.0	NW	50	(251, 251)	0.28	0.28	0.75
16	20	True	j	j	0.559373466996476	1	-35.0	-30.0	5.0	SE	50	(251, 251)	0.28	0.28	0.75
16	20	True	j	j	0.4663112220005132	1	-35.0	-30.0	5.0	NW	50	(251, 251)	0.28	0.28	0.75
16	20	True	j	j	0.2311859740002546	1	-35.0	-30.0	5.0	SE	50	(251, 251)	0.28	0.28	0.75
16	20	True	j	f	0.30325262399856	0	-35.0	-30.0	5.0	NW	50	(251, 251)	0.28	0.28	0.75
16	20	True	j	f	0.0563941329892259	0	-35.0	-34.0	1.0	SE	50	(251, 251)	0.28	0.28	0.75
16	20	True	f	f	0.0203426780062727	1	-35.0	-36.0	-1.0	SE	50	(251, 251)	0.28	0.28	0.75
16	20	True	f	f	0.1336620090005453	1	-35.0	-36.0	-1.0	SE	50	(251, 251)	0.28	0.28	0.75
16	20	True	f	f	0.2916838649834972	1	-35.0	-40.0	-5.0	NW	50	(251, 251)	0.28	0.28	0.75
16	20	True	f	f	0.0160463220090605	1	-35.0	-40.0	-5.0	SE	50	(251, 251)	0.28	0.28	0.75
16	20	True	j	j	0.0088997099956031	1	-35.0	-34.0	1.0	NW	50	(251, 251)	0.28	0.28	0.75
16	20	True	j	f	0.0351460429956205	0	-35.0	-34.0	1.0	SE	50	(251, 251)	0.28	0.28	0.75
16	20	True	f	j	0.0277557640220038	0	-35.0	-36.0	-1.0	NW	50	(251, 251)	0.28	0.28	0.75
16	20	True	j	j	0.1373772019869648	1	-35.0	-30.0	5.0	NW	50	(251, 251)	0.28	0.28	0.75
16	20	True	j	f	0.4886977059941273	0	-35.0	-30.0	5.0	NW	50	(251, 251)	0.28	0.28	0.75
16	20	True	j	j	0.1137635630147997	1	-35.0	-34.0	1.0	SE	50	(251, 251)	0.28	0.28	0.75
16	20	True	j	f	0.2047429600206669	0	-35.0	-34.0	1.0	SE	50	(251, 251)	0.28	0.28	0.75
16	20	True	f	j	0.04658434598241	0	-35.0	-36.0	-1.0	NW	50	(251, 251)	0.28	0.28	0.75
16	20	True	f	f	0.1188530109939165	1	-35.0	-40.0	-5.0	NW	50	(251, 251)	0.28	0.28	0.75
16	20	True	j	j	0.07772835198557	1	-35.0	-30.0	5.0	SE	50	(251, 251)	0.28	0.28	0.75
