# Supplementary material for: The curriculum effect in visual learning: The role of readout dimensionality
Source: PLoS Comput Biol. 2026 Jul 24;22(7):e1014553. doi: 10.1371/journal.pcbi.1014553 (PMC13432104; doi:10.1371/journal.pcbi.1014553)
Supplement: S1 Data — (ZIP) [file pcbi.1014553.s009.zip › Data_Final_for_Repository/Shuffled_subjects/Additional_15/Subject016/20250709_Subject016_SHUFFLED_Day_1.csv]

Participant ID	Age	Train	Correct Response	Response	Response time (s)	Correct	Reference Angle (deg)	Orientation (deg)	Angle Separation (deg)	Corner	Viewing Distance (cm)	Stimulus Size (px)	Fixation Time	Probe Time	Cue Time
16	20	True	f	j	6.651246339984937	0	-35.0	-36.0	-1.0	NW	50	(251, 251)	0.28	0.28	0.75
16	20	True	j	f	10.000453306012789	0	-35.0	-34.0	1.0	NW	50	(251, 251)	0.28	0.28	0.75
16	20	True	j	f	10.000334354001096	0	-35.0	-34.0	1.0	SE	50	(251, 251)	0.28	0.28	0.75
16	20	True	j	f	10.000412207009504	0	-35.0	-30.0	5.0	NW	50	(251, 251)	0.28	0.28	0.75
16	20	True	j	f	1.828010301978793	0	-35.0	-34.0	1.0	SE	50	(251, 251)	0.28	0.28	0.75
16	20	True	j	f	2.025386252993485	0	-35.0	-30.0	5.0	SE	50	(251, 251)	0.28	0.28	0.75
16	20	True	f	j	3.811638623010367	0	-35.0	-36.0	-1.0	NW	50	(251, 251)	0.28	0.28	0.75
16	20	True	j	j	1.1247185160173103	1	-35.0	-34.0	1.0	NW	50	(251, 251)	0.28	0.28	0.75
16	20	True	f	j	2.7201195069937967	0	-35.0	-36.0	-1.0	SE	50	(251, 251)	0.28	0.28	0.75
16	20	True	j	f	0.3777513870154507	0	-35.0	-34.0	1.0	NW	50	(251, 251)	0.28	0.28	0.75
16	20	True	f	j	2.46620581598836	0	-35.0	-36.0	-1.0	SE	50	(251, 251)	0.28	0.28	0.75
16	20	True	j	f	2.159093452995876	0	-35.0	-30.0	5.0	SE	50	(251, 251)	0.28	0.28	0.75
16	20	True	j	j	0.1610634319949895	1	-35.0	-34.0	1.0	SE	50	(251, 251)	0.28	0.28	0.75
16	20	True	f	f	1.6867031950096134	1	-35.0	-36.0	-1.0	NW	50	(251, 251)	0.28	0.28	0.75
16	20	True	j	f	10.000264034984866	0	-35.0	-34.0	1.0	SE	50	(251, 251)	0.28	0.28	0.75
16	20	True	j	f	0.8564090309955645	0	-35.0	-34.0	1.0	NW	50	(251, 251)	0.28	0.28	0.75
16	20	True	f	j	0.7143996780214366	0	-35.0	-36.0	-1.0	SE	50	(251, 251)	0.28	0.28	0.75
16	20	True	f	f	1.5660468119895086	1	-35.0	-36.0	-1.0	NW	50	(251, 251)	0.28	0.28	0.75
16	20	True	f	j	0.675867243000539	0	-35.0	-40.0	-5.0	SE	50	(251, 251)	0.28	0.28	0.75
16	20	True	f	j	10.000295995996566	0	-35.0	-40.0	-5.0	NW	50	(251, 251)	0.28	0.28	0.75
16	20	True	f	j	0.6443646739935502	0	-35.0	-40.0	-5.0	SE	50	(251, 251)	0.28	0.28	0.75
16	20	True	f	j	10.000430641986895	0	-35.0	-36.0	-1.0	SE	50	(251, 251)	0.28	0.28	0.75
16	20	True	j	f	10.00033814299968	0	-35.0	-34.0	1.0	NW	50	(251, 251)	0.28	0.28	0.75
16	20	True	j	j	0.722368284012191	1	-35.0	-30.0	5.0	SE	50	(251, 251)	0.28	0.28	0.75
16	20	True	j	f	1.0821503509941977	0	-35.0	-34.0	1.0	SE	50	(251, 251)	0.28	0.28	0.75
16	20	True	j	f	0.6890318060177378	0	-35.0	-34.0	1.0	NW	50	(251, 251)	0.28	0.28	0.75
16	20	True	j	f	10.000322130013956	0	-35.0	-30.0	5.0	NW	50	(251, 251)	0.28	0.28	0.75
16	20	True	j	j	1.085781343979761	1	-35.0	-34.0	1.0	SE	50	(251, 251)	0.28	0.28	0.75
16	20	True	f	f	2.800808666012017	1	-35.0	-36.0	-1.0	SE	50	(251, 251)	0.28	0.28	0.75
16	20	True	j	f	2.441564631997608	0	-35.0	-30.0	5.0	SE	50	(251, 251)	0.28	0.28	0.75
16	20	True	f	j	2.032776665990241	0	-35.0	-36.0	-1.0	NW	50	(251, 251)	0.28	0.28	0.75
16	20	True	f	f	0.7834279090166092	1	-35.0	-40.0	-5.0	NW	50	(251, 251)	0.28	0.28	0.75
16	20	True	f	j	2.799816135026049	0	-35.0	-36.0	-1.0	NW	50	(251, 251)	0.28	0.28	0.75
16	20	True	j	j	0.771511377999559	1	-35.0	-30.0	5.0	NW	50	(251, 251)	0.28	0.28	0.75
16	20	True	j	f	10.000349135982106	0	-35.0	-34.0	1.0	NW	50	(251, 251)	0.28	0.28	0.75
16	20	True	j	j	0.1079012409900315	1	-35.0	-30.0	5.0	SE	50	(251, 251)	0.28	0.28	0.75
16	20	True	f	f	0.7265674720110837	1	-35.0	-36.0	-1.0	SE	50	(251, 251)	0.28	0.28	0.75
16	20	True	f	j	2.090330916980747	0	-35.0	-40.0	-5.0	NW	50	(251, 251)	0.28	0.28	0.75
16	20	True	j	f	0.1575960720074363	0	-35.0	-30.0	5.0	SE	50	(251, 251)	0.28	0.28	0.75
16	20	True	f	j	10.000478654983452	0	-35.0	-36.0	-1.0	SE	50	(251, 251)	0.28	0.28	0.75
16	20	True	j	j	0.7348190570191946	1	-35.0	-30.0	5.0	NW	50	(251, 251)	0.28	0.28	0.75
16	20	True	f	f	0.4660570269916206	1	-35.0	-40.0	-5.0	NW	50	(251, 251)	0.28	0.28	0.75
16	20	True	j	f	0.3286151720094494	0	-35.0	-34.0	1.0	NW	50	(251, 251)	0.28	0.28	0.75
16	20	True	j	f	1.3081617610005196	0	-35.0	-30.0	5.0	SE	50	(251, 251)	0.28	0.28	0.75
16	20	True	f	f	1.6827038539922796	1	-35.0	-40.0	-5.0	SE	50	(251, 251)	0.28	0.28	0.75
16	20	True	j	j	0.3815911290002987	1	-35.0	-30.0	5.0	SE	50	(251, 251)	0.28	0.28	0.75
16	20	True	j	f	0.7094854000024498	0	-35.0	-34.0	1.0	SE	50	(251, 251)	0.28	0.28	0.75
16	20	True	j	f	0.3797026319953147	0	-35.0	-30.0	5.0	NW	50	(251, 251)	0.28	0.28	0.75
16	20	True	f	f	0.1020496140117757	1	-35.0	-36.0	-1.0	NW	50	(251, 251)	0.28	0.28	0.75
16	20	True	j	j	0.0250182099989615	1	-35.0	-30.0	5.0	SE	50	(251, 251)	0.28	0.28	0.75
16	20	True	f	f	0.2359600730123929	1	-35.0	-40.0	-5.0	SE	50	(251, 251)	0.28	0.28	0.75
16	20	True	j	j	0.3130247159861028	1	-35.0	-34.0	1.0	SE	50	(251, 251)	0.28	0.28	0.75
16	20	True	f	f	0.8650998690281995	1	-35.0	-36.0	-1.0	NW	50	(251, 251)	0.28	0.28	0.75
16	20	True	j	j	0.3465156070014927	1	-35.0	-30.0	5.0	SE	50	(251, 251)	0.28	0.28	0.75
16	20	True	f	j	0.4189605709980242	0	-35.0	-40.0	-5.0	SE	50	(251, 251)	0.28	0.28	0.75
16	20	True	j	j	0.1082638300140388	1	-35.0	-30.0	5.0	SE	50	(251, 251)	0.28	0.28	0.75
16	20	True	j	f	0.3216848919983022	0	-35.0	-34.0	1.0	NW	50	(251, 251)	0.28	0.28	0.75
16	20	True	j	j	1.6586479870020412	1	-35.0	-30.0	5.0	NW	50	(251, 251)	0.28	0.28	0.75
16	20	True	f	f	0.3833700910035986	1	-35.0	-40.0	-5.0	SE	50	(251, 251)	0.28	0.28	0.75
16	20	True	f	f	0.3084549630002584	1	-35.0	-40.0	-5.0	NW	50	(251, 251)	0.28	0.28	0.75
16	20	True	f	f	0.2602311179798562	1	-35.0	-36.0	-1.0	NW	50	(251, 251)	0.28	0.28	0.75
16	20	True	f	j	0.7292740989942104	0	-35.0	-40.0	-5.0	SE	50	(251, 251)	0.28	0.28	0.75
16	20	True	j	f	0.0506176840281114	0	-35.0	-34.0	1.0	NW	50	(251, 251)	0.28	0.28	0.75
16	20	True	f	f	0.3282437259913422	1	-35.0	-36.0	-1.0	SE	50	(251, 251)	0.28	0.28	0.75
16	20	True	j	j	2.063860736001516	1	-35.0	-30.0	5.0	NW	50	(251, 251)	0.28	0.28	0.75
16	20	True	j	f	10.0002622519969	0	-35.0	-30.0	5.0	NW	50	(251, 251)	0.28	0.28	0.75
16	20	True	j	f	10.000436264002929	0	-35.0	-30.0	5.0	NW	50	(251, 251)	0.28	0.28	0.75
16	20	True	j	j	0.3579892790003214	1	-35.0	-34.0	1.0	SE	50	(251, 251)	0.28	0.28	0.75
16	20	True	j	f	0.2425650279910769	0	-35.0	-34.0	1.0	SE	50	(251, 251)	0.28	0.28	0.75
16	20	True	j	j	0.3461798980133608	1	-35.0	-30.0	5.0	NW	50	(251, 251)	0.28	0.28	0.75
16	20	True	f	f	0.1039782509906217	1	-35.0	-36.0	-1.0	NW	50	(251, 251)	0.28	0.28	0.75
16	20	True	f	f	0.1130974620173219	1	-35.0	-40.0	-5.0	NW	50	(251, 251)	0.28	0.28	0.75
16	20	True	f	j	0.1394489720114506	0	-35.0	-36.0	-1.0	SE	50	(251, 251)	0.28	0.28	0.75
16	20	True	j	j	0.2841848209791351	1	-35.0	-30.0	5.0	SE	50	(251, 251)	0.28	0.28	0.75
16	20	True	f	f	0.2775311440054793	1	-35.0	-40.0	-5.0	NW	50	(251, 251)	0.28	0.28	0.75
16	20	True	j	f	0.2755696089880075	0	-35.0	-34.0	1.0	SE	50	(251, 251)	0.28	0.28	0.75
16	20	True	j	j	9.439736430998892	1	-35.0	-30.0	5.0	NW	50	(251, 251)	0.28	0.28	0.75
16	20	True	j	f	0.4647948970086872	0	-35.0	-34.0	1.0	SE	50	(251, 251)	0.28	0.28	0.75
16	20	True	j	j	0.3068741100141778	1	-35.0	-34.0	1.0	SE	50	(251, 251)	0.28	0.28	0.75
16	20	True	j	j	0.2419933920027688	1	-35.0	-30.0	5.0	SE	50	(251, 251)	0.28	0.28	0.75
16	20	True	j	f	6.4129058590042405	0	-35.0	-34.0	1.0	NW	50	(251, 251)	0.28	0.28	0.75
16	20	True	f	j	3.143243449012516	0	-35.0	-40.0	-5.0	SE	50	(251, 251)	0.28	0.28	0.75
16	20	True	j	f	10.000389196997276	0	-35.0	-34.0	1.0	SE	50	(251, 251)	0.28	0.28	0.75
16	20	True	f	j	10.00034069098183	0	-35.0	-36.0	-1.0	SE	50	(251, 251)	0.28	0.28	0.75
16	20	True	f	j	10.00033957301639	0	-35.0	-36.0	-1.0	SE	50	(251, 251)	0.28	0.28	0.75
16	20	True	j	f	10.0003325889993	0	-35.0	-30.0	5.0	NW	50	(251, 251)	0.28	0.28	0.75
16	20	True	f	j	0.4154245620011352	0	-35.0	-36.0	-1.0	SE	50	(251, 251)	0.28	0.28	0.75
16	20	True	f	f	0.2928031620103866	1	-35.0	-40.0	-5.0	NW	50	(251, 251)	0.28	0.28	0.75
16	20	True	f	f	0.070334078016458	1	-35.0	-40.0	-5.0	SE	50	(251, 251)	0.28	0.28	0.75
16	20	True	f	f	0.2488336499955039	1	-35.0	-40.0	-5.0	NW	50	(251, 251)	0.28	0.28	0.75
16	20	True	j	f	0.4749339310219511	0	-35.0	-30.0	5.0	NW	50	(251, 251)	0.28	0.28	0.75
16	20	True	j	j	0.6659323030035011	1	-35.0	-34.0	1.0	SE	50	(251, 251)	0.28	0.28	0.75
16	20	True	j	f	0.1303706059989053	0	-35.0	-34.0	1.0	SE	50	(251, 251)	0.28	0.28	0.75
16	20	True	f	j	0.1248801730107516	0	-35.0	-36.0	-1.0	NW	50	(251, 251)	0.28	0.28	0.75
16	20	True	f	f	0.1298522569995839	1	-35.0	-40.0	-5.0	NW	50	(251, 251)	0.28	0.28	0.75
16	20	True	j	f	0.2907809880271088	0	-35.0	-34.0	1.0	SE	50	(251, 251)	0.28	0.28	0.75
16	20	True	f	f	0.5719057329988573	1	-35.0	-36.0	-1.0	NW	50	(251, 251)	0.28	0.28	0.75
16	20	True	f	f	0.2471208870119881	1	-35.0	-40.0	-5.0	SE	50	(251, 251)	0.28	0.28	0.75
16	20	True	j	f	0.280474758008495	0	-35.0	-30.0	5.0	NW	50	(251, 251)	0.28	0.28	0.75
16	20	True	j	j	0.1685402359871659	1	-35.0	-30.0	5.0	NW	50	(251, 251)	0.28	0.28	0.75
16	20	True	j	f	0.5047123930125963	0	-35.0	-34.0	1.0	NW	50	(251, 251)	0.28	0.28	0.75
16	20	True	j	f	0.4634660240262747	0	-35.0	-30.0	5.0	NW	50	(251, 251)	0.28	0.28	0.75
16	20	True	f	f	0.2934286770178005	1	-35.0	-36.0	-1.0	SE	50	(251, 251)	0.28	0.28	0.75
16	20	True	j	j	0.4868446459877305	1	-35.0	-30.0	5.0	SE	50	(251, 251)	0.28	0.28	0.75
16	20	True	j	j	0.3739079090009909	1	-35.0	-34.0	1.0	SE	50	(251, 251)	0.28	0.28	0.75
16	20	True	f	f	0.0890009500144515	1	-35.0	-36.0	-1.0	SE	50	(251, 251)	0.28	0.28	0.75
16	20	True	f	f	0.5165768629813101	1	-35.0	-40.0	-5.0	SE	50	(251, 251)	0.28	0.28	0.75
16	20	True	j	j	0.455870121018961	1	-35.0	-30.0	5.0	NW	50	(251, 251)	0.28	0.28	0.75
16	20	True	f	f	0.2663821999740321	1	-35.0	-36.0	-1.0	NW	50	(251, 251)	0.28	0.28	0.75
16	20	True	j	j	0.1729123990226071	1	-35.0	-30.0	5.0	SE	50	(251, 251)	0.28	0.28	0.75
16	20	True	j	f	0.6458366629958618	0	-35.0	-34.0	1.0	NW	50	(251, 251)	0.28	0.28	0.75
16	20	True	j	f	0.2062423399765975	0	-35.0	-30.0	5.0	SE	50	(251, 251)	0.28	0.28	0.75
16	20	True	j	j	0.3003308780025691	1	-35.0	-30.0	5.0	SE	50	(251, 251)	0.28	0.28	0.75
16	20	True	j	j	0.3166307829960715	1	-35.0	-34.0	1.0	SE	50	(251, 251)	0.28	0.28	0.75
16	20	True	j	j	0.0441597720200661	1	-35.0	-30.0	5.0	SE	50	(251, 251)	0.28	0.28	0.75
16	20	True	j	f	0.1091589220159221	0	-35.0	-34.0	1.0	NW	50	(251, 251)	0.28	0.28	0.75
16	20	True	f	f	0.0555073250143323	1	-35.0	-40.0	-5.0	NW	50	(251, 251)	0.28	0.28	0.75
16	20	True	j	f	0.1315695000230334	0	-35.0	-34.0	1.0	SE	50	(251, 251)	0.28	0.28	0.75
16	20	True	f	j	0.6495386579772457	0	-35.0	-40.0	-5.0	NW	50	(251, 251)	0.28	0.28	0.75
16	20	True	f	f	0.3730020280054305	1	-35.0	-40.0	-5.0	NW	50	(251, 251)	0.28	0.28	0.75
16	20	True	j	j	0.4894488719874061	1	-35.0	-30.0	5.0	SE	50	(251, 251)	0.28	0.28	0.75
16	20	True	j	f	0.1200471939810086	0	-35.0	-30.0	5.0	SE	50	(251, 251)	0.28	0.28	0.75
16	20	True	j	f	0.7118793739937246	0	-35.0	-34.0	1.0	NW	50	(251, 251)	0.28	0.28	0.75
16	20	True	j	j	0.3368468419939745	1	-35.0	-30.0	5.0	SE	50	(251, 251)	0.28	0.28	0.75
16	20	True	f	f	0.062283904000651	1	-35.0	-40.0	-5.0	NW	50	(251, 251)	0.28	0.28	0.75
16	20	True	j	f	0.293331463006325	0	-35.0	-34.0	1.0	NW	50	(251, 251)	0.28	0.28	0.75
16	20	True	f	f	0.3159986009995918	1	-35.0	-40.0	-5.0	SE	50	(251, 251)	0.28	0.28	0.75
16	20	True	j	j	0.2656908479984849	1	-35.0	-30.0	5.0	SE	50	(251, 251)	0.28	0.28	0.75
16	20	True	f	j	0.5337094760034233	0	-35.0	-36.0	-1.0	NW	50	(251, 251)	0.28	0.28	0.75
16	20	True	j	f	0.3394513970124535	0	-35.0	-30.0	5.0	NW	50	(251, 251)	0.28	0.28	0.75
16	20	True	f	f	0.4656334729806985	1	-35.0	-36.0	-1.0	NW	50	(251, 251)	0.28	0.28	0.75
16	20	True	f	f	0.4326358750113286	1	-35.0	-40.0	-5.0	SE	50	(251, 251)	0.28	0.28	0.75
16	20	True	f	f	0.2400042730150744	1	-35.0	-40.0	-5.0	SE	50	(251, 251)	0.28	0.28	0.75
16	20	True	f	f	0.0529619090084452	1	-35.0	-40.0	-5.0	NW	50	(251, 251)	0.28	0.28	0.75
16	20	True	j	j	0.2587409320112783	1	-35.0	-34.0	1.0	SE	50	(251, 251)	0.28	0.28	0.75
16	20	True	j	f	0.5090468270063866	0	-35.0	-30.0	5.0	SE	50	(251, 251)	0.28	0.28	0.75
16	20	True	j	j	0.3023548640194349	1	-35.0	-30.0	5.0	NW	50	(251, 251)	0.28	0.28	0.75
16	20	True	f	f	0.2861384800053201	1	-35.0	-40.0	-5.0	NW	50	(251, 251)	0.28	0.28	0.75
16	20	True	j	j	0.3195783540140837	1	-35.0	-30.0	5.0	NW	50	(251, 251)	0.28	0.28	0.75
16	20	True	f	f	0.5486316989990883	1	-35.0	-40.0	-5.0	SE	50	(251, 251)	0.28	0.28	0.75
16	20	True	f	f	0.1180522229988128	1	-35.0	-40.0	-5.0	NW	50	(251, 251)	0.28	0.28	0.75
16	20	True	j	f	0.0714377890108153	0	-35.0	-34.0	1.0	SE	50	(251, 251)	0.28	0.28	0.75
16	20	True	j	j	0.4711695609730668	1	-35.0	-30.0	5.0	SE	50	(251, 251)	0.28	0.28	0.75
16	20	True	f	f	0.046758629992837	1	-35.0	-36.0	-1.0	SE	50	(251, 251)	0.28	0.28	0.75
16	20	True	j	f	0.4007567260123323	0	-35.0	-34.0	1.0	SE	50	(251, 251)	0.28	0.28	0.75
16	20	True	f	j	0.1748659080185461	0	-35.0	-36.0	-1.0	SE	50	(251, 251)	0.28	0.28	0.75
16	20	True	f	f	0.4685499960032757	1	-35.0	-40.0	-5.0	SE	50	(251, 251)	0.28	0.28	0.75
16	20	True	j	j	0.2835181160189677	1	-35.0	-30.0	5.0	NW	50	(251, 251)	0.28	0.28	0.75
16	20	True	j	j	1.3233218249806669	1	-35.0	-30.0	5.0	SE	50	(251, 251)	0.28	0.28	0.75
16	20	True	f	f	0.3552267999912146	1	-35.0	-36.0	-1.0	NW	50	(251, 251)	0.28	0.28	0.75
16	20	True	j	j	0.1004378070065286	1	-35.0	-34.0	1.0	NW	50	(251, 251)	0.28	0.28	0.75
16	20	True	j	j	0.3342904170276597	1	-35.0	-30.0	5.0	NW	50	(251, 251)	0.28	0.28	0.75
16	20	True	f	f	0.2863727140065748	1	-35.0	-40.0	-5.0	NW	50	(251, 251)	0.28	0.28	0.75
16	20	True	f	f	0.272412196994992	1	-35.0	-40.0	-5.0	NW	50	(251, 251)	0.28	0.28	0.75
16	20	True	f	j	0.823716515005799	0	-35.0	-36.0	-1.0	SE	50	(251, 251)	0.28	0.28	0.75
16	20	True	j	j	0.4574304170091636	1	-35.0	-34.0	1.0	SE	50	(251, 251)	0.28	0.28	0.75
16	20	True	f	f	0.3144591490272432	1	-35.0	-36.0	-1.0	SE	50	(251, 251)	0.28	0.28	0.75
16	20	True	f	j	0.3690426480025053	0	-35.0	-40.0	-5.0	NW	50	(251, 251)	0.28	0.28	0.75
16	20	True	f	j	0.1388216509949416	0	-35.0	-36.0	-1.0	SE	50	(251, 251)	0.28	0.28	0.75
16	20	True	f	f	1.0930186749901625	1	-35.0	-40.0	-5.0	NW	50	(251, 251)	0.28	0.28	0.75
16	20	True	j	f	0.6612469009996857	0	-35.0	-34.0	1.0	NW	50	(251, 251)	0.28	0.28	0.75
16	20	True	f	f	0.1950553189963102	1	-35.0	-40.0	-5.0	SE	50	(251, 251)	0.28	0.28	0.75
16	20	True	j	j	0.1402004479896277	1	-35.0	-30.0	5.0	SE	50	(251, 251)	0.28	0.28	0.75
16	20	True	f	f	0.2011578779784031	1	-35.0	-36.0	-1.0	SE	50	(251, 251)	0.28	0.28	0.75
16	20	True	j	f	0.002255482977489	0	-35.0	-34.0	1.0	SE	50	(251, 251)	0.28	0.28	0.75
16	20	True	f	f	0.0105949980206787	1	-35.0	-40.0	-5.0	NW	50	(251, 251)	0.28	0.28	0.75
16	20	True	j	f	0.2876961670117453	0	-35.0	-34.0	1.0	SE	50	(251, 251)	0.28	0.28	0.75
16	20	True	f	f	0.1995046559895854	1	-35.0	-40.0	-5.0	SE	50	(251, 251)	0.28	0.28	0.75
16	20	True	j	j	0.3097240640199743	1	-35.0	-30.0	5.0	SE	50	(251, 251)	0.28	0.28	0.75
16	20	True	j	j	0.1705699370068032	1	-35.0	-34.0	1.0	SE	50	(251, 251)	0.28	0.28	0.75
16	20	True	f	f	0.28948401400703	1	-35.0	-40.0	-5.0	NW	50	(251, 251)	0.28	0.28	0.75
16	20	True	f	f	0.3736462579981889	1	-35.0	-40.0	-5.0	SE	50	(251, 251)	0.28	0.28	0.75
16	20	True	f	f	0.5902127680019476	1	-35.0	-36.0	-1.0	NW	50	(251, 251)	0.28	0.28	0.75
16	20	True	f	f	0.2334866500168573	1	-35.0	-36.0	-1.0	NW	50	(251, 251)	0.28	0.28	0.75
16	20	True	f	f	0.4158748599875252	1	-35.0	-40.0	-5.0	NW	50	(251, 251)	0.28	0.28	0.75
16	20	True	j	f	1.1765962790232152	0	-35.0	-34.0	1.0	SE	50	(251, 251)	0.28	0.28	0.75
16	20	True	j	j	0.4726615689869504	1	-35.0	-30.0	5.0	NW	50	(251, 251)	0.28	0.28	0.75
16	20	True	f	j	0.0947121710050851	0	-35.0	-36.0	-1.0	NW	50	(251, 251)	0.28	0.28	0.75
16	20	True	f	f	0.2059058329905383	1	-35.0	-40.0	-5.0	NW	50	(251, 251)	0.28	0.28	0.75
16	20	True	j	j	0.321000948024448	1	-35.0	-34.0	1.0	SE	50	(251, 251)	0.28	0.28	0.75
16	20	True	f	j	0.7610613949946128	0	-35.0	-36.0	-1.0	NW	50	(251, 251)	0.28	0.28	0.75
16	20	True	j	f	0.0139883670199196	0	-35.0	-34.0	1.0	NW	50	(251, 251)	0.28	0.28	0.75
16	20	True	f	f	0.1012017239991109	1	-35.0	-36.0	-1.0	NW	50	(251, 251)	0.28	0.28	0.75
16	20	True	j	j	0.0161996860115323	1	-35.0	-30.0	5.0	SE	50	(251, 251)	0.28	0.28	0.75
16	20	True	f	f	0.3093958609970286	1	-35.0	-36.0	-1.0	SE	50	(251, 251)	0.28	0.28	0.75
16	20	True	f	j	0.0105223819846287	0	-35.0	-36.0	-1.0	SE	50	(251, 251)	0.28	0.28	0.75
16	20	True	f	j	0.6030335069808643	0	-35.0	-36.0	-1.0	NW	50	(251, 251)	0.28	0.28	0.75
16	20	True	j	f	0.3742828979738988	0	-35.0	-34.0	1.0	NW	50	(251, 251)	0.28	0.28	0.75
16	20	True	f	f	0.1607713859993964	1	-35.0	-36.0	-1.0	NW	50	(251, 251)	0.28	0.28	0.75
16	20	True	f	f	0.0404435609816573	1	-35.0	-36.0	-1.0	SE	50	(251, 251)	0.28	0.28	0.75
16	20	True	j	j	0.4194347119773738	1	-35.0	-30.0	5.0	NW	50	(251, 251)	0.28	0.28	0.75
16	20	True	f	f	0.2315744229999836	1	-35.0	-40.0	-5.0	SE	50	(251, 251)	0.28	0.28	0.75
16	20	True	f	f	0.2560724159993697	1	-35.0	-40.0	-5.0	NW	50	(251, 251)	0.28	0.28	0.75
16	20	True	j	j	0.0266441930143628	1	-35.0	-30.0	5.0	SE	50	(251, 251)	0.28	0.28	0.75
16	20	True	j	f	0.2103410839918069	0	-35.0	-30.0	5.0	SE	50	(251, 251)	0.28	0.28	0.75
16	20	True	j	j	0.6842276920215227	1	-35.0	-34.0	1.0	NW	50	(251, 251)	0.28	0.28	0.75
16	20	True	j	j	0.1055143060220871	1	-35.0	-30.0	5.0	NW	50	(251, 251)	0.28	0.28	0.75
16	20	True	j	f	0.3445740010065492	0	-35.0	-34.0	1.0	SE	50	(251, 251)	0.28	0.28	0.75
16	20	True	j	f	0.4210627959982957	0	-35.0	-34.0	1.0	SE	50	(251, 251)	0.28	0.28	0.75
16	20	True	f	f	0.3229221329966094	1	-35.0	-40.0	-5.0	NW	50	(251, 251)	0.28	0.28	0.75
16	20	True	j	j	0.365848392015323	1	-35.0	-30.0	5.0	SE	50	(251, 251)	0.28	0.28	0.75
16	20	True	j	j	0.4768194100179244	1	-35.0	-30.0	5.0	SE	50	(251, 251)	0.28	0.28	0.75
16	20	True	j	j	0.7331721480004489	1	-35.0	-34.0	1.0	NW	50	(251, 251)	0.28	0.28	0.75
16	20	True	j	f	0.7312625740014482	0	-35.0	-34.0	1.0	NW	50	(251, 251)	0.28	0.28	0.75
16	20	True	f	f	0.0157592569885309	1	-35.0	-36.0	-1.0	SE	50	(251, 251)	0.28	0.28	0.75
16	20	True	j	f	0.0626655399973969	0	-35.0	-34.0	1.0	SE	50	(251, 251)	0.28	0.28	0.75
16	20	True	f	f	0.124610549013596	1	-35.0	-36.0	-1.0	SE	50	(251, 251)	0.28	0.28	0.75
16	20	True	f	f	0.5655309970024973	1	-35.0	-36.0	-1.0	SE	50	(251, 251)	0.28	0.28	0.75
16	20	True	j	f	0.1631745850027073	0	-35.0	-34.0	1.0	NW	50	(251, 251)	0.28	0.28	0.75
16	20	True	f	f	0.4397245429863687	1	-35.0	-40.0	-5.0	NW	50	(251, 251)	0.28	0.28	0.75
16	20	True	f	f	0.1666946010082028	1	-35.0	-40.0	-5.0	SE	50	(251, 251)	0.28	0.28	0.75
16	20	True	f	j	0.0484745919820852	0	-35.0	-36.0	-1.0	NW	50	(251, 251)	0.28	0.28	0.75
16	20	True	j	j	0.2132434209925122	1	-35.0	-30.0	5.0	SE	50	(251, 251)	0.28	0.28	0.75
16	20	True	j	f	0.2966203459945973	0	-35.0	-34.0	1.0	NW	50	(251, 251)	0.28	0.28	0.75
16	20	True	j	j	0.3490001120080706	1	-35.0	-30.0	5.0	NW	50	(251, 251)	0.28	0.28	0.75
16	20	True	f	f	0.6426875070028473	1	-35.0	-40.0	-5.0	SE	50	(251, 251)	0.28	0.28	0.75
16	20	True	j	j	0.1216361169936135	1	-35.0	-30.0	5.0	NW	50	(251, 251)	0.28	0.28	0.75
16	20	True	f	j	0.2653252340096514	0	-35.0	-36.0	-1.0	SE	50	(251, 251)	0.28	0.28	0.75
16	20	True	f	f	0.0796395939833018	1	-35.0	-40.0	-5.0	NW	50	(251, 251)	0.28	0.28	0.75
16	20	True	f	f	0.2241674149991013	1	-35.0	-36.0	-1.0	NW	50	(251, 251)	0.28	0.28	0.75
16	20	True	j	f	0.5270582390076015	0	-35.0	-34.0	1.0	NW	50	(251, 251)	0.28	0.28	0.75
16	20	True	f	f	0.0314332130074035	1	-35.0	-40.0	-5.0	NW	50	(251, 251)	0.28	0.28	0.75
16	20	True	f	f	0.7386567729990929	1	-35.0	-40.0	-5.0	SE	50	(251, 251)	0.28	0.28	0.75
16	20	True	j	j	0.6239029630087316	1	-35.0	-30.0	5.0	NW	50	(251, 251)	0.28	0.28	0.75
16	20	True	j	j	0.3257345739984885	1	-35.0	-34.0	1.0	NW	50	(251, 251)	0.28	0.28	0.75
16	20	True	j	f	0.4931026620033663	0	-35.0	-34.0	1.0	NW	50	(251, 251)	0.28	0.28	0.75
16	20	True	j	f	0.0064628680120222	0	-35.0	-34.0	1.0	NW	50	(251, 251)	0.28	0.28	0.75
16	20	True	j	j	0.3564161979884375	1	-35.0	-30.0	5.0	SE	50	(251, 251)	0.28	0.28	0.75
16	20	True	f	j	0.0799553070100955	0	-35.0	-36.0	-1.0	NW	50	(251, 251)	0.28	0.28	0.75
16	20	True	f	f	0.5034634369949345	1	-35.0	-36.0	-1.0	NW	50	(251, 251)	0.28	0.28	0.75
16	20	True	f	f	0.3676638469914906	1	-35.0	-36.0	-1.0	NW	50	(251, 251)	0.28	0.28	0.75
16	20	True	j	f	0.0851237019815016	0	-35.0	-34.0	1.0	NW	50	(251, 251)	0.28	0.28	0.75
16	20	True	f	j	0.1205396270088385	0	-35.0	-40.0	-5.0	NW	50	(251, 251)	0.28	0.28	0.75
16	20	True	j	j	0.1721195050049573	1	-35.0	-30.0	5.0	SE	50	(251, 251)	0.28	0.28	0.75
16	20	True	f	f	0.4841757130052428	1	-35.0	-36.0	-1.0	NW	50	(251, 251)	0.28	0.28	0.75
16	20	True	f	f	0.979400470998371	1	-35.0	-40.0	-5.0	SE	50	(251, 251)	0.28	0.28	0.75
16	20	True	j	f	0.3330597939784638	0	-35.0	-30.0	5.0	SE	50	(251, 251)	0.28	0.28	0.75
16	20	True	f	j	0.1135552870109677	0	-35.0	-36.0	-1.0	SE	50	(251, 251)	0.28	0.28	0.75
16	20	True	f	j	0.2448222399980295	0	-35.0	-36.0	-1.0	NW	50	(251, 251)	0.28	0.28	0.75
16	20	True	f	f	0.1586861740215681	1	-35.0	-36.0	-1.0	SE	50	(251, 251)	0.28	0.28	0.75
16	20	True	f	f	0.6268534229893703	1	-35.0	-40.0	-5.0	NW	50	(251, 251)	0.28	0.28	0.75
16	20	True	f	j	0.4921249070030171	0	-35.0	-36.0	-1.0	NW	50	(251, 251)	0.28	0.28	0.75
16	20	True	j	j	0.0802740259969141	1	-35.0	-30.0	5.0	NW	50	(251, 251)	0.28	0.28	0.75
16	20	True	f	f	0.4581938110059127	1	-35.0	-36.0	-1.0	SE	50	(251, 251)	0.28	0.28	0.75
16	20	True	j	j	0.2157531320117414	1	-35.0	-30.0	5.0	NW	50	(251, 251)	0.28	0.28	0.75
16	20	True	j	j	0.2307732129993382	1	-35.0	-30.0	5.0	NW	50	(251, 251)	0.28	0.28	0.75
16	20	True	j	j	0.36922874400625	1	-35.0	-30.0	5.0	NW	50	(251, 251)	0.28	0.28	0.75
16	20	True	f	j	0.0484120270120911	0	-35.0	-36.0	-1.0	SE	50	(251, 251)	0.28	0.28	0.75
16	20	True	f	f	0.0091263709764461	1	-35.0	-40.0	-5.0	SE	50	(251, 251)	0.28	0.28	0.75
16	20	True	f	f	0.1000198610126972	1	-35.0	-40.0	-5.0	SE	50	(251, 251)	0.28	0.28	0.75
16	20	True	f	j	0.6395478899939917	0	-35.0	-36.0	-1.0	NW	50	(251, 251)	0.28	0.28	0.75
16	20	True	j	j	0.081630558008328	1	-35.0	-30.0	5.0	NW	50	(251, 251)	0.28	0.28	0.75
16	20	True	f	f	0.4355331839760765	1	-35.0	-40.0	-5.0	SE	50	(251, 251)	0.28	0.28	0.75
16	20	True	f	j	0.8650822129857261	0	-35.0	-36.0	-1.0	NW	50	(251, 251)	0.28	0.28	0.75
16	20	True	j	j	0.3192417229874991	1	-35.0	-30.0	5.0	NW	50	(251, 251)	0.28	0.28	0.75
16	20	True	j	f	0.1975000450038351	0	-35.0	-34.0	1.0	NW	50	(251, 251)	0.28	0.28	0.75
16	20	True	j	f	0.4185555940202903	0	-35.0	-34.0	1.0	NW	50	(251, 251)	0.28	0.28	0.75
16	20	True	j	j	0.4037780819926411	1	-35.0	-30.0	5.0	NW	50	(251, 251)	0.28	0.28	0.75
16	20	True	f	f	0.1488868230080697	1	-35.0	-40.0	-5.0	NW	50	(251, 251)	0.28	0.28	0.75
16	20	True	f	f	0.3687316010182258	1	-35.0	-36.0	-1.0	NW	50	(251, 251)	0.28	0.28	0.75
16	20	True	j	f	0.0333311200083699	0	-35.0	-34.0	1.0	NW	50	(251, 251)	0.28	0.28	0.75
16	20	True	f	f	0.3077680110000074	1	-35.0	-40.0	-5.0	SE	50	(251, 251)	0.28	0.28	0.75
16	20	True	f	f	0.1363824000000022	1	-35.0	-40.0	-5.0	NW	50	(251, 251)	0.28	0.28	0.75
16	20	True	f	f	0.1669739990029484	1	-35.0	-36.0	-1.0	NW	50	(251, 251)	0.28	0.28	0.75
16	20	True	f	f	0.1922353240079246	1	-35.0	-36.0	-1.0	NW	50	(251, 251)	0.28	0.28	0.75
16	20	True	f	j	0.3554251999885309	0	-35.0	-36.0	-1.0	NW	50	(251, 251)	0.28	0.28	0.75
16	20	True	f	f	0.2088832940207794	1	-35.0	-36.0	-1.0	NW	50	(251, 251)	0.28	0.28	0.75
16	20	True	f	f	0.1651506100024562	1	-35.0	-36.0	-1.0	NW	50	(251, 251)	0.28	0.28	0.75
16	20	True	j	j	0.34254760100157	1	-35.0	-30.0	5.0	NW	50	(251, 251)	0.28	0.28	0.75
16	20	True	j	j	0.3555006319948006	1	-35.0	-30.0	5.0	NW	50	(251, 251)	0.28	0.28	0.75
16	20	True	f	f	0.0220326510025188	1	-35.0	-36.0	-1.0	NW	50	(251, 251)	0.28	0.28	0.75
16	20	True	f	f	0.2941183160000946	1	-35.0	-36.0	-1.0	SE	50	(251, 251)	0.28	0.28	0.75
16	20	True	f	j	0.1132045940030366	0	-35.0	-36.0	-1.0	NW	50	(251, 251)	0.28	0.28	0.75
16	20	True	f	f	0.1861358910100534	1	-35.0	-40.0	-5.0	SE	50	(251, 251)	0.28	0.28	0.75
16	20	True	f	f	0.0911437659815419	1	-35.0	-36.0	-1.0	SE	50	(251, 251)	0.28	0.28	0.75
16	20	True	j	j	1.1675208149827083	1	-35.0	-30.0	5.0	SE	50	(251, 251)	0.28	0.28	0.75
16	20	True	f	f	0.5297707569843624	1	-35.0	-36.0	-1.0	NW	50	(251, 251)	0.28	0.28	0.75
16	20	True	j	j	0.3085129650135059	1	-35.0	-34.0	1.0	SE	50	(251, 251)	0.28	0.28	0.75
16	20	True	j	j	0.1692777669813949	1	-35.0	-34.0	1.0	SE	50	(251, 251)	0.28	0.28	0.75
16	20	True	j	j	0.4055024110130034	1	-35.0	-34.0	1.0	SE	50	(251, 251)	0.28	0.28	0.75
16	20	True	j	j	0.0849143730010837	1	-35.0	-34.0	1.0	SE	50	(251, 251)	0.28	0.28	0.75
16	20	True	f	j	0.4464513899874873	0	-35.0	-36.0	-1.0	NW	50	(251, 251)	0.28	0.28	0.75
16	20	True	j	j	1.0942406289977953	1	-35.0	-30.0	5.0	NW	50	(251, 251)	0.28	0.28	0.75
16	20	True	j	f	0.1668083590047899	0	-35.0	-34.0	1.0	SE	50	(251, 251)	0.28	0.28	0.75
16	20	True	j	j	0.4491508020146284	1	-35.0	-30.0	5.0	NW	50	(251, 251)	0.28	0.28	0.75
16	20	True	f	f	0.1450653320061974	1	-35.0	-40.0	-5.0	SE	50	(251, 251)	0.28	0.28	0.75
16	20	True	f	j	0.6704353360109963	0	-35.0	-36.0	-1.0	SE	50	(251, 251)	0.28	0.28	0.75
16	20	True	f	f	1.7370721839834005	1	-35.0	-40.0	-5.0	NW	50	(251, 251)	0.28	0.28	0.75
16	20	True	j	j	0.3109778799989726	1	-35.0	-34.0	1.0	SE	50	(251, 251)	0.28	0.28	0.75
16	20	True	j	f	0.476683752000099	0	-35.0	-34.0	1.0	NW	50	(251, 251)	0.28	0.28	0.75
16	20	True	j	j	0.01986159698572	1	-35.0	-30.0	5.0	SE	50	(251, 251)	0.28	0.28	0.75
16	20	True	j	j	0.1526819930004421	1	-35.0	-30.0	5.0	NW	50	(251, 251)	0.28	0.28	0.75
16	20	True	f	j	1.1346144549897872	0	-35.0	-40.0	-5.0	NW	50	(251, 251)	0.28	0.28	0.75
16	20	True	j	j	0.4865554849966429	1	-35.0	-34.0	1.0	NW	50	(251, 251)	0.28	0.28	0.75
16	20	True	j	j	0.3426348379871342	1	-35.0	-30.0	5.0	NW	50	(251, 251)	0.28	0.28	0.75
16	20	True	j	j	0.1586678760068025	1	-35.0	-34.0	1.0	NW	50	(251, 251)	0.28	0.28	0.75
16	20	True	j	j	0.1605644719966221	1	-35.0	-30.0	5.0	SE	50	(251, 251)	0.28	0.28	0.75
16	20	True	f	f	0.1664924579963553	1	-35.0	-36.0	-1.0	NW	50	(251, 251)	0.28	0.28	0.75
16	20	True	f	j	0.01848892000271	0	-35.0	-36.0	-1.0	NW	50	(251, 251)	0.28	0.28	0.75
16	20	True	f	f	0.3051412309869192	1	-35.0	-40.0	-5.0	SE	50	(251, 251)	0.28	0.28	0.75
16	20	True	j	j	0.2853903640061617	1	-35.0	-30.0	5.0	NW	50	(251, 251)	0.28	0.28	0.75
16	20	True	j	j	0.1133752730092965	1	-35.0	-34.0	1.0	NW	50	(251, 251)	0.28	0.28	0.75
16	20	True	f	j	0.0521161860087886	0	-35.0	-36.0	-1.0	SE	50	(251, 251)	0.28	0.28	0.75
16	20	True	j	j	0.4523680509882979	1	-35.0	-30.0	5.0	NW	50	(251, 251)	0.28	0.28	0.75
16	20	True	j	f	0.5252798620203976	0	-35.0	-30.0	5.0	NW	50	(251, 251)	0.28	0.28	0.75
16	20	True	j	j	0.3054023910081014	1	-35.0	-34.0	1.0	SE	50	(251, 251)	0.28	0.28	0.75
16	20	True	j	f	0.0265967019950039	0	-35.0	-30.0	5.0	NW	50	(251, 251)	0.28	0.28	0.75
16	20	True	f	j	0.0790224439988378	0	-35.0	-36.0	-1.0	SE	50	(251, 251)	0.28	0.28	0.75
16	20	True	j	j	0.1590459239960182	1	-35.0	-34.0	1.0	NW	50	(251, 251)	0.28	0.28	0.75
16	20	True	j	j	0.147108636010671	1	-35.0	-30.0	5.0	NW	50	(251, 251)	0.28	0.28	0.75
16	20	True	j	f	0.4893863229954149	0	-35.0	-34.0	1.0	NW	50	(251, 251)	0.28	0.28	0.75
16	20	True	f	f	0.2073712779965717	1	-35.0	-40.0	-5.0	NW	50	(251, 251)	0.28	0.28	0.75
16	20	True	j	j	0.2098697539768181	1	-35.0	-30.0	5.0	NW	50	(251, 251)	0.28	0.28	0.75
16	20	True	f	f	0.5861559409822803	1	-35.0	-36.0	-1.0	NW	50	(251, 251)	0.28	0.28	0.75
16	20	True	f	j	0.4220948079891968	0	-35.0	-40.0	-5.0	SE	50	(251, 251)	0.28	0.28	0.75
16	20	True	j	f	0.0592754829849582	0	-35.0	-34.0	1.0	NW	50	(251, 251)	0.28	0.28	0.75
16	20	True	f	f	0.0867514579731505	1	-35.0	-40.0	-5.0	NW	50	(251, 251)	0.28	0.28	0.75
16	20	True	f	f	0.4311123969964683	1	-35.0	-36.0	-1.0	SE	50	(251, 251)	0.28	0.28	0.75
16	20	True	f	f	0.3254918059974443	1	-35.0	-36.0	-1.0	NW	50	(251, 251)	0.28	0.28	0.75
16	20	True	f	f	0.0270024529891088	1	-35.0	-40.0	-5.0	NW	50	(251, 251)	0.28	0.28	0.75
