# Supplementary material for: The curriculum effect in visual learning: The role of readout dimensionality
Source: PLoS Comput Biol. 2026 Jul 24;22(7):e1014553. doi: 10.1371/journal.pcbi.1014553 (PMC13432104; doi:10.1371/journal.pcbi.1014553)
Supplement: S1 Data — (ZIP) [file pcbi.1014553.s009.zip › Data_Final_for_Repository/Shuffled_subjects/Additional_15/Subject016/20250711_Subject016_SHUFFLED_Day_3.csv]

Participant ID	Age	Train	Correct Response	Response	Response time (s)	Correct	Reference Angle (deg)	Orientation (deg)	Angle Separation (deg)	Corner	Viewing Distance (cm)	Stimulus Size (px)	Fixation Time	Probe Time	Cue Time
16	20	True	j	f	1.064448689983692	0	-35.0	-30.0	5.0	NW	50	(251, 251)	0.28	0.28	0.75
16	20	True	j	j	1.5655236399907153	1	-35.0	-30.0	5.0	SE	50	(251, 251)	0.28	0.28	0.75
16	20	True	f	j	1.0650147759879474	0	-35.0	-36.0	-1.0	NW	50	(251, 251)	0.28	0.28	0.75
16	20	True	f	f	0.1112921449821442	1	-35.0	-40.0	-5.0	NW	50	(251, 251)	0.28	0.28	0.75
16	20	True	j	j	0.265238746011164	1	-35.0	-34.0	1.0	SE	50	(251, 251)	0.28	0.28	0.75
16	20	True	f	f	0.1921651989978272	1	-35.0	-40.0	-5.0	SE	50	(251, 251)	0.28	0.28	0.75
16	20	True	f	j	0.3869339060038328	0	-35.0	-40.0	-5.0	NW	50	(251, 251)	0.28	0.28	0.75
16	20	True	j	f	0.1543584149912931	0	-35.0	-34.0	1.0	NW	50	(251, 251)	0.28	0.28	0.75
16	20	True	f	f	0.1490547579887788	1	-35.0	-40.0	-5.0	SE	50	(251, 251)	0.28	0.28	0.75
16	20	True	f	j	0.1674371080007404	0	-35.0	-36.0	-1.0	NW	50	(251, 251)	0.28	0.28	0.75
16	20	True	f	f	0.0439630569890141	1	-35.0	-40.0	-5.0	SE	50	(251, 251)	0.28	0.28	0.75
16	20	True	f	f	0.3025242120202165	1	-35.0	-40.0	-5.0	SE	50	(251, 251)	0.28	0.28	0.75
16	20	True	j	j	0.1109748679737094	1	-35.0	-30.0	5.0	SE	50	(251, 251)	0.28	0.28	0.75
16	20	True	f	f	0.1431495110155083	1	-35.0	-40.0	-5.0	NW	50	(251, 251)	0.28	0.28	0.75
16	20	True	j	f	0.2903056670038495	0	-35.0	-34.0	1.0	NW	50	(251, 251)	0.28	0.28	0.75
16	20	True	j	j	0.092254249000689	1	-35.0	-30.0	5.0	SE	50	(251, 251)	0.28	0.28	0.75
16	20	True	f	f	0.2877405170002021	1	-35.0	-40.0	-5.0	NW	50	(251, 251)	0.28	0.28	0.75
16	20	True	f	f	0.073809280002024	1	-35.0	-40.0	-5.0	NW	50	(251, 251)	0.28	0.28	0.75
16	20	True	j	f	0.0035921459784731	0	-35.0	-34.0	1.0	NW	50	(251, 251)	0.28	0.28	0.75
16	20	True	j	f	0.3499563630030025	0	-35.0	-34.0	1.0	SE	50	(251, 251)	0.28	0.28	0.75
16	20	True	j	j	0.3016428660193924	1	-35.0	-30.0	5.0	SE	50	(251, 251)	0.28	0.28	0.75
16	20	True	f	j	0.2286630470189266	0	-35.0	-36.0	-1.0	NW	50	(251, 251)	0.28	0.28	0.75
16	20	True	j	f	0.1915910450043156	0	-35.0	-34.0	1.0	NW	50	(251, 251)	0.28	0.28	0.75
16	20	True	f	f	0.161827648000326	1	-35.0	-36.0	-1.0	SE	50	(251, 251)	0.28	0.28	0.75
16	20	True	f	f	0.024713332997635	1	-35.0	-40.0	-5.0	SE	50	(251, 251)	0.28	0.28	0.75
16	20	True	j	j	0.3507867369917221	1	-35.0	-34.0	1.0	SE	50	(251, 251)	0.28	0.28	0.75
16	20	True	j	f	0.3398535769956652	0	-35.0	-30.0	5.0	SE	50	(251, 251)	0.28	0.28	0.75
16	20	True	j	f	0.3792774880130309	0	-35.0	-34.0	1.0	NW	50	(251, 251)	0.28	0.28	0.75
16	20	True	j	j	0.1414658919966314	1	-35.0	-30.0	5.0	SE	50	(251, 251)	0.28	0.28	0.75
16	20	True	j	j	0.1041375400091055	1	-35.0	-30.0	5.0	NW	50	(251, 251)	0.28	0.28	0.75
16	20	True	j	f	0.1296486249775625	0	-35.0	-34.0	1.0	SE	50	(251, 251)	0.28	0.28	0.75
16	20	True	f	j	0.3565010119928047	0	-35.0	-40.0	-5.0	NW	50	(251, 251)	0.28	0.28	0.75
16	20	True	f	f	0.3952358329843264	1	-35.0	-40.0	-5.0	NW	50	(251, 251)	0.28	0.28	0.75
16	20	True	j	j	0.2743890139972791	1	-35.0	-30.0	5.0	NW	50	(251, 251)	0.28	0.28	0.75
16	20	True	j	j	0.3195439889968838	1	-35.0	-34.0	1.0	NW	50	(251, 251)	0.28	0.28	0.75
16	20	True	f	j	0.0874763090105261	0	-35.0	-36.0	-1.0	NW	50	(251, 251)	0.28	0.28	0.75
16	20	True	f	j	0.3688617739826441	0	-35.0	-36.0	-1.0	SE	50	(251, 251)	0.28	0.28	0.75
16	20	True	f	f	0.2788964410137851	1	-35.0	-40.0	-5.0	NW	50	(251, 251)	0.28	0.28	0.75
16	20	True	f	j	0.3543663599994033	0	-35.0	-40.0	-5.0	NW	50	(251, 251)	0.28	0.28	0.75
16	20	True	f	f	0.3818552260054275	1	-35.0	-40.0	-5.0	SE	50	(251, 251)	0.28	0.28	0.75
16	20	True	f	f	0.3444268209859729	1	-35.0	-40.0	-5.0	NW	50	(251, 251)	0.28	0.28	0.75
16	20	True	f	j	0.2071606929821428	0	-35.0	-40.0	-5.0	NW	50	(251, 251)	0.28	0.28	0.75
16	20	True	f	j	0.1285013380111195	0	-35.0	-36.0	-1.0	NW	50	(251, 251)	0.28	0.28	0.75
16	20	True	f	f	0.3327331069740467	1	-35.0	-40.0	-5.0	NW	50	(251, 251)	0.28	0.28	0.75
16	20	True	j	j	0.1525308190030045	1	-35.0	-34.0	1.0	NW	50	(251, 251)	0.28	0.28	0.75
16	20	True	j	f	0.396740091004176	0	-35.0	-34.0	1.0	NW	50	(251, 251)	0.28	0.28	0.75
16	20	True	j	j	0.1455488539941143	1	-35.0	-34.0	1.0	NW	50	(251, 251)	0.28	0.28	0.75
16	20	True	j	f	0.1728126579837408	0	-35.0	-34.0	1.0	NW	50	(251, 251)	0.28	0.28	0.75
16	20	True	j	j	0.1061830160033423	1	-35.0	-34.0	1.0	NW	50	(251, 251)	0.28	0.28	0.75
16	20	True	j	j	0.3071065969998017	1	-35.0	-30.0	5.0	NW	50	(251, 251)	0.28	0.28	0.75
16	20	True	j	f	0.1918194149911869	0	-35.0	-34.0	1.0	NW	50	(251, 251)	0.28	0.28	0.75
16	20	True	f	f	0.2183183770102914	1	-35.0	-40.0	-5.0	SE	50	(251, 251)	0.28	0.28	0.75
16	20	True	j	j	0.2865538120095152	1	-35.0	-30.0	5.0	SE	50	(251, 251)	0.28	0.28	0.75
16	20	True	j	j	0.1547564129868988	1	-35.0	-30.0	5.0	SE	50	(251, 251)	0.28	0.28	0.75
16	20	True	j	j	0.0183971489896066	1	-35.0	-30.0	5.0	NW	50	(251, 251)	0.28	0.28	0.75
16	20	True	j	j	0.2946552979992702	1	-35.0	-30.0	5.0	NW	50	(251, 251)	0.28	0.28	0.75
16	20	True	f	f	0.4089124010060914	1	-35.0	-40.0	-5.0	NW	50	(251, 251)	0.28	0.28	0.75
16	20	True	f	f	0.7809580590110272	1	-35.0	-36.0	-1.0	NW	50	(251, 251)	0.28	0.28	0.75
16	20	True	j	j	0.0853967879957053	1	-35.0	-34.0	1.0	SE	50	(251, 251)	0.28	0.28	0.75
16	20	True	j	j	0.0500317309924867	1	-35.0	-30.0	5.0	NW	50	(251, 251)	0.28	0.28	0.75
16	20	True	j	j	0.0392031029914505	1	-35.0	-30.0	5.0	SE	50	(251, 251)	0.28	0.28	0.75
16	20	True	j	f	0.1071091589983552	0	-35.0	-34.0	1.0	SE	50	(251, 251)	0.28	0.28	0.75
16	20	True	f	f	0.2140633820090443	1	-35.0	-40.0	-5.0	NW	50	(251, 251)	0.28	0.28	0.75
16	20	True	j	f	0.2371041020087432	0	-35.0	-34.0	1.0	SE	50	(251, 251)	0.28	0.28	0.75
16	20	True	f	j	0.0805216770095285	0	-35.0	-36.0	-1.0	NW	50	(251, 251)	0.28	0.28	0.75
16	20	True	f	f	0.4115007289801724	1	-35.0	-40.0	-5.0	SE	50	(251, 251)	0.28	0.28	0.75
16	20	True	j	f	0.2788703120022546	0	-35.0	-34.0	1.0	NW	50	(251, 251)	0.28	0.28	0.75
16	20	True	j	j	0.0482324020122177	1	-35.0	-30.0	5.0	SE	50	(251, 251)	0.28	0.28	0.75
16	20	True	f	f	0.1021937239856924	1	-35.0	-40.0	-5.0	SE	50	(251, 251)	0.28	0.28	0.75
16	20	True	f	j	0.0640731849998701	0	-35.0	-36.0	-1.0	NW	50	(251, 251)	0.28	0.28	0.75
16	20	True	j	j	0.2169949679810088	1	-35.0	-30.0	5.0	NW	50	(251, 251)	0.28	0.28	0.75
16	20	True	f	f	0.2470632900076452	1	-35.0	-40.0	-5.0	SE	50	(251, 251)	0.28	0.28	0.75
16	20	True	j	f	0.088922202005051	0	-35.0	-34.0	1.0	SE	50	(251, 251)	0.28	0.28	0.75
16	20	True	f	j	0.3743725070089567	0	-35.0	-40.0	-5.0	NW	50	(251, 251)	0.28	0.28	0.75
16	20	True	j	j	0.4769301979977172	1	-35.0	-30.0	5.0	SE	50	(251, 251)	0.28	0.28	0.75
16	20	True	f	f	0.0131574660190381	1	-35.0	-36.0	-1.0	SE	50	(251, 251)	0.28	0.28	0.75
16	20	True	f	f	2.3390690419764724	1	-35.0	-36.0	-1.0	SE	50	(251, 251)	0.28	0.28	0.75
16	20	True	f	j	0.5516521969984751	0	-35.0	-36.0	-1.0	NW	50	(251, 251)	0.28	0.28	0.75
16	20	True	f	j	0.1832928099902346	0	-35.0	-36.0	-1.0	NW	50	(251, 251)	0.28	0.28	0.75
16	20	True	j	j	0.3174138279864564	1	-35.0	-30.0	5.0	SE	50	(251, 251)	0.28	0.28	0.75
16	20	True	f	f	0.3357044269796461	1	-35.0	-36.0	-1.0	SE	50	(251, 251)	0.28	0.28	0.75
16	20	True	f	f	0.4339536030020099	1	-35.0	-36.0	-1.0	NW	50	(251, 251)	0.28	0.28	0.75
16	20	True	f	f	0.948867605009582	1	-35.0	-40.0	-5.0	SE	50	(251, 251)	0.28	0.28	0.75
16	20	True	f	j	0.0774274670111481	0	-35.0	-40.0	-5.0	NW	50	(251, 251)	0.28	0.28	0.75
16	20	True	j	j	0.4744132289779372	1	-35.0	-30.0	5.0	SE	50	(251, 251)	0.28	0.28	0.75
16	20	True	j	f	0.2388323030027095	0	-35.0	-34.0	1.0	SE	50	(251, 251)	0.28	0.28	0.75
16	20	True	f	f	0.2722767049854155	1	-35.0	-40.0	-5.0	SE	50	(251, 251)	0.28	0.28	0.75
16	20	True	f	f	0.043228505004663	1	-35.0	-40.0	-5.0	NW	50	(251, 251)	0.28	0.28	0.75
16	20	True	j	j	0.0394492449995595	1	-35.0	-30.0	5.0	NW	50	(251, 251)	0.28	0.28	0.75
16	20	True	f	f	0.1595181939774193	1	-35.0	-40.0	-5.0	SE	50	(251, 251)	0.28	0.28	0.75
16	20	True	j	j	0.499032878986327	1	-35.0	-34.0	1.0	NW	50	(251, 251)	0.28	0.28	0.75
16	20	True	j	f	0.1691117169975768	0	-35.0	-34.0	1.0	SE	50	(251, 251)	0.28	0.28	0.75
16	20	True	j	j	0.1115342560224235	1	-35.0	-30.0	5.0	NW	50	(251, 251)	0.28	0.28	0.75
16	20	True	f	f	0.218305556976702	1	-35.0	-40.0	-5.0	NW	50	(251, 251)	0.28	0.28	0.75
16	20	True	j	j	0.266862309013959	1	-35.0	-30.0	5.0	NW	50	(251, 251)	0.28	0.28	0.75
16	20	True	j	j	0.1053625000058673	1	-35.0	-34.0	1.0	NW	50	(251, 251)	0.28	0.28	0.75
16	20	True	j	j	0.3913200740062166	1	-35.0	-34.0	1.0	SE	50	(251, 251)	0.28	0.28	0.75
16	20	True	j	f	0.1202131620084401	0	-35.0	-34.0	1.0	SE	50	(251, 251)	0.28	0.28	0.75
16	20	True	j	j	0.3605653709964826	1	-35.0	-34.0	1.0	NW	50	(251, 251)	0.28	0.28	0.75
16	20	True	j	j	0.2246312949864659	1	-35.0	-30.0	5.0	SE	50	(251, 251)	0.28	0.28	0.75
16	20	True	j	j	0.2921243079763371	1	-35.0	-34.0	1.0	SE	50	(251, 251)	0.28	0.28	0.75
16	20	True	f	f	0.3686380949802696	1	-35.0	-40.0	-5.0	SE	50	(251, 251)	0.28	0.28	0.75
16	20	True	j	j	0.2999107939831447	1	-35.0	-34.0	1.0	NW	50	(251, 251)	0.28	0.28	0.75
16	20	True	j	f	0.0995842579868622	0	-35.0	-34.0	1.0	SE	50	(251, 251)	0.28	0.28	0.75
16	20	True	j	j	0.2725747550139203	1	-35.0	-34.0	1.0	SE	50	(251, 251)	0.28	0.28	0.75
16	20	True	j	j	0.091710577980848	1	-35.0	-30.0	5.0	SE	50	(251, 251)	0.28	0.28	0.75
16	20	True	f	f	0.1128487210080493	1	-35.0	-36.0	-1.0	SE	50	(251, 251)	0.28	0.28	0.75
16	20	True	f	f	0.3229533289850224	1	-35.0	-36.0	-1.0	SE	50	(251, 251)	0.28	0.28	0.75
16	20	True	f	f	0.2071992050041444	1	-35.0	-40.0	-5.0	NW	50	(251, 251)	0.28	0.28	0.75
16	20	True	j	f	0.0360490909952204	0	-35.0	-30.0	5.0	SE	50	(251, 251)	0.28	0.28	0.75
16	20	True	j	j	0.2245028939796611	1	-35.0	-34.0	1.0	NW	50	(251, 251)	0.28	0.28	0.75
16	20	True	j	j	0.3226323589915409	1	-35.0	-30.0	5.0	SE	50	(251, 251)	0.28	0.28	0.75
16	20	True	j	j	0.618513739987975	1	-35.0	-34.0	1.0	NW	50	(251, 251)	0.28	0.28	0.75
16	20	True	j	f	0.0096360540192108	0	-35.0	-34.0	1.0	SE	50	(251, 251)	0.28	0.28	0.75
16	20	True	f	f	0.0728236489812843	1	-35.0	-36.0	-1.0	SE	50	(251, 251)	0.28	0.28	0.75
16	20	True	j	j	0.285951420024503	1	-35.0	-30.0	5.0	SE	50	(251, 251)	0.28	0.28	0.75
16	20	True	f	f	0.0985718090087175	1	-35.0	-40.0	-5.0	NW	50	(251, 251)	0.28	0.28	0.75
16	20	True	f	f	0.5554304069955833	1	-35.0	-36.0	-1.0	SE	50	(251, 251)	0.28	0.28	0.75
16	20	True	f	f	0.299574085016502	1	-35.0	-40.0	-5.0	NW	50	(251, 251)	0.28	0.28	0.75
16	20	True	f	f	0.2098025220038835	1	-35.0	-40.0	-5.0	SE	50	(251, 251)	0.28	0.28	0.75
16	20	True	j	j	0.2132754269987344	1	-35.0	-30.0	5.0	NW	50	(251, 251)	0.28	0.28	0.75
16	20	True	j	j	0.1484396200103219	1	-35.0	-34.0	1.0	SE	50	(251, 251)	0.28	0.28	0.75
16	20	True	f	f	0.0102489640121348	1	-35.0	-36.0	-1.0	SE	50	(251, 251)	0.28	0.28	0.75
16	20	True	j	j	0.3690404419903643	1	-35.0	-34.0	1.0	NW	50	(251, 251)	0.28	0.28	0.75
16	20	True	f	f	0.467517906014109	1	-35.0	-40.0	-5.0	SE	50	(251, 251)	0.28	0.28	0.75
16	20	True	f	f	0.3505834729876369	1	-35.0	-36.0	-1.0	SE	50	(251, 251)	0.28	0.28	0.75
16	20	True	j	j	0.5272303980018478	1	-35.0	-30.0	5.0	NW	50	(251, 251)	0.28	0.28	0.75
16	20	True	j	f	0.0207963209832087	0	-35.0	-34.0	1.0	SE	50	(251, 251)	0.28	0.28	0.75
16	20	True	f	f	0.384837694989983	1	-35.0	-40.0	-5.0	NW	50	(251, 251)	0.28	0.28	0.75
16	20	True	f	f	0.0323315850109793	1	-35.0	-40.0	-5.0	NW	50	(251, 251)	0.28	0.28	0.75
16	20	True	j	j	0.3251850190281402	1	-35.0	-30.0	5.0	NW	50	(251, 251)	0.28	0.28	0.75
16	20	True	f	f	0.1580512860091403	1	-35.0	-40.0	-5.0	NW	50	(251, 251)	0.28	0.28	0.75
16	20	True	j	j	0.2234062670031562	1	-35.0	-30.0	5.0	SE	50	(251, 251)	0.28	0.28	0.75
16	20	True	j	j	0.3644161589909345	1	-35.0	-30.0	5.0	NW	50	(251, 251)	0.28	0.28	0.75
16	20	True	f	f	0.3424038280209061	1	-35.0	-40.0	-5.0	SE	50	(251, 251)	0.28	0.28	0.75
16	20	True	j	j	0.2210566730063874	1	-35.0	-34.0	1.0	NW	50	(251, 251)	0.28	0.28	0.75
16	20	True	j	f	0.0258034530270379	0	-35.0	-34.0	1.0	SE	50	(251, 251)	0.28	0.28	0.75
16	20	True	j	j	0.4458610180008691	1	-35.0	-34.0	1.0	NW	50	(251, 251)	0.28	0.28	0.75
16	20	True	f	j	1.244045194995124	0	-35.0	-36.0	-1.0	SE	50	(251, 251)	0.28	0.28	0.75
16	20	True	j	j	0.2331869849876966	1	-35.0	-30.0	5.0	NW	50	(251, 251)	0.28	0.28	0.75
16	20	True	j	j	0.0975470230041537	1	-35.0	-30.0	5.0	NW	50	(251, 251)	0.28	0.28	0.75
16	20	True	f	f	0.1471346640028059	1	-35.0	-36.0	-1.0	SE	50	(251, 251)	0.28	0.28	0.75
16	20	True	f	f	0.1006224959855899	1	-35.0	-36.0	-1.0	NW	50	(251, 251)	0.28	0.28	0.75
16	20	True	j	j	0.0822976730123628	1	-35.0	-30.0	5.0	NW	50	(251, 251)	0.28	0.28	0.75
16	20	True	j	j	0.3405461329966783	1	-35.0	-30.0	5.0	NW	50	(251, 251)	0.28	0.28	0.75
16	20	True	j	j	0.0304733730154111	1	-35.0	-34.0	1.0	SE	50	(251, 251)	0.28	0.28	0.75
16	20	True	f	f	0.0628576110175345	1	-35.0	-40.0	-5.0	SE	50	(251, 251)	0.28	0.28	0.75
16	20	True	f	f	0.1955404519976582	1	-35.0	-40.0	-5.0	NW	50	(251, 251)	0.28	0.28	0.75
16	20	True	f	f	0.0281373559846542	1	-35.0	-40.0	-5.0	SE	50	(251, 251)	0.28	0.28	0.75
16	20	True	f	j	0.4683487540169153	0	-35.0	-36.0	-1.0	SE	50	(251, 251)	0.28	0.28	0.75
16	20	True	j	j	0.0842141239845659	1	-35.0	-34.0	1.0	SE	50	(251, 251)	0.28	0.28	0.75
16	20	True	j	j	0.2391506959975231	1	-35.0	-30.0	5.0	SE	50	(251, 251)	0.28	0.28	0.75
16	20	True	f	f	0.3113502640044316	1	-35.0	-36.0	-1.0	NW	50	(251, 251)	0.28	0.28	0.75
16	20	True	f	f	0.3617004010011442	1	-35.0	-36.0	-1.0	NW	50	(251, 251)	0.28	0.28	0.75
16	20	True	j	f	0.0516974120109807	0	-35.0	-34.0	1.0	SE	50	(251, 251)	0.28	0.28	0.75
16	20	True	j	f	0.3441607010026928	0	-35.0	-34.0	1.0	SE	50	(251, 251)	0.28	0.28	0.75
16	20	True	j	j	0.4552898489928338	1	-35.0	-34.0	1.0	SE	50	(251, 251)	0.28	0.28	0.75
16	20	True	j	j	0.2689479669788852	1	-35.0	-30.0	5.0	SE	50	(251, 251)	0.28	0.28	0.75
16	20	True	j	j	0.2176790469966363	1	-35.0	-34.0	1.0	SE	50	(251, 251)	0.28	0.28	0.75
16	20	True	j	j	0.0491411440016236	1	-35.0	-30.0	5.0	SE	50	(251, 251)	0.28	0.28	0.75
16	20	True	f	f	0.0203546760021708	1	-35.0	-36.0	-1.0	NW	50	(251, 251)	0.28	0.28	0.75
16	20	True	j	j	0.689051669993205	1	-35.0	-30.0	5.0	NW	50	(251, 251)	0.28	0.28	0.75
16	20	True	f	f	0.1401177879888564	1	-35.0	-36.0	-1.0	SE	50	(251, 251)	0.28	0.28	0.75
16	20	True	j	j	0.4210560059873387	1	-35.0	-30.0	5.0	NW	50	(251, 251)	0.28	0.28	0.75
16	20	True	f	f	0.1202907529950607	1	-35.0	-36.0	-1.0	NW	50	(251, 251)	0.28	0.28	0.75
16	20	True	f	f	0.3283017410140019	1	-35.0	-36.0	-1.0	NW	50	(251, 251)	0.28	0.28	0.75
16	20	True	f	f	0.1193678090057801	1	-35.0	-36.0	-1.0	NW	50	(251, 251)	0.28	0.28	0.75
16	20	True	f	f	0.0894154930138029	1	-35.0	-40.0	-5.0	SE	50	(251, 251)	0.28	0.28	0.75
16	20	True	f	f	0.8638842850050423	1	-35.0	-36.0	-1.0	NW	50	(251, 251)	0.28	0.28	0.75
16	20	True	j	f	0.2540579799970146	0	-35.0	-34.0	1.0	NW	50	(251, 251)	0.28	0.28	0.75
16	20	True	f	f	0.23149493499659	1	-35.0	-40.0	-5.0	SE	50	(251, 251)	0.28	0.28	0.75
16	20	True	j	f	0.3284232139994856	0	-35.0	-34.0	1.0	SE	50	(251, 251)	0.28	0.28	0.75
16	20	True	f	j	0.437062495999271	0	-35.0	-40.0	-5.0	NW	50	(251, 251)	0.28	0.28	0.75
16	20	True	f	j	0.3272325730067678	0	-35.0	-36.0	-1.0	NW	50	(251, 251)	0.28	0.28	0.75
16	20	True	j	j	0.4669931670068763	1	-35.0	-30.0	5.0	NW	50	(251, 251)	0.28	0.28	0.75
16	20	True	j	j	0.3083702220174018	1	-35.0	-30.0	5.0	NW	50	(251, 251)	0.28	0.28	0.75
16	20	True	j	f	0.6793220989929978	0	-35.0	-30.0	5.0	SE	50	(251, 251)	0.28	0.28	0.75
16	20	True	f	f	0.2444243250065483	1	-35.0	-36.0	-1.0	NW	50	(251, 251)	0.28	0.28	0.75
16	20	True	j	f	0.0834216049988754	0	-35.0	-34.0	1.0	SE	50	(251, 251)	0.28	0.28	0.75
16	20	True	j	f	0.7583471190009732	0	-35.0	-34.0	1.0	SE	50	(251, 251)	0.28	0.28	0.75
16	20	True	f	f	0.271165373007534	1	-35.0	-40.0	-5.0	NW	50	(251, 251)	0.28	0.28	0.75
16	20	True	j	f	0.2926485970092471	0	-35.0	-34.0	1.0	SE	50	(251, 251)	0.28	0.28	0.75
16	20	True	j	j	0.0470480140065774	1	-35.0	-34.0	1.0	NW	50	(251, 251)	0.28	0.28	0.75
16	20	True	j	j	0.2905967079859692	1	-35.0	-30.0	5.0	SE	50	(251, 251)	0.28	0.28	0.75
16	20	True	f	f	0.7638576560129877	1	-35.0	-40.0	-5.0	NW	50	(251, 251)	0.28	0.28	0.75
16	20	True	j	j	0.1596495789999608	1	-35.0	-34.0	1.0	SE	50	(251, 251)	0.28	0.28	0.75
16	20	True	j	j	0.3096480710082687	1	-35.0	-30.0	5.0	NW	50	(251, 251)	0.28	0.28	0.75
16	20	True	f	f	0.3544418300152756	1	-35.0	-40.0	-5.0	SE	50	(251, 251)	0.28	0.28	0.75
16	20	True	j	j	0.2910448069742415	1	-35.0	-30.0	5.0	NW	50	(251, 251)	0.28	0.28	0.75
16	20	True	j	j	0.1662494240154046	1	-35.0	-30.0	5.0	SE	50	(251, 251)	0.28	0.28	0.75
16	20	True	j	j	0.3092298309784382	1	-35.0	-34.0	1.0	NW	50	(251, 251)	0.28	0.28	0.75
16	20	True	f	f	0.2435956039989832	1	-35.0	-40.0	-5.0	SE	50	(251, 251)	0.28	0.28	0.75
16	20	True	j	j	0.1297044949897099	1	-35.0	-30.0	5.0	NW	50	(251, 251)	0.28	0.28	0.75
16	20	True	j	f	0.1229279180115554	0	-35.0	-34.0	1.0	SE	50	(251, 251)	0.28	0.28	0.75
16	20	True	f	f	0.1676867560017854	1	-35.0	-36.0	-1.0	SE	50	(251, 251)	0.28	0.28	0.75
16	20	True	j	j	0.2115337060240563	1	-35.0	-30.0	5.0	NW	50	(251, 251)	0.28	0.28	0.75
16	20	True	j	f	0.0564362709992565	0	-35.0	-34.0	1.0	NW	50	(251, 251)	0.28	0.28	0.75
16	20	True	j	j	0.020468332018936	1	-35.0	-34.0	1.0	NW	50	(251, 251)	0.28	0.28	0.75
16	20	True	j	f	0.0738382260024081	0	-35.0	-30.0	5.0	NW	50	(251, 251)	0.28	0.28	0.75
16	20	True	j	j	0.1456456659943796	1	-35.0	-34.0	1.0	NW	50	(251, 251)	0.28	0.28	0.75
16	20	True	j	f	0.2899597950163297	0	-35.0	-34.0	1.0	SE	50	(251, 251)	0.28	0.28	0.75
16	20	True	f	f	0.0285884670156519	1	-35.0	-40.0	-5.0	NW	50	(251, 251)	0.28	0.28	0.75
16	20	True	f	f	0.2109019769995939	1	-35.0	-36.0	-1.0	SE	50	(251, 251)	0.28	0.28	0.75
16	20	True	j	j	0.2045889810251537	1	-35.0	-34.0	1.0	SE	50	(251, 251)	0.28	0.28	0.75
16	20	True	f	f	0.4072082480124663	1	-35.0	-36.0	-1.0	NW	50	(251, 251)	0.28	0.28	0.75
16	20	True	j	f	0.1510683409869671	0	-35.0	-30.0	5.0	SE	50	(251, 251)	0.28	0.28	0.75
16	20	True	j	j	0.3909941050224006	1	-35.0	-34.0	1.0	NW	50	(251, 251)	0.28	0.28	0.75
16	20	True	j	j	0.3478115619800519	1	-35.0	-30.0	5.0	SE	50	(251, 251)	0.28	0.28	0.75
16	20	True	f	f	0.1861051120213233	1	-35.0	-40.0	-5.0	NW	50	(251, 251)	0.28	0.28	0.75
16	20	True	f	f	0.3849940540094394	1	-35.0	-40.0	-5.0	NW	50	(251, 251)	0.28	0.28	0.75
16	20	True	f	j	0.0428579839935991	0	-35.0	-36.0	-1.0	SE	50	(251, 251)	0.28	0.28	0.75
16	20	True	j	j	0.1850103659962769	1	-35.0	-30.0	5.0	NW	50	(251, 251)	0.28	0.28	0.75
16	20	True	f	j	0.3652960879844613	0	-35.0	-36.0	-1.0	NW	50	(251, 251)	0.28	0.28	0.75
16	20	True	f	j	0.0785965929972007	0	-35.0	-36.0	-1.0	NW	50	(251, 251)	0.28	0.28	0.75
16	20	True	j	j	0.4062356740178074	1	-35.0	-30.0	5.0	NW	50	(251, 251)	0.28	0.28	0.75
16	20	True	j	f	0.0426697999937459	0	-35.0	-34.0	1.0	SE	50	(251, 251)	0.28	0.28	0.75
16	20	True	j	j	0.1211338530119974	1	-35.0	-30.0	5.0	NW	50	(251, 251)	0.28	0.28	0.75
16	20	True	j	j	0.0541648789949249	1	-35.0	-34.0	1.0	SE	50	(251, 251)	0.28	0.28	0.75
16	20	True	f	f	0.2983684820064809	1	-35.0	-40.0	-5.0	SE	50	(251, 251)	0.28	0.28	0.75
16	20	True	j	j	0.0564856840064749	1	-35.0	-30.0	5.0	NW	50	(251, 251)	0.28	0.28	0.75
16	20	True	j	j	0.0235311010037548	1	-35.0	-30.0	5.0	NW	50	(251, 251)	0.28	0.28	0.75
16	20	True	j	j	0.1738192590128164	1	-35.0	-30.0	5.0	NW	50	(251, 251)	0.28	0.28	0.75
16	20	True	f	f	0.0091490639897529	1	-35.0	-40.0	-5.0	NW	50	(251, 251)	0.28	0.28	0.75
16	20	True	f	f	0.479124130011769	1	-35.0	-36.0	-1.0	SE	50	(251, 251)	0.28	0.28	0.75
16	20	True	f	j	0.2847664080036338	0	-35.0	-36.0	-1.0	NW	50	(251, 251)	0.28	0.28	0.75
16	20	True	f	f	0.2512514190166257	1	-35.0	-40.0	-5.0	SE	50	(251, 251)	0.28	0.28	0.75
16	20	True	f	f	0.4907856509962585	1	-35.0	-40.0	-5.0	NW	50	(251, 251)	0.28	0.28	0.75
16	20	True	j	j	0.1844425399904139	1	-35.0	-34.0	1.0	SE	50	(251, 251)	0.28	0.28	0.75
16	20	True	f	f	0.3649187289993278	1	-35.0	-40.0	-5.0	SE	50	(251, 251)	0.28	0.28	0.75
16	20	True	f	f	0.4677004140103236	1	-35.0	-36.0	-1.0	NW	50	(251, 251)	0.28	0.28	0.75
16	20	True	f	f	0.3668590320157818	1	-35.0	-40.0	-5.0	SE	50	(251, 251)	0.28	0.28	0.75
16	20	True	j	j	0.468314994010143	1	-35.0	-34.0	1.0	SE	50	(251, 251)	0.28	0.28	0.75
16	20	True	f	f	0.7323125279799569	1	-35.0	-36.0	-1.0	NW	50	(251, 251)	0.28	0.28	0.75
16	20	True	j	f	0.1147866260143928	0	-35.0	-34.0	1.0	NW	50	(251, 251)	0.28	0.28	0.75
16	20	True	j	j	0.4069942779897246	1	-35.0	-30.0	5.0	NW	50	(251, 251)	0.28	0.28	0.75
16	20	True	j	f	0.2194361290021333	0	-35.0	-34.0	1.0	NW	50	(251, 251)	0.28	0.28	0.75
16	20	True	j	j	0.6300785730127245	1	-35.0	-34.0	1.0	SE	50	(251, 251)	0.28	0.28	0.75
16	20	True	f	f	0.2972267800068948	1	-35.0	-36.0	-1.0	SE	50	(251, 251)	0.28	0.28	0.75
16	20	True	f	f	0.1389293769898358	1	-35.0	-40.0	-5.0	SE	50	(251, 251)	0.28	0.28	0.75
16	20	True	j	f	0.1765747419849503	0	-35.0	-34.0	1.0	NW	50	(251, 251)	0.28	0.28	0.75
16	20	True	j	f	0.1775401459890417	0	-35.0	-30.0	5.0	NW	50	(251, 251)	0.28	0.28	0.75
16	20	True	f	f	0.3093030560121406	1	-35.0	-40.0	-5.0	SE	50	(251, 251)	0.28	0.28	0.75
16	20	True	f	f	0.1304302329954225	1	-35.0	-36.0	-1.0	NW	50	(251, 251)	0.28	0.28	0.75
16	20	True	f	f	0.1925115439807996	1	-35.0	-40.0	-5.0	NW	50	(251, 251)	0.28	0.28	0.75
16	20	True	f	f	0.1115533720003441	1	-35.0	-36.0	-1.0	NW	50	(251, 251)	0.28	0.28	0.75
16	20	True	f	f	0.0642877990030683	1	-35.0	-40.0	-5.0	NW	50	(251, 251)	0.28	0.28	0.75
16	20	True	j	j	0.3926516009960323	1	-35.0	-30.0	5.0	SE	50	(251, 251)	0.28	0.28	0.75
16	20	True	f	f	0.1608590510149952	1	-35.0	-36.0	-1.0	SE	50	(251, 251)	0.28	0.28	0.75
16	20	True	j	f	0.3000997100025415	0	-35.0	-34.0	1.0	SE	50	(251, 251)	0.28	0.28	0.75
16	20	True	j	j	0.013830145006068	1	-35.0	-30.0	5.0	SE	50	(251, 251)	0.28	0.28	0.75
16	20	True	j	j	0.1384904670121614	1	-35.0	-34.0	1.0	NW	50	(251, 251)	0.28	0.28	0.75
16	20	True	f	f	0.2132872520014643	1	-35.0	-40.0	-5.0	SE	50	(251, 251)	0.28	0.28	0.75
16	20	True	j	j	0.3869682170043234	1	-35.0	-30.0	5.0	NW	50	(251, 251)	0.28	0.28	0.75
16	20	True	j	j	0.1563487490057014	1	-35.0	-30.0	5.0	SE	50	(251, 251)	0.28	0.28	0.75
16	20	True	f	f	0.2763893619994633	1	-35.0	-40.0	-5.0	SE	50	(251, 251)	0.28	0.28	0.75
16	20	True	j	j	0.0962882780004292	1	-35.0	-30.0	5.0	SE	50	(251, 251)	0.28	0.28	0.75
16	20	True	f	j	0.1503284079954028	0	-35.0	-40.0	-5.0	NW	50	(251, 251)	0.28	0.28	0.75
16	20	True	f	f	0.1550124229979701	1	-35.0	-36.0	-1.0	SE	50	(251, 251)	0.28	0.28	0.75
16	20	True	j	j	0.1096451970224734	1	-35.0	-34.0	1.0	NW	50	(251, 251)	0.28	0.28	0.75
16	20	True	f	f	0.2575816570024472	1	-35.0	-40.0	-5.0	NW	50	(251, 251)	0.28	0.28	0.75
16	20	True	f	f	0.1375710380089003	1	-35.0	-36.0	-1.0	NW	50	(251, 251)	0.28	0.28	0.75
16	20	True	f	j	0.5337311030016281	0	-35.0	-36.0	-1.0	SE	50	(251, 251)	0.28	0.28	0.75
16	20	True	j	j	0.3889749500085599	1	-35.0	-30.0	5.0	NW	50	(251, 251)	0.28	0.28	0.75
16	20	True	j	j	0.0806171610020101	1	-35.0	-30.0	5.0	NW	50	(251, 251)	0.28	0.28	0.75
16	20	True	j	f	0.3830858889850788	0	-35.0	-34.0	1.0	NW	50	(251, 251)	0.28	0.28	0.75
16	20	True	j	j	1.8881028540199625	1	-35.0	-30.0	5.0	NW	50	(251, 251)	0.28	0.28	0.75
16	20	True	j	j	0.5643017370020971	1	-35.0	-30.0	5.0	NW	50	(251, 251)	0.28	0.28	0.75
16	20	True	f	f	0.1382850119844079	1	-35.0	-36.0	-1.0	NW	50	(251, 251)	0.28	0.28	0.75
16	20	True	f	f	0.3511062809848226	1	-35.0	-40.0	-5.0	SE	50	(251, 251)	0.28	0.28	0.75
16	20	True	f	f	0.1017817200045101	1	-35.0	-40.0	-5.0	SE	50	(251, 251)	0.28	0.28	0.75
16	20	True	f	f	0.3413728990126401	1	-35.0	-40.0	-5.0	NW	50	(251, 251)	0.28	0.28	0.75
16	20	True	f	f	0.3071660300192889	1	-35.0	-36.0	-1.0	SE	50	(251, 251)	0.28	0.28	0.75
16	20	True	f	f	0.3167702830105554	1	-35.0	-36.0	-1.0	SE	50	(251, 251)	0.28	0.28	0.75
16	20	True	j	f	0.2771311520191375	0	-35.0	-30.0	5.0	NW	50	(251, 251)	0.28	0.28	0.75
16	20	True	j	j	0.3239603329857345	1	-35.0	-30.0	5.0	NW	50	(251, 251)	0.28	0.28	0.75
16	20	True	j	j	0.0808976739936042	1	-35.0	-30.0	5.0	SE	50	(251, 251)	0.28	0.28	0.75
16	20	True	j	f	0.3719562759797554	0	-35.0	-34.0	1.0	SE	50	(251, 251)	0.28	0.28	0.75
16	20	True	f	f	0.1247185379907023	1	-35.0	-40.0	-5.0	SE	50	(251, 251)	0.28	0.28	0.75
16	20	True	f	f	0.1516977220016997	1	-35.0	-40.0	-5.0	SE	50	(251, 251)	0.28	0.28	0.75
16	20	True	j	f	0.5863263580249622	0	-35.0	-34.0	1.0	SE	50	(251, 251)	0.28	0.28	0.75
16	20	True	j	j	0.0357466190180275	1	-35.0	-30.0	5.0	NW	50	(251, 251)	0.28	0.28	0.75
16	20	True	j	f	0.2450679760077037	0	-35.0	-34.0	1.0	NW	50	(251, 251)	0.28	0.28	0.75
16	20	True	f	f	0.4075649300066288	1	-35.0	-36.0	-1.0	NW	50	(251, 251)	0.28	0.28	0.75
16	20	True	f	f	0.3126121170062106	1	-35.0	-40.0	-5.0	NW	50	(251, 251)	0.28	0.28	0.75
16	20	True	f	f	0.2981145289959386	1	-35.0	-40.0	-5.0	SE	50	(251, 251)	0.28	0.28	0.75
16	20	True	f	j	1.3343015279970132	0	-35.0	-40.0	-5.0	NW	50	(251, 251)	0.28	0.28	0.75
16	20	True	f	j	0.0474021929840091	0	-35.0	-36.0	-1.0	SE	50	(251, 251)	0.28	0.28	0.75
16	20	True	j	f	0.1780268250149674	0	-35.0	-34.0	1.0	NW	50	(251, 251)	0.28	0.28	0.75
16	20	True	f	f	0.128575978014851	1	-35.0	-36.0	-1.0	NW	50	(251, 251)	0.28	0.28	0.75
16	20	True	j	j	0.3020723960071336	1	-35.0	-30.0	5.0	SE	50	(251, 251)	0.28	0.28	0.75
16	20	True	f	f	0.3516678300220519	1	-35.0	-36.0	-1.0	NW	50	(251, 251)	0.28	0.28	0.75
16	20	True	j	j	0.3291349200007971	1	-35.0	-30.0	5.0	NW	50	(251, 251)	0.28	0.28	0.75
16	20	True	j	f	0.6398476100002881	0	-35.0	-34.0	1.0	SE	50	(251, 251)	0.28	0.28	0.75
16	20	True	j	f	0.254509803984547	0	-35.0	-30.0	5.0	SE	50	(251, 251)	0.28	0.28	0.75
16	20	True	f	f	0.0449588540068361	1	-35.0	-40.0	-5.0	NW	50	(251, 251)	0.28	0.28	0.75
16	20	True	f	f	0.3274271420086734	1	-35.0	-36.0	-1.0	SE	50	(251, 251)	0.28	0.28	0.75
16	20	True	f	j	0.110553294973215	0	-35.0	-36.0	-1.0	SE	50	(251, 251)	0.28	0.28	0.75
16	20	True	j	j	0.0856396409799344	1	-35.0	-30.0	5.0	NW	50	(251, 251)	0.28	0.28	0.75
16	20	True	f	j	0.314613240014296	0	-35.0	-36.0	-1.0	NW	50	(251, 251)	0.28	0.28	0.75
16	20	True	f	j	0.2346362389798741	0	-35.0	-36.0	-1.0	NW	50	(251, 251)	0.28	0.28	0.75
16	20	True	f	j	0.448924291995354	0	-35.0	-36.0	-1.0	SE	50	(251, 251)	0.28	0.28	0.75
16	20	True	f	f	0.3775585299881641	1	-35.0	-40.0	-5.0	SE	50	(251, 251)	0.28	0.28	0.75
16	20	True	j	j	0.1512839880015235	1	-35.0	-30.0	5.0	SE	50	(251, 251)	0.28	0.28	0.75
16	20	True	j	j	0.3422731920145452	1	-35.0	-34.0	1.0	SE	50	(251, 251)	0.28	0.28	0.75
16	20	True	j	j	0.0649937189882621	1	-35.0	-30.0	5.0	NW	50	(251, 251)	0.28	0.28	0.75
16	20	True	f	f	0.2614997670170851	1	-35.0	-40.0	-5.0	NW	50	(251, 251)	0.28	0.28	0.75
16	20	True	j	j	0.2771797390014399	1	-35.0	-30.0	5.0	SE	50	(251, 251)	0.28	0.28	0.75
16	20	True	f	f	0.0044597329979296	1	-35.0	-40.0	-5.0	SE	50	(251, 251)	0.28	0.28	0.75
16	20	True	f	f	0.2375709379848558	1	-35.0	-40.0	-5.0	SE	50	(251, 251)	0.28	0.28	0.75
16	20	True	j	j	0.2569331729901023	1	-35.0	-30.0	5.0	SE	50	(251, 251)	0.28	0.28	0.75
16	20	True	f	f	0.2676316140277777	1	-35.0	-40.0	-5.0	NW	50	(251, 251)	0.28	0.28	0.75
16	20	True	j	j	0.0323108690208755	1	-35.0	-30.0	5.0	SE	50	(251, 251)	0.28	0.28	0.75
16	20	True	f	f	0.0451420609897468	1	-35.0	-36.0	-1.0	NW	50	(251, 251)	0.28	0.28	0.75
16	20	True	f	f	0.0576649849826935	1	-35.0	-36.0	-1.0	SE	50	(251, 251)	0.28	0.28	0.75
16	20	True	j	j	0.3034253110236022	1	-35.0	-30.0	5.0	SE	50	(251, 251)	0.28	0.28	0.75
16	20	True	f	f	0.140364071005024	1	-35.0	-40.0	-5.0	NW	50	(251, 251)	0.28	0.28	0.75
16	20	True	j	j	0.3582228269951883	1	-35.0	-34.0	1.0	SE	50	(251, 251)	0.28	0.28	0.75
16	20	True	j	j	0.1407630470057483	1	-35.0	-30.0	5.0	SE	50	(251, 251)	0.28	0.28	0.75
16	20	True	f	f	0.3639314970059786	1	-35.0	-40.0	-5.0	SE	50	(251, 251)	0.28	0.28	0.75
16	20	True	f	f	0.1110837930173147	1	-35.0	-40.0	-5.0	NW	50	(251, 251)	0.28	0.28	0.75
