# Supplementary material for: The curriculum effect in visual learning: The role of readout dimensionality
Source: PLoS Comput Biol. 2026 Jul 24;22(7):e1014553. doi: 10.1371/journal.pcbi.1014553 (PMC13432104; doi:10.1371/journal.pcbi.1014553)
Supplement: S1 Data — (ZIP) [file pcbi.1014553.s009.zip › Data_Final_for_Repository/Shuffled_subjects/Additional_15/Subject011/20250512_Subject011_SHUFFLED_Day_1.csv]

Participant ID	Age	Train	Correct Response	Response	Response time (s)	Correct	Reference Angle (deg)	Orientation (deg)	Angle Separation (deg)	Corner	Viewing Distance (cm)	Stimulus Size (px)	Fixation Time	Probe Time	Cue Time
11	16	True	f	j	2.573457416961901	0	-35.0	-40.0	-5.0	SE	50	(251, 251)	0.28	0.28	0.75
11	16	True	f	j	0.043695833068341	0	-35.0	-40.0	-5.0	SE	50	(251, 251)	0.28	0.28	0.75
11	16	True	j	j	1.485528124962002	1	-35.0	-30.0	5.0	SE	50	(251, 251)	0.28	0.28	0.75
11	16	True	f	f	0.0997253330424428	1	-35.0	-36.0	-1.0	NW	50	(251, 251)	0.28	0.28	0.75
11	16	True	f	f	1.1821957919746635	1	-35.0	-40.0	-5.0	NW	50	(251, 251)	0.28	0.28	0.75
11	16	True	j	j	0.8678281250176951	1	-35.0	-34.0	1.0	NW	50	(251, 251)	0.28	0.28	0.75
11	16	True	f	f	0.1601364170201122	1	-35.0	-40.0	-5.0	SE	50	(251, 251)	0.28	0.28	0.75
11	16	True	f	f	0.3978815829614177	1	-35.0	-40.0	-5.0	SE	50	(251, 251)	0.28	0.28	0.75
11	16	True	f	f	0.8667119169840589	1	-35.0	-40.0	-5.0	SE	50	(251, 251)	0.28	0.28	0.75
11	16	True	f	j	0.5229295829776675	0	-35.0	-36.0	-1.0	SE	50	(251, 251)	0.28	0.28	0.75
11	16	True	f	j	0.354672500048764	0	-35.0	-36.0	-1.0	SE	50	(251, 251)	0.28	0.28	0.75
11	16	True	j	j	0.1628136659273877	1	-35.0	-30.0	5.0	NW	50	(251, 251)	0.28	0.28	0.75
11	16	True	j	j	0.5283628749893978	1	-35.0	-30.0	5.0	NW	50	(251, 251)	0.28	0.28	0.75
11	16	True	f	f	0.1033158750506118	1	-35.0	-40.0	-5.0	SE	50	(251, 251)	0.28	0.28	0.75
11	16	True	j	j	0.3121400419622659	1	-35.0	-30.0	5.0	SE	50	(251, 251)	0.28	0.28	0.75
11	16	True	j	j	0.3051099170697853	1	-35.0	-30.0	5.0	SE	50	(251, 251)	0.28	0.28	0.75
11	16	True	f	j	0.2025832500075921	0	-35.0	-36.0	-1.0	NW	50	(251, 251)	0.28	0.28	0.75
11	16	True	f	j	0.473237541038543	0	-35.0	-36.0	-1.0	NW	50	(251, 251)	0.28	0.28	0.75
11	16	True	j	j	0.213573082932271	1	-35.0	-30.0	5.0	NW	50	(251, 251)	0.28	0.28	0.75
11	16	True	j	j	0.3937035000417381	1	-35.0	-34.0	1.0	SE	50	(251, 251)	0.28	0.28	0.75
11	16	True	f	j	0.6621000419836491	0	-35.0	-36.0	-1.0	NW	50	(251, 251)	0.28	0.28	0.75
11	16	True	j	j	0.5389200421050191	1	-35.0	-30.0	5.0	SE	50	(251, 251)	0.28	0.28	0.75
11	16	True	j	j	0.6922475839965045	1	-35.0	-30.0	5.0	SE	50	(251, 251)	0.28	0.28	0.75
11	16	True	f	f	0.4913403330137953	1	-35.0	-36.0	-1.0	SE	50	(251, 251)	0.28	0.28	0.75
11	16	True	j	j	0.4511023330269381	1	-35.0	-30.0	5.0	SE	50	(251, 251)	0.28	0.28	0.75
11	16	True	j	j	0.3310463330708444	1	-35.0	-30.0	5.0	NW	50	(251, 251)	0.28	0.28	0.75
11	16	True	f	f	0.1953224579337984	1	-35.0	-40.0	-5.0	NW	50	(251, 251)	0.28	0.28	0.75
11	16	True	j	j	0.2878089159494266	1	-35.0	-34.0	1.0	NW	50	(251, 251)	0.28	0.28	0.75
11	16	True	j	j	0.2947859999258071	1	-35.0	-34.0	1.0	NW	50	(251, 251)	0.28	0.28	0.75
11	16	True	j	j	0.4269479580689221	1	-35.0	-34.0	1.0	NW	50	(251, 251)	0.28	0.28	0.75
11	16	True	f	f	0.2617337079718709	1	-35.0	-40.0	-5.0	NW	50	(251, 251)	0.28	0.28	0.75
11	16	True	j	j	0.2541555420029908	1	-35.0	-30.0	5.0	SE	50	(251, 251)	0.28	0.28	0.75
11	16	True	j	j	0.2427064159419387	1	-35.0	-34.0	1.0	NW	50	(251, 251)	0.28	0.28	0.75
11	16	True	f	f	0.3485675420379266	1	-35.0	-40.0	-5.0	NW	50	(251, 251)	0.28	0.28	0.75
11	16	True	f	f	0.3651902920100838	1	-35.0	-40.0	-5.0	SE	50	(251, 251)	0.28	0.28	0.75
11	16	True	f	f	0.4453304170165211	1	-35.0	-40.0	-5.0	NW	50	(251, 251)	0.28	0.28	0.75
11	16	True	j	j	0.2823546250583604	1	-35.0	-34.0	1.0	NW	50	(251, 251)	0.28	0.28	0.75
11	16	True	f	j	0.3456444169860333	0	-35.0	-36.0	-1.0	NW	50	(251, 251)	0.28	0.28	0.75
11	16	True	f	j	0.0488339170115068	0	-35.0	-36.0	-1.0	NW	50	(251, 251)	0.28	0.28	0.75
11	16	True	f	f	0.2311569999437779	1	-35.0	-40.0	-5.0	NW	50	(251, 251)	0.28	0.28	0.75
11	16	True	f	f	0.438021459034644	1	-35.0	-36.0	-1.0	NW	50	(251, 251)	0.28	0.28	0.75
11	16	True	f	f	0.1224682920146733	1	-35.0	-36.0	-1.0	NW	50	(251, 251)	0.28	0.28	0.75
11	16	True	f	j	0.4753328750375658	0	-35.0	-36.0	-1.0	NW	50	(251, 251)	0.28	0.28	0.75
11	16	True	f	f	0.0790638331091031	1	-35.0	-36.0	-1.0	NW	50	(251, 251)	0.28	0.28	0.75
11	16	True	j	j	0.3658272080356255	1	-35.0	-34.0	1.0	SE	50	(251, 251)	0.28	0.28	0.75
11	16	True	j	f	0.3273947910638526	0	-35.0	-34.0	1.0	NW	50	(251, 251)	0.28	0.28	0.75
11	16	True	j	j	0.194417625083588	1	-35.0	-30.0	5.0	SE	50	(251, 251)	0.28	0.28	0.75
11	16	True	j	j	0.1972039999673143	1	-35.0	-30.0	5.0	NW	50	(251, 251)	0.28	0.28	0.75
11	16	True	f	f	0.3305901670828461	1	-35.0	-40.0	-5.0	SE	50	(251, 251)	0.28	0.28	0.75
11	16	True	j	j	0.3874509579036385	1	-35.0	-30.0	5.0	SE	50	(251, 251)	0.28	0.28	0.75
11	16	True	j	j	0.0098690000595524	1	-35.0	-34.0	1.0	SE	50	(251, 251)	0.28	0.28	0.75
11	16	True	f	j	0.7509757080115378	0	-35.0	-36.0	-1.0	SE	50	(251, 251)	0.28	0.28	0.75
11	16	True	f	f	0.1177147080888971	1	-35.0	-40.0	-5.0	SE	50	(251, 251)	0.28	0.28	0.75
11	16	True	f	f	0.29420454101637	1	-35.0	-36.0	-1.0	SE	50	(251, 251)	0.28	0.28	0.75
11	16	True	f	f	0.3650917910272255	1	-35.0	-40.0	-5.0	SE	50	(251, 251)	0.28	0.28	0.75
11	16	True	f	f	0.3161570829106495	1	-35.0	-36.0	-1.0	NW	50	(251, 251)	0.28	0.28	0.75
11	16	True	j	j	0.3513444160344079	1	-35.0	-30.0	5.0	SE	50	(251, 251)	0.28	0.28	0.75
11	16	True	j	f	1.1249761249637231	0	-35.0	-34.0	1.0	SE	50	(251, 251)	0.28	0.28	0.75
11	16	True	f	f	0.1373102080542594	1	-35.0	-36.0	-1.0	NW	50	(251, 251)	0.28	0.28	0.75
11	16	True	j	j	0.3893016250804066	1	-35.0	-30.0	5.0	SE	50	(251, 251)	0.28	0.28	0.75
11	16	True	f	j	0.5785295000532642	0	-35.0	-36.0	-1.0	NW	50	(251, 251)	0.28	0.28	0.75
11	16	True	j	j	0.1769234590465203	1	-35.0	-34.0	1.0	SE	50	(251, 251)	0.28	0.28	0.75
11	16	True	j	j	0.0483591669471934	1	-35.0	-34.0	1.0	NW	50	(251, 251)	0.28	0.28	0.75
11	16	True	f	j	0.1307520000264048	0	-35.0	-36.0	-1.0	NW	50	(251, 251)	0.28	0.28	0.75
11	16	True	j	j	0.0571940829977393	1	-35.0	-34.0	1.0	SE	50	(251, 251)	0.28	0.28	0.75
11	16	True	f	f	0.4046487909508869	1	-35.0	-36.0	-1.0	NW	50	(251, 251)	0.28	0.28	0.75
11	16	True	f	f	0.3195445840246975	1	-35.0	-40.0	-5.0	SE	50	(251, 251)	0.28	0.28	0.75
11	16	True	f	f	0.2642399159958586	1	-35.0	-36.0	-1.0	NW	50	(251, 251)	0.28	0.28	0.75
11	16	True	f	f	0.1676259170053526	1	-35.0	-36.0	-1.0	SE	50	(251, 251)	0.28	0.28	0.75
11	16	True	f	f	0.1886576660908758	1	-35.0	-40.0	-5.0	SE	50	(251, 251)	0.28	0.28	0.75
11	16	True	f	f	0.1084891250357031	1	-35.0	-36.0	-1.0	SE	50	(251, 251)	0.28	0.28	0.75
11	16	True	f	f	0.2869123340351507	1	-35.0	-40.0	-5.0	SE	50	(251, 251)	0.28	0.28	0.75
11	16	True	f	f	0.3412274590227753	1	-35.0	-40.0	-5.0	NW	50	(251, 251)	0.28	0.28	0.75
11	16	True	f	f	0.3546226249309256	1	-35.0	-36.0	-1.0	NW	50	(251, 251)	0.28	0.28	0.75
11	16	True	f	f	0.3744867079658434	1	-35.0	-40.0	-5.0	NW	50	(251, 251)	0.28	0.28	0.75
11	16	True	f	f	0.0724781249882653	1	-35.0	-40.0	-5.0	SE	50	(251, 251)	0.28	0.28	0.75
11	16	True	f	f	0.2525163330137729	1	-35.0	-40.0	-5.0	NW	50	(251, 251)	0.28	0.28	0.75
11	16	True	f	j	0.136774166021496	0	-35.0	-36.0	-1.0	SE	50	(251, 251)	0.28	0.28	0.75
11	16	True	j	j	0.3268772499868646	1	-35.0	-30.0	5.0	SE	50	(251, 251)	0.28	0.28	0.75
11	16	True	f	f	1.281297417008318	1	-35.0	-40.0	-5.0	NW	50	(251, 251)	0.28	0.28	0.75
11	16	True	f	f	0.7823877920163795	1	-35.0	-36.0	-1.0	NW	50	(251, 251)	0.28	0.28	0.75
11	16	True	f	f	0.0316579999634996	1	-35.0	-40.0	-5.0	NW	50	(251, 251)	0.28	0.28	0.75
11	16	True	j	j	0.4820961250225082	1	-35.0	-34.0	1.0	SE	50	(251, 251)	0.28	0.28	0.75
11	16	True	f	f	0.1253153330180794	1	-35.0	-36.0	-1.0	NW	50	(251, 251)	0.28	0.28	0.75
11	16	True	j	j	0.0488745829788968	1	-35.0	-30.0	5.0	NW	50	(251, 251)	0.28	0.28	0.75
11	16	True	j	j	0.3480475000105798	1	-35.0	-30.0	5.0	NW	50	(251, 251)	0.28	0.28	0.75
11	16	True	j	j	0.0782587500289082	1	-35.0	-34.0	1.0	NW	50	(251, 251)	0.28	0.28	0.75
11	16	True	f	f	0.3193254999350756	1	-35.0	-40.0	-5.0	NW	50	(251, 251)	0.28	0.28	0.75
11	16	True	j	j	0.3227130000013858	1	-35.0	-30.0	5.0	NW	50	(251, 251)	0.28	0.28	0.75
11	16	True	j	j	0.1703196660382673	1	-35.0	-30.0	5.0	SE	50	(251, 251)	0.28	0.28	0.75
11	16	True	f	f	0.3265161670278758	1	-35.0	-36.0	-1.0	SE	50	(251, 251)	0.28	0.28	0.75
11	16	True	j	f	0.0744112919783219	0	-35.0	-34.0	1.0	SE	50	(251, 251)	0.28	0.28	0.75
11	16	True	j	j	0.3280821669613942	1	-35.0	-34.0	1.0	NW	50	(251, 251)	0.28	0.28	0.75
11	16	True	f	f	0.0705942909698933	1	-35.0	-36.0	-1.0	NW	50	(251, 251)	0.28	0.28	0.75
11	16	True	j	f	0.3206840410130098	0	-35.0	-34.0	1.0	NW	50	(251, 251)	0.28	0.28	0.75
11	16	True	j	j	0.2389644159702584	1	-35.0	-30.0	5.0	NW	50	(251, 251)	0.28	0.28	0.75
11	16	True	j	f	0.0612818750087171	0	-35.0	-34.0	1.0	NW	50	(251, 251)	0.28	0.28	0.75
11	16	True	f	f	0.3991447910666466	1	-35.0	-40.0	-5.0	NW	50	(251, 251)	0.28	0.28	0.75
11	16	True	f	f	0.5926529590506107	1	-35.0	-40.0	-5.0	NW	50	(251, 251)	0.28	0.28	0.75
11	16	True	j	j	0.1409187919925898	1	-35.0	-34.0	1.0	NW	50	(251, 251)	0.28	0.28	0.75
11	16	True	f	f	0.5478446669876575	1	-35.0	-36.0	-1.0	NW	50	(251, 251)	0.28	0.28	0.75
11	16	True	j	j	0.098278958001174	1	-35.0	-30.0	5.0	NW	50	(251, 251)	0.28	0.28	0.75
11	16	True	j	j	0.8410081670153886	1	-35.0	-34.0	1.0	SE	50	(251, 251)	0.28	0.28	0.75
11	16	True	f	f	0.4694704579887911	1	-35.0	-40.0	-5.0	SE	50	(251, 251)	0.28	0.28	0.75
11	16	True	j	j	0.3229181660572067	1	-35.0	-34.0	1.0	SE	50	(251, 251)	0.28	0.28	0.75
11	16	True	f	j	1.812132167047821	0	-35.0	-36.0	-1.0	NW	50	(251, 251)	0.28	0.28	0.75
11	16	True	f	j	0.6876247089821845	0	-35.0	-40.0	-5.0	NW	50	(251, 251)	0.28	0.28	0.75
11	16	True	f	f	0.6959758329903707	1	-35.0	-40.0	-5.0	NW	50	(251, 251)	0.28	0.28	0.75
11	16	True	f	j	0.3492461250862106	0	-35.0	-36.0	-1.0	SE	50	(251, 251)	0.28	0.28	0.75
11	16	True	j	j	0.1343930829316377	1	-35.0	-34.0	1.0	SE	50	(251, 251)	0.28	0.28	0.75
11	16	True	f	j	0.1530928340507671	0	-35.0	-36.0	-1.0	SE	50	(251, 251)	0.28	0.28	0.75
11	16	True	f	f	0.3203622499713674	1	-35.0	-40.0	-5.0	SE	50	(251, 251)	0.28	0.28	0.75
11	16	True	f	j	1.483312957920134	0	-35.0	-36.0	-1.0	NW	50	(251, 251)	0.28	0.28	0.75
11	16	True	f	f	0.1248020000057295	1	-35.0	-40.0	-5.0	SE	50	(251, 251)	0.28	0.28	0.75
11	16	True	j	f	0.6017896250123158	0	-35.0	-34.0	1.0	SE	50	(251, 251)	0.28	0.28	0.75
11	16	True	j	j	0.5891837090020999	1	-35.0	-34.0	1.0	SE	50	(251, 251)	0.28	0.28	0.75
11	16	True	j	j	0.4183345830533653	1	-35.0	-30.0	5.0	NW	50	(251, 251)	0.28	0.28	0.75
11	16	True	f	f	0.0491600000532344	1	-35.0	-36.0	-1.0	SE	50	(251, 251)	0.28	0.28	0.75
11	16	True	f	f	0.2560227500507608	1	-35.0	-40.0	-5.0	NW	50	(251, 251)	0.28	0.28	0.75
11	16	True	j	j	0.3245564589742571	1	-35.0	-30.0	5.0	SE	50	(251, 251)	0.28	0.28	0.75
11	16	True	f	f	0.3306302499258891	1	-35.0	-40.0	-5.0	NW	50	(251, 251)	0.28	0.28	0.75
11	16	True	j	j	0.344796625082381	1	-35.0	-30.0	5.0	NW	50	(251, 251)	0.28	0.28	0.75
11	16	True	j	j	0.9245546669699252	1	-35.0	-34.0	1.0	SE	50	(251, 251)	0.28	0.28	0.75
11	16	True	j	j	0.3402983339037746	1	-35.0	-34.0	1.0	SE	50	(251, 251)	0.28	0.28	0.75
11	16	True	j	j	0.3627483750460669	1	-35.0	-30.0	5.0	SE	50	(251, 251)	0.28	0.28	0.75
11	16	True	j	j	0.3460600000107661	1	-35.0	-34.0	1.0	NW	50	(251, 251)	0.28	0.28	0.75
11	16	True	f	f	0.1738721670117229	1	-35.0	-36.0	-1.0	NW	50	(251, 251)	0.28	0.28	0.75
11	16	True	j	j	0.3204169999808073	1	-35.0	-30.0	5.0	SE	50	(251, 251)	0.28	0.28	0.75
11	16	True	j	j	0.2483552090125158	1	-35.0	-30.0	5.0	SE	50	(251, 251)	0.28	0.28	0.75
11	16	True	j	j	0.2528369999490678	1	-35.0	-34.0	1.0	NW	50	(251, 251)	0.28	0.28	0.75
11	16	True	f	f	0.0604276249650865	1	-35.0	-40.0	-5.0	NW	50	(251, 251)	0.28	0.28	0.75
11	16	True	f	j	0.1514917920576408	0	-35.0	-36.0	-1.0	NW	50	(251, 251)	0.28	0.28	0.75
11	16	True	j	j	0.3283833749592304	1	-35.0	-34.0	1.0	NW	50	(251, 251)	0.28	0.28	0.75
11	16	True	f	f	0.0375642920844256	1	-35.0	-36.0	-1.0	SE	50	(251, 251)	0.28	0.28	0.75
11	16	True	f	f	0.0980995829449966	1	-35.0	-40.0	-5.0	NW	50	(251, 251)	0.28	0.28	0.75
11	16	True	f	j	0.4968222921015695	0	-35.0	-36.0	-1.0	NW	50	(251, 251)	0.28	0.28	0.75
11	16	True	f	j	0.0575545830652117	0	-35.0	-36.0	-1.0	SE	50	(251, 251)	0.28	0.28	0.75
11	16	True	f	j	0.0590297089656814	0	-35.0	-36.0	-1.0	SE	50	(251, 251)	0.28	0.28	0.75
11	16	True	f	j	0.1190819169860333	0	-35.0	-36.0	-1.0	NW	50	(251, 251)	0.28	0.28	0.75
11	16	True	f	f	0.014925374998711	1	-35.0	-40.0	-5.0	NW	50	(251, 251)	0.28	0.28	0.75
11	16	True	f	j	0.3879016250139102	0	-35.0	-40.0	-5.0	SE	50	(251, 251)	0.28	0.28	0.75
11	16	True	j	j	0.1869424580363556	1	-35.0	-34.0	1.0	NW	50	(251, 251)	0.28	0.28	0.75
11	16	True	f	f	0.4027407090179622	1	-35.0	-40.0	-5.0	SE	50	(251, 251)	0.28	0.28	0.75
11	16	True	j	j	0.7345057500060648	1	-35.0	-30.0	5.0	NW	50	(251, 251)	0.28	0.28	0.75
11	16	True	f	j	0.1397228330606594	0	-35.0	-36.0	-1.0	SE	50	(251, 251)	0.28	0.28	0.75
11	16	True	j	j	0.2439278749516233	1	-35.0	-34.0	1.0	SE	50	(251, 251)	0.28	0.28	0.75
11	16	True	f	j	0.0992142079630866	0	-35.0	-36.0	-1.0	SE	50	(251, 251)	0.28	0.28	0.75
11	16	True	f	j	0.1226178749930113	0	-35.0	-36.0	-1.0	NW	50	(251, 251)	0.28	0.28	0.75
11	16	True	j	j	0.2865476249717176	1	-35.0	-30.0	5.0	SE	50	(251, 251)	0.28	0.28	0.75
11	16	True	f	f	0.562932665925473	1	-35.0	-40.0	-5.0	NW	50	(251, 251)	0.28	0.28	0.75
11	16	True	f	j	0.6187865840038285	0	-35.0	-36.0	-1.0	NW	50	(251, 251)	0.28	0.28	0.75
11	16	True	f	f	0.3614051670301705	1	-35.0	-40.0	-5.0	NW	50	(251, 251)	0.28	0.28	0.75
11	16	True	f	j	0.5461930830497295	0	-35.0	-36.0	-1.0	NW	50	(251, 251)	0.28	0.28	0.75
11	16	True	j	j	0.1878259578952565	1	-35.0	-30.0	5.0	NW	50	(251, 251)	0.28	0.28	0.75
11	16	True	f	f	0.1382599999196827	1	-35.0	-40.0	-5.0	SE	50	(251, 251)	0.28	0.28	0.75
11	16	True	f	j	0.6529624169925228	0	-35.0	-36.0	-1.0	SE	50	(251, 251)	0.28	0.28	0.75
11	16	True	j	j	0.3580923329573124	1	-35.0	-34.0	1.0	SE	50	(251, 251)	0.28	0.28	0.75
11	16	True	j	j	0.7580554159358144	1	-35.0	-34.0	1.0	NW	50	(251, 251)	0.28	0.28	0.75
11	16	True	j	j	0.2522165410919115	1	-35.0	-30.0	5.0	NW	50	(251, 251)	0.28	0.28	0.75
11	16	True	f	f	0.6601296670269221	1	-35.0	-36.0	-1.0	NW	50	(251, 251)	0.28	0.28	0.75
11	16	True	j	j	0.1287782499566674	1	-35.0	-30.0	5.0	NW	50	(251, 251)	0.28	0.28	0.75
11	16	True	j	f	0.0064804590074345	0	-35.0	-34.0	1.0	NW	50	(251, 251)	0.28	0.28	0.75
11	16	True	f	f	0.105393209028989	1	-35.0	-40.0	-5.0	SE	50	(251, 251)	0.28	0.28	0.75
11	16	True	j	j	0.0074348750058561	1	-35.0	-30.0	5.0	NW	50	(251, 251)	0.28	0.28	0.75
11	16	True	f	f	0.091760209063068	1	-35.0	-40.0	-5.0	SE	50	(251, 251)	0.28	0.28	0.75
11	16	True	f	f	0.6981647500069812	1	-35.0	-36.0	-1.0	NW	50	(251, 251)	0.28	0.28	0.75
11	16	True	j	j	0.1628905410179868	1	-35.0	-34.0	1.0	NW	50	(251, 251)	0.28	0.28	0.75
11	16	True	j	j	0.9715147080132738	1	-35.0	-30.0	5.0	SE	50	(251, 251)	0.28	0.28	0.75
11	16	True	j	j	0.9617099999450148	1	-35.0	-30.0	5.0	NW	50	(251, 251)	0.28	0.28	0.75
11	16	True	j	j	0.4278515829937532	1	-35.0	-30.0	5.0	SE	50	(251, 251)	0.28	0.28	0.75
11	16	True	f	f	0.1433530000504106	1	-35.0	-40.0	-5.0	NW	50	(251, 251)	0.28	0.28	0.75
11	16	True	j	j	0.1605604999931529	1	-35.0	-34.0	1.0	SE	50	(251, 251)	0.28	0.28	0.75
11	16	True	j	j	0.2383990830276161	1	-35.0	-34.0	1.0	NW	50	(251, 251)	0.28	0.28	0.75
11	16	True	f	j	0.1527697499841451	0	-35.0	-36.0	-1.0	NW	50	(251, 251)	0.28	0.28	0.75
11	16	True	f	j	0.1476004580035805	0	-35.0	-36.0	-1.0	SE	50	(251, 251)	0.28	0.28	0.75
11	16	True	f	f	0.3784804580500349	1	-35.0	-36.0	-1.0	SE	50	(251, 251)	0.28	0.28	0.75
11	16	True	f	f	0.0877138329669833	1	-35.0	-40.0	-5.0	NW	50	(251, 251)	0.28	0.28	0.75
11	16	True	f	f	0.6999730420066044	1	-35.0	-36.0	-1.0	NW	50	(251, 251)	0.28	0.28	0.75
11	16	True	j	j	0.1489550418918952	1	-35.0	-30.0	5.0	NW	50	(251, 251)	0.28	0.28	0.75
11	16	True	j	f	0.3821468750247732	0	-35.0	-34.0	1.0	NW	50	(251, 251)	0.28	0.28	0.75
11	16	True	j	j	0.3912363749695942	1	-35.0	-34.0	1.0	NW	50	(251, 251)	0.28	0.28	0.75
11	16	True	f	j	1.1153379579773173	0	-35.0	-36.0	-1.0	SE	50	(251, 251)	0.28	0.28	0.75
11	16	True	j	j	0.0491734170354902	1	-35.0	-30.0	5.0	SE	50	(251, 251)	0.28	0.28	0.75
11	16	True	j	j	0.3219147500349208	1	-35.0	-30.0	5.0	NW	50	(251, 251)	0.28	0.28	0.75
11	16	True	f	f	0.3115612500114366	1	-35.0	-36.0	-1.0	NW	50	(251, 251)	0.28	0.28	0.75
11	16	True	f	f	1.0030826249858364	1	-35.0	-40.0	-5.0	SE	50	(251, 251)	0.28	0.28	0.75
11	16	True	f	f	0.3017525000032037	1	-35.0	-40.0	-5.0	NW	50	(251, 251)	0.28	0.28	0.75
11	16	True	f	j	0.4870733330026269	0	-35.0	-40.0	-5.0	NW	50	(251, 251)	0.28	0.28	0.75
11	16	True	j	f	0.3950723339803517	0	-35.0	-34.0	1.0	SE	50	(251, 251)	0.28	0.28	0.75
11	16	True	j	j	0.4328240000177175	1	-35.0	-34.0	1.0	SE	50	(251, 251)	0.28	0.28	0.75
11	16	True	j	j	0.9998351249378176	1	-35.0	-34.0	1.0	NW	50	(251, 251)	0.28	0.28	0.75
11	16	True	j	j	0.4784787909593433	1	-35.0	-34.0	1.0	SE	50	(251, 251)	0.28	0.28	0.75
11	16	True	f	f	0.0899530419846996	1	-35.0	-40.0	-5.0	SE	50	(251, 251)	0.28	0.28	0.75
11	16	True	f	j	1.0859345840290189	0	-35.0	-40.0	-5.0	NW	50	(251, 251)	0.28	0.28	0.75
11	16	True	f	f	0.1767877079546451	1	-35.0	-40.0	-5.0	NW	50	(251, 251)	0.28	0.28	0.75
11	16	True	f	f	0.3631567079573869	1	-35.0	-40.0	-5.0	SE	50	(251, 251)	0.28	0.28	0.75
11	16	True	f	j	0.2788563329959288	0	-35.0	-36.0	-1.0	NW	50	(251, 251)	0.28	0.28	0.75
11	16	True	j	j	0.0252897919854149	1	-35.0	-34.0	1.0	SE	50	(251, 251)	0.28	0.28	0.75
11	16	True	f	f	1.139579791110009	1	-35.0	-40.0	-5.0	SE	50	(251, 251)	0.28	0.28	0.75
11	16	True	j	j	0.1307616250123828	1	-35.0	-30.0	5.0	NW	50	(251, 251)	0.28	0.28	0.75
11	16	True	f	f	0.3549634160008281	1	-35.0	-40.0	-5.0	NW	50	(251, 251)	0.28	0.28	0.75
11	16	True	j	j	0.1655478340107947	1	-35.0	-30.0	5.0	NW	50	(251, 251)	0.28	0.28	0.75
11	16	True	j	j	0.7587478749919683	1	-35.0	-34.0	1.0	NW	50	(251, 251)	0.28	0.28	0.75
11	16	True	j	j	0.2711300409864634	1	-35.0	-30.0	5.0	NW	50	(251, 251)	0.28	0.28	0.75
11	16	True	f	j	0.3612770410254597	0	-35.0	-36.0	-1.0	NW	50	(251, 251)	0.28	0.28	0.75
11	16	True	j	j	0.1076824580086395	1	-35.0	-30.0	5.0	NW	50	(251, 251)	0.28	0.28	0.75
11	16	True	f	f	0.0993713330244645	1	-35.0	-36.0	-1.0	SE	50	(251, 251)	0.28	0.28	0.75
11	16	True	j	j	0.0300308329751715	1	-35.0	-34.0	1.0	NW	50	(251, 251)	0.28	0.28	0.75
11	16	True	f	f	0.4310905840247869	1	-35.0	-36.0	-1.0	NW	50	(251, 251)	0.28	0.28	0.75
11	16	True	f	f	0.4011243749409914	1	-35.0	-40.0	-5.0	SE	50	(251, 251)	0.28	0.28	0.75
11	16	True	j	j	0.1574451669584959	1	-35.0	-30.0	5.0	SE	50	(251, 251)	0.28	0.28	0.75
11	16	True	f	f	0.2497385840397328	1	-35.0	-36.0	-1.0	SE	50	(251, 251)	0.28	0.28	0.75
11	16	True	f	j	0.2292851659003645	0	-35.0	-36.0	-1.0	SE	50	(251, 251)	0.28	0.28	0.75
11	16	True	f	f	0.4715964589267969	1	-35.0	-36.0	-1.0	SE	50	(251, 251)	0.28	0.28	0.75
11	16	True	j	j	0.2709638749947771	1	-35.0	-34.0	1.0	SE	50	(251, 251)	0.28	0.28	0.75
11	16	True	j	j	0.1237948749912902	1	-35.0	-30.0	5.0	SE	50	(251, 251)	0.28	0.28	0.75
11	16	True	j	j	0.2974007501034066	1	-35.0	-30.0	5.0	SE	50	(251, 251)	0.28	0.28	0.75
11	16	True	j	f	0.2078819579910487	0	-35.0	-34.0	1.0	NW	50	(251, 251)	0.28	0.28	0.75
11	16	True	f	f	0.4215012920321896	1	-35.0	-40.0	-5.0	NW	50	(251, 251)	0.28	0.28	0.75
11	16	True	j	j	0.3644764170749113	1	-35.0	-34.0	1.0	SE	50	(251, 251)	0.28	0.28	0.75
11	16	True	j	j	0.092698874999769	1	-35.0	-30.0	5.0	NW	50	(251, 251)	0.28	0.28	0.75
11	16	True	j	j	0.0689013339579105	1	-35.0	-34.0	1.0	SE	50	(251, 251)	0.28	0.28	0.75
11	16	True	f	f	0.5821983749046922	1	-35.0	-36.0	-1.0	NW	50	(251, 251)	0.28	0.28	0.75
11	16	True	f	f	0.0803798750275746	1	-35.0	-40.0	-5.0	SE	50	(251, 251)	0.28	0.28	0.75
11	16	True	j	j	0.2561957080615684	1	-35.0	-34.0	1.0	NW	50	(251, 251)	0.28	0.28	0.75
11	16	True	f	j	0.4018035000190139	0	-35.0	-36.0	-1.0	NW	50	(251, 251)	0.28	0.28	0.75
11	16	True	f	j	0.4654071249533444	0	-35.0	-36.0	-1.0	SE	50	(251, 251)	0.28	0.28	0.75
11	16	True	j	j	0.1910167499445378	1	-35.0	-34.0	1.0	SE	50	(251, 251)	0.28	0.28	0.75
11	16	True	j	j	0.1060113749699667	1	-35.0	-30.0	5.0	NW	50	(251, 251)	0.28	0.28	0.75
11	16	True	f	f	0.3993863340001553	1	-35.0	-36.0	-1.0	SE	50	(251, 251)	0.28	0.28	0.75
11	16	True	f	f	0.4159298749873414	1	-35.0	-40.0	-5.0	NW	50	(251, 251)	0.28	0.28	0.75
11	16	True	f	j	0.1393587499624118	0	-35.0	-36.0	-1.0	SE	50	(251, 251)	0.28	0.28	0.75
11	16	True	f	f	0.0066089580068364	1	-35.0	-36.0	-1.0	NW	50	(251, 251)	0.28	0.28	0.75
11	16	True	f	f	0.3068709999788552	1	-35.0	-40.0	-5.0	SE	50	(251, 251)	0.28	0.28	0.75
11	16	True	j	j	0.0226609579985961	1	-35.0	-30.0	5.0	SE	50	(251, 251)	0.28	0.28	0.75
11	16	True	j	j	0.289760792045854	1	-35.0	-30.0	5.0	SE	50	(251, 251)	0.28	0.28	0.75
11	16	True	f	f	0.1956088329898193	1	-35.0	-40.0	-5.0	SE	50	(251, 251)	0.28	0.28	0.75
11	16	True	j	j	0.5851016250671819	1	-35.0	-34.0	1.0	SE	50	(251, 251)	0.28	0.28	0.75
11	16	True	f	f	0.3899617919232696	1	-35.0	-40.0	-5.0	NW	50	(251, 251)	0.28	0.28	0.75
11	16	True	f	j	0.7002619580598548	0	-35.0	-36.0	-1.0	SE	50	(251, 251)	0.28	0.28	0.75
11	16	True	f	f	1.317227124935016	1	-35.0	-40.0	-5.0	SE	50	(251, 251)	0.28	0.28	0.75
11	16	True	f	f	1.021827417076565	1	-35.0	-36.0	-1.0	NW	50	(251, 251)	0.28	0.28	0.75
11	16	True	j	j	0.1325106660369783	1	-35.0	-30.0	5.0	SE	50	(251, 251)	0.28	0.28	0.75
11	16	True	f	f	0.1151394170010462	1	-35.0	-40.0	-5.0	SE	50	(251, 251)	0.28	0.28	0.75
11	16	True	j	j	0.0522144159767776	1	-35.0	-30.0	5.0	SE	50	(251, 251)	0.28	0.28	0.75
11	16	True	j	j	0.0066690840758383	1	-35.0	-34.0	1.0	NW	50	(251, 251)	0.28	0.28	0.75
11	16	True	f	j	0.1462884999345988	0	-35.0	-36.0	-1.0	SE	50	(251, 251)	0.28	0.28	0.75
11	16	True	j	j	0.3544161249883473	1	-35.0	-30.0	5.0	NW	50	(251, 251)	0.28	0.28	0.75
11	16	True	j	j	0.2733662920072675	1	-35.0	-30.0	5.0	NW	50	(251, 251)	0.28	0.28	0.75
11	16	True	f	f	0.0087157499510794	1	-35.0	-36.0	-1.0	NW	50	(251, 251)	0.28	0.28	0.75
11	16	True	j	j	0.0140136249829083	1	-35.0	-34.0	1.0	SE	50	(251, 251)	0.28	0.28	0.75
11	16	True	j	j	0.0675038750050589	1	-35.0	-34.0	1.0	NW	50	(251, 251)	0.28	0.28	0.75
11	16	True	j	j	0.3367605829844251	1	-35.0	-30.0	5.0	NW	50	(251, 251)	0.28	0.28	0.75
11	16	True	f	f	0.3475662500131875	1	-35.0	-40.0	-5.0	NW	50	(251, 251)	0.28	0.28	0.75
11	16	True	j	j	0.3616776659619063	1	-35.0	-34.0	1.0	SE	50	(251, 251)	0.28	0.28	0.75
11	16	True	j	j	0.871931166970171	1	-35.0	-30.0	5.0	SE	50	(251, 251)	0.28	0.28	0.75
11	16	True	f	f	0.1485578750725835	1	-35.0	-40.0	-5.0	NW	50	(251, 251)	0.28	0.28	0.75
11	16	True	j	j	0.3928138749906793	1	-35.0	-30.0	5.0	NW	50	(251, 251)	0.28	0.28	0.75
11	16	True	f	f	0.2313506250502541	1	-35.0	-36.0	-1.0	SE	50	(251, 251)	0.28	0.28	0.75
11	16	True	j	j	0.0532244170317426	1	-35.0	-30.0	5.0	NW	50	(251, 251)	0.28	0.28	0.75
11	16	True	f	f	0.1769809160614386	1	-35.0	-36.0	-1.0	NW	50	(251, 251)	0.28	0.28	0.75
11	16	True	f	j	0.1844193750293925	0	-35.0	-36.0	-1.0	NW	50	(251, 251)	0.28	0.28	0.75
11	16	True	f	f	0.0700387919787317	1	-35.0	-40.0	-5.0	SE	50	(251, 251)	0.28	0.28	0.75
11	16	True	f	f	0.1084594159619882	1	-35.0	-36.0	-1.0	NW	50	(251, 251)	0.28	0.28	0.75
11	16	True	j	j	0.1130833750357851	1	-35.0	-34.0	1.0	SE	50	(251, 251)	0.28	0.28	0.75
11	16	True	j	j	0.1271587089868262	1	-35.0	-30.0	5.0	SE	50	(251, 251)	0.28	0.28	0.75
11	16	True	j	j	0.0719872920308262	1	-35.0	-30.0	5.0	NW	50	(251, 251)	0.28	0.28	0.75
11	16	True	f	j	0.7177219160366803	0	-35.0	-36.0	-1.0	SE	50	(251, 251)	0.28	0.28	0.75
11	16	True	j	j	0.1757993339560926	1	-35.0	-30.0	5.0	SE	50	(251, 251)	0.28	0.28	0.75
11	16	True	j	j	0.3231524999719113	1	-35.0	-30.0	5.0	NW	50	(251, 251)	0.28	0.28	0.75
11	16	True	j	j	0.1543013339396566	1	-35.0	-30.0	5.0	SE	50	(251, 251)	0.28	0.28	0.75
11	16	True	j	j	0.333577417070046	1	-35.0	-30.0	5.0	NW	50	(251, 251)	0.28	0.28	0.75
11	16	True	j	j	0.1249631670070812	1	-35.0	-30.0	5.0	SE	50	(251, 251)	0.28	0.28	0.75
11	16	True	f	f	0.0304098750930279	1	-35.0	-40.0	-5.0	NW	50	(251, 251)	0.28	0.28	0.75
11	16	True	f	f	0.1329732090234756	1	-35.0	-40.0	-5.0	NW	50	(251, 251)	0.28	0.28	0.75
11	16	True	j	j	1.532271375064738	1	-35.0	-34.0	1.0	NW	50	(251, 251)	0.28	0.28	0.75
11	16	True	j	j	0.6140752079663798	1	-35.0	-30.0	5.0	SE	50	(251, 251)	0.28	0.28	0.75
11	16	True	j	j	0.4106393749825656	1	-35.0	-34.0	1.0	SE	50	(251, 251)	0.28	0.28	0.75
11	16	True	f	j	0.2001186250708997	0	-35.0	-36.0	-1.0	SE	50	(251, 251)	0.28	0.28	0.75
11	16	True	f	f	0.3688019589753821	1	-35.0	-36.0	-1.0	SE	50	(251, 251)	0.28	0.28	0.75
11	16	True	j	j	0.4880349999293685	1	-35.0	-34.0	1.0	NW	50	(251, 251)	0.28	0.28	0.75
11	16	True	j	j	0.5951225419994444	1	-35.0	-34.0	1.0	SE	50	(251, 251)	0.28	0.28	0.75
11	16	True	j	j	0.1181133330101147	1	-35.0	-34.0	1.0	SE	50	(251, 251)	0.28	0.28	0.75
11	16	True	j	j	0.3539823329774663	1	-35.0	-34.0	1.0	SE	50	(251, 251)	0.28	0.28	0.75
11	16	True	f	f	0.046946124988608	1	-35.0	-40.0	-5.0	NW	50	(251, 251)	0.28	0.28	0.75
11	16	True	f	j	0.5192989170318469	0	-35.0	-36.0	-1.0	SE	50	(251, 251)	0.28	0.28	0.75
11	16	True	f	f	0.4882610830245539	1	-35.0	-40.0	-5.0	SE	50	(251, 251)	0.28	0.28	0.75
11	16	True	j	j	0.1582334169652313	1	-35.0	-34.0	1.0	NW	50	(251, 251)	0.28	0.28	0.75
11	16	True	f	j	0.3197465830016881	0	-35.0	-36.0	-1.0	NW	50	(251, 251)	0.28	0.28	0.75
11	16	True	f	j	0.2153908750042319	0	-35.0	-36.0	-1.0	NW	50	(251, 251)	0.28	0.28	0.75
11	16	True	f	f	0.497838707990013	1	-35.0	-36.0	-1.0	NW	50	(251, 251)	0.28	0.28	0.75
11	16	True	f	j	0.3810501249972731	0	-35.0	-36.0	-1.0	SE	50	(251, 251)	0.28	0.28	0.75
11	16	True	f	f	1.6291458749910817	1	-35.0	-40.0	-5.0	NW	50	(251, 251)	0.28	0.28	0.75
11	16	True	j	j	0.1168136249762028	1	-35.0	-34.0	1.0	SE	50	(251, 251)	0.28	0.28	0.75
11	16	True	j	j	1.5027511249063537	1	-35.0	-34.0	1.0	SE	50	(251, 251)	0.28	0.28	0.75
11	16	True	f	f	0.3851436669938266	1	-35.0	-36.0	-1.0	SE	50	(251, 251)	0.28	0.28	0.75
11	16	True	f	j	0.0164536249358207	0	-35.0	-36.0	-1.0	SE	50	(251, 251)	0.28	0.28	0.75
11	16	True	f	f	0.7086911250371486	1	-35.0	-40.0	-5.0	SE	50	(251, 251)	0.28	0.28	0.75
11	16	True	f	f	0.0656369999051094	1	-35.0	-40.0	-5.0	SE	50	(251, 251)	0.28	0.28	0.75
11	16	True	f	j	0.5174381659599021	0	-35.0	-36.0	-1.0	SE	50	(251, 251)	0.28	0.28	0.75
11	16	True	j	f	0.3310570000903681	0	-35.0	-34.0	1.0	SE	50	(251, 251)	0.28	0.28	0.75
11	16	True	f	j	0.4641323330579325	0	-35.0	-36.0	-1.0	NW	50	(251, 251)	0.28	0.28	0.75
11	16	True	f	f	0.5502559579908848	1	-35.0	-40.0	-5.0	NW	50	(251, 251)	0.28	0.28	0.75
11	16	True	f	j	0.3951372919837013	0	-35.0	-36.0	-1.0	NW	50	(251, 251)	0.28	0.28	0.75
11	16	True	f	j	0.5636947919847444	0	-35.0	-40.0	-5.0	SE	50	(251, 251)	0.28	0.28	0.75
11	16	True	j	j	0.851969041978009	1	-35.0	-30.0	5.0	SE	50	(251, 251)	0.28	0.28	0.75
11	16	True	j	f	0.4627943750238046	0	-35.0	-34.0	1.0	SE	50	(251, 251)	0.28	0.28	0.75
11	16	True	f	f	1.7692518340190873	1	-35.0	-40.0	-5.0	NW	50	(251, 251)	0.28	0.28	0.75
11	16	True	j	j	0.1369206660892814	1	-35.0	-30.0	5.0	NW	50	(251, 251)	0.28	0.28	0.75
11	16	True	f	f	1.2159990830114111	1	-35.0	-40.0	-5.0	NW	50	(251, 251)	0.28	0.28	0.75
11	16	True	f	f	1.7037107499781996	1	-35.0	-36.0	-1.0	NW	50	(251, 251)	0.28	0.28	0.75
11	16	True	f	j	0.347545750089921	0	-35.0	-36.0	-1.0	NW	50	(251, 251)	0.28	0.28	0.75
11	16	True	j	j	0.2376527080778032	1	-35.0	-30.0	5.0	NW	50	(251, 251)	0.28	0.28	0.75
11	16	True	f	f	1.2071625420358032	1	-35.0	-40.0	-5.0	NW	50	(251, 251)	0.28	0.28	0.75
11	16	True	j	j	1.5158243749756366	1	-35.0	-30.0	5.0	SE	50	(251, 251)	0.28	0.28	0.75
11	16	True	f	j	0.0593124160077422	0	-35.0	-36.0	-1.0	SE	50	(251, 251)	0.28	0.28	0.75
11	16	True	j	f	0.0023199170827865	0	-35.0	-34.0	1.0	SE	50	(251, 251)	0.28	0.28	0.75
11	16	True	f	j	0.5740519169485196	0	-35.0	-36.0	-1.0	SE	50	(251, 251)	0.28	0.28	0.75
11	16	True	j	j	0.9517526249401272	1	-35.0	-30.0	5.0	NW	50	(251, 251)	0.28	0.28	0.75
11	16	True	f	j	0.6836047921096906	0	-35.0	-36.0	-1.0	NW	50	(251, 251)	0.28	0.28	0.75
