# Supplementary material for: The curriculum effect in visual learning: The role of readout dimensionality
Source: PLoS Comput Biol. 2026 Jul 24;22(7):e1014553. doi: 10.1371/journal.pcbi.1014553 (PMC13432104; doi:10.1371/journal.pcbi.1014553)
Supplement: S1 Data — (ZIP) [file pcbi.1014553.s009.zip › Data_Final_for_Repository/Shuffled_subjects/Additional_15/Subject011/20250515_Subject011_SHUFFLED_Day_4.csv]

Participant ID	Age	Train	Correct Response	Response	Response time (s)	Correct	Reference Angle (deg)	Orientation (deg)	Angle Separation (deg)	Corner	Viewing Distance (cm)	Stimulus Size (px)	Fixation Time	Probe Time	Cue Time
11	16	True	j	j	0.6760942090768367	1	-35.0	-34.0	1.0	SE	50	(251, 251)	0.28	0.28	0.75
11	16	True	j	j	0.0356532500591129	1	-35.0	-30.0	5.0	NW	50	(251, 251)	0.28	0.28	0.75
11	16	True	j	j	0.1850085000041872	1	-35.0	-34.0	1.0	SE	50	(251, 251)	0.28	0.28	0.75
11	16	True	f	f	0.298009917140007	1	-35.0	-40.0	-5.0	NW	50	(251, 251)	0.28	0.28	0.75
11	16	True	f	f	0.779668000061065	1	-35.0	-40.0	-5.0	SE	50	(251, 251)	0.28	0.28	0.75
11	16	True	f	f	0.0218387080822139	1	-35.0	-36.0	-1.0	SE	50	(251, 251)	0.28	0.28	0.75
11	16	True	j	j	0.085285292007029	1	-35.0	-34.0	1.0	SE	50	(251, 251)	0.28	0.28	0.75
11	16	True	f	f	0.0996941667981445	1	-35.0	-40.0	-5.0	NW	50	(251, 251)	0.28	0.28	0.75
11	16	True	j	j	0.0373799998778849	1	-35.0	-34.0	1.0	SE	50	(251, 251)	0.28	0.28	0.75
11	16	True	f	j	0.0746758750174194	0	-35.0	-36.0	-1.0	NW	50	(251, 251)	0.28	0.28	0.75
11	16	True	j	j	0.0065739580895751	1	-35.0	-34.0	1.0	SE	50	(251, 251)	0.28	0.28	0.75
11	16	True	f	f	0.0315649160183966	1	-35.0	-40.0	-5.0	NW	50	(251, 251)	0.28	0.28	0.75
11	16	True	j	j	0.0546231251209974	1	-35.0	-34.0	1.0	NW	50	(251, 251)	0.28	0.28	0.75
11	16	True	j	j	0.4895352909807116	1	-35.0	-34.0	1.0	NW	50	(251, 251)	0.28	0.28	0.75
11	16	True	f	f	0.0771659580059349	1	-35.0	-40.0	-5.0	SE	50	(251, 251)	0.28	0.28	0.75
11	16	True	f	f	0.2327790409326553	1	-35.0	-36.0	-1.0	SE	50	(251, 251)	0.28	0.28	0.75
11	16	True	j	j	0.1432836251333356	1	-35.0	-34.0	1.0	SE	50	(251, 251)	0.28	0.28	0.75
11	16	True	f	j	0.0614867080003023	0	-35.0	-36.0	-1.0	SE	50	(251, 251)	0.28	0.28	0.75
11	16	True	j	j	0.2865664169657975	1	-35.0	-30.0	5.0	SE	50	(251, 251)	0.28	0.28	0.75
11	16	True	j	j	0.1065608339849859	1	-35.0	-30.0	5.0	NW	50	(251, 251)	0.28	0.28	0.75
11	16	True	j	j	0.2432597919832915	1	-35.0	-34.0	1.0	SE	50	(251, 251)	0.28	0.28	0.75
11	16	True	j	j	0.1585769169032573	1	-35.0	-34.0	1.0	SE	50	(251, 251)	0.28	0.28	0.75
11	16	True	f	f	0.1276662079617381	1	-35.0	-40.0	-5.0	NW	50	(251, 251)	0.28	0.28	0.75
11	16	True	f	j	0.0773601250257343	0	-35.0	-36.0	-1.0	NW	50	(251, 251)	0.28	0.28	0.75
11	16	True	f	j	0.1228727910201996	0	-35.0	-36.0	-1.0	NW	50	(251, 251)	0.28	0.28	0.75
11	16	True	j	j	0.0151732079684734	1	-35.0	-30.0	5.0	NW	50	(251, 251)	0.28	0.28	0.75
11	16	True	j	j	0.0171378750819712	1	-35.0	-30.0	5.0	NW	50	(251, 251)	0.28	0.28	0.75
11	16	True	f	f	0.110365540953353	1	-35.0	-40.0	-5.0	SE	50	(251, 251)	0.28	0.28	0.75
11	16	True	j	j	0.0078258749563246	1	-35.0	-30.0	5.0	SE	50	(251, 251)	0.28	0.28	0.75
11	16	True	j	j	0.0315523329190909	1	-35.0	-30.0	5.0	NW	50	(251, 251)	0.28	0.28	0.75
11	16	True	j	j	0.0731825421098619	1	-35.0	-34.0	1.0	NW	50	(251, 251)	0.28	0.28	0.75
11	16	True	j	j	0.1065426671411842	1	-35.0	-30.0	5.0	SE	50	(251, 251)	0.28	0.28	0.75
11	16	True	f	f	0.0712447499390691	1	-35.0	-36.0	-1.0	NW	50	(251, 251)	0.28	0.28	0.75
11	16	True	j	j	0.1782035001087933	1	-35.0	-34.0	1.0	NW	50	(251, 251)	0.28	0.28	0.75
11	16	True	f	f	0.0317960001993924	1	-35.0	-40.0	-5.0	SE	50	(251, 251)	0.28	0.28	0.75
11	16	True	f	f	0.1419875831343233	1	-35.0	-40.0	-5.0	SE	50	(251, 251)	0.28	0.28	0.75
11	16	True	f	f	0.4140806249342859	1	-35.0	-36.0	-1.0	SE	50	(251, 251)	0.28	0.28	0.75
11	16	True	j	j	0.4495907078962773	1	-35.0	-30.0	5.0	SE	50	(251, 251)	0.28	0.28	0.75
11	16	True	f	f	0.9196988749317824	1	-35.0	-40.0	-5.0	NW	50	(251, 251)	0.28	0.28	0.75
11	16	True	j	j	0.9133173751179128	1	-35.0	-34.0	1.0	NW	50	(251, 251)	0.28	0.28	0.75
11	16	True	f	f	0.4043257080484181	1	-35.0	-40.0	-5.0	NW	50	(251, 251)	0.28	0.28	0.75
11	16	True	j	j	0.2409833332058042	1	-35.0	-34.0	1.0	NW	50	(251, 251)	0.28	0.28	0.75
11	16	True	f	f	0.1170980420429259	1	-35.0	-40.0	-5.0	NW	50	(251, 251)	0.28	0.28	0.75
11	16	True	f	j	0.4732734158169478	0	-35.0	-36.0	-1.0	NW	50	(251, 251)	0.28	0.28	0.75
11	16	True	j	j	0.0104992499109357	1	-35.0	-34.0	1.0	NW	50	(251, 251)	0.28	0.28	0.75
11	16	True	j	j	0.4428918748162687	1	-35.0	-30.0	5.0	SE	50	(251, 251)	0.28	0.28	0.75
11	16	True	f	f	0.9145415420643984	1	-35.0	-40.0	-5.0	SE	50	(251, 251)	0.28	0.28	0.75
11	16	True	f	j	1.161953957984224	0	-35.0	-36.0	-1.0	NW	50	(251, 251)	0.28	0.28	0.75
11	16	True	j	j	0.190816167043522	1	-35.0	-34.0	1.0	NW	50	(251, 251)	0.28	0.28	0.75
11	16	True	j	j	0.8353129997849464	1	-35.0	-34.0	1.0	SE	50	(251, 251)	0.28	0.28	0.75
11	16	True	j	j	0.0303219158668071	1	-35.0	-30.0	5.0	NW	50	(251, 251)	0.28	0.28	0.75
11	16	True	j	j	0.2604934170376509	1	-35.0	-34.0	1.0	SE	50	(251, 251)	0.28	0.28	0.75
11	16	True	j	j	0.2465885418932885	1	-35.0	-34.0	1.0	SE	50	(251, 251)	0.28	0.28	0.75
11	16	True	f	f	1.0892167089041322	1	-35.0	-40.0	-5.0	SE	50	(251, 251)	0.28	0.28	0.75
11	16	True	j	j	0.1858627081383019	1	-35.0	-34.0	1.0	NW	50	(251, 251)	0.28	0.28	0.75
11	16	True	f	f	0.1697589161340147	1	-35.0	-40.0	-5.0	SE	50	(251, 251)	0.28	0.28	0.75
11	16	True	j	j	0.0364467501640319	1	-35.0	-34.0	1.0	NW	50	(251, 251)	0.28	0.28	0.75
11	16	True	f	j	0.0726463750470429	0	-35.0	-36.0	-1.0	NW	50	(251, 251)	0.28	0.28	0.75
11	16	True	j	j	0.1891772910021245	1	-35.0	-30.0	5.0	SE	50	(251, 251)	0.28	0.28	0.75
11	16	True	j	j	0.1631380829494446	1	-35.0	-34.0	1.0	NW	50	(251, 251)	0.28	0.28	0.75
11	16	True	f	f	0.1647901667747646	1	-35.0	-40.0	-5.0	SE	50	(251, 251)	0.28	0.28	0.75
11	16	True	j	j	0.1217577909119427	1	-35.0	-34.0	1.0	NW	50	(251, 251)	0.28	0.28	0.75
11	16	True	j	j	0.0443625831976532	1	-35.0	-30.0	5.0	SE	50	(251, 251)	0.28	0.28	0.75
11	16	True	j	j	0.2568444998469203	1	-35.0	-34.0	1.0	NW	50	(251, 251)	0.28	0.28	0.75
11	16	True	f	f	0.1016231249086558	1	-35.0	-40.0	-5.0	NW	50	(251, 251)	0.28	0.28	0.75
11	16	True	f	f	0.1118425840977579	1	-35.0	-40.0	-5.0	NW	50	(251, 251)	0.28	0.28	0.75
11	16	True	j	j	0.1740446251351386	1	-35.0	-34.0	1.0	SE	50	(251, 251)	0.28	0.28	0.75
11	16	True	f	f	0.0779819169547408	1	-35.0	-36.0	-1.0	SE	50	(251, 251)	0.28	0.28	0.75
11	16	True	j	j	0.3455257909372449	1	-35.0	-30.0	5.0	NW	50	(251, 251)	0.28	0.28	0.75
11	16	True	f	f	0.2341427498031407	1	-35.0	-40.0	-5.0	NW	50	(251, 251)	0.28	0.28	0.75
11	16	True	f	f	0.0633260421454906	1	-35.0	-36.0	-1.0	SE	50	(251, 251)	0.28	0.28	0.75
11	16	True	j	j	0.2823044171091169	1	-35.0	-34.0	1.0	NW	50	(251, 251)	0.28	0.28	0.75
11	16	True	f	j	0.0890192498918622	0	-35.0	-36.0	-1.0	NW	50	(251, 251)	0.28	0.28	0.75
11	16	True	f	f	0.1791005001869052	1	-35.0	-36.0	-1.0	SE	50	(251, 251)	0.28	0.28	0.75
11	16	True	j	j	0.0546271670609712	1	-35.0	-34.0	1.0	SE	50	(251, 251)	0.28	0.28	0.75
11	16	True	j	j	1.6360932500101626	1	-35.0	-34.0	1.0	SE	50	(251, 251)	0.28	0.28	0.75
11	16	True	j	j	0.290627249982208	1	-35.0	-34.0	1.0	NW	50	(251, 251)	0.28	0.28	0.75
11	16	True	j	j	0.1739817920606583	1	-35.0	-30.0	5.0	NW	50	(251, 251)	0.28	0.28	0.75
11	16	True	f	f	0.1035152501426637	1	-35.0	-40.0	-5.0	SE	50	(251, 251)	0.28	0.28	0.75
11	16	True	j	j	0.2819124590605497	1	-35.0	-30.0	5.0	NW	50	(251, 251)	0.28	0.28	0.75
11	16	True	f	j	0.0490911670494824	0	-35.0	-36.0	-1.0	NW	50	(251, 251)	0.28	0.28	0.75
11	16	True	f	f	0.2323159999214112	1	-35.0	-40.0	-5.0	NW	50	(251, 251)	0.28	0.28	0.75
11	16	True	f	f	0.0091224580537527	1	-35.0	-40.0	-5.0	SE	50	(251, 251)	0.28	0.28	0.75
11	16	True	f	f	0.0624040828552097	1	-35.0	-40.0	-5.0	NW	50	(251, 251)	0.28	0.28	0.75
11	16	True	f	f	0.7516972501762211	1	-35.0	-40.0	-5.0	SE	50	(251, 251)	0.28	0.28	0.75
11	16	True	f	j	0.1415672921575606	0	-35.0	-36.0	-1.0	SE	50	(251, 251)	0.28	0.28	0.75
11	16	True	j	j	0.0568430831190198	1	-35.0	-34.0	1.0	NW	50	(251, 251)	0.28	0.28	0.75
11	16	True	f	f	0.0210500829853117	1	-35.0	-40.0	-5.0	NW	50	(251, 251)	0.28	0.28	0.75
11	16	True	f	f	0.035047958837822	1	-35.0	-36.0	-1.0	SE	50	(251, 251)	0.28	0.28	0.75
11	16	True	j	j	0.0567760420963168	1	-35.0	-30.0	5.0	SE	50	(251, 251)	0.28	0.28	0.75
11	16	True	j	j	0.0352255841717124	1	-35.0	-30.0	5.0	NW	50	(251, 251)	0.28	0.28	0.75
11	16	True	f	f	0.1043041250668466	1	-35.0	-40.0	-5.0	SE	50	(251, 251)	0.28	0.28	0.75
11	16	True	j	j	0.0934794158674776	1	-35.0	-30.0	5.0	SE	50	(251, 251)	0.28	0.28	0.75
11	16	True	j	j	0.0458202911540865	1	-35.0	-34.0	1.0	NW	50	(251, 251)	0.28	0.28	0.75
11	16	True	j	j	0.0061480000149458	1	-35.0	-30.0	5.0	SE	50	(251, 251)	0.28	0.28	0.75
11	16	True	j	j	0.0140902081038802	1	-35.0	-30.0	5.0	NW	50	(251, 251)	0.28	0.28	0.75
11	16	True	j	j	0.0769245419651269	1	-35.0	-30.0	5.0	NW	50	(251, 251)	0.28	0.28	0.75
11	16	True	f	j	0.1025802500080317	0	-35.0	-36.0	-1.0	SE	50	(251, 251)	0.28	0.28	0.75
11	16	True	f	f	0.1759252080228179	1	-35.0	-40.0	-5.0	NW	50	(251, 251)	0.28	0.28	0.75
11	16	True	j	j	0.2423589590471238	1	-35.0	-34.0	1.0	SE	50	(251, 251)	0.28	0.28	0.75
11	16	True	f	j	0.0587620001751929	0	-35.0	-36.0	-1.0	SE	50	(251, 251)	0.28	0.28	0.75
11	16	True	j	j	0.067609041929245	1	-35.0	-30.0	5.0	SE	50	(251, 251)	0.28	0.28	0.75
11	16	True	f	f	0.1136816660873591	1	-35.0	-40.0	-5.0	SE	50	(251, 251)	0.28	0.28	0.75
11	16	True	j	j	0.1146640831138938	1	-35.0	-30.0	5.0	SE	50	(251, 251)	0.28	0.28	0.75
11	16	True	f	f	0.0114551670849323	1	-35.0	-40.0	-5.0	NW	50	(251, 251)	0.28	0.28	0.75
11	16	True	j	j	0.3674561670050025	1	-35.0	-30.0	5.0	NW	50	(251, 251)	0.28	0.28	0.75
11	16	True	f	f	0.0560309160500764	1	-35.0	-40.0	-5.0	NW	50	(251, 251)	0.28	0.28	0.75
11	16	True	f	f	0.0280349578242748	1	-35.0	-40.0	-5.0	SE	50	(251, 251)	0.28	0.28	0.75
11	16	True	j	j	0.1024590830784291	1	-35.0	-30.0	5.0	SE	50	(251, 251)	0.28	0.28	0.75
11	16	True	f	j	0.1555637919809669	0	-35.0	-36.0	-1.0	NW	50	(251, 251)	0.28	0.28	0.75
11	16	True	j	j	0.1015155420172959	1	-35.0	-34.0	1.0	SE	50	(251, 251)	0.28	0.28	0.75
11	16	True	j	j	0.0315015420783311	1	-35.0	-34.0	1.0	SE	50	(251, 251)	0.28	0.28	0.75
11	16	True	f	f	0.3289725000504404	1	-35.0	-36.0	-1.0	SE	50	(251, 251)	0.28	0.28	0.75
11	16	True	f	f	0.1404147080611437	1	-35.0	-40.0	-5.0	SE	50	(251, 251)	0.28	0.28	0.75
11	16	True	j	j	0.0670486250892281	1	-35.0	-34.0	1.0	SE	50	(251, 251)	0.28	0.28	0.75
11	16	True	f	j	0.0600220831111073	0	-35.0	-36.0	-1.0	NW	50	(251, 251)	0.28	0.28	0.75
11	16	True	j	j	0.2114522911142557	1	-35.0	-34.0	1.0	NW	50	(251, 251)	0.28	0.28	0.75
11	16	True	f	f	0.0406482079997658	1	-35.0	-40.0	-5.0	SE	50	(251, 251)	0.28	0.28	0.75
11	16	True	f	f	0.0595570420846343	1	-35.0	-40.0	-5.0	NW	50	(251, 251)	0.28	0.28	0.75
11	16	True	j	j	0.1135190001223236	1	-35.0	-30.0	5.0	SE	50	(251, 251)	0.28	0.28	0.75
11	16	True	f	f	0.1134340839926153	1	-35.0	-40.0	-5.0	SE	50	(251, 251)	0.28	0.28	0.75
11	16	True	j	j	0.1246587079949677	1	-35.0	-30.0	5.0	SE	50	(251, 251)	0.28	0.28	0.75
11	16	True	j	j	0.3857716671191156	1	-35.0	-30.0	5.0	NW	50	(251, 251)	0.28	0.28	0.75
11	16	True	f	f	0.1597294579260051	1	-35.0	-40.0	-5.0	NW	50	(251, 251)	0.28	0.28	0.75
11	16	True	f	j	0.0798237919807434	0	-35.0	-36.0	-1.0	NW	50	(251, 251)	0.28	0.28	0.75
11	16	True	j	j	0.215222124941647	1	-35.0	-34.0	1.0	SE	50	(251, 251)	0.28	0.28	0.75
11	16	True	j	j	0.0913198750931769	1	-35.0	-30.0	5.0	SE	50	(251, 251)	0.28	0.28	0.75
11	16	True	j	j	0.0401901670265942	1	-35.0	-30.0	5.0	NW	50	(251, 251)	0.28	0.28	0.75
11	16	True	j	j	0.1957188330125063	1	-35.0	-30.0	5.0	NW	50	(251, 251)	0.28	0.28	0.75
11	16	True	f	j	0.1251811659894883	0	-35.0	-36.0	-1.0	NW	50	(251, 251)	0.28	0.28	0.75
11	16	True	j	j	0.1884602499194443	1	-35.0	-34.0	1.0	SE	50	(251, 251)	0.28	0.28	0.75
11	16	True	f	f	0.1245456251781433	1	-35.0	-40.0	-5.0	NW	50	(251, 251)	0.28	0.28	0.75
11	16	True	f	j	0.1104713750537484	0	-35.0	-40.0	-5.0	NW	50	(251, 251)	0.28	0.28	0.75
11	16	True	f	j	0.4218330839648843	0	-35.0	-36.0	-1.0	SE	50	(251, 251)	0.28	0.28	0.75
11	16	True	f	j	0.3634787921328097	0	-35.0	-36.0	-1.0	SE	50	(251, 251)	0.28	0.28	0.75
11	16	True	f	f	0.0754115411546081	1	-35.0	-40.0	-5.0	SE	50	(251, 251)	0.28	0.28	0.75
11	16	True	f	f	0.0752987500745803	1	-35.0	-40.0	-5.0	NW	50	(251, 251)	0.28	0.28	0.75
11	16	True	j	j	0.0016296659596264	1	-35.0	-30.0	5.0	NW	50	(251, 251)	0.28	0.28	0.75
11	16	True	f	f	0.0914119589142501	1	-35.0	-40.0	-5.0	NW	50	(251, 251)	0.28	0.28	0.75
11	16	True	f	f	0.1398584581911564	1	-35.0	-40.0	-5.0	SE	50	(251, 251)	0.28	0.28	0.75
11	16	True	f	j	0.4001484580803662	0	-35.0	-36.0	-1.0	NW	50	(251, 251)	0.28	0.28	0.75
11	16	True	f	f	0.4029737911187112	1	-35.0	-36.0	-1.0	SE	50	(251, 251)	0.28	0.28	0.75
11	16	True	j	f	0.0929641250986605	0	-35.0	-34.0	1.0	SE	50	(251, 251)	0.28	0.28	0.75
11	16	True	j	j	0.1697155421134084	1	-35.0	-34.0	1.0	NW	50	(251, 251)	0.28	0.28	0.75
11	16	True	j	j	0.2628282089717686	1	-35.0	-34.0	1.0	NW	50	(251, 251)	0.28	0.28	0.75
11	16	True	j	j	0.0930399999488145	1	-35.0	-30.0	5.0	SE	50	(251, 251)	0.28	0.28	0.75
11	16	True	j	f	0.1207738751545548	0	-35.0	-34.0	1.0	NW	50	(251, 251)	0.28	0.28	0.75
11	16	True	f	f	0.0793576249852776	1	-35.0	-40.0	-5.0	SE	50	(251, 251)	0.28	0.28	0.75
11	16	True	j	j	0.2137092079501599	1	-35.0	-30.0	5.0	NW	50	(251, 251)	0.28	0.28	0.75
11	16	True	j	j	0.2777388750109821	1	-35.0	-30.0	5.0	SE	50	(251, 251)	0.28	0.28	0.75
11	16	True	f	f	0.093378541059792	1	-35.0	-40.0	-5.0	NW	50	(251, 251)	0.28	0.28	0.75
11	16	True	f	f	0.3875973329413682	1	-35.0	-40.0	-5.0	NW	50	(251, 251)	0.28	0.28	0.75
11	16	True	j	j	0.0893062918912619	1	-35.0	-34.0	1.0	NW	50	(251, 251)	0.28	0.28	0.75
11	16	True	f	f	1.6828718751203269	1	-35.0	-36.0	-1.0	SE	50	(251, 251)	0.28	0.28	0.75
11	16	True	j	j	0.085049333050847	1	-35.0	-34.0	1.0	SE	50	(251, 251)	0.28	0.28	0.75
11	16	True	j	j	0.0945621670689433	1	-35.0	-30.0	5.0	NW	50	(251, 251)	0.28	0.28	0.75
11	16	True	f	f	0.1515471250750124	1	-35.0	-36.0	-1.0	NW	50	(251, 251)	0.28	0.28	0.75
11	16	True	j	j	0.0243674169760197	1	-35.0	-30.0	5.0	NW	50	(251, 251)	0.28	0.28	0.75
11	16	True	j	j	0.0370080841239541	1	-35.0	-30.0	5.0	NW	50	(251, 251)	0.28	0.28	0.75
11	16	True	f	f	0.1330508328974247	1	-35.0	-36.0	-1.0	NW	50	(251, 251)	0.28	0.28	0.75
11	16	True	j	j	0.0825722501613199	1	-35.0	-30.0	5.0	SE	50	(251, 251)	0.28	0.28	0.75
11	16	True	j	j	0.1318662920966744	1	-35.0	-34.0	1.0	SE	50	(251, 251)	0.28	0.28	0.75
11	16	True	f	j	0.1365998340770602	0	-35.0	-36.0	-1.0	NW	50	(251, 251)	0.28	0.28	0.75
11	16	True	j	j	0.145174500066787	1	-35.0	-30.0	5.0	SE	50	(251, 251)	0.28	0.28	0.75
11	16	True	j	j	0.0203757500275969	1	-35.0	-34.0	1.0	SE	50	(251, 251)	0.28	0.28	0.75
11	16	True	j	j	0.0450850829947739	1	-35.0	-30.0	5.0	SE	50	(251, 251)	0.28	0.28	0.75
11	16	True	f	f	0.1781367501243949	1	-35.0	-40.0	-5.0	NW	50	(251, 251)	0.28	0.28	0.75
11	16	True	f	j	0.0222599999979138	0	-35.0	-36.0	-1.0	SE	50	(251, 251)	0.28	0.28	0.75
11	16	True	f	f	0.349101125029847	1	-35.0	-40.0	-5.0	SE	50	(251, 251)	0.28	0.28	0.75
11	16	True	f	j	0.5425649161916226	0	-35.0	-36.0	-1.0	SE	50	(251, 251)	0.28	0.28	0.75
11	16	True	f	f	0.1692117920611053	1	-35.0	-36.0	-1.0	SE	50	(251, 251)	0.28	0.28	0.75
11	16	True	f	f	0.1148265001829713	1	-35.0	-40.0	-5.0	SE	50	(251, 251)	0.28	0.28	0.75
11	16	True	j	j	0.0197548340074718	1	-35.0	-34.0	1.0	NW	50	(251, 251)	0.28	0.28	0.75
11	16	True	j	j	0.0423767920583486	1	-35.0	-34.0	1.0	SE	50	(251, 251)	0.28	0.28	0.75
11	16	True	j	j	0.0723461660090833	1	-35.0	-30.0	5.0	NW	50	(251, 251)	0.28	0.28	0.75
11	16	True	j	j	0.0362241670954972	1	-35.0	-30.0	5.0	NW	50	(251, 251)	0.28	0.28	0.75
11	16	True	f	f	0.1588239998091012	1	-35.0	-36.0	-1.0	NW	50	(251, 251)	0.28	0.28	0.75
11	16	True	f	f	0.1161230830475688	1	-35.0	-40.0	-5.0	SE	50	(251, 251)	0.28	0.28	0.75
11	16	True	f	f	0.1719668749719858	1	-35.0	-40.0	-5.0	NW	50	(251, 251)	0.28	0.28	0.75
11	16	True	j	j	0.3533605001866817	1	-35.0	-34.0	1.0	SE	50	(251, 251)	0.28	0.28	0.75
11	16	True	j	j	0.0102190000470727	1	-35.0	-30.0	5.0	NW	50	(251, 251)	0.28	0.28	0.75
11	16	True	j	j	0.0501853330060839	1	-35.0	-30.0	5.0	NW	50	(251, 251)	0.28	0.28	0.75
11	16	True	f	f	0.1447913330048322	1	-35.0	-40.0	-5.0	NW	50	(251, 251)	0.28	0.28	0.75
11	16	True	f	f	0.1335756659973412	1	-35.0	-40.0	-5.0	SE	50	(251, 251)	0.28	0.28	0.75
11	16	True	f	f	0.0181892078835517	1	-35.0	-40.0	-5.0	NW	50	(251, 251)	0.28	0.28	0.75
11	16	True	f	f	0.0241759580094367	1	-35.0	-40.0	-5.0	NW	50	(251, 251)	0.28	0.28	0.75
11	16	True	j	j	0.1349417499732226	1	-35.0	-34.0	1.0	SE	50	(251, 251)	0.28	0.28	0.75
11	16	True	j	j	0.0801826249808073	1	-35.0	-34.0	1.0	NW	50	(251, 251)	0.28	0.28	0.75
11	16	True	f	f	0.020438791019842	1	-35.0	-40.0	-5.0	SE	50	(251, 251)	0.28	0.28	0.75
11	16	True	f	j	0.2765662500169128	0	-35.0	-36.0	-1.0	NW	50	(251, 251)	0.28	0.28	0.75
11	16	True	j	j	0.0794230420142412	1	-35.0	-34.0	1.0	SE	50	(251, 251)	0.28	0.28	0.75
11	16	True	j	j	0.1154653329867869	1	-35.0	-34.0	1.0	SE	50	(251, 251)	0.28	0.28	0.75
11	16	True	f	j	0.0311809170525521	0	-35.0	-36.0	-1.0	SE	50	(251, 251)	0.28	0.28	0.75
11	16	True	f	f	0.1994738329667598	1	-35.0	-36.0	-1.0	SE	50	(251, 251)	0.28	0.28	0.75
11	16	True	f	f	0.0128684998489916	1	-35.0	-40.0	-5.0	NW	50	(251, 251)	0.28	0.28	0.75
11	16	True	f	j	0.3341206670738756	0	-35.0	-36.0	-1.0	NW	50	(251, 251)	0.28	0.28	0.75
11	16	True	j	j	0.0103022078983485	1	-35.0	-34.0	1.0	NW	50	(251, 251)	0.28	0.28	0.75
11	16	True	j	j	0.1326948751229792	1	-35.0	-34.0	1.0	NW	50	(251, 251)	0.28	0.28	0.75
11	16	True	j	j	0.0536926668137311	1	-35.0	-30.0	5.0	SE	50	(251, 251)	0.28	0.28	0.75
11	16	True	j	j	0.069692333927378	1	-35.0	-30.0	5.0	NW	50	(251, 251)	0.28	0.28	0.75
11	16	True	j	j	0.1044926668982952	1	-35.0	-34.0	1.0	SE	50	(251, 251)	0.28	0.28	0.75
11	16	True	j	j	0.0196485838387161	1	-35.0	-34.0	1.0	NW	50	(251, 251)	0.28	0.28	0.75
11	16	True	j	j	0.0432956251315772	1	-35.0	-34.0	1.0	SE	50	(251, 251)	0.28	0.28	0.75
11	16	True	f	j	0.0625169579870998	0	-35.0	-36.0	-1.0	SE	50	(251, 251)	0.28	0.28	0.75
11	16	True	f	j	0.4187247499357909	0	-35.0	-36.0	-1.0	NW	50	(251, 251)	0.28	0.28	0.75
11	16	True	f	j	0.130367583129555	0	-35.0	-36.0	-1.0	SE	50	(251, 251)	0.28	0.28	0.75
11	16	True	j	j	0.5940074590034783	1	-35.0	-30.0	5.0	NW	50	(251, 251)	0.28	0.28	0.75
11	16	True	f	f	0.1462048329412937	1	-35.0	-40.0	-5.0	SE	50	(251, 251)	0.28	0.28	0.75
11	16	True	j	j	0.3133237499278039	1	-35.0	-34.0	1.0	NW	50	(251, 251)	0.28	0.28	0.75
11	16	True	j	j	0.0213282501790672	1	-35.0	-30.0	5.0	SE	50	(251, 251)	0.28	0.28	0.75
11	16	True	j	j	0.2112488748971372	1	-35.0	-34.0	1.0	NW	50	(251, 251)	0.28	0.28	0.75
11	16	True	j	j	0.0972720419522374	1	-35.0	-34.0	1.0	SE	50	(251, 251)	0.28	0.28	0.75
11	16	True	f	j	0.1240301250945776	0	-35.0	-36.0	-1.0	NW	50	(251, 251)	0.28	0.28	0.75
11	16	True	f	f	0.5276550829876214	1	-35.0	-40.0	-5.0	SE	50	(251, 251)	0.28	0.28	0.75
11	16	True	j	j	0.1652736670803278	1	-35.0	-30.0	5.0	SE	50	(251, 251)	0.28	0.28	0.75
11	16	True	f	j	0.373079749988392	0	-35.0	-36.0	-1.0	NW	50	(251, 251)	0.28	0.28	0.75
11	16	True	f	f	0.3196854591369629	1	-35.0	-40.0	-5.0	NW	50	(251, 251)	0.28	0.28	0.75
11	16	True	j	j	0.0489437081851065	1	-35.0	-30.0	5.0	SE	50	(251, 251)	0.28	0.28	0.75
11	16	True	f	f	0.6492888750508428	1	-35.0	-36.0	-1.0	SE	50	(251, 251)	0.28	0.28	0.75
11	16	True	j	j	0.0493790828622877	1	-35.0	-30.0	5.0	NW	50	(251, 251)	0.28	0.28	0.75
11	16	True	j	j	0.0657156659290194	1	-35.0	-30.0	5.0	NW	50	(251, 251)	0.28	0.28	0.75
11	16	True	j	j	0.1639785410370677	1	-35.0	-30.0	5.0	NW	50	(251, 251)	0.28	0.28	0.75
11	16	True	f	f	0.314457583008334	1	-35.0	-40.0	-5.0	SE	50	(251, 251)	0.28	0.28	0.75
11	16	True	f	f	0.0810127079021185	1	-35.0	-36.0	-1.0	SE	50	(251, 251)	0.28	0.28	0.75
11	16	True	f	f	0.168698790948838	1	-35.0	-40.0	-5.0	NW	50	(251, 251)	0.28	0.28	0.75
11	16	True	f	f	0.1460106659214943	1	-35.0	-36.0	-1.0	SE	50	(251, 251)	0.28	0.28	0.75
11	16	True	j	f	0.0720061671454459	0	-35.0	-34.0	1.0	SE	50	(251, 251)	0.28	0.28	0.75
11	16	True	j	j	0.0661814999766647	1	-35.0	-30.0	5.0	SE	50	(251, 251)	0.28	0.28	0.75
11	16	True	j	j	0.1104070839937776	1	-35.0	-34.0	1.0	NW	50	(251, 251)	0.28	0.28	0.75
11	16	True	f	j	0.1307069170288741	0	-35.0	-36.0	-1.0	NW	50	(251, 251)	0.28	0.28	0.75
11	16	True	j	j	0.1836539998184889	1	-35.0	-30.0	5.0	SE	50	(251, 251)	0.28	0.28	0.75
11	16	True	f	j	0.5219238330610096	0	-35.0	-36.0	-1.0	NW	50	(251, 251)	0.28	0.28	0.75
11	16	True	j	f	1.0041809580288827	0	-35.0	-34.0	1.0	SE	50	(251, 251)	0.28	0.28	0.75
11	16	True	f	f	1.1782989581115544	1	-35.0	-36.0	-1.0	SE	50	(251, 251)	0.28	0.28	0.75
11	16	True	j	j	0.5051631671376526	1	-35.0	-34.0	1.0	NW	50	(251, 251)	0.28	0.28	0.75
11	16	True	f	j	0.3328416249714792	0	-35.0	-36.0	-1.0	SE	50	(251, 251)	0.28	0.28	0.75
11	16	True	f	f	0.7792815419379622	1	-35.0	-40.0	-5.0	NW	50	(251, 251)	0.28	0.28	0.75
11	16	True	f	f	0.2702716661151498	1	-35.0	-36.0	-1.0	NW	50	(251, 251)	0.28	0.28	0.75
11	16	True	f	j	1.117188666947186	0	-35.0	-40.0	-5.0	SE	50	(251, 251)	0.28	0.28	0.75
11	16	True	j	j	1.1932016250211746	1	-35.0	-30.0	5.0	NW	50	(251, 251)	0.28	0.28	0.75
11	16	True	j	j	0.158978332998231	1	-35.0	-30.0	5.0	SE	50	(251, 251)	0.28	0.28	0.75
11	16	True	f	j	0.3974539590999484	0	-35.0	-36.0	-1.0	SE	50	(251, 251)	0.28	0.28	0.75
11	16	True	j	j	0.2492034591268748	1	-35.0	-30.0	5.0	NW	50	(251, 251)	0.28	0.28	0.75
11	16	True	j	j	0.0446264999918639	1	-35.0	-34.0	1.0	NW	50	(251, 251)	0.28	0.28	0.75
11	16	True	j	j	0.3186688751447946	1	-35.0	-34.0	1.0	SE	50	(251, 251)	0.28	0.28	0.75
11	16	True	j	j	0.058789666974917	1	-35.0	-30.0	5.0	NW	50	(251, 251)	0.28	0.28	0.75
11	16	True	f	f	0.0863383328542113	1	-35.0	-40.0	-5.0	NW	50	(251, 251)	0.28	0.28	0.75
11	16	True	j	f	1.1404482091311363	0	-35.0	-34.0	1.0	SE	50	(251, 251)	0.28	0.28	0.75
11	16	True	f	f	0.037986374925822	1	-35.0	-40.0	-5.0	SE	50	(251, 251)	0.28	0.28	0.75
11	16	True	f	j	0.2506604578811675	0	-35.0	-36.0	-1.0	SE	50	(251, 251)	0.28	0.28	0.75
11	16	True	f	f	0.259653375018388	1	-35.0	-36.0	-1.0	SE	50	(251, 251)	0.28	0.28	0.75
11	16	True	j	j	0.5136983748525381	1	-35.0	-34.0	1.0	NW	50	(251, 251)	0.28	0.28	0.75
11	16	True	f	f	0.2109409589320421	1	-35.0	-40.0	-5.0	NW	50	(251, 251)	0.28	0.28	0.75
11	16	True	f	j	0.4799149169120937	0	-35.0	-36.0	-1.0	SE	50	(251, 251)	0.28	0.28	0.75
11	16	True	j	j	0.1122844999190419	1	-35.0	-34.0	1.0	SE	50	(251, 251)	0.28	0.28	0.75
11	16	True	f	j	0.0449848331045359	0	-35.0	-36.0	-1.0	SE	50	(251, 251)	0.28	0.28	0.75
11	16	True	f	f	0.0432645829860121	1	-35.0	-40.0	-5.0	SE	50	(251, 251)	0.28	0.28	0.75
11	16	True	f	f	0.2367066252045333	1	-35.0	-40.0	-5.0	SE	50	(251, 251)	0.28	0.28	0.75
11	16	True	f	j	0.2002814579755067	0	-35.0	-36.0	-1.0	NW	50	(251, 251)	0.28	0.28	0.75
11	16	True	j	j	0.0475317910313606	1	-35.0	-30.0	5.0	NW	50	(251, 251)	0.28	0.28	0.75
11	16	True	f	j	0.1224579159170389	0	-35.0	-36.0	-1.0	NW	50	(251, 251)	0.28	0.28	0.75
11	16	True	f	f	0.5728226669598371	1	-35.0	-40.0	-5.0	NW	50	(251, 251)	0.28	0.28	0.75
11	16	True	j	j	0.0400454588234424	1	-35.0	-30.0	5.0	SE	50	(251, 251)	0.28	0.28	0.75
11	16	True	f	j	0.7584114579949528	0	-35.0	-36.0	-1.0	SE	50	(251, 251)	0.28	0.28	0.75
11	16	True	j	j	0.3013510419987142	1	-35.0	-34.0	1.0	NW	50	(251, 251)	0.28	0.28	0.75
11	16	True	f	j	0.3372646670322865	0	-35.0	-36.0	-1.0	SE	50	(251, 251)	0.28	0.28	0.75
11	16	True	f	f	0.0806485419161617	1	-35.0	-40.0	-5.0	NW	50	(251, 251)	0.28	0.28	0.75
11	16	True	f	f	0.190720499958843	1	-35.0	-40.0	-5.0	SE	50	(251, 251)	0.28	0.28	0.75
11	16	True	f	j	0.1561339159961789	0	-35.0	-36.0	-1.0	NW	50	(251, 251)	0.28	0.28	0.75
11	16	True	f	f	0.1557044589426368	1	-35.0	-40.0	-5.0	NW	50	(251, 251)	0.28	0.28	0.75
11	16	True	f	f	0.0522798327729105	1	-35.0	-36.0	-1.0	SE	50	(251, 251)	0.28	0.28	0.75
11	16	True	f	j	0.0834124169778078	0	-35.0	-36.0	-1.0	SE	50	(251, 251)	0.28	0.28	0.75
11	16	True	j	j	0.5273194161709398	1	-35.0	-34.0	1.0	SE	50	(251, 251)	0.28	0.28	0.75
11	16	True	j	j	0.1125802500173449	1	-35.0	-34.0	1.0	NW	50	(251, 251)	0.28	0.28	0.75
11	16	True	j	j	0.3698860839940607	1	-35.0	-30.0	5.0	NW	50	(251, 251)	0.28	0.28	0.75
11	16	True	j	j	0.2401899590622633	1	-35.0	-30.0	5.0	NW	50	(251, 251)	0.28	0.28	0.75
11	16	True	j	j	0.0058972910046577	1	-35.0	-34.0	1.0	NW	50	(251, 251)	0.28	0.28	0.75
11	16	True	f	f	0.007167916977778	1	-35.0	-40.0	-5.0	SE	50	(251, 251)	0.28	0.28	0.75
11	16	True	f	j	0.0161207499913871	0	-35.0	-36.0	-1.0	SE	50	(251, 251)	0.28	0.28	0.75
11	16	True	f	f	0.0059049159754067	1	-35.0	-40.0	-5.0	SE	50	(251, 251)	0.28	0.28	0.75
11	16	True	f	j	0.4506765420082956	0	-35.0	-36.0	-1.0	SE	50	(251, 251)	0.28	0.28	0.75
11	16	True	f	f	0.2406159159727394	1	-35.0	-40.0	-5.0	NW	50	(251, 251)	0.28	0.28	0.75
11	16	True	j	j	0.146860625129193	1	-35.0	-34.0	1.0	NW	50	(251, 251)	0.28	0.28	0.75
11	16	True	j	j	0.4792752501089126	1	-35.0	-30.0	5.0	NW	50	(251, 251)	0.28	0.28	0.75
11	16	True	f	f	0.2322321659885347	1	-35.0	-40.0	-5.0	SE	50	(251, 251)	0.28	0.28	0.75
11	16	True	f	f	0.1906912080012262	1	-35.0	-40.0	-5.0	SE	50	(251, 251)	0.28	0.28	0.75
11	16	True	f	f	0.1550747500732541	1	-35.0	-40.0	-5.0	NW	50	(251, 251)	0.28	0.28	0.75
11	16	True	j	f	0.4580712090246379	0	-35.0	-34.0	1.0	NW	50	(251, 251)	0.28	0.28	0.75
11	16	True	j	j	0.4066317079123109	1	-35.0	-30.0	5.0	SE	50	(251, 251)	0.28	0.28	0.75
11	16	True	f	f	0.071855999995023	1	-35.0	-40.0	-5.0	SE	50	(251, 251)	0.28	0.28	0.75
11	16	True	j	j	0.1137801250442862	1	-35.0	-34.0	1.0	SE	50	(251, 251)	0.28	0.28	0.75
11	16	True	f	j	0.2095976250711828	0	-35.0	-36.0	-1.0	NW	50	(251, 251)	0.28	0.28	0.75
11	16	True	f	f	0.2796777090989053	1	-35.0	-40.0	-5.0	SE	50	(251, 251)	0.28	0.28	0.75
11	16	True	j	j	0.0848836661316454	1	-35.0	-30.0	5.0	NW	50	(251, 251)	0.28	0.28	0.75
11	16	True	f	f	0.3458547091577202	1	-35.0	-40.0	-5.0	NW	50	(251, 251)	0.28	0.28	0.75
11	16	True	f	f	0.5231072921305895	1	-35.0	-40.0	-5.0	NW	50	(251, 251)	0.28	0.28	0.75
11	16	True	j	j	0.8166701248846948	1	-35.0	-34.0	1.0	NW	50	(251, 251)	0.28	0.28	0.75
11	16	True	f	j	0.1100120418705046	0	-35.0	-36.0	-1.0	SE	50	(251, 251)	0.28	0.28	0.75
11	16	True	f	f	0.3075136251281947	1	-35.0	-36.0	-1.0	NW	50	(251, 251)	0.28	0.28	0.75
11	16	True	f	f	0.4554669591598212	1	-35.0	-36.0	-1.0	SE	50	(251, 251)	0.28	0.28	0.75
11	16	True	f	f	0.0315894999075681	1	-35.0	-40.0	-5.0	NW	50	(251, 251)	0.28	0.28	0.75
11	16	True	f	f	0.3371532089076936	1	-35.0	-36.0	-1.0	NW	50	(251, 251)	0.28	0.28	0.75
11	16	True	j	f	0.0749900841619819	0	-35.0	-34.0	1.0	SE	50	(251, 251)	0.28	0.28	0.75
11	16	True	f	f	0.4477580410894006	1	-35.0	-40.0	-5.0	NW	50	(251, 251)	0.28	0.28	0.75
11	16	True	f	f	0.1032613338902592	1	-35.0	-40.0	-5.0	SE	50	(251, 251)	0.28	0.28	0.75
11	16	True	j	j	0.0338729170616716	1	-35.0	-34.0	1.0	SE	50	(251, 251)	0.28	0.28	0.75
11	16	True	j	j	0.1186652909964323	1	-35.0	-30.0	5.0	SE	50	(251, 251)	0.28	0.28	0.75
11	16	True	f	j	0.414797332836315	0	-35.0	-36.0	-1.0	NW	50	(251, 251)	0.28	0.28	0.75
11	16	True	f	j	0.9366445001214744	0	-35.0	-36.0	-1.0	NW	50	(251, 251)	0.28	0.28	0.75
11	16	True	j	j	1.9115222080145031	1	-35.0	-30.0	5.0	NW	50	(251, 251)	0.28	0.28	0.75
11	16	True	j	j	0.4721312921028584	1	-35.0	-30.0	5.0	SE	50	(251, 251)	0.28	0.28	0.75
11	16	True	j	j	0.0211454168893396	1	-35.0	-30.0	5.0	NW	50	(251, 251)	0.28	0.28	0.75
11	16	True	f	f	0.1065603748429566	1	-35.0	-40.0	-5.0	SE	50	(251, 251)	0.28	0.28	0.75
11	16	True	j	j	0.0320816249586641	1	-35.0	-34.0	1.0	SE	50	(251, 251)	0.28	0.28	0.75
11	16	True	j	j	0.1445874169003218	1	-35.0	-30.0	5.0	NW	50	(251, 251)	0.28	0.28	0.75
11	16	True	j	j	0.0153382080607116	1	-35.0	-30.0	5.0	NW	50	(251, 251)	0.28	0.28	0.75
11	16	True	j	j	0.1961662089452147	1	-35.0	-34.0	1.0	SE	50	(251, 251)	0.28	0.28	0.75
11	16	True	j	j	0.1018467079848051	1	-35.0	-30.0	5.0	NW	50	(251, 251)	0.28	0.28	0.75
11	16	True	f	f	0.1312131250742823	1	-35.0	-36.0	-1.0	NW	50	(251, 251)	0.28	0.28	0.75
11	16	True	j	j	0.0253297081217169	1	-35.0	-30.0	5.0	SE	50	(251, 251)	0.28	0.28	0.75
