# Supplementary material for: The curriculum effect in visual learning: The role of readout dimensionality
Source: PLoS Comput Biol. 2026 Jul 24;22(7):e1014553. doi: 10.1371/journal.pcbi.1014553 (PMC13432104; doi:10.1371/journal.pcbi.1014553)
Supplement: S1 Data — (ZIP) [file pcbi.1014553.s009.zip › Data_Final_for_Repository/Shuffled_subjects/Additional_15/Subject011/20250513_Subject011_SHUFFLED_Day_2.csv]

Participant ID	Age	Train	Correct Response	Response	Response time (s)	Correct	Reference Angle (deg)	Orientation (deg)	Angle Separation (deg)	Corner	Viewing Distance (cm)	Stimulus Size (px)	Fixation Time	Probe Time	Cue Time
11	16	True	f	f	0.9504996250616388	1	-35.0	-40.0	-5.0	NW	50	(251, 251)	0.28	0.28	0.75
11	16	True	j	j	1.2343231670092791	1	-35.0	-30.0	5.0	SE	50	(251, 251)	0.28	0.28	0.75
11	16	True	f	f	0.2320675000082701	1	-35.0	-40.0	-5.0	SE	50	(251, 251)	0.28	0.28	0.75
11	16	True	j	j	0.1037200409919023	1	-35.0	-34.0	1.0	SE	50	(251, 251)	0.28	0.28	0.75
11	16	True	j	j	0.3706181660527363	1	-35.0	-30.0	5.0	SE	50	(251, 251)	0.28	0.28	0.75
11	16	True	j	j	0.4131000000052154	1	-35.0	-30.0	5.0	NW	50	(251, 251)	0.28	0.28	0.75
11	16	True	j	f	0.3565314590232447	0	-35.0	-34.0	1.0	NW	50	(251, 251)	0.28	0.28	0.75
11	16	True	j	j	0.0919277090579271	1	-35.0	-34.0	1.0	SE	50	(251, 251)	0.28	0.28	0.75
11	16	True	f	f	0.0948927499121055	1	-35.0	-36.0	-1.0	SE	50	(251, 251)	0.28	0.28	0.75
11	16	True	f	j	0.1302770000183954	0	-35.0	-36.0	-1.0	NW	50	(251, 251)	0.28	0.28	0.75
11	16	True	j	j	0.1065687910886481	1	-35.0	-30.0	5.0	SE	50	(251, 251)	0.28	0.28	0.75
11	16	True	f	f	0.086514415917918	1	-35.0	-36.0	-1.0	NW	50	(251, 251)	0.28	0.28	0.75
11	16	True	j	j	0.0898262920090928	1	-35.0	-30.0	5.0	SE	50	(251, 251)	0.28	0.28	0.75
11	16	True	f	f	1.181213291012682	1	-35.0	-40.0	-5.0	SE	50	(251, 251)	0.28	0.28	0.75
11	16	True	j	j	0.1343127499567344	1	-35.0	-34.0	1.0	NW	50	(251, 251)	0.28	0.28	0.75
11	16	True	j	f	0.3710960830794647	0	-35.0	-34.0	1.0	SE	50	(251, 251)	0.28	0.28	0.75
11	16	True	j	f	0.0656489999964833	0	-35.0	-34.0	1.0	SE	50	(251, 251)	0.28	0.28	0.75
11	16	True	f	f	0.101885125041008	1	-35.0	-36.0	-1.0	SE	50	(251, 251)	0.28	0.28	0.75
11	16	True	j	j	0.0181592090521007	1	-35.0	-34.0	1.0	NW	50	(251, 251)	0.28	0.28	0.75
11	16	True	f	f	0.3577006249688566	1	-35.0	-40.0	-5.0	NW	50	(251, 251)	0.28	0.28	0.75
11	16	True	j	j	0.1185763340909034	1	-35.0	-30.0	5.0	NW	50	(251, 251)	0.28	0.28	0.75
11	16	True	f	f	0.4000085410661995	1	-35.0	-36.0	-1.0	SE	50	(251, 251)	0.28	0.28	0.75
11	16	True	j	j	0.2463190420530736	1	-35.0	-30.0	5.0	NW	50	(251, 251)	0.28	0.28	0.75
11	16	True	f	f	0.2704735000152141	1	-35.0	-36.0	-1.0	SE	50	(251, 251)	0.28	0.28	0.75
11	16	True	j	j	0.3293354999041185	1	-35.0	-34.0	1.0	SE	50	(251, 251)	0.28	0.28	0.75
11	16	True	j	j	0.1382783750304952	1	-35.0	-34.0	1.0	NW	50	(251, 251)	0.28	0.28	0.75
11	16	True	j	j	0.452651708968915	1	-35.0	-30.0	5.0	NW	50	(251, 251)	0.28	0.28	0.75
11	16	True	f	f	0.3134857499971986	1	-35.0	-40.0	-5.0	NW	50	(251, 251)	0.28	0.28	0.75
11	16	True	f	j	0.2558147080708295	0	-35.0	-36.0	-1.0	NW	50	(251, 251)	0.28	0.28	0.75
11	16	True	j	f	0.3838352920720354	0	-35.0	-34.0	1.0	SE	50	(251, 251)	0.28	0.28	0.75
11	16	True	j	f	0.7735990000655875	0	-35.0	-34.0	1.0	SE	50	(251, 251)	0.28	0.28	0.75
11	16	True	j	j	0.393117249943316	1	-35.0	-34.0	1.0	SE	50	(251, 251)	0.28	0.28	0.75
11	16	True	j	j	0.2224295830819755	1	-35.0	-30.0	5.0	SE	50	(251, 251)	0.28	0.28	0.75
11	16	True	f	f	0.6629046249436215	1	-35.0	-36.0	-1.0	NW	50	(251, 251)	0.28	0.28	0.75
11	16	True	f	f	0.0078236670233309	1	-35.0	-40.0	-5.0	SE	50	(251, 251)	0.28	0.28	0.75
11	16	True	f	f	0.3072686250088736	1	-35.0	-36.0	-1.0	SE	50	(251, 251)	0.28	0.28	0.75
11	16	True	f	f	0.0101236250484362	1	-35.0	-40.0	-5.0	NW	50	(251, 251)	0.28	0.28	0.75
11	16	True	j	j	0.159000749932602	1	-35.0	-30.0	5.0	NW	50	(251, 251)	0.28	0.28	0.75
11	16	True	j	j	0.5640266670379788	1	-35.0	-34.0	1.0	SE	50	(251, 251)	0.28	0.28	0.75
11	16	True	f	f	1.072034165961668	1	-35.0	-36.0	-1.0	NW	50	(251, 251)	0.28	0.28	0.75
11	16	True	j	j	0.0821568749379366	1	-35.0	-30.0	5.0	NW	50	(251, 251)	0.28	0.28	0.75
11	16	True	f	f	0.5428641670150682	1	-35.0	-40.0	-5.0	SE	50	(251, 251)	0.28	0.28	0.75
11	16	True	f	f	0.4767412500223145	1	-35.0	-40.0	-5.0	NW	50	(251, 251)	0.28	0.28	0.75
11	16	True	f	f	0.2259085000259801	1	-35.0	-40.0	-5.0	NW	50	(251, 251)	0.28	0.28	0.75
11	16	True	j	j	0.3315766669111326	1	-35.0	-34.0	1.0	SE	50	(251, 251)	0.28	0.28	0.75
11	16	True	f	f	0.2306982909794896	1	-35.0	-36.0	-1.0	SE	50	(251, 251)	0.28	0.28	0.75
11	16	True	j	j	0.5284746249672025	1	-35.0	-34.0	1.0	SE	50	(251, 251)	0.28	0.28	0.75
11	16	True	j	j	0.2390228749718517	1	-35.0	-34.0	1.0	SE	50	(251, 251)	0.28	0.28	0.75
11	16	True	j	j	0.326505915960297	1	-35.0	-30.0	5.0	SE	50	(251, 251)	0.28	0.28	0.75
11	16	True	j	j	0.4592844999860972	1	-35.0	-34.0	1.0	NW	50	(251, 251)	0.28	0.28	0.75
11	16	True	f	j	0.3267913750605657	0	-35.0	-36.0	-1.0	SE	50	(251, 251)	0.28	0.28	0.75
11	16	True	f	f	0.0408899580361321	1	-35.0	-36.0	-1.0	SE	50	(251, 251)	0.28	0.28	0.75
11	16	True	j	j	0.3046793750254437	1	-35.0	-34.0	1.0	SE	50	(251, 251)	0.28	0.28	0.75
11	16	True	f	f	0.7675115000456572	1	-35.0	-36.0	-1.0	NW	50	(251, 251)	0.28	0.28	0.75
11	16	True	f	f	0.363742666086182	1	-35.0	-36.0	-1.0	SE	50	(251, 251)	0.28	0.28	0.75
11	16	True	f	f	0.3434929579962045	1	-35.0	-40.0	-5.0	SE	50	(251, 251)	0.28	0.28	0.75
11	16	True	j	j	0.3762183749349788	1	-35.0	-30.0	5.0	SE	50	(251, 251)	0.28	0.28	0.75
11	16	True	f	f	0.3129467919934541	1	-35.0	-36.0	-1.0	NW	50	(251, 251)	0.28	0.28	0.75
11	16	True	j	j	0.5334774160292	1	-35.0	-34.0	1.0	SE	50	(251, 251)	0.28	0.28	0.75
11	16	True	j	j	0.3177005420438945	1	-35.0	-30.0	5.0	SE	50	(251, 251)	0.28	0.28	0.75
11	16	True	f	f	0.2437320830067619	1	-35.0	-40.0	-5.0	NW	50	(251, 251)	0.28	0.28	0.75
11	16	True	j	j	0.2878703749738633	1	-35.0	-34.0	1.0	NW	50	(251, 251)	0.28	0.28	0.75
11	16	True	f	f	0.3803121249657124	1	-35.0	-36.0	-1.0	NW	50	(251, 251)	0.28	0.28	0.75
11	16	True	j	j	0.0587118749972432	1	-35.0	-30.0	5.0	NW	50	(251, 251)	0.28	0.28	0.75
11	16	True	j	j	0.0983371660113334	1	-35.0	-30.0	5.0	NW	50	(251, 251)	0.28	0.28	0.75
11	16	True	j	j	0.0463075831066817	1	-35.0	-30.0	5.0	SE	50	(251, 251)	0.28	0.28	0.75
11	16	True	j	f	0.0795761250192299	0	-35.0	-34.0	1.0	SE	50	(251, 251)	0.28	0.28	0.75
11	16	True	f	f	0.3883416670141741	1	-35.0	-36.0	-1.0	NW	50	(251, 251)	0.28	0.28	0.75
11	16	True	f	f	0.2929679160006344	1	-35.0	-40.0	-5.0	NW	50	(251, 251)	0.28	0.28	0.75
11	16	True	j	j	0.1682962910272181	1	-35.0	-30.0	5.0	SE	50	(251, 251)	0.28	0.28	0.75
11	16	True	j	f	0.7997982079396024	0	-35.0	-34.0	1.0	SE	50	(251, 251)	0.28	0.28	0.75
11	16	True	f	j	0.2112335830461233	0	-35.0	-36.0	-1.0	SE	50	(251, 251)	0.28	0.28	0.75
11	16	True	j	j	0.3694240829208866	1	-35.0	-34.0	1.0	NW	50	(251, 251)	0.28	0.28	0.75
11	16	True	j	f	0.0908909579738974	0	-35.0	-34.0	1.0	SE	50	(251, 251)	0.28	0.28	0.75
11	16	True	j	j	0.2952091670595109	1	-35.0	-30.0	5.0	NW	50	(251, 251)	0.28	0.28	0.75
11	16	True	j	j	0.0237920409999787	1	-35.0	-30.0	5.0	SE	50	(251, 251)	0.28	0.28	0.75
11	16	True	f	f	0.4477322079474106	1	-35.0	-36.0	-1.0	SE	50	(251, 251)	0.28	0.28	0.75
11	16	True	j	f	1.0699669580208138	0	-35.0	-34.0	1.0	SE	50	(251, 251)	0.28	0.28	0.75
11	16	True	f	f	0.3345129590015858	1	-35.0	-36.0	-1.0	NW	50	(251, 251)	0.28	0.28	0.75
11	16	True	f	f	0.721150083001703	1	-35.0	-36.0	-1.0	SE	50	(251, 251)	0.28	0.28	0.75
11	16	True	j	f	0.0640667079715058	0	-35.0	-34.0	1.0	NW	50	(251, 251)	0.28	0.28	0.75
11	16	True	j	j	0.0625279579544439	1	-35.0	-34.0	1.0	NW	50	(251, 251)	0.28	0.28	0.75
11	16	True	f	f	0.0609793328912928	1	-35.0	-40.0	-5.0	NW	50	(251, 251)	0.28	0.28	0.75
11	16	True	j	j	0.0343808750621974	1	-35.0	-34.0	1.0	SE	50	(251, 251)	0.28	0.28	0.75
11	16	True	f	f	0.1737067920621484	1	-35.0	-36.0	-1.0	SE	50	(251, 251)	0.28	0.28	0.75
11	16	True	f	f	0.385407124995254	1	-35.0	-40.0	-5.0	SE	50	(251, 251)	0.28	0.28	0.75
11	16	True	j	f	0.3254187919665128	0	-35.0	-34.0	1.0	NW	50	(251, 251)	0.28	0.28	0.75
11	16	True	f	f	0.271412541042082	1	-35.0	-40.0	-5.0	NW	50	(251, 251)	0.28	0.28	0.75
11	16	True	f	f	0.1166281250771135	1	-35.0	-40.0	-5.0	SE	50	(251, 251)	0.28	0.28	0.75
11	16	True	j	j	0.16438020800706	1	-35.0	-30.0	5.0	NW	50	(251, 251)	0.28	0.28	0.75
11	16	True	j	j	0.3038388750283047	1	-35.0	-30.0	5.0	SE	50	(251, 251)	0.28	0.28	0.75
11	16	True	j	j	0.1980455000884831	1	-35.0	-34.0	1.0	NW	50	(251, 251)	0.28	0.28	0.75
11	16	True	f	f	0.1268136670114472	1	-35.0	-40.0	-5.0	NW	50	(251, 251)	0.28	0.28	0.75
11	16	True	j	j	0.1305293749319389	1	-35.0	-30.0	5.0	NW	50	(251, 251)	0.28	0.28	0.75
11	16	True	j	j	0.4836063330294564	1	-35.0	-30.0	5.0	NW	50	(251, 251)	0.28	0.28	0.75
11	16	True	f	f	0.7501226660097018	1	-35.0	-36.0	-1.0	NW	50	(251, 251)	0.28	0.28	0.75
11	16	True	f	f	0.1066670420113951	1	-35.0	-36.0	-1.0	SE	50	(251, 251)	0.28	0.28	0.75
11	16	True	j	j	0.0553404579404741	1	-35.0	-30.0	5.0	NW	50	(251, 251)	0.28	0.28	0.75
11	16	True	f	f	0.1756287920288741	1	-35.0	-40.0	-5.0	NW	50	(251, 251)	0.28	0.28	0.75
11	16	True	f	j	0.1292940001003444	0	-35.0	-36.0	-1.0	SE	50	(251, 251)	0.28	0.28	0.75
11	16	True	j	j	0.3882343330187723	1	-35.0	-30.0	5.0	SE	50	(251, 251)	0.28	0.28	0.75
11	16	True	f	f	0.1175369159318506	1	-35.0	-36.0	-1.0	SE	50	(251, 251)	0.28	0.28	0.75
11	16	True	j	j	0.1214675829978659	1	-35.0	-30.0	5.0	SE	50	(251, 251)	0.28	0.28	0.75
11	16	True	j	j	0.40980850008782	1	-35.0	-34.0	1.0	NW	50	(251, 251)	0.28	0.28	0.75
11	16	True	f	f	0.1326932089868933	1	-35.0	-36.0	-1.0	SE	50	(251, 251)	0.28	0.28	0.75
11	16	True	j	j	0.1059255419531837	1	-35.0	-34.0	1.0	SE	50	(251, 251)	0.28	0.28	0.75
11	16	True	f	f	0.0286606249865144	1	-35.0	-36.0	-1.0	NW	50	(251, 251)	0.28	0.28	0.75
11	16	True	f	f	0.4531381250126287	1	-35.0	-40.0	-5.0	SE	50	(251, 251)	0.28	0.28	0.75
11	16	True	f	f	0.0222825829405337	1	-35.0	-36.0	-1.0	SE	50	(251, 251)	0.28	0.28	0.75
11	16	True	j	j	0.1151975409593433	1	-35.0	-30.0	5.0	NW	50	(251, 251)	0.28	0.28	0.75
11	16	True	j	j	0.0846101250499486	1	-35.0	-34.0	1.0	NW	50	(251, 251)	0.28	0.28	0.75
11	16	True	f	j	0.3249082500115037	0	-35.0	-36.0	-1.0	NW	50	(251, 251)	0.28	0.28	0.75
11	16	True	j	j	0.1808672500774264	1	-35.0	-30.0	5.0	NW	50	(251, 251)	0.28	0.28	0.75
11	16	True	j	j	0.0814100829884409	1	-35.0	-30.0	5.0	NW	50	(251, 251)	0.28	0.28	0.75
11	16	True	f	f	0.2565690000774339	1	-35.0	-40.0	-5.0	NW	50	(251, 251)	0.28	0.28	0.75
11	16	True	f	f	0.0808318750932812	1	-35.0	-40.0	-5.0	SE	50	(251, 251)	0.28	0.28	0.75
11	16	True	j	j	0.4009272089460864	1	-35.0	-30.0	5.0	SE	50	(251, 251)	0.28	0.28	0.75
11	16	True	f	f	0.323640999966301	1	-35.0	-40.0	-5.0	NW	50	(251, 251)	0.28	0.28	0.75
11	16	True	j	j	0.1541329589672386	1	-35.0	-34.0	1.0	NW	50	(251, 251)	0.28	0.28	0.75
11	16	True	j	j	0.1797815000172704	1	-35.0	-30.0	5.0	SE	50	(251, 251)	0.28	0.28	0.75
11	16	True	f	j	0.1056094999657943	0	-35.0	-36.0	-1.0	NW	50	(251, 251)	0.28	0.28	0.75
11	16	True	f	f	0.2146192080108449	1	-35.0	-36.0	-1.0	SE	50	(251, 251)	0.28	0.28	0.75
11	16	True	f	j	0.9333101250231266	0	-35.0	-36.0	-1.0	SE	50	(251, 251)	0.28	0.28	0.75
11	16	True	f	f	0.0661468749167397	1	-35.0	-40.0	-5.0	NW	50	(251, 251)	0.28	0.28	0.75
11	16	True	j	j	0.4344101670430973	1	-35.0	-34.0	1.0	SE	50	(251, 251)	0.28	0.28	0.75
11	16	True	j	j	0.3504833750193938	1	-35.0	-34.0	1.0	SE	50	(251, 251)	0.28	0.28	0.75
11	16	True	j	j	0.0650845830095931	1	-35.0	-34.0	1.0	SE	50	(251, 251)	0.28	0.28	0.75
11	16	True	j	j	0.0331550829578191	1	-35.0	-30.0	5.0	NW	50	(251, 251)	0.28	0.28	0.75
11	16	True	j	j	0.3490882500773296	1	-35.0	-30.0	5.0	SE	50	(251, 251)	0.28	0.28	0.75
11	16	True	j	j	0.2173079999629408	1	-35.0	-30.0	5.0	NW	50	(251, 251)	0.28	0.28	0.75
11	16	True	f	f	0.1289649999234825	1	-35.0	-40.0	-5.0	NW	50	(251, 251)	0.28	0.28	0.75
11	16	True	j	j	0.077116584056057	1	-35.0	-30.0	5.0	NW	50	(251, 251)	0.28	0.28	0.75
11	16	True	f	f	0.6114839579677209	1	-35.0	-40.0	-5.0	NW	50	(251, 251)	0.28	0.28	0.75
11	16	True	f	j	0.2710495420033112	0	-35.0	-36.0	-1.0	SE	50	(251, 251)	0.28	0.28	0.75
11	16	True	j	f	0.0472102920757606	0	-35.0	-34.0	1.0	SE	50	(251, 251)	0.28	0.28	0.75
11	16	True	f	f	0.0048437090590596	1	-35.0	-40.0	-5.0	SE	50	(251, 251)	0.28	0.28	0.75
11	16	True	j	j	0.2787451669573784	1	-35.0	-34.0	1.0	SE	50	(251, 251)	0.28	0.28	0.75
11	16	True	f	f	0.0907606669934466	1	-35.0	-36.0	-1.0	SE	50	(251, 251)	0.28	0.28	0.75
11	16	True	f	f	0.1615168339340016	1	-35.0	-40.0	-5.0	NW	50	(251, 251)	0.28	0.28	0.75
11	16	True	j	j	0.0332949999719858	1	-35.0	-34.0	1.0	SE	50	(251, 251)	0.28	0.28	0.75
11	16	True	f	f	0.0042153330286964	1	-35.0	-40.0	-5.0	SE	50	(251, 251)	0.28	0.28	0.75
11	16	True	j	f	0.3775703340070322	0	-35.0	-34.0	1.0	SE	50	(251, 251)	0.28	0.28	0.75
11	16	True	f	f	0.0415162919089198	1	-35.0	-40.0	-5.0	NW	50	(251, 251)	0.28	0.28	0.75
11	16	True	f	j	0.0148244170704856	0	-35.0	-36.0	-1.0	NW	50	(251, 251)	0.28	0.28	0.75
11	16	True	j	f	0.3179802920203656	0	-35.0	-34.0	1.0	NW	50	(251, 251)	0.28	0.28	0.75
11	16	True	j	j	0.3406772080343216	1	-35.0	-30.0	5.0	NW	50	(251, 251)	0.28	0.28	0.75
11	16	True	j	j	0.3344380420166999	1	-35.0	-30.0	5.0	NW	50	(251, 251)	0.28	0.28	0.75
11	16	True	f	f	0.2464608750306069	1	-35.0	-40.0	-5.0	SE	50	(251, 251)	0.28	0.28	0.75
11	16	True	j	j	0.0890230410732328	1	-35.0	-34.0	1.0	NW	50	(251, 251)	0.28	0.28	0.75
11	16	True	f	f	0.3163394159637391	1	-35.0	-36.0	-1.0	NW	50	(251, 251)	0.28	0.28	0.75
11	16	True	j	j	0.1068834159523248	1	-35.0	-30.0	5.0	NW	50	(251, 251)	0.28	0.28	0.75
11	16	True	f	f	0.0983777079964056	1	-35.0	-36.0	-1.0	NW	50	(251, 251)	0.28	0.28	0.75
11	16	True	f	j	0.0202749170130118	0	-35.0	-36.0	-1.0	NW	50	(251, 251)	0.28	0.28	0.75
11	16	True	j	j	0.2035159999504685	1	-35.0	-30.0	5.0	SE	50	(251, 251)	0.28	0.28	0.75
11	16	True	j	j	0.683896915987134	1	-35.0	-30.0	5.0	NW	50	(251, 251)	0.28	0.28	0.75
11	16	True	j	f	0.3623281250474974	0	-35.0	-34.0	1.0	SE	50	(251, 251)	0.28	0.28	0.75
11	16	True	f	f	0.0593849170254543	1	-35.0	-40.0	-5.0	NW	50	(251, 251)	0.28	0.28	0.75
11	16	True	f	f	0.3064635419286787	1	-35.0	-36.0	-1.0	SE	50	(251, 251)	0.28	0.28	0.75
11	16	True	f	j	0.1093924170127138	0	-35.0	-36.0	-1.0	SE	50	(251, 251)	0.28	0.28	0.75
11	16	True	f	j	0.1553654579911381	0	-35.0	-36.0	-1.0	NW	50	(251, 251)	0.28	0.28	0.75
11	16	True	j	j	0.1614883750444278	1	-35.0	-30.0	5.0	NW	50	(251, 251)	0.28	0.28	0.75
11	16	True	f	j	0.0768582910532131	0	-35.0	-36.0	-1.0	NW	50	(251, 251)	0.28	0.28	0.75
11	16	True	f	f	0.1041768750874325	1	-35.0	-36.0	-1.0	SE	50	(251, 251)	0.28	0.28	0.75
11	16	True	f	f	0.1225740829249844	1	-35.0	-40.0	-5.0	SE	50	(251, 251)	0.28	0.28	0.75
11	16	True	f	f	0.0731579590355977	1	-35.0	-40.0	-5.0	SE	50	(251, 251)	0.28	0.28	0.75
11	16	True	j	j	0.155904124956578	1	-35.0	-34.0	1.0	SE	50	(251, 251)	0.28	0.28	0.75
11	16	True	f	j	0.0998485409654676	0	-35.0	-36.0	-1.0	NW	50	(251, 251)	0.28	0.28	0.75
11	16	True	j	j	0.0760730839101597	1	-35.0	-34.0	1.0	SE	50	(251, 251)	0.28	0.28	0.75
11	16	True	f	f	0.5614740829914808	1	-35.0	-40.0	-5.0	SE	50	(251, 251)	0.28	0.28	0.75
11	16	True	j	j	0.1633493748959154	1	-35.0	-34.0	1.0	SE	50	(251, 251)	0.28	0.28	0.75
11	16	True	j	j	0.5893500419333577	1	-35.0	-34.0	1.0	NW	50	(251, 251)	0.28	0.28	0.75
11	16	True	j	j	0.3113291249610483	1	-35.0	-34.0	1.0	NW	50	(251, 251)	0.28	0.28	0.75
11	16	True	j	j	0.1327936670277267	1	-35.0	-30.0	5.0	NW	50	(251, 251)	0.28	0.28	0.75
11	16	True	f	f	0.3809628749731928	1	-35.0	-36.0	-1.0	SE	50	(251, 251)	0.28	0.28	0.75
11	16	True	j	j	0.1406733749900013	1	-35.0	-30.0	5.0	NW	50	(251, 251)	0.28	0.28	0.75
11	16	True	j	j	0.1373129580169916	1	-35.0	-30.0	5.0	NW	50	(251, 251)	0.28	0.28	0.75
11	16	True	j	j	0.4023409580113366	1	-35.0	-34.0	1.0	NW	50	(251, 251)	0.28	0.28	0.75
11	16	True	f	f	0.3490218750666827	1	-35.0	-40.0	-5.0	SE	50	(251, 251)	0.28	0.28	0.75
11	16	True	f	f	0.112098708981648	1	-35.0	-40.0	-5.0	SE	50	(251, 251)	0.28	0.28	0.75
11	16	True	f	f	0.1562370000174269	1	-35.0	-40.0	-5.0	NW	50	(251, 251)	0.28	0.28	0.75
11	16	True	f	j	0.3895627089077607	0	-35.0	-36.0	-1.0	SE	50	(251, 251)	0.28	0.28	0.75
11	16	True	f	j	0.2535603750729933	0	-35.0	-36.0	-1.0	NW	50	(251, 251)	0.28	0.28	0.75
11	16	True	j	j	0.442239666939713	1	-35.0	-30.0	5.0	NW	50	(251, 251)	0.28	0.28	0.75
11	16	True	j	j	0.4434359590522945	1	-35.0	-34.0	1.0	SE	50	(251, 251)	0.28	0.28	0.75
11	16	True	f	f	0.1145844579441472	1	-35.0	-40.0	-5.0	NW	50	(251, 251)	0.28	0.28	0.75
11	16	True	j	f	1.1720866250107065	0	-35.0	-34.0	1.0	NW	50	(251, 251)	0.28	0.28	0.75
11	16	True	f	f	0.1256748751038685	1	-35.0	-36.0	-1.0	SE	50	(251, 251)	0.28	0.28	0.75
11	16	True	j	j	0.2020717499544844	1	-35.0	-30.0	5.0	SE	50	(251, 251)	0.28	0.28	0.75
11	16	True	f	f	0.1401055420283228	1	-35.0	-40.0	-5.0	SE	50	(251, 251)	0.28	0.28	0.75
11	16	True	f	j	0.0271982089616358	0	-35.0	-36.0	-1.0	NW	50	(251, 251)	0.28	0.28	0.75
11	16	True	j	j	0.4129988340428099	1	-35.0	-34.0	1.0	SE	50	(251, 251)	0.28	0.28	0.75
11	16	True	f	f	0.5116856249514967	1	-35.0	-40.0	-5.0	NW	50	(251, 251)	0.28	0.28	0.75
11	16	True	f	f	0.0986216670135036	1	-35.0	-40.0	-5.0	SE	50	(251, 251)	0.28	0.28	0.75
11	16	True	j	f	0.1124252909794449	0	-35.0	-34.0	1.0	SE	50	(251, 251)	0.28	0.28	0.75
11	16	True	f	f	0.2417004579911008	1	-35.0	-40.0	-5.0	NW	50	(251, 251)	0.28	0.28	0.75
11	16	True	j	j	0.0649955420522019	1	-35.0	-30.0	5.0	SE	50	(251, 251)	0.28	0.28	0.75
11	16	True	j	j	0.4698788339737803	1	-35.0	-30.0	5.0	SE	50	(251, 251)	0.28	0.28	0.75
11	16	True	j	f	0.503584707970731	0	-35.0	-34.0	1.0	SE	50	(251, 251)	0.28	0.28	0.75
11	16	True	j	j	0.4579447499709204	1	-35.0	-30.0	5.0	SE	50	(251, 251)	0.28	0.28	0.75
11	16	True	j	j	0.397045582998544	1	-35.0	-30.0	5.0	SE	50	(251, 251)	0.28	0.28	0.75
11	16	True	f	f	0.1529567079851403	1	-35.0	-36.0	-1.0	NW	50	(251, 251)	0.28	0.28	0.75
11	16	True	f	f	0.0502619590843096	1	-35.0	-40.0	-5.0	NW	50	(251, 251)	0.28	0.28	0.75
11	16	True	j	f	0.0260556250577792	0	-35.0	-34.0	1.0	NW	50	(251, 251)	0.28	0.28	0.75
11	16	True	j	j	0.1058677079854533	1	-35.0	-34.0	1.0	NW	50	(251, 251)	0.28	0.28	0.75
11	16	True	j	j	0.0371649579610675	1	-35.0	-34.0	1.0	SE	50	(251, 251)	0.28	0.28	0.75
11	16	True	f	f	0.0785949999699369	1	-35.0	-36.0	-1.0	NW	50	(251, 251)	0.28	0.28	0.75
11	16	True	f	j	0.0165790420724079	0	-35.0	-36.0	-1.0	NW	50	(251, 251)	0.28	0.28	0.75
11	16	True	j	j	0.1638347079278901	1	-35.0	-30.0	5.0	SE	50	(251, 251)	0.28	0.28	0.75
11	16	True	j	j	0.4557072919560596	1	-35.0	-30.0	5.0	SE	50	(251, 251)	0.28	0.28	0.75
11	16	True	f	f	0.0741726669948548	1	-35.0	-40.0	-5.0	SE	50	(251, 251)	0.28	0.28	0.75
11	16	True	f	j	0.3099374999292195	0	-35.0	-36.0	-1.0	SE	50	(251, 251)	0.28	0.28	0.75
11	16	True	j	j	0.4676579170627519	1	-35.0	-34.0	1.0	NW	50	(251, 251)	0.28	0.28	0.75
11	16	True	f	f	0.8781469580717385	1	-35.0	-40.0	-5.0	SE	50	(251, 251)	0.28	0.28	0.75
11	16	True	j	j	0.1301871659234166	1	-35.0	-34.0	1.0	SE	50	(251, 251)	0.28	0.28	0.75
11	16	True	f	f	0.5501857500057667	1	-35.0	-40.0	-5.0	SE	50	(251, 251)	0.28	0.28	0.75
11	16	True	f	f	0.5233224999392405	1	-35.0	-36.0	-1.0	NW	50	(251, 251)	0.28	0.28	0.75
11	16	True	f	f	0.851263958029449	1	-35.0	-40.0	-5.0	SE	50	(251, 251)	0.28	0.28	0.75
11	16	True	j	j	0.465978541993536	1	-35.0	-34.0	1.0	SE	50	(251, 251)	0.28	0.28	0.75
11	16	True	f	f	0.6764094170648605	1	-35.0	-36.0	-1.0	SE	50	(251, 251)	0.28	0.28	0.75
11	16	True	f	f	0.2942482500802725	1	-35.0	-36.0	-1.0	NW	50	(251, 251)	0.28	0.28	0.75
11	16	True	f	j	0.3060579169541597	0	-35.0	-36.0	-1.0	SE	50	(251, 251)	0.28	0.28	0.75
11	16	True	j	j	0.0794875420397147	1	-35.0	-34.0	1.0	NW	50	(251, 251)	0.28	0.28	0.75
11	16	True	j	j	0.0610999159980565	1	-35.0	-34.0	1.0	SE	50	(251, 251)	0.28	0.28	0.75
11	16	True	j	j	0.0546204999554902	1	-35.0	-30.0	5.0	SE	50	(251, 251)	0.28	0.28	0.75
11	16	True	j	j	0.1442082920111715	1	-35.0	-30.0	5.0	SE	50	(251, 251)	0.28	0.28	0.75
11	16	True	j	f	0.153261375031434	0	-35.0	-34.0	1.0	SE	50	(251, 251)	0.28	0.28	0.75
11	16	True	j	j	0.3596016659867018	1	-35.0	-34.0	1.0	NW	50	(251, 251)	0.28	0.28	0.75
11	16	True	f	f	0.4990024159196764	1	-35.0	-36.0	-1.0	NW	50	(251, 251)	0.28	0.28	0.75
11	16	True	f	f	0.301343375002034	1	-35.0	-36.0	-1.0	SE	50	(251, 251)	0.28	0.28	0.75
11	16	True	f	f	0.0678448750404641	1	-35.0	-36.0	-1.0	SE	50	(251, 251)	0.28	0.28	0.75
11	16	True	j	j	0.3262384170666337	1	-35.0	-30.0	5.0	NW	50	(251, 251)	0.28	0.28	0.75
11	16	True	j	j	0.0896507080178707	1	-35.0	-34.0	1.0	NW	50	(251, 251)	0.28	0.28	0.75
11	16	True	j	j	0.3526655419263989	1	-35.0	-30.0	5.0	NW	50	(251, 251)	0.28	0.28	0.75
11	16	True	f	f	0.0663778749294579	1	-35.0	-40.0	-5.0	SE	50	(251, 251)	0.28	0.28	0.75
11	16	True	j	j	0.7704149159835652	1	-35.0	-30.0	5.0	SE	50	(251, 251)	0.28	0.28	0.75
11	16	True	f	f	0.0461522910045459	1	-35.0	-36.0	-1.0	SE	50	(251, 251)	0.28	0.28	0.75
11	16	True	j	j	0.5256104581058025	1	-35.0	-34.0	1.0	NW	50	(251, 251)	0.28	0.28	0.75
11	16	True	f	f	0.572080250014551	1	-35.0	-40.0	-5.0	SE	50	(251, 251)	0.28	0.28	0.75
11	16	True	j	f	0.38233512500301	0	-35.0	-34.0	1.0	SE	50	(251, 251)	0.28	0.28	0.75
11	16	True	j	j	0.2063951250165701	1	-35.0	-34.0	1.0	SE	50	(251, 251)	0.28	0.28	0.75
11	16	True	f	f	0.3242421250324696	1	-35.0	-36.0	-1.0	NW	50	(251, 251)	0.28	0.28	0.75
11	16	True	j	j	0.0345132910879328	1	-35.0	-30.0	5.0	NW	50	(251, 251)	0.28	0.28	0.75
11	16	True	j	j	0.0908531249733641	1	-35.0	-30.0	5.0	NW	50	(251, 251)	0.28	0.28	0.75
11	16	True	j	j	0.0354661250021308	1	-35.0	-30.0	5.0	SE	50	(251, 251)	0.28	0.28	0.75
11	16	True	j	j	0.4555140419397503	1	-35.0	-34.0	1.0	SE	50	(251, 251)	0.28	0.28	0.75
11	16	True	f	j	0.6286919580306858	0	-35.0	-36.0	-1.0	SE	50	(251, 251)	0.28	0.28	0.75
11	16	True	j	j	0.8591769579797983	1	-35.0	-30.0	5.0	NW	50	(251, 251)	0.28	0.28	0.75
11	16	True	j	j	0.1878490000963211	1	-35.0	-30.0	5.0	NW	50	(251, 251)	0.28	0.28	0.75
11	16	True	j	j	0.2934061250416562	1	-35.0	-34.0	1.0	NW	50	(251, 251)	0.28	0.28	0.75
11	16	True	f	f	0.0138257910730317	1	-35.0	-36.0	-1.0	SE	50	(251, 251)	0.28	0.28	0.75
11	16	True	f	f	0.0288623330416157	1	-35.0	-36.0	-1.0	NW	50	(251, 251)	0.28	0.28	0.75
11	16	True	f	j	0.2184102080063894	0	-35.0	-36.0	-1.0	NW	50	(251, 251)	0.28	0.28	0.75
11	16	True	f	f	0.0976285410579294	1	-35.0	-36.0	-1.0	NW	50	(251, 251)	0.28	0.28	0.75
11	16	True	f	f	0.1449682919774204	1	-35.0	-40.0	-5.0	NW	50	(251, 251)	0.28	0.28	0.75
11	16	True	f	f	0.1612536249449476	1	-35.0	-36.0	-1.0	NW	50	(251, 251)	0.28	0.28	0.75
11	16	True	j	f	0.0915506249293685	0	-35.0	-34.0	1.0	NW	50	(251, 251)	0.28	0.28	0.75
11	16	True	f	f	0.2638889589579776	1	-35.0	-36.0	-1.0	NW	50	(251, 251)	0.28	0.28	0.75
11	16	True	f	f	0.2008943749824538	1	-35.0	-40.0	-5.0	SE	50	(251, 251)	0.28	0.28	0.75
11	16	True	j	f	0.4068249160191044	0	-35.0	-34.0	1.0	SE	50	(251, 251)	0.28	0.28	0.75
11	16	True	f	f	0.0815405000466853	1	-35.0	-40.0	-5.0	NW	50	(251, 251)	0.28	0.28	0.75
11	16	True	f	j	0.8477573749842122	0	-35.0	-40.0	-5.0	SE	50	(251, 251)	0.28	0.28	0.75
11	16	True	f	j	0.3429072920698672	0	-35.0	-36.0	-1.0	SE	50	(251, 251)	0.28	0.28	0.75
11	16	True	f	j	0.3316617499804124	0	-35.0	-36.0	-1.0	NW	50	(251, 251)	0.28	0.28	0.75
11	16	True	j	j	0.1000804590294137	1	-35.0	-30.0	5.0	NW	50	(251, 251)	0.28	0.28	0.75
11	16	True	f	j	0.0771988329943269	0	-35.0	-36.0	-1.0	NW	50	(251, 251)	0.28	0.28	0.75
11	16	True	j	j	0.3393970000324771	1	-35.0	-34.0	1.0	NW	50	(251, 251)	0.28	0.28	0.75
11	16	True	f	j	0.2890521250665188	0	-35.0	-36.0	-1.0	SE	50	(251, 251)	0.28	0.28	0.75
11	16	True	f	f	0.3090359589550644	1	-35.0	-36.0	-1.0	NW	50	(251, 251)	0.28	0.28	0.75
11	16	True	j	j	0.3202708750031888	1	-35.0	-30.0	5.0	NW	50	(251, 251)	0.28	0.28	0.75
11	16	True	j	j	0.155825792113319	1	-35.0	-30.0	5.0	NW	50	(251, 251)	0.28	0.28	0.75
11	16	True	j	f	0.2160855419933796	0	-35.0	-34.0	1.0	SE	50	(251, 251)	0.28	0.28	0.75
11	16	True	f	j	0.091471750056371	0	-35.0	-36.0	-1.0	NW	50	(251, 251)	0.28	0.28	0.75
11	16	True	j	j	0.0830286249984055	1	-35.0	-30.0	5.0	NW	50	(251, 251)	0.28	0.28	0.75
11	16	True	f	f	0.3651372920721769	1	-35.0	-36.0	-1.0	NW	50	(251, 251)	0.28	0.28	0.75
11	16	True	j	j	0.1154257080052048	1	-35.0	-30.0	5.0	NW	50	(251, 251)	0.28	0.28	0.75
11	16	True	f	f	0.3397693340666592	1	-35.0	-36.0	-1.0	SE	50	(251, 251)	0.28	0.28	0.75
11	16	True	j	f	0.6555537920212373	0	-35.0	-34.0	1.0	NW	50	(251, 251)	0.28	0.28	0.75
11	16	True	f	f	0.0491978329373523	1	-35.0	-40.0	-5.0	SE	50	(251, 251)	0.28	0.28	0.75
11	16	True	f	f	0.118951249984093	1	-35.0	-36.0	-1.0	SE	50	(251, 251)	0.28	0.28	0.75
11	16	True	j	j	0.3131188750267029	1	-35.0	-34.0	1.0	NW	50	(251, 251)	0.28	0.28	0.75
11	16	True	f	f	0.3073572079883888	1	-35.0	-36.0	-1.0	SE	50	(251, 251)	0.28	0.28	0.75
11	16	True	f	f	0.1049851659918204	1	-35.0	-40.0	-5.0	NW	50	(251, 251)	0.28	0.28	0.75
11	16	True	f	f	0.3865277910372242	1	-35.0	-40.0	-5.0	SE	50	(251, 251)	0.28	0.28	0.75
11	16	True	j	j	0.3346210840390995	1	-35.0	-30.0	5.0	SE	50	(251, 251)	0.28	0.28	0.75
11	16	True	f	f	0.1622309170197695	1	-35.0	-40.0	-5.0	SE	50	(251, 251)	0.28	0.28	0.75
11	16	True	f	f	0.3644917079946026	1	-35.0	-40.0	-5.0	SE	50	(251, 251)	0.28	0.28	0.75
11	16	True	j	j	0.2189134159125387	1	-35.0	-34.0	1.0	SE	50	(251, 251)	0.28	0.28	0.75
11	16	True	f	f	0.1499665420269593	1	-35.0	-36.0	-1.0	NW	50	(251, 251)	0.28	0.28	0.75
11	16	True	j	f	0.3353834999725222	0	-35.0	-34.0	1.0	SE	50	(251, 251)	0.28	0.28	0.75
11	16	True	f	j	0.450768084032461	0	-35.0	-36.0	-1.0	NW	50	(251, 251)	0.28	0.28	0.75
11	16	True	f	f	0.2737627500900998	1	-35.0	-36.0	-1.0	SE	50	(251, 251)	0.28	0.28	0.75
11	16	True	j	f	0.2738159999717027	0	-35.0	-34.0	1.0	NW	50	(251, 251)	0.28	0.28	0.75
11	16	True	f	f	0.116328667034395	1	-35.0	-36.0	-1.0	NW	50	(251, 251)	0.28	0.28	0.75
11	16	True	j	j	0.1290485420031473	1	-35.0	-30.0	5.0	NW	50	(251, 251)	0.28	0.28	0.75
11	16	True	f	f	0.2347280420362949	1	-35.0	-36.0	-1.0	NW	50	(251, 251)	0.28	0.28	0.75
11	16	True	f	f	0.3149612080305815	1	-35.0	-40.0	-5.0	NW	50	(251, 251)	0.28	0.28	0.75
11	16	True	f	f	0.2725609999615699	1	-35.0	-40.0	-5.0	SE	50	(251, 251)	0.28	0.28	0.75
11	16	True	f	f	0.0169274159707129	1	-35.0	-36.0	-1.0	NW	50	(251, 251)	0.28	0.28	0.75
11	16	True	f	f	0.1398452919675037	1	-35.0	-40.0	-5.0	SE	50	(251, 251)	0.28	0.28	0.75
11	16	True	f	f	0.3661368748871609	1	-35.0	-40.0	-5.0	NW	50	(251, 251)	0.28	0.28	0.75
11	16	True	f	f	0.6757932500913739	1	-35.0	-36.0	-1.0	NW	50	(251, 251)	0.28	0.28	0.75
11	16	True	f	f	0.225198291009292	1	-35.0	-36.0	-1.0	NW	50	(251, 251)	0.28	0.28	0.75
11	16	True	j	j	0.3835419579409063	1	-35.0	-34.0	1.0	NW	50	(251, 251)	0.28	0.28	0.75
11	16	True	f	f	0.3747202910017222	1	-35.0	-40.0	-5.0	NW	50	(251, 251)	0.28	0.28	0.75
11	16	True	f	f	0.7241227090125903	1	-35.0	-40.0	-5.0	NW	50	(251, 251)	0.28	0.28	0.75
11	16	True	j	f	0.1133649160619825	0	-35.0	-34.0	1.0	NW	50	(251, 251)	0.28	0.28	0.75
11	16	True	j	j	0.0843933329451829	1	-35.0	-30.0	5.0	NW	50	(251, 251)	0.28	0.28	0.75
11	16	True	j	j	0.0670272080460563	1	-35.0	-34.0	1.0	SE	50	(251, 251)	0.28	0.28	0.75
11	16	True	f	f	0.3261935840127989	1	-35.0	-40.0	-5.0	NW	50	(251, 251)	0.28	0.28	0.75
11	16	True	f	f	0.3183147499803453	1	-35.0	-40.0	-5.0	NW	50	(251, 251)	0.28	0.28	0.75
11	16	True	j	j	0.3100459579145536	1	-35.0	-34.0	1.0	NW	50	(251, 251)	0.28	0.28	0.75
11	16	True	f	f	0.0794934580335393	1	-35.0	-36.0	-1.0	NW	50	(251, 251)	0.28	0.28	0.75
11	16	True	j	j	0.1407264169538393	1	-35.0	-30.0	5.0	SE	50	(251, 251)	0.28	0.28	0.75
11	16	True	f	f	0.0558427920332178	1	-35.0	-36.0	-1.0	NW	50	(251, 251)	0.28	0.28	0.75
11	16	True	j	j	0.3537398750195279	1	-35.0	-30.0	5.0	SE	50	(251, 251)	0.28	0.28	0.75
11	16	True	j	j	0.0520830419845879	1	-35.0	-34.0	1.0	NW	50	(251, 251)	0.28	0.28	0.75
11	16	True	j	j	0.0084834579611197	1	-35.0	-30.0	5.0	SE	50	(251, 251)	0.28	0.28	0.75
11	16	True	j	j	0.0433690829668194	1	-35.0	-30.0	5.0	NW	50	(251, 251)	0.28	0.28	0.75
11	16	True	f	f	0.7548822090029716	1	-35.0	-36.0	-1.0	NW	50	(251, 251)	0.28	0.28	0.75
11	16	True	j	j	0.0492039580130949	1	-35.0	-30.0	5.0	SE	50	(251, 251)	0.28	0.28	0.75
