# Supplementary material for: The curriculum effect in visual learning: The role of readout dimensionality
Source: PLoS Comput Biol. 2026 Jul 24;22(7):e1014553. doi: 10.1371/journal.pcbi.1014553 (PMC13432104; doi:10.1371/journal.pcbi.1014553)
Supplement: S1 Data — (ZIP) [file pcbi.1014553.s009.zip › Data_Final_for_Repository/Shuffled_subjects/Additional_15/Subject011/20250514_Subject011_SHUFFLED_Day_3.csv]

Participant ID	Age	Train	Correct Response	Response	Response time (s)	Correct	Reference Angle (deg)	Orientation (deg)	Angle Separation (deg)	Corner	Viewing Distance (cm)	Stimulus Size (px)	Fixation Time	Probe Time	Cue Time
11	16	True	j	j	0.1473995000123977	1	-35.0	-34.0	1.0	NW	50	(251, 251)	0.28	0.28	0.75
11	16	True	f	f	0.292403083993122	1	-35.0	-40.0	-5.0	NW	50	(251, 251)	0.28	0.28	0.75
11	16	True	j	j	0.2932747919112444	1	-35.0	-30.0	5.0	SE	50	(251, 251)	0.28	0.28	0.75
11	16	True	j	j	0.2886726248543709	1	-35.0	-30.0	5.0	SE	50	(251, 251)	0.28	0.28	0.75
11	16	True	f	f	2.551748915808276	1	-35.0	-40.0	-5.0	NW	50	(251, 251)	0.28	0.28	0.75
11	16	True	j	f	0.9506562498863786	0	-35.0	-34.0	1.0	NW	50	(251, 251)	0.28	0.28	0.75
11	16	True	f	f	0.2146852081641554	1	-35.0	-40.0	-5.0	NW	50	(251, 251)	0.28	0.28	0.75
11	16	True	j	j	0.1574660409241914	1	-35.0	-34.0	1.0	SE	50	(251, 251)	0.28	0.28	0.75
11	16	True	j	f	0.4201220411341637	0	-35.0	-34.0	1.0	SE	50	(251, 251)	0.28	0.28	0.75
11	16	True	f	f	0.4414791250601411	1	-35.0	-40.0	-5.0	SE	50	(251, 251)	0.28	0.28	0.75
11	16	True	j	j	0.397465042071417	1	-35.0	-30.0	5.0	SE	50	(251, 251)	0.28	0.28	0.75
11	16	True	j	j	0.2960061249323189	1	-35.0	-30.0	5.0	SE	50	(251, 251)	0.28	0.28	0.75
11	16	True	j	j	0.1086574587970972	1	-35.0	-34.0	1.0	SE	50	(251, 251)	0.28	0.28	0.75
11	16	True	j	j	0.4179070410318672	1	-35.0	-30.0	5.0	NW	50	(251, 251)	0.28	0.28	0.75
11	16	True	f	f	0.4511877081822604	1	-35.0	-40.0	-5.0	SE	50	(251, 251)	0.28	0.28	0.75
11	16	True	f	f	0.7585625839419663	1	-35.0	-40.0	-5.0	SE	50	(251, 251)	0.28	0.28	0.75
11	16	True	j	j	0.1311749590095132	1	-35.0	-30.0	5.0	SE	50	(251, 251)	0.28	0.28	0.75
11	16	True	f	f	0.3511931251268834	1	-35.0	-40.0	-5.0	SE	50	(251, 251)	0.28	0.28	0.75
11	16	True	j	j	0.3443397500086576	1	-35.0	-34.0	1.0	NW	50	(251, 251)	0.28	0.28	0.75
11	16	True	f	f	0.582058958010748	1	-35.0	-40.0	-5.0	SE	50	(251, 251)	0.28	0.28	0.75
11	16	True	j	j	0.2891265000216663	1	-35.0	-30.0	5.0	NW	50	(251, 251)	0.28	0.28	0.75
11	16	True	j	j	0.1269012088887393	1	-35.0	-30.0	5.0	NW	50	(251, 251)	0.28	0.28	0.75
11	16	True	j	j	0.0245317500084638	1	-35.0	-30.0	5.0	SE	50	(251, 251)	0.28	0.28	0.75
11	16	True	j	j	0.3986454999540001	1	-35.0	-34.0	1.0	NW	50	(251, 251)	0.28	0.28	0.75
11	16	True	f	f	0.1505110000725835	1	-35.0	-40.0	-5.0	SE	50	(251, 251)	0.28	0.28	0.75
11	16	True	j	j	0.760974083095789	1	-35.0	-34.0	1.0	NW	50	(251, 251)	0.28	0.28	0.75
11	16	True	j	j	0.1361290419008582	1	-35.0	-34.0	1.0	NW	50	(251, 251)	0.28	0.28	0.75
11	16	True	f	f	0.0371800418943166	1	-35.0	-40.0	-5.0	SE	50	(251, 251)	0.28	0.28	0.75
11	16	True	j	j	0.0022018330637365	1	-35.0	-30.0	5.0	SE	50	(251, 251)	0.28	0.28	0.75
11	16	True	j	j	0.0097122499719262	1	-35.0	-30.0	5.0	NW	50	(251, 251)	0.28	0.28	0.75
11	16	True	j	j	0.0657011249568313	1	-35.0	-34.0	1.0	SE	50	(251, 251)	0.28	0.28	0.75
11	16	True	j	j	0.1070219590328633	1	-35.0	-34.0	1.0	NW	50	(251, 251)	0.28	0.28	0.75
11	16	True	j	j	0.137572375126183	1	-35.0	-34.0	1.0	NW	50	(251, 251)	0.28	0.28	0.75
11	16	True	j	j	0.1415208328980952	1	-35.0	-34.0	1.0	SE	50	(251, 251)	0.28	0.28	0.75
11	16	True	j	j	0.0900447920430451	1	-35.0	-30.0	5.0	NW	50	(251, 251)	0.28	0.28	0.75
11	16	True	f	f	0.1956194171216339	1	-35.0	-36.0	-1.0	SE	50	(251, 251)	0.28	0.28	0.75
11	16	True	j	j	0.3038430840242654	1	-35.0	-34.0	1.0	NW	50	(251, 251)	0.28	0.28	0.75
11	16	True	f	f	0.0549024159554392	1	-35.0	-40.0	-5.0	NW	50	(251, 251)	0.28	0.28	0.75
11	16	True	f	f	0.268917083973065	1	-35.0	-36.0	-1.0	SE	50	(251, 251)	0.28	0.28	0.75
11	16	True	j	j	0.3636088750790804	1	-35.0	-30.0	5.0	SE	50	(251, 251)	0.28	0.28	0.75
11	16	True	j	j	0.4255705829709768	1	-35.0	-34.0	1.0	SE	50	(251, 251)	0.28	0.28	0.75
11	16	True	j	j	0.2140188331250101	1	-35.0	-30.0	5.0	NW	50	(251, 251)	0.28	0.28	0.75
11	16	True	f	f	0.2222267501056194	1	-35.0	-36.0	-1.0	NW	50	(251, 251)	0.28	0.28	0.75
11	16	True	j	f	0.3647058750502765	0	-35.0	-34.0	1.0	SE	50	(251, 251)	0.28	0.28	0.75
11	16	True	f	f	0.3239450838882476	1	-35.0	-36.0	-1.0	NW	50	(251, 251)	0.28	0.28	0.75
11	16	True	j	f	0.1685955838765949	0	-35.0	-34.0	1.0	NW	50	(251, 251)	0.28	0.28	0.75
11	16	True	j	j	0.32576141692698	1	-35.0	-30.0	5.0	SE	50	(251, 251)	0.28	0.28	0.75
11	16	True	f	f	0.1562627907842397	1	-35.0	-36.0	-1.0	SE	50	(251, 251)	0.28	0.28	0.75
11	16	True	f	f	0.3864957080222666	1	-35.0	-36.0	-1.0	SE	50	(251, 251)	0.28	0.28	0.75
11	16	True	f	j	0.5885269590653479	0	-35.0	-36.0	-1.0	NW	50	(251, 251)	0.28	0.28	0.75
11	16	True	j	j	0.1395773340482264	1	-35.0	-30.0	5.0	NW	50	(251, 251)	0.28	0.28	0.75
11	16	True	f	f	0.0524413748644292	1	-35.0	-36.0	-1.0	SE	50	(251, 251)	0.28	0.28	0.75
11	16	True	j	j	0.0447762499097734	1	-35.0	-34.0	1.0	NW	50	(251, 251)	0.28	0.28	0.75
11	16	True	j	j	0.2339342501945793	1	-35.0	-34.0	1.0	NW	50	(251, 251)	0.28	0.28	0.75
11	16	True	f	f	0.104628374800086	1	-35.0	-36.0	-1.0	SE	50	(251, 251)	0.28	0.28	0.75
11	16	True	j	j	0.8911488750018179	1	-35.0	-34.0	1.0	NW	50	(251, 251)	0.28	0.28	0.75
11	16	True	f	f	0.0501017500646412	1	-35.0	-40.0	-5.0	SE	50	(251, 251)	0.28	0.28	0.75
11	16	True	j	j	0.3374698332045227	1	-35.0	-30.0	5.0	SE	50	(251, 251)	0.28	0.28	0.75
11	16	True	f	f	0.7861826668959111	1	-35.0	-40.0	-5.0	SE	50	(251, 251)	0.28	0.28	0.75
11	16	True	f	f	0.0352840418927371	1	-35.0	-40.0	-5.0	SE	50	(251, 251)	0.28	0.28	0.75
11	16	True	f	j	1.1804047499317676	0	-35.0	-40.0	-5.0	SE	50	(251, 251)	0.28	0.28	0.75
11	16	True	f	f	0.0261258331593126	1	-35.0	-40.0	-5.0	NW	50	(251, 251)	0.28	0.28	0.75
11	16	True	j	j	0.3090968751348555	1	-35.0	-30.0	5.0	SE	50	(251, 251)	0.28	0.28	0.75
11	16	True	f	f	0.690345959039405	1	-35.0	-36.0	-1.0	NW	50	(251, 251)	0.28	0.28	0.75
11	16	True	j	j	0.357757416088134	1	-35.0	-30.0	5.0	SE	50	(251, 251)	0.28	0.28	0.75
11	16	True	f	f	0.2044029999524355	1	-35.0	-36.0	-1.0	NW	50	(251, 251)	0.28	0.28	0.75
11	16	True	j	j	0.3523197078611702	1	-35.0	-30.0	5.0	NW	50	(251, 251)	0.28	0.28	0.75
11	16	True	f	f	0.2839940830599516	1	-35.0	-36.0	-1.0	NW	50	(251, 251)	0.28	0.28	0.75
11	16	True	f	f	0.5524821251165122	1	-35.0	-40.0	-5.0	NW	50	(251, 251)	0.28	0.28	0.75
11	16	True	f	j	0.7969957089517266	0	-35.0	-36.0	-1.0	NW	50	(251, 251)	0.28	0.28	0.75
11	16	True	f	j	0.4529425827786326	0	-35.0	-36.0	-1.0	NW	50	(251, 251)	0.28	0.28	0.75
11	16	True	j	f	0.2413117499090731	0	-35.0	-34.0	1.0	SE	50	(251, 251)	0.28	0.28	0.75
11	16	True	j	f	0.1661255829967558	0	-35.0	-34.0	1.0	NW	50	(251, 251)	0.28	0.28	0.75
11	16	True	f	f	0.1195487091317772	1	-35.0	-40.0	-5.0	NW	50	(251, 251)	0.28	0.28	0.75
11	16	True	f	f	0.1518957919906824	1	-35.0	-40.0	-5.0	SE	50	(251, 251)	0.28	0.28	0.75
11	16	True	f	f	0.1733796661719679	1	-35.0	-36.0	-1.0	NW	50	(251, 251)	0.28	0.28	0.75
11	16	True	f	f	0.2195362078491598	1	-35.0	-40.0	-5.0	SE	50	(251, 251)	0.28	0.28	0.75
11	16	True	j	j	0.2155900001525879	1	-35.0	-30.0	5.0	NW	50	(251, 251)	0.28	0.28	0.75
11	16	True	j	j	0.0940235829912126	1	-35.0	-30.0	5.0	SE	50	(251, 251)	0.28	0.28	0.75
11	16	True	f	f	0.3208933330606669	1	-35.0	-40.0	-5.0	NW	50	(251, 251)	0.28	0.28	0.75
11	16	True	f	f	0.2842054171487689	1	-35.0	-40.0	-5.0	SE	50	(251, 251)	0.28	0.28	0.75
11	16	True	f	f	0.564860749989748	1	-35.0	-36.0	-1.0	NW	50	(251, 251)	0.28	0.28	0.75
11	16	True	j	f	0.3069684158544987	0	-35.0	-34.0	1.0	SE	50	(251, 251)	0.28	0.28	0.75
11	16	True	j	j	3.835627999855205	1	-35.0	-34.0	1.0	NW	50	(251, 251)	0.28	0.28	0.75
11	16	True	f	j	0.4915094170719385	0	-35.0	-36.0	-1.0	NW	50	(251, 251)	0.28	0.28	0.75
11	16	True	f	j	0.2580935419537127	0	-35.0	-36.0	-1.0	NW	50	(251, 251)	0.28	0.28	0.75
11	16	True	j	f	0.2053515000734478	0	-35.0	-34.0	1.0	SE	50	(251, 251)	0.28	0.28	0.75
11	16	True	f	f	0.1209887501318007	1	-35.0	-40.0	-5.0	SE	50	(251, 251)	0.28	0.28	0.75
11	16	True	j	j	0.559273166116327	1	-35.0	-30.0	5.0	SE	50	(251, 251)	0.28	0.28	0.75
11	16	True	j	j	0.1909479999449104	1	-35.0	-30.0	5.0	SE	50	(251, 251)	0.28	0.28	0.75
11	16	True	j	j	0.3118142089806497	1	-35.0	-34.0	1.0	SE	50	(251, 251)	0.28	0.28	0.75
11	16	True	f	j	0.3274414169136435	0	-35.0	-36.0	-1.0	SE	50	(251, 251)	0.28	0.28	0.75
11	16	True	j	j	0.1563928332179784	1	-35.0	-30.0	5.0	NW	50	(251, 251)	0.28	0.28	0.75
11	16	True	j	j	0.2584030830767005	1	-35.0	-34.0	1.0	SE	50	(251, 251)	0.28	0.28	0.75
11	16	True	f	f	0.2148197090718895	1	-35.0	-36.0	-1.0	NW	50	(251, 251)	0.28	0.28	0.75
11	16	True	f	f	0.2060187919996678	1	-35.0	-40.0	-5.0	SE	50	(251, 251)	0.28	0.28	0.75
11	16	True	j	j	0.1720692499075085	1	-35.0	-30.0	5.0	SE	50	(251, 251)	0.28	0.28	0.75
11	16	True	f	f	0.2084243749268353	1	-35.0	-36.0	-1.0	SE	50	(251, 251)	0.28	0.28	0.75
11	16	True	j	j	0.1456362081225961	1	-35.0	-30.0	5.0	SE	50	(251, 251)	0.28	0.28	0.75
11	16	True	f	f	0.4253781249281019	1	-35.0	-40.0	-5.0	SE	50	(251, 251)	0.28	0.28	0.75
11	16	True	f	f	0.2346235001459717	1	-35.0	-40.0	-5.0	SE	50	(251, 251)	0.28	0.28	0.75
11	16	True	j	j	0.2782201250083744	1	-35.0	-30.0	5.0	SE	50	(251, 251)	0.28	0.28	0.75
11	16	True	f	f	0.0697977910749614	1	-35.0	-36.0	-1.0	SE	50	(251, 251)	0.28	0.28	0.75
11	16	True	j	j	0.0903618750162422	1	-35.0	-30.0	5.0	NW	50	(251, 251)	0.28	0.28	0.75
11	16	True	f	f	0.0075169999618083	1	-35.0	-40.0	-5.0	NW	50	(251, 251)	0.28	0.28	0.75
11	16	True	j	j	0.1069667499978095	1	-35.0	-30.0	5.0	NW	50	(251, 251)	0.28	0.28	0.75
11	16	True	j	j	0.0672842918429523	1	-35.0	-30.0	5.0	SE	50	(251, 251)	0.28	0.28	0.75
11	16	True	f	f	0.2333150410559028	1	-35.0	-40.0	-5.0	SE	50	(251, 251)	0.28	0.28	0.75
11	16	True	f	f	0.2261862920131534	1	-35.0	-40.0	-5.0	SE	50	(251, 251)	0.28	0.28	0.75
11	16	True	j	j	0.1870738328434527	1	-35.0	-30.0	5.0	SE	50	(251, 251)	0.28	0.28	0.75
11	16	True	f	f	0.1736332501750439	1	-35.0	-40.0	-5.0	NW	50	(251, 251)	0.28	0.28	0.75
11	16	True	f	f	0.0732278327923268	1	-35.0	-36.0	-1.0	SE	50	(251, 251)	0.28	0.28	0.75
11	16	True	j	j	0.2288061250001192	1	-35.0	-30.0	5.0	NW	50	(251, 251)	0.28	0.28	0.75
11	16	True	f	f	0.100325624924153	1	-35.0	-36.0	-1.0	NW	50	(251, 251)	0.28	0.28	0.75
11	16	True	j	j	0.055436790920794	1	-35.0	-30.0	5.0	NW	50	(251, 251)	0.28	0.28	0.75
11	16	True	j	j	0.3462075418792665	1	-35.0	-34.0	1.0	SE	50	(251, 251)	0.28	0.28	0.75
11	16	True	j	j	0.7687713750638068	1	-35.0	-30.0	5.0	SE	50	(251, 251)	0.28	0.28	0.75
11	16	True	j	j	0.6939412499777973	1	-35.0	-30.0	5.0	SE	50	(251, 251)	0.28	0.28	0.75
11	16	True	j	j	0.1720174998044967	1	-35.0	-30.0	5.0	NW	50	(251, 251)	0.28	0.28	0.75
11	16	True	f	f	0.0945163329597562	1	-35.0	-40.0	-5.0	SE	50	(251, 251)	0.28	0.28	0.75
11	16	True	j	j	0.1835432080551982	1	-35.0	-30.0	5.0	NW	50	(251, 251)	0.28	0.28	0.75
11	16	True	j	j	0.2160198749043047	1	-35.0	-34.0	1.0	NW	50	(251, 251)	0.28	0.28	0.75
11	16	True	j	j	0.0829605420585721	1	-35.0	-30.0	5.0	SE	50	(251, 251)	0.28	0.28	0.75
11	16	True	f	f	0.1892468750011176	1	-35.0	-40.0	-5.0	SE	50	(251, 251)	0.28	0.28	0.75
11	16	True	f	f	0.0534230838529765	1	-35.0	-40.0	-5.0	SE	50	(251, 251)	0.28	0.28	0.75
11	16	True	j	j	0.2387213329784572	1	-35.0	-34.0	1.0	NW	50	(251, 251)	0.28	0.28	0.75
11	16	True	j	j	0.0126734171062707	1	-35.0	-30.0	5.0	NW	50	(251, 251)	0.28	0.28	0.75
11	16	True	f	f	0.1231810830067843	1	-35.0	-40.0	-5.0	SE	50	(251, 251)	0.28	0.28	0.75
11	16	True	f	f	0.2569322078488767	1	-35.0	-40.0	-5.0	NW	50	(251, 251)	0.28	0.28	0.75
11	16	True	f	f	0.1138062078971415	1	-35.0	-36.0	-1.0	NW	50	(251, 251)	0.28	0.28	0.75
11	16	True	j	j	0.0942603328730911	1	-35.0	-30.0	5.0	NW	50	(251, 251)	0.28	0.28	0.75
11	16	True	j	j	0.2509606659878045	1	-35.0	-34.0	1.0	SE	50	(251, 251)	0.28	0.28	0.75
11	16	True	f	f	0.0608337498269975	1	-35.0	-40.0	-5.0	SE	50	(251, 251)	0.28	0.28	0.75
11	16	True	j	j	0.2251621668692678	1	-35.0	-30.0	5.0	NW	50	(251, 251)	0.28	0.28	0.75
11	16	True	j	j	0.2293164590373635	1	-35.0	-34.0	1.0	NW	50	(251, 251)	0.28	0.28	0.75
11	16	True	f	f	0.0375613749492913	1	-35.0	-36.0	-1.0	SE	50	(251, 251)	0.28	0.28	0.75
11	16	True	j	j	0.2329128750134259	1	-35.0	-30.0	5.0	NW	50	(251, 251)	0.28	0.28	0.75
11	16	True	f	f	0.0189158748835325	1	-35.0	-36.0	-1.0	NW	50	(251, 251)	0.28	0.28	0.75
11	16	True	j	j	0.0844253748655319	1	-35.0	-30.0	5.0	NW	50	(251, 251)	0.28	0.28	0.75
11	16	True	f	f	0.0799094170797616	1	-35.0	-36.0	-1.0	SE	50	(251, 251)	0.28	0.28	0.75
11	16	True	f	f	0.0513496249914169	1	-35.0	-36.0	-1.0	NW	50	(251, 251)	0.28	0.28	0.75
11	16	True	j	f	0.0703281669411808	0	-35.0	-34.0	1.0	NW	50	(251, 251)	0.28	0.28	0.75
11	16	True	f	f	0.1675081250723451	1	-35.0	-36.0	-1.0	NW	50	(251, 251)	0.28	0.28	0.75
11	16	True	f	f	0.0585913329850882	1	-35.0	-40.0	-5.0	SE	50	(251, 251)	0.28	0.28	0.75
11	16	True	j	j	0.6048819171264768	1	-35.0	-30.0	5.0	SE	50	(251, 251)	0.28	0.28	0.75
11	16	True	f	f	0.0070545421913266	1	-35.0	-36.0	-1.0	SE	50	(251, 251)	0.28	0.28	0.75
11	16	True	f	f	0.1169488329906016	1	-35.0	-36.0	-1.0	SE	50	(251, 251)	0.28	0.28	0.75
11	16	True	f	j	0.2622239999473095	0	-35.0	-36.0	-1.0	NW	50	(251, 251)	0.28	0.28	0.75
11	16	True	f	f	0.109587375074625	1	-35.0	-40.0	-5.0	NW	50	(251, 251)	0.28	0.28	0.75
11	16	True	f	f	0.2540655410848558	1	-35.0	-40.0	-5.0	SE	50	(251, 251)	0.28	0.28	0.75
11	16	True	f	j	0.8052027919329703	0	-35.0	-36.0	-1.0	SE	50	(251, 251)	0.28	0.28	0.75
11	16	True	f	j	0.1686429590918123	0	-35.0	-36.0	-1.0	SE	50	(251, 251)	0.28	0.28	0.75
11	16	True	j	j	0.064667124999687	1	-35.0	-34.0	1.0	SE	50	(251, 251)	0.28	0.28	0.75
11	16	True	f	f	0.1560899580363184	1	-35.0	-40.0	-5.0	NW	50	(251, 251)	0.28	0.28	0.75
11	16	True	f	f	0.1372043329756707	1	-35.0	-40.0	-5.0	SE	50	(251, 251)	0.28	0.28	0.75
11	16	True	f	j	0.1468354579992592	0	-35.0	-40.0	-5.0	SE	50	(251, 251)	0.28	0.28	0.75
11	16	True	f	j	0.1321613749023527	0	-35.0	-36.0	-1.0	SE	50	(251, 251)	0.28	0.28	0.75
11	16	True	j	j	0.1106805419549346	1	-35.0	-34.0	1.0	SE	50	(251, 251)	0.28	0.28	0.75
11	16	True	j	j	0.0214568751398473	1	-35.0	-30.0	5.0	NW	50	(251, 251)	0.28	0.28	0.75
11	16	True	j	j	0.1131030002143234	1	-35.0	-30.0	5.0	NW	50	(251, 251)	0.28	0.28	0.75
11	16	True	j	f	0.331752415979281	0	-35.0	-34.0	1.0	NW	50	(251, 251)	0.28	0.28	0.75
11	16	True	j	j	0.1906890000682324	1	-35.0	-34.0	1.0	NW	50	(251, 251)	0.28	0.28	0.75
11	16	True	j	j	0.8326980411075056	1	-35.0	-34.0	1.0	SE	50	(251, 251)	0.28	0.28	0.75
11	16	True	j	j	0.1138247090857476	1	-35.0	-34.0	1.0	NW	50	(251, 251)	0.28	0.28	0.75
11	16	True	j	j	0.5545006250031292	1	-35.0	-34.0	1.0	SE	50	(251, 251)	0.28	0.28	0.75
11	16	True	j	f	0.413549582939595	0	-35.0	-34.0	1.0	SE	50	(251, 251)	0.28	0.28	0.75
11	16	True	j	j	0.0455052920151501	1	-35.0	-34.0	1.0	SE	50	(251, 251)	0.28	0.28	0.75
11	16	True	j	j	0.200245541986078	1	-35.0	-34.0	1.0	SE	50	(251, 251)	0.28	0.28	0.75
11	16	True	j	j	0.0779761248268187	1	-35.0	-30.0	5.0	SE	50	(251, 251)	0.28	0.28	0.75
11	16	True	f	j	0.2909451671876013	0	-35.0	-36.0	-1.0	SE	50	(251, 251)	0.28	0.28	0.75
11	16	True	f	j	0.0555923329666256	0	-35.0	-36.0	-1.0	NW	50	(251, 251)	0.28	0.28	0.75
11	16	True	f	f	0.0131848340388387	1	-35.0	-40.0	-5.0	SE	50	(251, 251)	0.28	0.28	0.75
11	16	True	j	j	0.3777225830126554	1	-35.0	-30.0	5.0	NW	50	(251, 251)	0.28	0.28	0.75
11	16	True	j	j	0.0735648330301046	1	-35.0	-30.0	5.0	NW	50	(251, 251)	0.28	0.28	0.75
11	16	True	f	f	1.095245041884482	1	-35.0	-40.0	-5.0	NW	50	(251, 251)	0.28	0.28	0.75
11	16	True	f	f	0.24012495810166	1	-35.0	-36.0	-1.0	NW	50	(251, 251)	0.28	0.28	0.75
11	16	True	j	j	0.1626934169325977	1	-35.0	-34.0	1.0	NW	50	(251, 251)	0.28	0.28	0.75
11	16	True	j	f	0.3106756669003516	0	-35.0	-34.0	1.0	NW	50	(251, 251)	0.28	0.28	0.75
11	16	True	j	f	1.084644999820739	0	-35.0	-30.0	5.0	SE	50	(251, 251)	0.28	0.28	0.75
11	16	True	j	j	0.1875930828973651	1	-35.0	-30.0	5.0	NW	50	(251, 251)	0.28	0.28	0.75
11	16	True	f	f	0.3188524579163641	1	-35.0	-36.0	-1.0	NW	50	(251, 251)	0.28	0.28	0.75
11	16	True	j	j	0.0223594999406486	1	-35.0	-30.0	5.0	SE	50	(251, 251)	0.28	0.28	0.75
11	16	True	j	j	0.3305686670355499	1	-35.0	-30.0	5.0	SE	50	(251, 251)	0.28	0.28	0.75
11	16	True	f	j	0.1055792910046875	0	-35.0	-36.0	-1.0	NW	50	(251, 251)	0.28	0.28	0.75
11	16	True	j	j	0.3667975829448551	1	-35.0	-34.0	1.0	SE	50	(251, 251)	0.28	0.28	0.75
11	16	True	f	f	0.3734922918956727	1	-35.0	-40.0	-5.0	SE	50	(251, 251)	0.28	0.28	0.75
11	16	True	j	j	0.7693598328623921	1	-35.0	-30.0	5.0	SE	50	(251, 251)	0.28	0.28	0.75
11	16	True	j	j	0.0719232920091599	1	-35.0	-34.0	1.0	SE	50	(251, 251)	0.28	0.28	0.75
11	16	True	f	j	0.3110560420900583	0	-35.0	-36.0	-1.0	SE	50	(251, 251)	0.28	0.28	0.75
11	16	True	f	f	0.3104227918665856	1	-35.0	-40.0	-5.0	NW	50	(251, 251)	0.28	0.28	0.75
11	16	True	j	j	0.0963702499866485	1	-35.0	-34.0	1.0	SE	50	(251, 251)	0.28	0.28	0.75
11	16	True	f	f	0.4396817500237375	1	-35.0	-40.0	-5.0	SE	50	(251, 251)	0.28	0.28	0.75
11	16	True	j	j	0.3428019999992102	1	-35.0	-34.0	1.0	SE	50	(251, 251)	0.28	0.28	0.75
11	16	True	j	j	0.3747783340513706	1	-35.0	-30.0	5.0	SE	50	(251, 251)	0.28	0.28	0.75
11	16	True	j	j	0.1007435829378664	1	-35.0	-34.0	1.0	NW	50	(251, 251)	0.28	0.28	0.75
11	16	True	j	j	0.2784119579009712	1	-35.0	-30.0	5.0	NW	50	(251, 251)	0.28	0.28	0.75
11	16	True	f	f	0.4216495419386774	1	-35.0	-36.0	-1.0	SE	50	(251, 251)	0.28	0.28	0.75
11	16	True	j	f	0.4196393329184502	0	-35.0	-34.0	1.0	SE	50	(251, 251)	0.28	0.28	0.75
11	16	True	j	f	1.5596665830817074	0	-35.0	-34.0	1.0	NW	50	(251, 251)	0.28	0.28	0.75
11	16	True	f	f	0.1471977499313652	1	-35.0	-36.0	-1.0	NW	50	(251, 251)	0.28	0.28	0.75
11	16	True	j	f	0.5211202499922365	0	-35.0	-34.0	1.0	SE	50	(251, 251)	0.28	0.28	0.75
11	16	True	j	j	0.2981507501099258	1	-35.0	-30.0	5.0	SE	50	(251, 251)	0.28	0.28	0.75
11	16	True	f	j	0.3713235000614077	0	-35.0	-36.0	-1.0	SE	50	(251, 251)	0.28	0.28	0.75
11	16	True	f	f	0.2631419170647859	1	-35.0	-40.0	-5.0	NW	50	(251, 251)	0.28	0.28	0.75
11	16	True	f	f	1.504561125067994	1	-35.0	-36.0	-1.0	SE	50	(251, 251)	0.28	0.28	0.75
11	16	True	j	j	0.4273953328374773	1	-35.0	-30.0	5.0	SE	50	(251, 251)	0.28	0.28	0.75
11	16	True	j	j	0.375819250009954	1	-35.0	-30.0	5.0	NW	50	(251, 251)	0.28	0.28	0.75
11	16	True	f	j	0.1734992910642177	0	-35.0	-36.0	-1.0	NW	50	(251, 251)	0.28	0.28	0.75
11	16	True	j	j	0.0246299169957637	1	-35.0	-34.0	1.0	NW	50	(251, 251)	0.28	0.28	0.75
11	16	True	f	j	1.062775082886219	0	-35.0	-36.0	-1.0	SE	50	(251, 251)	0.28	0.28	0.75
11	16	True	j	j	0.1129661670420318	1	-35.0	-34.0	1.0	SE	50	(251, 251)	0.28	0.28	0.75
11	16	True	j	j	0.1461710829753428	1	-35.0	-30.0	5.0	SE	50	(251, 251)	0.28	0.28	0.75
11	16	True	f	f	0.8159640000667423	1	-35.0	-40.0	-5.0	SE	50	(251, 251)	0.28	0.28	0.75
11	16	True	f	f	0.0484527919907122	1	-35.0	-40.0	-5.0	SE	50	(251, 251)	0.28	0.28	0.75
11	16	True	f	f	0.3858250409830361	1	-35.0	-36.0	-1.0	NW	50	(251, 251)	0.28	0.28	0.75
11	16	True	f	f	0.0160691251512616	1	-35.0	-40.0	-5.0	NW	50	(251, 251)	0.28	0.28	0.75
11	16	True	j	j	0.0119177501183003	1	-35.0	-34.0	1.0	NW	50	(251, 251)	0.28	0.28	0.75
11	16	True	j	j	0.1194152908865362	1	-35.0	-34.0	1.0	NW	50	(251, 251)	0.28	0.28	0.75
11	16	True	j	f	0.4241824999917298	0	-35.0	-34.0	1.0	NW	50	(251, 251)	0.28	0.28	0.75
11	16	True	j	j	0.4377500840928405	1	-35.0	-34.0	1.0	SE	50	(251, 251)	0.28	0.28	0.75
11	16	True	j	f	0.2613704588729888	0	-35.0	-34.0	1.0	SE	50	(251, 251)	0.28	0.28	0.75
11	16	True	j	j	0.3384367078542709	1	-35.0	-34.0	1.0	SE	50	(251, 251)	0.28	0.28	0.75
11	16	True	j	f	0.2443388749379664	0	-35.0	-34.0	1.0	NW	50	(251, 251)	0.28	0.28	0.75
11	16	True	f	f	0.8735979169141501	1	-35.0	-40.0	-5.0	SE	50	(251, 251)	0.28	0.28	0.75
11	16	True	j	j	0.2935639580246061	1	-35.0	-34.0	1.0	NW	50	(251, 251)	0.28	0.28	0.75
11	16	True	f	f	0.1556968330405652	1	-35.0	-40.0	-5.0	SE	50	(251, 251)	0.28	0.28	0.75
11	16	True	j	j	0.4036596249788999	1	-35.0	-30.0	5.0	SE	50	(251, 251)	0.28	0.28	0.75
11	16	True	j	j	0.6028285000938922	1	-35.0	-30.0	5.0	NW	50	(251, 251)	0.28	0.28	0.75
11	16	True	f	f	0.6269936668686569	1	-35.0	-40.0	-5.0	SE	50	(251, 251)	0.28	0.28	0.75
11	16	True	f	f	1.1822197081055492	1	-35.0	-36.0	-1.0	NW	50	(251, 251)	0.28	0.28	0.75
11	16	True	j	j	0.0243430000264197	1	-35.0	-34.0	1.0	NW	50	(251, 251)	0.28	0.28	0.75
11	16	True	j	j	0.0950370409991592	1	-35.0	-30.0	5.0	NW	50	(251, 251)	0.28	0.28	0.75
11	16	True	f	f	0.372120417188853	1	-35.0	-40.0	-5.0	SE	50	(251, 251)	0.28	0.28	0.75
11	16	True	j	f	1.0971855830866843	0	-35.0	-30.0	5.0	NW	50	(251, 251)	0.28	0.28	0.75
11	16	True	j	j	0.1398597499355673	1	-35.0	-30.0	5.0	SE	50	(251, 251)	0.28	0.28	0.75
11	16	True	j	j	0.1844899170100689	1	-35.0	-30.0	5.0	SE	50	(251, 251)	0.28	0.28	0.75
11	16	True	j	j	0.4630452920682728	1	-35.0	-30.0	5.0	SE	50	(251, 251)	0.28	0.28	0.75
11	16	True	j	j	0.0510337080340832	1	-35.0	-30.0	5.0	SE	50	(251, 251)	0.28	0.28	0.75
11	16	True	j	j	0.2500332079362124	1	-35.0	-30.0	5.0	NW	50	(251, 251)	0.28	0.28	0.75
11	16	True	j	j	0.3103257911279797	1	-35.0	-34.0	1.0	SE	50	(251, 251)	0.28	0.28	0.75
11	16	True	f	j	1.615116458851844	0	-35.0	-36.0	-1.0	SE	50	(251, 251)	0.28	0.28	0.75
11	16	True	f	f	0.1070933749433606	1	-35.0	-36.0	-1.0	SE	50	(251, 251)	0.28	0.28	0.75
11	16	True	f	f	1.0878324590157715	1	-35.0	-40.0	-5.0	NW	50	(251, 251)	0.28	0.28	0.75
11	16	True	f	f	0.4767410829663276	1	-35.0	-40.0	-5.0	SE	50	(251, 251)	0.28	0.28	0.75
11	16	True	j	j	0.0212406248319894	1	-35.0	-30.0	5.0	SE	50	(251, 251)	0.28	0.28	0.75
11	16	True	f	f	0.0210110831540077	1	-35.0	-40.0	-5.0	SE	50	(251, 251)	0.28	0.28	0.75
11	16	True	j	j	0.547643915982917	1	-35.0	-30.0	5.0	NW	50	(251, 251)	0.28	0.28	0.75
11	16	True	f	f	0.2105155831668526	1	-35.0	-40.0	-5.0	SE	50	(251, 251)	0.28	0.28	0.75
11	16	True	f	j	0.4606827090028673	0	-35.0	-36.0	-1.0	NW	50	(251, 251)	0.28	0.28	0.75
11	16	True	j	j	0.3391805419232696	1	-35.0	-34.0	1.0	NW	50	(251, 251)	0.28	0.28	0.75
11	16	True	j	j	0.5372614169027656	1	-35.0	-34.0	1.0	SE	50	(251, 251)	0.28	0.28	0.75
11	16	True	j	j	0.0074325420428067	1	-35.0	-30.0	5.0	NW	50	(251, 251)	0.28	0.28	0.75
11	16	True	j	j	0.6896957920398563	1	-35.0	-34.0	1.0	NW	50	(251, 251)	0.28	0.28	0.75
11	16	True	j	j	0.2176600829698145	1	-35.0	-34.0	1.0	SE	50	(251, 251)	0.28	0.28	0.75
11	16	True	j	j	0.2456819999497383	1	-35.0	-34.0	1.0	NW	50	(251, 251)	0.28	0.28	0.75
11	16	True	j	j	0.1041474582161754	1	-35.0	-34.0	1.0	NW	50	(251, 251)	0.28	0.28	0.75
11	16	True	j	j	0.1310922920238226	1	-35.0	-34.0	1.0	NW	50	(251, 251)	0.28	0.28	0.75
11	16	True	j	j	0.0215168751310557	1	-35.0	-30.0	5.0	NW	50	(251, 251)	0.28	0.28	0.75
11	16	True	j	j	0.1201512918341904	1	-35.0	-34.0	1.0	NW	50	(251, 251)	0.28	0.28	0.75
11	16	True	j	j	0.2614498750772327	1	-35.0	-30.0	5.0	NW	50	(251, 251)	0.28	0.28	0.75
11	16	True	j	j	0.4345562921371311	1	-35.0	-30.0	5.0	SE	50	(251, 251)	0.28	0.28	0.75
11	16	True	j	j	0.2190683751832693	1	-35.0	-30.0	5.0	NW	50	(251, 251)	0.28	0.28	0.75
11	16	True	j	j	0.1607590829953551	1	-35.0	-34.0	1.0	NW	50	(251, 251)	0.28	0.28	0.75
11	16	True	j	j	0.0587834999896585	1	-35.0	-30.0	5.0	NW	50	(251, 251)	0.28	0.28	0.75
11	16	True	f	j	0.1808935001026839	0	-35.0	-36.0	-1.0	SE	50	(251, 251)	0.28	0.28	0.75
11	16	True	j	j	0.1721376657951623	1	-35.0	-34.0	1.0	NW	50	(251, 251)	0.28	0.28	0.75
11	16	True	f	f	0.0315787079744041	1	-35.0	-40.0	-5.0	SE	50	(251, 251)	0.28	0.28	0.75
11	16	True	f	j	0.1498739160597324	0	-35.0	-36.0	-1.0	NW	50	(251, 251)	0.28	0.28	0.75
11	16	True	j	j	0.0526053749490529	1	-35.0	-30.0	5.0	SE	50	(251, 251)	0.28	0.28	0.75
11	16	True	f	f	0.0548147079534828	1	-35.0	-40.0	-5.0	NW	50	(251, 251)	0.28	0.28	0.75
11	16	True	j	j	0.0333062082063406	1	-35.0	-30.0	5.0	SE	50	(251, 251)	0.28	0.28	0.75
11	16	True	j	j	0.2352802080567926	1	-35.0	-30.0	5.0	SE	50	(251, 251)	0.28	0.28	0.75
11	16	True	j	j	0.122770250076428	1	-35.0	-34.0	1.0	NW	50	(251, 251)	0.28	0.28	0.75
11	16	True	f	f	0.2217261248733848	1	-35.0	-40.0	-5.0	NW	50	(251, 251)	0.28	0.28	0.75
11	16	True	j	j	0.4195883749052882	1	-35.0	-34.0	1.0	NW	50	(251, 251)	0.28	0.28	0.75
11	16	True	j	j	0.2846171669661999	1	-35.0	-30.0	5.0	NW	50	(251, 251)	0.28	0.28	0.75
11	16	True	f	f	0.7675446250941604	1	-35.0	-36.0	-1.0	SE	50	(251, 251)	0.28	0.28	0.75
11	16	True	j	j	0.7296895422041416	1	-35.0	-34.0	1.0	SE	50	(251, 251)	0.28	0.28	0.75
11	16	True	j	j	0.1407390409149229	1	-35.0	-30.0	5.0	NW	50	(251, 251)	0.28	0.28	0.75
11	16	True	f	f	0.2584136659279465	1	-35.0	-40.0	-5.0	SE	50	(251, 251)	0.28	0.28	0.75
11	16	True	f	j	0.5502866660244763	0	-35.0	-36.0	-1.0	NW	50	(251, 251)	0.28	0.28	0.75
11	16	True	f	j	0.1837557919789105	0	-35.0	-36.0	-1.0	NW	50	(251, 251)	0.28	0.28	0.75
11	16	True	f	f	0.0186961248982697	1	-35.0	-40.0	-5.0	NW	50	(251, 251)	0.28	0.28	0.75
11	16	True	f	f	0.090437666978687	1	-35.0	-36.0	-1.0	NW	50	(251, 251)	0.28	0.28	0.75
11	16	True	j	j	0.9277839169371872	1	-35.0	-30.0	5.0	NW	50	(251, 251)	0.28	0.28	0.75
11	16	True	f	j	0.0602678330615162	0	-35.0	-36.0	-1.0	NW	50	(251, 251)	0.28	0.28	0.75
11	16	True	j	j	0.3276706251781434	1	-35.0	-34.0	1.0	SE	50	(251, 251)	0.28	0.28	0.75
11	16	True	j	j	0.2649130839854479	1	-35.0	-34.0	1.0	NW	50	(251, 251)	0.28	0.28	0.75
11	16	True	f	j	0.2434582919813692	0	-35.0	-36.0	-1.0	SE	50	(251, 251)	0.28	0.28	0.75
11	16	True	j	j	0.0704231250565499	1	-35.0	-34.0	1.0	NW	50	(251, 251)	0.28	0.28	0.75
11	16	True	j	j	0.5202557500451803	1	-35.0	-34.0	1.0	NW	50	(251, 251)	0.28	0.28	0.75
11	16	True	j	j	0.203595208004117	1	-35.0	-30.0	5.0	SE	50	(251, 251)	0.28	0.28	0.75
11	16	True	j	j	0.0866312501020729	1	-35.0	-34.0	1.0	NW	50	(251, 251)	0.28	0.28	0.75
11	16	True	f	f	0.4846023339778185	1	-35.0	-40.0	-5.0	NW	50	(251, 251)	0.28	0.28	0.75
11	16	True	f	f	0.5178677500225604	1	-35.0	-40.0	-5.0	NW	50	(251, 251)	0.28	0.28	0.75
11	16	True	f	j	0.0657359580509364	0	-35.0	-40.0	-5.0	NW	50	(251, 251)	0.28	0.28	0.75
11	16	True	j	j	0.8279842080082744	1	-35.0	-34.0	1.0	SE	50	(251, 251)	0.28	0.28	0.75
11	16	True	j	j	0.3073430408257991	1	-35.0	-34.0	1.0	NW	50	(251, 251)	0.28	0.28	0.75
11	16	True	j	j	0.2405737079679966	1	-35.0	-34.0	1.0	SE	50	(251, 251)	0.28	0.28	0.75
11	16	True	f	f	0.1810227090027183	1	-35.0	-40.0	-5.0	NW	50	(251, 251)	0.28	0.28	0.75
11	16	True	f	j	0.0090607921592891	0	-35.0	-36.0	-1.0	SE	50	(251, 251)	0.28	0.28	0.75
11	16	True	j	j	0.0044260001741349	1	-35.0	-34.0	1.0	SE	50	(251, 251)	0.28	0.28	0.75
11	16	True	f	f	0.0567163750529289	1	-35.0	-36.0	-1.0	NW	50	(251, 251)	0.28	0.28	0.75
11	16	True	j	f	0.1472207081969827	0	-35.0	-34.0	1.0	SE	50	(251, 251)	0.28	0.28	0.75
11	16	True	j	j	0.2034004998859018	1	-35.0	-34.0	1.0	SE	50	(251, 251)	0.28	0.28	0.75
11	16	True	j	j	0.2426782918628305	1	-35.0	-34.0	1.0	SE	50	(251, 251)	0.28	0.28	0.75
11	16	True	j	j	0.2037973329424858	1	-35.0	-30.0	5.0	SE	50	(251, 251)	0.28	0.28	0.75
11	16	True	j	j	0.1850092080421745	1	-35.0	-30.0	5.0	SE	50	(251, 251)	0.28	0.28	0.75
11	16	True	f	f	0.0522079579532146	1	-35.0	-40.0	-5.0	NW	50	(251, 251)	0.28	0.28	0.75
11	16	True	f	f	0.7599614160135388	1	-35.0	-40.0	-5.0	NW	50	(251, 251)	0.28	0.28	0.75
11	16	True	f	f	0.6705157498363405	1	-35.0	-40.0	-5.0	NW	50	(251, 251)	0.28	0.28	0.75
11	16	True	j	j	0.3845275419298559	1	-35.0	-34.0	1.0	NW	50	(251, 251)	0.28	0.28	0.75
11	16	True	j	j	0.2122878751251846	1	-35.0	-30.0	5.0	NW	50	(251, 251)	0.28	0.28	0.75
11	16	True	f	f	0.0329960000235587	1	-35.0	-40.0	-5.0	SE	50	(251, 251)	0.28	0.28	0.75
11	16	True	f	j	0.0159948340151458	0	-35.0	-36.0	-1.0	NW	50	(251, 251)	0.28	0.28	0.75
11	16	True	f	f	0.1035792918410152	1	-35.0	-40.0	-5.0	SE	50	(251, 251)	0.28	0.28	0.75
11	16	True	f	f	0.1667897920124232	1	-35.0	-40.0	-5.0	NW	50	(251, 251)	0.28	0.28	0.75
11	16	True	f	j	0.4938101668376475	0	-35.0	-36.0	-1.0	SE	50	(251, 251)	0.28	0.28	0.75
11	16	True	f	f	0.0880783749744296	1	-35.0	-36.0	-1.0	SE	50	(251, 251)	0.28	0.28	0.75
11	16	True	f	f	0.177845292026177	1	-35.0	-40.0	-5.0	NW	50	(251, 251)	0.28	0.28	0.75
