# Supplementary material for: The curriculum effect in visual learning: The role of readout dimensionality
Source: PLoS Comput Biol. 2026 Jul 24;22(7):e1014553. doi: 10.1371/journal.pcbi.1014553 (PMC13432104; doi:10.1371/journal.pcbi.1014553)
Supplement: S1 Data — (ZIP) [file pcbi.1014553.s009.zip › Data_Final_for_Repository/Shuffled_subjects/Additional_15/Subject011/20250516_Subject011_SHUFFLED_Day_5.csv]

Participant ID	Age	Train	Correct Response	Response	Response time (s)	Correct	Reference Angle (deg)	Orientation (deg)	Angle Separation (deg)	Corner	Viewing Distance (cm)	Stimulus Size (px)	Fixation Time	Probe Time	Cue Time
11	16	False	j	f	1.3167843748815358	0	55.0	56.0	1.0	SW	50	(251, 251)	0.28	0.28	0.75
11	16	False	j	f	0.3205702919512987	0	55.0	56.0	1.0	NE	50	(251, 251)	0.28	0.28	0.75
11	16	False	f	f	0.0399155421182513	1	55.0	54.0	-1.0	SW	50	(251, 251)	0.28	0.28	0.75
11	16	False	j	f	0.47864691587165	0	55.0	56.0	1.0	NE	50	(251, 251)	0.28	0.28	0.75
11	16	False	j	f	4.287124542053789	0	55.0	56.0	1.0	NE	50	(251, 251)	0.28	0.28	0.75
11	16	False	j	j	0.6964599580969661	1	55.0	56.0	1.0	NE	50	(251, 251)	0.28	0.28	0.75
11	16	False	j	j	0.0417290001641958	1	55.0	56.0	1.0	NE	50	(251, 251)	0.28	0.28	0.75
11	16	False	j	j	1.942989333067089	1	55.0	56.0	1.0	SW	50	(251, 251)	0.28	0.28	0.75
11	16	False	f	j	0.3650005829986185	0	55.0	54.0	-1.0	SW	50	(251, 251)	0.28	0.28	0.75
11	16	False	f	f	1.5892363749444485	1	55.0	54.0	-1.0	SW	50	(251, 251)	0.28	0.28	0.75
11	16	False	j	j	1.253633749904111	1	55.0	56.0	1.0	NE	50	(251, 251)	0.28	0.28	0.75
11	16	False	f	f	2.266817500116304	1	55.0	54.0	-1.0	NE	50	(251, 251)	0.28	0.28	0.75
11	16	False	f	f	0.9129969580098988	1	55.0	54.0	-1.0	NE	50	(251, 251)	0.28	0.28	0.75
11	16	False	j	j	0.3197587500326335	1	55.0	56.0	1.0	NE	50	(251, 251)	0.28	0.28	0.75
11	16	False	j	j	0.0672433341387659	1	55.0	56.0	1.0	NE	50	(251, 251)	0.28	0.28	0.75
11	16	False	f	f	0.5844294999260455	1	55.0	54.0	-1.0	NE	50	(251, 251)	0.28	0.28	0.75
11	16	False	f	f	0.6367035829462111	1	55.0	54.0	-1.0	SW	50	(251, 251)	0.28	0.28	0.75
11	16	False	j	j	0.0542857910040766	1	55.0	56.0	1.0	SW	50	(251, 251)	0.28	0.28	0.75
11	16	False	j	f	1.5976706661749631	0	55.0	56.0	1.0	NE	50	(251, 251)	0.28	0.28	0.75
11	16	False	j	f	0.2780660840217024	0	55.0	56.0	1.0	SW	50	(251, 251)	0.28	0.28	0.75
11	16	False	f	f	0.8566118748858571	1	55.0	54.0	-1.0	SW	50	(251, 251)	0.28	0.28	0.75
11	16	False	j	j	0.0532690829131752	1	55.0	56.0	1.0	NE	50	(251, 251)	0.28	0.28	0.75
11	16	False	j	j	0.7522507919929922	1	55.0	56.0	1.0	NE	50	(251, 251)	0.28	0.28	0.75
11	16	False	f	j	1.623234875034541	0	55.0	54.0	-1.0	SW	50	(251, 251)	0.28	0.28	0.75
11	16	False	j	j	0.3915520829614252	1	55.0	56.0	1.0	NE	50	(251, 251)	0.28	0.28	0.75
11	16	False	j	j	0.3403106250334531	1	55.0	56.0	1.0	SW	50	(251, 251)	0.28	0.28	0.75
11	16	False	j	j	0.0098530000541359	1	55.0	56.0	1.0	NE	50	(251, 251)	0.28	0.28	0.75
11	16	False	j	j	1.1586368340067563	1	55.0	56.0	1.0	SW	50	(251, 251)	0.28	0.28	0.75
11	16	False	j	j	0.6734522499609739	1	55.0	56.0	1.0	SW	50	(251, 251)	0.28	0.28	0.75
11	16	False	f	j	0.606322375126183	0	55.0	54.0	-1.0	NE	50	(251, 251)	0.28	0.28	0.75
11	16	False	f	f	0.7457401249557734	1	55.0	54.0	-1.0	SW	50	(251, 251)	0.28	0.28	0.75
11	16	False	j	j	0.3839979169424623	1	55.0	56.0	1.0	NE	50	(251, 251)	0.28	0.28	0.75
11	16	False	f	j	0.1433152910321951	0	55.0	54.0	-1.0	SW	50	(251, 251)	0.28	0.28	0.75
11	16	False	j	f	0.7075283750891685	0	55.0	56.0	1.0	SW	50	(251, 251)	0.28	0.28	0.75
11	16	False	f	j	0.1091991250868886	0	55.0	54.0	-1.0	SW	50	(251, 251)	0.28	0.28	0.75
11	16	False	f	j	0.1147690000943839	0	55.0	54.0	-1.0	NE	50	(251, 251)	0.28	0.28	0.75
11	16	False	j	j	1.0039109999779612	1	55.0	56.0	1.0	SW	50	(251, 251)	0.28	0.28	0.75
11	16	False	j	j	0.1025915420614183	1	55.0	56.0	1.0	NE	50	(251, 251)	0.28	0.28	0.75
11	16	False	j	f	0.1737700421363115	0	55.0	56.0	1.0	NE	50	(251, 251)	0.28	0.28	0.75
11	16	False	j	f	0.0210077499505132	0	55.0	56.0	1.0	SW	50	(251, 251)	0.28	0.28	0.75
11	16	False	j	j	0.9019459160044788	1	55.0	56.0	1.0	SW	50	(251, 251)	0.28	0.28	0.75
11	16	False	f	j	0.5237804169300944	0	55.0	54.0	-1.0	SW	50	(251, 251)	0.28	0.28	0.75
11	16	False	f	f	0.1921727501321584	1	55.0	54.0	-1.0	NE	50	(251, 251)	0.28	0.28	0.75
11	16	False	f	f	1.8708385000936687	1	55.0	54.0	-1.0	SW	50	(251, 251)	0.28	0.28	0.75
11	16	False	j	j	0.2211526669561863	1	55.0	56.0	1.0	NE	50	(251, 251)	0.28	0.28	0.75
11	16	False	j	j	0.110723583959043	1	55.0	56.0	1.0	SW	50	(251, 251)	0.28	0.28	0.75
11	16	False	f	j	0.163742332952097	0	55.0	54.0	-1.0	SW	50	(251, 251)	0.28	0.28	0.75
11	16	False	f	j	0.0185134578496217	0	55.0	54.0	-1.0	SW	50	(251, 251)	0.28	0.28	0.75
11	16	False	j	j	0.4209866251330822	1	55.0	56.0	1.0	SW	50	(251, 251)	0.28	0.28	0.75
11	16	False	f	f	0.8563081249594688	1	55.0	54.0	-1.0	SW	50	(251, 251)	0.28	0.28	0.75
11	16	False	j	j	0.8226128339301795	1	55.0	56.0	1.0	SW	50	(251, 251)	0.28	0.28	0.75
11	16	False	f	f	0.8376007089391351	1	55.0	54.0	-1.0	SW	50	(251, 251)	0.28	0.28	0.75
11	16	False	f	f	0.8363714581355453	1	55.0	54.0	-1.0	NE	50	(251, 251)	0.28	0.28	0.75
11	16	False	f	j	2.24341345904395	0	55.0	54.0	-1.0	NE	50	(251, 251)	0.28	0.28	0.75
11	16	False	j	f	0.7965866250451654	0	55.0	56.0	1.0	SW	50	(251, 251)	0.28	0.28	0.75
11	16	False	f	j	0.0684090410359203	0	55.0	54.0	-1.0	SW	50	(251, 251)	0.28	0.28	0.75
11	16	False	j	f	0.1440462078899145	0	55.0	56.0	1.0	SW	50	(251, 251)	0.28	0.28	0.75
11	16	False	f	f	1.750642665894702	1	55.0	54.0	-1.0	SW	50	(251, 251)	0.28	0.28	0.75
11	16	False	f	f	0.0410272078588604	1	55.0	54.0	-1.0	SW	50	(251, 251)	0.28	0.28	0.75
11	16	False	f	j	0.0291979999747127	0	55.0	54.0	-1.0	NE	50	(251, 251)	0.28	0.28	0.75
11	16	False	j	j	0.6419891251716763	1	55.0	56.0	1.0	SW	50	(251, 251)	0.28	0.28	0.75
11	16	False	f	f	0.8581004170700908	1	55.0	54.0	-1.0	NE	50	(251, 251)	0.28	0.28	0.75
11	16	False	f	f	0.4296993750613183	1	55.0	54.0	-1.0	SW	50	(251, 251)	0.28	0.28	0.75
11	16	False	f	j	0.755311582935974	0	55.0	54.0	-1.0	NE	50	(251, 251)	0.28	0.28	0.75
11	16	False	f	j	0.4606933339964598	0	55.0	54.0	-1.0	SW	50	(251, 251)	0.28	0.28	0.75
11	16	False	j	j	0.4932157909497618	1	55.0	56.0	1.0	SW	50	(251, 251)	0.28	0.28	0.75
11	16	False	j	j	0.0963955840561539	1	55.0	56.0	1.0	NE	50	(251, 251)	0.28	0.28	0.75
11	16	False	j	j	0.2668967919889837	1	55.0	56.0	1.0	NE	50	(251, 251)	0.28	0.28	0.75
11	16	False	j	j	0.1840736251324415	1	55.0	56.0	1.0	NE	50	(251, 251)	0.28	0.28	0.75
11	16	False	f	j	1.0034516248852017	0	55.0	54.0	-1.0	SW	50	(251, 251)	0.28	0.28	0.75
11	16	False	j	j	0.0644271660130471	1	55.0	56.0	1.0	NE	50	(251, 251)	0.28	0.28	0.75
11	16	False	f	f	0.0475888329092413	1	55.0	54.0	-1.0	NE	50	(251, 251)	0.28	0.28	0.75
11	16	False	j	j	0.1262424169108271	1	55.0	56.0	1.0	SW	50	(251, 251)	0.28	0.28	0.75
11	16	False	f	j	0.0761196250095963	0	55.0	54.0	-1.0	NE	50	(251, 251)	0.28	0.28	0.75
11	16	False	f	j	0.0134210418909788	0	55.0	54.0	-1.0	NE	50	(251, 251)	0.28	0.28	0.75
11	16	False	f	f	0.3200038329232484	1	55.0	54.0	-1.0	NE	50	(251, 251)	0.28	0.28	0.75
11	16	False	j	j	1.3431544171180576	1	55.0	56.0	1.0	NE	50	(251, 251)	0.28	0.28	0.75
11	16	False	f	j	0.7400082079693675	0	55.0	54.0	-1.0	SW	50	(251, 251)	0.28	0.28	0.75
11	16	False	j	f	0.0644304589368403	0	55.0	56.0	1.0	NE	50	(251, 251)	0.28	0.28	0.75
11	16	False	f	f	0.1049411250278353	1	55.0	54.0	-1.0	NE	50	(251, 251)	0.28	0.28	0.75
11	16	False	j	j	0.4395447080023587	1	55.0	56.0	1.0	NE	50	(251, 251)	0.28	0.28	0.75
11	16	False	f	f	0.2616559590678662	1	55.0	54.0	-1.0	SW	50	(251, 251)	0.28	0.28	0.75
11	16	False	j	f	0.741248541045934	0	55.0	56.0	1.0	NE	50	(251, 251)	0.28	0.28	0.75
11	16	False	f	f	0.1389260001014918	1	55.0	54.0	-1.0	NE	50	(251, 251)	0.28	0.28	0.75
11	16	False	j	j	0.1500742500647902	1	55.0	56.0	1.0	SW	50	(251, 251)	0.28	0.28	0.75
11	16	False	f	j	0.0912833330221474	0	55.0	54.0	-1.0	SW	50	(251, 251)	0.28	0.28	0.75
11	16	False	f	f	0.2190457920078188	1	55.0	54.0	-1.0	NE	50	(251, 251)	0.28	0.28	0.75
11	16	False	j	j	0.4291582501027733	1	55.0	56.0	1.0	SW	50	(251, 251)	0.28	0.28	0.75
11	16	False	j	j	0.4168876248877495	1	55.0	56.0	1.0	SW	50	(251, 251)	0.28	0.28	0.75
11	16	False	j	f	0.265283000189811	0	55.0	56.0	1.0	NE	50	(251, 251)	0.28	0.28	0.75
11	16	False	j	f	0.0390405829530209	0	55.0	56.0	1.0	SW	50	(251, 251)	0.28	0.28	0.75
11	16	False	j	f	0.0814287501852959	0	55.0	56.0	1.0	NE	50	(251, 251)	0.28	0.28	0.75
11	16	False	j	j	0.0119980839081108	1	55.0	56.0	1.0	SW	50	(251, 251)	0.28	0.28	0.75
11	16	False	j	f	0.1409791251644492	0	55.0	56.0	1.0	SW	50	(251, 251)	0.28	0.28	0.75
11	16	False	j	f	0.0253352909348905	0	55.0	56.0	1.0	NE	50	(251, 251)	0.28	0.28	0.75
11	16	False	f	f	0.0502516250126063	1	55.0	54.0	-1.0	NE	50	(251, 251)	0.28	0.28	0.75
11	16	False	j	j	0.0554437090177089	1	55.0	56.0	1.0	SW	50	(251, 251)	0.28	0.28	0.75
11	16	False	j	f	0.4737200420349836	0	55.0	56.0	1.0	SW	50	(251, 251)	0.28	0.28	0.75
11	16	False	j	f	0.0579427499324083	0	55.0	56.0	1.0	NE	50	(251, 251)	0.28	0.28	0.75
11	16	False	j	j	0.1430800419766456	1	55.0	56.0	1.0	NE	50	(251, 251)	0.28	0.28	0.75
11	16	False	j	j	1.1915269170422107	1	55.0	56.0	1.0	NE	50	(251, 251)	0.28	0.28	0.75
11	16	False	j	j	0.1803945421706885	1	55.0	56.0	1.0	SW	50	(251, 251)	0.28	0.28	0.75
11	16	False	j	f	0.1225500418804586	0	55.0	56.0	1.0	SW	50	(251, 251)	0.28	0.28	0.75
11	16	False	j	j	0.0991270840167999	1	55.0	56.0	1.0	SW	50	(251, 251)	0.28	0.28	0.75
11	16	False	f	f	0.4543655000161379	1	55.0	54.0	-1.0	SW	50	(251, 251)	0.28	0.28	0.75
11	16	False	j	f	0.0990116249304264	0	55.0	56.0	1.0	SW	50	(251, 251)	0.28	0.28	0.75
11	16	False	f	j	0.4243394578807056	0	55.0	54.0	-1.0	SW	50	(251, 251)	0.28	0.28	0.75
11	16	False	j	j	0.5836937499698251	1	55.0	56.0	1.0	SW	50	(251, 251)	0.28	0.28	0.75
11	16	False	f	f	0.1811492079868912	1	55.0	54.0	-1.0	SW	50	(251, 251)	0.28	0.28	0.75
11	16	False	f	f	0.084840791998431	1	55.0	54.0	-1.0	SW	50	(251, 251)	0.28	0.28	0.75
11	16	False	j	j	0.4961754591204226	1	55.0	56.0	1.0	SW	50	(251, 251)	0.28	0.28	0.75
11	16	False	j	f	0.0442799581214785	0	55.0	56.0	1.0	NE	50	(251, 251)	0.28	0.28	0.75
11	16	False	f	f	0.2558398328255862	1	55.0	54.0	-1.0	SW	50	(251, 251)	0.28	0.28	0.75
11	16	False	f	f	0.1206038750242441	1	55.0	54.0	-1.0	SW	50	(251, 251)	0.28	0.28	0.75
11	16	False	f	f	0.1887928331270814	1	55.0	54.0	-1.0	NE	50	(251, 251)	0.28	0.28	0.75
11	16	False	f	j	0.1700867500621825	0	55.0	54.0	-1.0	NE	50	(251, 251)	0.28	0.28	0.75
11	16	False	f	f	0.1420769172254949	1	55.0	54.0	-1.0	SW	50	(251, 251)	0.28	0.28	0.75
11	16	False	j	j	0.5101632920559496	1	55.0	56.0	1.0	NE	50	(251, 251)	0.28	0.28	0.75
11	16	False	f	j	0.0020138749387115	0	55.0	54.0	-1.0	SW	50	(251, 251)	0.28	0.28	0.75
11	16	False	j	j	0.5518310419283807	1	55.0	56.0	1.0	SW	50	(251, 251)	0.28	0.28	0.75
11	16	False	f	f	0.012823165860027	1	55.0	54.0	-1.0	NE	50	(251, 251)	0.28	0.28	0.75
11	16	False	f	j	0.5545604170765728	0	55.0	54.0	-1.0	NE	50	(251, 251)	0.28	0.28	0.75
11	16	False	f	j	0.010678166989237	0	55.0	54.0	-1.0	NE	50	(251, 251)	0.28	0.28	0.75
11	16	False	f	f	0.0586882499046623	1	55.0	54.0	-1.0	SW	50	(251, 251)	0.28	0.28	0.75
11	16	False	f	f	0.0020062499679625	1	55.0	54.0	-1.0	SW	50	(251, 251)	0.28	0.28	0.75
11	16	False	f	f	0.1006014589220285	1	55.0	54.0	-1.0	NE	50	(251, 251)	0.28	0.28	0.75
11	16	False	f	j	0.5854717919137329	0	55.0	54.0	-1.0	NE	50	(251, 251)	0.28	0.28	0.75
11	16	False	j	j	0.7493534171953797	1	55.0	56.0	1.0	SW	50	(251, 251)	0.28	0.28	0.75
11	16	False	j	f	1.0187353750225157	0	55.0	56.0	1.0	NE	50	(251, 251)	0.28	0.28	0.75
11	16	False	j	j	0.413385207997635	1	55.0	56.0	1.0	NE	50	(251, 251)	0.28	0.28	0.75
11	16	False	j	j	1.0691907091531905	1	55.0	56.0	1.0	SW	50	(251, 251)	0.28	0.28	0.75
11	16	False	j	j	0.1821606671437621	1	55.0	56.0	1.0	SW	50	(251, 251)	0.28	0.28	0.75
11	16	False	f	f	0.0766720829997211	1	55.0	54.0	-1.0	NE	50	(251, 251)	0.28	0.28	0.75
11	16	False	f	f	0.1512417499907314	1	55.0	54.0	-1.0	NE	50	(251, 251)	0.28	0.28	0.75
11	16	False	j	j	0.4428557499777525	1	55.0	56.0	1.0	NE	50	(251, 251)	0.28	0.28	0.75
11	16	False	f	f	1.4709158330224454	1	55.0	54.0	-1.0	SW	50	(251, 251)	0.28	0.28	0.75
11	16	False	j	j	0.1285958332009613	1	55.0	56.0	1.0	NE	50	(251, 251)	0.28	0.28	0.75
11	16	False	j	f	0.7542304170783609	0	55.0	56.0	1.0	NE	50	(251, 251)	0.28	0.28	0.75
11	16	False	j	j	0.2044905829243362	1	55.0	56.0	1.0	SW	50	(251, 251)	0.28	0.28	0.75
11	16	False	j	j	0.0417019999586045	1	55.0	56.0	1.0	SW	50	(251, 251)	0.28	0.28	0.75
11	16	False	f	j	1.3112630839459598	0	55.0	54.0	-1.0	SW	50	(251, 251)	0.28	0.28	0.75
11	16	False	f	f	0.1429625411983579	1	55.0	54.0	-1.0	NE	50	(251, 251)	0.28	0.28	0.75
11	16	False	j	f	0.1890498748980462	0	55.0	56.0	1.0	NE	50	(251, 251)	0.28	0.28	0.75
11	16	False	j	f	2.855220917146653	0	55.0	56.0	1.0	NE	50	(251, 251)	0.28	0.28	0.75
11	16	False	j	j	0.1616172499489039	1	55.0	56.0	1.0	NE	50	(251, 251)	0.28	0.28	0.75
11	16	False	j	f	0.0865135840140283	0	55.0	56.0	1.0	SW	50	(251, 251)	0.28	0.28	0.75
11	16	False	f	f	1.187451874837279	1	55.0	54.0	-1.0	NE	50	(251, 251)	0.28	0.28	0.75
11	16	False	f	j	0.0371132500004023	0	55.0	54.0	-1.0	NE	50	(251, 251)	0.28	0.28	0.75
11	16	False	j	f	0.4423329590354115	0	55.0	56.0	1.0	SW	50	(251, 251)	0.28	0.28	0.75
11	16	False	j	f	1.0223659169860184	0	55.0	56.0	1.0	NE	50	(251, 251)	0.28	0.28	0.75
11	16	False	f	j	0.0135908329393714	0	55.0	54.0	-1.0	NE	50	(251, 251)	0.28	0.28	0.75
11	16	False	j	j	0.0634614590089768	1	55.0	56.0	1.0	NE	50	(251, 251)	0.28	0.28	0.75
11	16	False	f	f	0.083776667015627	1	55.0	54.0	-1.0	SW	50	(251, 251)	0.28	0.28	0.75
11	16	False	j	f	1.7147499579004943	0	55.0	56.0	1.0	NE	50	(251, 251)	0.28	0.28	0.75
11	16	False	f	j	0.1185036669485271	0	55.0	54.0	-1.0	SW	50	(251, 251)	0.28	0.28	0.75
11	16	False	j	j	0.2037690840661525	1	55.0	56.0	1.0	SW	50	(251, 251)	0.28	0.28	0.75
11	16	False	f	j	0.9789094589650632	0	55.0	54.0	-1.0	NE	50	(251, 251)	0.28	0.28	0.75
11	16	False	f	f	0.3686900839675218	1	55.0	54.0	-1.0	NE	50	(251, 251)	0.28	0.28	0.75
11	16	False	f	f	0.8337142500095069	1	55.0	54.0	-1.0	SW	50	(251, 251)	0.28	0.28	0.75
11	16	False	j	f	0.3020375419873744	0	55.0	56.0	1.0	NE	50	(251, 251)	0.28	0.28	0.75
11	16	False	j	j	1.0919763329438863	1	55.0	56.0	1.0	SW	50	(251, 251)	0.28	0.28	0.75
11	16	False	f	j	0.8519627079367638	0	55.0	54.0	-1.0	SW	50	(251, 251)	0.28	0.28	0.75
11	16	False	j	j	0.4505103330593556	1	55.0	56.0	1.0	SW	50	(251, 251)	0.28	0.28	0.75
11	16	False	f	f	0.139347500167787	1	55.0	54.0	-1.0	NE	50	(251, 251)	0.28	0.28	0.75
11	16	False	f	f	0.1128303750883787	1	55.0	54.0	-1.0	SW	50	(251, 251)	0.28	0.28	0.75
11	16	False	j	j	0.007515582954511	1	55.0	56.0	1.0	SW	50	(251, 251)	0.28	0.28	0.75
11	16	False	f	j	0.0663817499298602	0	55.0	54.0	-1.0	SW	50	(251, 251)	0.28	0.28	0.75
11	16	False	j	j	0.2035992080345749	1	55.0	56.0	1.0	SW	50	(251, 251)	0.28	0.28	0.75
11	16	False	f	f	0.0436207081656903	1	55.0	54.0	-1.0	NE	50	(251, 251)	0.28	0.28	0.75
11	16	False	j	f	0.4771769170183688	0	55.0	56.0	1.0	NE	50	(251, 251)	0.28	0.28	0.75
11	16	False	j	f	0.4650607919320464	0	55.0	56.0	1.0	NE	50	(251, 251)	0.28	0.28	0.75
11	16	False	j	j	0.1330636248458176	1	55.0	56.0	1.0	SW	50	(251, 251)	0.28	0.28	0.75
11	16	False	j	j	0.0048925830051302	1	55.0	56.0	1.0	NE	50	(251, 251)	0.28	0.28	0.75
11	16	False	j	j	0.1153160000685602	1	55.0	56.0	1.0	NE	50	(251, 251)	0.28	0.28	0.75
11	16	False	f	j	0.0876071669626981	0	55.0	54.0	-1.0	SW	50	(251, 251)	0.28	0.28	0.75
11	16	False	f	f	0.1296083750203251	1	55.0	54.0	-1.0	NE	50	(251, 251)	0.28	0.28	0.75
11	16	False	f	f	0.3621039588470012	1	55.0	54.0	-1.0	NE	50	(251, 251)	0.28	0.28	0.75
11	16	False	f	f	0.1239378328900784	1	55.0	54.0	-1.0	SW	50	(251, 251)	0.28	0.28	0.75
11	16	False	f	f	0.0761619589757174	1	55.0	54.0	-1.0	NE	50	(251, 251)	0.28	0.28	0.75
11	16	False	f	j	0.4966207910329103	0	55.0	54.0	-1.0	SW	50	(251, 251)	0.28	0.28	0.75
11	16	False	f	f	0.2631417498923838	1	55.0	54.0	-1.0	SW	50	(251, 251)	0.28	0.28	0.75
11	16	False	f	j	0.2334842500276863	0	55.0	54.0	-1.0	NE	50	(251, 251)	0.28	0.28	0.75
11	16	False	f	j	0.0859190830960869	0	55.0	54.0	-1.0	NE	50	(251, 251)	0.28	0.28	0.75
11	16	False	f	f	0.4216349578928202	1	55.0	54.0	-1.0	SW	50	(251, 251)	0.28	0.28	0.75
11	16	False	f	f	0.2597137917764485	1	55.0	54.0	-1.0	NE	50	(251, 251)	0.28	0.28	0.75
11	16	False	j	j	0.13026012503542	1	55.0	56.0	1.0	SW	50	(251, 251)	0.28	0.28	0.75
11	16	False	f	f	0.3729772500228137	1	55.0	54.0	-1.0	NE	50	(251, 251)	0.28	0.28	0.75
11	16	False	f	f	0.3723627920262515	1	55.0	54.0	-1.0	NE	50	(251, 251)	0.28	0.28	0.75
11	16	False	j	f	0.0112114998046308	0	55.0	56.0	1.0	NE	50	(251, 251)	0.28	0.28	0.75
11	16	False	j	j	0.4769551251083612	1	55.0	56.0	1.0	SW	50	(251, 251)	0.28	0.28	0.75
11	16	False	j	f	0.018593167187646	0	55.0	56.0	1.0	SW	50	(251, 251)	0.28	0.28	0.75
11	16	False	f	f	0.1875021250452846	1	55.0	54.0	-1.0	NE	50	(251, 251)	0.28	0.28	0.75
11	16	False	j	f	0.3456204580143094	0	55.0	56.0	1.0	SW	50	(251, 251)	0.28	0.28	0.75
11	16	False	j	f	0.2411309999879449	0	55.0	56.0	1.0	SW	50	(251, 251)	0.28	0.28	0.75
11	16	False	j	j	0.3134846659377217	1	55.0	56.0	1.0	NE	50	(251, 251)	0.28	0.28	0.75
11	16	False	j	j	0.1388300000689923	1	55.0	56.0	1.0	NE	50	(251, 251)	0.28	0.28	0.75
11	16	False	f	f	0.2587275828700512	1	55.0	54.0	-1.0	NE	50	(251, 251)	0.28	0.28	0.75
11	16	False	j	j	0.4351077498868108	1	55.0	56.0	1.0	SW	50	(251, 251)	0.28	0.28	0.75
11	16	False	f	j	0.5021180000621825	0	55.0	54.0	-1.0	SW	50	(251, 251)	0.28	0.28	0.75
11	16	False	j	f	0.0237357500009238	0	55.0	56.0	1.0	NE	50	(251, 251)	0.28	0.28	0.75
11	16	False	j	f	0.4340621668379754	0	55.0	56.0	1.0	NE	50	(251, 251)	0.28	0.28	0.75
11	16	False	j	f	0.1884579169563949	0	55.0	56.0	1.0	NE	50	(251, 251)	0.28	0.28	0.75
11	16	False	j	j	0.5830333330668509	1	55.0	56.0	1.0	NE	50	(251, 251)	0.28	0.28	0.75
11	16	False	f	f	0.1231301249936223	1	55.0	54.0	-1.0	SW	50	(251, 251)	0.28	0.28	0.75
11	16	False	f	f	0.2680899589322507	1	55.0	54.0	-1.0	SW	50	(251, 251)	0.28	0.28	0.75
11	16	False	j	j	0.0045453750062733	1	55.0	56.0	1.0	NE	50	(251, 251)	0.28	0.28	0.75
11	16	False	f	f	0.4217738329898566	1	55.0	54.0	-1.0	SW	50	(251, 251)	0.28	0.28	0.75
11	16	False	j	f	2.9617371251806617	0	55.0	56.0	1.0	NE	50	(251, 251)	0.28	0.28	0.75
11	16	False	j	j	0.323366625001654	1	55.0	56.0	1.0	NE	50	(251, 251)	0.28	0.28	0.75
11	16	False	f	j	0.149695917032659	0	55.0	54.0	-1.0	SW	50	(251, 251)	0.28	0.28	0.75
11	16	False	j	f	1.1174801669549197	0	55.0	56.0	1.0	SW	50	(251, 251)	0.28	0.28	0.75
11	16	False	f	f	0.0576007920317351	1	55.0	54.0	-1.0	NE	50	(251, 251)	0.28	0.28	0.75
11	16	False	j	f	0.0342046660371124	0	55.0	56.0	1.0	NE	50	(251, 251)	0.28	0.28	0.75
11	16	False	f	j	0.0785143338143825	0	55.0	54.0	-1.0	SW	50	(251, 251)	0.28	0.28	0.75
11	16	False	f	j	0.7233712091110647	0	55.0	54.0	-1.0	NE	50	(251, 251)	0.28	0.28	0.75
11	16	False	j	j	0.8729152500163764	1	55.0	56.0	1.0	SW	50	(251, 251)	0.28	0.28	0.75
11	16	False	f	f	0.091675124829635	1	55.0	54.0	-1.0	NE	50	(251, 251)	0.28	0.28	0.75
11	16	False	f	f	0.4463510829955339	1	55.0	54.0	-1.0	NE	50	(251, 251)	0.28	0.28	0.75
11	16	False	f	j	0.5634502498432994	0	55.0	54.0	-1.0	NE	50	(251, 251)	0.28	0.28	0.75
11	16	False	j	j	0.0740883750841021	1	55.0	56.0	1.0	NE	50	(251, 251)	0.28	0.28	0.75
11	16	False	j	j	0.1725610420107841	1	55.0	56.0	1.0	SW	50	(251, 251)	0.28	0.28	0.75
11	16	False	j	j	0.1894239168614149	1	55.0	56.0	1.0	NE	50	(251, 251)	0.28	0.28	0.75
11	16	False	j	j	0.0260877918917685	1	55.0	56.0	1.0	NE	50	(251, 251)	0.28	0.28	0.75
11	16	False	j	f	0.5522363751661032	0	55.0	56.0	1.0	SW	50	(251, 251)	0.28	0.28	0.75
11	16	False	j	f	0.2628054169472307	0	55.0	56.0	1.0	SW	50	(251, 251)	0.28	0.28	0.75
11	16	False	f	j	0.5229348749853671	0	55.0	54.0	-1.0	SW	50	(251, 251)	0.28	0.28	0.75
11	16	False	j	j	0.2378615830093622	1	55.0	56.0	1.0	NE	50	(251, 251)	0.28	0.28	0.75
11	16	False	j	j	0.0194591670297086	1	55.0	56.0	1.0	NE	50	(251, 251)	0.28	0.28	0.75
11	16	False	j	f	0.1392140840180218	0	55.0	56.0	1.0	SW	50	(251, 251)	0.28	0.28	0.75
11	16	False	f	f	1.1681821669917554	1	55.0	54.0	-1.0	SW	50	(251, 251)	0.28	0.28	0.75
11	16	False	j	j	0.4470132919959724	1	55.0	56.0	1.0	SW	50	(251, 251)	0.28	0.28	0.75
11	16	False	f	f	0.1684413750190287	1	55.0	54.0	-1.0	NE	50	(251, 251)	0.28	0.28	0.75
11	16	False	j	j	0.1439258749596774	1	55.0	56.0	1.0	SW	50	(251, 251)	0.28	0.28	0.75
11	16	False	j	j	0.1242106249555945	1	55.0	56.0	1.0	NE	50	(251, 251)	0.28	0.28	0.75
11	16	False	f	j	0.159607624867931	0	55.0	54.0	-1.0	SW	50	(251, 251)	0.28	0.28	0.75
11	16	False	f	f	0.113752958131954	1	55.0	54.0	-1.0	NE	50	(251, 251)	0.28	0.28	0.75
11	16	False	j	j	0.1136662918142974	1	55.0	56.0	1.0	SW	50	(251, 251)	0.28	0.28	0.75
11	16	False	f	f	0.0718386659864336	1	55.0	54.0	-1.0	NE	50	(251, 251)	0.28	0.28	0.75
11	16	False	j	f	0.5460674171335995	0	55.0	56.0	1.0	NE	50	(251, 251)	0.28	0.28	0.75
11	16	False	j	j	0.0969962500967085	1	55.0	56.0	1.0	NE	50	(251, 251)	0.28	0.28	0.75
11	16	False	f	j	1.5715390839613974	0	55.0	54.0	-1.0	NE	50	(251, 251)	0.28	0.28	0.75
11	16	False	j	j	0.1369559590239077	1	55.0	56.0	1.0	NE	50	(251, 251)	0.28	0.28	0.75
11	16	False	f	f	0.1086274590343236	1	55.0	54.0	-1.0	SW	50	(251, 251)	0.28	0.28	0.75
11	16	False	f	j	0.1192771249916404	0	55.0	54.0	-1.0	NE	50	(251, 251)	0.28	0.28	0.75
11	16	False	f	f	0.0995870830956846	1	55.0	54.0	-1.0	NE	50	(251, 251)	0.28	0.28	0.75
11	16	False	j	f	1.1417202500160784	0	55.0	56.0	1.0	SW	50	(251, 251)	0.28	0.28	0.75
11	16	False	f	f	0.3865565829910338	1	55.0	54.0	-1.0	SW	50	(251, 251)	0.28	0.28	0.75
11	16	False	f	f	0.0060846658889204	1	55.0	54.0	-1.0	SW	50	(251, 251)	0.28	0.28	0.75
11	16	False	f	j	0.8550055830273777	0	55.0	54.0	-1.0	NE	50	(251, 251)	0.28	0.28	0.75
11	16	False	f	f	0.0901079170871526	1	55.0	54.0	-1.0	SW	50	(251, 251)	0.28	0.28	0.75
11	16	False	f	j	0.0777433328330516	0	55.0	54.0	-1.0	SW	50	(251, 251)	0.28	0.28	0.75
11	16	False	f	f	0.4285762079525739	1	55.0	54.0	-1.0	SW	50	(251, 251)	0.28	0.28	0.75
11	16	False	j	j	0.1006504169199615	1	55.0	56.0	1.0	NE	50	(251, 251)	0.28	0.28	0.75
11	16	False	f	f	0.2237440422177314	1	55.0	54.0	-1.0	NE	50	(251, 251)	0.28	0.28	0.75
11	16	False	f	f	0.2230101670138538	1	55.0	54.0	-1.0	NE	50	(251, 251)	0.28	0.28	0.75
11	16	False	f	f	0.0478961251210421	1	55.0	54.0	-1.0	NE	50	(251, 251)	0.28	0.28	0.75
11	16	False	j	f	0.566712582949549	0	55.0	56.0	1.0	SW	50	(251, 251)	0.28	0.28	0.75
11	16	False	j	j	0.2423709579743445	1	55.0	56.0	1.0	SW	50	(251, 251)	0.28	0.28	0.75
11	16	False	f	j	0.2123499170411378	0	55.0	54.0	-1.0	SW	50	(251, 251)	0.28	0.28	0.75
11	16	False	f	f	0.0596281250473111	1	55.0	54.0	-1.0	SW	50	(251, 251)	0.28	0.28	0.75
11	16	False	f	f	0.136294542113319	1	55.0	54.0	-1.0	NE	50	(251, 251)	0.28	0.28	0.75
11	16	False	f	j	0.2523635420948267	0	55.0	54.0	-1.0	SW	50	(251, 251)	0.28	0.28	0.75
11	16	False	f	f	0.0775839169509708	1	55.0	54.0	-1.0	SW	50	(251, 251)	0.28	0.28	0.75
11	16	False	j	j	0.4860123330727219	1	55.0	56.0	1.0	SW	50	(251, 251)	0.28	0.28	0.75
11	16	False	j	f	0.2482098750770092	0	55.0	56.0	1.0	SW	50	(251, 251)	0.28	0.28	0.75
11	16	False	f	j	0.1658774169627577	0	55.0	54.0	-1.0	NE	50	(251, 251)	0.28	0.28	0.75
11	16	False	j	j	0.4767832078505307	1	55.0	56.0	1.0	SW	50	(251, 251)	0.28	0.28	0.75
11	16	False	f	f	0.7353509170934558	1	55.0	54.0	-1.0	NE	50	(251, 251)	0.28	0.28	0.75
11	16	False	f	f	0.1864252081140875	1	55.0	54.0	-1.0	SW	50	(251, 251)	0.28	0.28	0.75
11	16	False	f	j	0.3671205409336835	0	55.0	54.0	-1.0	NE	50	(251, 251)	0.28	0.28	0.75
11	16	False	j	f	0.1136687500402331	0	55.0	56.0	1.0	SW	50	(251, 251)	0.28	0.28	0.75
11	16	False	j	f	0.2909318748861551	0	55.0	56.0	1.0	NE	50	(251, 251)	0.28	0.28	0.75
11	16	False	f	f	0.2476401249878108	1	55.0	54.0	-1.0	NE	50	(251, 251)	0.28	0.28	0.75
11	16	False	f	f	1.264879040885717	1	55.0	54.0	-1.0	SW	50	(251, 251)	0.28	0.28	0.75
11	16	False	j	f	0.0282987088430672	0	55.0	56.0	1.0	NE	50	(251, 251)	0.28	0.28	0.75
11	16	False	j	f	0.5100589159410447	0	55.0	56.0	1.0	NE	50	(251, 251)	0.28	0.28	0.75
11	16	False	f	f	1.608569750096649	1	55.0	54.0	-1.0	SW	50	(251, 251)	0.28	0.28	0.75
11	16	False	j	f	0.0454741669818758	0	55.0	56.0	1.0	NE	50	(251, 251)	0.28	0.28	0.75
11	16	False	j	j	0.9846450828481466	1	55.0	56.0	1.0	NE	50	(251, 251)	0.28	0.28	0.75
11	16	False	j	f	0.1447548340074718	0	55.0	56.0	1.0	SW	50	(251, 251)	0.28	0.28	0.75
11	16	False	j	f	0.1502168748993426	0	55.0	56.0	1.0	SW	50	(251, 251)	0.28	0.28	0.75
11	16	False	f	f	4.736332708969712	1	55.0	54.0	-1.0	SW	50	(251, 251)	0.28	0.28	0.75
11	16	False	f	f	0.0304582919925451	1	55.0	54.0	-1.0	SW	50	(251, 251)	0.28	0.28	0.75
11	16	False	f	f	0.417584165930748	1	55.0	54.0	-1.0	SW	50	(251, 251)	0.28	0.28	0.75
11	16	False	j	f	0.8181099581997842	0	55.0	56.0	1.0	NE	50	(251, 251)	0.28	0.28	0.75
11	16	False	j	f	0.3873369579669088	0	55.0	56.0	1.0	SW	50	(251, 251)	0.28	0.28	0.75
11	16	False	j	j	1.1137161660008132	1	55.0	56.0	1.0	NE	50	(251, 251)	0.28	0.28	0.75
11	16	False	j	j	0.2909374998416751	1	55.0	56.0	1.0	NE	50	(251, 251)	0.28	0.28	0.75
11	16	False	f	j	0.0369787500239908	0	55.0	54.0	-1.0	NE	50	(251, 251)	0.28	0.28	0.75
11	16	False	j	j	0.1371476671192795	1	55.0	56.0	1.0	SW	50	(251, 251)	0.28	0.28	0.75
11	16	False	f	j	0.1258562919683754	0	55.0	54.0	-1.0	SW	50	(251, 251)	0.28	0.28	0.75
11	16	False	f	j	0.3615045410115272	0	55.0	54.0	-1.0	NE	50	(251, 251)	0.28	0.28	0.75
11	16	False	j	j	0.8479066248983145	1	55.0	56.0	1.0	NE	50	(251, 251)	0.28	0.28	0.75
11	16	False	j	j	0.0278881250414997	1	55.0	56.0	1.0	NE	50	(251, 251)	0.28	0.28	0.75
11	16	False	j	j	0.5265104579739273	1	55.0	56.0	1.0	NE	50	(251, 251)	0.28	0.28	0.75
11	16	False	f	j	0.3840595420915633	0	55.0	54.0	-1.0	NE	50	(251, 251)	0.28	0.28	0.75
11	16	False	j	f	0.2209187909029424	0	55.0	56.0	1.0	NE	50	(251, 251)	0.28	0.28	0.75
11	16	False	j	f	0.7566697078291327	0	55.0	56.0	1.0	SW	50	(251, 251)	0.28	0.28	0.75
11	16	False	f	f	0.2981593750882894	1	55.0	54.0	-1.0	SW	50	(251, 251)	0.28	0.28	0.75
11	16	False	f	j	0.8378462500404567	0	55.0	54.0	-1.0	SW	50	(251, 251)	0.28	0.28	0.75
11	16	False	f	j	0.0683698749635368	0	55.0	54.0	-1.0	SW	50	(251, 251)	0.28	0.28	0.75
11	16	False	j	j	0.933245916152373	1	55.0	56.0	1.0	NE	50	(251, 251)	0.28	0.28	0.75
11	16	False	f	f	0.2640208750963211	1	55.0	54.0	-1.0	NE	50	(251, 251)	0.28	0.28	0.75
11	16	False	f	j	0.3092135840561241	0	55.0	54.0	-1.0	NE	50	(251, 251)	0.28	0.28	0.75
11	16	False	j	f	0.082221332937479	0	55.0	56.0	1.0	NE	50	(251, 251)	0.28	0.28	0.75
11	16	False	f	f	0.0476435830350965	1	55.0	54.0	-1.0	NE	50	(251, 251)	0.28	0.28	0.75
11	16	False	f	f	0.0044195000082254	1	55.0	54.0	-1.0	NE	50	(251, 251)	0.28	0.28	0.75
11	16	False	f	f	0.1272566250991076	1	55.0	54.0	-1.0	SW	50	(251, 251)	0.28	0.28	0.75
11	16	False	f	j	1.0467179159168154	0	55.0	54.0	-1.0	NE	50	(251, 251)	0.28	0.28	0.75
11	16	False	f	f	0.356303040869534	1	55.0	54.0	-1.0	SW	50	(251, 251)	0.28	0.28	0.75
11	16	False	f	f	0.0415397908072918	1	55.0	54.0	-1.0	SW	50	(251, 251)	0.28	0.28	0.75
11	16	False	f	j	0.1621399999130517	0	55.0	54.0	-1.0	SW	50	(251, 251)	0.28	0.28	0.75
11	16	False	j	j	0.1676875830162316	1	55.0	56.0	1.0	NE	50	(251, 251)	0.28	0.28	0.75
11	16	False	f	j	0.6938997090328485	0	55.0	54.0	-1.0	SW	50	(251, 251)	0.28	0.28	0.75
11	16	False	j	f	0.0369752079714089	0	55.0	56.0	1.0	SW	50	(251, 251)	0.28	0.28	0.75
11	16	False	j	j	0.1160831251181662	1	55.0	56.0	1.0	NE	50	(251, 251)	0.28	0.28	0.75
11	16	False	f	j	0.1364077089820057	0	55.0	54.0	-1.0	NE	50	(251, 251)	0.28	0.28	0.75
11	16	False	f	j	0.1476935830432921	0	55.0	54.0	-1.0	NE	50	(251, 251)	0.28	0.28	0.75
11	16	False	j	f	0.1445107921026647	0	55.0	56.0	1.0	NE	50	(251, 251)	0.28	0.28	0.75
11	16	False	f	f	0.2306680420879274	1	55.0	54.0	-1.0	SW	50	(251, 251)	0.28	0.28	0.75
