# Supplementary material for: The curriculum effect in visual learning: The role of readout dimensionality
Source: PLoS Comput Biol. 2026 Jul 24;22(7):e1014553. doi: 10.1371/journal.pcbi.1014553 (PMC13432104; doi:10.1371/journal.pcbi.1014553)
Supplement: S1 Data — (ZIP) [file pcbi.1014553.s009.zip › Data_Final_for_Repository/Shuffled_subjects/Additional_15/Subject017/20250711_Subject017_SHUFFLED_Day_2.csv]

Participant ID	Age	Train	Correct Response	Response	Response time (s)	Correct	Reference Angle (deg)	Orientation (deg)	Angle Separation (deg)	Corner	Viewing Distance (cm)	Stimulus Size (px)	Fixation Time	Probe Time	Cue Time
17	20	True	f	f	0.1441171669976029	1	-35.0	-40.0	-5.0	NW	50	(256, 256)	0.28	0.28	0.75
17	20	True	f	j	0.3799686659986037	0	-35.0	-36.0	-1.0	NW	50	(256, 256)	0.28	0.28	0.75
17	20	True	f	j	0.7052542919991538	0	-35.0	-40.0	-5.0	NW	50	(256, 256)	0.28	0.28	0.75
17	20	True	f	f	0.4372852080014127	1	-35.0	-40.0	-5.0	NW	50	(256, 256)	0.28	0.28	0.75
17	20	True	f	f	1.00303545800125	1	-35.0	-40.0	-5.0	NW	50	(256, 256)	0.28	0.28	0.75
17	20	True	f	f	1.848000416001014	1	-35.0	-36.0	-1.0	SE	50	(256, 256)	0.28	0.28	0.75
17	20	True	f	j	0.8495942920017114	0	-35.0	-36.0	-1.0	NW	50	(256, 256)	0.28	0.28	0.75
17	20	True	f	f	0.0663445419995696	1	-35.0	-36.0	-1.0	NW	50	(256, 256)	0.28	0.28	0.75
17	20	True	j	f	0.4509040840021043	0	-35.0	-34.0	1.0	NW	50	(256, 256)	0.28	0.28	0.75
17	20	True	j	j	0.2834866250013874	1	-35.0	-34.0	1.0	SE	50	(256, 256)	0.28	0.28	0.75
17	20	True	f	j	0.2431192919975728	0	-35.0	-36.0	-1.0	SE	50	(256, 256)	0.28	0.28	0.75
17	20	True	f	f	0.5536813340004301	1	-35.0	-40.0	-5.0	NW	50	(256, 256)	0.28	0.28	0.75
17	20	True	f	f	0.8752900420004153	1	-35.0	-40.0	-5.0	SE	50	(256, 256)	0.28	0.28	0.75
17	20	True	f	f	0.3130297919997247	1	-35.0	-40.0	-5.0	SE	50	(256, 256)	0.28	0.28	0.75
17	20	True	f	f	0.3828619160012749	1	-35.0	-36.0	-1.0	SE	50	(256, 256)	0.28	0.28	0.75
17	20	True	f	f	0.3015997080001398	1	-35.0	-36.0	-1.0	SE	50	(256, 256)	0.28	0.28	0.75
17	20	True	j	f	0.324788958998397	0	-35.0	-34.0	1.0	SE	50	(256, 256)	0.28	0.28	0.75
17	20	True	j	j	0.4224175000017567	1	-35.0	-30.0	5.0	SE	50	(256, 256)	0.28	0.28	0.75
17	20	True	j	f	0.3539060420007445	0	-35.0	-34.0	1.0	NW	50	(256, 256)	0.28	0.28	0.75
17	20	True	f	j	1.2599138750010752	0	-35.0	-40.0	-5.0	NW	50	(256, 256)	0.28	0.28	0.75
17	20	True	j	j	0.4526668340004107	1	-35.0	-30.0	5.0	SE	50	(256, 256)	0.28	0.28	0.75
17	20	True	f	f	1.0760601250003674	1	-35.0	-36.0	-1.0	NW	50	(256, 256)	0.28	0.28	0.75
17	20	True	f	f	0.6823156669997843	1	-35.0	-40.0	-5.0	NW	50	(256, 256)	0.28	0.28	0.75
17	20	True	f	j	0.5573026660022151	0	-35.0	-36.0	-1.0	SE	50	(256, 256)	0.28	0.28	0.75
17	20	True	f	f	0.4566210000011779	1	-35.0	-40.0	-5.0	SE	50	(256, 256)	0.28	0.28	0.75
17	20	True	f	f	0.6390849169983994	1	-35.0	-40.0	-5.0	SE	50	(256, 256)	0.28	0.28	0.75
17	20	True	f	f	0.2984085829994001	1	-35.0	-36.0	-1.0	NW	50	(256, 256)	0.28	0.28	0.75
17	20	True	j	f	1.0110499580005126	0	-35.0	-30.0	5.0	SE	50	(256, 256)	0.28	0.28	0.75
17	20	True	j	j	0.6384954999994079	1	-35.0	-30.0	5.0	NW	50	(256, 256)	0.28	0.28	0.75
17	20	True	j	j	0.6017060420017515	1	-35.0	-34.0	1.0	SE	50	(256, 256)	0.28	0.28	0.75
17	20	True	j	j	0.16339408299973	1	-35.0	-30.0	5.0	SE	50	(256, 256)	0.28	0.28	0.75
17	20	True	j	j	1.2804907919999096	1	-35.0	-34.0	1.0	NW	50	(256, 256)	0.28	0.28	0.75
17	20	True	f	f	0.5767257500010601	1	-35.0	-40.0	-5.0	SE	50	(256, 256)	0.28	0.28	0.75
17	20	True	f	f	0.3998214169987477	1	-35.0	-40.0	-5.0	SE	50	(256, 256)	0.28	0.28	0.75
17	20	True	f	f	1.0621497920001275	1	-35.0	-40.0	-5.0	NW	50	(256, 256)	0.28	0.28	0.75
17	20	True	j	j	0.4680518749992188	1	-35.0	-30.0	5.0	NW	50	(256, 256)	0.28	0.28	0.75
17	20	True	j	f	0.5622269580017019	0	-35.0	-30.0	5.0	SE	50	(256, 256)	0.28	0.28	0.75
17	20	True	f	f	0.5413540000008652	1	-35.0	-36.0	-1.0	NW	50	(256, 256)	0.28	0.28	0.75
17	20	True	f	f	0.5413260410023213	1	-35.0	-36.0	-1.0	NW	50	(256, 256)	0.28	0.28	0.75
17	20	True	j	f	0.3471862500009592	0	-35.0	-34.0	1.0	NW	50	(256, 256)	0.28	0.28	0.75
17	20	True	f	j	0.4298308750003343	0	-35.0	-36.0	-1.0	NW	50	(256, 256)	0.28	0.28	0.75
17	20	True	j	f	0.2412840409997443	0	-35.0	-34.0	1.0	SE	50	(256, 256)	0.28	0.28	0.75
17	20	True	j	j	0.6391552080021938	1	-35.0	-34.0	1.0	SE	50	(256, 256)	0.28	0.28	0.75
17	20	True	j	f	0.823370583999349	0	-35.0	-34.0	1.0	SE	50	(256, 256)	0.28	0.28	0.75
17	20	True	j	f	0.2608178750015213	0	-35.0	-34.0	1.0	NW	50	(256, 256)	0.28	0.28	0.75
17	20	True	j	j	0.5604192499995406	1	-35.0	-30.0	5.0	NW	50	(256, 256)	0.28	0.28	0.75
17	20	True	j	j	0.6598369160019502	1	-35.0	-30.0	5.0	NW	50	(256, 256)	0.28	0.28	0.75
17	20	True	f	j	0.5050178749988845	0	-35.0	-40.0	-5.0	SE	50	(256, 256)	0.28	0.28	0.75
17	20	True	f	f	0.2082735000003595	1	-35.0	-40.0	-5.0	SE	50	(256, 256)	0.28	0.28	0.75
17	20	True	j	f	0.3235200830022222	0	-35.0	-30.0	5.0	SE	50	(256, 256)	0.28	0.28	0.75
17	20	True	f	j	0.2936461669996788	0	-35.0	-40.0	-5.0	NW	50	(256, 256)	0.28	0.28	0.75
17	20	True	f	j	0.6894632080002339	0	-35.0	-40.0	-5.0	NW	50	(256, 256)	0.28	0.28	0.75
17	20	True	j	f	0.3315079160020104	0	-35.0	-30.0	5.0	NW	50	(256, 256)	0.28	0.28	0.75
17	20	True	j	j	0.3125180000024556	1	-35.0	-34.0	1.0	NW	50	(256, 256)	0.28	0.28	0.75
17	20	True	j	f	0.3455067079994478	0	-35.0	-34.0	1.0	NW	50	(256, 256)	0.28	0.28	0.75
17	20	True	f	f	0.413487375000841	1	-35.0	-40.0	-5.0	SE	50	(256, 256)	0.28	0.28	0.75
17	20	True	f	f	0.235379458998068	1	-35.0	-40.0	-5.0	SE	50	(256, 256)	0.28	0.28	0.75
17	20	True	f	f	0.4783624169976974	1	-35.0	-36.0	-1.0	SE	50	(256, 256)	0.28	0.28	0.75
17	20	True	j	f	0.502213292002125	0	-35.0	-34.0	1.0	SE	50	(256, 256)	0.28	0.28	0.75
17	20	True	f	j	0.3749551670007349	0	-35.0	-40.0	-5.0	SE	50	(256, 256)	0.28	0.28	0.75
17	20	True	j	f	0.3248204999981681	0	-35.0	-34.0	1.0	NW	50	(256, 256)	0.28	0.28	0.75
17	20	True	f	f	0.3491323749985895	1	-35.0	-36.0	-1.0	NW	50	(256, 256)	0.28	0.28	0.75
17	20	True	f	f	1.5409532920020863	1	-35.0	-40.0	-5.0	NW	50	(256, 256)	0.28	0.28	0.75
17	20	True	f	f	0.6046661250002217	1	-35.0	-36.0	-1.0	NW	50	(256, 256)	0.28	0.28	0.75
17	20	True	f	f	0.5361064999997325	1	-35.0	-40.0	-5.0	SE	50	(256, 256)	0.28	0.28	0.75
17	20	True	f	j	0.0932909160001145	0	-35.0	-40.0	-5.0	SE	50	(256, 256)	0.28	0.28	0.75
17	20	True	f	j	0.379767250000441	0	-35.0	-40.0	-5.0	SE	50	(256, 256)	0.28	0.28	0.75
17	20	True	j	j	0.2595713339978829	1	-35.0	-34.0	1.0	SE	50	(256, 256)	0.28	0.28	0.75
17	20	True	j	f	0.1168733750018873	0	-35.0	-30.0	5.0	NW	50	(256, 256)	0.28	0.28	0.75
17	20	True	f	j	0.1581532080017496	0	-35.0	-40.0	-5.0	SE	50	(256, 256)	0.28	0.28	0.75
17	20	True	f	f	0.4429786670007161	1	-35.0	-40.0	-5.0	NW	50	(256, 256)	0.28	0.28	0.75
17	20	True	f	f	0.4966902919986751	1	-35.0	-40.0	-5.0	SE	50	(256, 256)	0.28	0.28	0.75
17	20	True	f	f	0.2922861250008282	1	-35.0	-40.0	-5.0	SE	50	(256, 256)	0.28	0.28	0.75
17	20	True	f	f	0.4331317920004949	1	-35.0	-40.0	-5.0	NW	50	(256, 256)	0.28	0.28	0.75
17	20	True	f	j	0.2904153749987017	0	-35.0	-40.0	-5.0	SE	50	(256, 256)	0.28	0.28	0.75
17	20	True	f	f	0.3840438750012254	1	-35.0	-40.0	-5.0	NW	50	(256, 256)	0.28	0.28	0.75
17	20	True	f	f	0.203239582999231	1	-35.0	-40.0	-5.0	NW	50	(256, 256)	0.28	0.28	0.75
17	20	True	f	f	0.5604100830023526	1	-35.0	-36.0	-1.0	SE	50	(256, 256)	0.28	0.28	0.75
17	20	True	j	f	0.1188721250000526	0	-35.0	-34.0	1.0	SE	50	(256, 256)	0.28	0.28	0.75
17	20	True	j	j	0.158567624999705	1	-35.0	-34.0	1.0	NW	50	(256, 256)	0.28	0.28	0.75
17	20	True	j	f	1.4935945409997655	0	-35.0	-30.0	5.0	SE	50	(256, 256)	0.28	0.28	0.75
17	20	True	f	j	0.9063422500003072	0	-35.0	-40.0	-5.0	NW	50	(256, 256)	0.28	0.28	0.75
17	20	True	f	j	0.4622718329992494	0	-35.0	-36.0	-1.0	NW	50	(256, 256)	0.28	0.28	0.75
17	20	True	f	f	0.2932075419994362	1	-35.0	-36.0	-1.0	SE	50	(256, 256)	0.28	0.28	0.75
17	20	True	f	f	0.8026891660010733	1	-35.0	-36.0	-1.0	NW	50	(256, 256)	0.28	0.28	0.75
17	20	True	f	f	0.901501582997298	1	-35.0	-40.0	-5.0	NW	50	(256, 256)	0.28	0.28	0.75
17	20	True	f	j	0.6944950420001987	0	-35.0	-36.0	-1.0	SE	50	(256, 256)	0.28	0.28	0.75
17	20	True	f	f	0.2544714169998769	1	-35.0	-40.0	-5.0	SE	50	(256, 256)	0.28	0.28	0.75
17	20	True	f	f	0.3888704160017369	1	-35.0	-40.0	-5.0	NW	50	(256, 256)	0.28	0.28	0.75
17	20	True	f	f	1.0423008750003646	1	-35.0	-40.0	-5.0	SE	50	(256, 256)	0.28	0.28	0.75
17	20	True	j	j	0.3884891670022625	1	-35.0	-34.0	1.0	SE	50	(256, 256)	0.28	0.28	0.75
17	20	True	f	j	0.4524624999976367	0	-35.0	-36.0	-1.0	NW	50	(256, 256)	0.28	0.28	0.75
17	20	True	f	f	0.3635779169999296	1	-35.0	-36.0	-1.0	NW	50	(256, 256)	0.28	0.28	0.75
17	20	True	f	f	0.3341377090000605	1	-35.0	-40.0	-5.0	NW	50	(256, 256)	0.28	0.28	0.75
17	20	True	f	j	1.4402239170012765	0	-35.0	-40.0	-5.0	SE	50	(256, 256)	0.28	0.28	0.75
17	20	True	j	f	0.7738733750011306	0	-35.0	-34.0	1.0	SE	50	(256, 256)	0.28	0.28	0.75
17	20	True	j	j	0.3908070830002543	1	-35.0	-30.0	5.0	SE	50	(256, 256)	0.28	0.28	0.75
17	20	True	j	j	0.4398467920000257	1	-35.0	-30.0	5.0	SE	50	(256, 256)	0.28	0.28	0.75
17	20	True	f	f	0.260704167001677	1	-35.0	-40.0	-5.0	SE	50	(256, 256)	0.28	0.28	0.75
17	20	True	f	j	0.1231124160003673	0	-35.0	-36.0	-1.0	NW	50	(256, 256)	0.28	0.28	0.75
17	20	True	j	f	0.1002717500014114	0	-35.0	-34.0	1.0	NW	50	(256, 256)	0.28	0.28	0.75
17	20	True	f	j	0.4845599589971243	0	-35.0	-40.0	-5.0	SE	50	(256, 256)	0.28	0.28	0.75
17	20	True	j	j	0.4285654580016853	1	-35.0	-30.0	5.0	NW	50	(256, 256)	0.28	0.28	0.75
17	20	True	f	f	0.3941917090014613	1	-35.0	-36.0	-1.0	SE	50	(256, 256)	0.28	0.28	0.75
17	20	True	f	f	0.3432041250016482	1	-35.0	-36.0	-1.0	SE	50	(256, 256)	0.28	0.28	0.75
17	20	True	f	f	0.4400390000009793	1	-35.0	-36.0	-1.0	NW	50	(256, 256)	0.28	0.28	0.75
17	20	True	j	j	0.7822506670017901	1	-35.0	-30.0	5.0	SE	50	(256, 256)	0.28	0.28	0.75
17	20	True	f	f	0.3977392919987323	1	-35.0	-40.0	-5.0	NW	50	(256, 256)	0.28	0.28	0.75
17	20	True	f	f	0.2370574590022443	1	-35.0	-36.0	-1.0	SE	50	(256, 256)	0.28	0.28	0.75
17	20	True	f	f	0.1355364170012762	1	-35.0	-36.0	-1.0	SE	50	(256, 256)	0.28	0.28	0.75
17	20	True	j	j	0.5126534580012958	1	-35.0	-30.0	5.0	NW	50	(256, 256)	0.28	0.28	0.75
17	20	True	f	j	0.3458960000025399	0	-35.0	-40.0	-5.0	NW	50	(256, 256)	0.28	0.28	0.75
17	20	True	j	f	0.43598083300094	0	-35.0	-34.0	1.0	NW	50	(256, 256)	0.28	0.28	0.75
17	20	True	f	f	0.5999942499984172	1	-35.0	-36.0	-1.0	SE	50	(256, 256)	0.28	0.28	0.75
17	20	True	f	f	0.3229682499986666	1	-35.0	-40.0	-5.0	SE	50	(256, 256)	0.28	0.28	0.75
17	20	True	j	f	0.251571791999595	0	-35.0	-34.0	1.0	SE	50	(256, 256)	0.28	0.28	0.75
17	20	True	f	j	0.1610517080007412	0	-35.0	-40.0	-5.0	SE	50	(256, 256)	0.28	0.28	0.75
17	20	True	j	j	0.3106603329979407	1	-35.0	-34.0	1.0	NW	50	(256, 256)	0.28	0.28	0.75
17	20	True	j	f	0.2823166669986676	0	-35.0	-30.0	5.0	SE	50	(256, 256)	0.28	0.28	0.75
17	20	True	j	j	0.1795722079987172	1	-35.0	-34.0	1.0	SE	50	(256, 256)	0.28	0.28	0.75
17	20	True	f	j	0.2149842500002705	0	-35.0	-40.0	-5.0	NW	50	(256, 256)	0.28	0.28	0.75
17	20	True	j	f	0.3761113330001535	0	-35.0	-30.0	5.0	NW	50	(256, 256)	0.28	0.28	0.75
17	20	True	f	j	0.4317904999988968	0	-35.0	-40.0	-5.0	NW	50	(256, 256)	0.28	0.28	0.75
17	20	True	f	f	0.7108818750020873	1	-35.0	-36.0	-1.0	SE	50	(256, 256)	0.28	0.28	0.75
17	20	True	f	f	0.2622556249989429	1	-35.0	-36.0	-1.0	SE	50	(256, 256)	0.28	0.28	0.75
17	20	True	f	f	0.2048383750006905	1	-35.0	-40.0	-5.0	SE	50	(256, 256)	0.28	0.28	0.75
17	20	True	f	f	0.2658867089994601	1	-35.0	-36.0	-1.0	NW	50	(256, 256)	0.28	0.28	0.75
17	20	True	j	j	0.1498332919982203	1	-35.0	-30.0	5.0	NW	50	(256, 256)	0.28	0.28	0.75
17	20	True	f	f	0.1475822920001519	1	-35.0	-40.0	-5.0	SE	50	(256, 256)	0.28	0.28	0.75
17	20	True	j	j	0.8621302079991437	1	-35.0	-30.0	5.0	SE	50	(256, 256)	0.28	0.28	0.75
17	20	True	j	j	0.2948323749988049	1	-35.0	-30.0	5.0	SE	50	(256, 256)	0.28	0.28	0.75
17	20	True	j	j	0.2400434160008444	1	-35.0	-30.0	5.0	NW	50	(256, 256)	0.28	0.28	0.75
17	20	True	f	f	0.3300314579973928	1	-35.0	-36.0	-1.0	SE	50	(256, 256)	0.28	0.28	0.75
17	20	True	f	f	0.2676589589973446	1	-35.0	-40.0	-5.0	SE	50	(256, 256)	0.28	0.28	0.75
17	20	True	f	f	0.2716592920005496	1	-35.0	-40.0	-5.0	SE	50	(256, 256)	0.28	0.28	0.75
17	20	True	f	f	0.1469501249994209	1	-35.0	-40.0	-5.0	NW	50	(256, 256)	0.28	0.28	0.75
17	20	True	f	f	0.0574055420001968	1	-35.0	-36.0	-1.0	NW	50	(256, 256)	0.28	0.28	0.75
17	20	True	j	j	0.4579851250018691	1	-35.0	-30.0	5.0	SE	50	(256, 256)	0.28	0.28	0.75
17	20	True	j	f	0.2261225000002014	0	-35.0	-34.0	1.0	NW	50	(256, 256)	0.28	0.28	0.75
17	20	True	j	f	0.4159414159985317	0	-35.0	-34.0	1.0	NW	50	(256, 256)	0.28	0.28	0.75
17	20	True	f	f	0.3041683749979711	1	-35.0	-40.0	-5.0	SE	50	(256, 256)	0.28	0.28	0.75
17	20	True	j	j	0.2489738340009353	1	-35.0	-30.0	5.0	NW	50	(256, 256)	0.28	0.28	0.75
17	20	True	j	j	0.1874430409989145	1	-35.0	-34.0	1.0	SE	50	(256, 256)	0.28	0.28	0.75
17	20	True	f	f	0.3640815420003491	1	-35.0	-40.0	-5.0	NW	50	(256, 256)	0.28	0.28	0.75
17	20	True	f	f	0.3290934999968158	1	-35.0	-40.0	-5.0	SE	50	(256, 256)	0.28	0.28	0.75
17	20	True	j	f	0.3068209160010156	0	-35.0	-34.0	1.0	NW	50	(256, 256)	0.28	0.28	0.75
17	20	True	f	j	0.2661087919987039	0	-35.0	-40.0	-5.0	NW	50	(256, 256)	0.28	0.28	0.75
17	20	True	j	j	1.3920136250017094	1	-35.0	-34.0	1.0	SE	50	(256, 256)	0.28	0.28	0.75
17	20	True	j	j	0.4054242079982941	1	-35.0	-34.0	1.0	SE	50	(256, 256)	0.28	0.28	0.75
17	20	True	f	f	0.2953710830006457	1	-35.0	-36.0	-1.0	NW	50	(256, 256)	0.28	0.28	0.75
17	20	True	j	j	0.004813584000658	1	-35.0	-30.0	5.0	NW	50	(256, 256)	0.28	0.28	0.75
17	20	True	j	j	0.3245347909978591	1	-35.0	-34.0	1.0	SE	50	(256, 256)	0.28	0.28	0.75
17	20	True	f	j	0.1783264580008108	0	-35.0	-36.0	-1.0	SE	50	(256, 256)	0.28	0.28	0.75
17	20	True	j	j	0.3659510420002334	1	-35.0	-30.0	5.0	SE	50	(256, 256)	0.28	0.28	0.75
17	20	True	j	j	0.0242880420009896	1	-35.0	-30.0	5.0	NW	50	(256, 256)	0.28	0.28	0.75
17	20	True	f	f	0.3563767080013349	1	-35.0	-40.0	-5.0	SE	50	(256, 256)	0.28	0.28	0.75
17	20	True	f	f	0.0830099580016394	1	-35.0	-36.0	-1.0	SE	50	(256, 256)	0.28	0.28	0.75
17	20	True	j	j	0.2916225840017432	1	-35.0	-30.0	5.0	SE	50	(256, 256)	0.28	0.28	0.75
17	20	True	j	j	0.1787025830017228	1	-35.0	-34.0	1.0	NW	50	(256, 256)	0.28	0.28	0.75
17	20	True	j	f	0.9785954159997344	0	-35.0	-30.0	5.0	SE	50	(256, 256)	0.28	0.28	0.75
17	20	True	f	f	1.0102075419999892	1	-35.0	-40.0	-5.0	NW	50	(256, 256)	0.28	0.28	0.75
17	20	True	j	j	0.3118481669989705	1	-35.0	-34.0	1.0	NW	50	(256, 256)	0.28	0.28	0.75
17	20	True	f	f	0.3571177499979967	1	-35.0	-40.0	-5.0	NW	50	(256, 256)	0.28	0.28	0.75
17	20	True	j	j	0.1125633330011623	1	-35.0	-30.0	5.0	NW	50	(256, 256)	0.28	0.28	0.75
17	20	True	f	f	0.0986339160008356	1	-35.0	-40.0	-5.0	SE	50	(256, 256)	0.28	0.28	0.75
17	20	True	f	f	0.0781825000012759	1	-35.0	-40.0	-5.0	NW	50	(256, 256)	0.28	0.28	0.75
17	20	True	f	j	0.1370902499984367	0	-35.0	-36.0	-1.0	SE	50	(256, 256)	0.28	0.28	0.75
17	20	True	f	f	0.3428337919976911	1	-35.0	-36.0	-1.0	NW	50	(256, 256)	0.28	0.28	0.75
17	20	True	j	j	0.2878889579988026	1	-35.0	-30.0	5.0	SE	50	(256, 256)	0.28	0.28	0.75
17	20	True	j	j	0.2207382080014213	1	-35.0	-30.0	5.0	SE	50	(256, 256)	0.28	0.28	0.75
17	20	True	f	f	0.1429207920009503	1	-35.0	-40.0	-5.0	SE	50	(256, 256)	0.28	0.28	0.75
17	20	True	f	f	0.0238400829985039	1	-35.0	-36.0	-1.0	SE	50	(256, 256)	0.28	0.28	0.75
17	20	True	j	f	0.2781805409977096	0	-35.0	-34.0	1.0	SE	50	(256, 256)	0.28	0.28	0.75
17	20	True	j	j	0.2844652080020751	1	-35.0	-30.0	5.0	NW	50	(256, 256)	0.28	0.28	0.75
17	20	True	f	f	0.3412841669996851	1	-35.0	-40.0	-5.0	SE	50	(256, 256)	0.28	0.28	0.75
17	20	True	f	f	0.458349292002822	1	-35.0	-40.0	-5.0	SE	50	(256, 256)	0.28	0.28	0.75
17	20	True	j	j	0.1742410830011067	1	-35.0	-30.0	5.0	SE	50	(256, 256)	0.28	0.28	0.75
17	20	True	j	f	0.0220330839983944	0	-35.0	-34.0	1.0	NW	50	(256, 256)	0.28	0.28	0.75
17	20	True	j	j	0.1016849160005222	1	-35.0	-34.0	1.0	SE	50	(256, 256)	0.28	0.28	0.75
17	20	True	j	f	1.9121957090028443	0	-35.0	-30.0	5.0	NW	50	(256, 256)	0.28	0.28	0.75
17	20	True	f	j	0.3046309159981319	0	-35.0	-36.0	-1.0	SE	50	(256, 256)	0.28	0.28	0.75
17	20	True	j	j	0.2067229169988422	1	-35.0	-30.0	5.0	SE	50	(256, 256)	0.28	0.28	0.75
17	20	True	f	f	0.201010333999875	1	-35.0	-40.0	-5.0	SE	50	(256, 256)	0.28	0.28	0.75
17	20	True	j	f	0.2707585829994059	0	-35.0	-30.0	5.0	NW	50	(256, 256)	0.28	0.28	0.75
17	20	True	f	j	0.60394054200151	0	-35.0	-36.0	-1.0	SE	50	(256, 256)	0.28	0.28	0.75
17	20	True	f	f	0.1436185830025351	1	-35.0	-36.0	-1.0	SE	50	(256, 256)	0.28	0.28	0.75
17	20	True	f	f	0.221092249998037	1	-35.0	-40.0	-5.0	NW	50	(256, 256)	0.28	0.28	0.75
17	20	True	j	j	0.0864936660000239	1	-35.0	-30.0	5.0	NW	50	(256, 256)	0.28	0.28	0.75
17	20	True	f	f	0.1187547080007789	1	-35.0	-36.0	-1.0	SE	50	(256, 256)	0.28	0.28	0.75
17	20	True	f	f	0.0273078749996784	1	-35.0	-36.0	-1.0	NW	50	(256, 256)	0.28	0.28	0.75
17	20	True	f	f	0.0317341670015594	1	-35.0	-36.0	-1.0	NW	50	(256, 256)	0.28	0.28	0.75
17	20	True	f	f	0.03995012499945	1	-35.0	-36.0	-1.0	NW	50	(256, 256)	0.28	0.28	0.75
17	20	True	f	j	0.5735916670018923	0	-35.0	-36.0	-1.0	SE	50	(256, 256)	0.28	0.28	0.75
17	20	True	f	f	0.4760842910000065	1	-35.0	-36.0	-1.0	SE	50	(256, 256)	0.28	0.28	0.75
17	20	True	j	f	0.3246710829989752	0	-35.0	-30.0	5.0	SE	50	(256, 256)	0.28	0.28	0.75
17	20	True	f	j	0.187424457999441	0	-35.0	-36.0	-1.0	SE	50	(256, 256)	0.28	0.28	0.75
17	20	True	f	f	0.2202962500014109	1	-35.0	-40.0	-5.0	SE	50	(256, 256)	0.28	0.28	0.75
17	20	True	f	f	0.363991750000423	1	-35.0	-40.0	-5.0	SE	50	(256, 256)	0.28	0.28	0.75
17	20	True	j	j	0.0963597500012838	1	-35.0	-34.0	1.0	NW	50	(256, 256)	0.28	0.28	0.75
17	20	True	j	f	0.2325677079970773	0	-35.0	-34.0	1.0	SE	50	(256, 256)	0.28	0.28	0.75
17	20	True	f	f	0.1795897080010036	1	-35.0	-40.0	-5.0	SE	50	(256, 256)	0.28	0.28	0.75
17	20	True	f	j	0.3772262500024226	0	-35.0	-36.0	-1.0	NW	50	(256, 256)	0.28	0.28	0.75
17	20	True	f	f	0.488035915997898	1	-35.0	-40.0	-5.0	SE	50	(256, 256)	0.28	0.28	0.75
17	20	True	j	j	0.7668972499996016	1	-35.0	-34.0	1.0	NW	50	(256, 256)	0.28	0.28	0.75
17	20	True	j	f	0.0614338330015016	0	-35.0	-30.0	5.0	NW	50	(256, 256)	0.28	0.28	0.75
17	20	True	j	j	0.5601465830004599	1	-35.0	-30.0	5.0	SE	50	(256, 256)	0.28	0.28	0.75
17	20	True	f	j	0.7307189999992261	0	-35.0	-36.0	-1.0	SE	50	(256, 256)	0.28	0.28	0.75
17	20	True	j	f	0.0428618330006429	0	-35.0	-34.0	1.0	SE	50	(256, 256)	0.28	0.28	0.75
17	20	True	j	f	0.486772625001322	0	-35.0	-34.0	1.0	NW	50	(256, 256)	0.28	0.28	0.75
17	20	True	j	j	0.0647559579992957	1	-35.0	-30.0	5.0	NW	50	(256, 256)	0.28	0.28	0.75
17	20	True	f	f	0.2864503329983563	1	-35.0	-36.0	-1.0	SE	50	(256, 256)	0.28	0.28	0.75
17	20	True	f	f	0.0072708750012679	1	-35.0	-40.0	-5.0	NW	50	(256, 256)	0.28	0.28	0.75
17	20	True	j	f	0.0348827500019979	0	-35.0	-34.0	1.0	NW	50	(256, 256)	0.28	0.28	0.75
17	20	True	j	f	0.0841451250016689	0	-35.0	-30.0	5.0	NW	50	(256, 256)	0.28	0.28	0.75
17	20	True	f	j	0.1023210000021208	0	-35.0	-36.0	-1.0	SE	50	(256, 256)	0.28	0.28	0.75
17	20	True	f	f	0.0976382500011823	1	-35.0	-36.0	-1.0	SE	50	(256, 256)	0.28	0.28	0.75
17	20	True	j	j	0.3651276669988874	1	-35.0	-30.0	5.0	NW	50	(256, 256)	0.28	0.28	0.75
17	20	True	f	f	0.349031334000756	1	-35.0	-36.0	-1.0	SE	50	(256, 256)	0.28	0.28	0.75
17	20	True	f	f	0.0124866250007471	1	-35.0	-36.0	-1.0	SE	50	(256, 256)	0.28	0.28	0.75
17	20	True	f	f	0.0120608329998503	1	-35.0	-40.0	-5.0	NW	50	(256, 256)	0.28	0.28	0.75
17	20	True	j	j	0.1084141669998643	1	-35.0	-30.0	5.0	SE	50	(256, 256)	0.28	0.28	0.75
17	20	True	j	j	0.3814801250009623	1	-35.0	-34.0	1.0	SE	50	(256, 256)	0.28	0.28	0.75
17	20	True	f	f	0.2248707500002638	1	-35.0	-40.0	-5.0	NW	50	(256, 256)	0.28	0.28	0.75
17	20	True	j	j	0.395991541998228	1	-35.0	-34.0	1.0	SE	50	(256, 256)	0.28	0.28	0.75
17	20	True	f	f	0.1545129580008506	1	-35.0	-40.0	-5.0	NW	50	(256, 256)	0.28	0.28	0.75
17	20	True	f	f	0.3204662079988338	1	-35.0	-36.0	-1.0	NW	50	(256, 256)	0.28	0.28	0.75
17	20	True	f	f	0.3405509170006553	1	-35.0	-40.0	-5.0	SE	50	(256, 256)	0.28	0.28	0.75
17	20	True	f	f	0.3680777080007829	1	-35.0	-40.0	-5.0	SE	50	(256, 256)	0.28	0.28	0.75
17	20	True	f	j	0.1127359159982006	0	-35.0	-40.0	-5.0	SE	50	(256, 256)	0.28	0.28	0.75
17	20	True	j	f	0.3614450409986602	0	-35.0	-34.0	1.0	SE	50	(256, 256)	0.28	0.28	0.75
17	20	True	j	j	0.1119811669996124	1	-35.0	-30.0	5.0	SE	50	(256, 256)	0.28	0.28	0.75
17	20	True	j	f	0.4752398329983407	0	-35.0	-34.0	1.0	NW	50	(256, 256)	0.28	0.28	0.75
17	20	True	f	f	0.3868872499988356	1	-35.0	-40.0	-5.0	SE	50	(256, 256)	0.28	0.28	0.75
17	20	True	j	j	0.2248285419991589	1	-35.0	-34.0	1.0	SE	50	(256, 256)	0.28	0.28	0.75
17	20	True	j	f	0.8392710000007355	0	-35.0	-30.0	5.0	NW	50	(256, 256)	0.28	0.28	0.75
17	20	True	f	j	0.3162174589997448	0	-35.0	-40.0	-5.0	NW	50	(256, 256)	0.28	0.28	0.75
17	20	True	j	f	0.0797809169998799	0	-35.0	-30.0	5.0	NW	50	(256, 256)	0.28	0.28	0.75
17	20	True	j	f	0.3820530829980271	0	-35.0	-30.0	5.0	NW	50	(256, 256)	0.28	0.28	0.75
17	20	True	j	j	0.6961668329968234	1	-35.0	-34.0	1.0	NW	50	(256, 256)	0.28	0.28	0.75
17	20	True	j	j	0.0255277500000374	1	-35.0	-30.0	5.0	SE	50	(256, 256)	0.28	0.28	0.75
17	20	True	f	f	0.3657024579988501	1	-35.0	-36.0	-1.0	SE	50	(256, 256)	0.28	0.28	0.75
17	20	True	j	f	0.0365186669987451	0	-35.0	-34.0	1.0	SE	50	(256, 256)	0.28	0.28	0.75
17	20	True	f	f	0.3297342080004455	1	-35.0	-40.0	-5.0	SE	50	(256, 256)	0.28	0.28	0.75
17	20	True	j	f	0.7171042909976677	0	-35.0	-30.0	5.0	SE	50	(256, 256)	0.28	0.28	0.75
17	20	True	f	f	0.1806995410006493	1	-35.0	-40.0	-5.0	NW	50	(256, 256)	0.28	0.28	0.75
17	20	True	f	f	0.5455662920030591	1	-35.0	-36.0	-1.0	SE	50	(256, 256)	0.28	0.28	0.75
17	20	True	f	f	0.4827670419981587	1	-35.0	-40.0	-5.0	SE	50	(256, 256)	0.28	0.28	0.75
17	20	True	j	f	0.6690439999983937	0	-35.0	-34.0	1.0	NW	50	(256, 256)	0.28	0.28	0.75
17	20	True	j	j	0.3376372089987853	1	-35.0	-30.0	5.0	SE	50	(256, 256)	0.28	0.28	0.75
17	20	True	j	j	0.3591664999985369	1	-35.0	-34.0	1.0	NW	50	(256, 256)	0.28	0.28	0.75
17	20	True	j	j	0.2166843329978292	1	-35.0	-30.0	5.0	SE	50	(256, 256)	0.28	0.28	0.75
17	20	True	f	f	0.2822082079983374	1	-35.0	-40.0	-5.0	SE	50	(256, 256)	0.28	0.28	0.75
17	20	True	j	f	0.3246505409988458	0	-35.0	-30.0	5.0	NW	50	(256, 256)	0.28	0.28	0.75
17	20	True	j	f	0.2849698749996605	0	-35.0	-30.0	5.0	NW	50	(256, 256)	0.28	0.28	0.75
17	20	True	j	j	0.2527859589972649	1	-35.0	-30.0	5.0	NW	50	(256, 256)	0.28	0.28	0.75
17	20	True	j	f	0.0299272499978542	0	-35.0	-30.0	5.0	NW	50	(256, 256)	0.28	0.28	0.75
17	20	True	f	j	0.4664004160003969	0	-35.0	-40.0	-5.0	SE	50	(256, 256)	0.28	0.28	0.75
17	20	True	j	j	0.0189576250013487	1	-35.0	-34.0	1.0	NW	50	(256, 256)	0.28	0.28	0.75
17	20	True	j	f	0.1998887079971609	0	-35.0	-30.0	5.0	SE	50	(256, 256)	0.28	0.28	0.75
17	20	True	j	f	0.2682254589999502	0	-35.0	-30.0	5.0	NW	50	(256, 256)	0.28	0.28	0.75
17	20	True	j	j	0.117314166000142	1	-35.0	-34.0	1.0	SE	50	(256, 256)	0.28	0.28	0.75
17	20	True	j	j	0.3406484160004766	1	-35.0	-34.0	1.0	NW	50	(256, 256)	0.28	0.28	0.75
17	20	True	j	f	0.3517098330012231	0	-35.0	-34.0	1.0	NW	50	(256, 256)	0.28	0.28	0.75
17	20	True	j	f	0.1362809170022956	0	-35.0	-34.0	1.0	NW	50	(256, 256)	0.28	0.28	0.75
17	20	True	j	f	0.2018453749988111	0	-35.0	-30.0	5.0	NW	50	(256, 256)	0.28	0.28	0.75
17	20	True	f	f	0.1835172079991025	1	-35.0	-36.0	-1.0	NW	50	(256, 256)	0.28	0.28	0.75
17	20	True	f	f	0.2053798330016434	1	-35.0	-40.0	-5.0	SE	50	(256, 256)	0.28	0.28	0.75
17	20	True	f	f	0.429135166999913	1	-35.0	-36.0	-1.0	SE	50	(256, 256)	0.28	0.28	0.75
17	20	True	j	j	0.2948874169996998	1	-35.0	-34.0	1.0	NW	50	(256, 256)	0.28	0.28	0.75
17	20	True	j	f	0.2786349160014651	0	-35.0	-30.0	5.0	NW	50	(256, 256)	0.28	0.28	0.75
17	20	True	j	j	0.2737586669973098	1	-35.0	-30.0	5.0	SE	50	(256, 256)	0.28	0.28	0.75
17	20	True	j	f	0.2938760420001927	0	-35.0	-34.0	1.0	SE	50	(256, 256)	0.28	0.28	0.75
17	20	True	f	j	0.3112868749994959	0	-35.0	-40.0	-5.0	NW	50	(256, 256)	0.28	0.28	0.75
17	20	True	j	j	0.3542009580014564	1	-35.0	-34.0	1.0	SE	50	(256, 256)	0.28	0.28	0.75
17	20	True	f	j	0.3530320419995405	0	-35.0	-36.0	-1.0	SE	50	(256, 256)	0.28	0.28	0.75
17	20	True	f	f	0.0799469589983346	1	-35.0	-40.0	-5.0	SE	50	(256, 256)	0.28	0.28	0.75
17	20	True	j	j	0.1575557500000286	1	-35.0	-30.0	5.0	NW	50	(256, 256)	0.28	0.28	0.75
17	20	True	j	f	0.2443178339999576	0	-35.0	-30.0	5.0	NW	50	(256, 256)	0.28	0.28	0.75
17	20	True	f	j	0.1380382499992265	0	-35.0	-36.0	-1.0	SE	50	(256, 256)	0.28	0.28	0.75
17	20	True	f	j	0.0545215000020107	0	-35.0	-40.0	-5.0	NW	50	(256, 256)	0.28	0.28	0.75
17	20	True	j	f	0.3926758339985099	0	-35.0	-30.0	5.0	NW	50	(256, 256)	0.28	0.28	0.75
17	20	True	j	j	0.3598823329994047	1	-35.0	-30.0	5.0	SE	50	(256, 256)	0.28	0.28	0.75
17	20	True	j	f	0.3119775840023067	0	-35.0	-34.0	1.0	NW	50	(256, 256)	0.28	0.28	0.75
17	20	True	j	f	0.1526593750022584	0	-35.0	-30.0	5.0	NW	50	(256, 256)	0.28	0.28	0.75
17	20	True	f	j	0.4523085420005373	0	-35.0	-40.0	-5.0	NW	50	(256, 256)	0.28	0.28	0.75
17	20	True	j	f	0.4228687089998857	0	-35.0	-30.0	5.0	NW	50	(256, 256)	0.28	0.28	0.75
17	20	True	j	f	0.117795541002124	0	-35.0	-30.0	5.0	NW	50	(256, 256)	0.28	0.28	0.75
17	20	True	j	f	0.1122321670009114	0	-35.0	-34.0	1.0	NW	50	(256, 256)	0.28	0.28	0.75
17	20	True	f	j	0.2028481250017648	0	-35.0	-36.0	-1.0	SE	50	(256, 256)	0.28	0.28	0.75
17	20	True	j	f	0.0246757500026433	0	-35.0	-30.0	5.0	SE	50	(256, 256)	0.28	0.28	0.75
17	20	True	f	f	0.0301649579996592	1	-35.0	-36.0	-1.0	SE	50	(256, 256)	0.28	0.28	0.75
17	20	True	f	f	0.0204221249987313	1	-35.0	-36.0	-1.0	NW	50	(256, 256)	0.28	0.28	0.75
17	20	True	f	f	0.1675519999989774	1	-35.0	-36.0	-1.0	NW	50	(256, 256)	0.28	0.28	0.75
17	20	True	j	j	0.1624008750004577	1	-35.0	-34.0	1.0	SE	50	(256, 256)	0.28	0.28	0.75
17	20	True	j	j	0.1101080420012294	1	-35.0	-30.0	5.0	NW	50	(256, 256)	0.28	0.28	0.75
17	20	True	f	f	0.1826676249984302	1	-35.0	-36.0	-1.0	NW	50	(256, 256)	0.28	0.28	0.75
17	20	True	f	f	0.3283363750015269	1	-35.0	-40.0	-5.0	NW	50	(256, 256)	0.28	0.28	0.75
17	20	True	f	f	0.8701803750009276	1	-35.0	-40.0	-5.0	NW	50	(256, 256)	0.28	0.28	0.75
17	20	True	f	j	0.1287965409974276	0	-35.0	-36.0	-1.0	SE	50	(256, 256)	0.28	0.28	0.75
17	20	True	j	j	0.1739122079998196	1	-35.0	-30.0	5.0	NW	50	(256, 256)	0.28	0.28	0.75
17	20	True	f	f	0.3987391249975189	1	-35.0	-36.0	-1.0	SE	50	(256, 256)	0.28	0.28	0.75
17	20	True	f	f	0.3353631249992759	1	-35.0	-36.0	-1.0	SE	50	(256, 256)	0.28	0.28	0.75
17	20	True	f	f	0.1551419999996142	1	-35.0	-36.0	-1.0	NW	50	(256, 256)	0.28	0.28	0.75
17	20	True	j	f	0.4017298329999903	0	-35.0	-34.0	1.0	SE	50	(256, 256)	0.28	0.28	0.75
17	20	True	f	f	0.3734964160030358	1	-35.0	-40.0	-5.0	NW	50	(256, 256)	0.28	0.28	0.75
17	20	True	j	j	0.2212975000002188	1	-35.0	-30.0	5.0	SE	50	(256, 256)	0.28	0.28	0.75
17	20	True	j	j	0.3229908339999383	1	-35.0	-30.0	5.0	NW	50	(256, 256)	0.28	0.28	0.75
17	20	True	f	f	0.0555481250012235	1	-35.0	-40.0	-5.0	NW	50	(256, 256)	0.28	0.28	0.75
17	20	True	f	f	0.3573384579976846	1	-35.0	-40.0	-5.0	NW	50	(256, 256)	0.28	0.28	0.75
17	20	True	f	j	0.1884728750010254	0	-35.0	-40.0	-5.0	SE	50	(256, 256)	0.28	0.28	0.75
17	20	True	j	f	0.2106155420005961	0	-35.0	-30.0	5.0	SE	50	(256, 256)	0.28	0.28	0.75
17	20	True	f	f	0.0841304169989598	1	-35.0	-36.0	-1.0	SE	50	(256, 256)	0.28	0.28	0.75
17	20	True	f	f	0.360976332998689	1	-35.0	-36.0	-1.0	SE	50	(256, 256)	0.28	0.28	0.75
17	20	True	f	f	0.0796113750002405	1	-35.0	-36.0	-1.0	NW	50	(256, 256)	0.28	0.28	0.75
17	20	True	j	j	0.417696666001575	1	-35.0	-30.0	5.0	NW	50	(256, 256)	0.28	0.28	0.75
17	20	True	j	j	0.0833999160022358	1	-35.0	-30.0	5.0	SE	50	(256, 256)	0.28	0.28	0.75
17	20	True	j	f	0.1458826249981939	0	-35.0	-34.0	1.0	NW	50	(256, 256)	0.28	0.28	0.75
17	20	True	f	f	0.2128937500019674	1	-35.0	-36.0	-1.0	SE	50	(256, 256)	0.28	0.28	0.75
17	20	True	j	f	0.1672295000025769	0	-35.0	-34.0	1.0	SE	50	(256, 256)	0.28	0.28	0.75
17	20	True	j	f	0.0197615409997524	0	-35.0	-30.0	5.0	SE	50	(256, 256)	0.28	0.28	0.75
