# Supplementary material for: The curriculum effect in visual learning: The role of readout dimensionality
Source: PLoS Comput Biol. 2026 Jul 24;22(7):e1014553. doi: 10.1371/journal.pcbi.1014553 (PMC13432104; doi:10.1371/journal.pcbi.1014553)
Supplement: S1 Data — (ZIP) [file pcbi.1014553.s009.zip › Data_Final_for_Repository/Shuffled_subjects/Additional_15/Subject017/20250710_Subject017_SHUFFLED_Day_1.csv]

Participant ID	Age	Train	Correct Response	Response	Response time (s)	Correct	Reference Angle (deg)	Orientation (deg)	Angle Separation (deg)	Corner	Viewing Distance (cm)	Stimulus Size (px)	Fixation Time	Probe Time	Cue Time
17	20	True	f	f	2.482603458000085	1	-35.0	-36.0	-1.0	SE	50	(256, 256)	0.28	0.28	0.75
17	20	True	f	f	0.8717496249992109	1	-35.0	-40.0	-5.0	NW	50	(256, 256)	0.28	0.28	0.75
17	20	True	f	f	0.062772583001788	1	-35.0	-36.0	-1.0	NW	50	(256, 256)	0.28	0.28	0.75
17	20	True	f	f	3.658597500001633	1	-35.0	-36.0	-1.0	SE	50	(256, 256)	0.28	0.28	0.75
17	20	True	j	f	0.7084548749990063	0	-35.0	-30.0	5.0	SE	50	(256, 256)	0.28	0.28	0.75
17	20	True	f	f	4.307561790999898	1	-35.0	-40.0	-5.0	NW	50	(256, 256)	0.28	0.28	0.75
17	20	True	j	f	0.4184108340014063	0	-35.0	-34.0	1.0	NW	50	(256, 256)	0.28	0.28	0.75
17	20	True	f	f	2.868830542000069	1	-35.0	-40.0	-5.0	SE	50	(256, 256)	0.28	0.28	0.75
17	20	True	j	f	1.3430398750024324	0	-35.0	-34.0	1.0	NW	50	(256, 256)	0.28	0.28	0.75
17	20	True	j	j	0.416355792000104	1	-35.0	-34.0	1.0	NW	50	(256, 256)	0.28	0.28	0.75
17	20	True	f	j	0.8389345420000609	0	-35.0	-40.0	-5.0	NW	50	(256, 256)	0.28	0.28	0.75
17	20	True	f	f	1.890195791998849	1	-35.0	-40.0	-5.0	NW	50	(256, 256)	0.28	0.28	0.75
17	20	True	j	f	3.1985167499988165	0	-35.0	-30.0	5.0	SE	50	(256, 256)	0.28	0.28	0.75
17	20	True	j	j	1.335355500003061	1	-35.0	-34.0	1.0	NW	50	(256, 256)	0.28	0.28	0.75
17	20	True	j	j	0.2313810829982685	1	-35.0	-34.0	1.0	NW	50	(256, 256)	0.28	0.28	0.75
17	20	True	f	f	1.0876095839994375	1	-35.0	-36.0	-1.0	NW	50	(256, 256)	0.28	0.28	0.75
17	20	True	j	j	1.3501655000000028	1	-35.0	-34.0	1.0	SE	50	(256, 256)	0.28	0.28	0.75
17	20	True	f	j	0.191500624998298	0	-35.0	-40.0	-5.0	SE	50	(256, 256)	0.28	0.28	0.75
17	20	True	j	f	0.065089915999124	0	-35.0	-30.0	5.0	SE	50	(256, 256)	0.28	0.28	0.75
17	20	True	j	f	1.0960166250006296	0	-35.0	-30.0	5.0	NW	50	(256, 256)	0.28	0.28	0.75
17	20	True	j	j	0.8500514160004968	1	-35.0	-34.0	1.0	SE	50	(256, 256)	0.28	0.28	0.75
17	20	True	f	j	2.317805832997692	0	-35.0	-36.0	-1.0	NW	50	(256, 256)	0.28	0.28	0.75
17	20	True	f	j	0.6601258750015404	0	-35.0	-40.0	-5.0	SE	50	(256, 256)	0.28	0.28	0.75
17	20	True	j	f	0.5027300420006213	0	-35.0	-30.0	5.0	NW	50	(256, 256)	0.28	0.28	0.75
17	20	True	j	j	0.1552880839990393	1	-35.0	-30.0	5.0	NW	50	(256, 256)	0.28	0.28	0.75
17	20	True	f	f	2.7254019579995656	1	-35.0	-40.0	-5.0	NW	50	(256, 256)	0.28	0.28	0.75
17	20	True	j	j	2.030769834000239	1	-35.0	-34.0	1.0	SE	50	(256, 256)	0.28	0.28	0.75
17	20	True	j	f	1.5228234579990385	0	-35.0	-30.0	5.0	NW	50	(256, 256)	0.28	0.28	0.75
17	20	True	j	f	1.0101523330013151	0	-35.0	-30.0	5.0	NW	50	(256, 256)	0.28	0.28	0.75
17	20	True	j	j	0.3981994580026367	1	-35.0	-34.0	1.0	SE	50	(256, 256)	0.28	0.28	0.75
17	20	True	f	j	0.7962725420002243	0	-35.0	-36.0	-1.0	SE	50	(256, 256)	0.28	0.28	0.75
17	20	True	j	f	0.5497280409981613	0	-35.0	-30.0	5.0	NW	50	(256, 256)	0.28	0.28	0.75
17	20	True	f	f	1.315783083999122	1	-35.0	-36.0	-1.0	NW	50	(256, 256)	0.28	0.28	0.75
17	20	True	j	j	1.855245416998514	1	-35.0	-30.0	5.0	SE	50	(256, 256)	0.28	0.28	0.75
17	20	True	f	f	2.2334297499983222	1	-35.0	-40.0	-5.0	NW	50	(256, 256)	0.28	0.28	0.75
17	20	True	j	j	1.1064079579991812	1	-35.0	-34.0	1.0	SE	50	(256, 256)	0.28	0.28	0.75
17	20	True	j	j	0.4319694160003564	1	-35.0	-34.0	1.0	SE	50	(256, 256)	0.28	0.28	0.75
17	20	True	f	f	0.9059596249971946	1	-35.0	-40.0	-5.0	NW	50	(256, 256)	0.28	0.28	0.75
17	20	True	f	j	0.600233749999461	0	-35.0	-36.0	-1.0	SE	50	(256, 256)	0.28	0.28	0.75
17	20	True	j	j	0.3702462500004913	1	-35.0	-30.0	5.0	SE	50	(256, 256)	0.28	0.28	0.75
17	20	True	j	j	0.0155420409973885	1	-35.0	-34.0	1.0	SE	50	(256, 256)	0.28	0.28	0.75
17	20	True	j	f	0.4644969170003605	0	-35.0	-30.0	5.0	NW	50	(256, 256)	0.28	0.28	0.75
17	20	True	f	j	0.3662767499990877	0	-35.0	-40.0	-5.0	NW	50	(256, 256)	0.28	0.28	0.75
17	20	True	j	f	0.7208237499980896	0	-35.0	-30.0	5.0	NW	50	(256, 256)	0.28	0.28	0.75
17	20	True	f	j	0.1571502920014609	0	-35.0	-40.0	-5.0	SE	50	(256, 256)	0.28	0.28	0.75
17	20	True	j	f	1.0565353329984646	0	-35.0	-34.0	1.0	NW	50	(256, 256)	0.28	0.28	0.75
17	20	True	f	j	0.5722063330031233	0	-35.0	-40.0	-5.0	SE	50	(256, 256)	0.28	0.28	0.75
17	20	True	f	f	1.7295380409996142	1	-35.0	-36.0	-1.0	SE	50	(256, 256)	0.28	0.28	0.75
17	20	True	j	j	0.2954317500007164	1	-35.0	-34.0	1.0	SE	50	(256, 256)	0.28	0.28	0.75
17	20	True	f	f	1.250226667001698	1	-35.0	-40.0	-5.0	SE	50	(256, 256)	0.28	0.28	0.75
17	20	True	j	f	0.6704865829997289	0	-35.0	-34.0	1.0	SE	50	(256, 256)	0.28	0.28	0.75
17	20	True	j	j	0.4021287909999955	1	-35.0	-34.0	1.0	SE	50	(256, 256)	0.28	0.28	0.75
17	20	True	f	j	0.1982174160002614	0	-35.0	-40.0	-5.0	SE	50	(256, 256)	0.28	0.28	0.75
17	20	True	f	f	0.1570807079988299	1	-35.0	-40.0	-5.0	NW	50	(256, 256)	0.28	0.28	0.75
17	20	True	f	f	0.8865291250003793	1	-35.0	-36.0	-1.0	SE	50	(256, 256)	0.28	0.28	0.75
17	20	True	f	f	1.122732084000745	1	-35.0	-40.0	-5.0	NW	50	(256, 256)	0.28	0.28	0.75
17	20	True	j	j	0.102257708000252	1	-35.0	-30.0	5.0	SE	50	(256, 256)	0.28	0.28	0.75
17	20	True	j	f	0.5005519580008695	0	-35.0	-30.0	5.0	NW	50	(256, 256)	0.28	0.28	0.75
17	20	True	f	j	1.5206830000024638	0	-35.0	-36.0	-1.0	NW	50	(256, 256)	0.28	0.28	0.75
17	20	True	j	f	1.9299480419977044	0	-35.0	-30.0	5.0	SE	50	(256, 256)	0.28	0.28	0.75
17	20	True	f	j	0.331383625001763	0	-35.0	-40.0	-5.0	NW	50	(256, 256)	0.28	0.28	0.75
17	20	True	f	f	0.6642674999966403	1	-35.0	-40.0	-5.0	NW	50	(256, 256)	0.28	0.28	0.75
17	20	True	f	f	0.031541542000923	1	-35.0	-40.0	-5.0	NW	50	(256, 256)	0.28	0.28	0.75
17	20	True	f	f	0.4507612920024257	1	-35.0	-36.0	-1.0	NW	50	(256, 256)	0.28	0.28	0.75
17	20	True	f	j	0.15998020799816	0	-35.0	-40.0	-5.0	SE	50	(256, 256)	0.28	0.28	0.75
17	20	True	j	f	0.3264319590016384	0	-35.0	-34.0	1.0	NW	50	(256, 256)	0.28	0.28	0.75
17	20	True	j	f	0.3982431250005902	0	-35.0	-30.0	5.0	NW	50	(256, 256)	0.28	0.28	0.75
17	20	True	j	j	0.2566580000020622	1	-35.0	-30.0	5.0	NW	50	(256, 256)	0.28	0.28	0.75
17	20	True	j	j	0.6602964159974363	1	-35.0	-34.0	1.0	SE	50	(256, 256)	0.28	0.28	0.75
17	20	True	j	j	1.0531847499987634	1	-35.0	-30.0	5.0	SE	50	(256, 256)	0.28	0.28	0.75
17	20	True	j	j	0.2931614579974848	1	-35.0	-30.0	5.0	SE	50	(256, 256)	0.28	0.28	0.75
17	20	True	j	f	0.1978540830023121	0	-35.0	-34.0	1.0	SE	50	(256, 256)	0.28	0.28	0.75
17	20	True	f	f	1.0770621249976102	1	-35.0	-40.0	-5.0	NW	50	(256, 256)	0.28	0.28	0.75
17	20	True	f	j	0.3034135000016249	0	-35.0	-40.0	-5.0	SE	50	(256, 256)	0.28	0.28	0.75
17	20	True	j	f	1.5035982910012535	0	-35.0	-34.0	1.0	NW	50	(256, 256)	0.28	0.28	0.75
17	20	True	f	j	0.291754417001357	0	-35.0	-40.0	-5.0	SE	50	(256, 256)	0.28	0.28	0.75
17	20	True	j	f	0.0838515830000687	0	-35.0	-34.0	1.0	SE	50	(256, 256)	0.28	0.28	0.75
17	20	True	f	f	0.4516374580016418	1	-35.0	-40.0	-5.0	NW	50	(256, 256)	0.28	0.28	0.75
17	20	True	f	f	0.558174665999104	1	-35.0	-40.0	-5.0	NW	50	(256, 256)	0.28	0.28	0.75
17	20	True	f	f	0.5567428750000545	1	-35.0	-40.0	-5.0	NW	50	(256, 256)	0.28	0.28	0.75
17	20	True	f	j	0.1658645830029854	0	-35.0	-36.0	-1.0	SE	50	(256, 256)	0.28	0.28	0.75
17	20	True	j	f	0.0218491250016086	0	-35.0	-30.0	5.0	SE	50	(256, 256)	0.28	0.28	0.75
17	20	True	j	j	0.4301211250021879	1	-35.0	-34.0	1.0	SE	50	(256, 256)	0.28	0.28	0.75
17	20	True	j	j	1.505814166001073	1	-35.0	-30.0	5.0	NW	50	(256, 256)	0.28	0.28	0.75
17	20	True	f	j	1.017247083000257	0	-35.0	-36.0	-1.0	NW	50	(256, 256)	0.28	0.28	0.75
17	20	True	j	f	0.3288312920012686	0	-35.0	-34.0	1.0	NW	50	(256, 256)	0.28	0.28	0.75
17	20	True	f	j	0.2517472919971624	0	-35.0	-40.0	-5.0	NW	50	(256, 256)	0.28	0.28	0.75
17	20	True	j	j	0.5337039170008211	1	-35.0	-30.0	5.0	SE	50	(256, 256)	0.28	0.28	0.75
17	20	True	f	j	2.3338350000012724	0	-35.0	-40.0	-5.0	NW	50	(256, 256)	0.28	0.28	0.75
17	20	True	j	j	0.9448232499998994	1	-35.0	-34.0	1.0	NW	50	(256, 256)	0.28	0.28	0.75
17	20	True	j	j	0.2467837080002937	1	-35.0	-34.0	1.0	NW	50	(256, 256)	0.28	0.28	0.75
17	20	True	j	j	1.5961811669985764	1	-35.0	-30.0	5.0	SE	50	(256, 256)	0.28	0.28	0.75
17	20	True	j	f	0.782238583000435	0	-35.0	-34.0	1.0	NW	50	(256, 256)	0.28	0.28	0.75
17	20	True	f	j	0.2835792909972952	0	-35.0	-40.0	-5.0	NW	50	(256, 256)	0.28	0.28	0.75
17	20	True	f	f	0.1535959579996415	1	-35.0	-36.0	-1.0	NW	50	(256, 256)	0.28	0.28	0.75
17	20	True	j	f	0.4083757079970382	0	-35.0	-30.0	5.0	NW	50	(256, 256)	0.28	0.28	0.75
17	20	True	f	f	1.6905714999993506	1	-35.0	-36.0	-1.0	NW	50	(256, 256)	0.28	0.28	0.75
17	20	True	f	f	0.6414490419992944	1	-35.0	-40.0	-5.0	NW	50	(256, 256)	0.28	0.28	0.75
17	20	True	f	j	0.10018787500303	0	-35.0	-40.0	-5.0	SE	50	(256, 256)	0.28	0.28	0.75
17	20	True	f	f	0.2735235840009409	1	-35.0	-36.0	-1.0	NW	50	(256, 256)	0.28	0.28	0.75
17	20	True	f	j	0.6047859169993899	0	-35.0	-40.0	-5.0	NW	50	(256, 256)	0.28	0.28	0.75
17	20	True	j	f	0.0593307919989456	0	-35.0	-30.0	5.0	NW	50	(256, 256)	0.28	0.28	0.75
17	20	True	f	f	0.1263160420021449	1	-35.0	-36.0	-1.0	NW	50	(256, 256)	0.28	0.28	0.75
17	20	True	f	f	0.1052463750020251	1	-35.0	-40.0	-5.0	NW	50	(256, 256)	0.28	0.28	0.75
17	20	True	j	j	0.0656518340001639	1	-35.0	-34.0	1.0	SE	50	(256, 256)	0.28	0.28	0.75
17	20	True	f	f	0.0772882919991388	1	-35.0	-40.0	-5.0	NW	50	(256, 256)	0.28	0.28	0.75
17	20	True	j	j	0.2068837080005323	1	-35.0	-30.0	5.0	SE	50	(256, 256)	0.28	0.28	0.75
17	20	True	j	f	0.2081719170018914	0	-35.0	-34.0	1.0	NW	50	(256, 256)	0.28	0.28	0.75
17	20	True	f	j	0.280966582999099	0	-35.0	-36.0	-1.0	SE	50	(256, 256)	0.28	0.28	0.75
17	20	True	j	j	1.113301583998691	1	-35.0	-34.0	1.0	NW	50	(256, 256)	0.28	0.28	0.75
17	20	True	f	f	0.3822245000010298	1	-35.0	-40.0	-5.0	SE	50	(256, 256)	0.28	0.28	0.75
17	20	True	f	j	0.1959496249983203	0	-35.0	-36.0	-1.0	SE	50	(256, 256)	0.28	0.28	0.75
17	20	True	f	f	0.0103704159992048	1	-35.0	-36.0	-1.0	SE	50	(256, 256)	0.28	0.28	0.75
17	20	True	f	f	0.0938762500009033	1	-35.0	-40.0	-5.0	SE	50	(256, 256)	0.28	0.28	0.75
17	20	True	j	j	0.1453329579999263	1	-35.0	-34.0	1.0	NW	50	(256, 256)	0.28	0.28	0.75
17	20	True	j	f	0.3742691250008647	0	-35.0	-30.0	5.0	SE	50	(256, 256)	0.28	0.28	0.75
17	20	True	j	j	0.2343060830025933	1	-35.0	-30.0	5.0	SE	50	(256, 256)	0.28	0.28	0.75
17	20	True	f	j	0.1261668750012177	0	-35.0	-36.0	-1.0	SE	50	(256, 256)	0.28	0.28	0.75
17	20	True	j	f	0.3347454579998157	0	-35.0	-34.0	1.0	NW	50	(256, 256)	0.28	0.28	0.75
17	20	True	j	j	0.1504575420003675	1	-35.0	-30.0	5.0	NW	50	(256, 256)	0.28	0.28	0.75
17	20	True	f	f	0.1880585830003838	1	-35.0	-36.0	-1.0	NW	50	(256, 256)	0.28	0.28	0.75
17	20	True	f	j	0.6031381669999973	0	-35.0	-36.0	-1.0	SE	50	(256, 256)	0.28	0.28	0.75
17	20	True	j	f	0.22075466699971	0	-35.0	-30.0	5.0	NW	50	(256, 256)	0.28	0.28	0.75
17	20	True	f	j	0.2635641250017215	0	-35.0	-40.0	-5.0	SE	50	(256, 256)	0.28	0.28	0.75
17	20	True	j	f	0.3414177090016892	0	-35.0	-34.0	1.0	SE	50	(256, 256)	0.28	0.28	0.75
17	20	True	f	j	0.2417872909973084	0	-35.0	-36.0	-1.0	NW	50	(256, 256)	0.28	0.28	0.75
17	20	True	j	f	1.0671262079995358	0	-35.0	-34.0	1.0	NW	50	(256, 256)	0.28	0.28	0.75
17	20	True	f	f	0.4204199999985576	1	-35.0	-40.0	-5.0	SE	50	(256, 256)	0.28	0.28	0.75
17	20	True	j	f	0.0576142079989949	0	-35.0	-34.0	1.0	NW	50	(256, 256)	0.28	0.28	0.75
17	20	True	j	f	0.5068137919988658	0	-35.0	-34.0	1.0	SE	50	(256, 256)	0.28	0.28	0.75
17	20	True	f	j	0.4084805829988909	0	-35.0	-40.0	-5.0	SE	50	(256, 256)	0.28	0.28	0.75
17	20	True	j	j	0.2272452500001236	1	-35.0	-34.0	1.0	NW	50	(256, 256)	0.28	0.28	0.75
17	20	True	j	j	1.100008707999223	1	-35.0	-30.0	5.0	NW	50	(256, 256)	0.28	0.28	0.75
17	20	True	j	j	0.3445471249979164	1	-35.0	-30.0	5.0	SE	50	(256, 256)	0.28	0.28	0.75
17	20	True	j	f	0.6212252090008406	0	-35.0	-34.0	1.0	NW	50	(256, 256)	0.28	0.28	0.75
17	20	True	f	j	0.3490102920004574	0	-35.0	-40.0	-5.0	SE	50	(256, 256)	0.28	0.28	0.75
17	20	True	f	f	0.037534457998845	1	-35.0	-36.0	-1.0	SE	50	(256, 256)	0.28	0.28	0.75
17	20	True	f	f	0.6107456660029129	1	-35.0	-36.0	-1.0	NW	50	(256, 256)	0.28	0.28	0.75
17	20	True	j	f	0.7302437079997617	0	-35.0	-34.0	1.0	SE	50	(256, 256)	0.28	0.28	0.75
17	20	True	j	j	0.0275410419999388	1	-35.0	-34.0	1.0	NW	50	(256, 256)	0.28	0.28	0.75
17	20	True	j	j	1.752602583001135	1	-35.0	-30.0	5.0	SE	50	(256, 256)	0.28	0.28	0.75
17	20	True	j	f	2.642782291997719	0	-35.0	-30.0	5.0	NW	50	(256, 256)	0.28	0.28	0.75
17	20	True	f	j	0.2161745420016814	0	-35.0	-40.0	-5.0	NW	50	(256, 256)	0.28	0.28	0.75
17	20	True	j	f	0.2302832499990472	0	-35.0	-34.0	1.0	SE	50	(256, 256)	0.28	0.28	0.75
17	20	True	j	j	0.4254382919971249	1	-35.0	-30.0	5.0	NW	50	(256, 256)	0.28	0.28	0.75
17	20	True	j	f	2.7275499169991235	0	-35.0	-30.0	5.0	NW	50	(256, 256)	0.28	0.28	0.75
17	20	True	f	f	0.4282050000001618	1	-35.0	-40.0	-5.0	NW	50	(256, 256)	0.28	0.28	0.75
17	20	True	f	f	1.022962250001001	1	-35.0	-36.0	-1.0	SE	50	(256, 256)	0.28	0.28	0.75
17	20	True	j	f	0.0703384170010394	0	-35.0	-30.0	5.0	NW	50	(256, 256)	0.28	0.28	0.75
17	20	True	j	j	0.3157820829983393	1	-35.0	-30.0	5.0	SE	50	(256, 256)	0.28	0.28	0.75
17	20	True	j	f	0.5833728330035228	0	-35.0	-34.0	1.0	NW	50	(256, 256)	0.28	0.28	0.75
17	20	True	f	j	0.2443487089985865	0	-35.0	-40.0	-5.0	NW	50	(256, 256)	0.28	0.28	0.75
17	20	True	j	j	0.5858863339999516	1	-35.0	-34.0	1.0	SE	50	(256, 256)	0.28	0.28	0.75
17	20	True	j	j	0.1290382920014963	1	-35.0	-34.0	1.0	SE	50	(256, 256)	0.28	0.28	0.75
17	20	True	j	f	0.2472058339990326	0	-35.0	-30.0	5.0	NW	50	(256, 256)	0.28	0.28	0.75
17	20	True	j	j	0.0552228329979698	1	-35.0	-30.0	5.0	SE	50	(256, 256)	0.28	0.28	0.75
17	20	True	j	j	0.1081525829977181	1	-35.0	-34.0	1.0	SE	50	(256, 256)	0.28	0.28	0.75
17	20	True	f	j	0.7902007500015316	0	-35.0	-36.0	-1.0	SE	50	(256, 256)	0.28	0.28	0.75
17	20	True	j	j	0.5830106670000532	1	-35.0	-30.0	5.0	NW	50	(256, 256)	0.28	0.28	0.75
17	20	True	j	f	0.2949952500021027	0	-35.0	-34.0	1.0	NW	50	(256, 256)	0.28	0.28	0.75
17	20	True	f	f	0.1613032919995021	1	-35.0	-36.0	-1.0	NW	50	(256, 256)	0.28	0.28	0.75
17	20	True	j	j	0.0558459159983613	1	-35.0	-30.0	5.0	SE	50	(256, 256)	0.28	0.28	0.75
17	20	True	j	f	0.0651329590000386	0	-35.0	-30.0	5.0	NW	50	(256, 256)	0.28	0.28	0.75
17	20	True	j	j	0.3614444999984698	1	-35.0	-34.0	1.0	SE	50	(256, 256)	0.28	0.28	0.75
17	20	True	f	j	0.2794835829990916	0	-35.0	-36.0	-1.0	SE	50	(256, 256)	0.28	0.28	0.75
17	20	True	f	f	0.2815762499994889	1	-35.0	-36.0	-1.0	SE	50	(256, 256)	0.28	0.28	0.75
17	20	True	f	f	0.0727652090026822	1	-35.0	-36.0	-1.0	NW	50	(256, 256)	0.28	0.28	0.75
17	20	True	f	j	0.0318290830000478	0	-35.0	-40.0	-5.0	SE	50	(256, 256)	0.28	0.28	0.75
17	20	True	j	f	0.2695714999972551	0	-35.0	-34.0	1.0	SE	50	(256, 256)	0.28	0.28	0.75
17	20	True	f	j	0.1664774999990186	0	-35.0	-40.0	-5.0	SE	50	(256, 256)	0.28	0.28	0.75
17	20	True	j	j	1.4101806660000875	1	-35.0	-34.0	1.0	NW	50	(256, 256)	0.28	0.28	0.75
17	20	True	f	f	0.3914933749983902	1	-35.0	-40.0	-5.0	NW	50	(256, 256)	0.28	0.28	0.75
17	20	True	j	f	0.3710725420023664	0	-35.0	-34.0	1.0	SE	50	(256, 256)	0.28	0.28	0.75
17	20	True	f	j	0.16755883299993	0	-35.0	-40.0	-5.0	NW	50	(256, 256)	0.28	0.28	0.75
17	20	True	f	f	0.2923273750020598	1	-35.0	-36.0	-1.0	NW	50	(256, 256)	0.28	0.28	0.75
17	20	True	j	f	0.0367027909996977	0	-35.0	-30.0	5.0	NW	50	(256, 256)	0.28	0.28	0.75
17	20	True	j	j	0.3516673329977493	1	-35.0	-30.0	5.0	SE	50	(256, 256)	0.28	0.28	0.75
17	20	True	j	j	0.1165183330012951	1	-35.0	-30.0	5.0	SE	50	(256, 256)	0.28	0.28	0.75
17	20	True	j	j	0.0222872500016819	1	-35.0	-34.0	1.0	SE	50	(256, 256)	0.28	0.28	0.75
17	20	True	f	f	0.3870607089993427	1	-35.0	-36.0	-1.0	NW	50	(256, 256)	0.28	0.28	0.75
17	20	True	f	j	0.3607021659991005	0	-35.0	-40.0	-5.0	SE	50	(256, 256)	0.28	0.28	0.75
17	20	True	j	f	0.5443860829982441	0	-35.0	-34.0	1.0	NW	50	(256, 256)	0.28	0.28	0.75
17	20	True	f	f	0.0806321249983739	1	-35.0	-36.0	-1.0	NW	50	(256, 256)	0.28	0.28	0.75
17	20	True	j	f	0.2379962079976394	0	-35.0	-34.0	1.0	NW	50	(256, 256)	0.28	0.28	0.75
17	20	True	j	j	0.1532565419984166	1	-35.0	-30.0	5.0	NW	50	(256, 256)	0.28	0.28	0.75
17	20	True	j	j	0.0978399590021581	1	-35.0	-30.0	5.0	SE	50	(256, 256)	0.28	0.28	0.75
17	20	True	j	f	0.0267987499973969	0	-35.0	-30.0	5.0	SE	50	(256, 256)	0.28	0.28	0.75
17	20	True	j	f	0.2239912920013012	0	-35.0	-30.0	5.0	NW	50	(256, 256)	0.28	0.28	0.75
17	20	True	j	j	0.2949255000021367	1	-35.0	-30.0	5.0	SE	50	(256, 256)	0.28	0.28	0.75
17	20	True	j	f	0.4286640409991378	0	-35.0	-30.0	5.0	NW	50	(256, 256)	0.28	0.28	0.75
17	20	True	f	j	0.0413447500031907	0	-35.0	-40.0	-5.0	SE	50	(256, 256)	0.28	0.28	0.75
17	20	True	f	j	0.4276212500008114	0	-35.0	-36.0	-1.0	SE	50	(256, 256)	0.28	0.28	0.75
17	20	True	j	f	0.3527184159975149	0	-35.0	-34.0	1.0	SE	50	(256, 256)	0.28	0.28	0.75
17	20	True	f	j	0.185252125000261	0	-35.0	-36.0	-1.0	SE	50	(256, 256)	0.28	0.28	0.75
17	20	True	f	j	2.142201250000653	0	-35.0	-40.0	-5.0	SE	50	(256, 256)	0.28	0.28	0.75
17	20	True	j	f	0.5540471250023984	0	-35.0	-34.0	1.0	SE	50	(256, 256)	0.28	0.28	0.75
17	20	True	j	f	0.0538110000015876	0	-35.0	-34.0	1.0	NW	50	(256, 256)	0.28	0.28	0.75
17	20	True	j	j	0.4182464160003292	1	-35.0	-30.0	5.0	SE	50	(256, 256)	0.28	0.28	0.75
17	20	True	f	j	0.330664417000662	0	-35.0	-36.0	-1.0	SE	50	(256, 256)	0.28	0.28	0.75
17	20	True	f	j	1.9401376659989185	0	-35.0	-40.0	-5.0	SE	50	(256, 256)	0.28	0.28	0.75
17	20	True	f	f	0.1466583749970595	1	-35.0	-40.0	-5.0	NW	50	(256, 256)	0.28	0.28	0.75
17	20	True	j	f	0.6778276250006456	0	-35.0	-30.0	5.0	NW	50	(256, 256)	0.28	0.28	0.75
17	20	True	f	j	0.0564796670005307	0	-35.0	-40.0	-5.0	NW	50	(256, 256)	0.28	0.28	0.75
17	20	True	f	f	0.3513601659979031	1	-35.0	-40.0	-5.0	NW	50	(256, 256)	0.28	0.28	0.75
17	20	True	f	f	0.0074429999986023	1	-35.0	-36.0	-1.0	NW	50	(256, 256)	0.28	0.28	0.75
17	20	True	f	f	0.2384291659982409	1	-35.0	-36.0	-1.0	NW	50	(256, 256)	0.28	0.28	0.75
17	20	True	j	f	1.1664407499993104	0	-35.0	-30.0	5.0	SE	50	(256, 256)	0.28	0.28	0.75
17	20	True	f	j	0.4274887079991458	0	-35.0	-40.0	-5.0	SE	50	(256, 256)	0.28	0.28	0.75
17	20	True	j	f	0.6869909160013776	0	-35.0	-34.0	1.0	NW	50	(256, 256)	0.28	0.28	0.75
17	20	True	j	f	0.3016719999977795	0	-35.0	-34.0	1.0	NW	50	(256, 256)	0.28	0.28	0.75
17	20	True	j	f	0.9055685000021184	0	-35.0	-34.0	1.0	NW	50	(256, 256)	0.28	0.28	0.75
17	20	True	f	j	0.0988760830005048	0	-35.0	-40.0	-5.0	NW	50	(256, 256)	0.28	0.28	0.75
17	20	True	f	j	0.2931818340002792	0	-35.0	-36.0	-1.0	NW	50	(256, 256)	0.28	0.28	0.75
17	20	True	j	f	0.2039447500028472	0	-35.0	-30.0	5.0	NW	50	(256, 256)	0.28	0.28	0.75
17	20	True	j	j	0.0261802090026321	1	-35.0	-34.0	1.0	SE	50	(256, 256)	0.28	0.28	0.75
17	20	True	j	j	2.322996958002477	1	-35.0	-30.0	5.0	NW	50	(256, 256)	0.28	0.28	0.75
17	20	True	f	j	3.110692375001236	0	-35.0	-36.0	-1.0	SE	50	(256, 256)	0.28	0.28	0.75
17	20	True	f	f	0.7220171670014679	1	-35.0	-40.0	-5.0	NW	50	(256, 256)	0.28	0.28	0.75
17	20	True	f	j	0.181605457997648	0	-35.0	-40.0	-5.0	SE	50	(256, 256)	0.28	0.28	0.75
17	20	True	j	f	0.0576249999976425	0	-35.0	-34.0	1.0	SE	50	(256, 256)	0.28	0.28	0.75
17	20	True	j	f	0.4599401249979564	0	-35.0	-30.0	5.0	SE	50	(256, 256)	0.28	0.28	0.75
17	20	True	f	j	0.2503018329989572	0	-35.0	-36.0	-1.0	SE	50	(256, 256)	0.28	0.28	0.75
17	20	True	j	f	0.8887434579992259	0	-35.0	-30.0	5.0	SE	50	(256, 256)	0.28	0.28	0.75
17	20	True	f	f	1.7165323330009414	1	-35.0	-36.0	-1.0	NW	50	(256, 256)	0.28	0.28	0.75
17	20	True	j	f	1.0477645419996406	0	-35.0	-30.0	5.0	SE	50	(256, 256)	0.28	0.28	0.75
17	20	True	f	f	0.3154764589999104	1	-35.0	-40.0	-5.0	NW	50	(256, 256)	0.28	0.28	0.75
17	20	True	j	j	0.0181109999975888	1	-35.0	-30.0	5.0	NW	50	(256, 256)	0.28	0.28	0.75
17	20	True	j	j	0.1937992080020194	1	-35.0	-34.0	1.0	SE	50	(256, 256)	0.28	0.28	0.75
17	20	True	j	f	0.3549447089972091	0	-35.0	-34.0	1.0	NW	50	(256, 256)	0.28	0.28	0.75
17	20	True	f	f	0.1695128339997609	1	-35.0	-40.0	-5.0	NW	50	(256, 256)	0.28	0.28	0.75
17	20	True	f	f	0.2639569999992091	1	-35.0	-40.0	-5.0	NW	50	(256, 256)	0.28	0.28	0.75
17	20	True	j	f	0.3209207910003897	0	-35.0	-34.0	1.0	NW	50	(256, 256)	0.28	0.28	0.75
17	20	True	f	j	0.3133877920008672	0	-35.0	-36.0	-1.0	NW	50	(256, 256)	0.28	0.28	0.75
17	20	True	f	f	0.1991400840015558	1	-35.0	-40.0	-5.0	NW	50	(256, 256)	0.28	0.28	0.75
17	20	True	f	j	0.1322619170023244	0	-35.0	-36.0	-1.0	NW	50	(256, 256)	0.28	0.28	0.75
17	20	True	j	j	0.0682973750008386	1	-35.0	-30.0	5.0	NW	50	(256, 256)	0.28	0.28	0.75
17	20	True	f	j	1.32493904200237	0	-35.0	-40.0	-5.0	SE	50	(256, 256)	0.28	0.28	0.75
17	20	True	f	f	0.3552520829980494	1	-35.0	-36.0	-1.0	SE	50	(256, 256)	0.28	0.28	0.75
17	20	True	j	f	0.417445333001524	0	-35.0	-34.0	1.0	SE	50	(256, 256)	0.28	0.28	0.75
17	20	True	j	j	0.253189792001649	1	-35.0	-30.0	5.0	SE	50	(256, 256)	0.28	0.28	0.75
17	20	True	j	j	0.0931796669974573	1	-35.0	-30.0	5.0	NW	50	(256, 256)	0.28	0.28	0.75
17	20	True	f	f	0.5973800829997344	1	-35.0	-40.0	-5.0	SE	50	(256, 256)	0.28	0.28	0.75
17	20	True	j	j	0.2834205830004066	1	-35.0	-30.0	5.0	SE	50	(256, 256)	0.28	0.28	0.75
17	20	True	j	f	0.1622561669973947	0	-35.0	-34.0	1.0	SE	50	(256, 256)	0.28	0.28	0.75
17	20	True	f	f	0.935057250000682	1	-35.0	-40.0	-5.0	SE	50	(256, 256)	0.28	0.28	0.75
17	20	True	f	j	0.6547785000002477	0	-35.0	-40.0	-5.0	SE	50	(256, 256)	0.28	0.28	0.75
17	20	True	f	f	0.0458870000002207	1	-35.0	-36.0	-1.0	NW	50	(256, 256)	0.28	0.28	0.75
17	20	True	j	f	0.1016943750000791	0	-35.0	-34.0	1.0	SE	50	(256, 256)	0.28	0.28	0.75
17	20	True	f	f	0.2178892500014626	1	-35.0	-40.0	-5.0	NW	50	(256, 256)	0.28	0.28	0.75
17	20	True	j	j	0.1961810409993631	1	-35.0	-30.0	5.0	NW	50	(256, 256)	0.28	0.28	0.75
17	20	True	j	j	0.0016925830022955	1	-35.0	-30.0	5.0	NW	50	(256, 256)	0.28	0.28	0.75
17	20	True	j	f	0.4951503340016643	0	-35.0	-30.0	5.0	SE	50	(256, 256)	0.28	0.28	0.75
17	20	True	f	j	0.1097688329973607	0	-35.0	-36.0	-1.0	NW	50	(256, 256)	0.28	0.28	0.75
17	20	True	j	j	0.3321107080009824	1	-35.0	-30.0	5.0	SE	50	(256, 256)	0.28	0.28	0.75
17	20	True	j	f	0.3717908750004426	0	-35.0	-34.0	1.0	NW	50	(256, 256)	0.28	0.28	0.75
17	20	True	f	j	0.1949424579979677	0	-35.0	-40.0	-5.0	NW	50	(256, 256)	0.28	0.28	0.75
17	20	True	j	j	0.28755799999999	1	-35.0	-34.0	1.0	SE	50	(256, 256)	0.28	0.28	0.75
17	20	True	j	j	0.1379547500000626	1	-35.0	-34.0	1.0	SE	50	(256, 256)	0.28	0.28	0.75
17	20	True	f	j	0.3556854579983337	0	-35.0	-40.0	-5.0	SE	50	(256, 256)	0.28	0.28	0.75
17	20	True	f	f	0.0951231670005654	1	-35.0	-36.0	-1.0	NW	50	(256, 256)	0.28	0.28	0.75
17	20	True	f	f	0.7414542910009914	1	-35.0	-36.0	-1.0	NW	50	(256, 256)	0.28	0.28	0.75
17	20	True	j	j	0.586094750000484	1	-35.0	-34.0	1.0	SE	50	(256, 256)	0.28	0.28	0.75
17	20	True	j	j	0.0228601669987256	1	-35.0	-30.0	5.0	NW	50	(256, 256)	0.28	0.28	0.75
17	20	True	j	f	0.1817915419997007	0	-35.0	-30.0	5.0	NW	50	(256, 256)	0.28	0.28	0.75
17	20	True	j	j	0.2125316250021569	1	-35.0	-30.0	5.0	SE	50	(256, 256)	0.28	0.28	0.75
17	20	True	j	f	0.2092064169992227	0	-35.0	-30.0	5.0	NW	50	(256, 256)	0.28	0.28	0.75
17	20	True	f	f	0.7384482090019446	1	-35.0	-36.0	-1.0	SE	50	(256, 256)	0.28	0.28	0.75
17	20	True	f	j	0.1947465420016669	0	-35.0	-36.0	-1.0	SE	50	(256, 256)	0.28	0.28	0.75
17	20	True	j	f	0.2713401670007442	0	-35.0	-34.0	1.0	SE	50	(256, 256)	0.28	0.28	0.75
17	20	True	f	f	0.4448153340017597	1	-35.0	-36.0	-1.0	NW	50	(256, 256)	0.28	0.28	0.75
17	20	True	j	j	0.0447303330001886	1	-35.0	-34.0	1.0	SE	50	(256, 256)	0.28	0.28	0.75
17	20	True	j	j	0.7563857920031296	1	-35.0	-30.0	5.0	NW	50	(256, 256)	0.28	0.28	0.75
17	20	True	f	f	0.0212655409995932	1	-35.0	-40.0	-5.0	SE	50	(256, 256)	0.28	0.28	0.75
17	20	True	j	j	0.5345949580005254	1	-35.0	-34.0	1.0	SE	50	(256, 256)	0.28	0.28	0.75
17	20	True	j	j	0.0830792910019226	1	-35.0	-30.0	5.0	SE	50	(256, 256)	0.28	0.28	0.75
17	20	True	f	f	0.5670092500004102	1	-35.0	-36.0	-1.0	NW	50	(256, 256)	0.28	0.28	0.75
17	20	True	j	f	0.2969493750024412	0	-35.0	-34.0	1.0	NW	50	(256, 256)	0.28	0.28	0.75
17	20	True	f	f	0.3767891250026878	1	-35.0	-40.0	-5.0	NW	50	(256, 256)	0.28	0.28	0.75
17	20	True	j	f	0.2978619580026134	0	-35.0	-34.0	1.0	NW	50	(256, 256)	0.28	0.28	0.75
17	20	True	f	j	0.0301216670013673	0	-35.0	-36.0	-1.0	SE	50	(256, 256)	0.28	0.28	0.75
17	20	True	f	f	0.1908555830013938	1	-35.0	-40.0	-5.0	NW	50	(256, 256)	0.28	0.28	0.75
17	20	True	j	j	0.2119445829994219	1	-35.0	-34.0	1.0	SE	50	(256, 256)	0.28	0.28	0.75
17	20	True	j	j	0.3479372910005622	1	-35.0	-30.0	5.0	SE	50	(256, 256)	0.28	0.28	0.75
17	20	True	f	j	0.2363372500003606	0	-35.0	-40.0	-5.0	SE	50	(256, 256)	0.28	0.28	0.75
17	20	True	f	f	0.0189024589999462	1	-35.0	-36.0	-1.0	SE	50	(256, 256)	0.28	0.28	0.75
17	20	True	j	f	0.0602599999983795	0	-35.0	-30.0	5.0	SE	50	(256, 256)	0.28	0.28	0.75
17	20	True	j	f	0.1429367909986467	0	-35.0	-30.0	5.0	NW	50	(256, 256)	0.28	0.28	0.75
17	20	True	f	f	0.5348891249996086	1	-35.0	-36.0	-1.0	SE	50	(256, 256)	0.28	0.28	0.75
17	20	True	f	f	0.021338791000744	1	-35.0	-36.0	-1.0	NW	50	(256, 256)	0.28	0.28	0.75
17	20	True	f	j	0.0295164999988628	0	-35.0	-36.0	-1.0	NW	50	(256, 256)	0.28	0.28	0.75
17	20	True	f	j	0.0159330839996982	0	-35.0	-36.0	-1.0	NW	50	(256, 256)	0.28	0.28	0.75
17	20	True	f	f	0.2086959169973852	1	-35.0	-40.0	-5.0	SE	50	(256, 256)	0.28	0.28	0.75
17	20	True	f	j	0.3965312079999421	0	-35.0	-36.0	-1.0	SE	50	(256, 256)	0.28	0.28	0.75
17	20	True	j	f	0.0011345409984642	0	-35.0	-30.0	5.0	SE	50	(256, 256)	0.28	0.28	0.75
17	20	True	j	f	1.064332291000028	0	-35.0	-30.0	5.0	NW	50	(256, 256)	0.28	0.28	0.75
17	20	True	f	j	0.0705508749997534	0	-35.0	-40.0	-5.0	SE	50	(256, 256)	0.28	0.28	0.75
17	20	True	j	f	0.3172287080014939	0	-35.0	-30.0	5.0	NW	50	(256, 256)	0.28	0.28	0.75
17	20	True	j	f	0.0017719169991323	0	-35.0	-34.0	1.0	NW	50	(256, 256)	0.28	0.28	0.75
17	20	True	f	j	0.2429371250000258	0	-35.0	-36.0	-1.0	NW	50	(256, 256)	0.28	0.28	0.75
17	20	True	f	f	0.3762002080002276	1	-35.0	-36.0	-1.0	NW	50	(256, 256)	0.28	0.28	0.75
17	20	True	j	f	0.4489753330017265	0	-35.0	-34.0	1.0	SE	50	(256, 256)	0.28	0.28	0.75
17	20	True	f	j	0.0983670409987098	0	-35.0	-36.0	-1.0	SE	50	(256, 256)	0.28	0.28	0.75
17	20	True	j	f	0.1885338749998482	0	-35.0	-30.0	5.0	SE	50	(256, 256)	0.28	0.28	0.75
17	20	True	f	f	0.0307272909994935	1	-35.0	-40.0	-5.0	NW	50	(256, 256)	0.28	0.28	0.75
17	20	True	f	j	0.3359179159997438	0	-35.0	-36.0	-1.0	SE	50	(256, 256)	0.28	0.28	0.75
17	20	True	j	f	0.0826679170022544	0	-35.0	-34.0	1.0	SE	50	(256, 256)	0.28	0.28	0.75
17	20	True	j	j	0.1005960000002232	1	-35.0	-30.0	5.0	NW	50	(256, 256)	0.28	0.28	0.75
17	20	True	j	f	0.1635251250008877	0	-35.0	-34.0	1.0	NW	50	(256, 256)	0.28	0.28	0.75
17	20	True	f	j	0.1070642079976096	0	-35.0	-36.0	-1.0	SE	50	(256, 256)	0.28	0.28	0.75
17	20	True	j	j	0.0749303749980754	1	-35.0	-34.0	1.0	SE	50	(256, 256)	0.28	0.28	0.75
17	20	True	f	f	0.0598639589989034	1	-35.0	-36.0	-1.0	NW	50	(256, 256)	0.28	0.28	0.75
17	20	True	j	j	0.2347351249991334	1	-35.0	-34.0	1.0	SE	50	(256, 256)	0.28	0.28	0.75
17	20	True	j	j	0.2485365840002487	1	-35.0	-30.0	5.0	SE	50	(256, 256)	0.28	0.28	0.75
17	20	True	f	j	0.1266772499984654	0	-35.0	-40.0	-5.0	SE	50	(256, 256)	0.28	0.28	0.75
17	20	True	j	f	0.2277772499983257	0	-35.0	-34.0	1.0	NW	50	(256, 256)	0.28	0.28	0.75
17	20	True	f	j	0.2400986669999838	0	-35.0	-36.0	-1.0	SE	50	(256, 256)	0.28	0.28	0.75
17	20	True	f	f	0.3137855409986514	1	-35.0	-36.0	-1.0	SE	50	(256, 256)	0.28	0.28	0.75
17	20	True	f	j	0.3254550419987936	0	-35.0	-40.0	-5.0	NW	50	(256, 256)	0.28	0.28	0.75
17	20	True	f	j	1.740909374999319	0	-35.0	-36.0	-1.0	NW	50	(256, 256)	0.28	0.28	0.75
17	20	True	j	f	0.3506524169970362	0	-35.0	-30.0	5.0	SE	50	(256, 256)	0.28	0.28	0.75
