# Supplementary material for: The curriculum effect in visual learning: The role of readout dimensionality
Source: PLoS Comput Biol. 2026 Jul 24;22(7):e1014553. doi: 10.1371/journal.pcbi.1014553 (PMC13432104; doi:10.1371/journal.pcbi.1014553)
Supplement: S1 Data — (ZIP) [file pcbi.1014553.s009.zip › Data_Final_for_Repository/Shuffled_subjects/Additional_15/Subject017/20250714_Subject017_SHUFFLED_Day_5.csv]

Participant ID	Age	Train	Correct Response	Response	Response time (s)	Correct	Reference Angle (deg)	Orientation (deg)	Angle Separation (deg)	Corner	Viewing Distance (cm)	Stimulus Size (px)	Fixation Time	Probe Time	Cue Time
17	20	False	f	j	0.036957791999157	0	55.0	54.0	-1.0	NE	50	(256, 256)	0.28	0.28	0.75
17	20	False	j	j	0.3336282090021996	1	55.0	56.0	1.0	SW	50	(256, 256)	0.28	0.28	0.75
17	20	False	j	j	0.4591250000012223	1	55.0	56.0	1.0	NE	50	(256, 256)	0.28	0.28	0.75
17	20	False	j	j	0.4137569579979754	1	55.0	56.0	1.0	SW	50	(256, 256)	0.28	0.28	0.75
17	20	False	j	j	0.2077944589982507	1	55.0	56.0	1.0	NE	50	(256, 256)	0.28	0.28	0.75
17	20	False	j	j	1.6717287919964292	1	55.0	56.0	1.0	NE	50	(256, 256)	0.28	0.28	0.75
17	20	False	j	f	0.086106374998053	0	55.0	56.0	1.0	SW	50	(256, 256)	0.28	0.28	0.75
17	20	False	j	f	1.6363409589976072	0	55.0	56.0	1.0	NE	50	(256, 256)	0.28	0.28	0.75
17	20	False	f	f	0.6205568749937811	1	55.0	54.0	-1.0	NE	50	(256, 256)	0.28	0.28	0.75
17	20	False	f	j	1.072654125004192	0	55.0	54.0	-1.0	SW	50	(256, 256)	0.28	0.28	0.75
17	20	False	f	j	0.9271341659987228	0	55.0	54.0	-1.0	SW	50	(256, 256)	0.28	0.28	0.75
17	20	False	j	j	0.950054207998619	1	55.0	56.0	1.0	SW	50	(256, 256)	0.28	0.28	0.75
17	20	False	f	j	0.7301552500066464	0	55.0	54.0	-1.0	SW	50	(256, 256)	0.28	0.28	0.75
17	20	False	j	f	0.3765962500037858	0	55.0	56.0	1.0	NE	50	(256, 256)	0.28	0.28	0.75
17	20	False	f	f	0.9762519580035588	1	55.0	54.0	-1.0	NE	50	(256, 256)	0.28	0.28	0.75
17	20	False	j	f	0.6073786659981124	0	55.0	56.0	1.0	NE	50	(256, 256)	0.28	0.28	0.75
17	20	False	j	f	0.2673485000050277	0	55.0	56.0	1.0	NE	50	(256, 256)	0.28	0.28	0.75
17	20	False	j	j	0.5091290420023142	1	55.0	56.0	1.0	NE	50	(256, 256)	0.28	0.28	0.75
17	20	False	j	j	0.1551581249950686	1	55.0	56.0	1.0	SW	50	(256, 256)	0.28	0.28	0.75
17	20	False	f	f	0.2202123750030296	1	55.0	54.0	-1.0	SW	50	(256, 256)	0.28	0.28	0.75
17	20	False	f	f	0.4904442919942084	1	55.0	54.0	-1.0	SW	50	(256, 256)	0.28	0.28	0.75
17	20	False	f	f	1.5527536669978872	1	55.0	54.0	-1.0	SW	50	(256, 256)	0.28	0.28	0.75
17	20	False	f	f	0.2026791660027811	1	55.0	54.0	-1.0	SW	50	(256, 256)	0.28	0.28	0.75
17	20	False	f	f	0.1454322499994305	1	55.0	54.0	-1.0	SW	50	(256, 256)	0.28	0.28	0.75
17	20	False	f	f	0.0164620420036953	1	55.0	54.0	-1.0	SW	50	(256, 256)	0.28	0.28	0.75
17	20	False	j	f	0.845886666997103	0	55.0	56.0	1.0	NE	50	(256, 256)	0.28	0.28	0.75
17	20	False	f	f	0.2144693339942023	1	55.0	54.0	-1.0	SW	50	(256, 256)	0.28	0.28	0.75
17	20	False	j	f	0.5446944579962292	0	55.0	56.0	1.0	SW	50	(256, 256)	0.28	0.28	0.75
17	20	False	j	f	0.5666133750055451	0	55.0	56.0	1.0	SW	50	(256, 256)	0.28	0.28	0.75
17	20	False	j	f	0.4383906670045689	0	55.0	56.0	1.0	SW	50	(256, 256)	0.28	0.28	0.75
17	20	False	j	f	0.4697930000038468	0	55.0	56.0	1.0	NE	50	(256, 256)	0.28	0.28	0.75
17	20	False	f	f	0.4300028750003548	1	55.0	54.0	-1.0	SW	50	(256, 256)	0.28	0.28	0.75
17	20	False	f	j	0.367228957999032	0	55.0	54.0	-1.0	SW	50	(256, 256)	0.28	0.28	0.75
17	20	False	f	j	0.941104458004702	0	55.0	54.0	-1.0	NE	50	(256, 256)	0.28	0.28	0.75
17	20	False	f	j	0.3724775409937138	0	55.0	54.0	-1.0	SW	50	(256, 256)	0.28	0.28	0.75
17	20	False	f	f	0.4815373339952202	1	55.0	54.0	-1.0	NE	50	(256, 256)	0.28	0.28	0.75
17	20	False	f	j	0.3782426250036224	0	55.0	54.0	-1.0	SW	50	(256, 256)	0.28	0.28	0.75
17	20	False	f	j	0.1391027919962653	0	55.0	54.0	-1.0	SW	50	(256, 256)	0.28	0.28	0.75
17	20	False	j	f	0.0405539580024196	0	55.0	56.0	1.0	NE	50	(256, 256)	0.28	0.28	0.75
17	20	False	f	f	0.117567291999876	1	55.0	54.0	-1.0	NE	50	(256, 256)	0.28	0.28	0.75
17	20	False	j	j	0.0603917919943342	1	55.0	56.0	1.0	SW	50	(256, 256)	0.28	0.28	0.75
17	20	False	f	f	0.0828117080018273	1	55.0	54.0	-1.0	NE	50	(256, 256)	0.28	0.28	0.75
17	20	False	j	f	0.0394495419968734	0	55.0	56.0	1.0	NE	50	(256, 256)	0.28	0.28	0.75
17	20	False	f	f	0.8297157499982859	1	55.0	54.0	-1.0	NE	50	(256, 256)	0.28	0.28	0.75
17	20	False	j	j	0.0265373340007499	1	55.0	56.0	1.0	SW	50	(256, 256)	0.28	0.28	0.75
17	20	False	f	f	0.2886007909983163	1	55.0	54.0	-1.0	SW	50	(256, 256)	0.28	0.28	0.75
17	20	False	j	f	1.0219807920002495	0	55.0	56.0	1.0	NE	50	(256, 256)	0.28	0.28	0.75
17	20	False	f	j	0.27471716600121	0	55.0	54.0	-1.0	SW	50	(256, 256)	0.28	0.28	0.75
17	20	False	f	j	0.1514473330025794	0	55.0	54.0	-1.0	NE	50	(256, 256)	0.28	0.28	0.75
17	20	False	j	j	0.1009889170018141	1	55.0	56.0	1.0	SW	50	(256, 256)	0.28	0.28	0.75
17	20	False	f	j	0.1325451250013429	0	55.0	54.0	-1.0	SW	50	(256, 256)	0.28	0.28	0.75
17	20	False	f	j	0.4825664159943699	0	55.0	54.0	-1.0	SW	50	(256, 256)	0.28	0.28	0.75
17	20	False	f	f	0.3793499999956111	1	55.0	54.0	-1.0	SW	50	(256, 256)	0.28	0.28	0.75
17	20	False	j	f	0.364306374998705	0	55.0	56.0	1.0	NE	50	(256, 256)	0.28	0.28	0.75
17	20	False	j	f	0.4065622499983874	0	55.0	56.0	1.0	NE	50	(256, 256)	0.28	0.28	0.75
17	20	False	j	f	0.4393722079985309	0	55.0	56.0	1.0	NE	50	(256, 256)	0.28	0.28	0.75
17	20	False	f	f	0.4409302920030313	1	55.0	54.0	-1.0	NE	50	(256, 256)	0.28	0.28	0.75
17	20	False	j	j	0.3168965829972876	1	55.0	56.0	1.0	SW	50	(256, 256)	0.28	0.28	0.75
17	20	False	j	f	0.368555875000311	0	55.0	56.0	1.0	SW	50	(256, 256)	0.28	0.28	0.75
17	20	False	j	j	0.463918333996844	1	55.0	56.0	1.0	NE	50	(256, 256)	0.28	0.28	0.75
17	20	False	f	f	0.3673490420042071	1	55.0	54.0	-1.0	SW	50	(256, 256)	0.28	0.28	0.75
17	20	False	f	j	0.2171907920055673	0	55.0	54.0	-1.0	SW	50	(256, 256)	0.28	0.28	0.75
17	20	False	j	f	0.3194214160030242	0	55.0	56.0	1.0	NE	50	(256, 256)	0.28	0.28	0.75
17	20	False	f	f	0.1972153749957215	1	55.0	54.0	-1.0	NE	50	(256, 256)	0.28	0.28	0.75
17	20	False	j	f	0.4769590840005548	0	55.0	56.0	1.0	NE	50	(256, 256)	0.28	0.28	0.75
17	20	False	j	j	0.5797074579968466	1	55.0	56.0	1.0	NE	50	(256, 256)	0.28	0.28	0.75
17	20	False	j	j	0.449637249999796	1	55.0	56.0	1.0	NE	50	(256, 256)	0.28	0.28	0.75
17	20	False	f	j	0.6737748339946847	0	55.0	54.0	-1.0	NE	50	(256, 256)	0.28	0.28	0.75
17	20	False	f	j	0.2995452910035965	0	55.0	54.0	-1.0	SW	50	(256, 256)	0.28	0.28	0.75
17	20	False	j	j	0.4689961250041961	1	55.0	56.0	1.0	NE	50	(256, 256)	0.28	0.28	0.75
17	20	False	j	j	0.3670232500007842	1	55.0	56.0	1.0	SW	50	(256, 256)	0.28	0.28	0.75
17	20	False	j	f	0.0834732500006794	0	55.0	56.0	1.0	NE	50	(256, 256)	0.28	0.28	0.75
17	20	False	j	j	0.6481247499978053	1	55.0	56.0	1.0	SW	50	(256, 256)	0.28	0.28	0.75
17	20	False	f	j	0.7498759999944014	0	55.0	54.0	-1.0	SW	50	(256, 256)	0.28	0.28	0.75
17	20	False	f	j	0.4904650829994352	0	55.0	54.0	-1.0	SW	50	(256, 256)	0.28	0.28	0.75
17	20	False	f	f	0.3878426250012126	1	55.0	54.0	-1.0	NE	50	(256, 256)	0.28	0.28	0.75
17	20	False	j	f	0.2350279590027639	0	55.0	56.0	1.0	SW	50	(256, 256)	0.28	0.28	0.75
17	20	False	j	f	0.83049295800447	0	55.0	56.0	1.0	SW	50	(256, 256)	0.28	0.28	0.75
17	20	False	f	f	0.3146617079983116	1	55.0	54.0	-1.0	SW	50	(256, 256)	0.28	0.28	0.75
17	20	False	f	j	0.3855789160006679	0	55.0	54.0	-1.0	SW	50	(256, 256)	0.28	0.28	0.75
17	20	False	j	f	0.6192168749985285	0	55.0	56.0	1.0	NE	50	(256, 256)	0.28	0.28	0.75
17	20	False	f	f	0.0726827919934294	1	55.0	54.0	-1.0	SW	50	(256, 256)	0.28	0.28	0.75
17	20	False	f	j	0.233551624995016	0	55.0	54.0	-1.0	SW	50	(256, 256)	0.28	0.28	0.75
17	20	False	f	f	0.1266749999995227	1	55.0	54.0	-1.0	NE	50	(256, 256)	0.28	0.28	0.75
17	20	False	f	j	0.428062332997797	0	55.0	54.0	-1.0	SW	50	(256, 256)	0.28	0.28	0.75
17	20	False	j	f	0.3626861250013462	0	55.0	56.0	1.0	SW	50	(256, 256)	0.28	0.28	0.75
17	20	False	f	f	0.2185368749996996	1	55.0	54.0	-1.0	NE	50	(256, 256)	0.28	0.28	0.75
17	20	False	f	j	0.2580223749973811	0	55.0	54.0	-1.0	SW	50	(256, 256)	0.28	0.28	0.75
17	20	False	f	j	0.2522487090027425	0	55.0	54.0	-1.0	SW	50	(256, 256)	0.28	0.28	0.75
17	20	False	j	j	0.2550062500013155	1	55.0	56.0	1.0	SW	50	(256, 256)	0.28	0.28	0.75
17	20	False	f	f	0.2558180419946438	1	55.0	54.0	-1.0	NE	50	(256, 256)	0.28	0.28	0.75
17	20	False	j	f	0.3543853750015842	0	55.0	56.0	1.0	NE	50	(256, 256)	0.28	0.28	0.75
17	20	False	f	f	0.2248967080013244	1	55.0	54.0	-1.0	NE	50	(256, 256)	0.28	0.28	0.75
17	20	False	j	j	0.1908360000015818	1	55.0	56.0	1.0	SW	50	(256, 256)	0.28	0.28	0.75
17	20	False	f	j	0.2858474999957252	0	55.0	54.0	-1.0	SW	50	(256, 256)	0.28	0.28	0.75
17	20	False	f	j	0.1149837920020218	0	55.0	54.0	-1.0	SW	50	(256, 256)	0.28	0.28	0.75
17	20	False	j	j	0.3753275419949204	1	55.0	56.0	1.0	SW	50	(256, 256)	0.28	0.28	0.75
17	20	False	j	f	0.1805302079956163	0	55.0	56.0	1.0	NE	50	(256, 256)	0.28	0.28	0.75
17	20	False	f	f	0.4476470830049948	1	55.0	54.0	-1.0	SW	50	(256, 256)	0.28	0.28	0.75
17	20	False	f	j	0.3220850409998093	0	55.0	54.0	-1.0	SW	50	(256, 256)	0.28	0.28	0.75
17	20	False	f	j	0.615297708005528	0	55.0	54.0	-1.0	SW	50	(256, 256)	0.28	0.28	0.75
17	20	False	j	j	0.5135133750009118	1	55.0	56.0	1.0	SW	50	(256, 256)	0.28	0.28	0.75
17	20	False	f	f	0.3374270839995006	1	55.0	54.0	-1.0	NE	50	(256, 256)	0.28	0.28	0.75
17	20	False	j	f	0.1505442089983262	0	55.0	56.0	1.0	NE	50	(256, 256)	0.28	0.28	0.75
17	20	False	f	j	0.1514302909999969	0	55.0	54.0	-1.0	SW	50	(256, 256)	0.28	0.28	0.75
17	20	False	j	f	0.4542638330021873	0	55.0	56.0	1.0	NE	50	(256, 256)	0.28	0.28	0.75
17	20	False	j	j	0.4231922499966458	1	55.0	56.0	1.0	SW	50	(256, 256)	0.28	0.28	0.75
17	20	False	j	j	0.2208183330003521	1	55.0	56.0	1.0	SW	50	(256, 256)	0.28	0.28	0.75
17	20	False	j	j	0.014107499999227	1	55.0	56.0	1.0	SW	50	(256, 256)	0.28	0.28	0.75
17	20	False	f	f	0.56083000000217	1	55.0	54.0	-1.0	NE	50	(256, 256)	0.28	0.28	0.75
17	20	False	f	j	0.3710644170059822	0	55.0	54.0	-1.0	SW	50	(256, 256)	0.28	0.28	0.75
17	20	False	j	f	0.2575853750022361	0	55.0	56.0	1.0	NE	50	(256, 256)	0.28	0.28	0.75
17	20	False	f	j	0.3187689580008737	0	55.0	54.0	-1.0	SW	50	(256, 256)	0.28	0.28	0.75
17	20	False	j	f	0.1720258749992353	0	55.0	56.0	1.0	NE	50	(256, 256)	0.28	0.28	0.75
17	20	False	f	f	0.0492143750016111	1	55.0	54.0	-1.0	NE	50	(256, 256)	0.28	0.28	0.75
17	20	False	j	f	0.2193738339992705	0	55.0	56.0	1.0	NE	50	(256, 256)	0.28	0.28	0.75
17	20	False	f	f	0.0132489589959732	1	55.0	54.0	-1.0	NE	50	(256, 256)	0.28	0.28	0.75
17	20	False	j	j	0.976770832996408	1	55.0	56.0	1.0	SW	50	(256, 256)	0.28	0.28	0.75
17	20	False	j	f	0.3200787079986185	0	55.0	56.0	1.0	NE	50	(256, 256)	0.28	0.28	0.75
17	20	False	j	f	0.2101648330062744	0	55.0	56.0	1.0	NE	50	(256, 256)	0.28	0.28	0.75
17	20	False	f	f	0.6092170410047402	1	55.0	54.0	-1.0	NE	50	(256, 256)	0.28	0.28	0.75
17	20	False	j	f	0.212304957996821	0	55.0	56.0	1.0	NE	50	(256, 256)	0.28	0.28	0.75
17	20	False	j	j	0.6806556249939604	1	55.0	56.0	1.0	SW	50	(256, 256)	0.28	0.28	0.75
17	20	False	j	f	0.362489999999525	0	55.0	56.0	1.0	NE	50	(256, 256)	0.28	0.28	0.75
17	20	False	f	j	0.3241566249998868	0	55.0	54.0	-1.0	SW	50	(256, 256)	0.28	0.28	0.75
17	20	False	f	f	0.3967226660024607	1	55.0	54.0	-1.0	NE	50	(256, 256)	0.28	0.28	0.75
17	20	False	f	f	0.5816229160045623	1	55.0	54.0	-1.0	NE	50	(256, 256)	0.28	0.28	0.75
17	20	False	f	f	0.5394435829948634	1	55.0	54.0	-1.0	NE	50	(256, 256)	0.28	0.28	0.75
17	20	False	f	f	0.6120432919997256	1	55.0	54.0	-1.0	NE	50	(256, 256)	0.28	0.28	0.75
17	20	False	f	j	0.3704924580015358	0	55.0	54.0	-1.0	NE	50	(256, 256)	0.28	0.28	0.75
17	20	False	j	f	0.3262198340016766	0	55.0	56.0	1.0	NE	50	(256, 256)	0.28	0.28	0.75
17	20	False	f	f	0.1152996669989079	1	55.0	54.0	-1.0	SW	50	(256, 256)	0.28	0.28	0.75
17	20	False	f	f	0.4433926669953507	1	55.0	54.0	-1.0	SW	50	(256, 256)	0.28	0.28	0.75
17	20	False	j	f	0.4333356249990174	0	55.0	56.0	1.0	SW	50	(256, 256)	0.28	0.28	0.75
17	20	False	f	f	0.2453682080013095	1	55.0	54.0	-1.0	SW	50	(256, 256)	0.28	0.28	0.75
17	20	False	f	f	0.4519109159955405	1	55.0	54.0	-1.0	SW	50	(256, 256)	0.28	0.28	0.75
17	20	False	j	f	0.3476876249987981	0	55.0	56.0	1.0	NE	50	(256, 256)	0.28	0.28	0.75
17	20	False	j	f	0.1934376249992055	0	55.0	56.0	1.0	NE	50	(256, 256)	0.28	0.28	0.75
17	20	False	j	j	1.072130708002078	1	55.0	56.0	1.0	NE	50	(256, 256)	0.28	0.28	0.75
17	20	False	f	f	0.3954868330038152	1	55.0	54.0	-1.0	SW	50	(256, 256)	0.28	0.28	0.75
17	20	False	j	f	0.3895478330014157	0	55.0	56.0	1.0	NE	50	(256, 256)	0.28	0.28	0.75
17	20	False	f	j	0.1299998750037048	0	55.0	54.0	-1.0	NE	50	(256, 256)	0.28	0.28	0.75
17	20	False	f	j	0.0484265420018346	0	55.0	54.0	-1.0	NE	50	(256, 256)	0.28	0.28	0.75
17	20	False	f	f	0.6674055409966968	1	55.0	54.0	-1.0	SW	50	(256, 256)	0.28	0.28	0.75
17	20	False	f	j	0.3062175000013667	0	55.0	54.0	-1.0	NE	50	(256, 256)	0.28	0.28	0.75
17	20	False	j	j	0.6722289169993019	1	55.0	56.0	1.0	NE	50	(256, 256)	0.28	0.28	0.75
17	20	False	f	f	0.2226773340007639	1	55.0	54.0	-1.0	SW	50	(256, 256)	0.28	0.28	0.75
17	20	False	f	f	0.2802880409944919	1	55.0	54.0	-1.0	NE	50	(256, 256)	0.28	0.28	0.75
17	20	False	j	j	0.1024219579994678	1	55.0	56.0	1.0	SW	50	(256, 256)	0.28	0.28	0.75
17	20	False	f	j	0.6626857910014223	0	55.0	54.0	-1.0	NE	50	(256, 256)	0.28	0.28	0.75
17	20	False	f	f	0.4188916249986505	1	55.0	54.0	-1.0	NE	50	(256, 256)	0.28	0.28	0.75
17	20	False	f	j	0.2355257089948281	0	55.0	54.0	-1.0	NE	50	(256, 256)	0.28	0.28	0.75
17	20	False	f	j	0.2963731249983539	0	55.0	54.0	-1.0	NE	50	(256, 256)	0.28	0.28	0.75
17	20	False	j	j	0.1465182079991791	1	55.0	56.0	1.0	NE	50	(256, 256)	0.28	0.28	0.75
17	20	False	f	f	0.1992159170040395	1	55.0	54.0	-1.0	SW	50	(256, 256)	0.28	0.28	0.75
17	20	False	j	f	0.2747816670016618	0	55.0	56.0	1.0	NE	50	(256, 256)	0.28	0.28	0.75
17	20	False	f	f	0.2577610830048797	1	55.0	54.0	-1.0	SW	50	(256, 256)	0.28	0.28	0.75
17	20	False	j	f	0.6795665419995203	0	55.0	56.0	1.0	SW	50	(256, 256)	0.28	0.28	0.75
17	20	False	f	f	0.5149908340026741	1	55.0	54.0	-1.0	SW	50	(256, 256)	0.28	0.28	0.75
17	20	False	j	f	0.2742495839993353	0	55.0	56.0	1.0	NE	50	(256, 256)	0.28	0.28	0.75
17	20	False	j	f	0.175679708001553	0	55.0	56.0	1.0	NE	50	(256, 256)	0.28	0.28	0.75
17	20	False	j	j	0.0180701249992125	1	55.0	56.0	1.0	SW	50	(256, 256)	0.28	0.28	0.75
17	20	False	j	j	0.0845909170020604	1	55.0	56.0	1.0	SW	50	(256, 256)	0.28	0.28	0.75
17	20	False	j	j	0.6649006250008824	1	55.0	56.0	1.0	SW	50	(256, 256)	0.28	0.28	0.75
17	20	False	f	j	0.2499752919975435	0	55.0	54.0	-1.0	SW	50	(256, 256)	0.28	0.28	0.75
17	20	False	j	j	0.2488341670032241	1	55.0	56.0	1.0	SW	50	(256, 256)	0.28	0.28	0.75
17	20	False	j	f	0.0177932500009774	0	55.0	56.0	1.0	NE	50	(256, 256)	0.28	0.28	0.75
17	20	False	j	f	0.1804717920022085	0	55.0	56.0	1.0	NE	50	(256, 256)	0.28	0.28	0.75
17	20	False	f	j	0.2822199590009404	0	55.0	54.0	-1.0	SW	50	(256, 256)	0.28	0.28	0.75
17	20	False	f	f	0.1955841250019148	1	55.0	54.0	-1.0	NE	50	(256, 256)	0.28	0.28	0.75
17	20	False	j	j	0.1659864160028519	1	55.0	56.0	1.0	SW	50	(256, 256)	0.28	0.28	0.75
17	20	False	j	f	0.2784187090001069	0	55.0	56.0	1.0	NE	50	(256, 256)	0.28	0.28	0.75
17	20	False	f	j	0.4753548330045305	0	55.0	54.0	-1.0	SW	50	(256, 256)	0.28	0.28	0.75
17	20	False	f	f	0.2008524169941665	1	55.0	54.0	-1.0	NE	50	(256, 256)	0.28	0.28	0.75
17	20	False	j	f	0.0187880419980501	0	55.0	56.0	1.0	NE	50	(256, 256)	0.28	0.28	0.75
17	20	False	j	f	0.0846735410013934	0	55.0	56.0	1.0	NE	50	(256, 256)	0.28	0.28	0.75
17	20	False	j	j	0.6873337920042104	1	55.0	56.0	1.0	NE	50	(256, 256)	0.28	0.28	0.75
17	20	False	j	f	0.2081962500014924	0	55.0	56.0	1.0	NE	50	(256, 256)	0.28	0.28	0.75
17	20	False	j	f	0.4483701249992009	0	55.0	56.0	1.0	SW	50	(256, 256)	0.28	0.28	0.75
17	20	False	f	f	0.6102908749962808	1	55.0	54.0	-1.0	NE	50	(256, 256)	0.28	0.28	0.75
17	20	False	j	f	0.3477983329939889	0	55.0	56.0	1.0	NE	50	(256, 256)	0.28	0.28	0.75
17	20	False	f	j	0.1352153749976423	0	55.0	54.0	-1.0	SW	50	(256, 256)	0.28	0.28	0.75
17	20	False	f	j	0.3548978329999954	0	55.0	54.0	-1.0	SW	50	(256, 256)	0.28	0.28	0.75
17	20	False	j	f	0.597950999996101	0	55.0	56.0	1.0	SW	50	(256, 256)	0.28	0.28	0.75
17	20	False	j	f	0.4105060829970171	0	55.0	56.0	1.0	NE	50	(256, 256)	0.28	0.28	0.75
17	20	False	j	f	0.5523101250000764	0	55.0	56.0	1.0	NE	50	(256, 256)	0.28	0.28	0.75
17	20	False	j	j	0.2693013750031241	1	55.0	56.0	1.0	SW	50	(256, 256)	0.28	0.28	0.75
17	20	False	f	j	0.4513356250026845	0	55.0	54.0	-1.0	SW	50	(256, 256)	0.28	0.28	0.75
17	20	False	j	j	0.8006592500023544	1	55.0	56.0	1.0	SW	50	(256, 256)	0.28	0.28	0.75
17	20	False	j	j	0.7684279999957653	1	55.0	56.0	1.0	NE	50	(256, 256)	0.28	0.28	0.75
17	20	False	f	f	0.3747174169984646	1	55.0	54.0	-1.0	NE	50	(256, 256)	0.28	0.28	0.75
17	20	False	j	f	0.704385375000129	0	55.0	56.0	1.0	NE	50	(256, 256)	0.28	0.28	0.75
17	20	False	f	j	0.4565270410021185	0	55.0	54.0	-1.0	SW	50	(256, 256)	0.28	0.28	0.75
17	20	False	j	f	0.518932582999696	0	55.0	56.0	1.0	NE	50	(256, 256)	0.28	0.28	0.75
17	20	False	f	f	0.7203572080034064	1	55.0	54.0	-1.0	NE	50	(256, 256)	0.28	0.28	0.75
17	20	False	f	f	0.8761480000030133	1	55.0	54.0	-1.0	NE	50	(256, 256)	0.28	0.28	0.75
17	20	False	j	j	0.4580593330028932	1	55.0	56.0	1.0	SW	50	(256, 256)	0.28	0.28	0.75
17	20	False	j	f	0.3695930419999058	0	55.0	56.0	1.0	SW	50	(256, 256)	0.28	0.28	0.75
17	20	False	f	f	0.5117657919981866	1	55.0	54.0	-1.0	SW	50	(256, 256)	0.28	0.28	0.75
17	20	False	f	f	0.5082792920002248	1	55.0	54.0	-1.0	SW	50	(256, 256)	0.28	0.28	0.75
17	20	False	j	f	0.4966781670009368	0	55.0	56.0	1.0	SW	50	(256, 256)	0.28	0.28	0.75
17	20	False	j	f	0.8002440409982228	0	55.0	56.0	1.0	NE	50	(256, 256)	0.28	0.28	0.75
17	20	False	f	j	0.3887192089969176	0	55.0	54.0	-1.0	NE	50	(256, 256)	0.28	0.28	0.75
17	20	False	f	j	0.3914631669977098	0	55.0	54.0	-1.0	SW	50	(256, 256)	0.28	0.28	0.75
17	20	False	f	j	0.4714987920015119	0	55.0	54.0	-1.0	NE	50	(256, 256)	0.28	0.28	0.75
17	20	False	j	j	0.2367562500003259	1	55.0	56.0	1.0	SW	50	(256, 256)	0.28	0.28	0.75
17	20	False	j	j	0.4510760839984868	1	55.0	56.0	1.0	NE	50	(256, 256)	0.28	0.28	0.75
17	20	False	f	j	0.6087475829990581	0	55.0	54.0	-1.0	NE	50	(256, 256)	0.28	0.28	0.75
17	20	False	f	j	0.2947072919996572	0	55.0	54.0	-1.0	SW	50	(256, 256)	0.28	0.28	0.75
17	20	False	f	j	0.3896937500030617	0	55.0	54.0	-1.0	NE	50	(256, 256)	0.28	0.28	0.75
17	20	False	f	j	1.016116917002364	0	55.0	54.0	-1.0	NE	50	(256, 256)	0.28	0.28	0.75
17	20	False	f	f	0.4838322079958743	1	55.0	54.0	-1.0	NE	50	(256, 256)	0.28	0.28	0.75
17	20	False	f	f	0.3583602080034325	1	55.0	54.0	-1.0	NE	50	(256, 256)	0.28	0.28	0.75
17	20	False	j	j	0.5002210000020568	1	55.0	56.0	1.0	SW	50	(256, 256)	0.28	0.28	0.75
17	20	False	f	j	0.011970083003689	0	55.0	54.0	-1.0	SW	50	(256, 256)	0.28	0.28	0.75
17	20	False	j	f	0.4088741670057061	0	55.0	56.0	1.0	NE	50	(256, 256)	0.28	0.28	0.75
17	20	False	f	f	0.4059621249980409	1	55.0	54.0	-1.0	SW	50	(256, 256)	0.28	0.28	0.75
17	20	False	f	f	0.4312105420031003	1	55.0	54.0	-1.0	SW	50	(256, 256)	0.28	0.28	0.75
17	20	False	j	f	0.3835605420026695	0	55.0	56.0	1.0	NE	50	(256, 256)	0.28	0.28	0.75
17	20	False	f	f	0.1718357499994454	1	55.0	54.0	-1.0	SW	50	(256, 256)	0.28	0.28	0.75
17	20	False	f	j	1.0750041249993956	0	55.0	54.0	-1.0	NE	50	(256, 256)	0.28	0.28	0.75
17	20	False	j	f	0.3552295830013463	0	55.0	56.0	1.0	NE	50	(256, 256)	0.28	0.28	0.75
17	20	False	j	f	0.2936065829999279	0	55.0	56.0	1.0	SW	50	(256, 256)	0.28	0.28	0.75
17	20	False	j	f	0.4883314580001752	0	55.0	56.0	1.0	NE	50	(256, 256)	0.28	0.28	0.75
17	20	False	j	f	0.8247035420063185	0	55.0	56.0	1.0	SW	50	(256, 256)	0.28	0.28	0.75
17	20	False	f	f	0.224394625001878	1	55.0	54.0	-1.0	SW	50	(256, 256)	0.28	0.28	0.75
17	20	False	f	f	0.2603050830002757	1	55.0	54.0	-1.0	SW	50	(256, 256)	0.28	0.28	0.75
17	20	False	f	f	0.5820075000010547	1	55.0	54.0	-1.0	NE	50	(256, 256)	0.28	0.28	0.75
17	20	False	f	f	0.8378491660041618	1	55.0	54.0	-1.0	SW	50	(256, 256)	0.28	0.28	0.75
17	20	False	j	f	0.6020976250001695	0	55.0	56.0	1.0	NE	50	(256, 256)	0.28	0.28	0.75
17	20	False	f	f	0.2256103750041802	1	55.0	54.0	-1.0	NE	50	(256, 256)	0.28	0.28	0.75
17	20	False	f	f	0.4779095829944708	1	55.0	54.0	-1.0	SW	50	(256, 256)	0.28	0.28	0.75
17	20	False	f	f	0.3051645000014105	1	55.0	54.0	-1.0	NE	50	(256, 256)	0.28	0.28	0.75
17	20	False	j	j	0.5637377500024741	1	55.0	56.0	1.0	SW	50	(256, 256)	0.28	0.28	0.75
17	20	False	f	f	0.3992352499990375	1	55.0	54.0	-1.0	NE	50	(256, 256)	0.28	0.28	0.75
17	20	False	f	f	0.4031200829995214	1	55.0	54.0	-1.0	SW	50	(256, 256)	0.28	0.28	0.75
17	20	False	f	f	0.5092577500035986	1	55.0	54.0	-1.0	SW	50	(256, 256)	0.28	0.28	0.75
17	20	False	j	f	0.3150495419977233	0	55.0	56.0	1.0	NE	50	(256, 256)	0.28	0.28	0.75
17	20	False	f	f	0.4836273339969921	1	55.0	54.0	-1.0	NE	50	(256, 256)	0.28	0.28	0.75
17	20	False	j	j	0.3298184579980443	1	55.0	56.0	1.0	SW	50	(256, 256)	0.28	0.28	0.75
17	20	False	j	j	0.1142530420038383	1	55.0	56.0	1.0	NE	50	(256, 256)	0.28	0.28	0.75
17	20	False	j	j	0.3181148330040741	1	55.0	56.0	1.0	NE	50	(256, 256)	0.28	0.28	0.75
17	20	False	j	f	0.4143932919978397	0	55.0	56.0	1.0	NE	50	(256, 256)	0.28	0.28	0.75
17	20	False	j	j	0.26625595799851	1	55.0	56.0	1.0	NE	50	(256, 256)	0.28	0.28	0.75
17	20	False	f	j	0.358227207994787	0	55.0	54.0	-1.0	NE	50	(256, 256)	0.28	0.28	0.75
17	20	False	f	j	0.320749500002421	0	55.0	54.0	-1.0	SW	50	(256, 256)	0.28	0.28	0.75
17	20	False	j	j	0.2499965409951983	1	55.0	56.0	1.0	NE	50	(256, 256)	0.28	0.28	0.75
17	20	False	j	j	0.1942467089975252	1	55.0	56.0	1.0	SW	50	(256, 256)	0.28	0.28	0.75
17	20	False	j	j	0.3058070830011274	1	55.0	56.0	1.0	NE	50	(256, 256)	0.28	0.28	0.75
17	20	False	j	j	0.957416249999369	1	55.0	56.0	1.0	NE	50	(256, 256)	0.28	0.28	0.75
17	20	False	j	j	0.3072569170035422	1	55.0	56.0	1.0	NE	50	(256, 256)	0.28	0.28	0.75
17	20	False	f	j	0.4629477919952478	0	55.0	54.0	-1.0	SW	50	(256, 256)	0.28	0.28	0.75
17	20	False	f	f	0.165101833998051	1	55.0	54.0	-1.0	NE	50	(256, 256)	0.28	0.28	0.75
17	20	False	f	j	0.4820581670064712	0	55.0	54.0	-1.0	NE	50	(256, 256)	0.28	0.28	0.75
17	20	False	f	j	0.0202364590004435	0	55.0	54.0	-1.0	NE	50	(256, 256)	0.28	0.28	0.75
17	20	False	f	f	0.0675527089988463	1	55.0	54.0	-1.0	SW	50	(256, 256)	0.28	0.28	0.75
17	20	False	j	j	0.0332422089995816	1	55.0	56.0	1.0	SW	50	(256, 256)	0.28	0.28	0.75
17	20	False	j	f	0.5473368340026354	0	55.0	56.0	1.0	NE	50	(256, 256)	0.28	0.28	0.75
17	20	False	j	f	0.0793922500015469	0	55.0	56.0	1.0	SW	50	(256, 256)	0.28	0.28	0.75
17	20	False	f	j	0.4721657920017605	0	55.0	54.0	-1.0	NE	50	(256, 256)	0.28	0.28	0.75
17	20	False	f	f	0.2762443340034224	1	55.0	54.0	-1.0	NE	50	(256, 256)	0.28	0.28	0.75
17	20	False	j	f	0.313090709001699	0	55.0	56.0	1.0	SW	50	(256, 256)	0.28	0.28	0.75
17	20	False	f	f	0.5614812909989269	1	55.0	54.0	-1.0	NE	50	(256, 256)	0.28	0.28	0.75
17	20	False	f	f	1.9251129580006816	1	55.0	54.0	-1.0	NE	50	(256, 256)	0.28	0.28	0.75
17	20	False	f	j	0.4027909170035855	0	55.0	54.0	-1.0	NE	50	(256, 256)	0.28	0.28	0.75
17	20	False	f	f	2.395898458999	1	55.0	54.0	-1.0	NE	50	(256, 256)	0.28	0.28	0.75
17	20	False	f	j	0.3282132919994183	0	55.0	54.0	-1.0	NE	50	(256, 256)	0.28	0.28	0.75
17	20	False	j	f	0.1349589579986059	0	55.0	56.0	1.0	NE	50	(256, 256)	0.28	0.28	0.75
17	20	False	f	j	0.3185392919986043	0	55.0	54.0	-1.0	NE	50	(256, 256)	0.28	0.28	0.75
17	20	False	j	j	0.5042254169966327	1	55.0	56.0	1.0	NE	50	(256, 256)	0.28	0.28	0.75
17	20	False	f	f	0.2941740410024067	1	55.0	54.0	-1.0	SW	50	(256, 256)	0.28	0.28	0.75
17	20	False	f	j	0.2538218340050662	0	55.0	54.0	-1.0	NE	50	(256, 256)	0.28	0.28	0.75
17	20	False	j	j	1.1030422499970882	1	55.0	56.0	1.0	NE	50	(256, 256)	0.28	0.28	0.75
17	20	False	f	f	0.4481872920005116	1	55.0	54.0	-1.0	SW	50	(256, 256)	0.28	0.28	0.75
17	20	False	f	j	0.3357004159988719	0	55.0	54.0	-1.0	NE	50	(256, 256)	0.28	0.28	0.75
17	20	False	f	j	0.0843412909962353	0	55.0	54.0	-1.0	NE	50	(256, 256)	0.28	0.28	0.75
17	20	False	f	j	0.1291780000028666	0	55.0	54.0	-1.0	NE	50	(256, 256)	0.28	0.28	0.75
17	20	False	f	j	0.434150833003514	0	55.0	54.0	-1.0	NE	50	(256, 256)	0.28	0.28	0.75
17	20	False	j	j	0.1020161249980446	1	55.0	56.0	1.0	SW	50	(256, 256)	0.28	0.28	0.75
17	20	False	f	f	0.1678317920013796	1	55.0	54.0	-1.0	SW	50	(256, 256)	0.28	0.28	0.75
17	20	False	f	f	0.0613569170018308	1	55.0	54.0	-1.0	SW	50	(256, 256)	0.28	0.28	0.75
17	20	False	f	f	0.5461282910036971	1	55.0	54.0	-1.0	NE	50	(256, 256)	0.28	0.28	0.75
17	20	False	j	f	0.1522511250004754	0	55.0	56.0	1.0	NE	50	(256, 256)	0.28	0.28	0.75
17	20	False	j	f	0.3344891249944339	0	55.0	56.0	1.0	SW	50	(256, 256)	0.28	0.28	0.75
17	20	False	j	f	0.3757172920013545	0	55.0	56.0	1.0	NE	50	(256, 256)	0.28	0.28	0.75
17	20	False	j	f	0.2652240000024903	0	55.0	56.0	1.0	SW	50	(256, 256)	0.28	0.28	0.75
17	20	False	j	f	0.2264797910029301	0	55.0	56.0	1.0	SW	50	(256, 256)	0.28	0.28	0.75
17	20	False	f	f	0.0252678329998161	1	55.0	54.0	-1.0	SW	50	(256, 256)	0.28	0.28	0.75
17	20	False	f	f	0.5194433750002645	1	55.0	54.0	-1.0	NE	50	(256, 256)	0.28	0.28	0.75
17	20	False	j	f	0.2761302080034511	0	55.0	56.0	1.0	NE	50	(256, 256)	0.28	0.28	0.75
17	20	False	j	j	0.0264005000062752	1	55.0	56.0	1.0	NE	50	(256, 256)	0.28	0.28	0.75
17	20	False	j	f	0.0581344589954824	0	55.0	56.0	1.0	SW	50	(256, 256)	0.28	0.28	0.75
17	20	False	f	f	0.9740598329954082	1	55.0	54.0	-1.0	SW	50	(256, 256)	0.28	0.28	0.75
17	20	False	f	f	0.3644120419994578	1	55.0	54.0	-1.0	NE	50	(256, 256)	0.28	0.28	0.75
17	20	False	f	f	0.2438575000051059	1	55.0	54.0	-1.0	SW	50	(256, 256)	0.28	0.28	0.75
17	20	False	f	f	0.2682525839991285	1	55.0	54.0	-1.0	NE	50	(256, 256)	0.28	0.28	0.75
17	20	False	f	j	0.3527788749997853	0	55.0	54.0	-1.0	NE	50	(256, 256)	0.28	0.28	0.75
17	20	False	j	j	0.7042527919984423	1	55.0	56.0	1.0	NE	50	(256, 256)	0.28	0.28	0.75
17	20	False	f	f	0.1673187920023338	1	55.0	54.0	-1.0	SW	50	(256, 256)	0.28	0.28	0.75
17	20	False	f	j	0.3149306249979418	0	55.0	54.0	-1.0	SW	50	(256, 256)	0.28	0.28	0.75
17	20	False	f	f	0.4876499169986346	1	55.0	54.0	-1.0	SW	50	(256, 256)	0.28	0.28	0.75
17	20	False	f	f	0.5283204579973244	1	55.0	54.0	-1.0	NE	50	(256, 256)	0.28	0.28	0.75
17	20	False	j	f	0.2484309580031549	0	55.0	56.0	1.0	SW	50	(256, 256)	0.28	0.28	0.75
17	20	False	j	j	0.218547958000272	1	55.0	56.0	1.0	NE	50	(256, 256)	0.28	0.28	0.75
17	20	False	j	j	0.5544499169991468	1	55.0	56.0	1.0	NE	50	(256, 256)	0.28	0.28	0.75
17	20	False	f	f	0.3730001669973717	1	55.0	54.0	-1.0	NE	50	(256, 256)	0.28	0.28	0.75
17	20	False	j	f	0.4300545000005513	0	55.0	56.0	1.0	NE	50	(256, 256)	0.28	0.28	0.75
17	20	False	f	f	0.9798394169993117	1	55.0	54.0	-1.0	SW	50	(256, 256)	0.28	0.28	0.75
17	20	False	f	f	0.668236708996119	1	55.0	54.0	-1.0	NE	50	(256, 256)	0.28	0.28	0.75
17	20	False	f	j	0.265189375000773	0	55.0	54.0	-1.0	NE	50	(256, 256)	0.28	0.28	0.75
17	20	False	f	f	0.4367120000024442	1	55.0	54.0	-1.0	SW	50	(256, 256)	0.28	0.28	0.75
17	20	False	j	j	0.5791765419999138	1	55.0	56.0	1.0	SW	50	(256, 256)	0.28	0.28	0.75
17	20	False	f	f	0.4946505830012029	1	55.0	54.0	-1.0	SW	50	(256, 256)	0.28	0.28	0.75
17	20	False	j	f	0.0401619170006597	0	55.0	56.0	1.0	NE	50	(256, 256)	0.28	0.28	0.75
17	20	False	j	f	0.1223194589983904	0	55.0	56.0	1.0	SW	50	(256, 256)	0.28	0.28	0.75
17	20	False	f	f	0.5455509579987847	1	55.0	54.0	-1.0	SW	50	(256, 256)	0.28	0.28	0.75
17	20	False	f	f	0.3816429169964976	1	55.0	54.0	-1.0	NE	50	(256, 256)	0.28	0.28	0.75
17	20	False	j	f	0.4803851250035222	0	55.0	56.0	1.0	NE	50	(256, 256)	0.28	0.28	0.75
17	20	False	f	f	1.2881934170000022	1	55.0	54.0	-1.0	NE	50	(256, 256)	0.28	0.28	0.75
17	20	False	f	j	0.2769152090040734	0	55.0	54.0	-1.0	NE	50	(256, 256)	0.28	0.28	0.75
