# Supplementary material for: The curriculum effect in visual learning: The role of readout dimensionality
Source: PLoS Comput Biol. 2026 Jul 24;22(7):e1014553. doi: 10.1371/journal.pcbi.1014553 (PMC13432104; doi:10.1371/journal.pcbi.1014553)
Supplement: S1 Data — (ZIP) [file pcbi.1014553.s009.zip › Data_Final_for_Repository/Shuffled_subjects/Additional_15/Subject017/20250713_Subject017_SHUFFLED_Day_4.csv]

Participant ID	Age	Train	Correct Response	Response	Response time (s)	Correct	Reference Angle (deg)	Orientation (deg)	Angle Separation (deg)	Corner	Viewing Distance (cm)	Stimulus Size (px)	Fixation Time	Probe Time	Cue Time
17	20	True	j	j	0.1200988749988027	1	-35.0	-34.0	1.0	SE	50	(256, 256)	0.28	0.28	0.75
17	20	True	j	f	0.0560527499983436	0	-35.0	-30.0	5.0	NW	50	(256, 256)	0.28	0.28	0.75
17	20	True	j	f	0.1513469999990775	0	-35.0	-30.0	5.0	NW	50	(256, 256)	0.28	0.28	0.75
17	20	True	f	j	0.0746472910032025	0	-35.0	-36.0	-1.0	NW	50	(256, 256)	0.28	0.28	0.75
17	20	True	f	f	0.0604464589996496	1	-35.0	-40.0	-5.0	SE	50	(256, 256)	0.28	0.28	0.75
17	20	True	f	f	0.0472679169979528	1	-35.0	-40.0	-5.0	NW	50	(256, 256)	0.28	0.28	0.75
17	20	True	j	f	0.0509632499961298	0	-35.0	-34.0	1.0	NW	50	(256, 256)	0.28	0.28	0.75
17	20	True	j	f	0.1547665839971159	0	-35.0	-30.0	5.0	NW	50	(256, 256)	0.28	0.28	0.75
17	20	True	j	j	0.1357850419954047	1	-35.0	-30.0	5.0	SE	50	(256, 256)	0.28	0.28	0.75
17	20	True	j	j	0.279851042003429	1	-35.0	-30.0	5.0	SE	50	(256, 256)	0.28	0.28	0.75
17	20	True	f	f	0.1618246250000083	1	-35.0	-36.0	-1.0	NW	50	(256, 256)	0.28	0.28	0.75
17	20	True	j	f	0.3556581250013551	0	-35.0	-34.0	1.0	NW	50	(256, 256)	0.28	0.28	0.75
17	20	True	j	f	0.197282917004486	0	-35.0	-34.0	1.0	NW	50	(256, 256)	0.28	0.28	0.75
17	20	True	f	j	0.2363647500023944	0	-35.0	-36.0	-1.0	SE	50	(256, 256)	0.28	0.28	0.75
17	20	True	j	j	0.0655445000011241	1	-35.0	-34.0	1.0	SE	50	(256, 256)	0.28	0.28	0.75
17	20	True	f	f	0.3577530839975225	1	-35.0	-40.0	-5.0	NW	50	(256, 256)	0.28	0.28	0.75
17	20	True	f	j	0.5491538330024923	0	-35.0	-36.0	-1.0	SE	50	(256, 256)	0.28	0.28	0.75
17	20	True	j	f	0.4462180839982466	0	-35.0	-30.0	5.0	NW	50	(256, 256)	0.28	0.28	0.75
17	20	True	f	f	0.1772113749975687	1	-35.0	-40.0	-5.0	NW	50	(256, 256)	0.28	0.28	0.75
17	20	True	j	f	0.4290680829944904	0	-35.0	-34.0	1.0	SE	50	(256, 256)	0.28	0.28	0.75
17	20	True	j	f	0.0225220409993198	0	-35.0	-34.0	1.0	NW	50	(256, 256)	0.28	0.28	0.75
17	20	True	f	j	0.1246911249982076	0	-35.0	-36.0	-1.0	SE	50	(256, 256)	0.28	0.28	0.75
17	20	True	j	f	0.1274117089997162	0	-35.0	-34.0	1.0	NW	50	(256, 256)	0.28	0.28	0.75
17	20	True	j	j	0.1287788339977851	1	-35.0	-30.0	5.0	SE	50	(256, 256)	0.28	0.28	0.75
17	20	True	j	j	0.3543789579998702	1	-35.0	-30.0	5.0	SE	50	(256, 256)	0.28	0.28	0.75
17	20	True	f	j	0.5829572080037906	0	-35.0	-36.0	-1.0	NW	50	(256, 256)	0.28	0.28	0.75
17	20	True	j	j	0.4091610409959685	1	-35.0	-30.0	5.0	SE	50	(256, 256)	0.28	0.28	0.75
17	20	True	f	j	0.1005027910068747	0	-35.0	-36.0	-1.0	SE	50	(256, 256)	0.28	0.28	0.75
17	20	True	j	j	0.2058585839986335	1	-35.0	-30.0	5.0	SE	50	(256, 256)	0.28	0.28	0.75
17	20	True	f	f	0.2155065839979215	1	-35.0	-40.0	-5.0	SE	50	(256, 256)	0.28	0.28	0.75
17	20	True	j	f	0.9957521249962156	0	-35.0	-34.0	1.0	SE	50	(256, 256)	0.28	0.28	0.75
17	20	True	f	f	0.2146277079955325	1	-35.0	-40.0	-5.0	SE	50	(256, 256)	0.28	0.28	0.75
17	20	True	f	f	0.2783185000007506	1	-35.0	-36.0	-1.0	SE	50	(256, 256)	0.28	0.28	0.75
17	20	True	f	f	0.522873708003317	1	-35.0	-36.0	-1.0	SE	50	(256, 256)	0.28	0.28	0.75
17	20	True	f	f	0.0199384999941685	1	-35.0	-36.0	-1.0	NW	50	(256, 256)	0.28	0.28	0.75
17	20	True	j	f	0.013242666995211	0	-35.0	-34.0	1.0	NW	50	(256, 256)	0.28	0.28	0.75
17	20	True	j	j	0.2853687919996446	1	-35.0	-30.0	5.0	SE	50	(256, 256)	0.28	0.28	0.75
17	20	True	f	f	0.5638591249953606	1	-35.0	-40.0	-5.0	NW	50	(256, 256)	0.28	0.28	0.75
17	20	True	f	f	0.086878041998716	1	-35.0	-40.0	-5.0	NW	50	(256, 256)	0.28	0.28	0.75
17	20	True	j	f	0.0965856249968055	0	-35.0	-34.0	1.0	SE	50	(256, 256)	0.28	0.28	0.75
17	20	True	j	j	0.4337787920012488	1	-35.0	-30.0	5.0	SE	50	(256, 256)	0.28	0.28	0.75
17	20	True	j	f	0.1043999590037856	0	-35.0	-30.0	5.0	NW	50	(256, 256)	0.28	0.28	0.75
17	20	True	j	j	0.3258082079992164	1	-35.0	-30.0	5.0	SE	50	(256, 256)	0.28	0.28	0.75
17	20	True	j	f	0.1093993750037043	0	-35.0	-34.0	1.0	NW	50	(256, 256)	0.28	0.28	0.75
17	20	True	j	j	0.2783261669974308	1	-35.0	-34.0	1.0	SE	50	(256, 256)	0.28	0.28	0.75
17	20	True	f	f	0.3293439590052003	1	-35.0	-40.0	-5.0	SE	50	(256, 256)	0.28	0.28	0.75
17	20	True	f	f	0.4233419590018457	1	-35.0	-40.0	-5.0	NW	50	(256, 256)	0.28	0.28	0.75
17	20	True	j	j	0.0347714579984312	1	-35.0	-34.0	1.0	SE	50	(256, 256)	0.28	0.28	0.75
17	20	True	j	f	0.3462672079986078	0	-35.0	-34.0	1.0	NW	50	(256, 256)	0.28	0.28	0.75
17	20	True	f	f	0.4447092080008588	1	-35.0	-36.0	-1.0	SE	50	(256, 256)	0.28	0.28	0.75
17	20	True	f	f	0.4104419160066754	1	-35.0	-36.0	-1.0	NW	50	(256, 256)	0.28	0.28	0.75
17	20	True	f	f	1.88511804099835	1	-35.0	-40.0	-5.0	NW	50	(256, 256)	0.28	0.28	0.75
17	20	True	f	f	0.0243782499965163	1	-35.0	-40.0	-5.0	NW	50	(256, 256)	0.28	0.28	0.75
17	20	True	j	j	0.3302664160000859	1	-35.0	-30.0	5.0	SE	50	(256, 256)	0.28	0.28	0.75
17	20	True	j	j	0.2815717499979655	1	-35.0	-30.0	5.0	NW	50	(256, 256)	0.28	0.28	0.75
17	20	True	j	j	0.2859082499999203	1	-35.0	-30.0	5.0	SE	50	(256, 256)	0.28	0.28	0.75
17	20	True	j	f	0.352212290999887	0	-35.0	-34.0	1.0	NW	50	(256, 256)	0.28	0.28	0.75
17	20	True	f	f	0.0825134999977308	1	-35.0	-40.0	-5.0	NW	50	(256, 256)	0.28	0.28	0.75
17	20	True	j	f	0.9107422919987584	0	-35.0	-34.0	1.0	SE	50	(256, 256)	0.28	0.28	0.75
17	20	True	f	f	1.138970125000924	1	-35.0	-40.0	-5.0	SE	50	(256, 256)	0.28	0.28	0.75
17	20	True	j	j	0.0080373329983558	1	-35.0	-30.0	5.0	SE	50	(256, 256)	0.28	0.28	0.75
17	20	True	f	f	0.0192401249951217	1	-35.0	-40.0	-5.0	SE	50	(256, 256)	0.28	0.28	0.75
17	20	True	j	f	0.4369173750019399	0	-35.0	-34.0	1.0	SE	50	(256, 256)	0.28	0.28	0.75
17	20	True	j	j	0.1446440420040744	1	-35.0	-30.0	5.0	NW	50	(256, 256)	0.28	0.28	0.75
17	20	True	j	j	0.1621483330018236	1	-35.0	-30.0	5.0	NW	50	(256, 256)	0.28	0.28	0.75
17	20	True	j	j	0.3511000409998814	1	-35.0	-34.0	1.0	SE	50	(256, 256)	0.28	0.28	0.75
17	20	True	j	j	0.3434015000020736	1	-35.0	-34.0	1.0	SE	50	(256, 256)	0.28	0.28	0.75
17	20	True	f	j	0.3326367080007912	0	-35.0	-36.0	-1.0	NW	50	(256, 256)	0.28	0.28	0.75
17	20	True	f	f	0.2605271659995196	1	-35.0	-40.0	-5.0	NW	50	(256, 256)	0.28	0.28	0.75
17	20	True	j	f	0.2489180830016266	0	-35.0	-34.0	1.0	NW	50	(256, 256)	0.28	0.28	0.75
17	20	True	j	f	0.1329205830043065	0	-35.0	-34.0	1.0	SE	50	(256, 256)	0.28	0.28	0.75
17	20	True	f	f	0.1654196250019595	1	-35.0	-36.0	-1.0	NW	50	(256, 256)	0.28	0.28	0.75
17	20	True	f	f	0.4385084999958053	1	-35.0	-40.0	-5.0	NW	50	(256, 256)	0.28	0.28	0.75
17	20	True	j	j	0.1705449159999261	1	-35.0	-30.0	5.0	SE	50	(256, 256)	0.28	0.28	0.75
17	20	True	f	j	0.2904763339975034	0	-35.0	-40.0	-5.0	SE	50	(256, 256)	0.28	0.28	0.75
17	20	True	f	j	0.1561428749992046	0	-35.0	-36.0	-1.0	SE	50	(256, 256)	0.28	0.28	0.75
17	20	True	f	f	0.2882466660012142	1	-35.0	-40.0	-5.0	NW	50	(256, 256)	0.28	0.28	0.75
17	20	True	j	f	0.320808999997098	0	-35.0	-30.0	5.0	NW	50	(256, 256)	0.28	0.28	0.75
17	20	True	f	f	0.1259650420033722	1	-35.0	-36.0	-1.0	NW	50	(256, 256)	0.28	0.28	0.75
17	20	True	f	f	0.17229487500299	1	-35.0	-40.0	-5.0	SE	50	(256, 256)	0.28	0.28	0.75
17	20	True	f	f	0.0872152080046362	1	-35.0	-36.0	-1.0	NW	50	(256, 256)	0.28	0.28	0.75
17	20	True	j	f	0.1759127080003963	0	-35.0	-34.0	1.0	NW	50	(256, 256)	0.28	0.28	0.75
17	20	True	j	j	1.0056304999961867	1	-35.0	-34.0	1.0	SE	50	(256, 256)	0.28	0.28	0.75
17	20	True	f	f	0.3392725000012433	1	-35.0	-40.0	-5.0	SE	50	(256, 256)	0.28	0.28	0.75
17	20	True	f	f	0.3575833750001038	1	-35.0	-36.0	-1.0	SE	50	(256, 256)	0.28	0.28	0.75
17	20	True	f	j	0.3945212920007179	0	-35.0	-36.0	-1.0	SE	50	(256, 256)	0.28	0.28	0.75
17	20	True	f	f	0.1873556249993271	1	-35.0	-40.0	-5.0	SE	50	(256, 256)	0.28	0.28	0.75
17	20	True	j	f	0.632913292000012	0	-35.0	-30.0	5.0	NW	50	(256, 256)	0.28	0.28	0.75
17	20	True	f	f	0.2723962499949266	1	-35.0	-40.0	-5.0	SE	50	(256, 256)	0.28	0.28	0.75
17	20	True	j	f	0.0809108329995069	0	-35.0	-34.0	1.0	NW	50	(256, 256)	0.28	0.28	0.75
17	20	True	f	f	0.5389852090011118	1	-35.0	-40.0	-5.0	SE	50	(256, 256)	0.28	0.28	0.75
17	20	True	f	f	0.3289055829955032	1	-35.0	-36.0	-1.0	SE	50	(256, 256)	0.28	0.28	0.75
17	20	True	j	j	0.0838281659962376	1	-35.0	-34.0	1.0	NW	50	(256, 256)	0.28	0.28	0.75
17	20	True	f	j	0.1001723750014207	0	-35.0	-36.0	-1.0	SE	50	(256, 256)	0.28	0.28	0.75
17	20	True	j	j	0.5939933749978081	1	-35.0	-34.0	1.0	NW	50	(256, 256)	0.28	0.28	0.75
17	20	True	j	j	0.2588896669985843	1	-35.0	-34.0	1.0	NW	50	(256, 256)	0.28	0.28	0.75
17	20	True	j	f	0.1537029159953817	0	-35.0	-30.0	5.0	NW	50	(256, 256)	0.28	0.28	0.75
17	20	True	f	f	0.1217504579981323	1	-35.0	-36.0	-1.0	SE	50	(256, 256)	0.28	0.28	0.75
17	20	True	j	f	0.6387143750034738	0	-35.0	-30.0	5.0	NW	50	(256, 256)	0.28	0.28	0.75
17	20	True	j	j	0.8454902920057066	1	-35.0	-34.0	1.0	SE	50	(256, 256)	0.28	0.28	0.75
17	20	True	f	j	0.2009144999974523	0	-35.0	-36.0	-1.0	SE	50	(256, 256)	0.28	0.28	0.75
17	20	True	f	j	0.3655644160025986	0	-35.0	-40.0	-5.0	NW	50	(256, 256)	0.28	0.28	0.75
17	20	True	f	f	0.3829363330005435	1	-35.0	-36.0	-1.0	SE	50	(256, 256)	0.28	0.28	0.75
17	20	True	f	f	0.2857388330012327	1	-35.0	-40.0	-5.0	NW	50	(256, 256)	0.28	0.28	0.75
17	20	True	f	f	0.2718283330032136	1	-35.0	-40.0	-5.0	NW	50	(256, 256)	0.28	0.28	0.75
17	20	True	f	f	0.3434699170029489	1	-35.0	-36.0	-1.0	NW	50	(256, 256)	0.28	0.28	0.75
17	20	True	f	f	0.2338765000022249	1	-35.0	-36.0	-1.0	NW	50	(256, 256)	0.28	0.28	0.75
17	20	True	j	j	0.1484079159999964	1	-35.0	-34.0	1.0	NW	50	(256, 256)	0.28	0.28	0.75
17	20	True	j	j	0.3146162080010981	1	-35.0	-30.0	5.0	NW	50	(256, 256)	0.28	0.28	0.75
17	20	True	f	j	0.3631511670027976	0	-35.0	-36.0	-1.0	NW	50	(256, 256)	0.28	0.28	0.75
17	20	True	f	f	0.3640325000014854	1	-35.0	-36.0	-1.0	SE	50	(256, 256)	0.28	0.28	0.75
17	20	True	f	j	0.3870719580008881	0	-35.0	-40.0	-5.0	NW	50	(256, 256)	0.28	0.28	0.75
17	20	True	f	f	0.2376698340012808	1	-35.0	-40.0	-5.0	SE	50	(256, 256)	0.28	0.28	0.75
17	20	True	j	j	0.3612537079970934	1	-35.0	-30.0	5.0	NW	50	(256, 256)	0.28	0.28	0.75
17	20	True	f	f	0.0865885840030387	1	-35.0	-40.0	-5.0	SE	50	(256, 256)	0.28	0.28	0.75
17	20	True	f	j	0.3670275840049726	0	-35.0	-40.0	-5.0	NW	50	(256, 256)	0.28	0.28	0.75
17	20	True	j	f	0.0053447909958777	0	-35.0	-34.0	1.0	NW	50	(256, 256)	0.28	0.28	0.75
17	20	True	f	f	0.2564259999999194	1	-35.0	-40.0	-5.0	SE	50	(256, 256)	0.28	0.28	0.75
17	20	True	f	f	3.8771300419975887	1	-35.0	-40.0	-5.0	NW	50	(256, 256)	0.28	0.28	0.75
17	20	True	f	f	0.3015035830030683	1	-35.0	-40.0	-5.0	SE	50	(256, 256)	0.28	0.28	0.75
17	20	True	j	j	0.6499154580014874	1	-35.0	-30.0	5.0	NW	50	(256, 256)	0.28	0.28	0.75
17	20	True	f	f	0.3044792919972678	1	-35.0	-36.0	-1.0	SE	50	(256, 256)	0.28	0.28	0.75
17	20	True	f	f	0.136525709000125	1	-35.0	-36.0	-1.0	SE	50	(256, 256)	0.28	0.28	0.75
17	20	True	j	j	0.2660368340002605	1	-35.0	-30.0	5.0	NW	50	(256, 256)	0.28	0.28	0.75
17	20	True	f	f	0.1349848339959862	1	-35.0	-36.0	-1.0	SE	50	(256, 256)	0.28	0.28	0.75
17	20	True	f	j	0.0091294579979148	0	-35.0	-36.0	-1.0	SE	50	(256, 256)	0.28	0.28	0.75
17	20	True	j	f	0.0879861659996095	0	-35.0	-34.0	1.0	SE	50	(256, 256)	0.28	0.28	0.75
17	20	True	f	j	1.0896785000004456	0	-35.0	-36.0	-1.0	NW	50	(256, 256)	0.28	0.28	0.75
17	20	True	f	j	1.456106917001307	0	-35.0	-40.0	-5.0	SE	50	(256, 256)	0.28	0.28	0.75
17	20	True	j	f	0.2643763750020298	0	-35.0	-30.0	5.0	NW	50	(256, 256)	0.28	0.28	0.75
17	20	True	f	j	0.4771290829958161	0	-35.0	-36.0	-1.0	SE	50	(256, 256)	0.28	0.28	0.75
17	20	True	f	f	0.1520225830026902	1	-35.0	-36.0	-1.0	NW	50	(256, 256)	0.28	0.28	0.75
17	20	True	f	f	0.2042531249971944	1	-35.0	-40.0	-5.0	NW	50	(256, 256)	0.28	0.28	0.75
17	20	True	f	j	1.169266416996834	0	-35.0	-40.0	-5.0	SE	50	(256, 256)	0.28	0.28	0.75
17	20	True	j	f	0.1442652499972609	0	-35.0	-34.0	1.0	NW	50	(256, 256)	0.28	0.28	0.75
17	20	True	j	j	0.4007042079974781	1	-35.0	-30.0	5.0	NW	50	(256, 256)	0.28	0.28	0.75
17	20	True	f	f	0.2805846669944003	1	-35.0	-36.0	-1.0	SE	50	(256, 256)	0.28	0.28	0.75
17	20	True	j	j	0.3512972079988685	1	-35.0	-34.0	1.0	SE	50	(256, 256)	0.28	0.28	0.75
17	20	True	j	f	1.5685821250008305	0	-35.0	-34.0	1.0	NW	50	(256, 256)	0.28	0.28	0.75
17	20	True	f	f	0.1114722089987481	1	-35.0	-40.0	-5.0	SE	50	(256, 256)	0.28	0.28	0.75
17	20	True	f	j	0.403340124998067	0	-35.0	-36.0	-1.0	NW	50	(256, 256)	0.28	0.28	0.75
17	20	True	j	j	0.2805964580038562	1	-35.0	-34.0	1.0	SE	50	(256, 256)	0.28	0.28	0.75
17	20	True	f	j	0.2162692499987315	0	-35.0	-40.0	-5.0	SE	50	(256, 256)	0.28	0.28	0.75
17	20	True	j	f	0.2124465419983607	0	-35.0	-30.0	5.0	SE	50	(256, 256)	0.28	0.28	0.75
17	20	True	j	f	0.3160925420015701	0	-35.0	-30.0	5.0	NW	50	(256, 256)	0.28	0.28	0.75
17	20	True	f	f	0.2472407499953988	1	-35.0	-36.0	-1.0	NW	50	(256, 256)	0.28	0.28	0.75
17	20	True	f	f	0.4112279999972088	1	-35.0	-40.0	-5.0	NW	50	(256, 256)	0.28	0.28	0.75
17	20	True	j	f	0.2130995000043185	0	-35.0	-34.0	1.0	NW	50	(256, 256)	0.28	0.28	0.75
17	20	True	j	f	0.1804547909996472	0	-35.0	-34.0	1.0	NW	50	(256, 256)	0.28	0.28	0.75
17	20	True	f	f	0.2339380839985096	1	-35.0	-40.0	-5.0	SE	50	(256, 256)	0.28	0.28	0.75
17	20	True	j	j	0.3067356669998844	1	-35.0	-30.0	5.0	SE	50	(256, 256)	0.28	0.28	0.75
17	20	True	j	j	0.0253172090015141	1	-35.0	-34.0	1.0	NW	50	(256, 256)	0.28	0.28	0.75
17	20	True	j	f	0.1024277920005261	0	-35.0	-34.0	1.0	NW	50	(256, 256)	0.28	0.28	0.75
17	20	True	j	f	0.0361584170022979	0	-35.0	-34.0	1.0	NW	50	(256, 256)	0.28	0.28	0.75
17	20	True	j	j	0.6139754169998923	1	-35.0	-30.0	5.0	SE	50	(256, 256)	0.28	0.28	0.75
17	20	True	j	j	0.1463741249972372	1	-35.0	-30.0	5.0	SE	50	(256, 256)	0.28	0.28	0.75
17	20	True	f	f	0.039044791003107	1	-35.0	-36.0	-1.0	NW	50	(256, 256)	0.28	0.28	0.75
17	20	True	f	f	0.3548086249938933	1	-35.0	-40.0	-5.0	SE	50	(256, 256)	0.28	0.28	0.75
17	20	True	f	f	0.1139749580033822	1	-35.0	-40.0	-5.0	NW	50	(256, 256)	0.28	0.28	0.75
17	20	True	j	f	0.1247521670011337	0	-35.0	-34.0	1.0	SE	50	(256, 256)	0.28	0.28	0.75
17	20	True	f	j	0.2693850829964503	0	-35.0	-36.0	-1.0	SE	50	(256, 256)	0.28	0.28	0.75
17	20	True	f	f	0.2575595419984893	1	-35.0	-36.0	-1.0	NW	50	(256, 256)	0.28	0.28	0.75
17	20	True	f	f	0.3868609589990228	1	-35.0	-40.0	-5.0	SE	50	(256, 256)	0.28	0.28	0.75
17	20	True	f	f	0.1987680420061224	1	-35.0	-40.0	-5.0	SE	50	(256, 256)	0.28	0.28	0.75
17	20	True	f	f	0.3385318340006051	1	-35.0	-40.0	-5.0	SE	50	(256, 256)	0.28	0.28	0.75
17	20	True	f	f	0.2035778339995886	1	-35.0	-36.0	-1.0	SE	50	(256, 256)	0.28	0.28	0.75
17	20	True	j	f	0.2911458339949604	0	-35.0	-34.0	1.0	SE	50	(256, 256)	0.28	0.28	0.75
17	20	True	f	j	0.0057339590057381	0	-35.0	-40.0	-5.0	NW	50	(256, 256)	0.28	0.28	0.75
17	20	True	j	j	0.0635123329993803	1	-35.0	-30.0	5.0	NW	50	(256, 256)	0.28	0.28	0.75
17	20	True	f	f	0.0303842909997911	1	-35.0	-40.0	-5.0	NW	50	(256, 256)	0.28	0.28	0.75
17	20	True	f	f	0.1259239999999408	1	-35.0	-40.0	-5.0	NW	50	(256, 256)	0.28	0.28	0.75
17	20	True	j	j	0.3336090830052853	1	-35.0	-30.0	5.0	SE	50	(256, 256)	0.28	0.28	0.75
17	20	True	j	f	0.1208095839974703	0	-35.0	-34.0	1.0	NW	50	(256, 256)	0.28	0.28	0.75
17	20	True	j	f	0.0545145419964683	0	-35.0	-34.0	1.0	NW	50	(256, 256)	0.28	0.28	0.75
17	20	True	j	f	0.2247457920020679	0	-35.0	-34.0	1.0	NW	50	(256, 256)	0.28	0.28	0.75
17	20	True	f	f	0.3271220000024186	1	-35.0	-36.0	-1.0	SE	50	(256, 256)	0.28	0.28	0.75
17	20	True	j	j	0.2940739580008085	1	-35.0	-30.0	5.0	NW	50	(256, 256)	0.28	0.28	0.75
17	20	True	j	j	0.2609975410014158	1	-35.0	-34.0	1.0	NW	50	(256, 256)	0.28	0.28	0.75
17	20	True	f	f	0.1837702090051607	1	-35.0	-40.0	-5.0	NW	50	(256, 256)	0.28	0.28	0.75
17	20	True	j	f	0.0292104999971343	0	-35.0	-30.0	5.0	NW	50	(256, 256)	0.28	0.28	0.75
17	20	True	f	f	0.1087331669987179	1	-35.0	-36.0	-1.0	SE	50	(256, 256)	0.28	0.28	0.75
17	20	True	j	f	0.2742342499986989	0	-35.0	-30.0	5.0	SE	50	(256, 256)	0.28	0.28	0.75
17	20	True	f	f	0.2296772500048973	1	-35.0	-40.0	-5.0	NW	50	(256, 256)	0.28	0.28	0.75
17	20	True	f	f	0.2159162079988164	1	-35.0	-40.0	-5.0	SE	50	(256, 256)	0.28	0.28	0.75
17	20	True	j	f	0.151671500003431	0	-35.0	-34.0	1.0	NW	50	(256, 256)	0.28	0.28	0.75
17	20	True	f	j	0.1531041660055052	0	-35.0	-36.0	-1.0	SE	50	(256, 256)	0.28	0.28	0.75
17	20	True	f	j	0.0659670829991228	0	-35.0	-36.0	-1.0	SE	50	(256, 256)	0.28	0.28	0.75
17	20	True	j	j	0.1062611669985926	1	-35.0	-34.0	1.0	NW	50	(256, 256)	0.28	0.28	0.75
17	20	True	f	f	0.3595448339983704	1	-35.0	-40.0	-5.0	NW	50	(256, 256)	0.28	0.28	0.75
17	20	True	f	f	0.1745334579973132	1	-35.0	-36.0	-1.0	SE	50	(256, 256)	0.28	0.28	0.75
17	20	True	j	f	0.2722774169960757	0	-35.0	-30.0	5.0	NW	50	(256, 256)	0.28	0.28	0.75
17	20	True	f	f	0.2345512920001056	1	-35.0	-40.0	-5.0	NW	50	(256, 256)	0.28	0.28	0.75
17	20	True	f	f	0.0062433339990093	1	-35.0	-40.0	-5.0	SE	50	(256, 256)	0.28	0.28	0.75
17	20	True	j	j	0.2453157500058296	1	-35.0	-30.0	5.0	SE	50	(256, 256)	0.28	0.28	0.75
17	20	True	f	j	0.3282870839975658	0	-35.0	-40.0	-5.0	NW	50	(256, 256)	0.28	0.28	0.75
17	20	True	f	f	0.0714645000043674	1	-35.0	-36.0	-1.0	SE	50	(256, 256)	0.28	0.28	0.75
17	20	True	f	j	0.3618575000000419	0	-35.0	-40.0	-5.0	NW	50	(256, 256)	0.28	0.28	0.75
17	20	True	j	j	0.1632381669987808	1	-35.0	-30.0	5.0	SE	50	(256, 256)	0.28	0.28	0.75
17	20	True	f	j	0.920935374997498	0	-35.0	-36.0	-1.0	NW	50	(256, 256)	0.28	0.28	0.75
17	20	True	f	j	0.3377565830014646	0	-35.0	-40.0	-5.0	SE	50	(256, 256)	0.28	0.28	0.75
17	20	True	f	f	0.1542421670019393	1	-35.0	-40.0	-5.0	SE	50	(256, 256)	0.28	0.28	0.75
17	20	True	j	f	0.1873670419954578	0	-35.0	-34.0	1.0	SE	50	(256, 256)	0.28	0.28	0.75
17	20	True	j	j	0.3396169170009671	1	-35.0	-30.0	5.0	NW	50	(256, 256)	0.28	0.28	0.75
17	20	True	j	f	0.4272644579978077	0	-35.0	-34.0	1.0	SE	50	(256, 256)	0.28	0.28	0.75
17	20	True	f	f	0.1670440410016453	1	-35.0	-40.0	-5.0	NW	50	(256, 256)	0.28	0.28	0.75
17	20	True	f	f	0.1508156249983585	1	-35.0	-40.0	-5.0	NW	50	(256, 256)	0.28	0.28	0.75
17	20	True	f	f	0.1629330409996328	1	-35.0	-36.0	-1.0	NW	50	(256, 256)	0.28	0.28	0.75
17	20	True	j	f	0.0311482909964979	0	-35.0	-30.0	5.0	NW	50	(256, 256)	0.28	0.28	0.75
17	20	True	f	j	0.1235321670028497	0	-35.0	-40.0	-5.0	NW	50	(256, 256)	0.28	0.28	0.75
17	20	True	j	j	0.0269704169986653	1	-35.0	-30.0	5.0	SE	50	(256, 256)	0.28	0.28	0.75
17	20	True	j	j	0.1142022079948219	1	-35.0	-34.0	1.0	SE	50	(256, 256)	0.28	0.28	0.75
17	20	True	j	j	0.005003291000321	1	-35.0	-30.0	5.0	SE	50	(256, 256)	0.28	0.28	0.75
17	20	True	j	j	0.2490509589988505	1	-35.0	-34.0	1.0	SE	50	(256, 256)	0.28	0.28	0.75
17	20	True	j	j	0.1714496669956133	1	-35.0	-30.0	5.0	SE	50	(256, 256)	0.28	0.28	0.75
17	20	True	f	j	0.207616458996199	0	-35.0	-36.0	-1.0	NW	50	(256, 256)	0.28	0.28	0.75
17	20	True	f	f	0.3321981670014793	1	-35.0	-36.0	-1.0	NW	50	(256, 256)	0.28	0.28	0.75
17	20	True	j	j	0.5166265840016422	1	-35.0	-34.0	1.0	SE	50	(256, 256)	0.28	0.28	0.75
17	20	True	f	f	0.0597561670001596	1	-35.0	-36.0	-1.0	NW	50	(256, 256)	0.28	0.28	0.75
17	20	True	j	f	0.3504840829991735	0	-35.0	-30.0	5.0	NW	50	(256, 256)	0.28	0.28	0.75
17	20	True	f	j	0.0096954579930752	0	-35.0	-40.0	-5.0	NW	50	(256, 256)	0.28	0.28	0.75
17	20	True	f	j	0.0931227919936645	0	-35.0	-36.0	-1.0	NW	50	(256, 256)	0.28	0.28	0.75
17	20	True	j	j	0.1820796669999254	1	-35.0	-34.0	1.0	SE	50	(256, 256)	0.28	0.28	0.75
17	20	True	f	j	0.8762128340022173	0	-35.0	-40.0	-5.0	NW	50	(256, 256)	0.28	0.28	0.75
17	20	True	f	f	0.0710920830024406	1	-35.0	-36.0	-1.0	NW	50	(256, 256)	0.28	0.28	0.75
17	20	True	f	f	0.1299045830019167	1	-35.0	-36.0	-1.0	NW	50	(256, 256)	0.28	0.28	0.75
17	20	True	f	j	0.4721983339986764	0	-35.0	-36.0	-1.0	SE	50	(256, 256)	0.28	0.28	0.75
17	20	True	f	f	0.0757282499980647	1	-35.0	-36.0	-1.0	NW	50	(256, 256)	0.28	0.28	0.75
17	20	True	f	f	0.1702795409946702	1	-35.0	-40.0	-5.0	NW	50	(256, 256)	0.28	0.28	0.75
17	20	True	f	f	0.3554546670056879	1	-35.0	-40.0	-5.0	SE	50	(256, 256)	0.28	0.28	0.75
17	20	True	f	f	0.3575782920015626	1	-35.0	-40.0	-5.0	NW	50	(256, 256)	0.28	0.28	0.75
17	20	True	j	f	0.3660167499983799	0	-35.0	-34.0	1.0	NW	50	(256, 256)	0.28	0.28	0.75
17	20	True	j	j	0.3069192500042845	1	-35.0	-30.0	5.0	SE	50	(256, 256)	0.28	0.28	0.75
17	20	True	j	f	0.2466202089999569	0	-35.0	-30.0	5.0	NW	50	(256, 256)	0.28	0.28	0.75
17	20	True	j	j	0.3177988750030636	1	-35.0	-34.0	1.0	SE	50	(256, 256)	0.28	0.28	0.75
17	20	True	f	f	0.3559969589987304	1	-35.0	-40.0	-5.0	SE	50	(256, 256)	0.28	0.28	0.75
17	20	True	j	j	0.2829590839974116	1	-35.0	-34.0	1.0	SE	50	(256, 256)	0.28	0.28	0.75
17	20	True	f	j	0.3183471669981372	0	-35.0	-36.0	-1.0	NW	50	(256, 256)	0.28	0.28	0.75
17	20	True	f	j	0.5973697079971316	0	-35.0	-40.0	-5.0	SE	50	(256, 256)	0.28	0.28	0.75
17	20	True	j	j	0.3905594999960158	1	-35.0	-34.0	1.0	SE	50	(256, 256)	0.28	0.28	0.75
17	20	True	j	j	0.3217745000001741	1	-35.0	-30.0	5.0	NW	50	(256, 256)	0.28	0.28	0.75
17	20	True	f	f	0.2019002079978236	1	-35.0	-36.0	-1.0	SE	50	(256, 256)	0.28	0.28	0.75
17	20	True	j	j	0.2275125000014668	1	-35.0	-34.0	1.0	NW	50	(256, 256)	0.28	0.28	0.75
17	20	True	j	f	0.0710784999973839	0	-35.0	-34.0	1.0	NW	50	(256, 256)	0.28	0.28	0.75
17	20	True	f	j	0.2334361250032088	0	-35.0	-40.0	-5.0	NW	50	(256, 256)	0.28	0.28	0.75
17	20	True	f	f	0.0423617079941323	1	-35.0	-40.0	-5.0	NW	50	(256, 256)	0.28	0.28	0.75
17	20	True	j	j	0.2956780419990537	1	-35.0	-30.0	5.0	SE	50	(256, 256)	0.28	0.28	0.75
17	20	True	f	f	0.1017378339965944	1	-35.0	-40.0	-5.0	NW	50	(256, 256)	0.28	0.28	0.75
17	20	True	j	f	0.3278612499998417	0	-35.0	-30.0	5.0	SE	50	(256, 256)	0.28	0.28	0.75
17	20	True	f	f	0.2943526660019415	1	-35.0	-36.0	-1.0	SE	50	(256, 256)	0.28	0.28	0.75
17	20	True	f	f	0.1230914159968961	1	-35.0	-36.0	-1.0	NW	50	(256, 256)	0.28	0.28	0.75
17	20	True	f	f	0.2341350409988081	1	-35.0	-36.0	-1.0	NW	50	(256, 256)	0.28	0.28	0.75
17	20	True	j	j	0.3436180839998997	1	-35.0	-30.0	5.0	NW	50	(256, 256)	0.28	0.28	0.75
17	20	True	f	f	0.341617165999196	1	-35.0	-40.0	-5.0	NW	50	(256, 256)	0.28	0.28	0.75
17	20	True	f	j	0.1269192499967175	0	-35.0	-40.0	-5.0	SE	50	(256, 256)	0.28	0.28	0.75
17	20	True	f	f	0.1463704999987385	1	-35.0	-40.0	-5.0	SE	50	(256, 256)	0.28	0.28	0.75
17	20	True	f	f	0.0797378749994095	1	-35.0	-36.0	-1.0	SE	50	(256, 256)	0.28	0.28	0.75
17	20	True	f	f	0.2210163339987048	1	-35.0	-40.0	-5.0	NW	50	(256, 256)	0.28	0.28	0.75
17	20	True	j	f	0.2197875830024713	0	-35.0	-30.0	5.0	NW	50	(256, 256)	0.28	0.28	0.75
17	20	True	j	j	0.365298459000769	1	-35.0	-34.0	1.0	SE	50	(256, 256)	0.28	0.28	0.75
17	20	True	j	j	0.2255873750036698	1	-35.0	-30.0	5.0	NW	50	(256, 256)	0.28	0.28	0.75
17	20	True	f	j	0.3873870419993181	0	-35.0	-36.0	-1.0	SE	50	(256, 256)	0.28	0.28	0.75
17	20	True	j	j	0.3786597079961211	1	-35.0	-30.0	5.0	SE	50	(256, 256)	0.28	0.28	0.75
17	20	True	f	f	0.0848154169943882	1	-35.0	-36.0	-1.0	SE	50	(256, 256)	0.28	0.28	0.75
17	20	True	j	j	0.1487149999957182	1	-35.0	-34.0	1.0	NW	50	(256, 256)	0.28	0.28	0.75
17	20	True	f	f	0.0860213749983813	1	-35.0	-36.0	-1.0	NW	50	(256, 256)	0.28	0.28	0.75
17	20	True	f	f	0.4112284580041887	1	-35.0	-36.0	-1.0	NW	50	(256, 256)	0.28	0.28	0.75
17	20	True	f	f	0.2418055420057498	1	-35.0	-36.0	-1.0	SE	50	(256, 256)	0.28	0.28	0.75
17	20	True	j	j	0.3641415829988546	1	-35.0	-34.0	1.0	NW	50	(256, 256)	0.28	0.28	0.75
17	20	True	j	j	0.1238655830020434	1	-35.0	-30.0	5.0	NW	50	(256, 256)	0.28	0.28	0.75
17	20	True	f	f	0.1642820409979322	1	-35.0	-40.0	-5.0	NW	50	(256, 256)	0.28	0.28	0.75
17	20	True	j	f	0.2925739999991492	0	-35.0	-30.0	5.0	NW	50	(256, 256)	0.28	0.28	0.75
17	20	True	j	j	0.3397703749942593	1	-35.0	-30.0	5.0	SE	50	(256, 256)	0.28	0.28	0.75
17	20	True	j	j	0.461534499998379	1	-35.0	-34.0	1.0	NW	50	(256, 256)	0.28	0.28	0.75
17	20	True	j	f	0.2345102500039502	0	-35.0	-34.0	1.0	SE	50	(256, 256)	0.28	0.28	0.75
17	20	True	f	j	0.1993905410054139	0	-35.0	-40.0	-5.0	NW	50	(256, 256)	0.28	0.28	0.75
17	20	True	j	j	0.1582833339998615	1	-35.0	-30.0	5.0	NW	50	(256, 256)	0.28	0.28	0.75
17	20	True	f	f	0.065409417002229	1	-35.0	-36.0	-1.0	NW	50	(256, 256)	0.28	0.28	0.75
17	20	True	f	f	0.3886038749988074	1	-35.0	-36.0	-1.0	SE	50	(256, 256)	0.28	0.28	0.75
17	20	True	j	f	0.2886892090027686	0	-35.0	-34.0	1.0	NW	50	(256, 256)	0.28	0.28	0.75
17	20	True	f	j	0.125771375001932	0	-35.0	-36.0	-1.0	SE	50	(256, 256)	0.28	0.28	0.75
17	20	True	f	f	0.2698583750025136	1	-35.0	-40.0	-5.0	SE	50	(256, 256)	0.28	0.28	0.75
17	20	True	f	j	0.2821627500015893	0	-35.0	-40.0	-5.0	SE	50	(256, 256)	0.28	0.28	0.75
17	20	True	j	j	0.2290967500011902	1	-35.0	-30.0	5.0	SE	50	(256, 256)	0.28	0.28	0.75
17	20	True	j	j	0.0681400419998681	1	-35.0	-30.0	5.0	SE	50	(256, 256)	0.28	0.28	0.75
17	20	True	f	f	0.0390524579997872	1	-35.0	-40.0	-5.0	SE	50	(256, 256)	0.28	0.28	0.75
17	20	True	f	f	0.2270359169997391	1	-35.0	-36.0	-1.0	NW	50	(256, 256)	0.28	0.28	0.75
17	20	True	f	j	0.6580618330044672	0	-35.0	-36.0	-1.0	SE	50	(256, 256)	0.28	0.28	0.75
17	20	True	j	j	0.491504999998142	1	-35.0	-30.0	5.0	SE	50	(256, 256)	0.28	0.28	0.75
17	20	True	j	f	0.5400966249944759	0	-35.0	-34.0	1.0	SE	50	(256, 256)	0.28	0.28	0.75
17	20	True	f	f	0.1002462499964167	1	-35.0	-40.0	-5.0	SE	50	(256, 256)	0.28	0.28	0.75
17	20	True	f	f	0.0099947909984621	1	-35.0	-40.0	-5.0	SE	50	(256, 256)	0.28	0.28	0.75
17	20	True	f	f	0.2282685000027413	1	-35.0	-40.0	-5.0	NW	50	(256, 256)	0.28	0.28	0.75
17	20	True	j	f	0.7304100000037579	0	-35.0	-30.0	5.0	SE	50	(256, 256)	0.28	0.28	0.75
17	20	True	f	f	0.2035795000047073	1	-35.0	-36.0	-1.0	SE	50	(256, 256)	0.28	0.28	0.75
17	20	True	f	f	0.2321424159963498	1	-35.0	-40.0	-5.0	SE	50	(256, 256)	0.28	0.28	0.75
17	20	True	j	j	0.4123791250021895	1	-35.0	-30.0	5.0	NW	50	(256, 256)	0.28	0.28	0.75
17	20	True	j	f	0.0792245829943567	0	-35.0	-34.0	1.0	SE	50	(256, 256)	0.28	0.28	0.75
17	20	True	f	f	0.00708854199911	1	-35.0	-40.0	-5.0	NW	50	(256, 256)	0.28	0.28	0.75
17	20	True	f	f	0.0555114590024459	1	-35.0	-40.0	-5.0	SE	50	(256, 256)	0.28	0.28	0.75
17	20	True	f	f	0.2509263749961974	1	-35.0	-36.0	-1.0	NW	50	(256, 256)	0.28	0.28	0.75
17	20	True	f	f	0.1686527499987278	1	-35.0	-40.0	-5.0	SE	50	(256, 256)	0.28	0.28	0.75
17	20	True	j	f	0.2453673330019228	0	-35.0	-34.0	1.0	NW	50	(256, 256)	0.28	0.28	0.75
17	20	True	j	f	0.0439963339958922	0	-35.0	-34.0	1.0	SE	50	(256, 256)	0.28	0.28	0.75
17	20	True	j	f	0.3399638339978992	0	-35.0	-34.0	1.0	SE	50	(256, 256)	0.28	0.28	0.75
17	20	True	j	f	0.1174266250018263	0	-35.0	-34.0	1.0	SE	50	(256, 256)	0.28	0.28	0.75
17	20	True	j	j	0.4042437089956365	1	-35.0	-30.0	5.0	SE	50	(256, 256)	0.28	0.28	0.75
17	20	True	j	j	0.1726075420010602	1	-35.0	-30.0	5.0	NW	50	(256, 256)	0.28	0.28	0.75
17	20	True	j	j	0.393194249998487	1	-35.0	-34.0	1.0	SE	50	(256, 256)	0.28	0.28	0.75
17	20	True	f	f	0.0946552079985849	1	-35.0	-40.0	-5.0	NW	50	(256, 256)	0.28	0.28	0.75
17	20	True	f	f	0.2749414159989101	1	-35.0	-40.0	-5.0	SE	50	(256, 256)	0.28	0.28	0.75
17	20	True	j	j	0.1371396250033285	1	-35.0	-30.0	5.0	NW	50	(256, 256)	0.28	0.28	0.75
17	20	True	j	j	0.0281857080044574	1	-35.0	-30.0	5.0	NW	50	(256, 256)	0.28	0.28	0.75
17	20	True	j	f	0.327633542001422	0	-35.0	-34.0	1.0	NW	50	(256, 256)	0.28	0.28	0.75
17	20	True	f	f	0.0232953329978045	1	-35.0	-40.0	-5.0	NW	50	(256, 256)	0.28	0.28	0.75
17	20	True	j	j	0.0091601250023813	1	-35.0	-30.0	5.0	NW	50	(256, 256)	0.28	0.28	0.75
17	20	True	j	j	0.1915653750038473	1	-35.0	-30.0	5.0	SE	50	(256, 256)	0.28	0.28	0.75
17	20	True	f	f	0.0793511660012882	1	-35.0	-36.0	-1.0	NW	50	(256, 256)	0.28	0.28	0.75
17	20	True	j	j	0.2166035839982214	1	-35.0	-30.0	5.0	SE	50	(256, 256)	0.28	0.28	0.75
17	20	True	f	j	0.022523583000293	0	-35.0	-40.0	-5.0	NW	50	(256, 256)	0.28	0.28	0.75
17	20	True	f	j	0.1080593330043484	0	-35.0	-40.0	-5.0	SE	50	(256, 256)	0.28	0.28	0.75
