# Supplementary material for: The curriculum effect in visual learning: The role of readout dimensionality
Source: PLoS Comput Biol. 2026 Jul 24;22(7):e1014553. doi: 10.1371/journal.pcbi.1014553 (PMC13432104; doi:10.1371/journal.pcbi.1014553)
Supplement: S1 Data — (ZIP) [file pcbi.1014553.s009.zip › Data_Final_for_Repository/Shuffled_subjects/Additional_15/Subject017/20250712_Subject017_SHUFFLED_Day_3.csv]

Participant ID	Age	Train	Correct Response	Response	Response time (s)	Correct	Reference Angle (deg)	Orientation (deg)	Angle Separation (deg)	Corner	Viewing Distance (cm)	Stimulus Size (px)	Fixation Time	Probe Time	Cue Time
17	20	True	j	j	0.2691264999994018	1	-35.0	-30.0	5.0	SE	50	(256, 256)	0.28	0.28	0.75
17	20	True	f	f	0.1193529160009347	1	-35.0	-40.0	-5.0	NW	50	(256, 256)	0.28	0.28	0.75
17	20	True	f	j	0.230517707997933	0	-35.0	-36.0	-1.0	NW	50	(256, 256)	0.28	0.28	0.75
17	20	True	j	f	1.067699792001804	0	-35.0	-34.0	1.0	SE	50	(256, 256)	0.28	0.28	0.75
17	20	True	f	j	0.4872847919978085	0	-35.0	-40.0	-5.0	SE	50	(256, 256)	0.28	0.28	0.75
17	20	True	f	f	0.3926706669990381	1	-35.0	-40.0	-5.0	SE	50	(256, 256)	0.28	0.28	0.75
17	20	True	f	f	0.3936334159989201	1	-35.0	-40.0	-5.0	SE	50	(256, 256)	0.28	0.28	0.75
17	20	True	f	j	0.384769749998668	0	-35.0	-36.0	-1.0	NW	50	(256, 256)	0.28	0.28	0.75
17	20	True	j	f	0.6141773339986685	0	-35.0	-30.0	5.0	NW	50	(256, 256)	0.28	0.28	0.75
17	20	True	f	j	0.7063190840017342	0	-35.0	-40.0	-5.0	NW	50	(256, 256)	0.28	0.28	0.75
17	20	True	f	f	0.553887666999799	1	-35.0	-36.0	-1.0	NW	50	(256, 256)	0.28	0.28	0.75
17	20	True	j	j	0.4783417910002754	1	-35.0	-34.0	1.0	NW	50	(256, 256)	0.28	0.28	0.75
17	20	True	j	j	0.7300472089991672	1	-35.0	-30.0	5.0	SE	50	(256, 256)	0.28	0.28	0.75
17	20	True	j	j	0.29564308299814	1	-35.0	-34.0	1.0	SE	50	(256, 256)	0.28	0.28	0.75
17	20	True	f	j	0.5064700410002843	0	-35.0	-36.0	-1.0	SE	50	(256, 256)	0.28	0.28	0.75
17	20	True	f	f	0.4056144999995013	1	-35.0	-36.0	-1.0	NW	50	(256, 256)	0.28	0.28	0.75
17	20	True	j	f	0.3696867910002765	0	-35.0	-34.0	1.0	NW	50	(256, 256)	0.28	0.28	0.75
17	20	True	j	j	0.4787425840004289	1	-35.0	-30.0	5.0	SE	50	(256, 256)	0.28	0.28	0.75
17	20	True	f	j	0.4152981660008663	0	-35.0	-36.0	-1.0	SE	50	(256, 256)	0.28	0.28	0.75
17	20	True	f	f	0.2842864580015884	1	-35.0	-36.0	-1.0	NW	50	(256, 256)	0.28	0.28	0.75
17	20	True	f	f	0.1296928750016377	1	-35.0	-36.0	-1.0	NW	50	(256, 256)	0.28	0.28	0.75
17	20	True	f	f	0.3536701669981994	1	-35.0	-40.0	-5.0	NW	50	(256, 256)	0.28	0.28	0.75
17	20	True	f	f	0.3356658750017232	1	-35.0	-40.0	-5.0	NW	50	(256, 256)	0.28	0.28	0.75
17	20	True	f	f	0.0692928339994978	1	-35.0	-40.0	-5.0	NW	50	(256, 256)	0.28	0.28	0.75
17	20	True	j	f	0.3665937919977295	0	-35.0	-34.0	1.0	NW	50	(256, 256)	0.28	0.28	0.75
17	20	True	j	j	0.3439376250025816	1	-35.0	-34.0	1.0	SE	50	(256, 256)	0.28	0.28	0.75
17	20	True	j	j	0.0228862499971	1	-35.0	-30.0	5.0	SE	50	(256, 256)	0.28	0.28	0.75
17	20	True	j	f	0.3148751249973429	0	-35.0	-30.0	5.0	NW	50	(256, 256)	0.28	0.28	0.75
17	20	True	j	f	0.5564514580000832	0	-35.0	-30.0	5.0	NW	50	(256, 256)	0.28	0.28	0.75
17	20	True	j	f	0.6321055420012271	0	-35.0	-34.0	1.0	NW	50	(256, 256)	0.28	0.28	0.75
17	20	True	f	j	0.2516310419996443	0	-35.0	-40.0	-5.0	NW	50	(256, 256)	0.28	0.28	0.75
17	20	True	j	f	0.3159930839974549	0	-35.0	-34.0	1.0	NW	50	(256, 256)	0.28	0.28	0.75
17	20	True	f	f	0.460143666001386	1	-35.0	-40.0	-5.0	NW	50	(256, 256)	0.28	0.28	0.75
17	20	True	f	f	0.3722269999998389	1	-35.0	-36.0	-1.0	NW	50	(256, 256)	0.28	0.28	0.75
17	20	True	f	j	0.7759901249992254	0	-35.0	-36.0	-1.0	NW	50	(256, 256)	0.28	0.28	0.75
17	20	True	f	j	0.4875894160031748	0	-35.0	-36.0	-1.0	SE	50	(256, 256)	0.28	0.28	0.75
17	20	True	f	f	0.2161433330002182	1	-35.0	-36.0	-1.0	SE	50	(256, 256)	0.28	0.28	0.75
17	20	True	f	j	0.4820460829978401	0	-35.0	-40.0	-5.0	SE	50	(256, 256)	0.28	0.28	0.75
17	20	True	f	f	0.5862162919984257	1	-35.0	-40.0	-5.0	NW	50	(256, 256)	0.28	0.28	0.75
17	20	True	f	f	0.4367966659992817	1	-35.0	-36.0	-1.0	SE	50	(256, 256)	0.28	0.28	0.75
17	20	True	f	f	0.3721978339999623	1	-35.0	-40.0	-5.0	NW	50	(256, 256)	0.28	0.28	0.75
17	20	True	j	j	0.9092094580009872	1	-35.0	-34.0	1.0	SE	50	(256, 256)	0.28	0.28	0.75
17	20	True	j	j	0.0874172920011915	1	-35.0	-34.0	1.0	SE	50	(256, 256)	0.28	0.28	0.75
17	20	True	f	f	0.044496041999082	1	-35.0	-40.0	-5.0	SE	50	(256, 256)	0.28	0.28	0.75
17	20	True	f	j	0.1969039169998723	0	-35.0	-40.0	-5.0	NW	50	(256, 256)	0.28	0.28	0.75
17	20	True	j	f	0.4453759159987385	0	-35.0	-34.0	1.0	NW	50	(256, 256)	0.28	0.28	0.75
17	20	True	f	f	0.5553803750008228	1	-35.0	-36.0	-1.0	NW	50	(256, 256)	0.28	0.28	0.75
17	20	True	f	f	0.4744445000033011	1	-35.0	-40.0	-5.0	NW	50	(256, 256)	0.28	0.28	0.75
17	20	True	f	f	0.8452307920015301	1	-35.0	-36.0	-1.0	NW	50	(256, 256)	0.28	0.28	0.75
17	20	True	f	f	0.4492800000007264	1	-35.0	-40.0	-5.0	SE	50	(256, 256)	0.28	0.28	0.75
17	20	True	f	j	0.1019533340004272	0	-35.0	-36.0	-1.0	NW	50	(256, 256)	0.28	0.28	0.75
17	20	True	j	f	0.4992339170021296	0	-35.0	-34.0	1.0	NW	50	(256, 256)	0.28	0.28	0.75
17	20	True	f	f	0.0201059999999415	1	-35.0	-36.0	-1.0	NW	50	(256, 256)	0.28	0.28	0.75
17	20	True	f	f	0.2255095830005302	1	-35.0	-36.0	-1.0	SE	50	(256, 256)	0.28	0.28	0.75
17	20	True	j	j	0.1011330830006045	1	-35.0	-30.0	5.0	SE	50	(256, 256)	0.28	0.28	0.75
17	20	True	j	j	0.2930960830017284	1	-35.0	-30.0	5.0	SE	50	(256, 256)	0.28	0.28	0.75
17	20	True	f	f	0.3799382920005882	1	-35.0	-40.0	-5.0	NW	50	(256, 256)	0.28	0.28	0.75
17	20	True	f	j	0.420098999999027	0	-35.0	-36.0	-1.0	SE	50	(256, 256)	0.28	0.28	0.75
17	20	True	f	f	0.2611142499990819	1	-35.0	-36.0	-1.0	SE	50	(256, 256)	0.28	0.28	0.75
17	20	True	f	j	0.0977777920015796	0	-35.0	-36.0	-1.0	SE	50	(256, 256)	0.28	0.28	0.75
17	20	True	f	j	0.2580362499975308	0	-35.0	-40.0	-5.0	SE	50	(256, 256)	0.28	0.28	0.75
17	20	True	f	j	0.4008557080014725	0	-35.0	-36.0	-1.0	NW	50	(256, 256)	0.28	0.28	0.75
17	20	True	f	f	0.1247001249976165	1	-35.0	-36.0	-1.0	NW	50	(256, 256)	0.28	0.28	0.75
17	20	True	f	f	0.2012713750009425	1	-35.0	-40.0	-5.0	SE	50	(256, 256)	0.28	0.28	0.75
17	20	True	f	j	0.4712907499997527	0	-35.0	-40.0	-5.0	NW	50	(256, 256)	0.28	0.28	0.75
17	20	True	j	f	0.2477174999985436	0	-35.0	-30.0	5.0	SE	50	(256, 256)	0.28	0.28	0.75
17	20	True	f	j	0.0055957500007934	0	-35.0	-40.0	-5.0	SE	50	(256, 256)	0.28	0.28	0.75
17	20	True	f	j	0.2462896670003829	0	-35.0	-36.0	-1.0	NW	50	(256, 256)	0.28	0.28	0.75
17	20	True	f	f	0.6582109580012911	1	-35.0	-36.0	-1.0	SE	50	(256, 256)	0.28	0.28	0.75
17	20	True	j	f	0.2334688330010976	0	-35.0	-34.0	1.0	NW	50	(256, 256)	0.28	0.28	0.75
17	20	True	j	j	0.1563072499993723	1	-35.0	-30.0	5.0	SE	50	(256, 256)	0.28	0.28	0.75
17	20	True	f	j	0.161790165999264	0	-35.0	-36.0	-1.0	SE	50	(256, 256)	0.28	0.28	0.75
17	20	True	f	j	0.5376868329985882	0	-35.0	-36.0	-1.0	SE	50	(256, 256)	0.28	0.28	0.75
17	20	True	j	f	0.0327328750026936	0	-35.0	-30.0	5.0	SE	50	(256, 256)	0.28	0.28	0.75
17	20	True	j	j	0.0587955000009969	1	-35.0	-30.0	5.0	NW	50	(256, 256)	0.28	0.28	0.75
17	20	True	f	j	0.2382940410025185	0	-35.0	-40.0	-5.0	NW	50	(256, 256)	0.28	0.28	0.75
17	20	True	f	f	0.1437309160028235	1	-35.0	-40.0	-5.0	NW	50	(256, 256)	0.28	0.28	0.75
17	20	True	f	f	0.3743869999998424	1	-35.0	-36.0	-1.0	NW	50	(256, 256)	0.28	0.28	0.75
17	20	True	f	f	0.2631231249979464	1	-35.0	-36.0	-1.0	NW	50	(256, 256)	0.28	0.28	0.75
17	20	True	j	f	0.2413605000001553	0	-35.0	-30.0	5.0	SE	50	(256, 256)	0.28	0.28	0.75
17	20	True	j	j	0.4814112909989489	1	-35.0	-30.0	5.0	NW	50	(256, 256)	0.28	0.28	0.75
17	20	True	j	j	0.3360902919994259	1	-35.0	-30.0	5.0	SE	50	(256, 256)	0.28	0.28	0.75
17	20	True	f	f	0.4038368330002413	1	-35.0	-40.0	-5.0	NW	50	(256, 256)	0.28	0.28	0.75
17	20	True	f	f	0.0731472499974188	1	-35.0	-40.0	-5.0	SE	50	(256, 256)	0.28	0.28	0.75
17	20	True	j	f	0.0173447500019392	0	-35.0	-34.0	1.0	NW	50	(256, 256)	0.28	0.28	0.75
17	20	True	f	j	0.3505311250009981	0	-35.0	-40.0	-5.0	SE	50	(256, 256)	0.28	0.28	0.75
17	20	True	j	f	0.3383922909997636	0	-35.0	-34.0	1.0	SE	50	(256, 256)	0.28	0.28	0.75
17	20	True	j	f	0.352340749999712	0	-35.0	-34.0	1.0	SE	50	(256, 256)	0.28	0.28	0.75
17	20	True	f	j	0.4077755840007739	0	-35.0	-36.0	-1.0	NW	50	(256, 256)	0.28	0.28	0.75
17	20	True	j	f	0.0977808749994437	0	-35.0	-34.0	1.0	SE	50	(256, 256)	0.28	0.28	0.75
17	20	True	j	j	0.2564227920011035	1	-35.0	-30.0	5.0	NW	50	(256, 256)	0.28	0.28	0.75
17	20	True	j	j	0.1450697079999372	1	-35.0	-30.0	5.0	SE	50	(256, 256)	0.28	0.28	0.75
17	20	True	j	f	0.2800038749992382	0	-35.0	-34.0	1.0	NW	50	(256, 256)	0.28	0.28	0.75
17	20	True	f	f	0.044745540999429	1	-35.0	-40.0	-5.0	NW	50	(256, 256)	0.28	0.28	0.75
17	20	True	f	f	0.0041060830008063	1	-35.0	-36.0	-1.0	NW	50	(256, 256)	0.28	0.28	0.75
17	20	True	f	f	0.0140571669981	1	-35.0	-36.0	-1.0	NW	50	(256, 256)	0.28	0.28	0.75
17	20	True	f	j	0.3084726670022064	0	-35.0	-36.0	-1.0	SE	50	(256, 256)	0.28	0.28	0.75
17	20	True	f	f	0.1374574579967884	1	-35.0	-36.0	-1.0	NW	50	(256, 256)	0.28	0.28	0.75
17	20	True	f	j	1.067794791997585	0	-35.0	-36.0	-1.0	SE	50	(256, 256)	0.28	0.28	0.75
17	20	True	j	f	0.0433575419992848	0	-35.0	-34.0	1.0	SE	50	(256, 256)	0.28	0.28	0.75
17	20	True	f	f	0.0018256670009577	1	-35.0	-36.0	-1.0	NW	50	(256, 256)	0.28	0.28	0.75
17	20	True	j	j	0.4066958340008568	1	-35.0	-34.0	1.0	SE	50	(256, 256)	0.28	0.28	0.75
17	20	True	f	f	0.2317147909998311	1	-35.0	-36.0	-1.0	NW	50	(256, 256)	0.28	0.28	0.75
17	20	True	f	j	0.5717075420034234	0	-35.0	-40.0	-5.0	SE	50	(256, 256)	0.28	0.28	0.75
17	20	True	f	f	0.2824122080019151	1	-35.0	-40.0	-5.0	NW	50	(256, 256)	0.28	0.28	0.75
17	20	True	j	f	0.5337739999995392	0	-35.0	-34.0	1.0	NW	50	(256, 256)	0.28	0.28	0.75
17	20	True	f	f	0.5272509579990583	1	-35.0	-36.0	-1.0	NW	50	(256, 256)	0.28	0.28	0.75
17	20	True	f	f	0.2220365419998415	1	-35.0	-36.0	-1.0	NW	50	(256, 256)	0.28	0.28	0.75
17	20	True	f	j	0.9959337920008692	0	-35.0	-36.0	-1.0	NW	50	(256, 256)	0.28	0.28	0.75
17	20	True	j	f	0.1430151669992483	0	-35.0	-34.0	1.0	SE	50	(256, 256)	0.28	0.28	0.75
17	20	True	j	j	0.2952037499999278	1	-35.0	-34.0	1.0	SE	50	(256, 256)	0.28	0.28	0.75
17	20	True	f	j	0.6889803749982093	0	-35.0	-36.0	-1.0	NW	50	(256, 256)	0.28	0.28	0.75
17	20	True	f	j	0.1452257499986444	0	-35.0	-36.0	-1.0	SE	50	(256, 256)	0.28	0.28	0.75
17	20	True	f	f	0.2958361670025624	1	-35.0	-40.0	-5.0	NW	50	(256, 256)	0.28	0.28	0.75
17	20	True	f	f	0.440229833999183	1	-35.0	-36.0	-1.0	NW	50	(256, 256)	0.28	0.28	0.75
17	20	True	f	f	0.411908707999828	1	-35.0	-36.0	-1.0	SE	50	(256, 256)	0.28	0.28	0.75
17	20	True	j	f	0.0780086670019954	0	-35.0	-30.0	5.0	SE	50	(256, 256)	0.28	0.28	0.75
17	20	True	f	j	0.1438528750004479	0	-35.0	-36.0	-1.0	SE	50	(256, 256)	0.28	0.28	0.75
17	20	True	f	j	0.203481249998731	0	-35.0	-36.0	-1.0	SE	50	(256, 256)	0.28	0.28	0.75
17	20	True	j	f	0.5500031249976018	0	-35.0	-34.0	1.0	NW	50	(256, 256)	0.28	0.28	0.75
17	20	True	j	f	0.3363822089995665	0	-35.0	-30.0	5.0	NW	50	(256, 256)	0.28	0.28	0.75
17	20	True	f	j	0.0433959579968359	0	-35.0	-36.0	-1.0	SE	50	(256, 256)	0.28	0.28	0.75
17	20	True	f	j	0.6283104999965872	0	-35.0	-36.0	-1.0	NW	50	(256, 256)	0.28	0.28	0.75
17	20	True	j	j	0.1548150000016903	1	-35.0	-30.0	5.0	SE	50	(256, 256)	0.28	0.28	0.75
17	20	True	j	f	1.694912375001877	0	-35.0	-34.0	1.0	SE	50	(256, 256)	0.28	0.28	0.75
17	20	True	f	f	0.1187732910038903	1	-35.0	-36.0	-1.0	SE	50	(256, 256)	0.28	0.28	0.75
17	20	True	f	f	0.1061828329984564	1	-35.0	-36.0	-1.0	NW	50	(256, 256)	0.28	0.28	0.75
17	20	True	f	f	0.0984726669994415	1	-35.0	-40.0	-5.0	NW	50	(256, 256)	0.28	0.28	0.75
17	20	True	j	j	0.2728879999995115	1	-35.0	-30.0	5.0	SE	50	(256, 256)	0.28	0.28	0.75
17	20	True	f	j	0.6821261250006501	0	-35.0	-40.0	-5.0	SE	50	(256, 256)	0.28	0.28	0.75
17	20	True	f	f	0.3717490839990205	1	-35.0	-36.0	-1.0	SE	50	(256, 256)	0.28	0.28	0.75
17	20	True	j	j	0.1812714170009712	1	-35.0	-30.0	5.0	SE	50	(256, 256)	0.28	0.28	0.75
17	20	True	f	f	0.5100986249963171	1	-35.0	-40.0	-5.0	NW	50	(256, 256)	0.28	0.28	0.75
17	20	True	f	j	0.1383591249978053	0	-35.0	-36.0	-1.0	SE	50	(256, 256)	0.28	0.28	0.75
17	20	True	j	f	0.4149306249964866	0	-35.0	-34.0	1.0	SE	50	(256, 256)	0.28	0.28	0.75
17	20	True	j	j	0.1737808329999097	1	-35.0	-34.0	1.0	SE	50	(256, 256)	0.28	0.28	0.75
17	20	True	j	f	0.6484587500017369	0	-35.0	-34.0	1.0	SE	50	(256, 256)	0.28	0.28	0.75
17	20	True	j	j	0.0855232499961857	1	-35.0	-34.0	1.0	SE	50	(256, 256)	0.28	0.28	0.75
17	20	True	j	j	0.11424412499764	1	-35.0	-34.0	1.0	SE	50	(256, 256)	0.28	0.28	0.75
17	20	True	f	j	0.1412538749937084	0	-35.0	-40.0	-5.0	SE	50	(256, 256)	0.28	0.28	0.75
17	20	True	f	f	0.0717052500040154	1	-35.0	-40.0	-5.0	SE	50	(256, 256)	0.28	0.28	0.75
17	20	True	f	j	0.4514003340009367	0	-35.0	-40.0	-5.0	SE	50	(256, 256)	0.28	0.28	0.75
17	20	True	j	j	0.0300290000013774	1	-35.0	-30.0	5.0	SE	50	(256, 256)	0.28	0.28	0.75
17	20	True	f	f	0.3169788330051233	1	-35.0	-40.0	-5.0	SE	50	(256, 256)	0.28	0.28	0.75
17	20	True	j	f	0.0158692910044919	0	-35.0	-30.0	5.0	NW	50	(256, 256)	0.28	0.28	0.75
17	20	True	j	f	0.3381967500026803	0	-35.0	-30.0	5.0	NW	50	(256, 256)	0.28	0.28	0.75
17	20	True	j	j	0.1730135830002837	1	-35.0	-30.0	5.0	SE	50	(256, 256)	0.28	0.28	0.75
17	20	True	f	f	0.2714639999976498	1	-35.0	-36.0	-1.0	NW	50	(256, 256)	0.28	0.28	0.75
17	20	True	f	f	0.420980041999428	1	-35.0	-40.0	-5.0	NW	50	(256, 256)	0.28	0.28	0.75
17	20	True	j	f	0.877544916998886	0	-35.0	-34.0	1.0	NW	50	(256, 256)	0.28	0.28	0.75
17	20	True	f	f	0.0737027909999596	1	-35.0	-36.0	-1.0	SE	50	(256, 256)	0.28	0.28	0.75
17	20	True	f	f	0.2150824999989709	1	-35.0	-36.0	-1.0	SE	50	(256, 256)	0.28	0.28	0.75
17	20	True	f	f	0.2418060830023023	1	-35.0	-36.0	-1.0	SE	50	(256, 256)	0.28	0.28	0.75
17	20	True	f	f	1.0504097919983906	1	-35.0	-40.0	-5.0	NW	50	(256, 256)	0.28	0.28	0.75
17	20	True	j	j	0.0804338750021997	1	-35.0	-30.0	5.0	NW	50	(256, 256)	0.28	0.28	0.75
17	20	True	j	f	0.4965023330005351	0	-35.0	-34.0	1.0	NW	50	(256, 256)	0.28	0.28	0.75
17	20	True	j	f	0.1627508750025299	0	-35.0	-30.0	5.0	NW	50	(256, 256)	0.28	0.28	0.75
17	20	True	j	j	0.2205266669989214	1	-35.0	-34.0	1.0	SE	50	(256, 256)	0.28	0.28	0.75
17	20	True	j	j	0.3655863750027492	1	-35.0	-30.0	5.0	NW	50	(256, 256)	0.28	0.28	0.75
17	20	True	f	f	0.3002961660022265	1	-35.0	-36.0	-1.0	NW	50	(256, 256)	0.28	0.28	0.75
17	20	True	f	f	0.1370683329951134	1	-35.0	-40.0	-5.0	NW	50	(256, 256)	0.28	0.28	0.75
17	20	True	f	f	0.0403031669993652	1	-35.0	-40.0	-5.0	NW	50	(256, 256)	0.28	0.28	0.75
17	20	True	f	f	0.4012040000015986	1	-35.0	-36.0	-1.0	NW	50	(256, 256)	0.28	0.28	0.75
17	20	True	f	f	0.2678515419975156	1	-35.0	-40.0	-5.0	NW	50	(256, 256)	0.28	0.28	0.75
17	20	True	f	f	0.6265194159932435	1	-35.0	-40.0	-5.0	SE	50	(256, 256)	0.28	0.28	0.75
17	20	True	j	f	0.176481208000041	0	-35.0	-34.0	1.0	NW	50	(256, 256)	0.28	0.28	0.75
17	20	True	f	f	0.8495215410002857	1	-35.0	-36.0	-1.0	SE	50	(256, 256)	0.28	0.28	0.75
17	20	True	f	f	0.3158696250029607	1	-35.0	-36.0	-1.0	NW	50	(256, 256)	0.28	0.28	0.75
17	20	True	j	f	0.3294538749978528	0	-35.0	-30.0	5.0	NW	50	(256, 256)	0.28	0.28	0.75
17	20	True	j	j	0.0286449159975745	1	-35.0	-34.0	1.0	SE	50	(256, 256)	0.28	0.28	0.75
17	20	True	j	j	0.4724389580005663	1	-35.0	-34.0	1.0	NW	50	(256, 256)	0.28	0.28	0.75
17	20	True	f	f	0.174175042004208	1	-35.0	-40.0	-5.0	SE	50	(256, 256)	0.28	0.28	0.75
17	20	True	j	f	0.022984750001342	0	-35.0	-30.0	5.0	NW	50	(256, 256)	0.28	0.28	0.75
17	20	True	j	j	0.2619419580005342	1	-35.0	-30.0	5.0	NW	50	(256, 256)	0.28	0.28	0.75
17	20	True	j	j	0.2409917919940198	1	-35.0	-30.0	5.0	NW	50	(256, 256)	0.28	0.28	0.75
17	20	True	f	f	0.0045374580004136	1	-35.0	-40.0	-5.0	SE	50	(256, 256)	0.28	0.28	0.75
17	20	True	j	j	1.0896001670043916	1	-35.0	-30.0	5.0	SE	50	(256, 256)	0.28	0.28	0.75
17	20	True	f	j	0.1750249169999733	0	-35.0	-40.0	-5.0	SE	50	(256, 256)	0.28	0.28	0.75
17	20	True	j	j	0.0748042920022271	1	-35.0	-30.0	5.0	NW	50	(256, 256)	0.28	0.28	0.75
17	20	True	j	f	0.5202271250018384	0	-35.0	-34.0	1.0	SE	50	(256, 256)	0.28	0.28	0.75
17	20	True	f	f	0.1795159579996834	1	-35.0	-40.0	-5.0	NW	50	(256, 256)	0.28	0.28	0.75
17	20	True	f	f	0.3580880000008619	1	-35.0	-40.0	-5.0	NW	50	(256, 256)	0.28	0.28	0.75
17	20	True	j	j	0.0901644159966963	1	-35.0	-34.0	1.0	SE	50	(256, 256)	0.28	0.28	0.75
17	20	True	f	f	0.3318722910044016	1	-35.0	-40.0	-5.0	SE	50	(256, 256)	0.28	0.28	0.75
17	20	True	f	f	0.2117867920023854	1	-35.0	-36.0	-1.0	NW	50	(256, 256)	0.28	0.28	0.75
17	20	True	f	f	0.0336834580011782	1	-35.0	-40.0	-5.0	NW	50	(256, 256)	0.28	0.28	0.75
17	20	True	j	j	0.6534985420003068	1	-35.0	-34.0	1.0	NW	50	(256, 256)	0.28	0.28	0.75
17	20	True	j	j	0.1237570420053089	1	-35.0	-34.0	1.0	SE	50	(256, 256)	0.28	0.28	0.75
17	20	True	f	f	0.2854996250025579	1	-35.0	-36.0	-1.0	NW	50	(256, 256)	0.28	0.28	0.75
17	20	True	f	f	0.0098214999961783	1	-35.0	-40.0	-5.0	NW	50	(256, 256)	0.28	0.28	0.75
17	20	True	f	f	0.3208958749964949	1	-35.0	-36.0	-1.0	NW	50	(256, 256)	0.28	0.28	0.75
17	20	True	f	j	0.2900678749938379	0	-35.0	-40.0	-5.0	NW	50	(256, 256)	0.28	0.28	0.75
17	20	True	f	f	0.4349729999958072	1	-35.0	-40.0	-5.0	SE	50	(256, 256)	0.28	0.28	0.75
17	20	True	f	f	0.1624413340032333	1	-35.0	-40.0	-5.0	NW	50	(256, 256)	0.28	0.28	0.75
17	20	True	f	f	0.0065994579999824	1	-35.0	-36.0	-1.0	SE	50	(256, 256)	0.28	0.28	0.75
17	20	True	j	j	0.3972764589998405	1	-35.0	-30.0	5.0	NW	50	(256, 256)	0.28	0.28	0.75
17	20	True	f	j	0.5365086250021704	0	-35.0	-40.0	-5.0	SE	50	(256, 256)	0.28	0.28	0.75
17	20	True	f	f	0.3173617499996908	1	-35.0	-36.0	-1.0	NW	50	(256, 256)	0.28	0.28	0.75
17	20	True	f	f	0.2367293749994132	1	-35.0	-40.0	-5.0	NW	50	(256, 256)	0.28	0.28	0.75
17	20	True	j	j	0.3703267500022775	1	-35.0	-30.0	5.0	NW	50	(256, 256)	0.28	0.28	0.75
17	20	True	f	j	0.1431513339994126	0	-35.0	-40.0	-5.0	SE	50	(256, 256)	0.28	0.28	0.75
17	20	True	j	f	0.843376333003107	0	-35.0	-34.0	1.0	NW	50	(256, 256)	0.28	0.28	0.75
17	20	True	j	f	0.053352167000412	0	-35.0	-34.0	1.0	NW	50	(256, 256)	0.28	0.28	0.75
17	20	True	f	j	0.3522924589997274	0	-35.0	-36.0	-1.0	NW	50	(256, 256)	0.28	0.28	0.75
17	20	True	j	f	0.0078542920018662	0	-35.0	-34.0	1.0	NW	50	(256, 256)	0.28	0.28	0.75
17	20	True	f	f	0.2305041669969796	1	-35.0	-36.0	-1.0	NW	50	(256, 256)	0.28	0.28	0.75
17	20	True	j	f	0.4607299590061302	0	-35.0	-34.0	1.0	SE	50	(256, 256)	0.28	0.28	0.75
17	20	True	f	f	0.9563168750028126	1	-35.0	-36.0	-1.0	NW	50	(256, 256)	0.28	0.28	0.75
17	20	True	f	j	0.1856025829983991	0	-35.0	-36.0	-1.0	SE	50	(256, 256)	0.28	0.28	0.75
17	20	True	f	f	0.009651374995883	1	-35.0	-36.0	-1.0	NW	50	(256, 256)	0.28	0.28	0.75
17	20	True	f	f	0.0884634169997298	1	-35.0	-40.0	-5.0	SE	50	(256, 256)	0.28	0.28	0.75
17	20	True	f	j	0.0306904590033809	0	-35.0	-36.0	-1.0	SE	50	(256, 256)	0.28	0.28	0.75
17	20	True	f	j	0.1859871659980854	0	-35.0	-36.0	-1.0	NW	50	(256, 256)	0.28	0.28	0.75
17	20	True	f	f	0.8656643750000512	1	-35.0	-36.0	-1.0	NW	50	(256, 256)	0.28	0.28	0.75
17	20	True	j	j	0.5728376249971916	1	-35.0	-30.0	5.0	SE	50	(256, 256)	0.28	0.28	0.75
17	20	True	j	f	0.4299172500032	0	-35.0	-34.0	1.0	NW	50	(256, 256)	0.28	0.28	0.75
17	20	True	j	j	0.0103652500038151	1	-35.0	-30.0	5.0	SE	50	(256, 256)	0.28	0.28	0.75
17	20	True	j	j	0.0865825000000768	1	-35.0	-30.0	5.0	SE	50	(256, 256)	0.28	0.28	0.75
17	20	True	f	j	0.1658089170014136	0	-35.0	-36.0	-1.0	NW	50	(256, 256)	0.28	0.28	0.75
17	20	True	f	f	0.2941496669955086	1	-35.0	-36.0	-1.0	NW	50	(256, 256)	0.28	0.28	0.75
17	20	True	j	f	0.3338761670020176	0	-35.0	-34.0	1.0	SE	50	(256, 256)	0.28	0.28	0.75
17	20	True	j	f	0.1836548330029472	0	-35.0	-34.0	1.0	NW	50	(256, 256)	0.28	0.28	0.75
17	20	True	j	f	0.4584602499962784	0	-35.0	-34.0	1.0	SE	50	(256, 256)	0.28	0.28	0.75
17	20	True	j	j	0.2008347919982043	1	-35.0	-34.0	1.0	NW	50	(256, 256)	0.28	0.28	0.75
17	20	True	j	j	0.2940532909997273	1	-35.0	-34.0	1.0	SE	50	(256, 256)	0.28	0.28	0.75
17	20	True	f	j	0.1826288329975796	0	-35.0	-36.0	-1.0	NW	50	(256, 256)	0.28	0.28	0.75
17	20	True	f	f	0.4248842499946477	1	-35.0	-36.0	-1.0	NW	50	(256, 256)	0.28	0.28	0.75
17	20	True	f	f	0.328442416001053	1	-35.0	-40.0	-5.0	NW	50	(256, 256)	0.28	0.28	0.75
17	20	True	f	f	0.0664732090008328	1	-35.0	-36.0	-1.0	NW	50	(256, 256)	0.28	0.28	0.75
17	20	True	j	f	0.2584890829966753	0	-35.0	-34.0	1.0	NW	50	(256, 256)	0.28	0.28	0.75
17	20	True	f	j	0.1089462500021909	0	-35.0	-36.0	-1.0	SE	50	(256, 256)	0.28	0.28	0.75
17	20	True	f	f	0.0587484579955344	1	-35.0	-40.0	-5.0	NW	50	(256, 256)	0.28	0.28	0.75
17	20	True	j	j	0.1041905839956598	1	-35.0	-34.0	1.0	SE	50	(256, 256)	0.28	0.28	0.75
17	20	True	j	j	0.0894793340048636	1	-35.0	-30.0	5.0	NW	50	(256, 256)	0.28	0.28	0.75
17	20	True	j	j	0.518786792003084	1	-35.0	-34.0	1.0	NW	50	(256, 256)	0.28	0.28	0.75
17	20	True	f	f	0.7133625420028693	1	-35.0	-36.0	-1.0	SE	50	(256, 256)	0.28	0.28	0.75
17	20	True	f	f	0.3174052910035243	1	-35.0	-40.0	-5.0	NW	50	(256, 256)	0.28	0.28	0.75
17	20	True	f	f	0.3307834169972921	1	-35.0	-40.0	-5.0	SE	50	(256, 256)	0.28	0.28	0.75
17	20	True	j	f	0.0300615419982932	0	-35.0	-34.0	1.0	SE	50	(256, 256)	0.28	0.28	0.75
17	20	True	f	f	0.4776805420042365	1	-35.0	-36.0	-1.0	SE	50	(256, 256)	0.28	0.28	0.75
17	20	True	j	j	0.2654898750042775	1	-35.0	-34.0	1.0	SE	50	(256, 256)	0.28	0.28	0.75
17	20	True	f	f	0.131932208998478	1	-35.0	-40.0	-5.0	NW	50	(256, 256)	0.28	0.28	0.75
17	20	True	j	f	0.2302350000027218	0	-35.0	-34.0	1.0	NW	50	(256, 256)	0.28	0.28	0.75
17	20	True	f	f	0.2163758749957196	1	-35.0	-40.0	-5.0	SE	50	(256, 256)	0.28	0.28	0.75
17	20	True	f	f	0.1774100830007228	1	-35.0	-40.0	-5.0	NW	50	(256, 256)	0.28	0.28	0.75
17	20	True	j	f	1.0836158329984755	0	-35.0	-30.0	5.0	SE	50	(256, 256)	0.28	0.28	0.75
17	20	True	j	f	0.1828842499962775	0	-35.0	-34.0	1.0	NW	50	(256, 256)	0.28	0.28	0.75
17	20	True	f	j	0.1274892079964047	0	-35.0	-36.0	-1.0	SE	50	(256, 256)	0.28	0.28	0.75
17	20	True	f	j	0.5476603749993956	0	-35.0	-36.0	-1.0	SE	50	(256, 256)	0.28	0.28	0.75
17	20	True	j	j	0.0297995420041843	1	-35.0	-34.0	1.0	NW	50	(256, 256)	0.28	0.28	0.75
17	20	True	f	f	0.3733304159977706	1	-35.0	-40.0	-5.0	SE	50	(256, 256)	0.28	0.28	0.75
17	20	True	j	j	0.0172615409974241	1	-35.0	-30.0	5.0	SE	50	(256, 256)	0.28	0.28	0.75
17	20	True	j	j	0.1181343749994994	1	-35.0	-34.0	1.0	SE	50	(256, 256)	0.28	0.28	0.75
17	20	True	j	j	0.3717744579989812	1	-35.0	-30.0	5.0	NW	50	(256, 256)	0.28	0.28	0.75
17	20	True	f	j	0.3859112499994808	0	-35.0	-40.0	-5.0	NW	50	(256, 256)	0.28	0.28	0.75
17	20	True	f	f	0.3443430420011282	1	-35.0	-36.0	-1.0	NW	50	(256, 256)	0.28	0.28	0.75
17	20	True	f	f	0.1738080409995746	1	-35.0	-36.0	-1.0	SE	50	(256, 256)	0.28	0.28	0.75
17	20	True	f	f	0.0935477079983684	1	-35.0	-36.0	-1.0	SE	50	(256, 256)	0.28	0.28	0.75
17	20	True	j	f	0.3398908329982077	0	-35.0	-30.0	5.0	NW	50	(256, 256)	0.28	0.28	0.75
17	20	True	j	f	0.1633019579967367	0	-35.0	-34.0	1.0	SE	50	(256, 256)	0.28	0.28	0.75
17	20	True	j	j	0.4205300410030759	1	-35.0	-30.0	5.0	NW	50	(256, 256)	0.28	0.28	0.75
17	20	True	f	f	0.4394458750030026	1	-35.0	-40.0	-5.0	NW	50	(256, 256)	0.28	0.28	0.75
17	20	True	j	f	0.4981809590026387	0	-35.0	-30.0	5.0	NW	50	(256, 256)	0.28	0.28	0.75
17	20	True	f	j	0.3617861249949783	0	-35.0	-36.0	-1.0	SE	50	(256, 256)	0.28	0.28	0.75
17	20	True	f	j	0.1274967919962364	0	-35.0	-40.0	-5.0	SE	50	(256, 256)	0.28	0.28	0.75
17	20	True	j	f	0.2750054580028518	0	-35.0	-30.0	5.0	NW	50	(256, 256)	0.28	0.28	0.75
17	20	True	f	j	0.4319682919958723	0	-35.0	-36.0	-1.0	NW	50	(256, 256)	0.28	0.28	0.75
17	20	True	f	j	0.4089255829967442	0	-35.0	-36.0	-1.0	SE	50	(256, 256)	0.28	0.28	0.75
17	20	True	j	j	0.0955741669968119	1	-35.0	-30.0	5.0	NW	50	(256, 256)	0.28	0.28	0.75
17	20	True	f	f	0.0108737499976996	1	-35.0	-40.0	-5.0	SE	50	(256, 256)	0.28	0.28	0.75
17	20	True	j	f	0.1016384579997975	0	-35.0	-30.0	5.0	SE	50	(256, 256)	0.28	0.28	0.75
17	20	True	j	f	0.3066162920003989	0	-35.0	-30.0	5.0	NW	50	(256, 256)	0.28	0.28	0.75
17	20	True	f	j	0.1455734999981359	0	-35.0	-36.0	-1.0	SE	50	(256, 256)	0.28	0.28	0.75
17	20	True	f	f	0.1064406250006868	1	-35.0	-40.0	-5.0	NW	50	(256, 256)	0.28	0.28	0.75
17	20	True	j	j	0.0347999169971444	1	-35.0	-30.0	5.0	SE	50	(256, 256)	0.28	0.28	0.75
17	20	True	f	j	0.0107939999943482	0	-35.0	-40.0	-5.0	SE	50	(256, 256)	0.28	0.28	0.75
17	20	True	j	j	0.2867201249973732	1	-35.0	-30.0	5.0	SE	50	(256, 256)	0.28	0.28	0.75
17	20	True	f	f	0.1440947910014074	1	-35.0	-36.0	-1.0	SE	50	(256, 256)	0.28	0.28	0.75
17	20	True	f	f	0.3676163339987397	1	-35.0	-36.0	-1.0	NW	50	(256, 256)	0.28	0.28	0.75
17	20	True	f	f	0.0347529999999096	1	-35.0	-40.0	-5.0	NW	50	(256, 256)	0.28	0.28	0.75
17	20	True	f	f	1.1390349579960457	1	-35.0	-40.0	-5.0	NW	50	(256, 256)	0.28	0.28	0.75
17	20	True	j	f	0.3667827919998672	0	-35.0	-34.0	1.0	SE	50	(256, 256)	0.28	0.28	0.75
17	20	True	j	j	0.1507108330042683	1	-35.0	-34.0	1.0	SE	50	(256, 256)	0.28	0.28	0.75
17	20	True	j	j	0.198795666998194	1	-35.0	-30.0	5.0	SE	50	(256, 256)	0.28	0.28	0.75
17	20	True	f	j	0.1966177499998593	0	-35.0	-40.0	-5.0	NW	50	(256, 256)	0.28	0.28	0.75
17	20	True	j	f	0.2650835000022198	0	-35.0	-34.0	1.0	SE	50	(256, 256)	0.28	0.28	0.75
17	20	True	j	j	0.1186555419990327	1	-35.0	-34.0	1.0	SE	50	(256, 256)	0.28	0.28	0.75
17	20	True	j	f	0.3957436670025345	0	-35.0	-34.0	1.0	SE	50	(256, 256)	0.28	0.28	0.75
17	20	True	f	f	0.1419652910044533	1	-35.0	-40.0	-5.0	NW	50	(256, 256)	0.28	0.28	0.75
17	20	True	j	f	0.1242509169969707	0	-35.0	-34.0	1.0	SE	50	(256, 256)	0.28	0.28	0.75
17	20	True	f	f	0.0999117920000571	1	-35.0	-40.0	-5.0	NW	50	(256, 256)	0.28	0.28	0.75
17	20	True	j	j	0.2592954159990768	1	-35.0	-30.0	5.0	SE	50	(256, 256)	0.28	0.28	0.75
17	20	True	j	j	0.1383475420007016	1	-35.0	-30.0	5.0	NW	50	(256, 256)	0.28	0.28	0.75
17	20	True	j	f	0.0500323329979437	0	-35.0	-34.0	1.0	NW	50	(256, 256)	0.28	0.28	0.75
17	20	True	f	f	0.243713875002868	1	-35.0	-36.0	-1.0	NW	50	(256, 256)	0.28	0.28	0.75
17	20	True	f	f	0.0281483750004554	1	-35.0	-40.0	-5.0	NW	50	(256, 256)	0.28	0.28	0.75
17	20	True	f	j	0.350172875005228	0	-35.0	-40.0	-5.0	SE	50	(256, 256)	0.28	0.28	0.75
17	20	True	f	f	0.1382312499990803	1	-35.0	-36.0	-1.0	SE	50	(256, 256)	0.28	0.28	0.75
17	20	True	j	j	0.3896756659960374	1	-35.0	-30.0	5.0	SE	50	(256, 256)	0.28	0.28	0.75
17	20	True	j	j	0.3965675000072224	1	-35.0	-30.0	5.0	NW	50	(256, 256)	0.28	0.28	0.75
17	20	True	j	j	0.1504053750031744	1	-35.0	-34.0	1.0	NW	50	(256, 256)	0.28	0.28	0.75
17	20	True	f	j	0.1763002080042497	0	-35.0	-36.0	-1.0	SE	50	(256, 256)	0.28	0.28	0.75
17	20	True	j	j	0.1744607080036075	1	-35.0	-30.0	5.0	SE	50	(256, 256)	0.28	0.28	0.75
17	20	True	j	f	0.2788563750000321	0	-35.0	-30.0	5.0	SE	50	(256, 256)	0.28	0.28	0.75
17	20	True	j	f	0.0782893750001676	0	-35.0	-34.0	1.0	NW	50	(256, 256)	0.28	0.28	0.75
17	20	True	j	f	0.1575642499956302	0	-35.0	-34.0	1.0	NW	50	(256, 256)	0.28	0.28	0.75
17	20	True	f	f	0.4018792499991832	1	-35.0	-40.0	-5.0	NW	50	(256, 256)	0.28	0.28	0.75
17	20	True	f	f	0.013106250000419	1	-35.0	-36.0	-1.0	SE	50	(256, 256)	0.28	0.28	0.75
17	20	True	f	f	0.1781117920036194	1	-35.0	-36.0	-1.0	NW	50	(256, 256)	0.28	0.28	0.75
17	20	True	f	f	0.3054045419994509	1	-35.0	-40.0	-5.0	NW	50	(256, 256)	0.28	0.28	0.75
17	20	True	j	j	0.3229425829995307	1	-35.0	-30.0	5.0	NW	50	(256, 256)	0.28	0.28	0.75
17	20	True	j	j	0.3907335830008378	1	-35.0	-34.0	1.0	NW	50	(256, 256)	0.28	0.28	0.75
17	20	True	f	j	0.1635174170005484	0	-35.0	-36.0	-1.0	NW	50	(256, 256)	0.28	0.28	0.75
17	20	True	f	f	0.1125458750029793	1	-35.0	-36.0	-1.0	SE	50	(256, 256)	0.28	0.28	0.75
17	20	True	j	f	0.0941558330014231	0	-35.0	-30.0	5.0	SE	50	(256, 256)	0.28	0.28	0.75
17	20	True	f	f	0.2739948750022449	1	-35.0	-40.0	-5.0	NW	50	(256, 256)	0.28	0.28	0.75
17	20	True	j	j	0.0776797910002642	1	-35.0	-34.0	1.0	SE	50	(256, 256)	0.28	0.28	0.75
17	20	True	f	j	0.1973346250015311	0	-35.0	-36.0	-1.0	NW	50	(256, 256)	0.28	0.28	0.75
17	20	True	j	j	0.0727776669955346	1	-35.0	-30.0	5.0	NW	50	(256, 256)	0.28	0.28	0.75
17	20	True	f	j	0.1486154169979272	0	-35.0	-40.0	-5.0	SE	50	(256, 256)	0.28	0.28	0.75
