# Supplementary material for: The curriculum effect in visual learning: The role of readout dimensionality
Source: PLoS Comput Biol. 2026 Jul 24;22(7):e1014553. doi: 10.1371/journal.pcbi.1014553 (PMC13432104; doi:10.1371/journal.pcbi.1014553)
Supplement: S1 Data — (ZIP) [file pcbi.1014553.s009.zip › Data_Final_for_Repository/Shuffled_subjects/Additional_15/Subject021/20250710_Subject021_SHUFFLED_Day_1.csv]

Participant ID	Age	Train	Correct Response	Response	Response time (s)	Correct	Reference Angle (deg)	Orientation (deg)	Angle Separation (deg)	Corner	Viewing Distance (cm)	Stimulus Size (px)	Fixation Time	Probe Time	Cue Time
21	19	True	j	j	2.232175625162199	1	-35.0	-30.0	5.0	SE	45	(230, 230)	0.28	0.28	0.75
21	19	True	f	j	0.3668770000804215	0	-35.0	-36.0	-1.0	SE	45	(230, 230)	0.28	0.28	0.75
21	19	True	f	j	0.8475669999606907	0	-35.0	-40.0	-5.0	SE	45	(230, 230)	0.28	0.28	0.75
21	19	True	f	f	3.2682542079128325	1	-35.0	-40.0	-5.0	NW	45	(230, 230)	0.28	0.28	0.75
21	19	True	j	f	0.7937425829004496	0	-35.0	-34.0	1.0	NW	45	(230, 230)	0.28	0.28	0.75
21	19	True	j	f	0.8944670001510531	0	-35.0	-34.0	1.0	NW	45	(230, 230)	0.28	0.28	0.75
21	19	True	f	f	1.3787357909604907	1	-35.0	-40.0	-5.0	SE	45	(230, 230)	0.28	0.28	0.75
21	19	True	f	j	1.8602872919291256	0	-35.0	-36.0	-1.0	SE	45	(230, 230)	0.28	0.28	0.75
21	19	True	j	f	0.6419069170951843	0	-35.0	-30.0	5.0	SE	45	(230, 230)	0.28	0.28	0.75
21	19	True	f	f	2.0484862921293825	1	-35.0	-40.0	-5.0	NW	45	(230, 230)	0.28	0.28	0.75
21	19	True	j	j	0.2232935829088091	1	-35.0	-30.0	5.0	NW	45	(230, 230)	0.28	0.28	0.75
21	19	True	f	j	0.0341468330007046	0	-35.0	-40.0	-5.0	NW	45	(230, 230)	0.28	0.28	0.75
21	19	True	j	j	0.411455333000049	1	-35.0	-30.0	5.0	NW	45	(230, 230)	0.28	0.28	0.75
21	19	True	j	j	0.3452163748443126	1	-35.0	-34.0	1.0	NW	45	(230, 230)	0.28	0.28	0.75
21	19	True	j	f	0.3554153330624103	0	-35.0	-30.0	5.0	SE	45	(230, 230)	0.28	0.28	0.75
21	19	True	j	f	0.0129565419629216	0	-35.0	-30.0	5.0	NW	45	(230, 230)	0.28	0.28	0.75
21	19	True	f	j	0.5597405419684947	0	-35.0	-40.0	-5.0	NW	45	(230, 230)	0.28	0.28	0.75
21	19	True	j	f	0.5949207090307027	0	-35.0	-30.0	5.0	NW	45	(230, 230)	0.28	0.28	0.75
21	19	True	f	f	0.1453930831048637	1	-35.0	-40.0	-5.0	SE	45	(230, 230)	0.28	0.28	0.75
21	19	True	j	f	0.3725437498651445	0	-35.0	-34.0	1.0	SE	45	(230, 230)	0.28	0.28	0.75
21	19	True	j	j	0.0056830001994967	1	-35.0	-30.0	5.0	NW	45	(230, 230)	0.28	0.28	0.75
21	19	True	f	f	0.3340885839425027	1	-35.0	-40.0	-5.0	NW	45	(230, 230)	0.28	0.28	0.75
21	19	True	j	j	0.0864157089963555	1	-35.0	-34.0	1.0	SE	45	(230, 230)	0.28	0.28	0.75
21	19	True	j	j	0.3082547080703079	1	-35.0	-34.0	1.0	NW	45	(230, 230)	0.28	0.28	0.75
21	19	True	f	f	0.1092677919659763	1	-35.0	-40.0	-5.0	SE	45	(230, 230)	0.28	0.28	0.75
21	19	True	f	f	0.1130499579012394	1	-35.0	-36.0	-1.0	NW	45	(230, 230)	0.28	0.28	0.75
21	19	True	j	f	0.423240666044876	0	-35.0	-34.0	1.0	SE	45	(230, 230)	0.28	0.28	0.75
21	19	True	j	j	0.1335672498680651	1	-35.0	-30.0	5.0	NW	45	(230, 230)	0.28	0.28	0.75
21	19	True	j	j	0.0699879170861095	1	-35.0	-30.0	5.0	NW	45	(230, 230)	0.28	0.28	0.75
21	19	True	f	f	0.277563750045374	1	-35.0	-40.0	-5.0	NW	45	(230, 230)	0.28	0.28	0.75
21	19	True	f	f	0.1064884590450674	1	-35.0	-40.0	-5.0	SE	45	(230, 230)	0.28	0.28	0.75
21	19	True	f	j	0.3447827089112252	0	-35.0	-36.0	-1.0	NW	45	(230, 230)	0.28	0.28	0.75
21	19	True	f	f	0.7813809579238296	1	-35.0	-36.0	-1.0	SE	45	(230, 230)	0.28	0.28	0.75
21	19	True	j	f	0.1423892499879002	0	-35.0	-34.0	1.0	SE	45	(230, 230)	0.28	0.28	0.75
21	19	True	j	j	0.0392090841196477	1	-35.0	-30.0	5.0	SE	45	(230, 230)	0.28	0.28	0.75
21	19	True	f	j	0.0113132081460207	0	-35.0	-36.0	-1.0	NW	45	(230, 230)	0.28	0.28	0.75
21	19	True	j	f	0.2136672080960124	0	-35.0	-30.0	5.0	NW	45	(230, 230)	0.28	0.28	0.75
21	19	True	f	f	0.0613317498937249	1	-35.0	-40.0	-5.0	SE	45	(230, 230)	0.28	0.28	0.75
21	19	True	f	f	0.2881454590242356	1	-35.0	-36.0	-1.0	SE	45	(230, 230)	0.28	0.28	0.75
21	19	True	j	j	0.28878637496382	1	-35.0	-34.0	1.0	NW	45	(230, 230)	0.28	0.28	0.75
21	19	True	j	j	0.1440167920663952	1	-35.0	-34.0	1.0	NW	45	(230, 230)	0.28	0.28	0.75
21	19	True	f	f	0.3427740409970283	1	-35.0	-36.0	-1.0	SE	45	(230, 230)	0.28	0.28	0.75
21	19	True	j	j	0.0949929170310497	1	-35.0	-30.0	5.0	SE	45	(230, 230)	0.28	0.28	0.75
21	19	True	j	j	0.2467204169370234	1	-35.0	-30.0	5.0	SE	45	(230, 230)	0.28	0.28	0.75
21	19	True	j	j	0.0502786671277135	1	-35.0	-30.0	5.0	NW	45	(230, 230)	0.28	0.28	0.75
21	19	True	f	f	0.4578205831348896	1	-35.0	-36.0	-1.0	SE	45	(230, 230)	0.28	0.28	0.75
21	19	True	f	f	0.3935063329990953	1	-35.0	-40.0	-5.0	SE	45	(230, 230)	0.28	0.28	0.75
21	19	True	f	j	0.0340599999763071	0	-35.0	-36.0	-1.0	SE	45	(230, 230)	0.28	0.28	0.75
21	19	True	f	f	0.302433209028095	1	-35.0	-40.0	-5.0	NW	45	(230, 230)	0.28	0.28	0.75
21	19	True	j	f	0.0339454170316457	0	-35.0	-34.0	1.0	SE	45	(230, 230)	0.28	0.28	0.75
21	19	True	f	f	0.0816325831692665	1	-35.0	-36.0	-1.0	SE	45	(230, 230)	0.28	0.28	0.75
21	19	True	j	j	0.3090436668135226	1	-35.0	-30.0	5.0	SE	45	(230, 230)	0.28	0.28	0.75
21	19	True	j	j	0.1181956250220537	1	-35.0	-34.0	1.0	NW	45	(230, 230)	0.28	0.28	0.75
21	19	True	f	f	0.0343195828609168	1	-35.0	-40.0	-5.0	NW	45	(230, 230)	0.28	0.28	0.75
21	19	True	j	j	0.3491108750458807	1	-35.0	-30.0	5.0	NW	45	(230, 230)	0.28	0.28	0.75
21	19	True	j	f	0.0420766670722514	0	-35.0	-34.0	1.0	NW	45	(230, 230)	0.28	0.28	0.75
21	19	True	j	j	0.2175798329990357	1	-35.0	-34.0	1.0	SE	45	(230, 230)	0.28	0.28	0.75
21	19	True	f	f	0.354063083184883	1	-35.0	-40.0	-5.0	NW	45	(230, 230)	0.28	0.28	0.75
21	19	True	f	j	0.1202802080661058	0	-35.0	-40.0	-5.0	SE	45	(230, 230)	0.28	0.28	0.75
21	19	True	f	f	0.0273749579209834	1	-35.0	-40.0	-5.0	SE	45	(230, 230)	0.28	0.28	0.75
21	19	True	f	f	0.2160435421392321	1	-35.0	-40.0	-5.0	NW	45	(230, 230)	0.28	0.28	0.75
21	19	True	j	f	0.6160934169311076	0	-35.0	-34.0	1.0	SE	45	(230, 230)	0.28	0.28	0.75
21	19	True	j	j	0.0092758329119533	1	-35.0	-34.0	1.0	SE	45	(230, 230)	0.28	0.28	0.75
21	19	True	j	j	0.2076305840164423	1	-35.0	-30.0	5.0	NW	45	(230, 230)	0.28	0.28	0.75
21	19	True	j	j	0.1415958749130368	1	-35.0	-30.0	5.0	NW	45	(230, 230)	0.28	0.28	0.75
21	19	True	j	f	0.3301870829891413	0	-35.0	-34.0	1.0	SE	45	(230, 230)	0.28	0.28	0.75
21	19	True	j	j	0.0236663338728249	1	-35.0	-30.0	5.0	SE	45	(230, 230)	0.28	0.28	0.75
21	19	True	j	j	0.3932202078867703	1	-35.0	-30.0	5.0	SE	45	(230, 230)	0.28	0.28	0.75
21	19	True	j	f	0.2836716659367084	0	-35.0	-30.0	5.0	NW	45	(230, 230)	0.28	0.28	0.75
21	19	True	j	f	0.1195216670166701	0	-35.0	-34.0	1.0	SE	45	(230, 230)	0.28	0.28	0.75
21	19	True	j	f	0.2279185000807047	0	-35.0	-34.0	1.0	NW	45	(230, 230)	0.28	0.28	0.75
21	19	True	f	f	0.072480582864955	1	-35.0	-40.0	-5.0	SE	45	(230, 230)	0.28	0.28	0.75
21	19	True	j	j	0.0400556249078363	1	-35.0	-30.0	5.0	SE	45	(230, 230)	0.28	0.28	0.75
21	19	True	f	j	0.0213392910081893	0	-35.0	-36.0	-1.0	NW	45	(230, 230)	0.28	0.28	0.75
21	19	True	j	j	0.0790019170381128	1	-35.0	-34.0	1.0	SE	45	(230, 230)	0.28	0.28	0.75
21	19	True	f	f	0.4227997078560292	1	-35.0	-36.0	-1.0	NW	45	(230, 230)	0.28	0.28	0.75
21	19	True	j	j	0.0541822088416665	1	-35.0	-30.0	5.0	SE	45	(230, 230)	0.28	0.28	0.75
21	19	True	j	j	0.2263973751105368	1	-35.0	-34.0	1.0	SE	45	(230, 230)	0.28	0.28	0.75
21	19	True	f	f	0.2826927499845624	1	-35.0	-36.0	-1.0	SE	45	(230, 230)	0.28	0.28	0.75
21	19	True	f	f	0.3963394172023982	1	-35.0	-40.0	-5.0	SE	45	(230, 230)	0.28	0.28	0.75
21	19	True	j	f	0.131646207999438	0	-35.0	-34.0	1.0	SE	45	(230, 230)	0.28	0.28	0.75
21	19	True	f	f	0.5440680829342455	1	-35.0	-36.0	-1.0	SE	45	(230, 230)	0.28	0.28	0.75
21	19	True	f	f	0.3053345831576735	1	-35.0	-40.0	-5.0	NW	45	(230, 230)	0.28	0.28	0.75
21	19	True	f	j	0.0466675001662224	0	-35.0	-36.0	-1.0	SE	45	(230, 230)	0.28	0.28	0.75
21	19	True	j	j	0.0367112921085208	1	-35.0	-34.0	1.0	SE	45	(230, 230)	0.28	0.28	0.75
21	19	True	f	f	0.1535259999800473	1	-35.0	-36.0	-1.0	SE	45	(230, 230)	0.28	0.28	0.75
21	19	True	f	f	0.2424723750445991	1	-35.0	-40.0	-5.0	SE	45	(230, 230)	0.28	0.28	0.75
21	19	True	f	f	0.006262875162065	1	-35.0	-36.0	-1.0	NW	45	(230, 230)	0.28	0.28	0.75
21	19	True	f	f	0.060025000013411	1	-35.0	-40.0	-5.0	NW	45	(230, 230)	0.28	0.28	0.75
21	19	True	j	j	0.0988621672149747	1	-35.0	-34.0	1.0	NW	45	(230, 230)	0.28	0.28	0.75
21	19	True	f	f	0.0205421249847859	1	-35.0	-40.0	-5.0	SE	45	(230, 230)	0.28	0.28	0.75
21	19	True	j	j	0.2844872078858316	1	-35.0	-34.0	1.0	SE	45	(230, 230)	0.28	0.28	0.75
21	19	True	f	f	0.2661705419886857	1	-35.0	-40.0	-5.0	NW	45	(230, 230)	0.28	0.28	0.75
21	19	True	j	j	0.1263251658529043	1	-35.0	-34.0	1.0	NW	45	(230, 230)	0.28	0.28	0.75
21	19	True	j	j	0.0767830000258982	1	-35.0	-30.0	5.0	NW	45	(230, 230)	0.28	0.28	0.75
21	19	True	f	f	0.110049583017826	1	-35.0	-40.0	-5.0	NW	45	(230, 230)	0.28	0.28	0.75
21	19	True	j	j	0.1770576250273734	1	-35.0	-30.0	5.0	NW	45	(230, 230)	0.28	0.28	0.75
21	19	True	j	j	0.0014162498991936	1	-35.0	-30.0	5.0	SE	45	(230, 230)	0.28	0.28	0.75
21	19	True	j	j	0.4558113750535995	1	-35.0	-34.0	1.0	NW	45	(230, 230)	0.28	0.28	0.75
21	19	True	j	f	0.0405510840937495	0	-35.0	-34.0	1.0	SE	45	(230, 230)	0.28	0.28	0.75
21	19	True	f	f	0.4726282909978181	1	-35.0	-40.0	-5.0	SE	45	(230, 230)	0.28	0.28	0.75
21	19	True	f	f	0.2233400421682745	1	-35.0	-40.0	-5.0	NW	45	(230, 230)	0.28	0.28	0.75
21	19	True	j	j	0.2414544171188026	1	-35.0	-30.0	5.0	NW	45	(230, 230)	0.28	0.28	0.75
21	19	True	j	j	0.1754827080294489	1	-35.0	-30.0	5.0	SE	45	(230, 230)	0.28	0.28	0.75
21	19	True	f	f	0.3615279998630285	1	-35.0	-36.0	-1.0	SE	45	(230, 230)	0.28	0.28	0.75
21	19	True	f	f	0.0079960830044001	1	-35.0	-36.0	-1.0	NW	45	(230, 230)	0.28	0.28	0.75
21	19	True	j	j	0.3181232078932225	1	-35.0	-30.0	5.0	SE	45	(230, 230)	0.28	0.28	0.75
21	19	True	f	f	0.2186939159873873	1	-35.0	-36.0	-1.0	SE	45	(230, 230)	0.28	0.28	0.75
21	19	True	j	j	0.2801732921507209	1	-35.0	-30.0	5.0	SE	45	(230, 230)	0.28	0.28	0.75
21	19	True	j	j	0.2381530830170959	1	-35.0	-30.0	5.0	SE	45	(230, 230)	0.28	0.28	0.75
21	19	True	f	f	0.3260433340910822	1	-35.0	-40.0	-5.0	NW	45	(230, 230)	0.28	0.28	0.75
21	19	True	f	j	0.0351720829494297	0	-35.0	-36.0	-1.0	NW	45	(230, 230)	0.28	0.28	0.75
21	19	True	f	f	0.3426381249446422	1	-35.0	-40.0	-5.0	SE	45	(230, 230)	0.28	0.28	0.75
21	19	True	f	f	0.1657150001265108	1	-35.0	-36.0	-1.0	NW	45	(230, 230)	0.28	0.28	0.75
21	19	True	j	f	0.0918162921443581	0	-35.0	-34.0	1.0	SE	45	(230, 230)	0.28	0.28	0.75
21	19	True	f	f	0.4465099168010056	1	-35.0	-40.0	-5.0	NW	45	(230, 230)	0.28	0.28	0.75
21	19	True	j	j	0.0500287499744445	1	-35.0	-30.0	5.0	SE	45	(230, 230)	0.28	0.28	0.75
21	19	True	j	j	0.115294124931097	1	-35.0	-30.0	5.0	NW	45	(230, 230)	0.28	0.28	0.75
21	19	True	f	f	0.1225043330341577	1	-35.0	-36.0	-1.0	SE	45	(230, 230)	0.28	0.28	0.75
21	19	True	j	f	0.1867448340635746	0	-35.0	-30.0	5.0	SE	45	(230, 230)	0.28	0.28	0.75
21	19	True	j	j	0.01743441587314	1	-35.0	-30.0	5.0	NW	45	(230, 230)	0.28	0.28	0.75
21	19	True	j	j	0.1570160000119358	1	-35.0	-30.0	5.0	NW	45	(230, 230)	0.28	0.28	0.75
21	19	True	j	j	0.125003958819434	1	-35.0	-34.0	1.0	NW	45	(230, 230)	0.28	0.28	0.75
21	19	True	f	f	0.2498133750632405	1	-35.0	-36.0	-1.0	SE	45	(230, 230)	0.28	0.28	0.75
21	19	True	j	j	0.1328699169680476	1	-35.0	-30.0	5.0	NW	45	(230, 230)	0.28	0.28	0.75
21	19	True	j	f	0.2183200418949127	0	-35.0	-34.0	1.0	SE	45	(230, 230)	0.28	0.28	0.75
21	19	True	j	f	0.0801398751791566	0	-35.0	-34.0	1.0	SE	45	(230, 230)	0.28	0.28	0.75
21	19	True	j	f	0.324454041197896	0	-35.0	-34.0	1.0	SE	45	(230, 230)	0.28	0.28	0.75
21	19	True	f	f	0.4452819169964641	1	-35.0	-36.0	-1.0	NW	45	(230, 230)	0.28	0.28	0.75
21	19	True	f	j	0.1449044591281563	0	-35.0	-36.0	-1.0	SE	45	(230, 230)	0.28	0.28	0.75
21	19	True	j	j	0.1417738338932395	1	-35.0	-30.0	5.0	NW	45	(230, 230)	0.28	0.28	0.75
21	19	True	j	j	0.3767246659845114	1	-35.0	-30.0	5.0	NW	45	(230, 230)	0.28	0.28	0.75
21	19	True	f	f	0.415778832975775	1	-35.0	-40.0	-5.0	SE	45	(230, 230)	0.28	0.28	0.75
21	19	True	j	j	0.2619837089441716	1	-35.0	-30.0	5.0	NW	45	(230, 230)	0.28	0.28	0.75
21	19	True	f	f	0.2702202079817652	1	-35.0	-36.0	-1.0	NW	45	(230, 230)	0.28	0.28	0.75
21	19	True	f	f	0.3069187081418931	1	-35.0	-36.0	-1.0	SE	45	(230, 230)	0.28	0.28	0.75
21	19	True	j	j	0.2978311670012772	1	-35.0	-30.0	5.0	NW	45	(230, 230)	0.28	0.28	0.75
21	19	True	f	f	0.3590824999846518	1	-35.0	-36.0	-1.0	SE	45	(230, 230)	0.28	0.28	0.75
21	19	True	f	f	0.1994214169681072	1	-35.0	-40.0	-5.0	SE	45	(230, 230)	0.28	0.28	0.75
21	19	True	j	f	0.0059645420406013	0	-35.0	-30.0	5.0	SE	45	(230, 230)	0.28	0.28	0.75
21	19	True	f	f	0.0540100422222167	1	-35.0	-40.0	-5.0	SE	45	(230, 230)	0.28	0.28	0.75
21	19	True	j	j	0.188553457846865	1	-35.0	-30.0	5.0	NW	45	(230, 230)	0.28	0.28	0.75
21	19	True	f	f	0.0918145000468939	1	-35.0	-40.0	-5.0	NW	45	(230, 230)	0.28	0.28	0.75
21	19	True	j	j	0.2947509170044213	1	-35.0	-30.0	5.0	NW	45	(230, 230)	0.28	0.28	0.75
21	19	True	f	f	0.309742874931544	1	-35.0	-40.0	-5.0	NW	45	(230, 230)	0.28	0.28	0.75
21	19	True	f	f	0.2496697918977588	1	-35.0	-40.0	-5.0	SE	45	(230, 230)	0.28	0.28	0.75
21	19	True	f	f	0.7333464168477803	1	-35.0	-40.0	-5.0	SE	45	(230, 230)	0.28	0.28	0.75
21	19	True	j	j	0.2294343751855194	1	-35.0	-30.0	5.0	SE	45	(230, 230)	0.28	0.28	0.75
21	19	True	f	f	0.2018330420833081	1	-35.0	-40.0	-5.0	SE	45	(230, 230)	0.28	0.28	0.75
21	19	True	f	f	0.2687747080344707	1	-35.0	-36.0	-1.0	NW	45	(230, 230)	0.28	0.28	0.75
21	19	True	j	j	0.0033952498342841	1	-35.0	-34.0	1.0	NW	45	(230, 230)	0.28	0.28	0.75
21	19	True	f	f	0.2668544999323785	1	-35.0	-36.0	-1.0	NW	45	(230, 230)	0.28	0.28	0.75
21	19	True	f	f	0.1664490001276135	1	-35.0	-40.0	-5.0	SE	45	(230, 230)	0.28	0.28	0.75
21	19	True	j	j	0.2597691670525819	1	-35.0	-30.0	5.0	SE	45	(230, 230)	0.28	0.28	0.75
21	19	True	f	f	0.1171174170449376	1	-35.0	-40.0	-5.0	SE	45	(230, 230)	0.28	0.28	0.75
21	19	True	j	j	0.2763787498697638	1	-35.0	-30.0	5.0	NW	45	(230, 230)	0.28	0.28	0.75
21	19	True	j	f	0.1819769169669598	0	-35.0	-34.0	1.0	SE	45	(230, 230)	0.28	0.28	0.75
21	19	True	j	j	0.1761669169645756	1	-35.0	-34.0	1.0	SE	45	(230, 230)	0.28	0.28	0.75
21	19	True	j	j	0.2361853749025613	1	-35.0	-30.0	5.0	NW	45	(230, 230)	0.28	0.28	0.75
21	19	True	j	j	0.4388879998587072	1	-35.0	-30.0	5.0	NW	45	(230, 230)	0.28	0.28	0.75
21	19	True	f	f	0.1265840409323573	1	-35.0	-36.0	-1.0	NW	45	(230, 230)	0.28	0.28	0.75
21	19	True	f	f	0.0623234580270946	1	-35.0	-40.0	-5.0	NW	45	(230, 230)	0.28	0.28	0.75
21	19	True	j	j	0.2759866251144558	1	-35.0	-34.0	1.0	SE	45	(230, 230)	0.28	0.28	0.75
21	19	True	f	f	0.4695823749061674	1	-35.0	-40.0	-5.0	NW	45	(230, 230)	0.28	0.28	0.75
21	19	True	j	j	0.113725250121206	1	-35.0	-34.0	1.0	SE	45	(230, 230)	0.28	0.28	0.75
21	19	True	j	j	0.2818061248399317	1	-35.0	-30.0	5.0	NW	45	(230, 230)	0.28	0.28	0.75
21	19	True	f	f	0.3812459160108119	1	-35.0	-40.0	-5.0	SE	45	(230, 230)	0.28	0.28	0.75
21	19	True	j	j	0.2567078750580549	1	-35.0	-34.0	1.0	NW	45	(230, 230)	0.28	0.28	0.75
21	19	True	f	f	0.4498926668893546	1	-35.0	-36.0	-1.0	SE	45	(230, 230)	0.28	0.28	0.75
21	19	True	f	f	0.2665027498733252	1	-35.0	-40.0	-5.0	NW	45	(230, 230)	0.28	0.28	0.75
21	19	True	f	f	0.3419642921071499	1	-35.0	-40.0	-5.0	SE	45	(230, 230)	0.28	0.28	0.75
21	19	True	j	j	0.2018846669234335	1	-35.0	-30.0	5.0	SE	45	(230, 230)	0.28	0.28	0.75
21	19	True	j	j	0.057250624988228	1	-35.0	-34.0	1.0	SE	45	(230, 230)	0.28	0.28	0.75
21	19	True	f	f	0.0243762501049786	1	-35.0	-36.0	-1.0	NW	45	(230, 230)	0.28	0.28	0.75
21	19	True	j	j	0.1286873749922961	1	-35.0	-34.0	1.0	SE	45	(230, 230)	0.28	0.28	0.75
21	19	True	f	f	0.5275623749475926	1	-35.0	-40.0	-5.0	SE	45	(230, 230)	0.28	0.28	0.75
21	19	True	f	j	0.4315326670184731	0	-35.0	-36.0	-1.0	NW	45	(230, 230)	0.28	0.28	0.75
21	19	True	j	j	0.453168666921556	1	-35.0	-30.0	5.0	SE	45	(230, 230)	0.28	0.28	0.75
21	19	True	f	f	0.257942457916215	1	-35.0	-36.0	-1.0	NW	45	(230, 230)	0.28	0.28	0.75
21	19	True	j	j	0.0879447078332305	1	-35.0	-30.0	5.0	NW	45	(230, 230)	0.28	0.28	0.75
21	19	True	f	f	0.2378856248687952	1	-35.0	-36.0	-1.0	NW	45	(230, 230)	0.28	0.28	0.75
21	19	True	j	j	0.6094518750905991	1	-35.0	-30.0	5.0	NW	45	(230, 230)	0.28	0.28	0.75
21	19	True	f	f	0.3870879590976983	1	-35.0	-36.0	-1.0	NW	45	(230, 230)	0.28	0.28	0.75
21	19	True	f	f	0.2868022918701172	1	-35.0	-40.0	-5.0	SE	45	(230, 230)	0.28	0.28	0.75
21	19	True	f	f	0.781988917151466	1	-35.0	-36.0	-1.0	NW	45	(230, 230)	0.28	0.28	0.75
21	19	True	j	f	0.0370377078652381	0	-35.0	-34.0	1.0	NW	45	(230, 230)	0.28	0.28	0.75
21	19	True	j	j	1.7209619581699371	1	-35.0	-30.0	5.0	SE	45	(230, 230)	0.28	0.28	0.75
21	19	True	j	j	0.0988702920731157	1	-35.0	-34.0	1.0	NW	45	(230, 230)	0.28	0.28	0.75
21	19	True	j	j	0.1082397918216884	1	-35.0	-34.0	1.0	SE	45	(230, 230)	0.28	0.28	0.75
21	19	True	j	j	1.443773583043367	1	-35.0	-34.0	1.0	NW	45	(230, 230)	0.28	0.28	0.75
21	19	True	f	f	0.3534667920321226	1	-35.0	-36.0	-1.0	SE	45	(230, 230)	0.28	0.28	0.75
21	19	True	f	f	0.2067835419438779	1	-35.0	-40.0	-5.0	NW	45	(230, 230)	0.28	0.28	0.75
21	19	True	f	f	0.0981784169562161	1	-35.0	-40.0	-5.0	NW	45	(230, 230)	0.28	0.28	0.75
21	19	True	j	j	0.0332529169972986	1	-35.0	-30.0	5.0	SE	45	(230, 230)	0.28	0.28	0.75
21	19	True	f	f	0.8752497502136976	1	-35.0	-40.0	-5.0	NW	45	(230, 230)	0.28	0.28	0.75
21	19	True	j	j	0.0972281249705702	1	-35.0	-30.0	5.0	SE	45	(230, 230)	0.28	0.28	0.75
21	19	True	j	f	0.0661968328058719	0	-35.0	-34.0	1.0	NW	45	(230, 230)	0.28	0.28	0.75
21	19	True	f	f	0.1280434168875217	1	-35.0	-40.0	-5.0	NW	45	(230, 230)	0.28	0.28	0.75
21	19	True	j	j	0.1019020830281078	1	-35.0	-30.0	5.0	SE	45	(230, 230)	0.28	0.28	0.75
21	19	True	f	f	0.5250023750122637	1	-35.0	-36.0	-1.0	NW	45	(230, 230)	0.28	0.28	0.75
21	19	True	j	j	0.0908250829670578	1	-35.0	-30.0	5.0	NW	45	(230, 230)	0.28	0.28	0.75
21	19	True	j	j	0.4779564999043941	1	-35.0	-34.0	1.0	NW	45	(230, 230)	0.28	0.28	0.75
21	19	True	f	f	0.3908930828329175	1	-35.0	-40.0	-5.0	SE	45	(230, 230)	0.28	0.28	0.75
21	19	True	f	f	0.0939559580292552	1	-35.0	-36.0	-1.0	SE	45	(230, 230)	0.28	0.28	0.75
21	19	True	f	f	0.2255279589444399	1	-35.0	-40.0	-5.0	NW	45	(230, 230)	0.28	0.28	0.75
21	19	True	f	f	0.3443032500799745	1	-35.0	-40.0	-5.0	NW	45	(230, 230)	0.28	0.28	0.75
21	19	True	j	j	0.245871583931148	1	-35.0	-30.0	5.0	NW	45	(230, 230)	0.28	0.28	0.75
21	19	True	j	j	0.1417016671039164	1	-35.0	-30.0	5.0	NW	45	(230, 230)	0.28	0.28	0.75
21	19	True	j	j	0.1329010841436684	1	-35.0	-30.0	5.0	SE	45	(230, 230)	0.28	0.28	0.75
21	19	True	f	f	0.3060276249889284	1	-35.0	-40.0	-5.0	SE	45	(230, 230)	0.28	0.28	0.75
21	19	True	f	f	0.2045073749031871	1	-35.0	-36.0	-1.0	SE	45	(230, 230)	0.28	0.28	0.75
21	19	True	f	f	0.5080450000241399	1	-35.0	-40.0	-5.0	NW	45	(230, 230)	0.28	0.28	0.75
21	19	True	f	f	0.2486327500082552	1	-35.0	-36.0	-1.0	NW	45	(230, 230)	0.28	0.28	0.75
21	19	True	j	j	0.1555859171785414	1	-35.0	-30.0	5.0	NW	45	(230, 230)	0.28	0.28	0.75
21	19	True	f	f	0.1453393748961389	1	-35.0	-40.0	-5.0	NW	45	(230, 230)	0.28	0.28	0.75
21	19	True	j	j	0.3447712080087513	1	-35.0	-30.0	5.0	SE	45	(230, 230)	0.28	0.28	0.75
21	19	True	f	f	0.0884299159515649	1	-35.0	-40.0	-5.0	SE	45	(230, 230)	0.28	0.28	0.75
21	19	True	j	j	0.0616785418242216	1	-35.0	-34.0	1.0	NW	45	(230, 230)	0.28	0.28	0.75
21	19	True	f	f	0.6284675830975175	1	-35.0	-40.0	-5.0	SE	45	(230, 230)	0.28	0.28	0.75
21	19	True	f	f	0.0116133750416338	1	-35.0	-40.0	-5.0	SE	45	(230, 230)	0.28	0.28	0.75
21	19	True	j	j	0.1874324160162359	1	-35.0	-30.0	5.0	NW	45	(230, 230)	0.28	0.28	0.75
21	19	True	f	f	0.0902325001079589	1	-35.0	-40.0	-5.0	NW	45	(230, 230)	0.28	0.28	0.75
21	19	True	j	j	0.1729233749210834	1	-35.0	-30.0	5.0	SE	45	(230, 230)	0.28	0.28	0.75
21	19	True	j	j	0.029617958003655	1	-35.0	-30.0	5.0	SE	45	(230, 230)	0.28	0.28	0.75
21	19	True	f	f	0.3067219159565866	1	-35.0	-40.0	-5.0	SE	45	(230, 230)	0.28	0.28	0.75
21	19	True	j	j	0.1260816249996423	1	-35.0	-30.0	5.0	NW	45	(230, 230)	0.28	0.28	0.75
21	19	True	j	f	0.2278083330020308	0	-35.0	-34.0	1.0	SE	45	(230, 230)	0.28	0.28	0.75
21	19	True	j	j	0.1281975419260561	1	-35.0	-30.0	5.0	NW	45	(230, 230)	0.28	0.28	0.75
21	19	True	f	f	0.0251694580074399	1	-35.0	-36.0	-1.0	NW	45	(230, 230)	0.28	0.28	0.75
21	19	True	f	f	0.1641651669051498	1	-35.0	-40.0	-5.0	NW	45	(230, 230)	0.28	0.28	0.75
21	19	True	f	f	0.2141532080713659	1	-35.0	-36.0	-1.0	NW	45	(230, 230)	0.28	0.28	0.75
21	19	True	f	f	0.330672041978687	1	-35.0	-40.0	-5.0	NW	45	(230, 230)	0.28	0.28	0.75
21	19	True	j	j	0.4088601658586412	1	-35.0	-30.0	5.0	NW	45	(230, 230)	0.28	0.28	0.75
21	19	True	f	f	0.269661583006382	1	-35.0	-36.0	-1.0	NW	45	(230, 230)	0.28	0.28	0.75
21	19	True	j	f	0.3156410418450832	0	-35.0	-34.0	1.0	NW	45	(230, 230)	0.28	0.28	0.75
21	19	True	f	f	0.2522675420623272	1	-35.0	-40.0	-5.0	NW	45	(230, 230)	0.28	0.28	0.75
21	19	True	f	j	0.1409530828241258	0	-35.0	-36.0	-1.0	NW	45	(230, 230)	0.28	0.28	0.75
21	19	True	j	f	0.1149836250115186	0	-35.0	-34.0	1.0	SE	45	(230, 230)	0.28	0.28	0.75
21	19	True	j	j	0.0933599998243153	1	-35.0	-34.0	1.0	NW	45	(230, 230)	0.28	0.28	0.75
21	19	True	f	j	0.2641100829932838	0	-35.0	-36.0	-1.0	NW	45	(230, 230)	0.28	0.28	0.75
21	19	True	j	j	0.2218219169881194	1	-35.0	-30.0	5.0	SE	45	(230, 230)	0.28	0.28	0.75
21	19	True	f	f	0.1766488330904394	1	-35.0	-36.0	-1.0	SE	45	(230, 230)	0.28	0.28	0.75
21	19	True	f	j	0.2016091248951852	0	-35.0	-36.0	-1.0	SE	45	(230, 230)	0.28	0.28	0.75
21	19	True	f	j	0.6701272500213236	0	-35.0	-36.0	-1.0	NW	45	(230, 230)	0.28	0.28	0.75
21	19	True	j	j	0.0609765828121453	1	-35.0	-30.0	5.0	NW	45	(230, 230)	0.28	0.28	0.75
21	19	True	j	f	0.1235476671718061	0	-35.0	-34.0	1.0	SE	45	(230, 230)	0.28	0.28	0.75
21	19	True	j	j	0.1279307920485735	1	-35.0	-30.0	5.0	NW	45	(230, 230)	0.28	0.28	0.75
21	19	True	f	f	0.0447472080122679	1	-35.0	-36.0	-1.0	SE	45	(230, 230)	0.28	0.28	0.75
21	19	True	f	f	0.0233175840694457	1	-35.0	-40.0	-5.0	NW	45	(230, 230)	0.28	0.28	0.75
21	19	True	j	j	0.0266277499031275	1	-35.0	-30.0	5.0	NW	45	(230, 230)	0.28	0.28	0.75
21	19	True	j	j	0.325906417099759	1	-35.0	-34.0	1.0	NW	45	(230, 230)	0.28	0.28	0.75
21	19	True	j	j	0.2006463340949267	1	-35.0	-30.0	5.0	SE	45	(230, 230)	0.28	0.28	0.75
21	19	True	f	f	0.3458833340555429	1	-35.0	-40.0	-5.0	NW	45	(230, 230)	0.28	0.28	0.75
21	19	True	f	f	0.2671109158545732	1	-35.0	-36.0	-1.0	NW	45	(230, 230)	0.28	0.28	0.75
21	19	True	f	f	0.393555040936917	1	-35.0	-40.0	-5.0	SE	45	(230, 230)	0.28	0.28	0.75
21	19	True	f	f	0.3170077081304043	1	-35.0	-36.0	-1.0	SE	45	(230, 230)	0.28	0.28	0.75
21	19	True	f	f	0.3451452921144664	1	-35.0	-40.0	-5.0	NW	45	(230, 230)	0.28	0.28	0.75
21	19	True	j	j	0.3238942918833345	1	-35.0	-30.0	5.0	SE	45	(230, 230)	0.28	0.28	0.75
21	19	True	j	j	0.2069697498809546	1	-35.0	-30.0	5.0	SE	45	(230, 230)	0.28	0.28	0.75
21	19	True	j	j	0.8725773750338703	1	-35.0	-30.0	5.0	NW	45	(230, 230)	0.28	0.28	0.75
21	19	True	f	f	0.2177756670862436	1	-35.0	-40.0	-5.0	NW	45	(230, 230)	0.28	0.28	0.75
21	19	True	f	f	0.2562605000566691	1	-35.0	-40.0	-5.0	SE	45	(230, 230)	0.28	0.28	0.75
21	19	True	f	f	0.1676325839944183	1	-35.0	-36.0	-1.0	SE	45	(230, 230)	0.28	0.28	0.75
21	19	True	f	f	0.3386386248748749	1	-35.0	-36.0	-1.0	SE	45	(230, 230)	0.28	0.28	0.75
21	19	True	j	j	0.3849161250982433	1	-35.0	-34.0	1.0	SE	45	(230, 230)	0.28	0.28	0.75
21	19	True	j	f	0.3507841250393539	0	-35.0	-30.0	5.0	NW	45	(230, 230)	0.28	0.28	0.75
21	19	True	j	j	0.5347685408778489	1	-35.0	-30.0	5.0	SE	45	(230, 230)	0.28	0.28	0.75
21	19	True	j	j	0.2892109998501837	1	-35.0	-30.0	5.0	SE	45	(230, 230)	0.28	0.28	0.75
21	19	True	j	f	0.3700580419972539	0	-35.0	-30.0	5.0	SE	45	(230, 230)	0.28	0.28	0.75
21	19	True	f	f	0.3360277500469237	1	-35.0	-36.0	-1.0	SE	45	(230, 230)	0.28	0.28	0.75
21	19	True	f	j	0.4769082500133663	0	-35.0	-36.0	-1.0	NW	45	(230, 230)	0.28	0.28	0.75
21	19	True	j	f	0.3335939580574631	0	-35.0	-34.0	1.0	SE	45	(230, 230)	0.28	0.28	0.75
21	19	True	j	f	0.0801810419652611	0	-35.0	-34.0	1.0	NW	45	(230, 230)	0.28	0.28	0.75
21	19	True	f	f	0.1162334161344915	1	-35.0	-40.0	-5.0	SE	45	(230, 230)	0.28	0.28	0.75
21	19	True	f	f	0.4130446249619126	1	-35.0	-40.0	-5.0	SE	45	(230, 230)	0.28	0.28	0.75
21	19	True	f	j	0.4605064580682665	0	-35.0	-40.0	-5.0	SE	45	(230, 230)	0.28	0.28	0.75
21	19	True	j	j	0.8646812499500811	1	-35.0	-30.0	5.0	NW	45	(230, 230)	0.28	0.28	0.75
21	19	True	j	j	0.4453193338122219	1	-35.0	-30.0	5.0	NW	45	(230, 230)	0.28	0.28	0.75
21	19	True	f	f	0.328078499995172	1	-35.0	-40.0	-5.0	SE	45	(230, 230)	0.28	0.28	0.75
21	19	True	j	j	0.1130032502114772	1	-35.0	-34.0	1.0	NW	45	(230, 230)	0.28	0.28	0.75
21	19	True	j	j	0.1093915000092238	1	-35.0	-34.0	1.0	NW	45	(230, 230)	0.28	0.28	0.75
21	19	True	j	f	0.3759491250384599	0	-35.0	-34.0	1.0	SE	45	(230, 230)	0.28	0.28	0.75
21	19	True	f	j	0.209547417005524	0	-35.0	-36.0	-1.0	NW	45	(230, 230)	0.28	0.28	0.75
21	19	True	f	f	0.3504003749694675	1	-35.0	-36.0	-1.0	NW	45	(230, 230)	0.28	0.28	0.75
21	19	True	f	f	1.0200567909050733	1	-35.0	-36.0	-1.0	SE	45	(230, 230)	0.28	0.28	0.75
21	19	True	j	j	0.3143414158839732	1	-35.0	-34.0	1.0	NW	45	(230, 230)	0.28	0.28	0.75
21	19	True	f	f	0.1044968329370021	1	-35.0	-36.0	-1.0	SE	45	(230, 230)	0.28	0.28	0.75
21	19	True	f	f	0.4248256669379771	1	-35.0	-36.0	-1.0	NW	45	(230, 230)	0.28	0.28	0.75
21	19	True	j	f	0.5778328329324722	0	-35.0	-34.0	1.0	NW	45	(230, 230)	0.28	0.28	0.75
21	19	True	f	f	0.2471742089837789	1	-35.0	-40.0	-5.0	SE	45	(230, 230)	0.28	0.28	0.75
21	19	True	j	f	0.258285499876365	0	-35.0	-34.0	1.0	SE	45	(230, 230)	0.28	0.28	0.75
21	19	True	f	f	0.4384064578916877	1	-35.0	-40.0	-5.0	NW	45	(230, 230)	0.28	0.28	0.75
21	19	True	f	f	1.1964860840234903	1	-35.0	-40.0	-5.0	SE	45	(230, 230)	0.28	0.28	0.75
21	19	True	j	j	0.4731355828698724	1	-35.0	-30.0	5.0	NW	45	(230, 230)	0.28	0.28	0.75
21	19	True	j	f	0.4530955420341342	0	-35.0	-34.0	1.0	SE	45	(230, 230)	0.28	0.28	0.75
21	19	True	j	j	0.5737401668448001	1	-35.0	-30.0	5.0	NW	45	(230, 230)	0.28	0.28	0.75
21	19	True	f	f	0.3188024170231074	1	-35.0	-36.0	-1.0	SE	45	(230, 230)	0.28	0.28	0.75
21	19	True	f	f	0.4220967500004917	1	-35.0	-40.0	-5.0	SE	45	(230, 230)	0.28	0.28	0.75
21	19	True	f	f	0.7040585000067949	1	-35.0	-40.0	-5.0	NW	45	(230, 230)	0.28	0.28	0.75
21	19	True	f	f	0.4011257078964263	1	-35.0	-40.0	-5.0	SE	45	(230, 230)	0.28	0.28	0.75
21	19	True	f	f	0.0192530408967286	1	-35.0	-40.0	-5.0	NW	45	(230, 230)	0.28	0.28	0.75
21	19	True	f	f	0.497728917049244	1	-35.0	-36.0	-1.0	SE	45	(230, 230)	0.28	0.28	0.75
21	19	True	f	f	0.1941534578800201	1	-35.0	-36.0	-1.0	NW	45	(230, 230)	0.28	0.28	0.75
21	19	True	j	f	0.6894819580484182	0	-35.0	-34.0	1.0	SE	45	(230, 230)	0.28	0.28	0.75
21	19	True	f	j	0.0731803327798843	0	-35.0	-36.0	-1.0	SE	45	(230, 230)	0.28	0.28	0.75
21	19	True	f	j	0.650495917070657	0	-35.0	-36.0	-1.0	NW	45	(230, 230)	0.28	0.28	0.75
21	19	True	f	f	0.1409669590648263	1	-35.0	-36.0	-1.0	NW	45	(230, 230)	0.28	0.28	0.75
21	19	True	f	f	0.1986795000266283	1	-35.0	-40.0	-5.0	SE	45	(230, 230)	0.28	0.28	0.75
21	19	True	f	f	0.2163906248752027	1	-35.0	-40.0	-5.0	SE	45	(230, 230)	0.28	0.28	0.75
21	19	True	j	j	0.2587935000192374	1	-35.0	-34.0	1.0	NW	45	(230, 230)	0.28	0.28	0.75
21	19	True	j	j	0.2280245420988649	1	-35.0	-30.0	5.0	NW	45	(230, 230)	0.28	0.28	0.75
21	19	True	f	f	0.3709769169799983	1	-35.0	-40.0	-5.0	SE	45	(230, 230)	0.28	0.28	0.75
21	19	True	j	j	0.3936425410211086	1	-35.0	-30.0	5.0	NW	45	(230, 230)	0.28	0.28	0.75
21	19	True	j	f	0.3266310829203576	0	-35.0	-34.0	1.0	NW	45	(230, 230)	0.28	0.28	0.75
21	19	True	f	f	0.2530963330063969	1	-35.0	-40.0	-5.0	NW	45	(230, 230)	0.28	0.28	0.75
21	19	True	j	j	0.1453795419074595	1	-35.0	-34.0	1.0	SE	45	(230, 230)	0.28	0.28	0.75
21	19	True	f	f	0.2812635831069201	1	-35.0	-40.0	-5.0	NW	45	(230, 230)	0.28	0.28	0.75
21	19	True	f	f	0.1901465840637684	1	-35.0	-36.0	-1.0	NW	45	(230, 230)	0.28	0.28	0.75
21	19	True	f	f	0.2128927910234779	1	-35.0	-40.0	-5.0	NW	45	(230, 230)	0.28	0.28	0.75
21	19	True	j	j	0.1077340831980109	1	-35.0	-34.0	1.0	SE	45	(230, 230)	0.28	0.28	0.75
