# Supplementary material for: The curriculum effect in visual learning: The role of readout dimensionality
Source: PLoS Comput Biol. 2026 Jul 24;22(7):e1014553. doi: 10.1371/journal.pcbi.1014553 (PMC13432104; doi:10.1371/journal.pcbi.1014553)
Supplement: S1 Data — (ZIP) [file pcbi.1014553.s009.zip › Data_Final_for_Repository/Shuffled_subjects/Additional_15/Subject021/20250711_Subject021_SHUFFLED_Day_2.csv]

Participant ID	Age	Train	Correct Response	Response	Response time (s)	Correct	Reference Angle (deg)	Orientation (deg)	Angle Separation (deg)	Corner	Viewing Distance (cm)	Stimulus Size (px)	Fixation Time	Probe Time	Cue Time
21	19	True	f	f	0.5848749170545489	1	-35.0	-40.0	-5.0	SE	45	(230, 230)	0.28	0.28	0.75
21	19	True	f	f	0.2786648340988904	1	-35.0	-40.0	-5.0	SE	45	(230, 230)	0.28	0.28	0.75
21	19	True	f	f	0.5019125000108033	1	-35.0	-40.0	-5.0	NW	45	(230, 230)	0.28	0.28	0.75
21	19	True	f	f	0.0086439170408993	1	-35.0	-40.0	-5.0	SE	45	(230, 230)	0.28	0.28	0.75
21	19	True	f	f	0.0741370841860771	1	-35.0	-40.0	-5.0	SE	45	(230, 230)	0.28	0.28	0.75
21	19	True	j	j	0.3249246669001877	1	-35.0	-34.0	1.0	NW	45	(230, 230)	0.28	0.28	0.75
21	19	True	j	j	0.3246021668892354	1	-35.0	-34.0	1.0	SE	45	(230, 230)	0.28	0.28	0.75
21	19	True	f	f	0.0835694591514766	1	-35.0	-36.0	-1.0	SE	45	(230, 230)	0.28	0.28	0.75
21	19	True	j	j	0.0368567910045385	1	-35.0	-34.0	1.0	SE	45	(230, 230)	0.28	0.28	0.75
21	19	True	f	f	0.0708214580081403	1	-35.0	-36.0	-1.0	NW	45	(230, 230)	0.28	0.28	0.75
21	19	True	f	f	0.2125578331761062	1	-35.0	-40.0	-5.0	SE	45	(230, 230)	0.28	0.28	0.75
21	19	True	j	j	0.2123448338825255	1	-35.0	-30.0	5.0	NW	45	(230, 230)	0.28	0.28	0.75
21	19	True	f	f	0.050053457962349	1	-35.0	-40.0	-5.0	NW	45	(230, 230)	0.28	0.28	0.75
21	19	True	j	j	0.2318529579788446	1	-35.0	-30.0	5.0	NW	45	(230, 230)	0.28	0.28	0.75
21	19	True	f	f	0.3479834999889135	1	-35.0	-40.0	-5.0	SE	45	(230, 230)	0.28	0.28	0.75
21	19	True	f	f	0.5701857500243932	1	-35.0	-40.0	-5.0	NW	45	(230, 230)	0.28	0.28	0.75
21	19	True	j	j	0.2584081250242889	1	-35.0	-30.0	5.0	NW	45	(230, 230)	0.28	0.28	0.75
21	19	True	f	f	0.2797530831303447	1	-35.0	-40.0	-5.0	NW	45	(230, 230)	0.28	0.28	0.75
21	19	True	j	j	0.166209083981812	1	-35.0	-30.0	5.0	SE	45	(230, 230)	0.28	0.28	0.75
21	19	True	j	j	0.3170782499946654	1	-35.0	-30.0	5.0	NW	45	(230, 230)	0.28	0.28	0.75
21	19	True	f	j	0.1210262088570743	0	-35.0	-36.0	-1.0	SE	45	(230, 230)	0.28	0.28	0.75
21	19	True	j	j	0.1082304168958216	1	-35.0	-34.0	1.0	SE	45	(230, 230)	0.28	0.28	0.75
21	19	True	f	f	0.296954832971096	1	-35.0	-40.0	-5.0	SE	45	(230, 230)	0.28	0.28	0.75
21	19	True	f	f	0.1967605829704553	1	-35.0	-40.0	-5.0	SE	45	(230, 230)	0.28	0.28	0.75
21	19	True	f	f	0.1016885000281035	1	-35.0	-40.0	-5.0	NW	45	(230, 230)	0.28	0.28	0.75
21	19	True	f	j	0.1854588750284165	0	-35.0	-36.0	-1.0	SE	45	(230, 230)	0.28	0.28	0.75
21	19	True	f	j	0.1107649579644203	0	-35.0	-36.0	-1.0	SE	45	(230, 230)	0.28	0.28	0.75
21	19	True	j	j	0.3591554590966552	1	-35.0	-34.0	1.0	NW	45	(230, 230)	0.28	0.28	0.75
21	19	True	j	j	0.1057285410352051	1	-35.0	-30.0	5.0	SE	45	(230, 230)	0.28	0.28	0.75
21	19	True	j	f	0.2564454998355359	0	-35.0	-34.0	1.0	NW	45	(230, 230)	0.28	0.28	0.75
21	19	True	f	f	0.1683891660068184	1	-35.0	-40.0	-5.0	NW	45	(230, 230)	0.28	0.28	0.75
21	19	True	f	f	0.2945261250715703	1	-35.0	-40.0	-5.0	SE	45	(230, 230)	0.28	0.28	0.75
21	19	True	j	j	0.2990199578925967	1	-35.0	-34.0	1.0	NW	45	(230, 230)	0.28	0.28	0.75
21	19	True	j	j	0.3091130000539124	1	-35.0	-30.0	5.0	NW	45	(230, 230)	0.28	0.28	0.75
21	19	True	f	f	0.2436972078867256	1	-35.0	-40.0	-5.0	NW	45	(230, 230)	0.28	0.28	0.75
21	19	True	j	j	0.1022365000098943	1	-35.0	-34.0	1.0	NW	45	(230, 230)	0.28	0.28	0.75
21	19	True	j	j	0.4004094998817891	1	-35.0	-34.0	1.0	NW	45	(230, 230)	0.28	0.28	0.75
21	19	True	j	j	0.2893778330180794	1	-35.0	-34.0	1.0	SE	45	(230, 230)	0.28	0.28	0.75
21	19	True	f	f	0.2010007498320192	1	-35.0	-40.0	-5.0	SE	45	(230, 230)	0.28	0.28	0.75
21	19	True	j	j	0.0867574161384254	1	-35.0	-30.0	5.0	NW	45	(230, 230)	0.28	0.28	0.75
21	19	True	f	f	0.2669630001764744	1	-35.0	-40.0	-5.0	SE	45	(230, 230)	0.28	0.28	0.75
21	19	True	j	f	0.477755666943267	0	-35.0	-30.0	5.0	SE	45	(230, 230)	0.28	0.28	0.75
21	19	True	f	j	0.3314640410244465	0	-35.0	-36.0	-1.0	NW	45	(230, 230)	0.28	0.28	0.75
21	19	True	f	f	0.3374932080041617	1	-35.0	-36.0	-1.0	SE	45	(230, 230)	0.28	0.28	0.75
21	19	True	j	j	0.1113127088174223	1	-35.0	-30.0	5.0	SE	45	(230, 230)	0.28	0.28	0.75
21	19	True	f	f	0.3443195829167962	1	-35.0	-40.0	-5.0	SE	45	(230, 230)	0.28	0.28	0.75
21	19	True	f	j	0.3526404169388115	0	-35.0	-36.0	-1.0	NW	45	(230, 230)	0.28	0.28	0.75
21	19	True	f	f	0.3537789587862789	1	-35.0	-40.0	-5.0	SE	45	(230, 230)	0.28	0.28	0.75
21	19	True	j	j	0.4219813749659806	1	-35.0	-30.0	5.0	SE	45	(230, 230)	0.28	0.28	0.75
21	19	True	j	f	0.2582382920663804	0	-35.0	-34.0	1.0	NW	45	(230, 230)	0.28	0.28	0.75
21	19	True	f	f	0.0850769160315394	1	-35.0	-40.0	-5.0	SE	45	(230, 230)	0.28	0.28	0.75
21	19	True	f	f	0.1393282911740243	1	-35.0	-36.0	-1.0	NW	45	(230, 230)	0.28	0.28	0.75
21	19	True	j	j	0.1826740419492125	1	-35.0	-30.0	5.0	SE	45	(230, 230)	0.28	0.28	0.75
21	19	True	f	f	0.2544877498876303	1	-35.0	-40.0	-5.0	SE	45	(230, 230)	0.28	0.28	0.75
21	19	True	f	f	0.0933706248179078	1	-35.0	-36.0	-1.0	SE	45	(230, 230)	0.28	0.28	0.75
21	19	True	f	f	0.2814169169869274	1	-35.0	-40.0	-5.0	SE	45	(230, 230)	0.28	0.28	0.75
21	19	True	j	j	0.3070813750382513	1	-35.0	-34.0	1.0	SE	45	(230, 230)	0.28	0.28	0.75
21	19	True	f	f	0.2532374998554587	1	-35.0	-40.0	-5.0	NW	45	(230, 230)	0.28	0.28	0.75
21	19	True	j	j	0.2396883328910917	1	-35.0	-30.0	5.0	SE	45	(230, 230)	0.28	0.28	0.75
21	19	True	j	j	0.0697640420403331	1	-35.0	-34.0	1.0	NW	45	(230, 230)	0.28	0.28	0.75
21	19	True	j	j	0.1373460001777857	1	-35.0	-30.0	5.0	SE	45	(230, 230)	0.28	0.28	0.75
21	19	True	f	f	0.0888208749238401	1	-35.0	-40.0	-5.0	SE	45	(230, 230)	0.28	0.28	0.75
21	19	True	j	j	0.2305394168943166	1	-35.0	-30.0	5.0	NW	45	(230, 230)	0.28	0.28	0.75
21	19	True	f	f	0.4255093750543892	1	-35.0	-40.0	-5.0	NW	45	(230, 230)	0.28	0.28	0.75
21	19	True	f	f	0.2994755830150097	1	-35.0	-36.0	-1.0	NW	45	(230, 230)	0.28	0.28	0.75
21	19	True	f	f	0.0298383340705186	1	-35.0	-40.0	-5.0	NW	45	(230, 230)	0.28	0.28	0.75
21	19	True	f	j	0.0869369998108595	0	-35.0	-36.0	-1.0	NW	45	(230, 230)	0.28	0.28	0.75
21	19	True	f	f	0.1716121251229196	1	-35.0	-40.0	-5.0	SE	45	(230, 230)	0.28	0.28	0.75
21	19	True	j	j	0.3659848750103265	1	-35.0	-34.0	1.0	SE	45	(230, 230)	0.28	0.28	0.75
21	19	True	j	j	0.3743004580028355	1	-35.0	-34.0	1.0	NW	45	(230, 230)	0.28	0.28	0.75
21	19	True	j	f	0.476591708837077	0	-35.0	-34.0	1.0	SE	45	(230, 230)	0.28	0.28	0.75
21	19	True	f	j	0.3435617918148637	0	-35.0	-36.0	-1.0	NW	45	(230, 230)	0.28	0.28	0.75
21	19	True	j	j	0.3601394169963896	1	-35.0	-30.0	5.0	SE	45	(230, 230)	0.28	0.28	0.75
21	19	True	f	f	0.0518183328676968	1	-35.0	-36.0	-1.0	SE	45	(230, 230)	0.28	0.28	0.75
21	19	True	j	j	0.1526393748354166	1	-35.0	-30.0	5.0	SE	45	(230, 230)	0.28	0.28	0.75
21	19	True	f	f	0.2892405828461051	1	-35.0	-36.0	-1.0	SE	45	(230, 230)	0.28	0.28	0.75
21	19	True	j	f	0.4208283328916877	0	-35.0	-34.0	1.0	SE	45	(230, 230)	0.28	0.28	0.75
21	19	True	j	f	0.3812769171781838	0	-35.0	-34.0	1.0	SE	45	(230, 230)	0.28	0.28	0.75
21	19	True	j	j	0.5236412500962615	1	-35.0	-30.0	5.0	NW	45	(230, 230)	0.28	0.28	0.75
21	19	True	j	f	0.3143558751326054	0	-35.0	-30.0	5.0	NW	45	(230, 230)	0.28	0.28	0.75
21	19	True	j	f	0.2236374581698328	0	-35.0	-30.0	5.0	SE	45	(230, 230)	0.28	0.28	0.75
21	19	True	f	j	0.0279072080738842	0	-35.0	-36.0	-1.0	NW	45	(230, 230)	0.28	0.28	0.75
21	19	True	f	f	0.0976820830255746	1	-35.0	-40.0	-5.0	SE	45	(230, 230)	0.28	0.28	0.75
21	19	True	f	j	0.4643673750106245	0	-35.0	-36.0	-1.0	NW	45	(230, 230)	0.28	0.28	0.75
21	19	True	f	f	0.2670355830341577	1	-35.0	-36.0	-1.0	SE	45	(230, 230)	0.28	0.28	0.75
21	19	True	j	j	0.1713715838268399	1	-35.0	-30.0	5.0	NW	45	(230, 230)	0.28	0.28	0.75
21	19	True	j	f	0.0277578327804803	0	-35.0	-34.0	1.0	NW	45	(230, 230)	0.28	0.28	0.75
21	19	True	j	f	0.3854343339335173	0	-35.0	-34.0	1.0	NW	45	(230, 230)	0.28	0.28	0.75
21	19	True	j	j	0.0442550829611718	1	-35.0	-30.0	5.0	NW	45	(230, 230)	0.28	0.28	0.75
21	19	True	f	f	0.0749830419663339	1	-35.0	-40.0	-5.0	SE	45	(230, 230)	0.28	0.28	0.75
21	19	True	j	f	0.1689466249663382	0	-35.0	-34.0	1.0	SE	45	(230, 230)	0.28	0.28	0.75
21	19	True	j	j	0.1655037500895559	1	-35.0	-34.0	1.0	SE	45	(230, 230)	0.28	0.28	0.75
21	19	True	j	j	0.2022882499732077	1	-35.0	-34.0	1.0	NW	45	(230, 230)	0.28	0.28	0.75
21	19	True	f	f	0.0567088339012116	1	-35.0	-36.0	-1.0	SE	45	(230, 230)	0.28	0.28	0.75
21	19	True	j	j	0.1604110000189393	1	-35.0	-30.0	5.0	NW	45	(230, 230)	0.28	0.28	0.75
21	19	True	f	f	0.1958540000487119	1	-35.0	-40.0	-5.0	SE	45	(230, 230)	0.28	0.28	0.75
21	19	True	f	f	0.127969125052914	1	-35.0	-40.0	-5.0	NW	45	(230, 230)	0.28	0.28	0.75
21	19	True	f	f	0.159460708964616	1	-35.0	-36.0	-1.0	SE	45	(230, 230)	0.28	0.28	0.75
21	19	True	j	j	0.1597457078751176	1	-35.0	-34.0	1.0	SE	45	(230, 230)	0.28	0.28	0.75
21	19	True	j	j	0.174218958010897	1	-35.0	-30.0	5.0	SE	45	(230, 230)	0.28	0.28	0.75
21	19	True	f	j	3.267800583038479	0	-35.0	-40.0	-5.0	NW	45	(230, 230)	0.28	0.28	0.75
21	19	True	j	j	0.306304374942556	1	-35.0	-30.0	5.0	NW	45	(230, 230)	0.28	0.28	0.75
21	19	True	f	f	0.0809458340518176	1	-35.0	-36.0	-1.0	SE	45	(230, 230)	0.28	0.28	0.75
21	19	True	f	f	0.1627012090757489	1	-35.0	-36.0	-1.0	SE	45	(230, 230)	0.28	0.28	0.75
21	19	True	j	j	0.37737483298406	1	-35.0	-30.0	5.0	NW	45	(230, 230)	0.28	0.28	0.75
21	19	True	j	f	0.0483240839093923	0	-35.0	-34.0	1.0	SE	45	(230, 230)	0.28	0.28	0.75
21	19	True	j	j	0.0314764590002596	1	-35.0	-34.0	1.0	NW	45	(230, 230)	0.28	0.28	0.75
21	19	True	j	j	2.90977329085581	1	-35.0	-30.0	5.0	NW	45	(230, 230)	0.28	0.28	0.75
21	19	True	j	j	1.8965457500889893	1	-35.0	-30.0	5.0	NW	45	(230, 230)	0.28	0.28	0.75
21	19	True	f	j	0.2303747499827295	0	-35.0	-36.0	-1.0	SE	45	(230, 230)	0.28	0.28	0.75
21	19	True	f	f	0.0318131248932331	1	-35.0	-40.0	-5.0	SE	45	(230, 230)	0.28	0.28	0.75
21	19	True	f	f	0.0024219581391662	1	-35.0	-36.0	-1.0	NW	45	(230, 230)	0.28	0.28	0.75
21	19	True	j	j	0.0845801669638603	1	-35.0	-30.0	5.0	NW	45	(230, 230)	0.28	0.28	0.75
21	19	True	j	j	1.811028332915157	1	-35.0	-30.0	5.0	NW	45	(230, 230)	0.28	0.28	0.75
21	19	True	f	f	0.0650590409059077	1	-35.0	-40.0	-5.0	SE	45	(230, 230)	0.28	0.28	0.75
21	19	True	j	j	0.1670870000962168	1	-35.0	-30.0	5.0	NW	45	(230, 230)	0.28	0.28	0.75
21	19	True	f	f	0.2538380417972803	1	-35.0	-40.0	-5.0	NW	45	(230, 230)	0.28	0.28	0.75
21	19	True	j	j	2.130383542040363	1	-35.0	-34.0	1.0	NW	45	(230, 230)	0.28	0.28	0.75
21	19	True	j	j	2.138159167021513	1	-35.0	-30.0	5.0	NW	45	(230, 230)	0.28	0.28	0.75
21	19	True	f	f	1.3855132081080228	1	-35.0	-36.0	-1.0	NW	45	(230, 230)	0.28	0.28	0.75
21	19	True	j	j	2.2006875001825392	1	-35.0	-30.0	5.0	NW	45	(230, 230)	0.28	0.28	0.75
21	19	True	f	j	0.2598780419211834	0	-35.0	-40.0	-5.0	NW	45	(230, 230)	0.28	0.28	0.75
21	19	True	j	j	0.1399398329667747	1	-35.0	-30.0	5.0	SE	45	(230, 230)	0.28	0.28	0.75
21	19	True	f	j	0.2011970840394497	0	-35.0	-40.0	-5.0	NW	45	(230, 230)	0.28	0.28	0.75
21	19	True	f	j	0.0210922500118613	0	-35.0	-36.0	-1.0	SE	45	(230, 230)	0.28	0.28	0.75
21	19	True	f	j	0.5573607499245554	0	-35.0	-36.0	-1.0	SE	45	(230, 230)	0.28	0.28	0.75
21	19	True	f	f	0.3843414580915123	1	-35.0	-36.0	-1.0	NW	45	(230, 230)	0.28	0.28	0.75
21	19	True	j	f	0.2459648330695927	0	-35.0	-34.0	1.0	NW	45	(230, 230)	0.28	0.28	0.75
21	19	True	j	j	0.1585214999504387	1	-35.0	-30.0	5.0	SE	45	(230, 230)	0.28	0.28	0.75
21	19	True	j	f	0.0063833750318735	0	-35.0	-34.0	1.0	NW	45	(230, 230)	0.28	0.28	0.75
21	19	True	f	j	0.4629461669828743	0	-35.0	-36.0	-1.0	NW	45	(230, 230)	0.28	0.28	0.75
21	19	True	j	j	0.1728289171587675	1	-35.0	-30.0	5.0	SE	45	(230, 230)	0.28	0.28	0.75
21	19	True	f	f	0.0224590830039232	1	-35.0	-36.0	-1.0	SE	45	(230, 230)	0.28	0.28	0.75
21	19	True	f	f	0.3017186250071972	1	-35.0	-40.0	-5.0	SE	45	(230, 230)	0.28	0.28	0.75
21	19	True	f	f	0.2134097500238567	1	-35.0	-36.0	-1.0	SE	45	(230, 230)	0.28	0.28	0.75
21	19	True	j	j	0.2116270409896969	1	-35.0	-30.0	5.0	NW	45	(230, 230)	0.28	0.28	0.75
21	19	True	f	f	0.3247333748731762	1	-35.0	-40.0	-5.0	SE	45	(230, 230)	0.28	0.28	0.75
21	19	True	j	j	0.2736056251451373	1	-35.0	-30.0	5.0	SE	45	(230, 230)	0.28	0.28	0.75
21	19	True	f	f	0.1393847500439733	1	-35.0	-40.0	-5.0	NW	45	(230, 230)	0.28	0.28	0.75
21	19	True	j	j	0.1199103749822825	1	-35.0	-30.0	5.0	NW	45	(230, 230)	0.28	0.28	0.75
21	19	True	f	f	0.220685499953106	1	-35.0	-40.0	-5.0	NW	45	(230, 230)	0.28	0.28	0.75
21	19	True	f	f	0.0098879169672727	1	-35.0	-40.0	-5.0	NW	45	(230, 230)	0.28	0.28	0.75
21	19	True	f	f	0.1793568329885602	1	-35.0	-36.0	-1.0	NW	45	(230, 230)	0.28	0.28	0.75
21	19	True	j	j	0.1651417918037623	1	-35.0	-30.0	5.0	NW	45	(230, 230)	0.28	0.28	0.75
21	19	True	f	f	0.1588930829893797	1	-35.0	-36.0	-1.0	SE	45	(230, 230)	0.28	0.28	0.75
21	19	True	j	j	0.1257730422075837	1	-35.0	-34.0	1.0	SE	45	(230, 230)	0.28	0.28	0.75
21	19	True	j	j	0.0529722920618951	1	-35.0	-30.0	5.0	SE	45	(230, 230)	0.28	0.28	0.75
21	19	True	f	f	0.0025634579360485	1	-35.0	-36.0	-1.0	SE	45	(230, 230)	0.28	0.28	0.75
21	19	True	f	f	0.308703999966383	1	-35.0	-36.0	-1.0	NW	45	(230, 230)	0.28	0.28	0.75
21	19	True	j	f	0.1387569578364491	0	-35.0	-34.0	1.0	SE	45	(230, 230)	0.28	0.28	0.75
21	19	True	j	j	0.0555368750356137	1	-35.0	-30.0	5.0	SE	45	(230, 230)	0.28	0.28	0.75
21	19	True	f	f	0.3567454169970006	1	-35.0	-36.0	-1.0	SE	45	(230, 230)	0.28	0.28	0.75
21	19	True	f	f	0.04231270798482	1	-35.0	-36.0	-1.0	SE	45	(230, 230)	0.28	0.28	0.75
21	19	True	f	f	0.1742268749512732	1	-35.0	-36.0	-1.0	SE	45	(230, 230)	0.28	0.28	0.75
21	19	True	f	f	0.4929334591142833	1	-35.0	-40.0	-5.0	NW	45	(230, 230)	0.28	0.28	0.75
21	19	True	j	f	0.0834492500871419	0	-35.0	-34.0	1.0	SE	45	(230, 230)	0.28	0.28	0.75
21	19	True	f	f	0.0470285410992801	1	-35.0	-40.0	-5.0	SE	45	(230, 230)	0.28	0.28	0.75
21	19	True	j	j	0.1800531670451164	1	-35.0	-34.0	1.0	NW	45	(230, 230)	0.28	0.28	0.75
21	19	True	f	f	0.0060317919123917	1	-35.0	-40.0	-5.0	NW	45	(230, 230)	0.28	0.28	0.75
21	19	True	f	j	0.1654789999593049	0	-35.0	-36.0	-1.0	NW	45	(230, 230)	0.28	0.28	0.75
21	19	True	f	f	0.198779207887128	1	-35.0	-36.0	-1.0	SE	45	(230, 230)	0.28	0.28	0.75
21	19	True	f	f	0.0586361670866608	1	-35.0	-40.0	-5.0	NW	45	(230, 230)	0.28	0.28	0.75
21	19	True	f	f	0.1311341670807451	1	-35.0	-36.0	-1.0	SE	45	(230, 230)	0.28	0.28	0.75
21	19	True	f	f	0.5687080840580165	1	-35.0	-36.0	-1.0	NW	45	(230, 230)	0.28	0.28	0.75
21	19	True	j	j	0.1297685001045465	1	-35.0	-30.0	5.0	SE	45	(230, 230)	0.28	0.28	0.75
21	19	True	f	f	0.2999297499191016	1	-35.0	-36.0	-1.0	NW	45	(230, 230)	0.28	0.28	0.75
21	19	True	j	f	0.0119694580789655	0	-35.0	-34.0	1.0	SE	45	(230, 230)	0.28	0.28	0.75
21	19	True	j	j	0.0462885000742971	1	-35.0	-34.0	1.0	NW	45	(230, 230)	0.28	0.28	0.75
21	19	True	j	j	0.1803370409179479	1	-35.0	-34.0	1.0	NW	45	(230, 230)	0.28	0.28	0.75
21	19	True	f	f	0.1978246660437435	1	-35.0	-36.0	-1.0	NW	45	(230, 230)	0.28	0.28	0.75
21	19	True	f	f	0.3388067919295281	1	-35.0	-36.0	-1.0	SE	45	(230, 230)	0.28	0.28	0.75
21	19	True	f	j	0.0894719159696251	0	-35.0	-36.0	-1.0	SE	45	(230, 230)	0.28	0.28	0.75
21	19	True	f	f	0.2186635409016162	1	-35.0	-36.0	-1.0	NW	45	(230, 230)	0.28	0.28	0.75
21	19	True	j	f	0.1585663750302046	0	-35.0	-34.0	1.0	SE	45	(230, 230)	0.28	0.28	0.75
21	19	True	f	f	0.2197277080267667	1	-35.0	-36.0	-1.0	SE	45	(230, 230)	0.28	0.28	0.75
21	19	True	j	j	0.1044025409501046	1	-35.0	-34.0	1.0	SE	45	(230, 230)	0.28	0.28	0.75
21	19	True	j	j	0.3486670411657542	1	-35.0	-34.0	1.0	SE	45	(230, 230)	0.28	0.28	0.75
21	19	True	j	f	0.2231626249849796	0	-35.0	-34.0	1.0	SE	45	(230, 230)	0.28	0.28	0.75
21	19	True	j	f	0.1973774170037359	0	-35.0	-34.0	1.0	NW	45	(230, 230)	0.28	0.28	0.75
21	19	True	f	f	0.2504205000586808	1	-35.0	-36.0	-1.0	SE	45	(230, 230)	0.28	0.28	0.75
21	19	True	f	f	0.289622874930501	1	-35.0	-40.0	-5.0	NW	45	(230, 230)	0.28	0.28	0.75
21	19	True	j	j	0.2554740000050515	1	-35.0	-30.0	5.0	SE	45	(230, 230)	0.28	0.28	0.75
21	19	True	j	j	0.2608777910936624	1	-35.0	-30.0	5.0	SE	45	(230, 230)	0.28	0.28	0.75
21	19	True	j	f	0.2702619999181479	0	-35.0	-34.0	1.0	SE	45	(230, 230)	0.28	0.28	0.75
21	19	True	j	j	0.2673478750512004	1	-35.0	-30.0	5.0	NW	45	(230, 230)	0.28	0.28	0.75
21	19	True	f	f	0.3028921661898494	1	-35.0	-36.0	-1.0	SE	45	(230, 230)	0.28	0.28	0.75
21	19	True	f	f	0.2697143328841775	1	-35.0	-40.0	-5.0	NW	45	(230, 230)	0.28	0.28	0.75
21	19	True	f	f	0.2778859999962151	1	-35.0	-36.0	-1.0	NW	45	(230, 230)	0.28	0.28	0.75
21	19	True	j	f	0.3282388751395046	0	-35.0	-30.0	5.0	SE	45	(230, 230)	0.28	0.28	0.75
21	19	True	j	j	0.4764068331569433	1	-35.0	-30.0	5.0	SE	45	(230, 230)	0.28	0.28	0.75
21	19	True	j	j	0.1351396669633686	1	-35.0	-30.0	5.0	NW	45	(230, 230)	0.28	0.28	0.75
21	19	True	f	f	0.4826909999828785	1	-35.0	-36.0	-1.0	SE	45	(230, 230)	0.28	0.28	0.75
21	19	True	j	j	0.4953332080040127	1	-35.0	-30.0	5.0	SE	45	(230, 230)	0.28	0.28	0.75
21	19	True	j	f	0.2518417919054627	0	-35.0	-34.0	1.0	NW	45	(230, 230)	0.28	0.28	0.75
21	19	True	j	f	0.1406537499278783	0	-35.0	-34.0	1.0	SE	45	(230, 230)	0.28	0.28	0.75
21	19	True	j	j	0.1894221659749746	1	-35.0	-34.0	1.0	NW	45	(230, 230)	0.28	0.28	0.75
21	19	True	j	f	0.2427410839591175	0	-35.0	-30.0	5.0	NW	45	(230, 230)	0.28	0.28	0.75
21	19	True	j	j	0.1515536250080913	1	-35.0	-30.0	5.0	NW	45	(230, 230)	0.28	0.28	0.75
21	19	True	f	f	0.2383517499547451	1	-35.0	-40.0	-5.0	SE	45	(230, 230)	0.28	0.28	0.75
21	19	True	f	f	0.4132632499095052	1	-35.0	-40.0	-5.0	SE	45	(230, 230)	0.28	0.28	0.75
21	19	True	j	j	0.1256747080478817	1	-35.0	-30.0	5.0	SE	45	(230, 230)	0.28	0.28	0.75
21	19	True	f	f	0.0890869579743594	1	-35.0	-36.0	-1.0	SE	45	(230, 230)	0.28	0.28	0.75
21	19	True	f	f	0.0748959579505026	1	-35.0	-36.0	-1.0	NW	45	(230, 230)	0.28	0.28	0.75
21	19	True	j	j	0.384708457859233	1	-35.0	-30.0	5.0	NW	45	(230, 230)	0.28	0.28	0.75
21	19	True	f	f	0.2670954579953104	1	-35.0	-36.0	-1.0	NW	45	(230, 230)	0.28	0.28	0.75
21	19	True	j	j	0.2253361251205206	1	-35.0	-34.0	1.0	NW	45	(230, 230)	0.28	0.28	0.75
21	19	True	f	f	0.2994206249713897	1	-35.0	-36.0	-1.0	NW	45	(230, 230)	0.28	0.28	0.75
21	19	True	j	f	0.341402499936521	0	-35.0	-34.0	1.0	NW	45	(230, 230)	0.28	0.28	0.75
21	19	True	j	j	0.4629474999383092	1	-35.0	-30.0	5.0	SE	45	(230, 230)	0.28	0.28	0.75
21	19	True	j	j	1.8690071660093963	1	-35.0	-30.0	5.0	SE	45	(230, 230)	0.28	0.28	0.75
21	19	True	j	f	0.362531250109896	0	-35.0	-34.0	1.0	NW	45	(230, 230)	0.28	0.28	0.75
21	19	True	j	j	0.2388995001092553	1	-35.0	-34.0	1.0	NW	45	(230, 230)	0.28	0.28	0.75
21	19	True	f	j	0.0530936249997466	0	-35.0	-36.0	-1.0	NW	45	(230, 230)	0.28	0.28	0.75
21	19	True	f	f	0.2580891668330878	1	-35.0	-40.0	-5.0	SE	45	(230, 230)	0.28	0.28	0.75
21	19	True	j	j	0.2865500410553068	1	-35.0	-30.0	5.0	NW	45	(230, 230)	0.28	0.28	0.75
21	19	True	f	f	0.4878849170636385	1	-35.0	-40.0	-5.0	SE	45	(230, 230)	0.28	0.28	0.75
21	19	True	j	j	0.0359955839812755	1	-35.0	-34.0	1.0	NW	45	(230, 230)	0.28	0.28	0.75
21	19	True	f	f	0.2954310411587357	1	-35.0	-40.0	-5.0	SE	45	(230, 230)	0.28	0.28	0.75
21	19	True	f	f	0.4433124579954892	1	-35.0	-40.0	-5.0	SE	45	(230, 230)	0.28	0.28	0.75
21	19	True	j	j	0.3345501669682562	1	-35.0	-34.0	1.0	NW	45	(230, 230)	0.28	0.28	0.75
21	19	True	f	f	0.3661459998693317	1	-35.0	-40.0	-5.0	SE	45	(230, 230)	0.28	0.28	0.75
21	19	True	j	j	0.0979992079082876	1	-35.0	-34.0	1.0	SE	45	(230, 230)	0.28	0.28	0.75
21	19	True	j	j	0.1598244169726967	1	-35.0	-34.0	1.0	NW	45	(230, 230)	0.28	0.28	0.75
21	19	True	j	j	0.3395126669202	1	-35.0	-30.0	5.0	SE	45	(230, 230)	0.28	0.28	0.75
21	19	True	j	j	0.6325563329737633	1	-35.0	-30.0	5.0	NW	45	(230, 230)	0.28	0.28	0.75
21	19	True	j	f	0.2684399159625172	0	-35.0	-34.0	1.0	NW	45	(230, 230)	0.28	0.28	0.75
21	19	True	f	j	0.0535075839143246	0	-35.0	-36.0	-1.0	NW	45	(230, 230)	0.28	0.28	0.75
21	19	True	f	f	0.1067348339129239	1	-35.0	-40.0	-5.0	SE	45	(230, 230)	0.28	0.28	0.75
21	19	True	j	f	0.936448791064322	0	-35.0	-34.0	1.0	NW	45	(230, 230)	0.28	0.28	0.75
21	19	True	f	j	2.033831665990874	0	-35.0	-40.0	-5.0	SE	45	(230, 230)	0.28	0.28	0.75
21	19	True	f	j	0.3289489168673754	0	-35.0	-40.0	-5.0	SE	45	(230, 230)	0.28	0.28	0.75
21	19	True	f	f	0.4669186249375343	1	-35.0	-40.0	-5.0	SE	45	(230, 230)	0.28	0.28	0.75
21	19	True	j	j	0.2073002499528229	1	-35.0	-30.0	5.0	SE	45	(230, 230)	0.28	0.28	0.75
21	19	True	f	f	0.296493416884914	1	-35.0	-36.0	-1.0	SE	45	(230, 230)	0.28	0.28	0.75
21	19	True	f	f	0.2063209160696715	1	-35.0	-36.0	-1.0	NW	45	(230, 230)	0.28	0.28	0.75
21	19	True	f	j	0.1066309169400483	0	-35.0	-36.0	-1.0	NW	45	(230, 230)	0.28	0.28	0.75
21	19	True	j	j	0.0121547498274594	1	-35.0	-34.0	1.0	SE	45	(230, 230)	0.28	0.28	0.75
21	19	True	f	f	0.4510224999394268	1	-35.0	-40.0	-5.0	NW	45	(230, 230)	0.28	0.28	0.75
21	19	True	j	j	0.1861261250451207	1	-35.0	-30.0	5.0	NW	45	(230, 230)	0.28	0.28	0.75
21	19	True	j	j	0.0497739170677959	1	-35.0	-34.0	1.0	SE	45	(230, 230)	0.28	0.28	0.75
21	19	True	f	f	0.1530788750387728	1	-35.0	-40.0	-5.0	NW	45	(230, 230)	0.28	0.28	0.75
21	19	True	j	f	0.1528799999505281	0	-35.0	-34.0	1.0	NW	45	(230, 230)	0.28	0.28	0.75
21	19	True	f	f	0.1986382908653468	1	-35.0	-36.0	-1.0	NW	45	(230, 230)	0.28	0.28	0.75
21	19	True	j	j	0.2733088750392198	1	-35.0	-30.0	5.0	SE	45	(230, 230)	0.28	0.28	0.75
21	19	True	j	j	0.304914791835472	1	-35.0	-30.0	5.0	NW	45	(230, 230)	0.28	0.28	0.75
21	19	True	j	j	0.3113386670593172	1	-35.0	-30.0	5.0	NW	45	(230, 230)	0.28	0.28	0.75
21	19	True	f	f	0.3141429999377578	1	-35.0	-36.0	-1.0	NW	45	(230, 230)	0.28	0.28	0.75
21	19	True	f	f	0.2948082920629531	1	-35.0	-36.0	-1.0	SE	45	(230, 230)	0.28	0.28	0.75
21	19	True	j	j	0.3742391250561923	1	-35.0	-34.0	1.0	SE	45	(230, 230)	0.28	0.28	0.75
21	19	True	f	f	0.1951965829357504	1	-35.0	-36.0	-1.0	NW	45	(230, 230)	0.28	0.28	0.75
21	19	True	f	f	0.2496818751096725	1	-35.0	-36.0	-1.0	NW	45	(230, 230)	0.28	0.28	0.75
21	19	True	f	f	0.200848416890949	1	-35.0	-36.0	-1.0	SE	45	(230, 230)	0.28	0.28	0.75
21	19	True	f	f	0.309390792157501	1	-35.0	-40.0	-5.0	NW	45	(230, 230)	0.28	0.28	0.75
21	19	True	j	j	0.2877653329633176	1	-35.0	-34.0	1.0	NW	45	(230, 230)	0.28	0.28	0.75
21	19	True	f	j	0.2741017080843448	0	-35.0	-36.0	-1.0	SE	45	(230, 230)	0.28	0.28	0.75
21	19	True	j	f	0.3316328751388937	0	-35.0	-34.0	1.0	SE	45	(230, 230)	0.28	0.28	0.75
21	19	True	f	j	0.0781695831101387	0	-35.0	-36.0	-1.0	NW	45	(230, 230)	0.28	0.28	0.75
21	19	True	f	f	0.2414533749688416	1	-35.0	-40.0	-5.0	NW	45	(230, 230)	0.28	0.28	0.75
21	19	True	f	f	0.0670181661844253	1	-35.0	-36.0	-1.0	NW	45	(230, 230)	0.28	0.28	0.75
21	19	True	f	j	0.5987284160219133	0	-35.0	-36.0	-1.0	NW	45	(230, 230)	0.28	0.28	0.75
21	19	True	f	f	0.2238529589958489	1	-35.0	-36.0	-1.0	NW	45	(230, 230)	0.28	0.28	0.75
21	19	True	j	j	0.1877926671877503	1	-35.0	-30.0	5.0	NW	45	(230, 230)	0.28	0.28	0.75
21	19	True	j	j	0.3218097081407904	1	-35.0	-30.0	5.0	NW	45	(230, 230)	0.28	0.28	0.75
21	19	True	f	f	0.3284885000903159	1	-35.0	-40.0	-5.0	NW	45	(230, 230)	0.28	0.28	0.75
21	19	True	j	j	0.2880769579205662	1	-35.0	-30.0	5.0	SE	45	(230, 230)	0.28	0.28	0.75
21	19	True	j	f	0.5018223749939352	0	-35.0	-34.0	1.0	SE	45	(230, 230)	0.28	0.28	0.75
21	19	True	f	f	0.3737753748428076	1	-35.0	-36.0	-1.0	SE	45	(230, 230)	0.28	0.28	0.75
21	19	True	j	j	0.0052574998699128	1	-35.0	-30.0	5.0	NW	45	(230, 230)	0.28	0.28	0.75
21	19	True	j	j	0.1648689999710768	1	-35.0	-30.0	5.0	SE	45	(230, 230)	0.28	0.28	0.75
21	19	True	f	f	0.3103285420220345	1	-35.0	-36.0	-1.0	NW	45	(230, 230)	0.28	0.28	0.75
21	19	True	f	j	0.0481894579716026	0	-35.0	-40.0	-5.0	NW	45	(230, 230)	0.28	0.28	0.75
21	19	True	j	j	0.3445543330162763	1	-35.0	-30.0	5.0	SE	45	(230, 230)	0.28	0.28	0.75
21	19	True	f	f	0.3137333339545876	1	-35.0	-36.0	-1.0	NW	45	(230, 230)	0.28	0.28	0.75
21	19	True	f	f	0.3093140001874417	1	-35.0	-36.0	-1.0	NW	45	(230, 230)	0.28	0.28	0.75
21	19	True	j	f	0.3792479168623686	0	-35.0	-34.0	1.0	SE	45	(230, 230)	0.28	0.28	0.75
21	19	True	j	j	0.1884797920938581	1	-35.0	-34.0	1.0	SE	45	(230, 230)	0.28	0.28	0.75
21	19	True	j	j	0.2758432498667389	1	-35.0	-34.0	1.0	SE	45	(230, 230)	0.28	0.28	0.75
21	19	True	f	f	0.0474752921145409	1	-35.0	-40.0	-5.0	SE	45	(230, 230)	0.28	0.28	0.75
21	19	True	j	f	0.380802083062008	0	-35.0	-34.0	1.0	NW	45	(230, 230)	0.28	0.28	0.75
21	19	True	f	f	0.3974319999106228	1	-35.0	-40.0	-5.0	NW	45	(230, 230)	0.28	0.28	0.75
21	19	True	j	j	0.3662488330155611	1	-35.0	-34.0	1.0	NW	45	(230, 230)	0.28	0.28	0.75
21	19	True	f	f	0.2095473748631775	1	-35.0	-36.0	-1.0	SE	45	(230, 230)	0.28	0.28	0.75
21	19	True	f	f	0.1318849578965455	1	-35.0	-40.0	-5.0	NW	45	(230, 230)	0.28	0.28	0.75
21	19	True	f	f	0.0733112080488354	1	-35.0	-36.0	-1.0	NW	45	(230, 230)	0.28	0.28	0.75
21	19	True	f	f	0.305283207911998	1	-35.0	-40.0	-5.0	SE	45	(230, 230)	0.28	0.28	0.75
21	19	True	j	j	0.3163640829734504	1	-35.0	-30.0	5.0	SE	45	(230, 230)	0.28	0.28	0.75
21	19	True	j	j	0.3563017921987921	1	-35.0	-30.0	5.0	NW	45	(230, 230)	0.28	0.28	0.75
21	19	True	j	j	0.4905100830364972	1	-35.0	-30.0	5.0	NW	45	(230, 230)	0.28	0.28	0.75
21	19	True	f	f	0.2980860420502722	1	-35.0	-40.0	-5.0	NW	45	(230, 230)	0.28	0.28	0.75
21	19	True	j	j	0.1531894588842988	1	-35.0	-30.0	5.0	SE	45	(230, 230)	0.28	0.28	0.75
21	19	True	f	f	0.3143233340233564	1	-35.0	-40.0	-5.0	SE	45	(230, 230)	0.28	0.28	0.75
21	19	True	j	f	0.2243701661936938	0	-35.0	-34.0	1.0	NW	45	(230, 230)	0.28	0.28	0.75
21	19	True	j	j	0.3156697091180831	1	-35.0	-30.0	5.0	SE	45	(230, 230)	0.28	0.28	0.75
21	19	True	f	f	0.2677501670550555	1	-35.0	-36.0	-1.0	NW	45	(230, 230)	0.28	0.28	0.75
21	19	True	j	j	0.3058703751303255	1	-35.0	-34.0	1.0	NW	45	(230, 230)	0.28	0.28	0.75
21	19	True	j	j	0.3322342920582741	1	-35.0	-30.0	5.0	SE	45	(230, 230)	0.28	0.28	0.75
21	19	True	j	j	0.4867807910777628	1	-35.0	-30.0	5.0	NW	45	(230, 230)	0.28	0.28	0.75
21	19	True	j	j	0.2705484998878091	1	-35.0	-34.0	1.0	NW	45	(230, 230)	0.28	0.28	0.75
21	19	True	f	j	0.0270926668308675	0	-35.0	-36.0	-1.0	NW	45	(230, 230)	0.28	0.28	0.75
21	19	True	f	j	0.1036764169111847	0	-35.0	-36.0	-1.0	NW	45	(230, 230)	0.28	0.28	0.75
21	19	True	f	j	0.1084487091284245	0	-35.0	-36.0	-1.0	SE	45	(230, 230)	0.28	0.28	0.75
21	19	True	j	f	0.712446833960712	0	-35.0	-34.0	1.0	SE	45	(230, 230)	0.28	0.28	0.75
21	19	True	j	j	4.532872417010367	1	-35.0	-30.0	5.0	SE	45	(230, 230)	0.28	0.28	0.75
21	19	True	j	j	0.6276442918460816	1	-35.0	-30.0	5.0	NW	45	(230, 230)	0.28	0.28	0.75
21	19	True	f	j	0.3945842501707375	0	-35.0	-40.0	-5.0	NW	45	(230, 230)	0.28	0.28	0.75
21	19	True	f	j	0.1707547500263899	0	-35.0	-40.0	-5.0	SE	45	(230, 230)	0.28	0.28	0.75
21	19	True	f	f	0.3123290832154453	1	-35.0	-40.0	-5.0	NW	45	(230, 230)	0.28	0.28	0.75
21	19	True	f	f	0.2163407909683883	1	-35.0	-36.0	-1.0	NW	45	(230, 230)	0.28	0.28	0.75
21	19	True	f	f	0.2039939579553902	1	-35.0	-40.0	-5.0	NW	45	(230, 230)	0.28	0.28	0.75
21	19	True	f	f	0.2447573749814182	1	-35.0	-40.0	-5.0	SE	45	(230, 230)	0.28	0.28	0.75
21	19	True	j	j	0.1137615840416401	1	-35.0	-34.0	1.0	NW	45	(230, 230)	0.28	0.28	0.75
21	19	True	j	j	0.3142427080310881	1	-35.0	-30.0	5.0	SE	45	(230, 230)	0.28	0.28	0.75
21	19	True	f	f	0.1773425419814884	1	-35.0	-36.0	-1.0	SE	45	(230, 230)	0.28	0.28	0.75
21	19	True	f	f	0.2613511248491704	1	-35.0	-36.0	-1.0	NW	45	(230, 230)	0.28	0.28	0.75
21	19	True	j	j	0.4759424580261111	1	-35.0	-30.0	5.0	SE	45	(230, 230)	0.28	0.28	0.75
21	19	True	f	f	0.2566928749438375	1	-35.0	-36.0	-1.0	SE	45	(230, 230)	0.28	0.28	0.75
21	19	True	j	j	0.160582082811743	1	-35.0	-34.0	1.0	SE	45	(230, 230)	0.28	0.28	0.75
21	19	True	j	j	0.1439460408873856	1	-35.0	-30.0	5.0	NW	45	(230, 230)	0.28	0.28	0.75
21	19	True	f	f	0.2202659999020397	1	-35.0	-36.0	-1.0	SE	45	(230, 230)	0.28	0.28	0.75
21	19	True	j	j	0.3610615830402821	1	-35.0	-30.0	5.0	SE	45	(230, 230)	0.28	0.28	0.75
