# Supplementary material for: The curriculum effect in visual learning: The role of readout dimensionality
Source: PLoS Comput Biol. 2026 Jul 24;22(7):e1014553. doi: 10.1371/journal.pcbi.1014553 (PMC13432104; doi:10.1371/journal.pcbi.1014553)
Supplement: S1 Data — (ZIP) [file pcbi.1014553.s009.zip › Data_Final_for_Repository/Shuffled_subjects/Additional_15/Subject021/20250712_Subject021_SHUFFLED_Day_3.csv]

Participant ID	Age	Train	Correct Response	Response	Response time (s)	Correct	Reference Angle (deg)	Orientation (deg)	Angle Separation (deg)	Corner	Viewing Distance (cm)	Stimulus Size (px)	Fixation Time	Probe Time	Cue Time
21	19	True	j	j	0.3460642918944359	1	-35.0	-30.0	5.0	SE	45	(230, 230)	0.28	0.28	0.75
21	19	True	j	j	0.1993956251535564	1	-35.0	-34.0	1.0	NW	45	(230, 230)	0.28	0.28	0.75
21	19	True	f	f	0.1716395001858472	1	-35.0	-36.0	-1.0	NW	45	(230, 230)	0.28	0.28	0.75
21	19	True	f	f	0.3134370408952236	1	-35.0	-36.0	-1.0	SE	45	(230, 230)	0.28	0.28	0.75
21	19	True	f	f	0.1272149172145873	1	-35.0	-36.0	-1.0	NW	45	(230, 230)	0.28	0.28	0.75
21	19	True	f	f	0.4460103751625865	1	-35.0	-40.0	-5.0	SE	45	(230, 230)	0.28	0.28	0.75
21	19	True	j	j	0.0193720408715307	1	-35.0	-34.0	1.0	NW	45	(230, 230)	0.28	0.28	0.75
21	19	True	j	j	0.2020593748893588	1	-35.0	-30.0	5.0	SE	45	(230, 230)	0.28	0.28	0.75
21	19	True	f	f	0.356729291845113	1	-35.0	-36.0	-1.0	SE	45	(230, 230)	0.28	0.28	0.75
21	19	True	f	j	0.1551142081152647	0	-35.0	-36.0	-1.0	SE	45	(230, 230)	0.28	0.28	0.75
21	19	True	f	f	0.3612186668906361	1	-35.0	-36.0	-1.0	NW	45	(230, 230)	0.28	0.28	0.75
21	19	True	j	j	0.1675866248551756	1	-35.0	-30.0	5.0	NW	45	(230, 230)	0.28	0.28	0.75
21	19	True	j	j	0.0540423749480396	1	-35.0	-30.0	5.0	NW	45	(230, 230)	0.28	0.28	0.75
21	19	True	f	f	0.2182627920992672	1	-35.0	-36.0	-1.0	NW	45	(230, 230)	0.28	0.28	0.75
21	19	True	j	j	0.0524101669434458	1	-35.0	-34.0	1.0	NW	45	(230, 230)	0.28	0.28	0.75
21	19	True	j	j	0.0146177909336984	1	-35.0	-30.0	5.0	NW	45	(230, 230)	0.28	0.28	0.75
21	19	True	f	j	0.3397857078816741	0	-35.0	-36.0	-1.0	NW	45	(230, 230)	0.28	0.28	0.75
21	19	True	j	f	0.1321613329928368	0	-35.0	-34.0	1.0	SE	45	(230, 230)	0.28	0.28	0.75
21	19	True	f	f	0.2977049169130623	1	-35.0	-36.0	-1.0	NW	45	(230, 230)	0.28	0.28	0.75
21	19	True	f	f	0.0487703750841319	1	-35.0	-36.0	-1.0	SE	45	(230, 230)	0.28	0.28	0.75
21	19	True	f	f	0.0319690001197159	1	-35.0	-40.0	-5.0	SE	45	(230, 230)	0.28	0.28	0.75
21	19	True	f	f	0.2873104170430451	1	-35.0	-36.0	-1.0	NW	45	(230, 230)	0.28	0.28	0.75
21	19	True	j	j	0.0719619579613208	1	-35.0	-30.0	5.0	NW	45	(230, 230)	0.28	0.28	0.75
21	19	True	f	f	0.3063918750267476	1	-35.0	-40.0	-5.0	NW	45	(230, 230)	0.28	0.28	0.75
21	19	True	j	j	0.1017441251315176	1	-35.0	-30.0	5.0	NW	45	(230, 230)	0.28	0.28	0.75
21	19	True	f	f	0.3251684589777142	1	-35.0	-40.0	-5.0	NW	45	(230, 230)	0.28	0.28	0.75
21	19	True	j	f	0.2305303749162703	0	-35.0	-34.0	1.0	NW	45	(230, 230)	0.28	0.28	0.75
21	19	True	j	j	0.0625405409373343	1	-35.0	-34.0	1.0	SE	45	(230, 230)	0.28	0.28	0.75
21	19	True	j	j	0.0877227501478046	1	-35.0	-30.0	5.0	NW	45	(230, 230)	0.28	0.28	0.75
21	19	True	f	f	0.255581917008385	1	-35.0	-36.0	-1.0	SE	45	(230, 230)	0.28	0.28	0.75
21	19	True	f	f	0.3468287501018494	1	-35.0	-40.0	-5.0	SE	45	(230, 230)	0.28	0.28	0.75
21	19	True	j	j	0.100606792140752	1	-35.0	-30.0	5.0	SE	45	(230, 230)	0.28	0.28	0.75
21	19	True	f	f	0.0865056659094989	1	-35.0	-40.0	-5.0	SE	45	(230, 230)	0.28	0.28	0.75
21	19	True	f	f	1.013810166856274	1	-35.0	-40.0	-5.0	SE	45	(230, 230)	0.28	0.28	0.75
21	19	True	f	f	0.2897154171951115	1	-35.0	-40.0	-5.0	NW	45	(230, 230)	0.28	0.28	0.75
21	19	True	f	f	0.2266396670602262	1	-35.0	-36.0	-1.0	SE	45	(230, 230)	0.28	0.28	0.75
21	19	True	f	f	0.2475831659976393	1	-35.0	-36.0	-1.0	SE	45	(230, 230)	0.28	0.28	0.75
21	19	True	j	j	0.23547950014472	1	-35.0	-30.0	5.0	NW	45	(230, 230)	0.28	0.28	0.75
21	19	True	f	f	0.084080166881904	1	-35.0	-36.0	-1.0	NW	45	(230, 230)	0.28	0.28	0.75
21	19	True	f	f	0.1125826670322567	1	-35.0	-36.0	-1.0	SE	45	(230, 230)	0.28	0.28	0.75
21	19	True	f	j	0.0190304580610245	0	-35.0	-36.0	-1.0	NW	45	(230, 230)	0.28	0.28	0.75
21	19	True	f	f	0.2217331249266863	1	-35.0	-40.0	-5.0	SE	45	(230, 230)	0.28	0.28	0.75
21	19	True	f	j	0.0892472499981522	0	-35.0	-36.0	-1.0	SE	45	(230, 230)	0.28	0.28	0.75
21	19	True	f	f	0.1303271660581231	1	-35.0	-40.0	-5.0	NW	45	(230, 230)	0.28	0.28	0.75
21	19	True	f	f	0.3481184581760317	1	-35.0	-40.0	-5.0	SE	45	(230, 230)	0.28	0.28	0.75
21	19	True	f	f	0.0869726249948144	1	-35.0	-40.0	-5.0	NW	45	(230, 230)	0.28	0.28	0.75
21	19	True	f	f	0.0703680410515517	1	-35.0	-40.0	-5.0	SE	45	(230, 230)	0.28	0.28	0.75
21	19	True	f	f	0.1507842091377824	1	-35.0	-40.0	-5.0	SE	45	(230, 230)	0.28	0.28	0.75
21	19	True	f	f	0.0906638330779969	1	-35.0	-36.0	-1.0	NW	45	(230, 230)	0.28	0.28	0.75
21	19	True	j	f	0.170628499938175	0	-35.0	-34.0	1.0	SE	45	(230, 230)	0.28	0.28	0.75
21	19	True	j	j	0.254521792056039	1	-35.0	-30.0	5.0	NW	45	(230, 230)	0.28	0.28	0.75
21	19	True	j	f	0.5851405838038772	0	-35.0	-34.0	1.0	SE	45	(230, 230)	0.28	0.28	0.75
21	19	True	f	f	0.1524696249980479	1	-35.0	-40.0	-5.0	NW	45	(230, 230)	0.28	0.28	0.75
21	19	True	f	f	0.513671875	1	-35.0	-40.0	-5.0	NW	45	(230, 230)	0.28	0.28	0.75
21	19	True	j	j	0.323183000087738	1	-35.0	-34.0	1.0	NW	45	(230, 230)	0.28	0.28	0.75
21	19	True	j	j	0.2274990410078317	1	-35.0	-30.0	5.0	NW	45	(230, 230)	0.28	0.28	0.75
21	19	True	f	f	0.1212357918266207	1	-35.0	-40.0	-5.0	NW	45	(230, 230)	0.28	0.28	0.75
21	19	True	f	f	0.3557891249656677	1	-35.0	-40.0	-5.0	SE	45	(230, 230)	0.28	0.28	0.75
21	19	True	f	f	0.1368407921399921	1	-35.0	-40.0	-5.0	SE	45	(230, 230)	0.28	0.28	0.75
21	19	True	j	j	0.3008250829298049	1	-35.0	-30.0	5.0	SE	45	(230, 230)	0.28	0.28	0.75
21	19	True	f	j	0.1219145839568227	0	-35.0	-36.0	-1.0	NW	45	(230, 230)	0.28	0.28	0.75
21	19	True	j	f	0.6255985000170767	0	-35.0	-30.0	5.0	NW	45	(230, 230)	0.28	0.28	0.75
21	19	True	j	f	0.0416025000158697	0	-35.0	-34.0	1.0	NW	45	(230, 230)	0.28	0.28	0.75
21	19	True	j	j	0.0199765420984476	1	-35.0	-30.0	5.0	SE	45	(230, 230)	0.28	0.28	0.75
21	19	True	f	f	0.3318663327954709	1	-35.0	-36.0	-1.0	SE	45	(230, 230)	0.28	0.28	0.75
21	19	True	j	j	0.028447332791984	1	-35.0	-30.0	5.0	NW	45	(230, 230)	0.28	0.28	0.75
21	19	True	f	f	0.0422178748995065	1	-35.0	-36.0	-1.0	SE	45	(230, 230)	0.28	0.28	0.75
21	19	True	f	f	0.3404569579288363	1	-35.0	-40.0	-5.0	NW	45	(230, 230)	0.28	0.28	0.75
21	19	True	j	j	0.0249681249260902	1	-35.0	-34.0	1.0	NW	45	(230, 230)	0.28	0.28	0.75
21	19	True	j	j	0.1360239170026034	1	-35.0	-30.0	5.0	NW	45	(230, 230)	0.28	0.28	0.75
21	19	True	f	f	0.3221947920974344	1	-35.0	-40.0	-5.0	SE	45	(230, 230)	0.28	0.28	0.75
21	19	True	f	f	0.0708744579460471	1	-35.0	-40.0	-5.0	NW	45	(230, 230)	0.28	0.28	0.75
21	19	True	f	f	0.1085959158372134	1	-35.0	-40.0	-5.0	SE	45	(230, 230)	0.28	0.28	0.75
21	19	True	j	j	0.2178170001134276	1	-35.0	-30.0	5.0	SE	45	(230, 230)	0.28	0.28	0.75
21	19	True	j	j	0.0418534169439226	1	-35.0	-34.0	1.0	SE	45	(230, 230)	0.28	0.28	0.75
21	19	True	j	j	0.1869989170227199	1	-35.0	-34.0	1.0	SE	45	(230, 230)	0.28	0.28	0.75
21	19	True	j	j	0.1600842080079019	1	-35.0	-30.0	5.0	SE	45	(230, 230)	0.28	0.28	0.75
21	19	True	f	f	0.0184104999061673	1	-35.0	-40.0	-5.0	NW	45	(230, 230)	0.28	0.28	0.75
21	19	True	f	f	0.3121167921926826	1	-35.0	-40.0	-5.0	SE	45	(230, 230)	0.28	0.28	0.75
21	19	True	f	f	0.083759541856125	1	-35.0	-40.0	-5.0	NW	45	(230, 230)	0.28	0.28	0.75
21	19	True	j	j	0.7346797920763493	1	-35.0	-30.0	5.0	SE	45	(230, 230)	0.28	0.28	0.75
21	19	True	j	j	0.528598666889593	1	-35.0	-34.0	1.0	SE	45	(230, 230)	0.28	0.28	0.75
21	19	True	j	j	0.1565387500450015	1	-35.0	-30.0	5.0	SE	45	(230, 230)	0.28	0.28	0.75
21	19	True	f	f	0.2617933750152588	1	-35.0	-36.0	-1.0	SE	45	(230, 230)	0.28	0.28	0.75
21	19	True	f	f	0.1054445418994873	1	-35.0	-40.0	-5.0	NW	45	(230, 230)	0.28	0.28	0.75
21	19	True	f	f	0.116175000090152	1	-35.0	-40.0	-5.0	SE	45	(230, 230)	0.28	0.28	0.75
21	19	True	j	j	0.2139763331506401	1	-35.0	-34.0	1.0	NW	45	(230, 230)	0.28	0.28	0.75
21	19	True	f	f	0.1731452080421149	1	-35.0	-40.0	-5.0	NW	45	(230, 230)	0.28	0.28	0.75
21	19	True	f	f	0.3007032910827547	1	-35.0	-36.0	-1.0	SE	45	(230, 230)	0.28	0.28	0.75
21	19	True	f	j	0.3715470000170171	0	-35.0	-36.0	-1.0	SE	45	(230, 230)	0.28	0.28	0.75
21	19	True	f	j	0.0520553751848638	0	-35.0	-36.0	-1.0	NW	45	(230, 230)	0.28	0.28	0.75
21	19	True	j	f	0.2910082088783383	0	-35.0	-34.0	1.0	SE	45	(230, 230)	0.28	0.28	0.75
21	19	True	f	f	0.0398303749971091	1	-35.0	-40.0	-5.0	SE	45	(230, 230)	0.28	0.28	0.75
21	19	True	j	j	0.1446466669440269	1	-35.0	-34.0	1.0	SE	45	(230, 230)	0.28	0.28	0.75
21	19	True	f	j	0.1821258750278502	0	-35.0	-36.0	-1.0	NW	45	(230, 230)	0.28	0.28	0.75
21	19	True	f	f	0.2890619998797774	1	-35.0	-36.0	-1.0	SE	45	(230, 230)	0.28	0.28	0.75
21	19	True	j	j	0.0681168751325458	1	-35.0	-34.0	1.0	SE	45	(230, 230)	0.28	0.28	0.75
21	19	True	j	f	0.3789732079021632	0	-35.0	-34.0	1.0	SE	45	(230, 230)	0.28	0.28	0.75
21	19	True	j	j	0.8941152498591691	1	-35.0	-34.0	1.0	SE	45	(230, 230)	0.28	0.28	0.75
21	19	True	j	j	0.0961063751019537	1	-35.0	-30.0	5.0	SE	45	(230, 230)	0.28	0.28	0.75
21	19	True	j	f	0.2612056250218302	0	-35.0	-34.0	1.0	NW	45	(230, 230)	0.28	0.28	0.75
21	19	True	f	f	0.2928901251871139	1	-35.0	-36.0	-1.0	SE	45	(230, 230)	0.28	0.28	0.75
21	19	True	f	f	0.3745072500314563	1	-35.0	-40.0	-5.0	SE	45	(230, 230)	0.28	0.28	0.75
21	19	True	f	f	0.1551537080667913	1	-35.0	-36.0	-1.0	SE	45	(230, 230)	0.28	0.28	0.75
21	19	True	j	f	0.1275043750647455	0	-35.0	-34.0	1.0	SE	45	(230, 230)	0.28	0.28	0.75
21	19	True	f	f	0.0814848330337554	1	-35.0	-40.0	-5.0	SE	45	(230, 230)	0.28	0.28	0.75
21	19	True	f	j	0.0357738330494612	0	-35.0	-36.0	-1.0	SE	45	(230, 230)	0.28	0.28	0.75
21	19	True	j	j	0.0211317089851945	1	-35.0	-34.0	1.0	SE	45	(230, 230)	0.28	0.28	0.75
21	19	True	f	f	0.1200962089933455	1	-35.0	-40.0	-5.0	SE	45	(230, 230)	0.28	0.28	0.75
21	19	True	f	f	0.0195977080147713	1	-35.0	-40.0	-5.0	SE	45	(230, 230)	0.28	0.28	0.75
21	19	True	f	j	0.0399789591319859	0	-35.0	-36.0	-1.0	SE	45	(230, 230)	0.28	0.28	0.75
21	19	True	f	f	0.0554614160209894	1	-35.0	-40.0	-5.0	SE	45	(230, 230)	0.28	0.28	0.75
21	19	True	j	j	0.1876480418723076	1	-35.0	-30.0	5.0	SE	45	(230, 230)	0.28	0.28	0.75
21	19	True	j	j	0.063703249907121	1	-35.0	-30.0	5.0	SE	45	(230, 230)	0.28	0.28	0.75
21	19	True	j	j	0.285620333859697	1	-35.0	-30.0	5.0	NW	45	(230, 230)	0.28	0.28	0.75
21	19	True	j	j	0.065125125227496	1	-35.0	-30.0	5.0	SE	45	(230, 230)	0.28	0.28	0.75
21	19	True	f	j	0.3186323749832809	0	-35.0	-36.0	-1.0	SE	45	(230, 230)	0.28	0.28	0.75
21	19	True	j	j	0.3316332090180367	1	-35.0	-34.0	1.0	NW	45	(230, 230)	0.28	0.28	0.75
21	19	True	f	j	0.2665021249558776	0	-35.0	-36.0	-1.0	SE	45	(230, 230)	0.28	0.28	0.75
21	19	True	f	f	0.3837955831550061	1	-35.0	-40.0	-5.0	SE	45	(230, 230)	0.28	0.28	0.75
21	19	True	j	j	0.0318039169069379	1	-35.0	-30.0	5.0	NW	45	(230, 230)	0.28	0.28	0.75
21	19	True	j	j	0.0277399171609431	1	-35.0	-30.0	5.0	NW	45	(230, 230)	0.28	0.28	0.75
21	19	True	j	j	0.1747596671339124	1	-35.0	-30.0	5.0	NW	45	(230, 230)	0.28	0.28	0.75
21	19	True	f	f	0.4872161250095814	1	-35.0	-40.0	-5.0	NW	45	(230, 230)	0.28	0.28	0.75
21	19	True	f	f	0.2503345001023263	1	-35.0	-40.0	-5.0	NW	45	(230, 230)	0.28	0.28	0.75
21	19	True	j	j	0.096073541091755	1	-35.0	-34.0	1.0	SE	45	(230, 230)	0.28	0.28	0.75
21	19	True	j	j	0.1345790000632405	1	-35.0	-34.0	1.0	SE	45	(230, 230)	0.28	0.28	0.75
21	19	True	j	j	0.3444026249926537	1	-35.0	-30.0	5.0	SE	45	(230, 230)	0.28	0.28	0.75
21	19	True	j	f	0.18443224998191	0	-35.0	-34.0	1.0	SE	45	(230, 230)	0.28	0.28	0.75
21	19	True	j	j	0.1630418749991804	1	-35.0	-34.0	1.0	NW	45	(230, 230)	0.28	0.28	0.75
21	19	True	j	j	0.2291667920071631	1	-35.0	-34.0	1.0	SE	45	(230, 230)	0.28	0.28	0.75
21	19	True	j	j	0.2359077502042055	1	-35.0	-34.0	1.0	SE	45	(230, 230)	0.28	0.28	0.75
21	19	True	j	f	0.1331439579371363	0	-35.0	-34.0	1.0	SE	45	(230, 230)	0.28	0.28	0.75
21	19	True	j	j	0.0014411658048629	1	-35.0	-30.0	5.0	SE	45	(230, 230)	0.28	0.28	0.75
21	19	True	j	j	0.0282443750184029	1	-35.0	-30.0	5.0	SE	45	(230, 230)	0.28	0.28	0.75
21	19	True	j	f	0.0223723328672349	0	-35.0	-34.0	1.0	SE	45	(230, 230)	0.28	0.28	0.75
21	19	True	f	f	0.4013247080147266	1	-35.0	-36.0	-1.0	SE	45	(230, 230)	0.28	0.28	0.75
21	19	True	f	j	0.0101457501295953	0	-35.0	-36.0	-1.0	SE	45	(230, 230)	0.28	0.28	0.75
21	19	True	j	j	0.0994697918649762	1	-35.0	-34.0	1.0	NW	45	(230, 230)	0.28	0.28	0.75
21	19	True	j	j	0.1688680418301373	1	-35.0	-30.0	5.0	NW	45	(230, 230)	0.28	0.28	0.75
21	19	True	j	j	0.3887350407894701	1	-35.0	-34.0	1.0	SE	45	(230, 230)	0.28	0.28	0.75
21	19	True	j	j	0.0484751670155674	1	-35.0	-30.0	5.0	NW	45	(230, 230)	0.28	0.28	0.75
21	19	True	f	f	0.1841991250403225	1	-35.0	-40.0	-5.0	SE	45	(230, 230)	0.28	0.28	0.75
21	19	True	f	f	0.0716997499112039	1	-35.0	-40.0	-5.0	SE	45	(230, 230)	0.28	0.28	0.75
21	19	True	j	j	0.1853312079329043	1	-35.0	-34.0	1.0	SE	45	(230, 230)	0.28	0.28	0.75
21	19	True	j	j	0.1668260828591883	1	-35.0	-30.0	5.0	SE	45	(230, 230)	0.28	0.28	0.75
21	19	True	j	j	0.0194942911621183	1	-35.0	-30.0	5.0	NW	45	(230, 230)	0.28	0.28	0.75
21	19	True	f	f	0.0145370420068502	1	-35.0	-40.0	-5.0	SE	45	(230, 230)	0.28	0.28	0.75
21	19	True	f	f	0.3098878748714924	1	-35.0	-36.0	-1.0	SE	45	(230, 230)	0.28	0.28	0.75
21	19	True	f	f	0.3511457920540124	1	-35.0	-36.0	-1.0	NW	45	(230, 230)	0.28	0.28	0.75
21	19	True	j	j	0.0402230839245021	1	-35.0	-34.0	1.0	SE	45	(230, 230)	0.28	0.28	0.75
21	19	True	j	j	0.1221096660010516	1	-35.0	-30.0	5.0	SE	45	(230, 230)	0.28	0.28	0.75
21	19	True	j	j	0.4591682921163738	1	-35.0	-34.0	1.0	SE	45	(230, 230)	0.28	0.28	0.75
21	19	True	f	f	0.1374732500407844	1	-35.0	-40.0	-5.0	NW	45	(230, 230)	0.28	0.28	0.75
21	19	True	j	j	0.1160544999875128	1	-35.0	-30.0	5.0	SE	45	(230, 230)	0.28	0.28	0.75
21	19	True	f	f	0.0585657500196248	1	-35.0	-40.0	-5.0	SE	45	(230, 230)	0.28	0.28	0.75
21	19	True	f	j	0.1996018330100923	0	-35.0	-36.0	-1.0	NW	45	(230, 230)	0.28	0.28	0.75
21	19	True	f	f	0.0818192500155419	1	-35.0	-40.0	-5.0	SE	45	(230, 230)	0.28	0.28	0.75
21	19	True	j	j	0.0224292499478906	1	-35.0	-30.0	5.0	NW	45	(230, 230)	0.28	0.28	0.75
21	19	True	f	f	0.139647833071649	1	-35.0	-40.0	-5.0	SE	45	(230, 230)	0.28	0.28	0.75
21	19	True	j	j	0.3450996659230441	1	-35.0	-30.0	5.0	SE	45	(230, 230)	0.28	0.28	0.75
21	19	True	f	f	0.2057961251121014	1	-35.0	-36.0	-1.0	NW	45	(230, 230)	0.28	0.28	0.75
21	19	True	f	j	0.2170433751307428	0	-35.0	-36.0	-1.0	NW	45	(230, 230)	0.28	0.28	0.75
21	19	True	f	f	0.0767947919666767	1	-35.0	-36.0	-1.0	SE	45	(230, 230)	0.28	0.28	0.75
21	19	True	j	j	0.3871710000094026	1	-35.0	-30.0	5.0	SE	45	(230, 230)	0.28	0.28	0.75
21	19	True	j	j	0.8559310829732567	1	-35.0	-30.0	5.0	NW	45	(230, 230)	0.28	0.28	0.75
21	19	True	f	f	0.2878789168316871	1	-35.0	-40.0	-5.0	NW	45	(230, 230)	0.28	0.28	0.75
21	19	True	f	j	0.1885617501102388	0	-35.0	-36.0	-1.0	SE	45	(230, 230)	0.28	0.28	0.75
21	19	True	j	j	0.0835553330834955	1	-35.0	-30.0	5.0	NW	45	(230, 230)	0.28	0.28	0.75
21	19	True	f	f	1.6593140829354525	1	-35.0	-40.0	-5.0	SE	45	(230, 230)	0.28	0.28	0.75
21	19	True	f	j	0.3994748329278081	0	-35.0	-36.0	-1.0	SE	45	(230, 230)	0.28	0.28	0.75
21	19	True	j	j	0.1490152501501143	1	-35.0	-30.0	5.0	SE	45	(230, 230)	0.28	0.28	0.75
21	19	True	f	j	0.0206460419576615	0	-35.0	-36.0	-1.0	NW	45	(230, 230)	0.28	0.28	0.75
21	19	True	f	f	0.0435874999966472	1	-35.0	-40.0	-5.0	NW	45	(230, 230)	0.28	0.28	0.75
21	19	True	j	j	0.0728423749096691	1	-35.0	-34.0	1.0	SE	45	(230, 230)	0.28	0.28	0.75
21	19	True	j	j	0.0667960410937666	1	-35.0	-34.0	1.0	SE	45	(230, 230)	0.28	0.28	0.75
21	19	True	f	f	0.2760467089246958	1	-35.0	-40.0	-5.0	NW	45	(230, 230)	0.28	0.28	0.75
21	19	True	j	j	0.0285951672121882	1	-35.0	-34.0	1.0	SE	45	(230, 230)	0.28	0.28	0.75
21	19	True	f	j	0.0340682920068502	0	-35.0	-36.0	-1.0	NW	45	(230, 230)	0.28	0.28	0.75
21	19	True	f	j	0.2773839170113206	0	-35.0	-36.0	-1.0	SE	45	(230, 230)	0.28	0.28	0.75
21	19	True	f	f	0.3446840420365333	1	-35.0	-40.0	-5.0	SE	45	(230, 230)	0.28	0.28	0.75
21	19	True	f	f	0.3433379579801112	1	-35.0	-40.0	-5.0	SE	45	(230, 230)	0.28	0.28	0.75
21	19	True	f	j	0.1368277079891413	0	-35.0	-36.0	-1.0	NW	45	(230, 230)	0.28	0.28	0.75
21	19	True	f	j	0.3569059998262673	0	-35.0	-40.0	-5.0	NW	45	(230, 230)	0.28	0.28	0.75
21	19	True	f	f	0.251590833067894	1	-35.0	-40.0	-5.0	NW	45	(230, 230)	0.28	0.28	0.75
21	19	True	j	f	0.0158010830637067	0	-35.0	-34.0	1.0	NW	45	(230, 230)	0.28	0.28	0.75
21	19	True	j	j	0.1439421670511365	1	-35.0	-30.0	5.0	NW	45	(230, 230)	0.28	0.28	0.75
21	19	True	f	j	0.4731921670027077	0	-35.0	-36.0	-1.0	SE	45	(230, 230)	0.28	0.28	0.75
21	19	True	f	f	0.1854498330503702	1	-35.0	-36.0	-1.0	NW	45	(230, 230)	0.28	0.28	0.75
21	19	True	f	f	0.1348208750132471	1	-35.0	-36.0	-1.0	NW	45	(230, 230)	0.28	0.28	0.75
21	19	True	j	f	0.2439728341996669	0	-35.0	-34.0	1.0	NW	45	(230, 230)	0.28	0.28	0.75
21	19	True	j	j	0.0635044169612228	1	-35.0	-34.0	1.0	NW	45	(230, 230)	0.28	0.28	0.75
21	19	True	j	f	0.8023972909431905	0	-35.0	-34.0	1.0	NW	45	(230, 230)	0.28	0.28	0.75
21	19	True	j	j	0.0385148329660296	1	-35.0	-30.0	5.0	SE	45	(230, 230)	0.28	0.28	0.75
21	19	True	f	f	0.5774067079182714	1	-35.0	-40.0	-5.0	NW	45	(230, 230)	0.28	0.28	0.75
21	19	True	f	f	0.2248331669252365	1	-35.0	-36.0	-1.0	NW	45	(230, 230)	0.28	0.28	0.75
21	19	True	j	j	0.0692642079666256	1	-35.0	-30.0	5.0	SE	45	(230, 230)	0.28	0.28	0.75
21	19	True	j	j	0.0044722079765051	1	-35.0	-34.0	1.0	NW	45	(230, 230)	0.28	0.28	0.75
21	19	True	j	j	0.2717056670226156	1	-35.0	-34.0	1.0	NW	45	(230, 230)	0.28	0.28	0.75
21	19	True	j	f	0.2786041668150574	0	-35.0	-34.0	1.0	NW	45	(230, 230)	0.28	0.28	0.75
21	19	True	j	j	0.1961474590934813	1	-35.0	-30.0	5.0	SE	45	(230, 230)	0.28	0.28	0.75
21	19	True	f	f	0.2821136668790132	1	-35.0	-36.0	-1.0	NW	45	(230, 230)	0.28	0.28	0.75
21	19	True	f	j	0.0851355001796037	0	-35.0	-40.0	-5.0	SE	45	(230, 230)	0.28	0.28	0.75
21	19	True	j	j	0.4865511669777334	1	-35.0	-34.0	1.0	SE	45	(230, 230)	0.28	0.28	0.75
21	19	True	j	j	0.2768145001027733	1	-35.0	-34.0	1.0	SE	45	(230, 230)	0.28	0.28	0.75
21	19	True	f	j	0.2548090410418808	0	-35.0	-40.0	-5.0	SE	45	(230, 230)	0.28	0.28	0.75
21	19	True	j	f	0.0273087078239768	0	-35.0	-34.0	1.0	NW	45	(230, 230)	0.28	0.28	0.75
21	19	True	f	f	0.4031477500684559	1	-35.0	-36.0	-1.0	SE	45	(230, 230)	0.28	0.28	0.75
21	19	True	j	j	0.0677487088833004	1	-35.0	-30.0	5.0	SE	45	(230, 230)	0.28	0.28	0.75
21	19	True	f	f	0.3422532919794321	1	-35.0	-40.0	-5.0	NW	45	(230, 230)	0.28	0.28	0.75
21	19	True	f	f	0.3544189590029418	1	-35.0	-40.0	-5.0	NW	45	(230, 230)	0.28	0.28	0.75
21	19	True	f	j	0.0349802081473171	0	-35.0	-36.0	-1.0	NW	45	(230, 230)	0.28	0.28	0.75
21	19	True	j	f	0.3438755830284208	0	-35.0	-34.0	1.0	SE	45	(230, 230)	0.28	0.28	0.75
21	19	True	j	f	0.1267554170917719	0	-35.0	-34.0	1.0	NW	45	(230, 230)	0.28	0.28	0.75
21	19	True	j	j	0.0413803330156952	1	-35.0	-30.0	5.0	NW	45	(230, 230)	0.28	0.28	0.75
21	19	True	f	f	0.2346044590231031	1	-35.0	-40.0	-5.0	SE	45	(230, 230)	0.28	0.28	0.75
21	19	True	f	f	0.1832903330214321	1	-35.0	-40.0	-5.0	NW	45	(230, 230)	0.28	0.28	0.75
21	19	True	j	j	0.1842182921245694	1	-35.0	-34.0	1.0	SE	45	(230, 230)	0.28	0.28	0.75
21	19	True	j	j	0.256255374988541	1	-35.0	-30.0	5.0	SE	45	(230, 230)	0.28	0.28	0.75
21	19	True	j	j	0.1843835830222815	1	-35.0	-30.0	5.0	SE	45	(230, 230)	0.28	0.28	0.75
21	19	True	f	f	0.3541224580258131	1	-35.0	-40.0	-5.0	SE	45	(230, 230)	0.28	0.28	0.75
21	19	True	j	j	0.0750392919871956	1	-35.0	-30.0	5.0	SE	45	(230, 230)	0.28	0.28	0.75
21	19	True	j	j	0.061740166042	1	-35.0	-30.0	5.0	NW	45	(230, 230)	0.28	0.28	0.75
21	19	True	j	j	0.0898693751078099	1	-35.0	-30.0	5.0	NW	45	(230, 230)	0.28	0.28	0.75
21	19	True	f	f	0.2169911668170243	1	-35.0	-40.0	-5.0	SE	45	(230, 230)	0.28	0.28	0.75
21	19	True	f	j	0.3367239581421017	0	-35.0	-36.0	-1.0	NW	45	(230, 230)	0.28	0.28	0.75
21	19	True	j	j	0.465695708990097	1	-35.0	-34.0	1.0	SE	45	(230, 230)	0.28	0.28	0.75
21	19	True	j	j	0.1184220840223133	1	-35.0	-30.0	5.0	SE	45	(230, 230)	0.28	0.28	0.75
21	19	True	f	f	0.2184089999645948	1	-35.0	-40.0	-5.0	NW	45	(230, 230)	0.28	0.28	0.75
21	19	True	j	j	0.1604364581871777	1	-35.0	-34.0	1.0	SE	45	(230, 230)	0.28	0.28	0.75
21	19	True	f	j	0.1716798751149326	0	-35.0	-36.0	-1.0	SE	45	(230, 230)	0.28	0.28	0.75
21	19	True	j	j	0.1759059580508619	1	-35.0	-30.0	5.0	NW	45	(230, 230)	0.28	0.28	0.75
21	19	True	f	f	0.0317750838585197	1	-35.0	-36.0	-1.0	NW	45	(230, 230)	0.28	0.28	0.75
21	19	True	j	j	0.1318536659236997	1	-35.0	-30.0	5.0	SE	45	(230, 230)	0.28	0.28	0.75
21	19	True	f	f	0.4336466249078512	1	-35.0	-36.0	-1.0	SE	45	(230, 230)	0.28	0.28	0.75
21	19	True	f	f	0.17636354197748	1	-35.0	-40.0	-5.0	NW	45	(230, 230)	0.28	0.28	0.75
21	19	True	j	j	0.4344015831593424	1	-35.0	-30.0	5.0	SE	45	(230, 230)	0.28	0.28	0.75
21	19	True	f	f	0.3107000000309199	1	-35.0	-40.0	-5.0	NW	45	(230, 230)	0.28	0.28	0.75
21	19	True	f	f	0.11954095819965	1	-35.0	-36.0	-1.0	NW	45	(230, 230)	0.28	0.28	0.75
21	19	True	f	f	0.1491761659272015	1	-35.0	-40.0	-5.0	NW	45	(230, 230)	0.28	0.28	0.75
21	19	True	f	f	0.3445096251089126	1	-35.0	-36.0	-1.0	SE	45	(230, 230)	0.28	0.28	0.75
21	19	True	f	j	0.3318655421026051	0	-35.0	-36.0	-1.0	NW	45	(230, 230)	0.28	0.28	0.75
21	19	True	f	f	0.3175488749984652	1	-35.0	-40.0	-5.0	SE	45	(230, 230)	0.28	0.28	0.75
21	19	True	j	j	0.2822524171788245	1	-35.0	-30.0	5.0	SE	45	(230, 230)	0.28	0.28	0.75
21	19	True	j	j	0.0907124578952789	1	-35.0	-30.0	5.0	NW	45	(230, 230)	0.28	0.28	0.75
21	19	True	j	j	0.1869587500113994	1	-35.0	-30.0	5.0	SE	45	(230, 230)	0.28	0.28	0.75
21	19	True	f	f	0.09309091581963	1	-35.0	-40.0	-5.0	NW	45	(230, 230)	0.28	0.28	0.75
21	19	True	f	j	0.953435166971758	0	-35.0	-36.0	-1.0	SE	45	(230, 230)	0.28	0.28	0.75
21	19	True	f	f	0.125117750139907	1	-35.0	-36.0	-1.0	SE	45	(230, 230)	0.28	0.28	0.75
21	19	True	f	j	0.2071944999042898	0	-35.0	-36.0	-1.0	SE	45	(230, 230)	0.28	0.28	0.75
21	19	True	j	j	0.0988052079919725	1	-35.0	-30.0	5.0	SE	45	(230, 230)	0.28	0.28	0.75
21	19	True	f	f	0.2822777091059834	1	-35.0	-36.0	-1.0	SE	45	(230, 230)	0.28	0.28	0.75
21	19	True	f	f	0.0266209170222282	1	-35.0	-36.0	-1.0	NW	45	(230, 230)	0.28	0.28	0.75
21	19	True	f	f	0.1430815840139985	1	-35.0	-36.0	-1.0	NW	45	(230, 230)	0.28	0.28	0.75
21	19	True	j	f	0.4233802079688757	0	-35.0	-30.0	5.0	NW	45	(230, 230)	0.28	0.28	0.75
21	19	True	f	f	0.0062709168996661	1	-35.0	-40.0	-5.0	NW	45	(230, 230)	0.28	0.28	0.75
21	19	True	f	f	0.3278934168629348	1	-35.0	-40.0	-5.0	SE	45	(230, 230)	0.28	0.28	0.75
21	19	True	f	f	0.2254242501221597	1	-35.0	-40.0	-5.0	SE	45	(230, 230)	0.28	0.28	0.75
21	19	True	f	f	0.2617051671259105	1	-35.0	-40.0	-5.0	NW	45	(230, 230)	0.28	0.28	0.75
21	19	True	f	j	0.1283461248967796	0	-35.0	-40.0	-5.0	NW	45	(230, 230)	0.28	0.28	0.75
21	19	True	j	j	0.0435004590544849	1	-35.0	-34.0	1.0	NW	45	(230, 230)	0.28	0.28	0.75
21	19	True	j	j	0.1906036660075187	1	-35.0	-30.0	5.0	SE	45	(230, 230)	0.28	0.28	0.75
21	19	True	f	f	0.1534857079386711	1	-35.0	-40.0	-5.0	SE	45	(230, 230)	0.28	0.28	0.75
21	19	True	f	j	0.0927796249743551	0	-35.0	-36.0	-1.0	SE	45	(230, 230)	0.28	0.28	0.75
21	19	True	j	j	0.0650214999914169	1	-35.0	-30.0	5.0	NW	45	(230, 230)	0.28	0.28	0.75
21	19	True	j	j	0.0727202082052826	1	-35.0	-30.0	5.0	SE	45	(230, 230)	0.28	0.28	0.75
21	19	True	f	j	0.2346299588680267	0	-35.0	-36.0	-1.0	NW	45	(230, 230)	0.28	0.28	0.75
21	19	True	j	j	0.2277434580028057	1	-35.0	-30.0	5.0	NW	45	(230, 230)	0.28	0.28	0.75
21	19	True	j	j	0.0694394998718053	1	-35.0	-34.0	1.0	SE	45	(230, 230)	0.28	0.28	0.75
21	19	True	j	j	0.1932260419707745	1	-35.0	-34.0	1.0	SE	45	(230, 230)	0.28	0.28	0.75
21	19	True	f	j	0.0765956249088049	0	-35.0	-36.0	-1.0	SE	45	(230, 230)	0.28	0.28	0.75
21	19	True	j	j	0.3213424999266863	1	-35.0	-34.0	1.0	SE	45	(230, 230)	0.28	0.28	0.75
21	19	True	f	f	0.0316572501324117	1	-35.0	-40.0	-5.0	NW	45	(230, 230)	0.28	0.28	0.75
21	19	True	f	j	0.5126108338590711	0	-35.0	-40.0	-5.0	NW	45	(230, 230)	0.28	0.28	0.75
21	19	True	f	f	0.3429461251944303	1	-35.0	-40.0	-5.0	SE	45	(230, 230)	0.28	0.28	0.75
21	19	True	f	j	0.1433802079409361	0	-35.0	-36.0	-1.0	SE	45	(230, 230)	0.28	0.28	0.75
21	19	True	j	j	0.1274896250106394	1	-35.0	-30.0	5.0	NW	45	(230, 230)	0.28	0.28	0.75
21	19	True	j	j	0.4354185829870403	1	-35.0	-30.0	5.0	SE	45	(230, 230)	0.28	0.28	0.75
21	19	True	j	j	0.0444192090071737	1	-35.0	-30.0	5.0	NW	45	(230, 230)	0.28	0.28	0.75
21	19	True	f	j	0.8043920830823481	0	-35.0	-36.0	-1.0	SE	45	(230, 230)	0.28	0.28	0.75
21	19	True	f	f	0.0180085832253098	1	-35.0	-40.0	-5.0	NW	45	(230, 230)	0.28	0.28	0.75
21	19	True	f	f	0.0529858339577913	1	-35.0	-36.0	-1.0	SE	45	(230, 230)	0.28	0.28	0.75
21	19	True	f	f	0.1042045410722494	1	-35.0	-40.0	-5.0	SE	45	(230, 230)	0.28	0.28	0.75
21	19	True	f	f	0.0066333750728517	1	-35.0	-40.0	-5.0	SE	45	(230, 230)	0.28	0.28	0.75
21	19	True	f	f	0.1297278329730034	1	-35.0	-40.0	-5.0	SE	45	(230, 230)	0.28	0.28	0.75
21	19	True	j	j	0.0039401249960064	1	-35.0	-30.0	5.0	SE	45	(230, 230)	0.28	0.28	0.75
21	19	True	f	j	0.1537505001761019	0	-35.0	-36.0	-1.0	NW	45	(230, 230)	0.28	0.28	0.75
21	19	True	j	j	0.3183488748036325	1	-35.0	-34.0	1.0	NW	45	(230, 230)	0.28	0.28	0.75
21	19	True	f	f	0.1627667078282684	1	-35.0	-36.0	-1.0	SE	45	(230, 230)	0.28	0.28	0.75
21	19	True	f	j	0.1388529578689485	0	-35.0	-36.0	-1.0	SE	45	(230, 230)	0.28	0.28	0.75
21	19	True	j	j	0.4084361251443624	1	-35.0	-30.0	5.0	NW	45	(230, 230)	0.28	0.28	0.75
21	19	True	f	f	0.0744532500393688	1	-35.0	-36.0	-1.0	NW	45	(230, 230)	0.28	0.28	0.75
21	19	True	j	f	0.0810293748509138	0	-35.0	-34.0	1.0	NW	45	(230, 230)	0.28	0.28	0.75
21	19	True	j	j	0.3784148339182138	1	-35.0	-34.0	1.0	NW	45	(230, 230)	0.28	0.28	0.75
21	19	True	f	j	0.0087580420076847	0	-35.0	-36.0	-1.0	NW	45	(230, 230)	0.28	0.28	0.75
21	19	True	j	j	0.0365401250310242	1	-35.0	-34.0	1.0	NW	45	(230, 230)	0.28	0.28	0.75
21	19	True	f	j	0.0905295410193502	0	-35.0	-36.0	-1.0	SE	45	(230, 230)	0.28	0.28	0.75
21	19	True	j	f	0.0585911248344928	0	-35.0	-34.0	1.0	NW	45	(230, 230)	0.28	0.28	0.75
21	19	True	f	f	0.218798458809033	1	-35.0	-40.0	-5.0	NW	45	(230, 230)	0.28	0.28	0.75
21	19	True	j	j	0.2843667499255389	1	-35.0	-30.0	5.0	SE	45	(230, 230)	0.28	0.28	0.75
21	19	True	f	f	0.25248729204759	1	-35.0	-40.0	-5.0	NW	45	(230, 230)	0.28	0.28	0.75
21	19	True	j	f	0.1024466669186949	0	-35.0	-30.0	5.0	SE	45	(230, 230)	0.28	0.28	0.75
21	19	True	f	f	0.2291357088834047	1	-35.0	-36.0	-1.0	SE	45	(230, 230)	0.28	0.28	0.75
21	19	True	f	f	0.0319640829693526	1	-35.0	-36.0	-1.0	NW	45	(230, 230)	0.28	0.28	0.75
21	19	True	f	f	0.0875972500070929	1	-35.0	-40.0	-5.0	NW	45	(230, 230)	0.28	0.28	0.75
21	19	True	f	f	0.2183135410305112	1	-35.0	-40.0	-5.0	NW	45	(230, 230)	0.28	0.28	0.75
21	19	True	f	j	1.5998388750012964	0	-35.0	-36.0	-1.0	SE	45	(230, 230)	0.28	0.28	0.75
21	19	True	f	j	0.4340992500074208	0	-35.0	-36.0	-1.0	SE	45	(230, 230)	0.28	0.28	0.75
21	19	True	f	j	0.4204419169109314	0	-35.0	-36.0	-1.0	NW	45	(230, 230)	0.28	0.28	0.75
21	19	True	f	f	0.3242882918566465	1	-35.0	-36.0	-1.0	SE	45	(230, 230)	0.28	0.28	0.75
21	19	True	j	j	0.1529249579180032	1	-35.0	-30.0	5.0	SE	45	(230, 230)	0.28	0.28	0.75
21	19	True	j	j	0.0522982908878475	1	-35.0	-34.0	1.0	NW	45	(230, 230)	0.28	0.28	0.75
21	19	True	f	f	0.3402321669273078	1	-35.0	-36.0	-1.0	SE	45	(230, 230)	0.28	0.28	0.75
21	19	True	j	j	0.1721335418988019	1	-35.0	-30.0	5.0	NW	45	(230, 230)	0.28	0.28	0.75
21	19	True	j	j	0.0424784170463681	1	-35.0	-30.0	5.0	NW	45	(230, 230)	0.28	0.28	0.75
21	19	True	f	j	0.6520009587984532	0	-35.0	-36.0	-1.0	NW	45	(230, 230)	0.28	0.28	0.75
21	19	True	f	f	0.2741976249963045	1	-35.0	-40.0	-5.0	SE	45	(230, 230)	0.28	0.28	0.75
21	19	True	f	f	0.1472603748552501	1	-35.0	-40.0	-5.0	NW	45	(230, 230)	0.28	0.28	0.75
21	19	True	j	j	0.1596390840131789	1	-35.0	-30.0	5.0	NW	45	(230, 230)	0.28	0.28	0.75
21	19	True	f	f	0.0629332500975579	1	-35.0	-36.0	-1.0	SE	45	(230, 230)	0.28	0.28	0.75
