# Supplementary material for: The curriculum effect in visual learning: The role of readout dimensionality
Source: PLoS Comput Biol. 2026 Jul 24;22(7):e1014553. doi: 10.1371/journal.pcbi.1014553 (PMC13432104; doi:10.1371/journal.pcbi.1014553)
Supplement: S1 Data — (ZIP) [file pcbi.1014553.s009.zip › Data_Final_for_Repository/Shuffled_subjects/Additional_15/Subject021/20250713_Subject021_SHUFFLED_Day_4.csv]

Participant ID	Age	Train	Correct Response	Response	Response time (s)	Correct	Reference Angle (deg)	Orientation (deg)	Angle Separation (deg)	Corner	Viewing Distance (cm)	Stimulus Size (px)	Fixation Time	Probe Time	Cue Time
21	19	True	f	j	3.1032497079577297	0	-35.0	-36.0	-1.0	SE	45	(230, 230)	0.28	0.28	0.75
21	19	True	f	f	0.0179006671532988	1	-35.0	-36.0	-1.0	NW	45	(230, 230)	0.28	0.28	0.75
21	19	True	j	j	0.2597557080443948	1	-35.0	-30.0	5.0	NW	45	(230, 230)	0.28	0.28	0.75
21	19	True	j	j	0.2851380000356585	1	-35.0	-30.0	5.0	NW	45	(230, 230)	0.28	0.28	0.75
21	19	True	j	j	0.0307797919958829	1	-35.0	-34.0	1.0	SE	45	(230, 230)	0.28	0.28	0.75
21	19	True	f	f	0.0492720829788595	1	-35.0	-36.0	-1.0	SE	45	(230, 230)	0.28	0.28	0.75
21	19	True	f	f	0.0549769999925047	1	-35.0	-36.0	-1.0	SE	45	(230, 230)	0.28	0.28	0.75
21	19	True	f	j	0.001914249965921	0	-35.0	-36.0	-1.0	NW	45	(230, 230)	0.28	0.28	0.75
21	19	True	j	j	0.0380734170321375	1	-35.0	-34.0	1.0	NW	45	(230, 230)	0.28	0.28	0.75
21	19	True	j	j	0.0912315000314265	1	-35.0	-30.0	5.0	NW	45	(230, 230)	0.28	0.28	0.75
21	19	True	f	f	0.2453732080757618	1	-35.0	-36.0	-1.0	NW	45	(230, 230)	0.28	0.28	0.75
21	19	True	j	j	0.0667079999111592	1	-35.0	-30.0	5.0	SE	45	(230, 230)	0.28	0.28	0.75
21	19	True	f	f	0.1410527918487787	1	-35.0	-36.0	-1.0	SE	45	(230, 230)	0.28	0.28	0.75
21	19	True	j	j	0.1759486251976341	1	-35.0	-34.0	1.0	NW	45	(230, 230)	0.28	0.28	0.75
21	19	True	j	j	0.1661176250781864	1	-35.0	-34.0	1.0	SE	45	(230, 230)	0.28	0.28	0.75
21	19	True	f	f	0.0207009159494191	1	-35.0	-40.0	-5.0	SE	45	(230, 230)	0.28	0.28	0.75
21	19	True	j	f	0.3309942500200122	0	-35.0	-34.0	1.0	SE	45	(230, 230)	0.28	0.28	0.75
21	19	True	j	j	0.2015422082040459	1	-35.0	-30.0	5.0	NW	45	(230, 230)	0.28	0.28	0.75
21	19	True	j	j	0.1570130409672856	1	-35.0	-30.0	5.0	NW	45	(230, 230)	0.28	0.28	0.75
21	19	True	j	f	0.0158292078413069	0	-35.0	-30.0	5.0	SE	45	(230, 230)	0.28	0.28	0.75
21	19	True	f	f	0.0484754999633878	1	-35.0	-36.0	-1.0	NW	45	(230, 230)	0.28	0.28	0.75
21	19	True	f	f	0.0543230830226093	1	-35.0	-36.0	-1.0	SE	45	(230, 230)	0.28	0.28	0.75
21	19	True	f	j	0.1461465000174939	0	-35.0	-36.0	-1.0	NW	45	(230, 230)	0.28	0.28	0.75
21	19	True	f	f	0.0928040421567857	1	-35.0	-40.0	-5.0	NW	45	(230, 230)	0.28	0.28	0.75
21	19	True	j	j	0.3234129999764263	1	-35.0	-30.0	5.0	SE	45	(230, 230)	0.28	0.28	0.75
21	19	True	j	j	0.1574919170234352	1	-35.0	-30.0	5.0	NW	45	(230, 230)	0.28	0.28	0.75
21	19	True	j	j	0.0232627908699214	1	-35.0	-34.0	1.0	NW	45	(230, 230)	0.28	0.28	0.75
21	19	True	f	f	0.064106416888535	1	-35.0	-36.0	-1.0	SE	45	(230, 230)	0.28	0.28	0.75
21	19	True	j	f	0.1479293329175561	0	-35.0	-34.0	1.0	SE	45	(230, 230)	0.28	0.28	0.75
21	19	True	j	j	0.3856267079245299	1	-35.0	-34.0	1.0	NW	45	(230, 230)	0.28	0.28	0.75
21	19	True	j	f	0.2289962079375982	0	-35.0	-34.0	1.0	NW	45	(230, 230)	0.28	0.28	0.75
21	19	True	f	f	0.1010322088841348	1	-35.0	-36.0	-1.0	NW	45	(230, 230)	0.28	0.28	0.75
21	19	True	j	j	0.1720123330596834	1	-35.0	-34.0	1.0	SE	45	(230, 230)	0.28	0.28	0.75
21	19	True	j	f	0.1309672500938177	0	-35.0	-34.0	1.0	SE	45	(230, 230)	0.28	0.28	0.75
21	19	True	j	j	0.0890956248622387	1	-35.0	-30.0	5.0	NW	45	(230, 230)	0.28	0.28	0.75
21	19	True	f	f	0.2287377910688519	1	-35.0	-36.0	-1.0	SE	45	(230, 230)	0.28	0.28	0.75
21	19	True	j	f	0.2732732091099024	0	-35.0	-34.0	1.0	SE	45	(230, 230)	0.28	0.28	0.75
21	19	True	f	f	0.4141404579859227	1	-35.0	-40.0	-5.0	NW	45	(230, 230)	0.28	0.28	0.75
21	19	True	f	f	0.4019781658425927	1	-35.0	-40.0	-5.0	SE	45	(230, 230)	0.28	0.28	0.75
21	19	True	j	j	0.0624058749526739	1	-35.0	-34.0	1.0	NW	45	(230, 230)	0.28	0.28	0.75
21	19	True	j	j	0.2276067920029163	1	-35.0	-30.0	5.0	SE	45	(230, 230)	0.28	0.28	0.75
21	19	True	j	j	0.2338252500630915	1	-35.0	-30.0	5.0	NW	45	(230, 230)	0.28	0.28	0.75
21	19	True	f	j	0.3785676658153534	0	-35.0	-36.0	-1.0	SE	45	(230, 230)	0.28	0.28	0.75
21	19	True	f	f	0.2251070830971002	1	-35.0	-40.0	-5.0	NW	45	(230, 230)	0.28	0.28	0.75
21	19	True	j	j	0.1288575842045247	1	-35.0	-34.0	1.0	SE	45	(230, 230)	0.28	0.28	0.75
21	19	True	j	f	0.0913953329436481	0	-35.0	-34.0	1.0	SE	45	(230, 230)	0.28	0.28	0.75
21	19	True	f	f	0.3134018750861287	1	-35.0	-36.0	-1.0	NW	45	(230, 230)	0.28	0.28	0.75
21	19	True	f	f	0.0008780839852988	1	-35.0	-40.0	-5.0	SE	45	(230, 230)	0.28	0.28	0.75
21	19	True	j	j	0.3798309159465134	1	-35.0	-34.0	1.0	NW	45	(230, 230)	0.28	0.28	0.75
21	19	True	j	j	0.2282815410289913	1	-35.0	-30.0	5.0	NW	45	(230, 230)	0.28	0.28	0.75
21	19	True	f	f	0.0542841670103371	1	-35.0	-40.0	-5.0	NW	45	(230, 230)	0.28	0.28	0.75
21	19	True	j	j	0.3252082499675452	1	-35.0	-30.0	5.0	NW	45	(230, 230)	0.28	0.28	0.75
21	19	True	j	j	0.3753190408460796	1	-35.0	-34.0	1.0	NW	45	(230, 230)	0.28	0.28	0.75
21	19	True	j	j	0.2251753329765051	1	-35.0	-30.0	5.0	NW	45	(230, 230)	0.28	0.28	0.75
21	19	True	f	f	0.19581541698426	1	-35.0	-36.0	-1.0	SE	45	(230, 230)	0.28	0.28	0.75
21	19	True	f	f	0.1471964588854462	1	-35.0	-40.0	-5.0	SE	45	(230, 230)	0.28	0.28	0.75
21	19	True	j	j	0.2686863339040428	1	-35.0	-34.0	1.0	SE	45	(230, 230)	0.28	0.28	0.75
21	19	True	j	j	0.6024937920738012	1	-35.0	-30.0	5.0	SE	45	(230, 230)	0.28	0.28	0.75
21	19	True	f	f	0.2419839170761406	1	-35.0	-36.0	-1.0	NW	45	(230, 230)	0.28	0.28	0.75
21	19	True	f	f	0.1388935002032667	1	-35.0	-40.0	-5.0	SE	45	(230, 230)	0.28	0.28	0.75
21	19	True	f	j	0.3410505421925336	0	-35.0	-36.0	-1.0	NW	45	(230, 230)	0.28	0.28	0.75
21	19	True	f	f	0.0415022079832851	1	-35.0	-36.0	-1.0	NW	45	(230, 230)	0.28	0.28	0.75
21	19	True	j	f	0.1545689580962062	0	-35.0	-34.0	1.0	SE	45	(230, 230)	0.28	0.28	0.75
21	19	True	f	f	0.1478647920303046	1	-35.0	-40.0	-5.0	SE	45	(230, 230)	0.28	0.28	0.75
21	19	True	f	f	0.0407115421257913	1	-35.0	-36.0	-1.0	SE	45	(230, 230)	0.28	0.28	0.75
21	19	True	f	j	0.3016135417856276	0	-35.0	-36.0	-1.0	NW	45	(230, 230)	0.28	0.28	0.75
21	19	True	f	f	0.0448159158695489	1	-35.0	-40.0	-5.0	SE	45	(230, 230)	0.28	0.28	0.75
21	19	True	j	j	0.386148874880746	1	-35.0	-34.0	1.0	SE	45	(230, 230)	0.28	0.28	0.75
21	19	True	f	j	0.4600210420321673	0	-35.0	-36.0	-1.0	NW	45	(230, 230)	0.28	0.28	0.75
21	19	True	j	f	0.1538227088749408	0	-35.0	-34.0	1.0	SE	45	(230, 230)	0.28	0.28	0.75
21	19	True	f	f	0.2882626659702509	1	-35.0	-36.0	-1.0	NW	45	(230, 230)	0.28	0.28	0.75
21	19	True	f	f	0.2061555420514196	1	-35.0	-40.0	-5.0	NW	45	(230, 230)	0.28	0.28	0.75
21	19	True	j	f	0.0122828339226543	0	-35.0	-34.0	1.0	NW	45	(230, 230)	0.28	0.28	0.75
21	19	True	f	f	0.2271697919350117	1	-35.0	-36.0	-1.0	SE	45	(230, 230)	0.28	0.28	0.75
21	19	True	f	f	0.0945877500344067	1	-35.0	-36.0	-1.0	NW	45	(230, 230)	0.28	0.28	0.75
21	19	True	f	f	0.4475772080477327	1	-35.0	-40.0	-5.0	NW	45	(230, 230)	0.28	0.28	0.75
21	19	True	j	j	0.1269924999214708	1	-35.0	-34.0	1.0	NW	45	(230, 230)	0.28	0.28	0.75
21	19	True	j	j	0.0588724999688565	1	-35.0	-30.0	5.0	SE	45	(230, 230)	0.28	0.28	0.75
21	19	True	j	j	0.0138821250293403	1	-35.0	-30.0	5.0	NW	45	(230, 230)	0.28	0.28	0.75
21	19	True	f	f	0.2437358750030398	1	-35.0	-40.0	-5.0	NW	45	(230, 230)	0.28	0.28	0.75
21	19	True	f	f	0.4069649169687181	1	-35.0	-40.0	-5.0	NW	45	(230, 230)	0.28	0.28	0.75
21	19	True	f	j	0.1831246248912066	0	-35.0	-36.0	-1.0	NW	45	(230, 230)	0.28	0.28	0.75
21	19	True	j	j	0.5883660421241075	1	-35.0	-34.0	1.0	SE	45	(230, 230)	0.28	0.28	0.75
21	19	True	j	j	0.2961473329924047	1	-35.0	-30.0	5.0	NW	45	(230, 230)	0.28	0.28	0.75
21	19	True	j	j	0.2717716249171644	1	-35.0	-30.0	5.0	SE	45	(230, 230)	0.28	0.28	0.75
21	19	True	f	j	0.1923104999586939	0	-35.0	-36.0	-1.0	SE	45	(230, 230)	0.28	0.28	0.75
21	19	True	f	f	0.1648827919270843	1	-35.0	-36.0	-1.0	NW	45	(230, 230)	0.28	0.28	0.75
21	19	True	j	j	0.2931199590675533	1	-35.0	-30.0	5.0	SE	45	(230, 230)	0.28	0.28	0.75
21	19	True	j	j	0.1890104170888662	1	-35.0	-34.0	1.0	NW	45	(230, 230)	0.28	0.28	0.75
21	19	True	f	f	0.3967209160327911	1	-35.0	-36.0	-1.0	NW	45	(230, 230)	0.28	0.28	0.75
21	19	True	j	j	0.1604057920631021	1	-35.0	-34.0	1.0	NW	45	(230, 230)	0.28	0.28	0.75
21	19	True	f	f	0.287583792116493	1	-35.0	-40.0	-5.0	SE	45	(230, 230)	0.28	0.28	0.75
21	19	True	f	j	0.3081316670868546	0	-35.0	-36.0	-1.0	NW	45	(230, 230)	0.28	0.28	0.75
21	19	True	f	j	0.2569178340490907	0	-35.0	-36.0	-1.0	SE	45	(230, 230)	0.28	0.28	0.75
21	19	True	f	f	0.0948731668759137	1	-35.0	-40.0	-5.0	SE	45	(230, 230)	0.28	0.28	0.75
21	19	True	j	j	0.1278245421126485	1	-35.0	-30.0	5.0	SE	45	(230, 230)	0.28	0.28	0.75
21	19	True	f	f	0.3338527078740299	1	-35.0	-36.0	-1.0	NW	45	(230, 230)	0.28	0.28	0.75
21	19	True	f	f	0.1711532920598983	1	-35.0	-40.0	-5.0	NW	45	(230, 230)	0.28	0.28	0.75
21	19	True	j	j	0.0917062498629093	1	-35.0	-34.0	1.0	SE	45	(230, 230)	0.28	0.28	0.75
21	19	True	j	j	0.154177000047639	1	-35.0	-34.0	1.0	SE	45	(230, 230)	0.28	0.28	0.75
21	19	True	j	j	0.2326072501018643	1	-35.0	-30.0	5.0	SE	45	(230, 230)	0.28	0.28	0.75
21	19	True	f	f	0.8569461659062654	1	-35.0	-36.0	-1.0	SE	45	(230, 230)	0.28	0.28	0.75
21	19	True	f	j	0.0417801251169294	0	-35.0	-36.0	-1.0	NW	45	(230, 230)	0.28	0.28	0.75
21	19	True	f	f	0.0711365421302616	1	-35.0	-36.0	-1.0	NW	45	(230, 230)	0.28	0.28	0.75
21	19	True	f	j	0.4148665000684559	0	-35.0	-36.0	-1.0	NW	45	(230, 230)	0.28	0.28	0.75
21	19	True	f	f	1.3386699159163982	1	-35.0	-40.0	-5.0	SE	45	(230, 230)	0.28	0.28	0.75
21	19	True	f	f	0.1700212080031633	1	-35.0	-40.0	-5.0	NW	45	(230, 230)	0.28	0.28	0.75
21	19	True	j	j	0.1220229589380323	1	-35.0	-34.0	1.0	NW	45	(230, 230)	0.28	0.28	0.75
21	19	True	j	j	0.2746062080841511	1	-35.0	-30.0	5.0	NW	45	(230, 230)	0.28	0.28	0.75
21	19	True	f	f	0.2931074169464409	1	-35.0	-40.0	-5.0	NW	45	(230, 230)	0.28	0.28	0.75
21	19	True	f	f	2.953212624881417	1	-35.0	-40.0	-5.0	NW	45	(230, 230)	0.28	0.28	0.75
21	19	True	j	j	0.6153154999483377	1	-35.0	-34.0	1.0	NW	45	(230, 230)	0.28	0.28	0.75
21	19	True	j	j	0.0694065829738974	1	-35.0	-34.0	1.0	SE	45	(230, 230)	0.28	0.28	0.75
21	19	True	j	j	0.3289002499077469	1	-35.0	-34.0	1.0	SE	45	(230, 230)	0.28	0.28	0.75
21	19	True	j	j	0.080704707885161	1	-35.0	-34.0	1.0	NW	45	(230, 230)	0.28	0.28	0.75
21	19	True	j	j	0.1955251249019056	1	-35.0	-30.0	5.0	NW	45	(230, 230)	0.28	0.28	0.75
21	19	True	j	j	0.3259516670368612	1	-35.0	-34.0	1.0	NW	45	(230, 230)	0.28	0.28	0.75
21	19	True	j	j	0.4452105420641601	1	-35.0	-30.0	5.0	SE	45	(230, 230)	0.28	0.28	0.75
21	19	True	f	f	0.0956457909196615	1	-35.0	-36.0	-1.0	SE	45	(230, 230)	0.28	0.28	0.75
21	19	True	j	f	0.035035666078329	0	-35.0	-34.0	1.0	NW	45	(230, 230)	0.28	0.28	0.75
21	19	True	f	j	0.1492777499370277	0	-35.0	-40.0	-5.0	SE	45	(230, 230)	0.28	0.28	0.75
21	19	True	f	j	0.0435434998944401	0	-35.0	-40.0	-5.0	SE	45	(230, 230)	0.28	0.28	0.75
21	19	True	j	j	0.0041332079563289	1	-35.0	-34.0	1.0	SE	45	(230, 230)	0.28	0.28	0.75
21	19	True	j	j	0.2656535001005977	1	-35.0	-30.0	5.0	NW	45	(230, 230)	0.28	0.28	0.75
21	19	True	f	j	0.6774885831400752	0	-35.0	-36.0	-1.0	SE	45	(230, 230)	0.28	0.28	0.75
21	19	True	f	f	0.0188325000926852	1	-35.0	-40.0	-5.0	NW	45	(230, 230)	0.28	0.28	0.75
21	19	True	f	f	0.3315369999036193	1	-35.0	-40.0	-5.0	NW	45	(230, 230)	0.28	0.28	0.75
21	19	True	f	f	0.2815738329663872	1	-35.0	-36.0	-1.0	SE	45	(230, 230)	0.28	0.28	0.75
21	19	True	f	f	0.006793666165322	1	-35.0	-36.0	-1.0	NW	45	(230, 230)	0.28	0.28	0.75
21	19	True	f	f	0.1028547082096338	1	-35.0	-40.0	-5.0	SE	45	(230, 230)	0.28	0.28	0.75
21	19	True	j	j	0.165766583988443	1	-35.0	-30.0	5.0	NW	45	(230, 230)	0.28	0.28	0.75
21	19	True	j	j	0.4430642081424594	1	-35.0	-34.0	1.0	NW	45	(230, 230)	0.28	0.28	0.75
21	19	True	j	j	0.0049624580424278	1	-35.0	-30.0	5.0	NW	45	(230, 230)	0.28	0.28	0.75
21	19	True	j	j	0.2002439580392092	1	-35.0	-34.0	1.0	NW	45	(230, 230)	0.28	0.28	0.75
21	19	True	j	f	0.3032121248543262	0	-35.0	-34.0	1.0	SE	45	(230, 230)	0.28	0.28	0.75
21	19	True	f	f	0.1863442091271281	1	-35.0	-36.0	-1.0	NW	45	(230, 230)	0.28	0.28	0.75
21	19	True	f	f	0.4184805420227349	1	-35.0	-40.0	-5.0	SE	45	(230, 230)	0.28	0.28	0.75
21	19	True	f	j	1.4253727500326931	0	-35.0	-36.0	-1.0	NW	45	(230, 230)	0.28	0.28	0.75
21	19	True	j	j	0.0006126251537352	1	-35.0	-30.0	5.0	SE	45	(230, 230)	0.28	0.28	0.75
21	19	True	f	f	0.0555060000624507	1	-35.0	-40.0	-5.0	SE	45	(230, 230)	0.28	0.28	0.75
21	19	True	j	j	0.2978588750120252	1	-35.0	-34.0	1.0	SE	45	(230, 230)	0.28	0.28	0.75
21	19	True	f	f	0.2872632499784231	1	-35.0	-40.0	-5.0	NW	45	(230, 230)	0.28	0.28	0.75
21	19	True	j	j	0.2405797920655459	1	-35.0	-30.0	5.0	NW	45	(230, 230)	0.28	0.28	0.75
21	19	True	f	f	0.1595220828894525	1	-35.0	-40.0	-5.0	NW	45	(230, 230)	0.28	0.28	0.75
21	19	True	f	f	0.1504203341901302	1	-35.0	-36.0	-1.0	NW	45	(230, 230)	0.28	0.28	0.75
21	19	True	j	j	0.0283775830175727	1	-35.0	-30.0	5.0	NW	45	(230, 230)	0.28	0.28	0.75
21	19	True	j	f	2.760185874998569	0	-35.0	-30.0	5.0	NW	45	(230, 230)	0.28	0.28	0.75
21	19	True	f	j	0.1505225410219282	0	-35.0	-36.0	-1.0	NW	45	(230, 230)	0.28	0.28	0.75
21	19	True	f	f	0.2764274999499321	1	-35.0	-40.0	-5.0	SE	45	(230, 230)	0.28	0.28	0.75
21	19	True	f	f	1.10872945911251	1	-35.0	-40.0	-5.0	SE	45	(230, 230)	0.28	0.28	0.75
21	19	True	j	f	1.293620458105579	0	-35.0	-34.0	1.0	NW	45	(230, 230)	0.28	0.28	0.75
21	19	True	f	f	0.0167431249283254	1	-35.0	-36.0	-1.0	NW	45	(230, 230)	0.28	0.28	0.75
21	19	True	j	f	0.0369662921875715	0	-35.0	-34.0	1.0	SE	45	(230, 230)	0.28	0.28	0.75
21	19	True	j	j	0.3472298339474946	1	-35.0	-30.0	5.0	SE	45	(230, 230)	0.28	0.28	0.75
21	19	True	j	j	0.2444544159807264	1	-35.0	-30.0	5.0	SE	45	(230, 230)	0.28	0.28	0.75
21	19	True	j	j	0.216025167144835	1	-35.0	-30.0	5.0	SE	45	(230, 230)	0.28	0.28	0.75
21	19	True	j	f	0.0690162919927388	0	-35.0	-34.0	1.0	SE	45	(230, 230)	0.28	0.28	0.75
21	19	True	j	f	0.0036569579970091	0	-35.0	-34.0	1.0	SE	45	(230, 230)	0.28	0.28	0.75
21	19	True	j	j	0.7842925840523094	1	-35.0	-30.0	5.0	SE	45	(230, 230)	0.28	0.28	0.75
21	19	True	f	f	0.1496790831442922	1	-35.0	-36.0	-1.0	SE	45	(230, 230)	0.28	0.28	0.75
21	19	True	j	j	0.0302684579510241	1	-35.0	-30.0	5.0	SE	45	(230, 230)	0.28	0.28	0.75
21	19	True	j	j	0.3370553329586983	1	-35.0	-34.0	1.0	NW	45	(230, 230)	0.28	0.28	0.75
21	19	True	j	j	0.1912140001077205	1	-35.0	-34.0	1.0	SE	45	(230, 230)	0.28	0.28	0.75
21	19	True	j	j	0.4501308749895543	1	-35.0	-34.0	1.0	NW	45	(230, 230)	0.28	0.28	0.75
21	19	True	j	f	0.2993256670888513	0	-35.0	-34.0	1.0	SE	45	(230, 230)	0.28	0.28	0.75
21	19	True	j	j	0.7440402919892222	1	-35.0	-30.0	5.0	SE	45	(230, 230)	0.28	0.28	0.75
21	19	True	f	f	0.0010102079249918	1	-35.0	-40.0	-5.0	NW	45	(230, 230)	0.28	0.28	0.75
21	19	True	j	j	0.203793124994263	1	-35.0	-34.0	1.0	SE	45	(230, 230)	0.28	0.28	0.75
21	19	True	j	j	0.2342522500548511	1	-35.0	-34.0	1.0	NW	45	(230, 230)	0.28	0.28	0.75
21	19	True	j	j	0.063109208131209	1	-35.0	-30.0	5.0	SE	45	(230, 230)	0.28	0.28	0.75
21	19	True	f	f	0.297043832950294	1	-35.0	-40.0	-5.0	SE	45	(230, 230)	0.28	0.28	0.75
21	19	True	j	j	0.4913438749499619	1	-35.0	-34.0	1.0	NW	45	(230, 230)	0.28	0.28	0.75
21	19	True	f	f	0.3211010829545557	1	-35.0	-36.0	-1.0	NW	45	(230, 230)	0.28	0.28	0.75
21	19	True	f	f	0.2054705419577658	1	-35.0	-36.0	-1.0	NW	45	(230, 230)	0.28	0.28	0.75
21	19	True	j	j	0.732499917037785	1	-35.0	-34.0	1.0	SE	45	(230, 230)	0.28	0.28	0.75
21	19	True	f	f	0.2419234591070562	1	-35.0	-40.0	-5.0	SE	45	(230, 230)	0.28	0.28	0.75
21	19	True	f	f	0.3910782081075012	1	-35.0	-40.0	-5.0	SE	45	(230, 230)	0.28	0.28	0.75
21	19	True	f	f	0.1359812500886619	1	-35.0	-40.0	-5.0	NW	45	(230, 230)	0.28	0.28	0.75
21	19	True	f	f	0.0190091668628156	1	-35.0	-40.0	-5.0	SE	45	(230, 230)	0.28	0.28	0.75
21	19	True	j	j	0.3932277921121567	1	-35.0	-30.0	5.0	NW	45	(230, 230)	0.28	0.28	0.75
21	19	True	j	f	0.2470370419323444	0	-35.0	-34.0	1.0	SE	45	(230, 230)	0.28	0.28	0.75
21	19	True	j	j	0.4332542498596012	1	-35.0	-30.0	5.0	NW	45	(230, 230)	0.28	0.28	0.75
21	19	True	j	j	0.0596003329847008	1	-35.0	-30.0	5.0	NW	45	(230, 230)	0.28	0.28	0.75
21	19	True	f	j	0.2354458339978009	0	-35.0	-40.0	-5.0	SE	45	(230, 230)	0.28	0.28	0.75
21	19	True	f	f	0.2638261669781059	1	-35.0	-40.0	-5.0	NW	45	(230, 230)	0.28	0.28	0.75
21	19	True	j	f	0.0126957080792635	0	-35.0	-30.0	5.0	SE	45	(230, 230)	0.28	0.28	0.75
21	19	True	j	j	0.1042783341836184	1	-35.0	-34.0	1.0	SE	45	(230, 230)	0.28	0.28	0.75
21	19	True	f	f	0.0581022088881582	1	-35.0	-36.0	-1.0	SE	45	(230, 230)	0.28	0.28	0.75
21	19	True	f	f	0.5740409998688847	1	-35.0	-36.0	-1.0	NW	45	(230, 230)	0.28	0.28	0.75
21	19	True	f	f	0.1432182500138878	1	-35.0	-36.0	-1.0	SE	45	(230, 230)	0.28	0.28	0.75
21	19	True	f	f	0.0918227911461144	1	-35.0	-40.0	-5.0	SE	45	(230, 230)	0.28	0.28	0.75
21	19	True	j	j	0.3234970830380916	1	-35.0	-30.0	5.0	SE	45	(230, 230)	0.28	0.28	0.75
21	19	True	f	j	0.4010962080210447	0	-35.0	-36.0	-1.0	NW	45	(230, 230)	0.28	0.28	0.75
21	19	True	f	f	0.0907167501281946	1	-35.0	-40.0	-5.0	SE	45	(230, 230)	0.28	0.28	0.75
21	19	True	f	j	0.0664342078380286	0	-35.0	-36.0	-1.0	SE	45	(230, 230)	0.28	0.28	0.75
21	19	True	j	j	0.2609682499896735	1	-35.0	-30.0	5.0	SE	45	(230, 230)	0.28	0.28	0.75
21	19	True	j	j	0.1664862080942839	1	-35.0	-34.0	1.0	NW	45	(230, 230)	0.28	0.28	0.75
21	19	True	j	j	0.0612075421959161	1	-35.0	-34.0	1.0	NW	45	(230, 230)	0.28	0.28	0.75
21	19	True	f	f	0.0074173330795019	1	-35.0	-40.0	-5.0	NW	45	(230, 230)	0.28	0.28	0.75
21	19	True	j	j	0.31342912488617	1	-35.0	-30.0	5.0	SE	45	(230, 230)	0.28	0.28	0.75
21	19	True	j	j	0.1506307919044047	1	-35.0	-34.0	1.0	NW	45	(230, 230)	0.28	0.28	0.75
21	19	True	f	j	0.4641406661830842	0	-35.0	-36.0	-1.0	NW	45	(230, 230)	0.28	0.28	0.75
21	19	True	f	f	0.2363899999763816	1	-35.0	-40.0	-5.0	SE	45	(230, 230)	0.28	0.28	0.75
21	19	True	f	f	0.0853939158841967	1	-35.0	-40.0	-5.0	SE	45	(230, 230)	0.28	0.28	0.75
21	19	True	f	f	0.2762337080202997	1	-35.0	-40.0	-5.0	SE	45	(230, 230)	0.28	0.28	0.75
21	19	True	j	j	2.7149701251182705	1	-35.0	-30.0	5.0	SE	45	(230, 230)	0.28	0.28	0.75
21	19	True	j	j	0.1289399589877575	1	-35.0	-30.0	5.0	NW	45	(230, 230)	0.28	0.28	0.75
21	19	True	f	f	0.4469909579493105	1	-35.0	-40.0	-5.0	SE	45	(230, 230)	0.28	0.28	0.75
21	19	True	f	j	0.0336595419794321	0	-35.0	-36.0	-1.0	NW	45	(230, 230)	0.28	0.28	0.75
21	19	True	j	j	0.0724384589120745	1	-35.0	-34.0	1.0	NW	45	(230, 230)	0.28	0.28	0.75
21	19	True	f	j	0.3534299999009818	0	-35.0	-40.0	-5.0	SE	45	(230, 230)	0.28	0.28	0.75
21	19	True	f	f	0.1702725829090923	1	-35.0	-36.0	-1.0	NW	45	(230, 230)	0.28	0.28	0.75
21	19	True	j	f	0.2354538750369101	0	-35.0	-30.0	5.0	NW	45	(230, 230)	0.28	0.28	0.75
21	19	True	f	j	0.0983005829621106	0	-35.0	-40.0	-5.0	SE	45	(230, 230)	0.28	0.28	0.75
21	19	True	j	j	0.0718785419594496	1	-35.0	-34.0	1.0	SE	45	(230, 230)	0.28	0.28	0.75
21	19	True	f	f	0.2190669158007949	1	-35.0	-40.0	-5.0	SE	45	(230, 230)	0.28	0.28	0.75
21	19	True	j	j	0.1529366250615567	1	-35.0	-34.0	1.0	SE	45	(230, 230)	0.28	0.28	0.75
21	19	True	j	j	0.142161457799375	1	-35.0	-30.0	5.0	SE	45	(230, 230)	0.28	0.28	0.75
21	19	True	j	j	0.0556354580912739	1	-35.0	-34.0	1.0	NW	45	(230, 230)	0.28	0.28	0.75
21	19	True	j	j	0.0329737500287592	1	-35.0	-30.0	5.0	NW	45	(230, 230)	0.28	0.28	0.75
21	19	True	j	j	0.3100938331335783	1	-35.0	-30.0	5.0	NW	45	(230, 230)	0.28	0.28	0.75
21	19	True	f	f	0.4631383749656379	1	-35.0	-40.0	-5.0	SE	45	(230, 230)	0.28	0.28	0.75
21	19	True	j	j	0.6194045830052346	1	-35.0	-30.0	5.0	SE	45	(230, 230)	0.28	0.28	0.75
21	19	True	j	j	0.0639056658837944	1	-35.0	-30.0	5.0	NW	45	(230, 230)	0.28	0.28	0.75
21	19	True	j	j	0.0723179997876286	1	-35.0	-30.0	5.0	SE	45	(230, 230)	0.28	0.28	0.75
21	19	True	f	f	0.0554699171334505	1	-35.0	-40.0	-5.0	NW	45	(230, 230)	0.28	0.28	0.75
21	19	True	f	f	0.2266125828027725	1	-35.0	-36.0	-1.0	SE	45	(230, 230)	0.28	0.28	0.75
21	19	True	f	j	0.6097422088496387	0	-35.0	-40.0	-5.0	NW	45	(230, 230)	0.28	0.28	0.75
21	19	True	j	f	0.0742740829009562	0	-35.0	-34.0	1.0	SE	45	(230, 230)	0.28	0.28	0.75
21	19	True	f	f	0.3409121669828892	1	-35.0	-40.0	-5.0	NW	45	(230, 230)	0.28	0.28	0.75
21	19	True	f	j	0.922222375171259	0	-35.0	-36.0	-1.0	NW	45	(230, 230)	0.28	0.28	0.75
21	19	True	f	f	0.1376217920333147	1	-35.0	-36.0	-1.0	SE	45	(230, 230)	0.28	0.28	0.75
21	19	True	f	f	0.551979250041768	1	-35.0	-40.0	-5.0	SE	45	(230, 230)	0.28	0.28	0.75
21	19	True	f	f	0.2377055417746305	1	-35.0	-40.0	-5.0	NW	45	(230, 230)	0.28	0.28	0.75
21	19	True	f	f	0.5353064169175923	1	-35.0	-36.0	-1.0	NW	45	(230, 230)	0.28	0.28	0.75
21	19	True	f	f	0.2554644590709358	1	-35.0	-36.0	-1.0	NW	45	(230, 230)	0.28	0.28	0.75
21	19	True	j	j	0.6293460840824991	1	-35.0	-34.0	1.0	NW	45	(230, 230)	0.28	0.28	0.75
21	19	True	f	f	0.4375134999863803	1	-35.0	-40.0	-5.0	SE	45	(230, 230)	0.28	0.28	0.75
21	19	True	f	f	0.0339244999922812	1	-35.0	-36.0	-1.0	NW	45	(230, 230)	0.28	0.28	0.75
21	19	True	f	j	0.0576948330271989	0	-35.0	-40.0	-5.0	SE	45	(230, 230)	0.28	0.28	0.75
21	19	True	f	f	0.1217027499806135	1	-35.0	-36.0	-1.0	SE	45	(230, 230)	0.28	0.28	0.75
21	19	True	f	f	0.1324269159231335	1	-35.0	-40.0	-5.0	NW	45	(230, 230)	0.28	0.28	0.75
21	19	True	j	j	0.0816741669550538	1	-35.0	-34.0	1.0	SE	45	(230, 230)	0.28	0.28	0.75
21	19	True	j	j	0.1969314999878406	1	-35.0	-30.0	5.0	SE	45	(230, 230)	0.28	0.28	0.75
21	19	True	j	j	0.2438281250651925	1	-35.0	-34.0	1.0	NW	45	(230, 230)	0.28	0.28	0.75
21	19	True	j	j	0.2329883330967277	1	-35.0	-30.0	5.0	NW	45	(230, 230)	0.28	0.28	0.75
21	19	True	j	j	0.137108959024772	1	-35.0	-30.0	5.0	SE	45	(230, 230)	0.28	0.28	0.75
21	19	True	f	j	0.5215151659213006	0	-35.0	-36.0	-1.0	NW	45	(230, 230)	0.28	0.28	0.75
21	19	True	f	f	0.117131375009194	1	-35.0	-36.0	-1.0	NW	45	(230, 230)	0.28	0.28	0.75
21	19	True	f	f	0.0230928340461105	1	-35.0	-36.0	-1.0	SE	45	(230, 230)	0.28	0.28	0.75
21	19	True	j	j	0.1430642080958932	1	-35.0	-30.0	5.0	SE	45	(230, 230)	0.28	0.28	0.75
21	19	True	f	j	0.3356329998932779	0	-35.0	-36.0	-1.0	NW	45	(230, 230)	0.28	0.28	0.75
21	19	True	f	f	0.1788383331149816	1	-35.0	-36.0	-1.0	NW	45	(230, 230)	0.28	0.28	0.75
21	19	True	f	f	0.2877970000263303	1	-35.0	-36.0	-1.0	NW	45	(230, 230)	0.28	0.28	0.75
21	19	True	f	f	0.1196278748102486	1	-35.0	-36.0	-1.0	SE	45	(230, 230)	0.28	0.28	0.75
21	19	True	f	f	0.2988432920537889	1	-35.0	-36.0	-1.0	NW	45	(230, 230)	0.28	0.28	0.75
21	19	True	j	j	0.1251537499483674	1	-35.0	-30.0	5.0	NW	45	(230, 230)	0.28	0.28	0.75
21	19	True	j	j	0.1948537919670343	1	-35.0	-30.0	5.0	SE	45	(230, 230)	0.28	0.28	0.75
21	19	True	j	j	0.3869276251643896	1	-35.0	-34.0	1.0	NW	45	(230, 230)	0.28	0.28	0.75
21	19	True	f	f	0.2632814578246325	1	-35.0	-40.0	-5.0	NW	45	(230, 230)	0.28	0.28	0.75
21	19	True	j	j	0.1991540831513703	1	-35.0	-34.0	1.0	SE	45	(230, 230)	0.28	0.28	0.75
21	19	True	j	j	0.2050366250332445	1	-35.0	-30.0	5.0	SE	45	(230, 230)	0.28	0.28	0.75
21	19	True	f	f	0.1381649170070886	1	-35.0	-40.0	-5.0	NW	45	(230, 230)	0.28	0.28	0.75
21	19	True	j	j	0.3826927081681788	1	-35.0	-34.0	1.0	NW	45	(230, 230)	0.28	0.28	0.75
21	19	True	f	f	0.5000966668594629	1	-35.0	-40.0	-5.0	SE	45	(230, 230)	0.28	0.28	0.75
21	19	True	f	f	0.1768571250140667	1	-35.0	-36.0	-1.0	NW	45	(230, 230)	0.28	0.28	0.75
21	19	True	f	f	0.2870591669343412	1	-35.0	-40.0	-5.0	NW	45	(230, 230)	0.28	0.28	0.75
21	19	True	f	f	0.2362091250251978	1	-35.0	-36.0	-1.0	SE	45	(230, 230)	0.28	0.28	0.75
21	19	True	f	f	0.0021075000986456	1	-35.0	-40.0	-5.0	SE	45	(230, 230)	0.28	0.28	0.75
21	19	True	f	f	0.3927333340980112	1	-35.0	-40.0	-5.0	NW	45	(230, 230)	0.28	0.28	0.75
21	19	True	f	f	0.0923552920576185	1	-35.0	-40.0	-5.0	SE	45	(230, 230)	0.28	0.28	0.75
21	19	True	f	f	0.4208467500284314	1	-35.0	-36.0	-1.0	NW	45	(230, 230)	0.28	0.28	0.75
21	19	True	f	j	0.0847843331284821	0	-35.0	-36.0	-1.0	NW	45	(230, 230)	0.28	0.28	0.75
21	19	True	j	f	0.1231439160183072	0	-35.0	-30.0	5.0	SE	45	(230, 230)	0.28	0.28	0.75
21	19	True	f	f	0.257174750091508	1	-35.0	-40.0	-5.0	NW	45	(230, 230)	0.28	0.28	0.75
21	19	True	j	j	0.358347250148654	1	-35.0	-30.0	5.0	NW	45	(230, 230)	0.28	0.28	0.75
21	19	True	f	f	0.1004305419046431	1	-35.0	-40.0	-5.0	SE	45	(230, 230)	0.28	0.28	0.75
21	19	True	j	j	0.221151707926765	1	-35.0	-30.0	5.0	SE	45	(230, 230)	0.28	0.28	0.75
21	19	True	j	j	0.451832375023514	1	-35.0	-30.0	5.0	NW	45	(230, 230)	0.28	0.28	0.75
21	19	True	j	j	0.0618008750025182	1	-35.0	-30.0	5.0	NW	45	(230, 230)	0.28	0.28	0.75
21	19	True	j	j	0.3020100831054151	1	-35.0	-34.0	1.0	SE	45	(230, 230)	0.28	0.28	0.75
21	19	True	j	j	0.4304377080406993	1	-35.0	-30.0	5.0	NW	45	(230, 230)	0.28	0.28	0.75
21	19	True	j	j	0.0055930418893694	1	-35.0	-34.0	1.0	NW	45	(230, 230)	0.28	0.28	0.75
21	19	True	j	j	0.2630142092239111	1	-35.0	-30.0	5.0	SE	45	(230, 230)	0.28	0.28	0.75
21	19	True	j	j	0.1369118748698383	1	-35.0	-34.0	1.0	SE	45	(230, 230)	0.28	0.28	0.75
21	19	True	f	f	0.314670915948227	1	-35.0	-40.0	-5.0	SE	45	(230, 230)	0.28	0.28	0.75
21	19	True	f	f	0.4658137077931314	1	-35.0	-36.0	-1.0	SE	45	(230, 230)	0.28	0.28	0.75
21	19	True	f	f	0.1441145420540124	1	-35.0	-40.0	-5.0	SE	45	(230, 230)	0.28	0.28	0.75
21	19	True	f	f	0.3112661249469965	1	-35.0	-40.0	-5.0	SE	45	(230, 230)	0.28	0.28	0.75
21	19	True	f	f	0.3239577091298997	1	-35.0	-36.0	-1.0	SE	45	(230, 230)	0.28	0.28	0.75
21	19	True	j	j	0.1777579160407185	1	-35.0	-34.0	1.0	SE	45	(230, 230)	0.28	0.28	0.75
21	19	True	j	j	0.0901897500734776	1	-35.0	-34.0	1.0	NW	45	(230, 230)	0.28	0.28	0.75
21	19	True	j	j	0.0054394998587667	1	-35.0	-30.0	5.0	SE	45	(230, 230)	0.28	0.28	0.75
21	19	True	j	j	0.2075569159351289	1	-35.0	-34.0	1.0	NW	45	(230, 230)	0.28	0.28	0.75
21	19	True	f	f	0.2111417080741375	1	-35.0	-36.0	-1.0	NW	45	(230, 230)	0.28	0.28	0.75
21	19	True	j	j	0.4648790841456502	1	-35.0	-34.0	1.0	SE	45	(230, 230)	0.28	0.28	0.75
21	19	True	j	j	0.1562123748008161	1	-35.0	-30.0	5.0	NW	45	(230, 230)	0.28	0.28	0.75
21	19	True	j	j	0.1133754169568419	1	-35.0	-34.0	1.0	SE	45	(230, 230)	0.28	0.28	0.75
21	19	True	j	j	0.0558592078741639	1	-35.0	-30.0	5.0	NW	45	(230, 230)	0.28	0.28	0.75
21	19	True	j	f	0.2168658338487148	0	-35.0	-34.0	1.0	SE	45	(230, 230)	0.28	0.28	0.75
21	19	True	f	f	0.2415595408529043	1	-35.0	-40.0	-5.0	NW	45	(230, 230)	0.28	0.28	0.75
21	19	True	j	j	0.1598685409408062	1	-35.0	-30.0	5.0	NW	45	(230, 230)	0.28	0.28	0.75
21	19	True	j	j	0.1838850420899689	1	-35.0	-34.0	1.0	SE	45	(230, 230)	0.28	0.28	0.75
21	19	True	j	j	0.0687764161266386	1	-35.0	-30.0	5.0	SE	45	(230, 230)	0.28	0.28	0.75
21	19	True	j	j	0.0334730418398976	1	-35.0	-34.0	1.0	NW	45	(230, 230)	0.28	0.28	0.75
21	19	True	f	f	0.2060056249611079	1	-35.0	-36.0	-1.0	SE	45	(230, 230)	0.28	0.28	0.75
21	19	True	j	j	0.2970467919949442	1	-35.0	-34.0	1.0	NW	45	(230, 230)	0.28	0.28	0.75
21	19	True	j	j	0.0469301659613847	1	-35.0	-30.0	5.0	SE	45	(230, 230)	0.28	0.28	0.75
21	19	True	j	j	0.1439503750298172	1	-35.0	-30.0	5.0	SE	45	(230, 230)	0.28	0.28	0.75
21	19	True	f	f	0.1763286660425365	1	-35.0	-36.0	-1.0	SE	45	(230, 230)	0.28	0.28	0.75
21	19	True	j	j	0.3256856249645352	1	-35.0	-30.0	5.0	NW	45	(230, 230)	0.28	0.28	0.75
21	19	True	f	f	0.0921155421528965	1	-35.0	-40.0	-5.0	SE	45	(230, 230)	0.28	0.28	0.75
21	19	True	f	j	0.2878213748335838	0	-35.0	-36.0	-1.0	SE	45	(230, 230)	0.28	0.28	0.75
21	19	True	j	f	0.0278524998575449	0	-35.0	-30.0	5.0	NW	45	(230, 230)	0.28	0.28	0.75
21	19	True	j	j	0.1940810419619083	1	-35.0	-34.0	1.0	SE	45	(230, 230)	0.28	0.28	0.75
21	19	True	j	j	0.1166559578850865	1	-35.0	-34.0	1.0	NW	45	(230, 230)	0.28	0.28	0.75
21	19	True	j	j	0.0873819999396801	1	-35.0	-34.0	1.0	NW	45	(230, 230)	0.28	0.28	0.75
21	19	True	f	f	0.109097208129242	1	-35.0	-40.0	-5.0	SE	45	(230, 230)	0.28	0.28	0.75
21	19	True	j	j	0.0156903332099318	1	-35.0	-34.0	1.0	NW	45	(230, 230)	0.28	0.28	0.75
21	19	True	f	f	0.0872347080148756	1	-35.0	-36.0	-1.0	NW	45	(230, 230)	0.28	0.28	0.75
