# Supplementary material for: The curriculum effect in visual learning: The role of readout dimensionality
Source: PLoS Comput Biol. 2026 Jul 24;22(7):e1014553. doi: 10.1371/journal.pcbi.1014553 (PMC13432104; doi:10.1371/journal.pcbi.1014553)
Supplement: S1 Data — (ZIP) [file pcbi.1014553.s009.zip › Data_Final_for_Repository/Shuffled_subjects/Additional_15/Subject021/20250714_Subject021_SHUFFLED_Day_5.csv]

Participant ID	Age	Train	Correct Response	Response	Response time (s)	Correct	Reference Angle (deg)	Orientation (deg)	Angle Separation (deg)	Corner	Viewing Distance (cm)	Stimulus Size (px)	Fixation Time	Probe Time	Cue Time
21	19	False	f	f	0.8730171250645071	1	55.0	54.0	-1.0	SW	45	(230, 230)	0.28	0.28	0.75
21	19	False	f	f	0.3521967909764498	1	55.0	54.0	-1.0	NE	45	(230, 230)	0.28	0.28	0.75
21	19	False	f	f	0.150221416959539	1	55.0	54.0	-1.0	SW	45	(230, 230)	0.28	0.28	0.75
21	19	False	j	f	0.5968205421231687	0	55.0	56.0	1.0	NE	45	(230, 230)	0.28	0.28	0.75
21	19	False	f	f	0.4321079170331359	1	55.0	54.0	-1.0	SW	45	(230, 230)	0.28	0.28	0.75
21	19	False	j	f	0.3182293749414384	0	55.0	56.0	1.0	NE	45	(230, 230)	0.28	0.28	0.75
21	19	False	j	f	0.0410297499038279	0	55.0	56.0	1.0	SW	45	(230, 230)	0.28	0.28	0.75
21	19	False	j	j	0.2322892500087618	1	55.0	56.0	1.0	SW	45	(230, 230)	0.28	0.28	0.75
21	19	False	f	j	0.1809437500778585	0	55.0	54.0	-1.0	NE	45	(230, 230)	0.28	0.28	0.75
21	19	False	j	f	0.9473270419985056	0	55.0	56.0	1.0	NE	45	(230, 230)	0.28	0.28	0.75
21	19	False	f	f	0.5097288750112057	1	55.0	54.0	-1.0	NE	45	(230, 230)	0.28	0.28	0.75
21	19	False	j	j	0.3884317500051111	1	55.0	56.0	1.0	NE	45	(230, 230)	0.28	0.28	0.75
21	19	False	f	f	0.929870625026524	1	55.0	54.0	-1.0	SW	45	(230, 230)	0.28	0.28	0.75
21	19	False	f	f	0.4093578339088708	1	55.0	54.0	-1.0	SW	45	(230, 230)	0.28	0.28	0.75
21	19	False	f	j	0.0125520420260727	0	55.0	54.0	-1.0	NE	45	(230, 230)	0.28	0.28	0.75
21	19	False	f	j	0.1675920831039548	0	55.0	54.0	-1.0	SW	45	(230, 230)	0.28	0.28	0.75
21	19	False	j	f	0.4438900831155479	0	55.0	56.0	1.0	SW	45	(230, 230)	0.28	0.28	0.75
21	19	False	f	f	0.5375361668411642	1	55.0	54.0	-1.0	NE	45	(230, 230)	0.28	0.28	0.75
21	19	False	j	f	0.731314041884616	0	55.0	56.0	1.0	SW	45	(230, 230)	0.28	0.28	0.75
21	19	False	j	f	0.0791537091135978	0	55.0	56.0	1.0	SW	45	(230, 230)	0.28	0.28	0.75
21	19	False	j	f	0.0350182498805224	0	55.0	56.0	1.0	SW	45	(230, 230)	0.28	0.28	0.75
21	19	False	j	f	0.6831361658405513	0	55.0	56.0	1.0	NE	45	(230, 230)	0.28	0.28	0.75
21	19	False	j	f	0.1618232079781592	0	55.0	56.0	1.0	SW	45	(230, 230)	0.28	0.28	0.75
21	19	False	j	f	0.2145777498371899	0	55.0	56.0	1.0	NE	45	(230, 230)	0.28	0.28	0.75
21	19	False	f	f	1.8278069170191884	1	55.0	54.0	-1.0	SW	45	(230, 230)	0.28	0.28	0.75
21	19	False	j	f	0.0194608750753104	0	55.0	56.0	1.0	NE	45	(230, 230)	0.28	0.28	0.75
21	19	False	j	f	0.1157454578205943	0	55.0	56.0	1.0	NE	45	(230, 230)	0.28	0.28	0.75
21	19	False	j	f	1.0853223749436438	0	55.0	56.0	1.0	SW	45	(230, 230)	0.28	0.28	0.75
21	19	False	j	f	0.1000962080433964	0	55.0	56.0	1.0	NE	45	(230, 230)	0.28	0.28	0.75
21	19	False	j	f	0.1226283749565482	0	55.0	56.0	1.0	NE	45	(230, 230)	0.28	0.28	0.75
21	19	False	j	f	0.3409822911489755	0	55.0	56.0	1.0	SW	45	(230, 230)	0.28	0.28	0.75
21	19	False	f	f	0.046121957944706	1	55.0	54.0	-1.0	SW	45	(230, 230)	0.28	0.28	0.75
21	19	False	f	j	0.0866633749101311	0	55.0	54.0	-1.0	SW	45	(230, 230)	0.28	0.28	0.75
21	19	False	f	j	0.4301516669802367	0	55.0	54.0	-1.0	SW	45	(230, 230)	0.28	0.28	0.75
21	19	False	f	j	0.3959812088869512	0	55.0	54.0	-1.0	SW	45	(230, 230)	0.28	0.28	0.75
21	19	False	f	j	0.1333998329937458	0	55.0	54.0	-1.0	NE	45	(230, 230)	0.28	0.28	0.75
21	19	False	j	j	0.3419675000477582	1	55.0	56.0	1.0	NE	45	(230, 230)	0.28	0.28	0.75
21	19	False	j	j	0.160980749875307	1	55.0	56.0	1.0	NE	45	(230, 230)	0.28	0.28	0.75
21	19	False	f	f	0.0605349999386817	1	55.0	54.0	-1.0	SW	45	(230, 230)	0.28	0.28	0.75
21	19	False	f	f	0.2241824581287801	1	55.0	54.0	-1.0	NE	45	(230, 230)	0.28	0.28	0.75
21	19	False	j	f	0.1172430419828742	0	55.0	56.0	1.0	SW	45	(230, 230)	0.28	0.28	0.75
21	19	False	f	f	0.6350556670222431	1	55.0	54.0	-1.0	SW	45	(230, 230)	0.28	0.28	0.75
21	19	False	f	f	1.6948152501136065	1	55.0	54.0	-1.0	SW	45	(230, 230)	0.28	0.28	0.75
21	19	False	j	j	0.4124278340023011	1	55.0	56.0	1.0	SW	45	(230, 230)	0.28	0.28	0.75
21	19	False	f	f	0.208522249944508	1	55.0	54.0	-1.0	SW	45	(230, 230)	0.28	0.28	0.75
21	19	False	f	j	0.1487570831086486	0	55.0	54.0	-1.0	SW	45	(230, 230)	0.28	0.28	0.75
21	19	False	j	j	2.106240791035816	1	55.0	56.0	1.0	SW	45	(230, 230)	0.28	0.28	0.75
21	19	False	j	j	0.1447295001707971	1	55.0	56.0	1.0	NE	45	(230, 230)	0.28	0.28	0.75
21	19	False	f	f	0.314532000105828	1	55.0	54.0	-1.0	NE	45	(230, 230)	0.28	0.28	0.75
21	19	False	j	f	0.2355009999591857	0	55.0	56.0	1.0	SW	45	(230, 230)	0.28	0.28	0.75
21	19	False	j	j	0.3114533328916877	1	55.0	56.0	1.0	NE	45	(230, 230)	0.28	0.28	0.75
21	19	False	f	j	0.599842042196542	0	55.0	54.0	-1.0	SW	45	(230, 230)	0.28	0.28	0.75
21	19	False	j	j	0.1586645420175045	1	55.0	56.0	1.0	SW	45	(230, 230)	0.28	0.28	0.75
21	19	False	f	j	0.174713916843757	0	55.0	54.0	-1.0	NE	45	(230, 230)	0.28	0.28	0.75
21	19	False	j	f	0.2658096251543611	0	55.0	56.0	1.0	SW	45	(230, 230)	0.28	0.28	0.75
21	19	False	f	j	0.0463159589562565	0	55.0	54.0	-1.0	NE	45	(230, 230)	0.28	0.28	0.75
21	19	False	f	j	0.0756230419501662	0	55.0	54.0	-1.0	SW	45	(230, 230)	0.28	0.28	0.75
21	19	False	f	j	0.0258683338761329	0	55.0	54.0	-1.0	SW	45	(230, 230)	0.28	0.28	0.75
21	19	False	f	j	0.108974166912958	0	55.0	54.0	-1.0	SW	45	(230, 230)	0.28	0.28	0.75
21	19	False	j	j	0.416138167027384	1	55.0	56.0	1.0	SW	45	(230, 230)	0.28	0.28	0.75
21	19	False	f	j	0.0470860421191901	0	55.0	54.0	-1.0	SW	45	(230, 230)	0.28	0.28	0.75
21	19	False	j	j	1.0322537089232355	1	55.0	56.0	1.0	SW	45	(230, 230)	0.28	0.28	0.75
21	19	False	j	j	0.8613999579101801	1	55.0	56.0	1.0	NE	45	(230, 230)	0.28	0.28	0.75
21	19	False	j	j	0.4590053339488804	1	55.0	56.0	1.0	NE	45	(230, 230)	0.28	0.28	0.75
21	19	False	j	j	0.3202447080984711	1	55.0	56.0	1.0	NE	45	(230, 230)	0.28	0.28	0.75
21	19	False	j	j	0.6528372091706842	1	55.0	56.0	1.0	NE	45	(230, 230)	0.28	0.28	0.75
21	19	False	f	j	0.8121257498860359	0	55.0	54.0	-1.0	NE	45	(230, 230)	0.28	0.28	0.75
21	19	False	f	j	0.0494397501461207	0	55.0	54.0	-1.0	NE	45	(230, 230)	0.28	0.28	0.75
21	19	False	j	f	0.1515079580713063	0	55.0	56.0	1.0	NE	45	(230, 230)	0.28	0.28	0.75
21	19	False	j	j	0.0391097920946776	1	55.0	56.0	1.0	SW	45	(230, 230)	0.28	0.28	0.75
21	19	False	f	j	0.0278414168860763	0	55.0	54.0	-1.0	NE	45	(230, 230)	0.28	0.28	0.75
21	19	False	j	j	0.3448326250072568	1	55.0	56.0	1.0	SW	45	(230, 230)	0.28	0.28	0.75
21	19	False	j	j	0.0066168750636279	1	55.0	56.0	1.0	SW	45	(230, 230)	0.28	0.28	0.75
21	19	False	f	j	0.1995063337963074	0	55.0	54.0	-1.0	SW	45	(230, 230)	0.28	0.28	0.75
21	19	False	j	j	0.1179440841078758	1	55.0	56.0	1.0	SW	45	(230, 230)	0.28	0.28	0.75
21	19	False	f	j	0.3410034170374274	0	55.0	54.0	-1.0	NE	45	(230, 230)	0.28	0.28	0.75
21	19	False	f	j	0.2166532080154866	0	55.0	54.0	-1.0	NE	45	(230, 230)	0.28	0.28	0.75
21	19	False	j	j	0.7134956659283489	1	55.0	56.0	1.0	SW	45	(230, 230)	0.28	0.28	0.75
21	19	False	f	j	1.0815328750759363	0	55.0	54.0	-1.0	SW	45	(230, 230)	0.28	0.28	0.75
21	19	False	f	j	0.4793367919046432	0	55.0	54.0	-1.0	SW	45	(230, 230)	0.28	0.28	0.75
21	19	False	j	f	0.1642348750028759	0	55.0	56.0	1.0	SW	45	(230, 230)	0.28	0.28	0.75
21	19	False	j	f	0.0702784999739378	0	55.0	56.0	1.0	NE	45	(230, 230)	0.28	0.28	0.75
21	19	False	j	j	0.1036907080560922	1	55.0	56.0	1.0	SW	45	(230, 230)	0.28	0.28	0.75
21	19	False	j	j	0.1605845829471945	1	55.0	56.0	1.0	NE	45	(230, 230)	0.28	0.28	0.75
21	19	False	j	j	0.0387524170801043	1	55.0	56.0	1.0	NE	45	(230, 230)	0.28	0.28	0.75
21	19	False	j	j	1.0899219589773566	1	55.0	56.0	1.0	SW	45	(230, 230)	0.28	0.28	0.75
21	19	False	f	j	0.4181243330240249	0	55.0	54.0	-1.0	SW	45	(230, 230)	0.28	0.28	0.75
21	19	False	f	j	0.0715978748630732	0	55.0	54.0	-1.0	SW	45	(230, 230)	0.28	0.28	0.75
21	19	False	f	j	0.1210146660450846	0	55.0	54.0	-1.0	NE	45	(230, 230)	0.28	0.28	0.75
21	19	False	f	j	0.3608207078650594	0	55.0	54.0	-1.0	NE	45	(230, 230)	0.28	0.28	0.75
21	19	False	j	j	0.0899465419352054	1	55.0	56.0	1.0	NE	45	(230, 230)	0.28	0.28	0.75
21	19	False	f	j	0.1673474588897079	0	55.0	54.0	-1.0	SW	45	(230, 230)	0.28	0.28	0.75
21	19	False	f	f	0.4872189171146601	1	55.0	54.0	-1.0	NE	45	(230, 230)	0.28	0.28	0.75
21	19	False	j	f	0.1948328339494764	0	55.0	56.0	1.0	SW	45	(230, 230)	0.28	0.28	0.75
21	19	False	f	j	1.3312221670057625	0	55.0	54.0	-1.0	SW	45	(230, 230)	0.28	0.28	0.75
21	19	False	j	f	0.7697459170594811	0	55.0	56.0	1.0	NE	45	(230, 230)	0.28	0.28	0.75
21	19	False	j	j	0.4698117091320455	1	55.0	56.0	1.0	NE	45	(230, 230)	0.28	0.28	0.75
21	19	False	j	j	0.5840066669043154	1	55.0	56.0	1.0	NE	45	(230, 230)	0.28	0.28	0.75
21	19	False	f	j	0.1640741671435535	0	55.0	54.0	-1.0	NE	45	(230, 230)	0.28	0.28	0.75
21	19	False	f	f	1.899918207898736	1	55.0	54.0	-1.0	NE	45	(230, 230)	0.28	0.28	0.75
21	19	False	f	j	0.1114663749467581	0	55.0	54.0	-1.0	NE	45	(230, 230)	0.28	0.28	0.75
21	19	False	f	j	1.871481749927625	0	55.0	54.0	-1.0	NE	45	(230, 230)	0.28	0.28	0.75
21	19	False	f	j	0.1588465829845518	0	55.0	54.0	-1.0	SW	45	(230, 230)	0.28	0.28	0.75
21	19	False	f	j	0.7734747498761863	0	55.0	54.0	-1.0	SW	45	(230, 230)	0.28	0.28	0.75
21	19	False	f	j	0.3825685419142246	0	55.0	54.0	-1.0	SW	45	(230, 230)	0.28	0.28	0.75
21	19	False	j	j	0.5631564999930561	1	55.0	56.0	1.0	SW	45	(230, 230)	0.28	0.28	0.75
21	19	False	f	j	0.0354861668311059	0	55.0	54.0	-1.0	SW	45	(230, 230)	0.28	0.28	0.75
21	19	False	f	f	0.1593505418859422	1	55.0	54.0	-1.0	SW	45	(230, 230)	0.28	0.28	0.75
21	19	False	j	f	0.0970331251155585	0	55.0	56.0	1.0	SW	45	(230, 230)	0.28	0.28	0.75
21	19	False	j	f	0.1374047910794615	0	55.0	56.0	1.0	SW	45	(230, 230)	0.28	0.28	0.75
21	19	False	j	j	0.2471182909794151	1	55.0	56.0	1.0	NE	45	(230, 230)	0.28	0.28	0.75
21	19	False	f	j	0.2800538749434054	0	55.0	54.0	-1.0	SW	45	(230, 230)	0.28	0.28	0.75
21	19	False	j	f	0.0355752501636743	0	55.0	56.0	1.0	SW	45	(230, 230)	0.28	0.28	0.75
21	19	False	j	f	1.9411113339010624	0	55.0	56.0	1.0	SW	45	(230, 230)	0.28	0.28	0.75
21	19	False	j	f	0.2237949578557163	0	55.0	56.0	1.0	NE	45	(230, 230)	0.28	0.28	0.75
21	19	False	f	j	0.6534075420349836	0	55.0	54.0	-1.0	NE	45	(230, 230)	0.28	0.28	0.75
21	19	False	j	j	1.4827719160821289	1	55.0	56.0	1.0	NE	45	(230, 230)	0.28	0.28	0.75
21	19	False	j	f	0.2755585410632193	0	55.0	56.0	1.0	NE	45	(230, 230)	0.28	0.28	0.75
21	19	False	f	j	0.4303604171145707	0	55.0	54.0	-1.0	NE	45	(230, 230)	0.28	0.28	0.75
21	19	False	j	j	0.5462680000346154	1	55.0	56.0	1.0	SW	45	(230, 230)	0.28	0.28	0.75
21	19	False	f	j	0.6437450831290334	0	55.0	54.0	-1.0	SW	45	(230, 230)	0.28	0.28	0.75
21	19	False	f	j	0.2237264160066843	0	55.0	54.0	-1.0	NE	45	(230, 230)	0.28	0.28	0.75
21	19	False	j	j	0.1483128331601619	1	55.0	56.0	1.0	NE	45	(230, 230)	0.28	0.28	0.75
21	19	False	f	j	0.1806265420746058	0	55.0	54.0	-1.0	SW	45	(230, 230)	0.28	0.28	0.75
21	19	False	j	f	0.0670397081412375	0	55.0	56.0	1.0	SW	45	(230, 230)	0.28	0.28	0.75
21	19	False	f	j	0.5133912500459701	0	55.0	54.0	-1.0	NE	45	(230, 230)	0.28	0.28	0.75
21	19	False	f	j	0.1016771660652011	0	55.0	54.0	-1.0	SW	45	(230, 230)	0.28	0.28	0.75
21	19	False	j	j	0.4045150000602007	1	55.0	56.0	1.0	NE	45	(230, 230)	0.28	0.28	0.75
21	19	False	f	f	0.2855508748907596	1	55.0	54.0	-1.0	NE	45	(230, 230)	0.28	0.28	0.75
21	19	False	j	f	0.3580055830534547	0	55.0	56.0	1.0	SW	45	(230, 230)	0.28	0.28	0.75
21	19	False	j	j	0.6215710418764502	1	55.0	56.0	1.0	NE	45	(230, 230)	0.28	0.28	0.75
21	19	False	j	f	0.0913317080121487	0	55.0	56.0	1.0	SW	45	(230, 230)	0.28	0.28	0.75
21	19	False	j	f	0.161105333128944	0	55.0	56.0	1.0	SW	45	(230, 230)	0.28	0.28	0.75
21	19	False	j	f	0.0412539590615779	0	55.0	56.0	1.0	NE	45	(230, 230)	0.28	0.28	0.75
21	19	False	j	f	0.2049979998264461	0	55.0	56.0	1.0	NE	45	(230, 230)	0.28	0.28	0.75
21	19	False	f	j	0.0242772090714424	0	55.0	54.0	-1.0	NE	45	(230, 230)	0.28	0.28	0.75
21	19	False	j	f	0.0892607499845326	0	55.0	56.0	1.0	NE	45	(230, 230)	0.28	0.28	0.75
21	19	False	f	f	0.1964242081157863	1	55.0	54.0	-1.0	SW	45	(230, 230)	0.28	0.28	0.75
21	19	False	f	j	0.2197529580444097	0	55.0	54.0	-1.0	SW	45	(230, 230)	0.28	0.28	0.75
21	19	False	f	f	0.3824312079232186	1	55.0	54.0	-1.0	NE	45	(230, 230)	0.28	0.28	0.75
21	19	False	f	j	0.3491530411411077	0	55.0	54.0	-1.0	NE	45	(230, 230)	0.28	0.28	0.75
21	19	False	j	f	0.2875930829904973	0	55.0	56.0	1.0	NE	45	(230, 230)	0.28	0.28	0.75
21	19	False	j	f	0.1867002500221133	0	55.0	56.0	1.0	SW	45	(230, 230)	0.28	0.28	0.75
21	19	False	j	f	0.4569956250488758	0	55.0	56.0	1.0	NE	45	(230, 230)	0.28	0.28	0.75
21	19	False	f	f	0.3828816669993102	1	55.0	54.0	-1.0	SW	45	(230, 230)	0.28	0.28	0.75
21	19	False	j	f	0.1903758330736309	0	55.0	56.0	1.0	SW	45	(230, 230)	0.28	0.28	0.75
21	19	False	j	f	0.3684021248482167	0	55.0	56.0	1.0	NE	45	(230, 230)	0.28	0.28	0.75
21	19	False	j	f	0.2469725001137703	0	55.0	56.0	1.0	NE	45	(230, 230)	0.28	0.28	0.75
21	19	False	f	j	0.1358019579201936	0	55.0	54.0	-1.0	NE	45	(230, 230)	0.28	0.28	0.75
21	19	False	f	f	0.5419435421936214	1	55.0	54.0	-1.0	SW	45	(230, 230)	0.28	0.28	0.75
21	19	False	j	j	0.294332374818623	1	55.0	56.0	1.0	NE	45	(230, 230)	0.28	0.28	0.75
21	19	False	j	f	0.4886304170358926	0	55.0	56.0	1.0	NE	45	(230, 230)	0.28	0.28	0.75
21	19	False	j	j	1.6758337919600308	1	55.0	56.0	1.0	NE	45	(230, 230)	0.28	0.28	0.75
21	19	False	f	f	0.3977016250137239	1	55.0	54.0	-1.0	SW	45	(230, 230)	0.28	0.28	0.75
21	19	False	j	j	0.1649532502051443	1	55.0	56.0	1.0	NE	45	(230, 230)	0.28	0.28	0.75
21	19	False	j	j	0.503483165986836	1	55.0	56.0	1.0	SW	45	(230, 230)	0.28	0.28	0.75
21	19	False	f	j	0.1414877080824226	0	55.0	54.0	-1.0	SW	45	(230, 230)	0.28	0.28	0.75
21	19	False	j	j	0.6636950420215726	1	55.0	56.0	1.0	NE	45	(230, 230)	0.28	0.28	0.75
21	19	False	j	j	0.1801486669573933	1	55.0	56.0	1.0	NE	45	(230, 230)	0.28	0.28	0.75
21	19	False	j	f	0.1793986668344587	0	55.0	56.0	1.0	NE	45	(230, 230)	0.28	0.28	0.75
21	19	False	j	j	0.4252835831139236	1	55.0	56.0	1.0	SW	45	(230, 230)	0.28	0.28	0.75
21	19	False	f	j	0.5287322921212763	0	55.0	54.0	-1.0	NE	45	(230, 230)	0.28	0.28	0.75
21	19	False	j	j	0.0173320840112864	1	55.0	56.0	1.0	NE	45	(230, 230)	0.28	0.28	0.75
21	19	False	f	j	1.4445419998373836	0	55.0	54.0	-1.0	SW	45	(230, 230)	0.28	0.28	0.75
21	19	False	j	j	0.2785131668206304	1	55.0	56.0	1.0	SW	45	(230, 230)	0.28	0.28	0.75
21	19	False	j	f	0.8798496657982469	0	55.0	56.0	1.0	SW	45	(230, 230)	0.28	0.28	0.75
21	19	False	j	j	1.346016916912049	1	55.0	56.0	1.0	SW	45	(230, 230)	0.28	0.28	0.75
21	19	False	j	j	0.2896856248844415	1	55.0	56.0	1.0	NE	45	(230, 230)	0.28	0.28	0.75
21	19	False	j	j	0.0094730840064585	1	55.0	56.0	1.0	SW	45	(230, 230)	0.28	0.28	0.75
21	19	False	f	j	0.110114499926567	0	55.0	54.0	-1.0	NE	45	(230, 230)	0.28	0.28	0.75
21	19	False	f	j	0.0407124578487128	0	55.0	54.0	-1.0	SW	45	(230, 230)	0.28	0.28	0.75
21	19	False	j	j	0.5040719998069108	1	55.0	56.0	1.0	NE	45	(230, 230)	0.28	0.28	0.75
21	19	False	f	j	0.221604999853298	0	55.0	54.0	-1.0	NE	45	(230, 230)	0.28	0.28	0.75
21	19	False	j	j	0.3217822499573231	1	55.0	56.0	1.0	NE	45	(230, 230)	0.28	0.28	0.75
21	19	False	f	j	0.3380805840715766	0	55.0	54.0	-1.0	NE	45	(230, 230)	0.28	0.28	0.75
21	19	False	j	j	0.0211800839751958	1	55.0	56.0	1.0	SW	45	(230, 230)	0.28	0.28	0.75
21	19	False	f	f	0.2279194579459726	1	55.0	54.0	-1.0	NE	45	(230, 230)	0.28	0.28	0.75
21	19	False	j	j	0.1711009999271482	1	55.0	56.0	1.0	NE	45	(230, 230)	0.28	0.28	0.75
21	19	False	f	f	0.024421416921541	1	55.0	54.0	-1.0	NE	45	(230, 230)	0.28	0.28	0.75
21	19	False	j	j	0.2196120840962976	1	55.0	56.0	1.0	NE	45	(230, 230)	0.28	0.28	0.75
21	19	False	f	j	0.3000829999800771	0	55.0	54.0	-1.0	NE	45	(230, 230)	0.28	0.28	0.75
21	19	False	f	j	0.0348191249649971	0	55.0	54.0	-1.0	NE	45	(230, 230)	0.28	0.28	0.75
21	19	False	f	f	0.0124025421682745	1	55.0	54.0	-1.0	SW	45	(230, 230)	0.28	0.28	0.75
21	19	False	f	f	0.1521155410446226	1	55.0	54.0	-1.0	NE	45	(230, 230)	0.28	0.28	0.75
21	19	False	f	j	0.0166179588995873	0	55.0	54.0	-1.0	SW	45	(230, 230)	0.28	0.28	0.75
21	19	False	f	f	0.3530919589102268	1	55.0	54.0	-1.0	NE	45	(230, 230)	0.28	0.28	0.75
21	19	False	j	j	0.0406820410862565	1	55.0	56.0	1.0	NE	45	(230, 230)	0.28	0.28	0.75
21	19	False	j	j	0.1257861659396439	1	55.0	56.0	1.0	SW	45	(230, 230)	0.28	0.28	0.75
21	19	False	j	j	0.0141057088039815	1	55.0	56.0	1.0	NE	45	(230, 230)	0.28	0.28	0.75
21	19	False	f	j	0.1582117499783635	0	55.0	54.0	-1.0	NE	45	(230, 230)	0.28	0.28	0.75
21	19	False	f	f	0.5817847088910639	1	55.0	54.0	-1.0	NE	45	(230, 230)	0.28	0.28	0.75
21	19	False	f	f	0.3325462499633431	1	55.0	54.0	-1.0	SW	45	(230, 230)	0.28	0.28	0.75
21	19	False	f	f	0.0226179589517414	1	55.0	54.0	-1.0	SW	45	(230, 230)	0.28	0.28	0.75
21	19	False	f	f	0.4244619170203805	1	55.0	54.0	-1.0	SW	45	(230, 230)	0.28	0.28	0.75
21	19	False	f	j	0.2042681251186877	0	55.0	54.0	-1.0	NE	45	(230, 230)	0.28	0.28	0.75
21	19	False	f	j	0.290057374862954	0	55.0	54.0	-1.0	SW	45	(230, 230)	0.28	0.28	0.75
21	19	False	j	j	0.3440561671741307	1	55.0	56.0	1.0	SW	45	(230, 230)	0.28	0.28	0.75
21	19	False	f	j	0.6733072090428323	0	55.0	54.0	-1.0	SW	45	(230, 230)	0.28	0.28	0.75
21	19	False	f	f	0.1346351248212158	1	55.0	54.0	-1.0	NE	45	(230, 230)	0.28	0.28	0.75
21	19	False	j	j	0.1408794578164816	1	55.0	56.0	1.0	NE	45	(230, 230)	0.28	0.28	0.75
21	19	False	j	f	0.1783293748740106	0	55.0	56.0	1.0	NE	45	(230, 230)	0.28	0.28	0.75
21	19	False	j	j	0.2660208749584853	1	55.0	56.0	1.0	NE	45	(230, 230)	0.28	0.28	0.75
21	19	False	j	f	0.427643165923655	0	55.0	56.0	1.0	SW	45	(230, 230)	0.28	0.28	0.75
21	19	False	f	f	0.751781249884516	1	55.0	54.0	-1.0	SW	45	(230, 230)	0.28	0.28	0.75
21	19	False	j	j	0.4778503330890089	1	55.0	56.0	1.0	NE	45	(230, 230)	0.28	0.28	0.75
21	19	False	j	j	0.1158325418364256	1	55.0	56.0	1.0	SW	45	(230, 230)	0.28	0.28	0.75
21	19	False	f	j	0.8687063748948276	0	55.0	54.0	-1.0	SW	45	(230, 230)	0.28	0.28	0.75
21	19	False	f	f	0.3450021669268608	1	55.0	54.0	-1.0	SW	45	(230, 230)	0.28	0.28	0.75
21	19	False	j	j	0.0034540840424597	1	55.0	56.0	1.0	SW	45	(230, 230)	0.28	0.28	0.75
21	19	False	j	f	0.0912565421313047	0	55.0	56.0	1.0	NE	45	(230, 230)	0.28	0.28	0.75
21	19	False	j	j	0.1528015409130603	1	55.0	56.0	1.0	SW	45	(230, 230)	0.28	0.28	0.75
21	19	False	j	j	0.3000841669272631	1	55.0	56.0	1.0	NE	45	(230, 230)	0.28	0.28	0.75
21	19	False	f	j	0.0907248340081423	0	55.0	54.0	-1.0	SW	45	(230, 230)	0.28	0.28	0.75
21	19	False	f	j	0.2734597090166062	0	55.0	54.0	-1.0	SW	45	(230, 230)	0.28	0.28	0.75
21	19	False	j	j	0.0397784169763326	1	55.0	56.0	1.0	SW	45	(230, 230)	0.28	0.28	0.75
21	19	False	f	f	0.1666398339439183	1	55.0	54.0	-1.0	SW	45	(230, 230)	0.28	0.28	0.75
21	19	False	f	j	1.8102538748644288	0	55.0	54.0	-1.0	SW	45	(230, 230)	0.28	0.28	0.75
21	19	False	f	j	0.1485638341400772	0	55.0	54.0	-1.0	SW	45	(230, 230)	0.28	0.28	0.75
21	19	False	j	j	0.0734522498678416	1	55.0	56.0	1.0	SW	45	(230, 230)	0.28	0.28	0.75
21	19	False	f	j	0.0469702079426497	0	55.0	54.0	-1.0	NE	45	(230, 230)	0.28	0.28	0.75
21	19	False	f	j	0.654862207826227	0	55.0	54.0	-1.0	NE	45	(230, 230)	0.28	0.28	0.75
21	19	False	j	j	0.2380262499209493	1	55.0	56.0	1.0	NE	45	(230, 230)	0.28	0.28	0.75
21	19	False	f	j	0.1040909590665251	0	55.0	54.0	-1.0	SW	45	(230, 230)	0.28	0.28	0.75
21	19	False	j	j	0.0911529168952256	1	55.0	56.0	1.0	SW	45	(230, 230)	0.28	0.28	0.75
21	19	False	j	j	0.642996208043769	1	55.0	56.0	1.0	SW	45	(230, 230)	0.28	0.28	0.75
21	19	False	f	j	0.2272410839796066	0	55.0	54.0	-1.0	NE	45	(230, 230)	0.28	0.28	0.75
21	19	False	j	j	0.0953114170115441	1	55.0	56.0	1.0	NE	45	(230, 230)	0.28	0.28	0.75
21	19	False	f	j	0.1753575420007109	0	55.0	54.0	-1.0	NE	45	(230, 230)	0.28	0.28	0.75
21	19	False	f	f	0.4265087090898305	1	55.0	54.0	-1.0	NE	45	(230, 230)	0.28	0.28	0.75
21	19	False	j	j	0.4761778339743614	1	55.0	56.0	1.0	SW	45	(230, 230)	0.28	0.28	0.75
21	19	False	f	j	0.037857708055526	0	55.0	54.0	-1.0	NE	45	(230, 230)	0.28	0.28	0.75
21	19	False	j	j	0.1026600420009344	1	55.0	56.0	1.0	SW	45	(230, 230)	0.28	0.28	0.75
21	19	False	j	j	0.3337525001261383	1	55.0	56.0	1.0	NE	45	(230, 230)	0.28	0.28	0.75
21	19	False	f	j	0.2984510001260787	0	55.0	54.0	-1.0	NE	45	(230, 230)	0.28	0.28	0.75
21	19	False	f	f	0.6209647080395371	1	55.0	54.0	-1.0	NE	45	(230, 230)	0.28	0.28	0.75
21	19	False	j	j	0.2805689161177724	1	55.0	56.0	1.0	NE	45	(230, 230)	0.28	0.28	0.75
21	19	False	f	j	0.2726292910519987	0	55.0	54.0	-1.0	SW	45	(230, 230)	0.28	0.28	0.75
21	19	False	j	j	0.0439134170301258	1	55.0	56.0	1.0	NE	45	(230, 230)	0.28	0.28	0.75
21	19	False	f	f	0.1532805419992655	1	55.0	54.0	-1.0	NE	45	(230, 230)	0.28	0.28	0.75
21	19	False	j	j	0.5345479999668896	1	55.0	56.0	1.0	SW	45	(230, 230)	0.28	0.28	0.75
21	19	False	j	f	0.0083731249906122	0	55.0	56.0	1.0	NE	45	(230, 230)	0.28	0.28	0.75
21	19	False	f	f	0.3871282080654055	1	55.0	54.0	-1.0	SW	45	(230, 230)	0.28	0.28	0.75
21	19	False	f	f	0.0952580419834703	1	55.0	54.0	-1.0	SW	45	(230, 230)	0.28	0.28	0.75
21	19	False	f	f	0.2415955001488328	1	55.0	54.0	-1.0	NE	45	(230, 230)	0.28	0.28	0.75
21	19	False	f	j	0.4177625000011176	0	55.0	54.0	-1.0	NE	45	(230, 230)	0.28	0.28	0.75
21	19	False	f	j	0.1431949578691274	0	55.0	54.0	-1.0	SW	45	(230, 230)	0.28	0.28	0.75
21	19	False	f	j	0.1243617089930921	0	55.0	54.0	-1.0	NE	45	(230, 230)	0.28	0.28	0.75
21	19	False	f	j	0.2227612501010298	0	55.0	54.0	-1.0	SW	45	(230, 230)	0.28	0.28	0.75
21	19	False	f	j	0.2158765830099582	0	55.0	54.0	-1.0	NE	45	(230, 230)	0.28	0.28	0.75
21	19	False	j	j	0.2330539159011095	1	55.0	56.0	1.0	SW	45	(230, 230)	0.28	0.28	0.75
21	19	False	f	j	0.2636886248365044	0	55.0	54.0	-1.0	NE	45	(230, 230)	0.28	0.28	0.75
21	19	False	f	j	0.1697315000928938	0	55.0	54.0	-1.0	SW	45	(230, 230)	0.28	0.28	0.75
21	19	False	f	j	2.1557663751300424	0	55.0	54.0	-1.0	SW	45	(230, 230)	0.28	0.28	0.75
21	19	False	f	f	0.0796416669618338	1	55.0	54.0	-1.0	NE	45	(230, 230)	0.28	0.28	0.75
21	19	False	f	f	0.1473407088778913	1	55.0	54.0	-1.0	SW	45	(230, 230)	0.28	0.28	0.75
21	19	False	j	f	0.3726267081219703	0	55.0	56.0	1.0	NE	45	(230, 230)	0.28	0.28	0.75
21	19	False	j	f	0.3694082498550415	0	55.0	56.0	1.0	SW	45	(230, 230)	0.28	0.28	0.75
21	19	False	f	j	0.0947608337737619	0	55.0	54.0	-1.0	NE	45	(230, 230)	0.28	0.28	0.75
21	19	False	j	j	0.0267943330109119	1	55.0	56.0	1.0	SW	45	(230, 230)	0.28	0.28	0.75
21	19	False	f	j	0.1258743330836296	0	55.0	54.0	-1.0	SW	45	(230, 230)	0.28	0.28	0.75
21	19	False	j	j	0.3055667909793556	1	55.0	56.0	1.0	SW	45	(230, 230)	0.28	0.28	0.75
21	19	False	j	j	0.071170707931742	1	55.0	56.0	1.0	NE	45	(230, 230)	0.28	0.28	0.75
21	19	False	j	f	0.1640272499062121	0	55.0	56.0	1.0	NE	45	(230, 230)	0.28	0.28	0.75
21	19	False	j	f	0.2374136669095605	0	55.0	56.0	1.0	SW	45	(230, 230)	0.28	0.28	0.75
21	19	False	j	j	0.0544134171213954	1	55.0	56.0	1.0	SW	45	(230, 230)	0.28	0.28	0.75
21	19	False	f	j	0.0212835830170661	0	55.0	54.0	-1.0	SW	45	(230, 230)	0.28	0.28	0.75
21	19	False	j	j	0.2771590419579297	1	55.0	56.0	1.0	SW	45	(230, 230)	0.28	0.28	0.75
21	19	False	f	j	0.0520495420787483	0	55.0	54.0	-1.0	NE	45	(230, 230)	0.28	0.28	0.75
21	19	False	f	j	0.130601790966466	0	55.0	54.0	-1.0	NE	45	(230, 230)	0.28	0.28	0.75
21	19	False	j	j	0.2674490420613438	1	55.0	56.0	1.0	SW	45	(230, 230)	0.28	0.28	0.75
21	19	False	j	j	0.1775760410819202	1	55.0	56.0	1.0	SW	45	(230, 230)	0.28	0.28	0.75
21	19	False	j	f	0.1514325831085443	0	55.0	56.0	1.0	NE	45	(230, 230)	0.28	0.28	0.75
21	19	False	f	j	0.0035050420556217	0	55.0	54.0	-1.0	NE	45	(230, 230)	0.28	0.28	0.75
21	19	False	f	f	0.0484287079889327	1	55.0	54.0	-1.0	NE	45	(230, 230)	0.28	0.28	0.75
21	19	False	f	f	0.507153042126447	1	55.0	54.0	-1.0	NE	45	(230, 230)	0.28	0.28	0.75
21	19	False	j	f	0.0852946250233799	0	55.0	56.0	1.0	SW	45	(230, 230)	0.28	0.28	0.75
21	19	False	f	j	0.1875383330043405	0	55.0	54.0	-1.0	NE	45	(230, 230)	0.28	0.28	0.75
21	19	False	f	f	0.1390282921493053	1	55.0	54.0	-1.0	SW	45	(230, 230)	0.28	0.28	0.75
21	19	False	j	j	0.247081333072856	1	55.0	56.0	1.0	NE	45	(230, 230)	0.28	0.28	0.75
21	19	False	f	f	0.0852541250642389	1	55.0	54.0	-1.0	SW	45	(230, 230)	0.28	0.28	0.75
21	19	False	f	j	0.0690453748684376	0	55.0	54.0	-1.0	NE	45	(230, 230)	0.28	0.28	0.75
21	19	False	j	j	0.1831276249140501	1	55.0	56.0	1.0	NE	45	(230, 230)	0.28	0.28	0.75
21	19	False	j	j	0.2422207919880747	1	55.0	56.0	1.0	NE	45	(230, 230)	0.28	0.28	0.75
21	19	False	f	j	0.398311167024076	0	55.0	54.0	-1.0	SW	45	(230, 230)	0.28	0.28	0.75
21	19	False	f	j	0.1168032921850681	0	55.0	54.0	-1.0	NE	45	(230, 230)	0.28	0.28	0.75
21	19	False	j	j	0.5831062078941613	1	55.0	56.0	1.0	SW	45	(230, 230)	0.28	0.28	0.75
21	19	False	j	j	0.1364562499802559	1	55.0	56.0	1.0	SW	45	(230, 230)	0.28	0.28	0.75
21	19	False	f	j	0.160701832966879	0	55.0	54.0	-1.0	NE	45	(230, 230)	0.28	0.28	0.75
21	19	False	j	j	0.0914928340353071	1	55.0	56.0	1.0	SW	45	(230, 230)	0.28	0.28	0.75
21	19	False	f	j	0.0760683750268071	0	55.0	54.0	-1.0	NE	45	(230, 230)	0.28	0.28	0.75
21	19	False	j	j	0.2294680420309305	1	55.0	56.0	1.0	NE	45	(230, 230)	0.28	0.28	0.75
21	19	False	f	j	0.193525459151715	0	55.0	54.0	-1.0	NE	45	(230, 230)	0.28	0.28	0.75
21	19	False	j	j	0.3778421247843653	1	55.0	56.0	1.0	SW	45	(230, 230)	0.28	0.28	0.75
21	19	False	j	f	0.4731069589033723	0	55.0	56.0	1.0	NE	45	(230, 230)	0.28	0.28	0.75
21	19	False	f	j	0.0814813750330358	0	55.0	54.0	-1.0	NE	45	(230, 230)	0.28	0.28	0.75
21	19	False	f	j	0.3064874578267336	0	55.0	54.0	-1.0	NE	45	(230, 230)	0.28	0.28	0.75
21	19	False	j	f	0.627303957939148	0	55.0	56.0	1.0	NE	45	(230, 230)	0.28	0.28	0.75
21	19	False	j	f	0.078692875104025	0	55.0	56.0	1.0	SW	45	(230, 230)	0.28	0.28	0.75
21	19	False	j	j	0.0448123340029269	1	55.0	56.0	1.0	NE	45	(230, 230)	0.28	0.28	0.75
21	19	False	f	f	0.1873669580090791	1	55.0	54.0	-1.0	NE	45	(230, 230)	0.28	0.28	0.75
21	19	False	j	f	0.0483665831852704	0	55.0	56.0	1.0	NE	45	(230, 230)	0.28	0.28	0.75
21	19	False	j	f	0.4809122087899595	0	55.0	56.0	1.0	SW	45	(230, 230)	0.28	0.28	0.75
21	19	False	j	j	0.3966258340515196	1	55.0	56.0	1.0	SW	45	(230, 230)	0.28	0.28	0.75
21	19	False	j	f	0.0534927919507026	0	55.0	56.0	1.0	SW	45	(230, 230)	0.28	0.28	0.75
21	19	False	f	j	0.322342042112723	0	55.0	54.0	-1.0	SW	45	(230, 230)	0.28	0.28	0.75
21	19	False	f	f	0.1291679998394101	1	55.0	54.0	-1.0	SW	45	(230, 230)	0.28	0.28	0.75
21	19	False	f	f	0.1035121660679578	1	55.0	54.0	-1.0	SW	45	(230, 230)	0.28	0.28	0.75
21	19	False	f	j	0.0551467081531882	0	55.0	54.0	-1.0	NE	45	(230, 230)	0.28	0.28	0.75
21	19	False	f	f	0.2378162920940667	1	55.0	54.0	-1.0	NE	45	(230, 230)	0.28	0.28	0.75
21	19	False	j	j	0.5910375420935452	1	55.0	56.0	1.0	SW	45	(230, 230)	0.28	0.28	0.75
21	19	False	j	f	0.3250437909737229	0	55.0	56.0	1.0	NE	45	(230, 230)	0.28	0.28	0.75
21	19	False	j	j	0.244299208978191	1	55.0	56.0	1.0	SW	45	(230, 230)	0.28	0.28	0.75
21	19	False	j	f	0.22201070911251	0	55.0	56.0	1.0	NE	45	(230, 230)	0.28	0.28	0.75
21	19	False	j	f	0.1622060828376561	0	55.0	56.0	1.0	SW	45	(230, 230)	0.28	0.28	0.75
21	19	False	f	f	0.0419598328880965	1	55.0	54.0	-1.0	NE	45	(230, 230)	0.28	0.28	0.75
21	19	False	f	j	0.1717208749614656	0	55.0	54.0	-1.0	SW	45	(230, 230)	0.28	0.28	0.75
21	19	False	f	f	0.0885402918793261	1	55.0	54.0	-1.0	NE	45	(230, 230)	0.28	0.28	0.75
21	19	False	f	j	0.1840820419602096	0	55.0	54.0	-1.0	NE	45	(230, 230)	0.28	0.28	0.75
21	19	False	j	f	0.0444959159940481	0	55.0	56.0	1.0	NE	45	(230, 230)	0.28	0.28	0.75
21	19	False	f	f	0.4859663329552859	1	55.0	54.0	-1.0	NE	45	(230, 230)	0.28	0.28	0.75
