# Supplementary material for: The curriculum effect in visual learning: The role of readout dimensionality
Source: PLoS Comput Biol. 2026 Jul 24;22(7):e1014553. doi: 10.1371/journal.pcbi.1014553 (PMC13432104; doi:10.1371/journal.pcbi.1014553)
Supplement: S1 Data — (ZIP) [file pcbi.1014553.s009.zip › Data_Final_for_Repository/Shuffled_subjects/Additional_15/Subject019/20250711_Subject019_SHUFFLED_Day_3.csv]

Participant ID	Age	Train	Correct Response	Response	Response time (s)	Correct	Reference Angle (deg)	Orientation (deg)	Angle Separation (deg)	Corner	Viewing Distance (cm)	Stimulus Size (px)	Fixation Time	Probe Time	Cue Time
19	20	True	j	f	2.32374219999474	0	-35.0	-34.0	1.0	NW	50	(251, 251)	0.28	0.28	0.75
19	20	True	f	f	0.4936497999879066	1	-35.0	-36.0	-1.0	NW	50	(251, 251)	0.28	0.28	0.75
19	20	True	f	f	0.3222442000114824	1	-35.0	-40.0	-5.0	SE	50	(251, 251)	0.28	0.28	0.75
19	20	True	f	f	0.1393119999993359	1	-35.0	-36.0	-1.0	NW	50	(251, 251)	0.28	0.28	0.75
19	20	True	f	f	0.3239501000061864	1	-35.0	-40.0	-5.0	SE	50	(251, 251)	0.28	0.28	0.75
19	20	True	j	f	0.2887322000024142	0	-35.0	-34.0	1.0	NW	50	(251, 251)	0.28	0.28	0.75
19	20	True	j	f	0.2372708999901078	0	-35.0	-30.0	5.0	NW	50	(251, 251)	0.28	0.28	0.75
19	20	True	f	f	0.1404829999955836	1	-35.0	-36.0	-1.0	NW	50	(251, 251)	0.28	0.28	0.75
19	20	True	f	j	0.1609962999937124	0	-35.0	-36.0	-1.0	SE	50	(251, 251)	0.28	0.28	0.75
19	20	True	f	f	0.0537093000020831	1	-35.0	-40.0	-5.0	SE	50	(251, 251)	0.28	0.28	0.75
19	20	True	j	f	0.3123622999992221	0	-35.0	-30.0	5.0	NW	50	(251, 251)	0.28	0.28	0.75
19	20	True	j	j	0.0985530000034486	1	-35.0	-34.0	1.0	SE	50	(251, 251)	0.28	0.28	0.75
19	20	True	f	f	0.3695008000067901	1	-35.0	-36.0	-1.0	SE	50	(251, 251)	0.28	0.28	0.75
19	20	True	f	f	0.2942577000067103	1	-35.0	-40.0	-5.0	NW	50	(251, 251)	0.28	0.28	0.75
19	20	True	j	f	0.3411062999948626	0	-35.0	-30.0	5.0	NW	50	(251, 251)	0.28	0.28	0.75
19	20	True	j	j	0.3276164999988395	1	-35.0	-34.0	1.0	NW	50	(251, 251)	0.28	0.28	0.75
19	20	True	f	f	0.305480399998487	1	-35.0	-40.0	-5.0	SE	50	(251, 251)	0.28	0.28	0.75
19	20	True	f	f	0.0293131000071298	1	-35.0	-40.0	-5.0	NW	50	(251, 251)	0.28	0.28	0.75
19	20	True	j	f	0.1212051999900722	0	-35.0	-34.0	1.0	NW	50	(251, 251)	0.28	0.28	0.75
19	20	True	f	f	0.297723900002893	1	-35.0	-36.0	-1.0	NW	50	(251, 251)	0.28	0.28	0.75
19	20	True	j	j	0.3887509000051068	1	-35.0	-30.0	5.0	NW	50	(251, 251)	0.28	0.28	0.75
19	20	True	f	f	0.3134759999957168	1	-35.0	-40.0	-5.0	NW	50	(251, 251)	0.28	0.28	0.75
19	20	True	f	f	0.1333274999924469	1	-35.0	-36.0	-1.0	NW	50	(251, 251)	0.28	0.28	0.75
19	20	True	j	f	0.0133399999904213	0	-35.0	-34.0	1.0	NW	50	(251, 251)	0.28	0.28	0.75
19	20	True	j	j	0.3287417999963509	1	-35.0	-30.0	5.0	SE	50	(251, 251)	0.28	0.28	0.75
19	20	True	j	j	0.2651008999964688	1	-35.0	-34.0	1.0	SE	50	(251, 251)	0.28	0.28	0.75
19	20	True	j	j	0.2986901000112993	1	-35.0	-30.0	5.0	SE	50	(251, 251)	0.28	0.28	0.75
19	20	True	j	j	0.1457608999917283	1	-35.0	-30.0	5.0	SE	50	(251, 251)	0.28	0.28	0.75
19	20	True	j	f	0.3098301999998512	0	-35.0	-30.0	5.0	NW	50	(251, 251)	0.28	0.28	0.75
19	20	True	j	f	0.2064580000005662	0	-35.0	-34.0	1.0	NW	50	(251, 251)	0.28	0.28	0.75
19	20	True	f	j	0.4948196000041207	0	-35.0	-36.0	-1.0	SE	50	(251, 251)	0.28	0.28	0.75
19	20	True	j	j	0.1219393000064883	1	-35.0	-34.0	1.0	SE	50	(251, 251)	0.28	0.28	0.75
19	20	True	j	f	0.435593299989705	0	-35.0	-34.0	1.0	SE	50	(251, 251)	0.28	0.28	0.75
19	20	True	f	f	0.1412829000037163	1	-35.0	-40.0	-5.0	SE	50	(251, 251)	0.28	0.28	0.75
19	20	True	j	f	0.2435623999917879	0	-35.0	-34.0	1.0	NW	50	(251, 251)	0.28	0.28	0.75
19	20	True	j	j	0.087381200006348	1	-35.0	-30.0	5.0	NW	50	(251, 251)	0.28	0.28	0.75
19	20	True	f	j	0.5898049999959767	0	-35.0	-36.0	-1.0	NW	50	(251, 251)	0.28	0.28	0.75
19	20	True	f	j	0.1212700000032782	0	-35.0	-36.0	-1.0	SE	50	(251, 251)	0.28	0.28	0.75
19	20	True	f	f	0.0085681000055046	1	-35.0	-40.0	-5.0	SE	50	(251, 251)	0.28	0.28	0.75
19	20	True	f	f	0.1037952999904519	1	-35.0	-40.0	-5.0	SE	50	(251, 251)	0.28	0.28	0.75
19	20	True	j	f	0.0290359000064199	0	-35.0	-34.0	1.0	NW	50	(251, 251)	0.28	0.28	0.75
19	20	True	j	j	0.1339180999930249	1	-35.0	-30.0	5.0	NW	50	(251, 251)	0.28	0.28	0.75
19	20	True	j	j	0.3593528000055812	1	-35.0	-34.0	1.0	NW	50	(251, 251)	0.28	0.28	0.75
19	20	True	j	j	0.2499855000060051	1	-35.0	-34.0	1.0	SE	50	(251, 251)	0.28	0.28	0.75
19	20	True	j	j	0.3335984000004828	1	-35.0	-34.0	1.0	SE	50	(251, 251)	0.28	0.28	0.75
19	20	True	j	j	0.3351581000024453	1	-35.0	-34.0	1.0	NW	50	(251, 251)	0.28	0.28	0.75
19	20	True	j	j	0.4701536000065971	1	-35.0	-34.0	1.0	NW	50	(251, 251)	0.28	0.28	0.75
19	20	True	f	f	0.2156982000014977	1	-35.0	-40.0	-5.0	NW	50	(251, 251)	0.28	0.28	0.75
19	20	True	f	f	0.1626447000016924	1	-35.0	-40.0	-5.0	NW	50	(251, 251)	0.28	0.28	0.75
19	20	True	j	j	0.3167595000122674	1	-35.0	-30.0	5.0	SE	50	(251, 251)	0.28	0.28	0.75
19	20	True	j	j	0.3465537000010954	1	-35.0	-30.0	5.0	NW	50	(251, 251)	0.28	0.28	0.75
19	20	True	j	j	0.0620206000021426	1	-35.0	-34.0	1.0	NW	50	(251, 251)	0.28	0.28	0.75
19	20	True	j	j	0.1920964000019012	1	-35.0	-30.0	5.0	NW	50	(251, 251)	0.28	0.28	0.75
19	20	True	j	j	0.0322119000047678	1	-35.0	-34.0	1.0	SE	50	(251, 251)	0.28	0.28	0.75
19	20	True	j	j	0.0076820999966003	1	-35.0	-30.0	5.0	NW	50	(251, 251)	0.28	0.28	0.75
19	20	True	j	j	0.1935484999994514	1	-35.0	-34.0	1.0	NW	50	(251, 251)	0.28	0.28	0.75
19	20	True	f	f	0.2981430999934673	1	-35.0	-40.0	-5.0	NW	50	(251, 251)	0.28	0.28	0.75
19	20	True	j	j	0.2173658000101568	1	-35.0	-30.0	5.0	SE	50	(251, 251)	0.28	0.28	0.75
19	20	True	f	f	1.193800499997451	1	-35.0	-40.0	-5.0	NW	50	(251, 251)	0.28	0.28	0.75
19	20	True	j	j	0.0075921000097878	1	-35.0	-30.0	5.0	SE	50	(251, 251)	0.28	0.28	0.75
19	20	True	j	j	0.3262831000029109	1	-35.0	-34.0	1.0	SE	50	(251, 251)	0.28	0.28	0.75
19	20	True	f	f	0.3731091000081505	1	-35.0	-40.0	-5.0	NW	50	(251, 251)	0.28	0.28	0.75
19	20	True	f	f	1.4845410999987507	1	-35.0	-36.0	-1.0	NW	50	(251, 251)	0.28	0.28	0.75
19	20	True	j	j	0.0631681999948341	1	-35.0	-30.0	5.0	SE	50	(251, 251)	0.28	0.28	0.75
19	20	True	f	j	0.3689390999934403	0	-35.0	-36.0	-1.0	SE	50	(251, 251)	0.28	0.28	0.75
19	20	True	j	j	0.3356787999946391	1	-35.0	-30.0	5.0	SE	50	(251, 251)	0.28	0.28	0.75
19	20	True	f	f	0.0358955999981844	1	-35.0	-40.0	-5.0	SE	50	(251, 251)	0.28	0.28	0.75
19	20	True	f	f	0.3181148000003304	1	-35.0	-36.0	-1.0	NW	50	(251, 251)	0.28	0.28	0.75
19	20	True	j	j	0.3428271000011591	1	-35.0	-30.0	5.0	SE	50	(251, 251)	0.28	0.28	0.75
19	20	True	f	f	0.3817739999940386	1	-35.0	-40.0	-5.0	NW	50	(251, 251)	0.28	0.28	0.75
19	20	True	f	f	0.0045984000025782	1	-35.0	-36.0	-1.0	SE	50	(251, 251)	0.28	0.28	0.75
19	20	True	j	f	0.2715977000043494	0	-35.0	-34.0	1.0	NW	50	(251, 251)	0.28	0.28	0.75
19	20	True	j	f	0.1957959000137634	0	-35.0	-34.0	1.0	NW	50	(251, 251)	0.28	0.28	0.75
19	20	True	j	j	0.3995280999952229	1	-35.0	-30.0	5.0	SE	50	(251, 251)	0.28	0.28	0.75
19	20	True	j	f	0.0720348999893758	0	-35.0	-34.0	1.0	SE	50	(251, 251)	0.28	0.28	0.75
19	20	True	f	f	0.0310478000028524	1	-35.0	-40.0	-5.0	SE	50	(251, 251)	0.28	0.28	0.75
19	20	True	j	j	0.1414246000058483	1	-35.0	-34.0	1.0	SE	50	(251, 251)	0.28	0.28	0.75
19	20	True	f	j	0.0960085999977309	0	-35.0	-36.0	-1.0	SE	50	(251, 251)	0.28	0.28	0.75
19	20	True	f	f	0.3174619999917922	1	-35.0	-36.0	-1.0	SE	50	(251, 251)	0.28	0.28	0.75
19	20	True	j	j	0.3362616999947931	1	-35.0	-34.0	1.0	SE	50	(251, 251)	0.28	0.28	0.75
19	20	True	f	j	0.2581869999994524	0	-35.0	-36.0	-1.0	SE	50	(251, 251)	0.28	0.28	0.75
19	20	True	j	j	0.3004303000052459	1	-35.0	-34.0	1.0	SE	50	(251, 251)	0.28	0.28	0.75
19	20	True	j	f	0.314092000000528	0	-35.0	-30.0	5.0	NW	50	(251, 251)	0.28	0.28	0.75
19	20	True	j	j	0.1565647999959765	1	-35.0	-34.0	1.0	SE	50	(251, 251)	0.28	0.28	0.75
19	20	True	f	f	0.2779245999990962	1	-35.0	-36.0	-1.0	SE	50	(251, 251)	0.28	0.28	0.75
19	20	True	f	f	0.2814213999954518	1	-35.0	-36.0	-1.0	SE	50	(251, 251)	0.28	0.28	0.75
19	20	True	f	f	0.3077321999880951	1	-35.0	-36.0	-1.0	NW	50	(251, 251)	0.28	0.28	0.75
19	20	True	f	j	0.0271340000035706	0	-35.0	-40.0	-5.0	SE	50	(251, 251)	0.28	0.28	0.75
19	20	True	f	f	0.085484199997154	1	-35.0	-40.0	-5.0	NW	50	(251, 251)	0.28	0.28	0.75
19	20	True	f	f	0.3004757999879075	1	-35.0	-40.0	-5.0	NW	50	(251, 251)	0.28	0.28	0.75
19	20	True	j	j	0.1066983000055188	1	-35.0	-30.0	5.0	SE	50	(251, 251)	0.28	0.28	0.75
19	20	True	j	j	0.2897271999972872	1	-35.0	-30.0	5.0	SE	50	(251, 251)	0.28	0.28	0.75
19	20	True	j	f	0.2023358000005828	0	-35.0	-34.0	1.0	SE	50	(251, 251)	0.28	0.28	0.75
19	20	True	j	j	0.207966200003284	1	-35.0	-34.0	1.0	SE	50	(251, 251)	0.28	0.28	0.75
19	20	True	j	j	0.0718167000013636	1	-35.0	-30.0	5.0	NW	50	(251, 251)	0.28	0.28	0.75
19	20	True	j	j	0.4095775000023423	1	-35.0	-30.0	5.0	NW	50	(251, 251)	0.28	0.28	0.75
19	20	True	j	j	0.28419639999629	1	-35.0	-34.0	1.0	NW	50	(251, 251)	0.28	0.28	0.75
19	20	True	j	j	0.2802041000104509	1	-35.0	-34.0	1.0	SE	50	(251, 251)	0.28	0.28	0.75
19	20	True	j	f	0.0370618999877478	0	-35.0	-34.0	1.0	NW	50	(251, 251)	0.28	0.28	0.75
19	20	True	f	f	0.4364791999978479	1	-35.0	-36.0	-1.0	NW	50	(251, 251)	0.28	0.28	0.75
19	20	True	f	f	0.0337119999894639	1	-35.0	-40.0	-5.0	SE	50	(251, 251)	0.28	0.28	0.75
19	20	True	j	j	0.0881416000047465	1	-35.0	-30.0	5.0	SE	50	(251, 251)	0.28	0.28	0.75
19	20	True	j	j	0.1393639000016264	1	-35.0	-30.0	5.0	NW	50	(251, 251)	0.28	0.28	0.75
19	20	True	f	f	0.3927359000081196	1	-35.0	-40.0	-5.0	NW	50	(251, 251)	0.28	0.28	0.75
19	20	True	j	j	2.0159215000021504	1	-35.0	-34.0	1.0	SE	50	(251, 251)	0.28	0.28	0.75
19	20	True	f	f	0.0693855999998049	1	-35.0	-40.0	-5.0	SE	50	(251, 251)	0.28	0.28	0.75
19	20	True	j	f	0.3322658000106457	0	-35.0	-34.0	1.0	NW	50	(251, 251)	0.28	0.28	0.75
19	20	True	f	f	0.2782613000017591	1	-35.0	-40.0	-5.0	SE	50	(251, 251)	0.28	0.28	0.75
19	20	True	f	f	0.3300289999897359	1	-35.0	-40.0	-5.0	SE	50	(251, 251)	0.28	0.28	0.75
19	20	True	j	f	0.4595808000012766	0	-35.0	-30.0	5.0	NW	50	(251, 251)	0.28	0.28	0.75
19	20	True	f	f	0.0166160999942803	1	-35.0	-36.0	-1.0	SE	50	(251, 251)	0.28	0.28	0.75
19	20	True	f	f	0.4850149999983841	1	-35.0	-36.0	-1.0	NW	50	(251, 251)	0.28	0.28	0.75
19	20	True	j	j	0.1285369999968679	1	-35.0	-34.0	1.0	NW	50	(251, 251)	0.28	0.28	0.75
19	20	True	j	j	0.5257604999933392	1	-35.0	-30.0	5.0	NW	50	(251, 251)	0.28	0.28	0.75
19	20	True	j	f	0.2981407999905059	0	-35.0	-34.0	1.0	SE	50	(251, 251)	0.28	0.28	0.75
19	20	True	j	f	10.000333899995894	0	-35.0	-34.0	1.0	NW	50	(251, 251)	0.28	0.28	0.75
19	20	True	f	j	10.000315500001308	0	-35.0	-40.0	-5.0	SE	50	(251, 251)	0.28	0.28	0.75
19	20	True	j	f	10.000236299994867	0	-35.0	-30.0	5.0	NW	50	(251, 251)	0.28	0.28	0.75
19	20	True	f	j	10.000322699997923	0	-35.0	-40.0	-5.0	NW	50	(251, 251)	0.28	0.28	0.75
19	20	True	f	j	10.000317500001984	0	-35.0	-40.0	-5.0	SE	50	(251, 251)	0.28	0.28	0.75
19	20	True	f	f	0.8861266000021715	1	-35.0	-40.0	-5.0	SE	50	(251, 251)	0.28	0.28	0.75
19	20	True	j	f	0.4786705000005895	0	-35.0	-34.0	1.0	NW	50	(251, 251)	0.28	0.28	0.75
19	20	True	j	j	0.037690900004236	1	-35.0	-30.0	5.0	NW	50	(251, 251)	0.28	0.28	0.75
19	20	True	j	j	0.3292040000087581	1	-35.0	-30.0	5.0	NW	50	(251, 251)	0.28	0.28	0.75
19	20	True	f	j	0.1852509000018471	0	-35.0	-36.0	-1.0	SE	50	(251, 251)	0.28	0.28	0.75
19	20	True	j	f	1.249149199997191	0	-35.0	-34.0	1.0	SE	50	(251, 251)	0.28	0.28	0.75
19	20	True	j	j	0.072835800005123	1	-35.0	-30.0	5.0	SE	50	(251, 251)	0.28	0.28	0.75
19	20	True	j	j	0.1402228999941144	1	-35.0	-30.0	5.0	SE	50	(251, 251)	0.28	0.28	0.75
19	20	True	j	f	0.0659109999978682	0	-35.0	-30.0	5.0	NW	50	(251, 251)	0.28	0.28	0.75
19	20	True	f	j	0.2794120999897131	0	-35.0	-36.0	-1.0	SE	50	(251, 251)	0.28	0.28	0.75
19	20	True	f	f	0.1447408999956678	1	-35.0	-40.0	-5.0	SE	50	(251, 251)	0.28	0.28	0.75
19	20	True	f	f	0.1354129000101238	1	-35.0	-40.0	-5.0	SE	50	(251, 251)	0.28	0.28	0.75
19	20	True	j	j	0.3020943000010447	1	-35.0	-30.0	5.0	SE	50	(251, 251)	0.28	0.28	0.75
19	20	True	j	j	0.1544902000023285	1	-35.0	-30.0	5.0	NW	50	(251, 251)	0.28	0.28	0.75
19	20	True	f	f	0.0246592000039527	1	-35.0	-36.0	-1.0	SE	50	(251, 251)	0.28	0.28	0.75
19	20	True	f	f	0.3901448999968124	1	-35.0	-40.0	-5.0	NW	50	(251, 251)	0.28	0.28	0.75
19	20	True	j	j	0.4755208999995375	1	-35.0	-34.0	1.0	SE	50	(251, 251)	0.28	0.28	0.75
19	20	True	j	j	0.3411536999919917	1	-35.0	-30.0	5.0	SE	50	(251, 251)	0.28	0.28	0.75
19	20	True	f	j	0.0754635000048438	0	-35.0	-36.0	-1.0	NW	50	(251, 251)	0.28	0.28	0.75
19	20	True	j	j	0.0223827000008896	1	-35.0	-30.0	5.0	SE	50	(251, 251)	0.28	0.28	0.75
19	20	True	f	j	0.0360376000026008	0	-35.0	-36.0	-1.0	NW	50	(251, 251)	0.28	0.28	0.75
19	20	True	j	j	0.1750968999986071	1	-35.0	-30.0	5.0	SE	50	(251, 251)	0.28	0.28	0.75
19	20	True	f	f	0.3014400000101886	1	-35.0	-40.0	-5.0	NW	50	(251, 251)	0.28	0.28	0.75
19	20	True	f	f	0.0091995999973732	1	-35.0	-40.0	-5.0	NW	50	(251, 251)	0.28	0.28	0.75
19	20	True	j	f	0.0239399999991292	0	-35.0	-34.0	1.0	SE	50	(251, 251)	0.28	0.28	0.75
19	20	True	f	f	0.3757029000116745	1	-35.0	-40.0	-5.0	NW	50	(251, 251)	0.28	0.28	0.75
19	20	True	f	f	0.0125363999977707	1	-35.0	-36.0	-1.0	NW	50	(251, 251)	0.28	0.28	0.75
19	20	True	j	j	0.0318163999909302	1	-35.0	-30.0	5.0	SE	50	(251, 251)	0.28	0.28	0.75
19	20	True	f	j	0.3602807999996003	0	-35.0	-36.0	-1.0	SE	50	(251, 251)	0.28	0.28	0.75
19	20	True	j	f	0.146867099989322	0	-35.0	-30.0	5.0	NW	50	(251, 251)	0.28	0.28	0.75
19	20	True	j	f	0.0228396000020438	0	-35.0	-34.0	1.0	NW	50	(251, 251)	0.28	0.28	0.75
19	20	True	f	f	0.2816333999944618	1	-35.0	-36.0	-1.0	NW	50	(251, 251)	0.28	0.28	0.75
19	20	True	j	j	0.2501661999995122	1	-35.0	-30.0	5.0	SE	50	(251, 251)	0.28	0.28	0.75
19	20	True	f	f	0.3264153000054648	1	-35.0	-36.0	-1.0	NW	50	(251, 251)	0.28	0.28	0.75
19	20	True	j	j	0.2813769000058528	1	-35.0	-34.0	1.0	SE	50	(251, 251)	0.28	0.28	0.75
19	20	True	j	f	0.3551738999958616	0	-35.0	-30.0	5.0	NW	50	(251, 251)	0.28	0.28	0.75
19	20	True	f	f	0.0864686999993864	1	-35.0	-40.0	-5.0	SE	50	(251, 251)	0.28	0.28	0.75
19	20	True	j	j	0.0347669999900972	1	-35.0	-30.0	5.0	NW	50	(251, 251)	0.28	0.28	0.75
19	20	True	j	f	0.0523092000075848	0	-35.0	-34.0	1.0	SE	50	(251, 251)	0.28	0.28	0.75
19	20	True	f	f	0.028216999999131	1	-35.0	-40.0	-5.0	SE	50	(251, 251)	0.28	0.28	0.75
19	20	True	f	f	0.0078723000042373	1	-35.0	-36.0	-1.0	NW	50	(251, 251)	0.28	0.28	0.75
19	20	True	f	f	0.2713366999960271	1	-35.0	-36.0	-1.0	SE	50	(251, 251)	0.28	0.28	0.75
19	20	True	f	f	0.1118448999914107	1	-35.0	-40.0	-5.0	SE	50	(251, 251)	0.28	0.28	0.75
19	20	True	f	f	0.175101300003007	1	-35.0	-40.0	-5.0	NW	50	(251, 251)	0.28	0.28	0.75
19	20	True	j	j	1.9436171999986984	1	-35.0	-30.0	5.0	NW	50	(251, 251)	0.28	0.28	0.75
19	20	True	j	j	0.3231817999912891	1	-35.0	-34.0	1.0	SE	50	(251, 251)	0.28	0.28	0.75
19	20	True	f	f	0.0132121000060578	1	-35.0	-40.0	-5.0	SE	50	(251, 251)	0.28	0.28	0.75
19	20	True	j	f	0.0838279000017792	0	-35.0	-30.0	5.0	NW	50	(251, 251)	0.28	0.28	0.75
19	20	True	j	j	0.0766451999952551	1	-35.0	-30.0	5.0	NW	50	(251, 251)	0.28	0.28	0.75
19	20	True	f	f	0.3394774999906076	1	-35.0	-40.0	-5.0	SE	50	(251, 251)	0.28	0.28	0.75
19	20	True	j	f	0.0686007999902358	0	-35.0	-34.0	1.0	SE	50	(251, 251)	0.28	0.28	0.75
19	20	True	j	f	0.2180710999964503	0	-35.0	-34.0	1.0	NW	50	(251, 251)	0.28	0.28	0.75
19	20	True	j	j	0.2526133999926969	1	-35.0	-34.0	1.0	SE	50	(251, 251)	0.28	0.28	0.75
19	20	True	f	f	0.2929644999967422	1	-35.0	-36.0	-1.0	NW	50	(251, 251)	0.28	0.28	0.75
19	20	True	f	f	0.1582232000073418	1	-35.0	-40.0	-5.0	NW	50	(251, 251)	0.28	0.28	0.75
19	20	True	f	f	0.4784997999959159	1	-35.0	-36.0	-1.0	SE	50	(251, 251)	0.28	0.28	0.75
19	20	True	f	f	0.3935300000011921	1	-35.0	-40.0	-5.0	NW	50	(251, 251)	0.28	0.28	0.75
19	20	True	j	j	0.3817656000028364	1	-35.0	-30.0	5.0	NW	50	(251, 251)	0.28	0.28	0.75
19	20	True	j	j	0.1181150000047637	1	-35.0	-34.0	1.0	NW	50	(251, 251)	0.28	0.28	0.75
19	20	True	j	j	0.0758882000081939	1	-35.0	-30.0	5.0	NW	50	(251, 251)	0.28	0.28	0.75
19	20	True	j	j	0.2534520999906817	1	-35.0	-30.0	5.0	SE	50	(251, 251)	0.28	0.28	0.75
19	20	True	f	j	0.7267838999978267	0	-35.0	-36.0	-1.0	NW	50	(251, 251)	0.28	0.28	0.75
19	20	True	j	j	0.398564000002807	1	-35.0	-30.0	5.0	NW	50	(251, 251)	0.28	0.28	0.75
19	20	True	f	f	0.2834871000086423	1	-35.0	-40.0	-5.0	SE	50	(251, 251)	0.28	0.28	0.75
19	20	True	j	j	0.1170469000062439	1	-35.0	-30.0	5.0	NW	50	(251, 251)	0.28	0.28	0.75
19	20	True	f	f	0.317410599993309	1	-35.0	-40.0	-5.0	NW	50	(251, 251)	0.28	0.28	0.75
19	20	True	j	j	0.3397190000105183	1	-35.0	-30.0	5.0	SE	50	(251, 251)	0.28	0.28	0.75
19	20	True	f	f	0.039132799996878	1	-35.0	-36.0	-1.0	NW	50	(251, 251)	0.28	0.28	0.75
19	20	True	f	f	0.4128921999945305	1	-35.0	-36.0	-1.0	SE	50	(251, 251)	0.28	0.28	0.75
19	20	True	f	f	0.0563748999993549	1	-35.0	-36.0	-1.0	NW	50	(251, 251)	0.28	0.28	0.75
19	20	True	j	j	0.2840095999999903	1	-35.0	-30.0	5.0	SE	50	(251, 251)	0.28	0.28	0.75
19	20	True	f	f	0.0798988999886205	1	-35.0	-36.0	-1.0	NW	50	(251, 251)	0.28	0.28	0.75
19	20	True	j	j	0.2574660999962361	1	-35.0	-34.0	1.0	SE	50	(251, 251)	0.28	0.28	0.75
19	20	True	f	f	0.2383921000000555	1	-35.0	-36.0	-1.0	SE	50	(251, 251)	0.28	0.28	0.75
19	20	True	f	f	0.2718944999942323	1	-35.0	-36.0	-1.0	SE	50	(251, 251)	0.28	0.28	0.75
19	20	True	f	f	0.1614282999944407	1	-35.0	-40.0	-5.0	SE	50	(251, 251)	0.28	0.28	0.75
19	20	True	j	j	1.0381965999986278	1	-35.0	-34.0	1.0	NW	50	(251, 251)	0.28	0.28	0.75
19	20	True	f	f	0.129679000005126	1	-35.0	-36.0	-1.0	NW	50	(251, 251)	0.28	0.28	0.75
19	20	True	f	f	0.2911633000039728	1	-35.0	-40.0	-5.0	SE	50	(251, 251)	0.28	0.28	0.75
19	20	True	j	f	0.2827388000005157	0	-35.0	-30.0	5.0	NW	50	(251, 251)	0.28	0.28	0.75
19	20	True	f	f	0.4655524999980116	1	-35.0	-40.0	-5.0	SE	50	(251, 251)	0.28	0.28	0.75
19	20	True	f	f	0.2379031000018585	1	-35.0	-40.0	-5.0	SE	50	(251, 251)	0.28	0.28	0.75
19	20	True	j	j	0.158485699997982	1	-35.0	-34.0	1.0	SE	50	(251, 251)	0.28	0.28	0.75
19	20	True	f	f	0.1114250999962678	1	-35.0	-40.0	-5.0	SE	50	(251, 251)	0.28	0.28	0.75
19	20	True	j	j	0.0155274999997345	1	-35.0	-30.0	5.0	SE	50	(251, 251)	0.28	0.28	0.75
19	20	True	j	j	0.3274786999973003	1	-35.0	-34.0	1.0	SE	50	(251, 251)	0.28	0.28	0.75
19	20	True	f	f	0.0616080000036163	1	-35.0	-36.0	-1.0	NW	50	(251, 251)	0.28	0.28	0.75
19	20	True	j	f	0.27821390000463	0	-35.0	-34.0	1.0	SE	50	(251, 251)	0.28	0.28	0.75
19	20	True	f	f	0.4168483000103151	1	-35.0	-40.0	-5.0	SE	50	(251, 251)	0.28	0.28	0.75
19	20	True	f	f	0.220174300004146	1	-35.0	-36.0	-1.0	NW	50	(251, 251)	0.28	0.28	0.75
19	20	True	f	f	0.3672802000073716	1	-35.0	-40.0	-5.0	NW	50	(251, 251)	0.28	0.28	0.75
19	20	True	f	j	0.2125129000050947	0	-35.0	-36.0	-1.0	SE	50	(251, 251)	0.28	0.28	0.75
19	20	True	f	f	0.130557199998293	1	-35.0	-40.0	-5.0	SE	50	(251, 251)	0.28	0.28	0.75
19	20	True	f	f	0.0868834000139031	1	-35.0	-36.0	-1.0	NW	50	(251, 251)	0.28	0.28	0.75
19	20	True	f	f	0.0055071999959181	1	-35.0	-36.0	-1.0	SE	50	(251, 251)	0.28	0.28	0.75
19	20	True	j	f	0.1386590999900363	0	-35.0	-34.0	1.0	NW	50	(251, 251)	0.28	0.28	0.75
19	20	True	f	j	0.3747157000034349	0	-35.0	-40.0	-5.0	NW	50	(251, 251)	0.28	0.28	0.75
19	20	True	j	j	0.4082768999942345	1	-35.0	-30.0	5.0	SE	50	(251, 251)	0.28	0.28	0.75
19	20	True	f	f	0.5370436999946833	1	-35.0	-40.0	-5.0	NW	50	(251, 251)	0.28	0.28	0.75
19	20	True	f	f	0.5062090999999782	1	-35.0	-40.0	-5.0	NW	50	(251, 251)	0.28	0.28	0.75
19	20	True	f	f	0.1305618000042159	1	-35.0	-40.0	-5.0	NW	50	(251, 251)	0.28	0.28	0.75
19	20	True	j	f	0.521766400008346	0	-35.0	-30.0	5.0	SE	50	(251, 251)	0.28	0.28	0.75
19	20	True	j	j	0.2223207000060938	1	-35.0	-30.0	5.0	NW	50	(251, 251)	0.28	0.28	0.75
19	20	True	j	f	0.1107370999961858	0	-35.0	-34.0	1.0	SE	50	(251, 251)	0.28	0.28	0.75
19	20	True	f	f	0.7662227999971947	1	-35.0	-36.0	-1.0	SE	50	(251, 251)	0.28	0.28	0.75
19	20	True	f	f	2.883747700005188	1	-35.0	-36.0	-1.0	NW	50	(251, 251)	0.28	0.28	0.75
19	20	True	j	j	0.9001441000000341	1	-35.0	-34.0	1.0	SE	50	(251, 251)	0.28	0.28	0.75
19	20	True	f	f	2.227691699998104	1	-35.0	-40.0	-5.0	SE	50	(251, 251)	0.28	0.28	0.75
19	20	True	j	j	0.3268570999935036	1	-35.0	-34.0	1.0	NW	50	(251, 251)	0.28	0.28	0.75
19	20	True	f	f	0.3411305000045104	1	-35.0	-40.0	-5.0	SE	50	(251, 251)	0.28	0.28	0.75
19	20	True	f	f	0.3567136000056052	1	-35.0	-40.0	-5.0	NW	50	(251, 251)	0.28	0.28	0.75
19	20	True	f	f	0.0732314000051701	1	-35.0	-36.0	-1.0	SE	50	(251, 251)	0.28	0.28	0.75
19	20	True	j	f	0.2952751999982865	0	-35.0	-34.0	1.0	NW	50	(251, 251)	0.28	0.28	0.75
19	20	True	f	f	0.0456485000031534	1	-35.0	-40.0	-5.0	NW	50	(251, 251)	0.28	0.28	0.75
19	20	True	j	j	0.0328867000062018	1	-35.0	-30.0	5.0	NW	50	(251, 251)	0.28	0.28	0.75
19	20	True	f	f	0.2106653000082587	1	-35.0	-40.0	-5.0	SE	50	(251, 251)	0.28	0.28	0.75
19	20	True	f	f	0.197389100008877	1	-35.0	-40.0	-5.0	SE	50	(251, 251)	0.28	0.28	0.75
19	20	True	f	j	0.2526317000010749	0	-35.0	-36.0	-1.0	NW	50	(251, 251)	0.28	0.28	0.75
19	20	True	j	f	0.4970229000027757	0	-35.0	-30.0	5.0	NW	50	(251, 251)	0.28	0.28	0.75
19	20	True	f	f	0.2247115999925881	1	-35.0	-40.0	-5.0	NW	50	(251, 251)	0.28	0.28	0.75
19	20	True	f	j	1.6414724999922328	0	-35.0	-36.0	-1.0	SE	50	(251, 251)	0.28	0.28	0.75
19	20	True	j	f	0.0171337999927345	0	-35.0	-34.0	1.0	NW	50	(251, 251)	0.28	0.28	0.75
19	20	True	j	j	0.3349259999959031	1	-35.0	-30.0	5.0	NW	50	(251, 251)	0.28	0.28	0.75
19	20	True	j	f	0.1247760000114794	0	-35.0	-34.0	1.0	SE	50	(251, 251)	0.28	0.28	0.75
19	20	True	j	j	0.279502199991839	1	-35.0	-34.0	1.0	SE	50	(251, 251)	0.28	0.28	0.75
19	20	True	f	f	0.0339569000061601	1	-35.0	-36.0	-1.0	NW	50	(251, 251)	0.28	0.28	0.75
19	20	True	j	j	0.3835625000065192	1	-35.0	-30.0	5.0	SE	50	(251, 251)	0.28	0.28	0.75
19	20	True	j	f	1.1476060999993931	0	-35.0	-34.0	1.0	NW	50	(251, 251)	0.28	0.28	0.75
19	20	True	j	j	0.039529500005301	1	-35.0	-30.0	5.0	NW	50	(251, 251)	0.28	0.28	0.75
19	20	True	f	j	0.2932823000010103	0	-35.0	-36.0	-1.0	NW	50	(251, 251)	0.28	0.28	0.75
19	20	True	f	f	0.092689800003427	1	-35.0	-36.0	-1.0	NW	50	(251, 251)	0.28	0.28	0.75
19	20	True	j	j	0.3132240999984788	1	-35.0	-34.0	1.0	NW	50	(251, 251)	0.28	0.28	0.75
19	20	True	f	j	0.3068123000120977	0	-35.0	-36.0	-1.0	SE	50	(251, 251)	0.28	0.28	0.75
19	20	True	j	f	0.1781097999919438	0	-35.0	-34.0	1.0	NW	50	(251, 251)	0.28	0.28	0.75
19	20	True	f	f	0.0572126000042771	1	-35.0	-40.0	-5.0	NW	50	(251, 251)	0.28	0.28	0.75
19	20	True	j	j	0.0477381000091554	1	-35.0	-30.0	5.0	NW	50	(251, 251)	0.28	0.28	0.75
19	20	True	j	j	0.2472998000012012	1	-35.0	-30.0	5.0	SE	50	(251, 251)	0.28	0.28	0.75
19	20	True	f	f	0.2915616999962367	1	-35.0	-40.0	-5.0	SE	50	(251, 251)	0.28	0.28	0.75
19	20	True	f	f	0.4183395000000018	1	-35.0	-40.0	-5.0	SE	50	(251, 251)	0.28	0.28	0.75
19	20	True	j	j	0.4235809000092558	1	-35.0	-30.0	5.0	SE	50	(251, 251)	0.28	0.28	0.75
19	20	True	f	f	0.2774033999885432	1	-35.0	-40.0	-5.0	NW	50	(251, 251)	0.28	0.28	0.75
19	20	True	f	j	0.0431184000044595	0	-35.0	-36.0	-1.0	SE	50	(251, 251)	0.28	0.28	0.75
19	20	True	f	f	0.2846489000075962	1	-35.0	-40.0	-5.0	NW	50	(251, 251)	0.28	0.28	0.75
19	20	True	f	f	0.1479050999914761	1	-35.0	-40.0	-5.0	NW	50	(251, 251)	0.28	0.28	0.75
19	20	True	f	f	0.0187095000001136	1	-35.0	-36.0	-1.0	SE	50	(251, 251)	0.28	0.28	0.75
19	20	True	f	f	0.1511377999995602	1	-35.0	-40.0	-5.0	SE	50	(251, 251)	0.28	0.28	0.75
19	20	True	f	f	0.3376772000046912	1	-35.0	-40.0	-5.0	SE	50	(251, 251)	0.28	0.28	0.75
19	20	True	f	f	0.1348872999951709	1	-35.0	-40.0	-5.0	NW	50	(251, 251)	0.28	0.28	0.75
19	20	True	j	j	0.0449706000072183	1	-35.0	-34.0	1.0	NW	50	(251, 251)	0.28	0.28	0.75
19	20	True	j	j	0.2104274000012083	1	-35.0	-30.0	5.0	NW	50	(251, 251)	0.28	0.28	0.75
19	20	True	f	j	0.8254114000010304	0	-35.0	-36.0	-1.0	SE	50	(251, 251)	0.28	0.28	0.75
19	20	True	j	j	0.3063719000056153	1	-35.0	-34.0	1.0	NW	50	(251, 251)	0.28	0.28	0.75
19	20	True	j	j	0.1198891999956686	1	-35.0	-34.0	1.0	SE	50	(251, 251)	0.28	0.28	0.75
19	20	True	f	f	0.1344795000040903	1	-35.0	-40.0	-5.0	SE	50	(251, 251)	0.28	0.28	0.75
19	20	True	f	f	0.0423583999945549	1	-35.0	-40.0	-5.0	SE	50	(251, 251)	0.28	0.28	0.75
19	20	True	f	f	0.313145699998131	1	-35.0	-40.0	-5.0	NW	50	(251, 251)	0.28	0.28	0.75
19	20	True	j	j	0.1480593000014778	1	-35.0	-34.0	1.0	NW	50	(251, 251)	0.28	0.28	0.75
19	20	True	j	j	0.150415600000997	1	-35.0	-34.0	1.0	SE	50	(251, 251)	0.28	0.28	0.75
19	20	True	j	f	0.0285514000133844	0	-35.0	-34.0	1.0	NW	50	(251, 251)	0.28	0.28	0.75
19	20	True	j	j	0.1895194999960949	1	-35.0	-34.0	1.0	NW	50	(251, 251)	0.28	0.28	0.75
19	20	True	f	f	0.2902237999951467	1	-35.0	-36.0	-1.0	NW	50	(251, 251)	0.28	0.28	0.75
19	20	True	j	j	0.4810951000108616	1	-35.0	-30.0	5.0	SE	50	(251, 251)	0.28	0.28	0.75
19	20	True	f	f	0.2966620000079274	1	-35.0	-36.0	-1.0	NW	50	(251, 251)	0.28	0.28	0.75
19	20	True	f	f	0.4429384000104619	1	-35.0	-36.0	-1.0	SE	50	(251, 251)	0.28	0.28	0.75
19	20	True	f	f	0.0759468000032939	1	-35.0	-36.0	-1.0	NW	50	(251, 251)	0.28	0.28	0.75
19	20	True	f	f	0.4062728999997489	1	-35.0	-36.0	-1.0	NW	50	(251, 251)	0.28	0.28	0.75
19	20	True	f	f	0.3144796000124188	1	-35.0	-40.0	-5.0	SE	50	(251, 251)	0.28	0.28	0.75
19	20	True	f	f	0.2425293999986024	1	-35.0	-36.0	-1.0	NW	50	(251, 251)	0.28	0.28	0.75
19	20	True	f	f	0.2679736999998567	1	-35.0	-40.0	-5.0	SE	50	(251, 251)	0.28	0.28	0.75
19	20	True	j	j	0.3169978000078117	1	-35.0	-30.0	5.0	NW	50	(251, 251)	0.28	0.28	0.75
19	20	True	j	j	0.2974121000006562	1	-35.0	-30.0	5.0	NW	50	(251, 251)	0.28	0.28	0.75
19	20	True	j	j	0.3767909000016516	1	-35.0	-30.0	5.0	SE	50	(251, 251)	0.28	0.28	0.75
19	20	True	f	f	0.3940868000063346	1	-35.0	-36.0	-1.0	NW	50	(251, 251)	0.28	0.28	0.75
19	20	True	f	f	0.057858699990902	1	-35.0	-36.0	-1.0	NW	50	(251, 251)	0.28	0.28	0.75
19	20	True	f	j	0.0142785000061849	0	-35.0	-36.0	-1.0	SE	50	(251, 251)	0.28	0.28	0.75
19	20	True	f	f	0.2161496999906376	1	-35.0	-40.0	-5.0	SE	50	(251, 251)	0.28	0.28	0.75
19	20	True	f	f	0.2963863000040874	1	-35.0	-40.0	-5.0	NW	50	(251, 251)	0.28	0.28	0.75
19	20	True	f	j	0.227370200009318	0	-35.0	-36.0	-1.0	SE	50	(251, 251)	0.28	0.28	0.75
19	20	True	f	f	0.3959757999982685	1	-35.0	-36.0	-1.0	NW	50	(251, 251)	0.28	0.28	0.75
19	20	True	f	j	0.1234224000072572	0	-35.0	-36.0	-1.0	SE	50	(251, 251)	0.28	0.28	0.75
19	20	True	f	f	0.1165685000014491	1	-35.0	-40.0	-5.0	NW	50	(251, 251)	0.28	0.28	0.75
19	20	True	j	j	0.0075154000078327	1	-35.0	-34.0	1.0	SE	50	(251, 251)	0.28	0.28	0.75
19	20	True	j	f	0.6939638000039849	0	-35.0	-30.0	5.0	SE	50	(251, 251)	0.28	0.28	0.75
19	20	True	j	f	0.4445815999933984	0	-35.0	-34.0	1.0	NW	50	(251, 251)	0.28	0.28	0.75
19	20	True	f	f	0.2994322000013198	1	-35.0	-36.0	-1.0	SE	50	(251, 251)	0.28	0.28	0.75
19	20	True	f	f	0.1420323000056669	1	-35.0	-36.0	-1.0	NW	50	(251, 251)	0.28	0.28	0.75
19	20	True	j	f	0.3776321000041207	0	-35.0	-34.0	1.0	NW	50	(251, 251)	0.28	0.28	0.75
19	20	True	j	f	0.2012947999901371	0	-35.0	-34.0	1.0	NW	50	(251, 251)	0.28	0.28	0.75
19	20	True	j	j	0.3192280000075698	1	-35.0	-30.0	5.0	NW	50	(251, 251)	0.28	0.28	0.75
19	20	True	j	f	0.0952013000060105	0	-35.0	-34.0	1.0	NW	50	(251, 251)	0.28	0.28	0.75
19	20	True	f	j	0.3738442000030773	0	-35.0	-36.0	-1.0	NW	50	(251, 251)	0.28	0.28	0.75
19	20	True	f	j	0.3414326000056462	0	-35.0	-36.0	-1.0	NW	50	(251, 251)	0.28	0.28	0.75
19	20	True	j	f	0.2670135999942431	0	-35.0	-34.0	1.0	NW	50	(251, 251)	0.28	0.28	0.75
19	20	True	f	f	0.2638660999946296	1	-35.0	-36.0	-1.0	NW	50	(251, 251)	0.28	0.28	0.75
19	20	True	f	f	0.2305479000060586	1	-35.0	-40.0	-5.0	NW	50	(251, 251)	0.28	0.28	0.75
19	20	True	f	j	0.085564399996656	0	-35.0	-36.0	-1.0	SE	50	(251, 251)	0.28	0.28	0.75
19	20	True	j	j	0.699265799994464	1	-35.0	-30.0	5.0	NW	50	(251, 251)	0.28	0.28	0.75
19	20	True	f	f	0.2491397999983746	1	-35.0	-40.0	-5.0	SE	50	(251, 251)	0.28	0.28	0.75
19	20	True	f	f	0.1227862999949138	1	-35.0	-40.0	-5.0	NW	50	(251, 251)	0.28	0.28	0.75
19	20	True	f	f	0.134125500000664	1	-35.0	-36.0	-1.0	SE	50	(251, 251)	0.28	0.28	0.75
