# Supplementary material for: The curriculum effect in visual learning: The role of readout dimensionality
Source: PLoS Comput Biol. 2026 Jul 24;22(7):e1014553. doi: 10.1371/journal.pcbi.1014553 (PMC13432104; doi:10.1371/journal.pcbi.1014553)
Supplement: S1 Data — (ZIP) [file pcbi.1014553.s009.zip › Data_Final_for_Repository/Shuffled_subjects/Additional_15/Subject019/20250710_Subject019_SHUFFLED_Day_2.csv]

Participant ID	Age	Train	Correct Response	Response	Response time (s)	Correct	Reference Angle (deg)	Orientation (deg)	Angle Separation (deg)	Corner	Viewing Distance (cm)	Stimulus Size (px)	Fixation Time	Probe Time	Cue Time
19	20	True	j	j	0.464408400002867	1	-35.0	-30.0	5.0	SE	50	(251, 251)	0.28	0.28	0.75
19	20	True	j	f	0.8741742999991402	0	-35.0	-30.0	5.0	NW	50	(251, 251)	0.28	0.28	0.75
19	20	True	f	f	0.2631307000119705	1	-35.0	-40.0	-5.0	NW	50	(251, 251)	0.28	0.28	0.75
19	20	True	j	j	1.8044607999909203	1	-35.0	-34.0	1.0	NW	50	(251, 251)	0.28	0.28	0.75
19	20	True	f	f	0.2504484999808483	1	-35.0	-36.0	-1.0	SE	50	(251, 251)	0.28	0.28	0.75
19	20	True	f	j	0.0178173000167589	0	-35.0	-36.0	-1.0	SE	50	(251, 251)	0.28	0.28	0.75
19	20	True	j	j	0.3546241000003647	1	-35.0	-34.0	1.0	NW	50	(251, 251)	0.28	0.28	0.75
19	20	True	f	f	0.0594512000097893	1	-35.0	-40.0	-5.0	NW	50	(251, 251)	0.28	0.28	0.75
19	20	True	f	j	0.3303106000239495	0	-35.0	-36.0	-1.0	SE	50	(251, 251)	0.28	0.28	0.75
19	20	True	j	j	0.1997047000040765	1	-35.0	-30.0	5.0	NW	50	(251, 251)	0.28	0.28	0.75
19	20	True	f	f	0.3292709999950602	1	-35.0	-36.0	-1.0	NW	50	(251, 251)	0.28	0.28	0.75
19	20	True	f	j	0.9112599000218324	0	-35.0	-36.0	-1.0	NW	50	(251, 251)	0.28	0.28	0.75
19	20	True	j	f	0.6320567000075243	0	-35.0	-30.0	5.0	NW	50	(251, 251)	0.28	0.28	0.75
19	20	True	f	f	0.3491299000161234	1	-35.0	-40.0	-5.0	SE	50	(251, 251)	0.28	0.28	0.75
19	20	True	f	j	0.3655952999833971	0	-35.0	-36.0	-1.0	SE	50	(251, 251)	0.28	0.28	0.75
19	20	True	f	f	0.3827596000046469	1	-35.0	-36.0	-1.0	NW	50	(251, 251)	0.28	0.28	0.75
19	20	True	f	f	0.4922334000002593	1	-35.0	-40.0	-5.0	SE	50	(251, 251)	0.28	0.28	0.75
19	20	True	j	j	0.5987981000216678	1	-35.0	-30.0	5.0	NW	50	(251, 251)	0.28	0.28	0.75
19	20	True	j	f	0.4724257999914698	0	-35.0	-30.0	5.0	SE	50	(251, 251)	0.28	0.28	0.75
19	20	True	f	f	0.3287539999873843	1	-35.0	-36.0	-1.0	NW	50	(251, 251)	0.28	0.28	0.75
19	20	True	j	j	0.2760194000147749	1	-35.0	-34.0	1.0	NW	50	(251, 251)	0.28	0.28	0.75
19	20	True	f	j	0.2696783999854233	0	-35.0	-36.0	-1.0	SE	50	(251, 251)	0.28	0.28	0.75
19	20	True	j	j	0.2323641999973915	1	-35.0	-30.0	5.0	SE	50	(251, 251)	0.28	0.28	0.75
19	20	True	j	j	0.2583946000086143	1	-35.0	-34.0	1.0	SE	50	(251, 251)	0.28	0.28	0.75
19	20	True	j	j	0.3152755000046454	1	-35.0	-34.0	1.0	NW	50	(251, 251)	0.28	0.28	0.75
19	20	True	j	f	0.4011171000020113	0	-35.0	-34.0	1.0	NW	50	(251, 251)	0.28	0.28	0.75
19	20	True	f	f	0.3229290999879595	1	-35.0	-40.0	-5.0	NW	50	(251, 251)	0.28	0.28	0.75
19	20	True	f	f	0.2414922000025399	1	-35.0	-36.0	-1.0	SE	50	(251, 251)	0.28	0.28	0.75
19	20	True	f	f	0.0788010999967809	1	-35.0	-40.0	-5.0	NW	50	(251, 251)	0.28	0.28	0.75
19	20	True	j	f	0.2425094000063836	0	-35.0	-34.0	1.0	NW	50	(251, 251)	0.28	0.28	0.75
19	20	True	j	j	0.0742695000080857	1	-35.0	-34.0	1.0	SE	50	(251, 251)	0.28	0.28	0.75
19	20	True	j	j	0.3724282000039238	1	-35.0	-30.0	5.0	NW	50	(251, 251)	0.28	0.28	0.75
19	20	True	j	j	0.382055299996864	1	-35.0	-30.0	5.0	NW	50	(251, 251)	0.28	0.28	0.75
19	20	True	f	f	0.377184600016335	1	-35.0	-40.0	-5.0	SE	50	(251, 251)	0.28	0.28	0.75
19	20	True	j	j	0.0081038000062108	1	-35.0	-34.0	1.0	NW	50	(251, 251)	0.28	0.28	0.75
19	20	True	f	j	0.1786113000125624	0	-35.0	-36.0	-1.0	NW	50	(251, 251)	0.28	0.28	0.75
19	20	True	f	j	0.1950546000152826	0	-35.0	-40.0	-5.0	NW	50	(251, 251)	0.28	0.28	0.75
19	20	True	f	f	0.1954170000099111	1	-35.0	-36.0	-1.0	SE	50	(251, 251)	0.28	0.28	0.75
19	20	True	f	j	0.1157891000038944	0	-35.0	-36.0	-1.0	SE	50	(251, 251)	0.28	0.28	0.75
19	20	True	j	j	0.2725381999916862	1	-35.0	-30.0	5.0	NW	50	(251, 251)	0.28	0.28	0.75
19	20	True	j	f	0.1496632000198587	0	-35.0	-34.0	1.0	NW	50	(251, 251)	0.28	0.28	0.75
19	20	True	f	j	0.0529111000068951	0	-35.0	-36.0	-1.0	NW	50	(251, 251)	0.28	0.28	0.75
19	20	True	f	f	0.0124354000145103	1	-35.0	-36.0	-1.0	SE	50	(251, 251)	0.28	0.28	0.75
19	20	True	f	j	4.411910399998305	0	-35.0	-40.0	-5.0	SE	50	(251, 251)	0.28	0.28	0.75
19	20	True	j	j	0.04252990000532	1	-35.0	-30.0	5.0	SE	50	(251, 251)	0.28	0.28	0.75
19	20	True	j	j	0.2795945999969262	1	-35.0	-34.0	1.0	SE	50	(251, 251)	0.28	0.28	0.75
19	20	True	j	j	0.3126593999913893	1	-35.0	-30.0	5.0	NW	50	(251, 251)	0.28	0.28	0.75
19	20	True	f	j	0.1560676999797579	0	-35.0	-36.0	-1.0	SE	50	(251, 251)	0.28	0.28	0.75
19	20	True	j	f	0.1858997000090312	0	-35.0	-30.0	5.0	SE	50	(251, 251)	0.28	0.28	0.75
19	20	True	j	f	0.3054639999754727	0	-35.0	-30.0	5.0	SE	50	(251, 251)	0.28	0.28	0.75
19	20	True	j	f	0.1572509999969042	0	-35.0	-34.0	1.0	SE	50	(251, 251)	0.28	0.28	0.75
19	20	True	f	j	0.4081179999921005	0	-35.0	-40.0	-5.0	SE	50	(251, 251)	0.28	0.28	0.75
19	20	True	f	f	0.3222093999793287	1	-35.0	-36.0	-1.0	NW	50	(251, 251)	0.28	0.28	0.75
19	20	True	j	f	0.3720902999921236	0	-35.0	-34.0	1.0	NW	50	(251, 251)	0.28	0.28	0.75
19	20	True	j	j	0.166812999988906	1	-35.0	-34.0	1.0	SE	50	(251, 251)	0.28	0.28	0.75
19	20	True	f	f	0.342898700007936	1	-35.0	-40.0	-5.0	NW	50	(251, 251)	0.28	0.28	0.75
19	20	True	f	f	0.3116495000140276	1	-35.0	-36.0	-1.0	NW	50	(251, 251)	0.28	0.28	0.75
19	20	True	j	j	0.5241363999957684	1	-35.0	-34.0	1.0	NW	50	(251, 251)	0.28	0.28	0.75
19	20	True	f	f	0.3020525999891106	1	-35.0	-40.0	-5.0	NW	50	(251, 251)	0.28	0.28	0.75
19	20	True	f	j	0.2727599000209011	0	-35.0	-36.0	-1.0	SE	50	(251, 251)	0.28	0.28	0.75
19	20	True	j	f	0.2245090999931562	0	-35.0	-30.0	5.0	NW	50	(251, 251)	0.28	0.28	0.75
19	20	True	j	j	2.0503806000051554	1	-35.0	-30.0	5.0	NW	50	(251, 251)	0.28	0.28	0.75
19	20	True	f	f	0.3834057000058237	1	-35.0	-36.0	-1.0	NW	50	(251, 251)	0.28	0.28	0.75
19	20	True	f	j	0.3191117999958806	0	-35.0	-36.0	-1.0	SE	50	(251, 251)	0.28	0.28	0.75
19	20	True	f	f	0.6114626000053249	1	-35.0	-36.0	-1.0	NW	50	(251, 251)	0.28	0.28	0.75
19	20	True	j	f	2.2502262000052724	0	-35.0	-34.0	1.0	NW	50	(251, 251)	0.28	0.28	0.75
19	20	True	f	f	0.3120023000228684	1	-35.0	-40.0	-5.0	NW	50	(251, 251)	0.28	0.28	0.75
19	20	True	f	f	0.2946182999876328	1	-35.0	-36.0	-1.0	NW	50	(251, 251)	0.28	0.28	0.75
19	20	True	f	j	0.412302799988538	0	-35.0	-36.0	-1.0	SE	50	(251, 251)	0.28	0.28	0.75
19	20	True	j	j	0.3063823999837041	1	-35.0	-34.0	1.0	SE	50	(251, 251)	0.28	0.28	0.75
19	20	True	f	j	0.3036298000079114	0	-35.0	-36.0	-1.0	SE	50	(251, 251)	0.28	0.28	0.75
19	20	True	j	f	0.227779399981955	0	-35.0	-34.0	1.0	SE	50	(251, 251)	0.28	0.28	0.75
19	20	True	f	f	0.3118413999909535	1	-35.0	-36.0	-1.0	NW	50	(251, 251)	0.28	0.28	0.75
19	20	True	f	f	0.0292063999804668	1	-35.0	-36.0	-1.0	NW	50	(251, 251)	0.28	0.28	0.75
19	20	True	j	f	1.1301000000094064	0	-35.0	-30.0	5.0	SE	50	(251, 251)	0.28	0.28	0.75
19	20	True	j	f	0.3814236000180244	0	-35.0	-34.0	1.0	SE	50	(251, 251)	0.28	0.28	0.75
19	20	True	f	f	0.4120785999984946	1	-35.0	-40.0	-5.0	SE	50	(251, 251)	0.28	0.28	0.75
19	20	True	j	j	0.1906244000128936	1	-35.0	-34.0	1.0	SE	50	(251, 251)	0.28	0.28	0.75
19	20	True	f	f	0.4181212999974377	1	-35.0	-36.0	-1.0	NW	50	(251, 251)	0.28	0.28	0.75
19	20	True	f	f	0.4020640000235289	1	-35.0	-40.0	-5.0	NW	50	(251, 251)	0.28	0.28	0.75
19	20	True	f	f	0.0402815999987069	1	-35.0	-36.0	-1.0	SE	50	(251, 251)	0.28	0.28	0.75
19	20	True	j	f	0.1029568999947514	0	-35.0	-30.0	5.0	SE	50	(251, 251)	0.28	0.28	0.75
19	20	True	f	f	0.4560638999973889	1	-35.0	-40.0	-5.0	SE	50	(251, 251)	0.28	0.28	0.75
19	20	True	f	f	0.1359781999781262	1	-35.0	-40.0	-5.0	NW	50	(251, 251)	0.28	0.28	0.75
19	20	True	f	f	0.2333286000066436	1	-35.0	-40.0	-5.0	SE	50	(251, 251)	0.28	0.28	0.75
19	20	True	j	j	0.2949656000128016	1	-35.0	-30.0	5.0	SE	50	(251, 251)	0.28	0.28	0.75
19	20	True	j	j	0.2593659999838564	1	-35.0	-34.0	1.0	SE	50	(251, 251)	0.28	0.28	0.75
19	20	True	j	f	1.387676399986958	0	-35.0	-30.0	5.0	NW	50	(251, 251)	0.28	0.28	0.75
19	20	True	f	f	2.357161399995676	1	-35.0	-36.0	-1.0	NW	50	(251, 251)	0.28	0.28	0.75
19	20	True	j	j	0.0444199999910779	1	-35.0	-30.0	5.0	SE	50	(251, 251)	0.28	0.28	0.75
19	20	True	f	f	0.2476752999937161	1	-35.0	-40.0	-5.0	SE	50	(251, 251)	0.28	0.28	0.75
19	20	True	j	j	1.5725644000049217	1	-35.0	-30.0	5.0	NW	50	(251, 251)	0.28	0.28	0.75
19	20	True	j	f	0.2088783000071998	0	-35.0	-34.0	1.0	SE	50	(251, 251)	0.28	0.28	0.75
19	20	True	f	f	1.956350599997677	1	-35.0	-36.0	-1.0	SE	50	(251, 251)	0.28	0.28	0.75
19	20	True	f	f	0.460974100016756	1	-35.0	-36.0	-1.0	SE	50	(251, 251)	0.28	0.28	0.75
19	20	True	j	j	2.674238299980061	1	-35.0	-30.0	5.0	NW	50	(251, 251)	0.28	0.28	0.75
19	20	True	j	f	0.648175899987109	0	-35.0	-34.0	1.0	NW	50	(251, 251)	0.28	0.28	0.75
19	20	True	f	j	1.6290547999960836	0	-35.0	-36.0	-1.0	SE	50	(251, 251)	0.28	0.28	0.75
19	20	True	f	f	0.3703922999848146	1	-35.0	-40.0	-5.0	NW	50	(251, 251)	0.28	0.28	0.75
19	20	True	j	j	3.036881400010316	1	-35.0	-34.0	1.0	SE	50	(251, 251)	0.28	0.28	0.75
19	20	True	f	j	0.348117200017441	0	-35.0	-36.0	-1.0	NW	50	(251, 251)	0.28	0.28	0.75
19	20	True	j	j	1.3183743999979924	1	-35.0	-34.0	1.0	NW	50	(251, 251)	0.28	0.28	0.75
19	20	True	j	j	0.0676707999955397	1	-35.0	-30.0	5.0	SE	50	(251, 251)	0.28	0.28	0.75
19	20	True	j	j	0.3298039999790489	1	-35.0	-34.0	1.0	SE	50	(251, 251)	0.28	0.28	0.75
19	20	True	f	f	0.0752596000093035	1	-35.0	-36.0	-1.0	NW	50	(251, 251)	0.28	0.28	0.75
19	20	True	f	f	0.1780004999891389	1	-35.0	-40.0	-5.0	NW	50	(251, 251)	0.28	0.28	0.75
19	20	True	f	j	0.0204971999919507	0	-35.0	-36.0	-1.0	NW	50	(251, 251)	0.28	0.28	0.75
19	20	True	f	j	0.4042113999894354	0	-35.0	-40.0	-5.0	SE	50	(251, 251)	0.28	0.28	0.75
19	20	True	f	j	0.8551084999926388	0	-35.0	-36.0	-1.0	SE	50	(251, 251)	0.28	0.28	0.75
19	20	True	f	f	0.1354596000164747	1	-35.0	-36.0	-1.0	NW	50	(251, 251)	0.28	0.28	0.75
19	20	True	f	j	0.9529264000011608	0	-35.0	-40.0	-5.0	NW	50	(251, 251)	0.28	0.28	0.75
19	20	True	f	f	1.2746088999847416	1	-35.0	-40.0	-5.0	SE	50	(251, 251)	0.28	0.28	0.75
19	20	True	j	j	0.628316900023492	1	-35.0	-30.0	5.0	SE	50	(251, 251)	0.28	0.28	0.75
19	20	True	j	j	1.9144849000149409	1	-35.0	-34.0	1.0	NW	50	(251, 251)	0.28	0.28	0.75
19	20	True	f	j	0.3503551000030711	0	-35.0	-36.0	-1.0	SE	50	(251, 251)	0.28	0.28	0.75
19	20	True	j	j	0.1591104000108316	1	-35.0	-30.0	5.0	NW	50	(251, 251)	0.28	0.28	0.75
19	20	True	f	f	0.3007495999918319	1	-35.0	-36.0	-1.0	SE	50	(251, 251)	0.28	0.28	0.75
19	20	True	f	f	0.4468662999861408	1	-35.0	-40.0	-5.0	SE	50	(251, 251)	0.28	0.28	0.75
19	20	True	f	j	0.030496999999741	0	-35.0	-36.0	-1.0	SE	50	(251, 251)	0.28	0.28	0.75
19	20	True	j	j	1.8682380999962327	1	-35.0	-30.0	5.0	SE	50	(251, 251)	0.28	0.28	0.75
19	20	True	f	f	0.3901256000099238	1	-35.0	-40.0	-5.0	SE	50	(251, 251)	0.28	0.28	0.75
19	20	True	f	f	0.2154040999885182	1	-35.0	-40.0	-5.0	SE	50	(251, 251)	0.28	0.28	0.75
19	20	True	f	f	0.811857200023951	1	-35.0	-40.0	-5.0	NW	50	(251, 251)	0.28	0.28	0.75
19	20	True	j	j	0.2302772999973967	1	-35.0	-34.0	1.0	SE	50	(251, 251)	0.28	0.28	0.75
19	20	True	j	j	0.252591399999801	1	-35.0	-34.0	1.0	SE	50	(251, 251)	0.28	0.28	0.75
19	20	True	f	j	0.3495328999997582	0	-35.0	-36.0	-1.0	SE	50	(251, 251)	0.28	0.28	0.75
19	20	True	j	j	0.3181962000089697	1	-35.0	-30.0	5.0	NW	50	(251, 251)	0.28	0.28	0.75
19	20	True	j	f	0.3916921999771148	0	-35.0	-34.0	1.0	NW	50	(251, 251)	0.28	0.28	0.75
19	20	True	f	f	0.3535119000007398	1	-35.0	-40.0	-5.0	NW	50	(251, 251)	0.28	0.28	0.75
19	20	True	f	f	0.2932183999801054	1	-35.0	-36.0	-1.0	NW	50	(251, 251)	0.28	0.28	0.75
19	20	True	j	j	0.2223991999926511	1	-35.0	-30.0	5.0	SE	50	(251, 251)	0.28	0.28	0.75
19	20	True	f	f	0.1911343999963719	1	-35.0	-36.0	-1.0	SE	50	(251, 251)	0.28	0.28	0.75
19	20	True	j	f	0.5802262000215705	0	-35.0	-30.0	5.0	NW	50	(251, 251)	0.28	0.28	0.75
19	20	True	f	f	0.3515025000087917	1	-35.0	-40.0	-5.0	SE	50	(251, 251)	0.28	0.28	0.75
19	20	True	j	j	0.0585605999804101	1	-35.0	-30.0	5.0	NW	50	(251, 251)	0.28	0.28	0.75
19	20	True	f	f	1.605710600008024	1	-35.0	-40.0	-5.0	SE	50	(251, 251)	0.28	0.28	0.75
19	20	True	j	j	0.3175206999876536	1	-35.0	-30.0	5.0	NW	50	(251, 251)	0.28	0.28	0.75
19	20	True	f	f	0.287084000010509	1	-35.0	-36.0	-1.0	NW	50	(251, 251)	0.28	0.28	0.75
19	20	True	f	f	1.735439599986421	1	-35.0	-36.0	-1.0	SE	50	(251, 251)	0.28	0.28	0.75
19	20	True	j	j	0.3643293000059202	1	-35.0	-30.0	5.0	SE	50	(251, 251)	0.28	0.28	0.75
19	20	True	f	f	0.2053355999814812	1	-35.0	-40.0	-5.0	SE	50	(251, 251)	0.28	0.28	0.75
19	20	True	j	f	0.1773660999897401	0	-35.0	-34.0	1.0	NW	50	(251, 251)	0.28	0.28	0.75
19	20	True	j	j	0.199351299990667	1	-35.0	-30.0	5.0	NW	50	(251, 251)	0.28	0.28	0.75
19	20	True	j	j	0.066228100011358	1	-35.0	-34.0	1.0	SE	50	(251, 251)	0.28	0.28	0.75
19	20	True	f	f	0.3568333000002894	1	-35.0	-36.0	-1.0	SE	50	(251, 251)	0.28	0.28	0.75
19	20	True	j	j	0.0591269000142347	1	-35.0	-34.0	1.0	SE	50	(251, 251)	0.28	0.28	0.75
19	20	True	f	j	0.2740599999960977	0	-35.0	-36.0	-1.0	SE	50	(251, 251)	0.28	0.28	0.75
19	20	True	f	j	0.6628458999912255	0	-35.0	-40.0	-5.0	SE	50	(251, 251)	0.28	0.28	0.75
19	20	True	j	j	0.5198582999873906	1	-35.0	-30.0	5.0	SE	50	(251, 251)	0.28	0.28	0.75
19	20	True	f	f	1.0921585999894887	1	-35.0	-36.0	-1.0	SE	50	(251, 251)	0.28	0.28	0.75
19	20	True	f	f	0.0583926000108476	1	-35.0	-36.0	-1.0	NW	50	(251, 251)	0.28	0.28	0.75
19	20	True	j	j	0.0550113999925088	1	-35.0	-30.0	5.0	NW	50	(251, 251)	0.28	0.28	0.75
19	20	True	f	f	0.0798922999820206	1	-35.0	-36.0	-1.0	NW	50	(251, 251)	0.28	0.28	0.75
19	20	True	f	f	0.3156255999929271	1	-35.0	-36.0	-1.0	NW	50	(251, 251)	0.28	0.28	0.75
19	20	True	j	j	0.236000899982173	1	-35.0	-30.0	5.0	SE	50	(251, 251)	0.28	0.28	0.75
19	20	True	j	f	0.0428645999927539	0	-35.0	-34.0	1.0	NW	50	(251, 251)	0.28	0.28	0.75
19	20	True	j	f	0.1534118000126909	0	-35.0	-30.0	5.0	SE	50	(251, 251)	0.28	0.28	0.75
19	20	True	f	f	1.1578318999963813	1	-35.0	-36.0	-1.0	NW	50	(251, 251)	0.28	0.28	0.75
19	20	True	f	f	0.4121870000089984	1	-35.0	-36.0	-1.0	NW	50	(251, 251)	0.28	0.28	0.75
19	20	True	j	j	0.6231039999984205	1	-35.0	-34.0	1.0	SE	50	(251, 251)	0.28	0.28	0.75
19	20	True	j	f	2.1495536000002176	0	-35.0	-30.0	5.0	NW	50	(251, 251)	0.28	0.28	0.75
19	20	True	j	f	3.174284599983366	0	-35.0	-34.0	1.0	SE	50	(251, 251)	0.28	0.28	0.75
19	20	True	f	j	0.7600928000174463	0	-35.0	-36.0	-1.0	NW	50	(251, 251)	0.28	0.28	0.75
19	20	True	f	f	0.1993475999915972	1	-35.0	-36.0	-1.0	NW	50	(251, 251)	0.28	0.28	0.75
19	20	True	j	j	0.3391653000144288	1	-35.0	-34.0	1.0	SE	50	(251, 251)	0.28	0.28	0.75
19	20	True	f	j	0.2834952999837696	0	-35.0	-36.0	-1.0	SE	50	(251, 251)	0.28	0.28	0.75
19	20	True	f	j	2.247496299998602	0	-35.0	-40.0	-5.0	SE	50	(251, 251)	0.28	0.28	0.75
19	20	True	j	j	0.0506655999924987	1	-35.0	-30.0	5.0	NW	50	(251, 251)	0.28	0.28	0.75
19	20	True	f	f	0.1474681999825406	1	-35.0	-40.0	-5.0	NW	50	(251, 251)	0.28	0.28	0.75
19	20	True	f	f	0.045630299980985	1	-35.0	-36.0	-1.0	NW	50	(251, 251)	0.28	0.28	0.75
19	20	True	j	f	0.40881740002078	0	-35.0	-34.0	1.0	SE	50	(251, 251)	0.28	0.28	0.75
19	20	True	f	f	0.0181207999994512	1	-35.0	-40.0	-5.0	NW	50	(251, 251)	0.28	0.28	0.75
19	20	True	j	j	0.2840396999963559	1	-35.0	-30.0	5.0	SE	50	(251, 251)	0.28	0.28	0.75
19	20	True	j	f	0.1363519000005908	0	-35.0	-34.0	1.0	NW	50	(251, 251)	0.28	0.28	0.75
19	20	True	j	f	0.333671400003368	0	-35.0	-34.0	1.0	NW	50	(251, 251)	0.28	0.28	0.75
19	20	True	j	j	0.7910020999843255	1	-35.0	-34.0	1.0	SE	50	(251, 251)	0.28	0.28	0.75
19	20	True	j	j	0.458031199988909	1	-35.0	-34.0	1.0	NW	50	(251, 251)	0.28	0.28	0.75
19	20	True	f	j	1.1692822999903	0	-35.0	-36.0	-1.0	SE	50	(251, 251)	0.28	0.28	0.75
19	20	True	f	f	0.0742819000151939	1	-35.0	-40.0	-5.0	SE	50	(251, 251)	0.28	0.28	0.75
19	20	True	j	j	0.3337489999830723	1	-35.0	-34.0	1.0	NW	50	(251, 251)	0.28	0.28	0.75
19	20	True	f	f	0.232816499978071	1	-35.0	-40.0	-5.0	NW	50	(251, 251)	0.28	0.28	0.75
19	20	True	j	f	0.5257458999985829	0	-35.0	-34.0	1.0	NW	50	(251, 251)	0.28	0.28	0.75
19	20	True	j	j	0.5503271000052337	1	-35.0	-34.0	1.0	SE	50	(251, 251)	0.28	0.28	0.75
19	20	True	f	f	0.4073558000090997	1	-35.0	-36.0	-1.0	NW	50	(251, 251)	0.28	0.28	0.75
19	20	True	j	j	0.5826767999969888	1	-35.0	-30.0	5.0	NW	50	(251, 251)	0.28	0.28	0.75
19	20	True	j	j	0.2607677000050898	1	-35.0	-34.0	1.0	NW	50	(251, 251)	0.28	0.28	0.75
19	20	True	j	j	0.30334959999891	1	-35.0	-30.0	5.0	SE	50	(251, 251)	0.28	0.28	0.75
19	20	True	j	f	0.1291052000015042	0	-35.0	-34.0	1.0	NW	50	(251, 251)	0.28	0.28	0.75
19	20	True	f	f	0.7764743999869097	1	-35.0	-40.0	-5.0	SE	50	(251, 251)	0.28	0.28	0.75
19	20	True	j	j	0.0770135000057052	1	-35.0	-30.0	5.0	SE	50	(251, 251)	0.28	0.28	0.75
19	20	True	f	j	1.9655370000109544	0	-35.0	-40.0	-5.0	SE	50	(251, 251)	0.28	0.28	0.75
19	20	True	f	f	0.161554199992679	1	-35.0	-40.0	-5.0	SE	50	(251, 251)	0.28	0.28	0.75
19	20	True	f	f	0.1623082000005524	1	-35.0	-40.0	-5.0	NW	50	(251, 251)	0.28	0.28	0.75
19	20	True	f	f	0.7823566000151914	1	-35.0	-36.0	-1.0	NW	50	(251, 251)	0.28	0.28	0.75
19	20	True	j	f	0.1359482999832835	0	-35.0	-34.0	1.0	NW	50	(251, 251)	0.28	0.28	0.75
19	20	True	f	j	3.719624999997905	0	-35.0	-40.0	-5.0	NW	50	(251, 251)	0.28	0.28	0.75
19	20	True	f	j	0.4006195999972988	0	-35.0	-36.0	-1.0	SE	50	(251, 251)	0.28	0.28	0.75
19	20	True	f	f	0.3793726000003516	1	-35.0	-36.0	-1.0	NW	50	(251, 251)	0.28	0.28	0.75
19	20	True	f	f	0.0919649999996181	1	-35.0	-40.0	-5.0	NW	50	(251, 251)	0.28	0.28	0.75
19	20	True	f	j	4.51166910000029	0	-35.0	-36.0	-1.0	SE	50	(251, 251)	0.28	0.28	0.75
19	20	True	j	j	0.0511233000142965	1	-35.0	-30.0	5.0	SE	50	(251, 251)	0.28	0.28	0.75
19	20	True	f	j	1.2325562000041828	0	-35.0	-40.0	-5.0	SE	50	(251, 251)	0.28	0.28	0.75
19	20	True	j	f	0.358166899997741	0	-35.0	-30.0	5.0	NW	50	(251, 251)	0.28	0.28	0.75
19	20	True	f	f	0.4468991000030655	1	-35.0	-40.0	-5.0	NW	50	(251, 251)	0.28	0.28	0.75
19	20	True	j	f	0.0533847000042442	0	-35.0	-30.0	5.0	NW	50	(251, 251)	0.28	0.28	0.75
19	20	True	j	f	2.5667191999964416	0	-35.0	-34.0	1.0	NW	50	(251, 251)	0.28	0.28	0.75
19	20	True	f	f	0.5402366000053007	1	-35.0	-36.0	-1.0	NW	50	(251, 251)	0.28	0.28	0.75
19	20	True	f	j	0.0085882999992463	0	-35.0	-40.0	-5.0	SE	50	(251, 251)	0.28	0.28	0.75
19	20	True	j	j	0.5535910000035074	1	-35.0	-30.0	5.0	SE	50	(251, 251)	0.28	0.28	0.75
19	20	True	f	j	0.616303600021638	0	-35.0	-40.0	-5.0	SE	50	(251, 251)	0.28	0.28	0.75
19	20	True	f	f	1.6697872999939136	1	-35.0	-36.0	-1.0	SE	50	(251, 251)	0.28	0.28	0.75
19	20	True	j	j	0.2207474999886471	1	-35.0	-30.0	5.0	NW	50	(251, 251)	0.28	0.28	0.75
19	20	True	f	j	0.733785699994769	0	-35.0	-40.0	-5.0	SE	50	(251, 251)	0.28	0.28	0.75
19	20	True	f	f	0.3611144000024069	1	-35.0	-40.0	-5.0	SE	50	(251, 251)	0.28	0.28	0.75
19	20	True	f	j	5.376362599985441	0	-35.0	-40.0	-5.0	NW	50	(251, 251)	0.28	0.28	0.75
19	20	True	f	f	0.444618299981812	1	-35.0	-36.0	-1.0	NW	50	(251, 251)	0.28	0.28	0.75
19	20	True	f	f	3.382760700013023	1	-35.0	-40.0	-5.0	SE	50	(251, 251)	0.28	0.28	0.75
19	20	True	j	f	0.0180679000040981	0	-35.0	-34.0	1.0	NW	50	(251, 251)	0.28	0.28	0.75
19	20	True	j	j	7.604861100000562	1	-35.0	-34.0	1.0	NW	50	(251, 251)	0.28	0.28	0.75
19	20	True	f	j	2.742178700020304	0	-35.0	-36.0	-1.0	SE	50	(251, 251)	0.28	0.28	0.75
19	20	True	j	j	0.1189294999931007	1	-35.0	-30.0	5.0	NW	50	(251, 251)	0.28	0.28	0.75
19	20	True	j	f	0.117820399987977	0	-35.0	-34.0	1.0	NW	50	(251, 251)	0.28	0.28	0.75
19	20	True	f	f	7.335912700014887	1	-35.0	-36.0	-1.0	NW	50	(251, 251)	0.28	0.28	0.75
19	20	True	j	j	0.941469400015194	1	-35.0	-34.0	1.0	SE	50	(251, 251)	0.28	0.28	0.75
19	20	True	f	f	1.1859301000076812	1	-35.0	-40.0	-5.0	SE	50	(251, 251)	0.28	0.28	0.75
19	20	True	f	j	0.4356040999991819	0	-35.0	-36.0	-1.0	NW	50	(251, 251)	0.28	0.28	0.75
19	20	True	j	j	0.0201694999996107	1	-35.0	-30.0	5.0	NW	50	(251, 251)	0.28	0.28	0.75
19	20	True	j	f	0.3400400000100489	0	-35.0	-30.0	5.0	NW	50	(251, 251)	0.28	0.28	0.75
19	20	True	j	f	4.387565900018672	0	-35.0	-30.0	5.0	NW	50	(251, 251)	0.28	0.28	0.75
19	20	True	f	f	0.0094551999936811	1	-35.0	-40.0	-5.0	SE	50	(251, 251)	0.28	0.28	0.75
19	20	True	f	f	0.1221566000021994	1	-35.0	-36.0	-1.0	SE	50	(251, 251)	0.28	0.28	0.75
19	20	True	j	j	9.297298599994974	1	-35.0	-34.0	1.0	SE	50	(251, 251)	0.28	0.28	0.75
19	20	True	f	j	0.0609098999993875	0	-35.0	-36.0	-1.0	NW	50	(251, 251)	0.28	0.28	0.75
19	20	True	f	j	7.694852300017374	0	-35.0	-36.0	-1.0	NW	50	(251, 251)	0.28	0.28	0.75
19	20	True	f	j	0.8102596999960952	0	-35.0	-36.0	-1.0	SE	50	(251, 251)	0.28	0.28	0.75
19	20	True	f	f	1.8497880999930203	1	-35.0	-40.0	-5.0	NW	50	(251, 251)	0.28	0.28	0.75
19	20	True	j	j	0.1943347999767866	1	-35.0	-30.0	5.0	SE	50	(251, 251)	0.28	0.28	0.75
19	20	True	j	f	10.000283900008071	0	-35.0	-30.0	5.0	NW	50	(251, 251)	0.28	0.28	0.75
19	20	True	f	f	2.3324826000025496	1	-35.0	-40.0	-5.0	SE	50	(251, 251)	0.28	0.28	0.75
19	20	True	f	f	0.4461953999998513	1	-35.0	-40.0	-5.0	SE	50	(251, 251)	0.28	0.28	0.75
19	20	True	f	j	1.6078373999916948	0	-35.0	-40.0	-5.0	NW	50	(251, 251)	0.28	0.28	0.75
19	20	True	f	j	0.7735518000263255	0	-35.0	-36.0	-1.0	SE	50	(251, 251)	0.28	0.28	0.75
19	20	True	f	j	0.1380938999936916	0	-35.0	-36.0	-1.0	SE	50	(251, 251)	0.28	0.28	0.75
19	20	True	f	j	0.313767799991183	0	-35.0	-40.0	-5.0	SE	50	(251, 251)	0.28	0.28	0.75
19	20	True	f	f	0.4415562000067439	1	-35.0	-36.0	-1.0	NW	50	(251, 251)	0.28	0.28	0.75
19	20	True	f	f	0.1470061999862082	1	-35.0	-40.0	-5.0	NW	50	(251, 251)	0.28	0.28	0.75
19	20	True	j	j	0.1758794999914243	1	-35.0	-30.0	5.0	SE	50	(251, 251)	0.28	0.28	0.75
19	20	True	j	f	0.2912524999992456	0	-35.0	-34.0	1.0	NW	50	(251, 251)	0.28	0.28	0.75
19	20	True	f	j	0.3643566000100691	0	-35.0	-36.0	-1.0	NW	50	(251, 251)	0.28	0.28	0.75
19	20	True	j	j	0.3917258000001311	1	-35.0	-30.0	5.0	SE	50	(251, 251)	0.28	0.28	0.75
19	20	True	j	j	0.1315308999910485	1	-35.0	-30.0	5.0	NW	50	(251, 251)	0.28	0.28	0.75
19	20	True	f	f	0.1488219000166282	1	-35.0	-36.0	-1.0	NW	50	(251, 251)	0.28	0.28	0.75
19	20	True	j	f	0.3364057000144385	0	-35.0	-34.0	1.0	NW	50	(251, 251)	0.28	0.28	0.75
19	20	True	f	f	0.7106244000024162	1	-35.0	-40.0	-5.0	SE	50	(251, 251)	0.28	0.28	0.75
19	20	True	j	j	1.143647799995961	1	-35.0	-30.0	5.0	SE	50	(251, 251)	0.28	0.28	0.75
19	20	True	j	j	0.1216305999842006	1	-35.0	-30.0	5.0	SE	50	(251, 251)	0.28	0.28	0.75
19	20	True	j	j	0.3378597999981139	1	-35.0	-34.0	1.0	SE	50	(251, 251)	0.28	0.28	0.75
19	20	True	f	j	0.9417187000217382	0	-35.0	-36.0	-1.0	NW	50	(251, 251)	0.28	0.28	0.75
19	20	True	j	f	0.0672824999783188	0	-35.0	-34.0	1.0	SE	50	(251, 251)	0.28	0.28	0.75
19	20	True	j	f	0.4362126000050921	0	-35.0	-34.0	1.0	SE	50	(251, 251)	0.28	0.28	0.75
19	20	True	f	j	0.8233749000064563	0	-35.0	-36.0	-1.0	SE	50	(251, 251)	0.28	0.28	0.75
19	20	True	j	f	0.5765453999920283	0	-35.0	-34.0	1.0	NW	50	(251, 251)	0.28	0.28	0.75
19	20	True	f	f	7.319749599992065	1	-35.0	-40.0	-5.0	SE	50	(251, 251)	0.28	0.28	0.75
19	20	True	f	j	0.3157225000031758	0	-35.0	-36.0	-1.0	SE	50	(251, 251)	0.28	0.28	0.75
19	20	True	f	j	1.6723806000081822	0	-35.0	-40.0	-5.0	SE	50	(251, 251)	0.28	0.28	0.75
19	20	True	j	j	0.1541010000219103	1	-35.0	-30.0	5.0	SE	50	(251, 251)	0.28	0.28	0.75
19	20	True	j	j	0.3496650999877602	1	-35.0	-30.0	5.0	NW	50	(251, 251)	0.28	0.28	0.75
19	20	True	f	f	0.3166079000220634	1	-35.0	-40.0	-5.0	NW	50	(251, 251)	0.28	0.28	0.75
19	20	True	f	f	1.068241900007706	1	-35.0	-40.0	-5.0	SE	50	(251, 251)	0.28	0.28	0.75
19	20	True	f	j	6.4191695000045	0	-35.0	-36.0	-1.0	NW	50	(251, 251)	0.28	0.28	0.75
19	20	True	f	f	0.0567199999932199	1	-35.0	-40.0	-5.0	SE	50	(251, 251)	0.28	0.28	0.75
19	20	True	j	j	0.0824776999943424	1	-35.0	-30.0	5.0	NW	50	(251, 251)	0.28	0.28	0.75
19	20	True	f	f	0.2915187999897171	1	-35.0	-36.0	-1.0	NW	50	(251, 251)	0.28	0.28	0.75
19	20	True	f	j	0.8134102000040002	0	-35.0	-36.0	-1.0	SE	50	(251, 251)	0.28	0.28	0.75
19	20	True	f	j	0.9034816999919713	0	-35.0	-36.0	-1.0	SE	50	(251, 251)	0.28	0.28	0.75
19	20	True	j	f	0.3892650000052526	0	-35.0	-30.0	5.0	NW	50	(251, 251)	0.28	0.28	0.75
19	20	True	f	j	0.2672832999960519	0	-35.0	-36.0	-1.0	SE	50	(251, 251)	0.28	0.28	0.75
19	20	True	f	j	1.968095499993069	0	-35.0	-36.0	-1.0	NW	50	(251, 251)	0.28	0.28	0.75
19	20	True	f	f	0.2598644999961834	1	-35.0	-40.0	-5.0	NW	50	(251, 251)	0.28	0.28	0.75
19	20	True	j	j	0.7833554999961052	1	-35.0	-30.0	5.0	SE	50	(251, 251)	0.28	0.28	0.75
19	20	True	f	f	0.3064379999996163	1	-35.0	-36.0	-1.0	NW	50	(251, 251)	0.28	0.28	0.75
19	20	True	j	j	0.4243621000205166	1	-35.0	-34.0	1.0	NW	50	(251, 251)	0.28	0.28	0.75
19	20	True	j	j	0.5505854999937583	1	-35.0	-30.0	5.0	SE	50	(251, 251)	0.28	0.28	0.75
19	20	True	j	f	0.0986959000001661	0	-35.0	-30.0	5.0	NW	50	(251, 251)	0.28	0.28	0.75
19	20	True	j	f	0.1840664999908767	0	-35.0	-34.0	1.0	SE	50	(251, 251)	0.28	0.28	0.75
19	20	True	j	j	0.0226953999954275	1	-35.0	-34.0	1.0	NW	50	(251, 251)	0.28	0.28	0.75
19	20	True	j	f	1.8479949999891687	0	-35.0	-30.0	5.0	NW	50	(251, 251)	0.28	0.28	0.75
19	20	True	f	j	0.9358558999956584	0	-35.0	-36.0	-1.0	SE	50	(251, 251)	0.28	0.28	0.75
19	20	True	f	f	0.3454996000218671	1	-35.0	-40.0	-5.0	SE	50	(251, 251)	0.28	0.28	0.75
19	20	True	j	j	0.0288675000192597	1	-35.0	-30.0	5.0	NW	50	(251, 251)	0.28	0.28	0.75
19	20	True	j	j	0.2175041000009514	1	-35.0	-34.0	1.0	NW	50	(251, 251)	0.28	0.28	0.75
19	20	True	j	j	0.358671800000593	1	-35.0	-30.0	5.0	NW	50	(251, 251)	0.28	0.28	0.75
19	20	True	f	f	0.4612888999981805	1	-35.0	-40.0	-5.0	SE	50	(251, 251)	0.28	0.28	0.75
19	20	True	f	j	3.144496099994285	0	-35.0	-36.0	-1.0	SE	50	(251, 251)	0.28	0.28	0.75
19	20	True	f	j	2.557653899973957	0	-35.0	-36.0	-1.0	SE	50	(251, 251)	0.28	0.28	0.75
19	20	True	f	j	8.862365499982843	0	-35.0	-40.0	-5.0	SE	50	(251, 251)	0.28	0.28	0.75
19	20	True	j	f	1.913191600004211	0	-35.0	-34.0	1.0	NW	50	(251, 251)	0.28	0.28	0.75
19	20	True	j	j	0.0098372000211384	1	-35.0	-30.0	5.0	NW	50	(251, 251)	0.28	0.28	0.75
19	20	True	j	j	0.5313355000107549	1	-35.0	-34.0	1.0	NW	50	(251, 251)	0.28	0.28	0.75
19	20	True	j	j	0.301582000014605	1	-35.0	-30.0	5.0	NW	50	(251, 251)	0.28	0.28	0.75
19	20	True	f	f	0.2403457000036724	1	-35.0	-36.0	-1.0	NW	50	(251, 251)	0.28	0.28	0.75
19	20	True	f	j	0.6728248999861535	0	-35.0	-36.0	-1.0	SE	50	(251, 251)	0.28	0.28	0.75
19	20	True	j	f	0.1434327999886591	0	-35.0	-30.0	5.0	SE	50	(251, 251)	0.28	0.28	0.75
19	20	True	j	f	4.830279100016924	0	-35.0	-30.0	5.0	SE	50	(251, 251)	0.28	0.28	0.75
19	20	True	f	f	2.338939500012202	1	-35.0	-36.0	-1.0	NW	50	(251, 251)	0.28	0.28	0.75
19	20	True	f	f	0.1594145999988541	1	-35.0	-36.0	-1.0	NW	50	(251, 251)	0.28	0.28	0.75
19	20	True	f	f	0.0407158999878447	1	-35.0	-40.0	-5.0	NW	50	(251, 251)	0.28	0.28	0.75
19	20	True	j	j	2.75240080000367	1	-35.0	-34.0	1.0	SE	50	(251, 251)	0.28	0.28	0.75
19	20	True	j	f	0.3060117999848444	0	-35.0	-30.0	5.0	NW	50	(251, 251)	0.28	0.28	0.75
19	20	True	f	j	4.4402851999911945	0	-35.0	-40.0	-5.0	SE	50	(251, 251)	0.28	0.28	0.75
19	20	True	j	j	0.1342064999917056	1	-35.0	-30.0	5.0	SE	50	(251, 251)	0.28	0.28	0.75
19	20	True	j	f	0.3389416999998502	0	-35.0	-30.0	5.0	SE	50	(251, 251)	0.28	0.28	0.75
19	20	True	f	f	0.3160707999777514	1	-35.0	-40.0	-5.0	NW	50	(251, 251)	0.28	0.28	0.75
19	20	True	j	j	1.507226499990793	1	-35.0	-30.0	5.0	SE	50	(251, 251)	0.28	0.28	0.75
19	20	True	j	j	0.4912003999925218	1	-35.0	-34.0	1.0	SE	50	(251, 251)	0.28	0.28	0.75
19	20	True	j	j	3.166749299998628	1	-35.0	-30.0	5.0	SE	50	(251, 251)	0.28	0.28	0.75
19	20	True	j	j	0.4416767999937292	1	-35.0	-34.0	1.0	SE	50	(251, 251)	0.28	0.28	0.75
19	20	True	f	j	2.316067500010832	0	-35.0	-40.0	-5.0	NW	50	(251, 251)	0.28	0.28	0.75
19	20	True	f	j	1.4099464000028092	0	-35.0	-36.0	-1.0	NW	50	(251, 251)	0.28	0.28	0.75
19	20	True	f	j	0.0429006000049412	0	-35.0	-36.0	-1.0	SE	50	(251, 251)	0.28	0.28	0.75
