# Supplementary material for: The curriculum effect in visual learning: The role of readout dimensionality
Source: PLoS Comput Biol. 2026 Jul 24;22(7):e1014553. doi: 10.1371/journal.pcbi.1014553 (PMC13432104; doi:10.1371/journal.pcbi.1014553)
Supplement: S1 Data — (ZIP) [file pcbi.1014553.s009.zip › Data_Final_for_Repository/Shuffled_subjects/Additional_15/Subject019/20250709_Subject019_SHUFFLED_Day_1.csv]

Participant ID	Age	Train	Correct Response	Response	Response time (s)	Correct	Reference Angle (deg)	Orientation (deg)	Angle Separation (deg)	Corner	Viewing Distance (cm)	Stimulus Size (px)	Fixation Time	Probe Time	Cue Time
19	20	True	j	j	8.386045299994294	1	-35.0	-34.0	1.0	NW	50	(251, 251)	0.28	0.28	0.75
19	20	True	f	j	4.250066299995524	0	-35.0	-36.0	-1.0	SE	50	(251, 251)	0.28	0.28	0.75
19	20	True	f	j	10.000293099990811	0	-35.0	-40.0	-5.0	NW	50	(251, 251)	0.28	0.28	0.75
19	20	True	j	f	0.9749369000055594	0	-35.0	-30.0	5.0	SE	50	(251, 251)	0.28	0.28	0.75
19	20	True	f	f	5.708262300002389	1	-35.0	-36.0	-1.0	SE	50	(251, 251)	0.28	0.28	0.75
19	20	True	f	j	1.4725600000092527	0	-35.0	-36.0	-1.0	NW	50	(251, 251)	0.28	0.28	0.75
19	20	True	j	f	0.0754488999955356	0	-35.0	-34.0	1.0	SE	50	(251, 251)	0.28	0.28	0.75
19	20	True	j	j	0.8302479999983916	1	-35.0	-34.0	1.0	NW	50	(251, 251)	0.28	0.28	0.75
19	20	True	j	j	0.8398302999994485	1	-35.0	-34.0	1.0	NW	50	(251, 251)	0.28	0.28	0.75
19	20	True	j	f	1.38453959999606	0	-35.0	-30.0	5.0	SE	50	(251, 251)	0.28	0.28	0.75
19	20	True	j	j	0.8785041000082856	1	-35.0	-30.0	5.0	SE	50	(251, 251)	0.28	0.28	0.75
19	20	True	f	f	4.366475000002538	1	-35.0	-36.0	-1.0	NW	50	(251, 251)	0.28	0.28	0.75
19	20	True	f	j	2.857931999998982	0	-35.0	-36.0	-1.0	NW	50	(251, 251)	0.28	0.28	0.75
19	20	True	j	f	2.254598999992595	0	-35.0	-34.0	1.0	SE	50	(251, 251)	0.28	0.28	0.75
19	20	True	f	f	5.887842399999499	1	-35.0	-36.0	-1.0	NW	50	(251, 251)	0.28	0.28	0.75
19	20	True	j	f	1.133711399990716	0	-35.0	-30.0	5.0	NW	50	(251, 251)	0.28	0.28	0.75
19	20	True	f	f	0.901341800010414	1	-35.0	-40.0	-5.0	NW	50	(251, 251)	0.28	0.28	0.75
19	20	True	j	f	1.0648934000055306	0	-35.0	-34.0	1.0	NW	50	(251, 251)	0.28	0.28	0.75
19	20	True	f	j	0.0642289999959757	0	-35.0	-36.0	-1.0	NW	50	(251, 251)	0.28	0.28	0.75
19	20	True	j	f	0.0329956999921705	0	-35.0	-34.0	1.0	SE	50	(251, 251)	0.28	0.28	0.75
19	20	True	j	f	0.3554333000065526	0	-35.0	-30.0	5.0	SE	50	(251, 251)	0.28	0.28	0.75
19	20	True	j	j	3.1740516999998363	1	-35.0	-30.0	5.0	SE	50	(251, 251)	0.28	0.28	0.75
19	20	True	f	j	0.8327316000068095	0	-35.0	-40.0	-5.0	SE	50	(251, 251)	0.28	0.28	0.75
19	20	True	f	j	0.1278549999988172	0	-35.0	-40.0	-5.0	SE	50	(251, 251)	0.28	0.28	0.75
19	20	True	j	f	2.4203267999982927	0	-35.0	-30.0	5.0	NW	50	(251, 251)	0.28	0.28	0.75
19	20	True	f	f	7.907884799991734	1	-35.0	-40.0	-5.0	NW	50	(251, 251)	0.28	0.28	0.75
19	20	True	f	f	2.0301562000095146	1	-35.0	-36.0	-1.0	NW	50	(251, 251)	0.28	0.28	0.75
19	20	True	f	j	1.7414134999999078	0	-35.0	-36.0	-1.0	SE	50	(251, 251)	0.28	0.28	0.75
19	20	True	f	j	0.8827664999989793	0	-35.0	-36.0	-1.0	SE	50	(251, 251)	0.28	0.28	0.75
19	20	True	f	f	0.6230193999945186	1	-35.0	-40.0	-5.0	SE	50	(251, 251)	0.28	0.28	0.75
19	20	True	f	f	1.4988076000008732	1	-35.0	-36.0	-1.0	NW	50	(251, 251)	0.28	0.28	0.75
19	20	True	j	f	0.3092201999970712	0	-35.0	-34.0	1.0	NW	50	(251, 251)	0.28	0.28	0.75
19	20	True	f	j	0.4836440000071889	0	-35.0	-36.0	-1.0	SE	50	(251, 251)	0.28	0.28	0.75
19	20	True	f	f	0.3479999000119278	1	-35.0	-40.0	-5.0	NW	50	(251, 251)	0.28	0.28	0.75
19	20	True	j	f	0.3950909000122919	0	-35.0	-30.0	5.0	NW	50	(251, 251)	0.28	0.28	0.75
19	20	True	j	f	1.8229100000025933	0	-35.0	-34.0	1.0	NW	50	(251, 251)	0.28	0.28	0.75
19	20	True	j	j	2.5998855999932857	1	-35.0	-34.0	1.0	SE	50	(251, 251)	0.28	0.28	0.75
19	20	True	j	f	0.7681688000011491	0	-35.0	-34.0	1.0	SE	50	(251, 251)	0.28	0.28	0.75
19	20	True	f	f	0.3898712999944109	1	-35.0	-40.0	-5.0	NW	50	(251, 251)	0.28	0.28	0.75
19	20	True	f	f	0.1347650000097928	1	-35.0	-40.0	-5.0	NW	50	(251, 251)	0.28	0.28	0.75
19	20	True	j	f	0.0619961000047624	0	-35.0	-30.0	5.0	NW	50	(251, 251)	0.28	0.28	0.75
19	20	True	f	f	0.400527100006002	1	-35.0	-40.0	-5.0	NW	50	(251, 251)	0.28	0.28	0.75
19	20	True	f	j	0.4119314999989001	0	-35.0	-36.0	-1.0	NW	50	(251, 251)	0.28	0.28	0.75
19	20	True	j	f	0.1194341000082204	0	-35.0	-34.0	1.0	SE	50	(251, 251)	0.28	0.28	0.75
19	20	True	f	f	0.4171568999881856	1	-35.0	-36.0	-1.0	NW	50	(251, 251)	0.28	0.28	0.75
19	20	True	f	j	0.4368300999922212	0	-35.0	-40.0	-5.0	SE	50	(251, 251)	0.28	0.28	0.75
19	20	True	f	j	0.5888659999909578	0	-35.0	-40.0	-5.0	SE	50	(251, 251)	0.28	0.28	0.75
19	20	True	f	f	0.4665450000029523	1	-35.0	-40.0	-5.0	NW	50	(251, 251)	0.28	0.28	0.75
19	20	True	j	j	0.1588239999982761	1	-35.0	-30.0	5.0	SE	50	(251, 251)	0.28	0.28	0.75
19	20	True	f	f	0.0858582999935606	1	-35.0	-36.0	-1.0	NW	50	(251, 251)	0.28	0.28	0.75
19	20	True	j	j	0.5566168999939691	1	-35.0	-30.0	5.0	NW	50	(251, 251)	0.28	0.28	0.75
19	20	True	j	f	0.3566522999899462	0	-35.0	-30.0	5.0	NW	50	(251, 251)	0.28	0.28	0.75
19	20	True	f	j	0.6054172000003746	0	-35.0	-40.0	-5.0	SE	50	(251, 251)	0.28	0.28	0.75
19	20	True	f	f	1.8056290999957127	1	-35.0	-36.0	-1.0	NW	50	(251, 251)	0.28	0.28	0.75
19	20	True	f	j	0.7261372000066331	0	-35.0	-36.0	-1.0	SE	50	(251, 251)	0.28	0.28	0.75
19	20	True	f	f	0.7137336000014329	1	-35.0	-36.0	-1.0	NW	50	(251, 251)	0.28	0.28	0.75
19	20	True	j	j	3.201431599998614	1	-35.0	-30.0	5.0	NW	50	(251, 251)	0.28	0.28	0.75
19	20	True	j	f	0.7115546999993967	0	-35.0	-30.0	5.0	NW	50	(251, 251)	0.28	0.28	0.75
19	20	True	j	f	0.1111100999987684	0	-35.0	-30.0	5.0	NW	50	(251, 251)	0.28	0.28	0.75
19	20	True	j	j	0.3876312000065809	1	-35.0	-34.0	1.0	SE	50	(251, 251)	0.28	0.28	0.75
19	20	True	f	f	0.3478847999940626	1	-35.0	-40.0	-5.0	SE	50	(251, 251)	0.28	0.28	0.75
19	20	True	f	f	0.5380275000061374	1	-35.0	-36.0	-1.0	SE	50	(251, 251)	0.28	0.28	0.75
19	20	True	f	f	0.4675733000040054	1	-35.0	-40.0	-5.0	NW	50	(251, 251)	0.28	0.28	0.75
19	20	True	j	j	0.2572689000080572	1	-35.0	-30.0	5.0	SE	50	(251, 251)	0.28	0.28	0.75
19	20	True	f	f	0.2595481000025756	1	-35.0	-40.0	-5.0	NW	50	(251, 251)	0.28	0.28	0.75
19	20	True	f	j	0.1230084999988321	0	-35.0	-36.0	-1.0	SE	50	(251, 251)	0.28	0.28	0.75
19	20	True	f	f	0.337803200003691	1	-35.0	-40.0	-5.0	SE	50	(251, 251)	0.28	0.28	0.75
19	20	True	j	f	0.4055133999936515	0	-35.0	-30.0	5.0	SE	50	(251, 251)	0.28	0.28	0.75
19	20	True	f	j	0.0903994999971473	0	-35.0	-40.0	-5.0	SE	50	(251, 251)	0.28	0.28	0.75
19	20	True	f	j	0.1048136000026715	0	-35.0	-40.0	-5.0	SE	50	(251, 251)	0.28	0.28	0.75
19	20	True	f	j	0.2283826999919256	0	-35.0	-40.0	-5.0	SE	50	(251, 251)	0.28	0.28	0.75
19	20	True	j	j	0.0053490999998757	1	-35.0	-30.0	5.0	SE	50	(251, 251)	0.28	0.28	0.75
19	20	True	f	f	0.9513972999993712	1	-35.0	-40.0	-5.0	SE	50	(251, 251)	0.28	0.28	0.75
19	20	True	j	j	0.0917123000108404	1	-35.0	-34.0	1.0	SE	50	(251, 251)	0.28	0.28	0.75
19	20	True	f	f	0.8883171999914339	1	-35.0	-36.0	-1.0	SE	50	(251, 251)	0.28	0.28	0.75
19	20	True	j	f	0.5768271999986609	0	-35.0	-30.0	5.0	NW	50	(251, 251)	0.28	0.28	0.75
19	20	True	f	f	0.1462561999942409	1	-35.0	-36.0	-1.0	SE	50	(251, 251)	0.28	0.28	0.75
19	20	True	j	f	0.361447200004477	0	-35.0	-34.0	1.0	SE	50	(251, 251)	0.28	0.28	0.75
19	20	True	j	f	0.5165063000022201	0	-35.0	-34.0	1.0	NW	50	(251, 251)	0.28	0.28	0.75
19	20	True	f	f	0.3727312000119127	1	-35.0	-36.0	-1.0	NW	50	(251, 251)	0.28	0.28	0.75
19	20	True	f	j	0.468860399996629	0	-35.0	-36.0	-1.0	SE	50	(251, 251)	0.28	0.28	0.75
19	20	True	f	j	0.3018650000012712	0	-35.0	-36.0	-1.0	NW	50	(251, 251)	0.28	0.28	0.75
19	20	True	j	j	0.6094954000000143	1	-35.0	-34.0	1.0	NW	50	(251, 251)	0.28	0.28	0.75
19	20	True	f	f	0.3868064999987837	1	-35.0	-40.0	-5.0	SE	50	(251, 251)	0.28	0.28	0.75
19	20	True	f	f	1.5558624999976018	1	-35.0	-40.0	-5.0	NW	50	(251, 251)	0.28	0.28	0.75
19	20	True	f	j	0.4793008999986341	0	-35.0	-40.0	-5.0	SE	50	(251, 251)	0.28	0.28	0.75
19	20	True	f	j	0.319313100000727	0	-35.0	-36.0	-1.0	SE	50	(251, 251)	0.28	0.28	0.75
19	20	True	j	j	0.9179575000016484	1	-35.0	-34.0	1.0	SE	50	(251, 251)	0.28	0.28	0.75
19	20	True	f	f	0.4261177000007592	1	-35.0	-40.0	-5.0	SE	50	(251, 251)	0.28	0.28	0.75
19	20	True	j	j	0.2134354000008897	1	-35.0	-30.0	5.0	NW	50	(251, 251)	0.28	0.28	0.75
19	20	True	f	f	0.0920259000122314	1	-35.0	-36.0	-1.0	SE	50	(251, 251)	0.28	0.28	0.75
19	20	True	j	j	0.3904452999995556	1	-35.0	-30.0	5.0	SE	50	(251, 251)	0.28	0.28	0.75
19	20	True	f	f	0.3479490000026999	1	-35.0	-36.0	-1.0	SE	50	(251, 251)	0.28	0.28	0.75
19	20	True	j	j	0.942793399997754	1	-35.0	-34.0	1.0	NW	50	(251, 251)	0.28	0.28	0.75
19	20	True	j	j	0.632092100000591	1	-35.0	-30.0	5.0	SE	50	(251, 251)	0.28	0.28	0.75
19	20	True	f	f	0.3401298999961	1	-35.0	-36.0	-1.0	NW	50	(251, 251)	0.28	0.28	0.75
19	20	True	f	f	1.1476101000007477	1	-35.0	-40.0	-5.0	NW	50	(251, 251)	0.28	0.28	0.75
19	20	True	f	f	0.0126599999930476	1	-35.0	-36.0	-1.0	NW	50	(251, 251)	0.28	0.28	0.75
19	20	True	j	j	0.1196299000002909	1	-35.0	-34.0	1.0	SE	50	(251, 251)	0.28	0.28	0.75
19	20	True	f	f	0.14412280000397	1	-35.0	-36.0	-1.0	NW	50	(251, 251)	0.28	0.28	0.75
19	20	True	f	j	0.1493236000096658	0	-35.0	-36.0	-1.0	SE	50	(251, 251)	0.28	0.28	0.75
19	20	True	f	f	0.3125256000057561	1	-35.0	-40.0	-5.0	SE	50	(251, 251)	0.28	0.28	0.75
19	20	True	f	f	2.022784000000684	1	-35.0	-40.0	-5.0	NW	50	(251, 251)	0.28	0.28	0.75
19	20	True	f	f	0.3239186999999219	1	-35.0	-40.0	-5.0	NW	50	(251, 251)	0.28	0.28	0.75
19	20	True	f	f	0.0905003000079887	1	-35.0	-40.0	-5.0	NW	50	(251, 251)	0.28	0.28	0.75
19	20	True	j	f	0.9615523999964352	0	-35.0	-34.0	1.0	SE	50	(251, 251)	0.28	0.28	0.75
19	20	True	j	f	0.1255366999976104	0	-35.0	-34.0	1.0	NW	50	(251, 251)	0.28	0.28	0.75
19	20	True	f	f	0.4295131999970181	1	-35.0	-40.0	-5.0	NW	50	(251, 251)	0.28	0.28	0.75
19	20	True	f	j	0.2225856000004569	0	-35.0	-40.0	-5.0	SE	50	(251, 251)	0.28	0.28	0.75
19	20	True	f	j	0.1149973999999929	0	-35.0	-36.0	-1.0	SE	50	(251, 251)	0.28	0.28	0.75
19	20	True	f	j	5.113642799988156	0	-35.0	-36.0	-1.0	NW	50	(251, 251)	0.28	0.28	0.75
19	20	True	f	f	0.712888699999894	1	-35.0	-36.0	-1.0	NW	50	(251, 251)	0.28	0.28	0.75
19	20	True	j	f	2.3269020000007004	0	-35.0	-30.0	5.0	NW	50	(251, 251)	0.28	0.28	0.75
19	20	True	j	j	0.4399898999981815	1	-35.0	-30.0	5.0	SE	50	(251, 251)	0.28	0.28	0.75
19	20	True	f	f	0.7138046000036411	1	-35.0	-36.0	-1.0	NW	50	(251, 251)	0.28	0.28	0.75
19	20	True	j	f	4.796113599993987	0	-35.0	-30.0	5.0	NW	50	(251, 251)	0.28	0.28	0.75
19	20	True	f	j	0.3204791000025579	0	-35.0	-36.0	-1.0	NW	50	(251, 251)	0.28	0.28	0.75
19	20	True	f	f	0.4005120000074385	1	-35.0	-40.0	-5.0	NW	50	(251, 251)	0.28	0.28	0.75
19	20	True	f	f	0.7158339000015985	1	-35.0	-36.0	-1.0	SE	50	(251, 251)	0.28	0.28	0.75
19	20	True	j	j	0.5057378000055905	1	-35.0	-34.0	1.0	SE	50	(251, 251)	0.28	0.28	0.75
19	20	True	j	j	0.3811752999899909	1	-35.0	-34.0	1.0	SE	50	(251, 251)	0.28	0.28	0.75
19	20	True	f	f	0.5586749000067357	1	-35.0	-40.0	-5.0	SE	50	(251, 251)	0.28	0.28	0.75
19	20	True	j	f	0.3819672999961767	0	-35.0	-34.0	1.0	NW	50	(251, 251)	0.28	0.28	0.75
19	20	True	f	f	0.4265331000060541	1	-35.0	-36.0	-1.0	SE	50	(251, 251)	0.28	0.28	0.75
19	20	True	j	j	0.3795159000001149	1	-35.0	-34.0	1.0	NW	50	(251, 251)	0.28	0.28	0.75
19	20	True	f	f	0.2118659999978263	1	-35.0	-36.0	-1.0	NW	50	(251, 251)	0.28	0.28	0.75
19	20	True	j	j	0.1460109999898122	1	-35.0	-30.0	5.0	SE	50	(251, 251)	0.28	0.28	0.75
19	20	True	j	j	0.4846308999985922	1	-35.0	-34.0	1.0	NW	50	(251, 251)	0.28	0.28	0.75
19	20	True	j	j	0.3456353000074159	1	-35.0	-34.0	1.0	NW	50	(251, 251)	0.28	0.28	0.75
19	20	True	f	j	0.1662804999941727	0	-35.0	-36.0	-1.0	SE	50	(251, 251)	0.28	0.28	0.75
19	20	True	j	j	0.1453321000008145	1	-35.0	-30.0	5.0	SE	50	(251, 251)	0.28	0.28	0.75
19	20	True	j	j	0.0806763000000501	1	-35.0	-30.0	5.0	SE	50	(251, 251)	0.28	0.28	0.75
19	20	True	j	f	0.5667364000109956	0	-35.0	-34.0	1.0	NW	50	(251, 251)	0.28	0.28	0.75
19	20	True	j	j	0.0213933000050019	1	-35.0	-34.0	1.0	SE	50	(251, 251)	0.28	0.28	0.75
19	20	True	j	j	0.0908307000063359	1	-35.0	-30.0	5.0	SE	50	(251, 251)	0.28	0.28	0.75
19	20	True	f	f	0.0186788999999407	1	-35.0	-36.0	-1.0	NW	50	(251, 251)	0.28	0.28	0.75
19	20	True	f	f	0.0928060000005643	1	-35.0	-36.0	-1.0	NW	50	(251, 251)	0.28	0.28	0.75
19	20	True	j	j	0.3783319000067422	1	-35.0	-34.0	1.0	SE	50	(251, 251)	0.28	0.28	0.75
19	20	True	j	f	0.4211598999972921	0	-35.0	-34.0	1.0	NW	50	(251, 251)	0.28	0.28	0.75
19	20	True	f	f	0.2934574999962933	1	-35.0	-40.0	-5.0	SE	50	(251, 251)	0.28	0.28	0.75
19	20	True	f	f	0.5860135999973863	1	-35.0	-36.0	-1.0	NW	50	(251, 251)	0.28	0.28	0.75
19	20	True	j	j	0.4441402999946149	1	-35.0	-34.0	1.0	SE	50	(251, 251)	0.28	0.28	0.75
19	20	True	f	f	0.418520899998839	1	-35.0	-40.0	-5.0	NW	50	(251, 251)	0.28	0.28	0.75
19	20	True	j	j	0.3877440999931423	1	-35.0	-30.0	5.0	SE	50	(251, 251)	0.28	0.28	0.75
19	20	True	f	f	0.4671457999938866	1	-35.0	-36.0	-1.0	SE	50	(251, 251)	0.28	0.28	0.75
19	20	True	f	j	0.2685077000060119	0	-35.0	-36.0	-1.0	SE	50	(251, 251)	0.28	0.28	0.75
19	20	True	j	j	0.3305442999990191	1	-35.0	-30.0	5.0	SE	50	(251, 251)	0.28	0.28	0.75
19	20	True	f	f	0.0927989000047091	1	-35.0	-36.0	-1.0	SE	50	(251, 251)	0.28	0.28	0.75
19	20	True	j	f	0.6280410000035772	0	-35.0	-30.0	5.0	NW	50	(251, 251)	0.28	0.28	0.75
19	20	True	f	f	0.102503300004173	1	-35.0	-40.0	-5.0	NW	50	(251, 251)	0.28	0.28	0.75
19	20	True	f	f	0.7507061999931466	1	-35.0	-40.0	-5.0	NW	50	(251, 251)	0.28	0.28	0.75
19	20	True	f	j	0.3643496000004234	0	-35.0	-36.0	-1.0	SE	50	(251, 251)	0.28	0.28	0.75
19	20	True	f	f	0.3837350999965565	1	-35.0	-40.0	-5.0	NW	50	(251, 251)	0.28	0.28	0.75
19	20	True	f	f	0.3836817999981576	1	-35.0	-40.0	-5.0	NW	50	(251, 251)	0.28	0.28	0.75
19	20	True	j	j	0.2996096999995643	1	-35.0	-34.0	1.0	SE	50	(251, 251)	0.28	0.28	0.75
19	20	True	j	j	0.2919074999954318	1	-35.0	-34.0	1.0	NW	50	(251, 251)	0.28	0.28	0.75
19	20	True	f	f	0.4898872999910963	1	-35.0	-36.0	-1.0	NW	50	(251, 251)	0.28	0.28	0.75
19	20	True	f	f	0.2719149000040488	1	-35.0	-36.0	-1.0	SE	50	(251, 251)	0.28	0.28	0.75
19	20	True	j	f	0.5187777999963146	0	-35.0	-34.0	1.0	NW	50	(251, 251)	0.28	0.28	0.75
19	20	True	f	f	0.142964500002563	1	-35.0	-40.0	-5.0	NW	50	(251, 251)	0.28	0.28	0.75
19	20	True	f	f	0.3468946000066353	1	-35.0	-40.0	-5.0	NW	50	(251, 251)	0.28	0.28	0.75
19	20	True	j	f	0.5179580000112765	0	-35.0	-34.0	1.0	SE	50	(251, 251)	0.28	0.28	0.75
19	20	True	j	j	0.3245497999887448	1	-35.0	-34.0	1.0	NW	50	(251, 251)	0.28	0.28	0.75
19	20	True	f	f	0.3469566999992821	1	-35.0	-40.0	-5.0	NW	50	(251, 251)	0.28	0.28	0.75
19	20	True	f	j	0.2990823000000091	0	-35.0	-36.0	-1.0	SE	50	(251, 251)	0.28	0.28	0.75
19	20	True	f	f	1.4097183999983829	1	-35.0	-40.0	-5.0	SE	50	(251, 251)	0.28	0.28	0.75
19	20	True	j	j	0.2891163000022061	1	-35.0	-34.0	1.0	SE	50	(251, 251)	0.28	0.28	0.75
19	20	True	j	j	0.3621105000056559	1	-35.0	-30.0	5.0	SE	50	(251, 251)	0.28	0.28	0.75
19	20	True	f	f	0.220805199991446	1	-35.0	-40.0	-5.0	SE	50	(251, 251)	0.28	0.28	0.75
19	20	True	j	f	0.2614289999910397	0	-35.0	-30.0	5.0	NW	50	(251, 251)	0.28	0.28	0.75
19	20	True	j	f	0.3157655999966664	0	-35.0	-34.0	1.0	NW	50	(251, 251)	0.28	0.28	0.75
19	20	True	j	j	0.4403278000099817	1	-35.0	-30.0	5.0	NW	50	(251, 251)	0.28	0.28	0.75
19	20	True	j	j	0.3060457999963546	1	-35.0	-30.0	5.0	NW	50	(251, 251)	0.28	0.28	0.75
19	20	True	j	j	0.249368200005847	1	-35.0	-34.0	1.0	NW	50	(251, 251)	0.28	0.28	0.75
19	20	True	f	j	0.0735534999985247	0	-35.0	-40.0	-5.0	NW	50	(251, 251)	0.28	0.28	0.75
19	20	True	j	j	0.2928556999977445	1	-35.0	-30.0	5.0	SE	50	(251, 251)	0.28	0.28	0.75
19	20	True	j	f	0.3326722999918274	0	-35.0	-34.0	1.0	NW	50	(251, 251)	0.28	0.28	0.75
19	20	True	j	j	0.1194920000125421	1	-35.0	-30.0	5.0	NW	50	(251, 251)	0.28	0.28	0.75
19	20	True	j	j	0.4228233000030741	1	-35.0	-30.0	5.0	NW	50	(251, 251)	0.28	0.28	0.75
19	20	True	f	f	0.1032507000054465	1	-35.0	-36.0	-1.0	NW	50	(251, 251)	0.28	0.28	0.75
19	20	True	j	j	0.1469524999993154	1	-35.0	-30.0	5.0	SE	50	(251, 251)	0.28	0.28	0.75
19	20	True	j	j	0.4236906000005547	1	-35.0	-34.0	1.0	NW	50	(251, 251)	0.28	0.28	0.75
19	20	True	f	f	0.3945529000047827	1	-35.0	-40.0	-5.0	SE	50	(251, 251)	0.28	0.28	0.75
19	20	True	j	f	0.0689234000019496	0	-35.0	-34.0	1.0	NW	50	(251, 251)	0.28	0.28	0.75
19	20	True	f	j	0.1010895999934291	0	-35.0	-40.0	-5.0	NW	50	(251, 251)	0.28	0.28	0.75
19	20	True	j	f	0.4398245000047609	0	-35.0	-34.0	1.0	NW	50	(251, 251)	0.28	0.28	0.75
19	20	True	j	f	0.0874811000103363	0	-35.0	-34.0	1.0	SE	50	(251, 251)	0.28	0.28	0.75
19	20	True	j	j	0.3826345000125002	1	-35.0	-34.0	1.0	SE	50	(251, 251)	0.28	0.28	0.75
19	20	True	f	j	0.081187999996473	0	-35.0	-36.0	-1.0	SE	50	(251, 251)	0.28	0.28	0.75
19	20	True	j	f	0.427649699995527	0	-35.0	-30.0	5.0	NW	50	(251, 251)	0.28	0.28	0.75
19	20	True	j	f	0.3099921999964863	0	-35.0	-34.0	1.0	NW	50	(251, 251)	0.28	0.28	0.75
19	20	True	f	j	0.2414352999912807	0	-35.0	-40.0	-5.0	NW	50	(251, 251)	0.28	0.28	0.75
19	20	True	j	j	0.4326157000032253	1	-35.0	-34.0	1.0	SE	50	(251, 251)	0.28	0.28	0.75
19	20	True	j	j	0.2200588999985484	1	-35.0	-30.0	5.0	NW	50	(251, 251)	0.28	0.28	0.75
19	20	True	j	j	0.1109273000038228	1	-35.0	-34.0	1.0	NW	50	(251, 251)	0.28	0.28	0.75
19	20	True	f	j	0.022798000005423	0	-35.0	-36.0	-1.0	SE	50	(251, 251)	0.28	0.28	0.75
19	20	True	f	j	0.3071228999906452	0	-35.0	-40.0	-5.0	SE	50	(251, 251)	0.28	0.28	0.75
19	20	True	f	f	0.0217170000105397	1	-35.0	-40.0	-5.0	NW	50	(251, 251)	0.28	0.28	0.75
19	20	True	j	j	0.0350063999940175	1	-35.0	-30.0	5.0	NW	50	(251, 251)	0.28	0.28	0.75
19	20	True	f	j	0.4453705999912927	0	-35.0	-36.0	-1.0	NW	50	(251, 251)	0.28	0.28	0.75
19	20	True	f	f	0.3608688999956939	1	-35.0	-36.0	-1.0	NW	50	(251, 251)	0.28	0.28	0.75
19	20	True	j	j	0.6804285999969579	1	-35.0	-30.0	5.0	SE	50	(251, 251)	0.28	0.28	0.75
19	20	True	f	f	0.13245000000461	1	-35.0	-40.0	-5.0	NW	50	(251, 251)	0.28	0.28	0.75
19	20	True	f	f	0.0523038999963318	1	-35.0	-40.0	-5.0	SE	50	(251, 251)	0.28	0.28	0.75
19	20	True	f	f	0.2685490000003483	1	-35.0	-36.0	-1.0	SE	50	(251, 251)	0.28	0.28	0.75
19	20	True	f	f	0.0293288999964715	1	-35.0	-40.0	-5.0	NW	50	(251, 251)	0.28	0.28	0.75
19	20	True	j	j	0.0304962999944109	1	-35.0	-34.0	1.0	SE	50	(251, 251)	0.28	0.28	0.75
19	20	True	j	j	0.6468340999999782	1	-35.0	-34.0	1.0	NW	50	(251, 251)	0.28	0.28	0.75
19	20	True	f	f	0.2482210000016493	1	-35.0	-36.0	-1.0	SE	50	(251, 251)	0.28	0.28	0.75
19	20	True	j	j	0.2312529000046197	1	-35.0	-30.0	5.0	SE	50	(251, 251)	0.28	0.28	0.75
19	20	True	f	f	0.1998848999937763	1	-35.0	-36.0	-1.0	SE	50	(251, 251)	0.28	0.28	0.75
19	20	True	f	f	0.1308059000002686	1	-35.0	-36.0	-1.0	NW	50	(251, 251)	0.28	0.28	0.75
19	20	True	j	j	1.5806286000006369	1	-35.0	-34.0	1.0	SE	50	(251, 251)	0.28	0.28	0.75
19	20	True	j	f	0.2529531000036513	0	-35.0	-30.0	5.0	NW	50	(251, 251)	0.28	0.28	0.75
19	20	True	j	f	0.3343290000048	0	-35.0	-30.0	5.0	NW	50	(251, 251)	0.28	0.28	0.75
19	20	True	f	j	0.0103289999970002	0	-35.0	-36.0	-1.0	NW	50	(251, 251)	0.28	0.28	0.75
19	20	True	j	j	0.4260422000079416	1	-35.0	-30.0	5.0	NW	50	(251, 251)	0.28	0.28	0.75
19	20	True	j	j	0.1885258000111207	1	-35.0	-30.0	5.0	SE	50	(251, 251)	0.28	0.28	0.75
19	20	True	j	f	0.1782354000024497	0	-35.0	-34.0	1.0	NW	50	(251, 251)	0.28	0.28	0.75
19	20	True	f	j	0.1494932000059634	0	-35.0	-36.0	-1.0	NW	50	(251, 251)	0.28	0.28	0.75
19	20	True	f	j	0.0978921000059926	0	-35.0	-36.0	-1.0	NW	50	(251, 251)	0.28	0.28	0.75
19	20	True	f	f	0.2163397999975131	1	-35.0	-40.0	-5.0	NW	50	(251, 251)	0.28	0.28	0.75
19	20	True	f	j	0.207224199999473	0	-35.0	-36.0	-1.0	NW	50	(251, 251)	0.28	0.28	0.75
19	20	True	j	j	0.465828500004136	1	-35.0	-30.0	5.0	NW	50	(251, 251)	0.28	0.28	0.75
19	20	True	j	j	0.3202099999907659	1	-35.0	-30.0	5.0	NW	50	(251, 251)	0.28	0.28	0.75
19	20	True	f	j	0.2470583000103943	0	-35.0	-40.0	-5.0	SE	50	(251, 251)	0.28	0.28	0.75
19	20	True	f	j	0.0234086000127717	0	-35.0	-36.0	-1.0	SE	50	(251, 251)	0.28	0.28	0.75
19	20	True	j	j	0.5635089999996126	1	-35.0	-30.0	5.0	SE	50	(251, 251)	0.28	0.28	0.75
19	20	True	j	j	0.0476131000032182	1	-35.0	-34.0	1.0	SE	50	(251, 251)	0.28	0.28	0.75
19	20	True	f	f	0.1309495999885257	1	-35.0	-40.0	-5.0	NW	50	(251, 251)	0.28	0.28	0.75
19	20	True	j	j	0.0717838999989908	1	-35.0	-30.0	5.0	NW	50	(251, 251)	0.28	0.28	0.75
19	20	True	j	j	0.3814435000094818	1	-35.0	-30.0	5.0	SE	50	(251, 251)	0.28	0.28	0.75
19	20	True	j	j	1.7001756000099704	1	-35.0	-34.0	1.0	SE	50	(251, 251)	0.28	0.28	0.75
19	20	True	f	f	0.3013838000042597	1	-35.0	-36.0	-1.0	NW	50	(251, 251)	0.28	0.28	0.75
19	20	True	f	f	0.5723350000043865	1	-35.0	-40.0	-5.0	NW	50	(251, 251)	0.28	0.28	0.75
19	20	True	j	f	0.9836510000022828	0	-35.0	-34.0	1.0	NW	50	(251, 251)	0.28	0.28	0.75
19	20	True	f	j	0.2375199999951291	0	-35.0	-40.0	-5.0	NW	50	(251, 251)	0.28	0.28	0.75
19	20	True	f	j	0.3200617999973474	0	-35.0	-36.0	-1.0	NW	50	(251, 251)	0.28	0.28	0.75
19	20	True	f	f	0.1842953999876044	1	-35.0	-36.0	-1.0	NW	50	(251, 251)	0.28	0.28	0.75
19	20	True	f	f	0.5242243000102462	1	-35.0	-40.0	-5.0	SE	50	(251, 251)	0.28	0.28	0.75
19	20	True	j	j	2.1261951999913435	1	-35.0	-30.0	5.0	NW	50	(251, 251)	0.28	0.28	0.75
19	20	True	f	j	0.3992132999992464	0	-35.0	-36.0	-1.0	NW	50	(251, 251)	0.28	0.28	0.75
19	20	True	f	j	0.1039452999975765	0	-35.0	-36.0	-1.0	SE	50	(251, 251)	0.28	0.28	0.75
19	20	True	j	j	0.3038479999959236	1	-35.0	-30.0	5.0	SE	50	(251, 251)	0.28	0.28	0.75
19	20	True	j	j	0.1336891999962972	1	-35.0	-30.0	5.0	SE	50	(251, 251)	0.28	0.28	0.75
19	20	True	f	f	0.092689800003427	1	-35.0	-36.0	-1.0	NW	50	(251, 251)	0.28	0.28	0.75
19	20	True	f	f	0.1493520000076387	1	-35.0	-40.0	-5.0	SE	50	(251, 251)	0.28	0.28	0.75
19	20	True	f	f	0.3144557000050554	1	-35.0	-40.0	-5.0	SE	50	(251, 251)	0.28	0.28	0.75
19	20	True	f	f	0.2203871000092476	1	-35.0	-36.0	-1.0	SE	50	(251, 251)	0.28	0.28	0.75
19	20	True	f	f	0.1260347000061301	1	-35.0	-36.0	-1.0	NW	50	(251, 251)	0.28	0.28	0.75
19	20	True	j	j	0.4167985999956727	1	-35.0	-34.0	1.0	SE	50	(251, 251)	0.28	0.28	0.75
19	20	True	j	f	0.2192341999907512	0	-35.0	-30.0	5.0	NW	50	(251, 251)	0.28	0.28	0.75
19	20	True	j	j	0.4480692999932216	1	-35.0	-34.0	1.0	SE	50	(251, 251)	0.28	0.28	0.75
19	20	True	f	f	1.2028088000079151	1	-35.0	-40.0	-5.0	SE	50	(251, 251)	0.28	0.28	0.75
19	20	True	j	f	1.4214872000011385	0	-35.0	-30.0	5.0	SE	50	(251, 251)	0.28	0.28	0.75
19	20	True	j	f	8.61829410000064	0	-35.0	-34.0	1.0	NW	50	(251, 251)	0.28	0.28	0.75
19	20	True	j	j	0.3990284000028623	1	-35.0	-30.0	5.0	NW	50	(251, 251)	0.28	0.28	0.75
19	20	True	f	f	0.0697820000059437	1	-35.0	-40.0	-5.0	NW	50	(251, 251)	0.28	0.28	0.75
19	20	True	j	f	0.0347610999888274	0	-35.0	-30.0	5.0	SE	50	(251, 251)	0.28	0.28	0.75
19	20	True	f	f	0.881183699995745	1	-35.0	-40.0	-5.0	NW	50	(251, 251)	0.28	0.28	0.75
19	20	True	j	j	0.996597400007886	1	-35.0	-34.0	1.0	SE	50	(251, 251)	0.28	0.28	0.75
19	20	True	f	f	0.7036216999986209	1	-35.0	-36.0	-1.0	NW	50	(251, 251)	0.28	0.28	0.75
19	20	True	f	f	0.2815391000040108	1	-35.0	-36.0	-1.0	NW	50	(251, 251)	0.28	0.28	0.75
19	20	True	j	j	0.0608979999960865	1	-35.0	-30.0	5.0	SE	50	(251, 251)	0.28	0.28	0.75
19	20	True	f	f	0.5420815000106813	1	-35.0	-36.0	-1.0	NW	50	(251, 251)	0.28	0.28	0.75
19	20	True	j	j	0.4414510000060545	1	-35.0	-30.0	5.0	SE	50	(251, 251)	0.28	0.28	0.75
19	20	True	f	f	1.255998400010867	1	-35.0	-36.0	-1.0	NW	50	(251, 251)	0.28	0.28	0.75
19	20	True	f	f	0.0297922999889124	1	-35.0	-40.0	-5.0	NW	50	(251, 251)	0.28	0.28	0.75
19	20	True	j	f	1.205652899996494	0	-35.0	-34.0	1.0	NW	50	(251, 251)	0.28	0.28	0.75
19	20	True	f	j	1.971222799998941	0	-35.0	-40.0	-5.0	NW	50	(251, 251)	0.28	0.28	0.75
19	20	True	f	j	0.1006024999951478	0	-35.0	-36.0	-1.0	SE	50	(251, 251)	0.28	0.28	0.75
19	20	True	f	f	0.0098224999965168	1	-35.0	-40.0	-5.0	NW	50	(251, 251)	0.28	0.28	0.75
19	20	True	f	j	0.5183099999994738	0	-35.0	-40.0	-5.0	SE	50	(251, 251)	0.28	0.28	0.75
19	20	True	j	j	0.3045494000107283	1	-35.0	-34.0	1.0	SE	50	(251, 251)	0.28	0.28	0.75
19	20	True	j	j	0.4156137999962084	1	-35.0	-30.0	5.0	SE	50	(251, 251)	0.28	0.28	0.75
19	20	True	j	j	0.0062525999965146	1	-35.0	-34.0	1.0	SE	50	(251, 251)	0.28	0.28	0.75
19	20	True	f	f	3.0251454999961425	1	-35.0	-36.0	-1.0	NW	50	(251, 251)	0.28	0.28	0.75
19	20	True	f	f	0.4412979999906383	1	-35.0	-40.0	-5.0	SE	50	(251, 251)	0.28	0.28	0.75
19	20	True	j	j	0.2349688999966019	1	-35.0	-34.0	1.0	SE	50	(251, 251)	0.28	0.28	0.75
19	20	True	f	f	0.0065063999936683	1	-35.0	-36.0	-1.0	NW	50	(251, 251)	0.28	0.28	0.75
19	20	True	f	j	0.91479770001024	0	-35.0	-36.0	-1.0	NW	50	(251, 251)	0.28	0.28	0.75
19	20	True	f	f	0.892503700000816	1	-35.0	-40.0	-5.0	SE	50	(251, 251)	0.28	0.28	0.75
19	20	True	f	j	0.30799929999921	0	-35.0	-36.0	-1.0	SE	50	(251, 251)	0.28	0.28	0.75
19	20	True	f	f	0.582357499995851	1	-35.0	-40.0	-5.0	SE	50	(251, 251)	0.28	0.28	0.75
19	20	True	j	j	0.286932600007276	1	-35.0	-30.0	5.0	SE	50	(251, 251)	0.28	0.28	0.75
19	20	True	j	f	0.4852034999930765	0	-35.0	-30.0	5.0	NW	50	(251, 251)	0.28	0.28	0.75
19	20	True	j	j	0.1525440999976126	1	-35.0	-30.0	5.0	NW	50	(251, 251)	0.28	0.28	0.75
19	20	True	j	j	1.2330279000016162	1	-35.0	-30.0	5.0	NW	50	(251, 251)	0.28	0.28	0.75
19	20	True	j	j	0.0182997999945655	1	-35.0	-30.0	5.0	SE	50	(251, 251)	0.28	0.28	0.75
19	20	True	j	f	0.3136384000099497	0	-35.0	-34.0	1.0	SE	50	(251, 251)	0.28	0.28	0.75
19	20	True	j	j	0.0201978999975835	1	-35.0	-30.0	5.0	SE	50	(251, 251)	0.28	0.28	0.75
19	20	True	j	f	0.6872693000041181	0	-35.0	-30.0	5.0	NW	50	(251, 251)	0.28	0.28	0.75
19	20	True	f	f	0.3597933999990346	1	-35.0	-40.0	-5.0	SE	50	(251, 251)	0.28	0.28	0.75
19	20	True	f	j	0.588002399992547	0	-35.0	-40.0	-5.0	SE	50	(251, 251)	0.28	0.28	0.75
19	20	True	j	f	1.5830052999954205	0	-35.0	-34.0	1.0	NW	50	(251, 251)	0.28	0.28	0.75
19	20	True	j	f	0.1884290000016335	0	-35.0	-30.0	5.0	NW	50	(251, 251)	0.28	0.28	0.75
19	20	True	j	j	0.0371408999926643	1	-35.0	-34.0	1.0	SE	50	(251, 251)	0.28	0.28	0.75
19	20	True	j	j	0.1730443999986164	1	-35.0	-34.0	1.0	SE	50	(251, 251)	0.28	0.28	0.75
19	20	True	f	f	0.0548778000083984	1	-35.0	-36.0	-1.0	NW	50	(251, 251)	0.28	0.28	0.75
19	20	True	j	j	0.418761099994299	1	-35.0	-30.0	5.0	SE	50	(251, 251)	0.28	0.28	0.75
19	20	True	j	f	0.3160545999999158	0	-35.0	-34.0	1.0	NW	50	(251, 251)	0.28	0.28	0.75
19	20	True	f	f	0.0669322999892756	1	-35.0	-40.0	-5.0	NW	50	(251, 251)	0.28	0.28	0.75
19	20	True	f	j	1.3779112000047462	0	-35.0	-36.0	-1.0	NW	50	(251, 251)	0.28	0.28	0.75
19	20	True	f	f	0.4695280000014463	1	-35.0	-40.0	-5.0	NW	50	(251, 251)	0.28	0.28	0.75
19	20	True	j	j	0.1214386000065133	1	-35.0	-30.0	5.0	NW	50	(251, 251)	0.28	0.28	0.75
19	20	True	f	f	0.0282846000045537	1	-35.0	-40.0	-5.0	SE	50	(251, 251)	0.28	0.28	0.75
19	20	True	j	j	0.2542707999964477	1	-35.0	-30.0	5.0	SE	50	(251, 251)	0.28	0.28	0.75
19	20	True	f	j	0.2613771000033011	0	-35.0	-36.0	-1.0	SE	50	(251, 251)	0.28	0.28	0.75
19	20	True	f	j	0.0939941999968141	0	-35.0	-40.0	-5.0	NW	50	(251, 251)	0.28	0.28	0.75
19	20	True	f	f	0.1927863000018987	1	-35.0	-36.0	-1.0	SE	50	(251, 251)	0.28	0.28	0.75
19	20	True	f	j	0.1328910000011092	0	-35.0	-36.0	-1.0	SE	50	(251, 251)	0.28	0.28	0.75
19	20	True	f	f	0.3098140999936731	1	-35.0	-36.0	-1.0	SE	50	(251, 251)	0.28	0.28	0.75
19	20	True	j	j	0.5935575000039535	1	-35.0	-30.0	5.0	NW	50	(251, 251)	0.28	0.28	0.75
19	20	True	f	f	0.2674098999996204	1	-35.0	-36.0	-1.0	NW	50	(251, 251)	0.28	0.28	0.75
19	20	True	j	j	0.0807073000032687	1	-35.0	-30.0	5.0	SE	50	(251, 251)	0.28	0.28	0.75
19	20	True	f	f	0.0262863999960245	1	-35.0	-36.0	-1.0	SE	50	(251, 251)	0.28	0.28	0.75
19	20	True	j	j	0.2747682999906828	1	-35.0	-30.0	5.0	NW	50	(251, 251)	0.28	0.28	0.75
19	20	True	f	f	0.1466289999953005	1	-35.0	-40.0	-5.0	NW	50	(251, 251)	0.28	0.28	0.75
19	20	True	f	j	0.6005573999864282	0	-35.0	-40.0	-5.0	SE	50	(251, 251)	0.28	0.28	0.75
19	20	True	j	f	0.1287825000035809	0	-35.0	-34.0	1.0	NW	50	(251, 251)	0.28	0.28	0.75
