# Supplementary material for: The curriculum effect in visual learning: The role of readout dimensionality
Source: PLoS Comput Biol. 2026 Jul 24;22(7):e1014553. doi: 10.1371/journal.pcbi.1014553 (PMC13432104; doi:10.1371/journal.pcbi.1014553)
Supplement: S1 Data — (ZIP) [file pcbi.1014553.s009.zip › Data_Final_for_Repository/Shuffled_subjects/Additional_15/Subject019/20250713_Subject019_SHUFFLED_Day_4.csv]

Participant ID	Age	Train	Correct Response	Response	Response time (s)	Correct	Reference Angle (deg)	Orientation (deg)	Angle Separation (deg)	Corner	Viewing Distance (cm)	Stimulus Size (px)	Fixation Time	Probe Time	Cue Time
19	20	True	f	f	2.7763008	1	-35	-40	-5	SE	50	(251, 251)	0.28	0.28	0.75
19	20	True	f	j	1.813073	0	-35	-40	-5	SE	50	(251, 251)	0.28	0.28	0.75
19	20	True	f	j	5.8304338	0	-35	-36	-1	NW	50	(251, 251)	0.28	0.28	0.75
19	20	True	j	j	0.8821085	1	-35	-34	1	NW	50	(251, 251)	0.28	0.28	0.75
19	20	True	f	f	0.1501717	1	-35	-40	-5	NW	50	(251, 251)	0.28	0.28	0.75
19	20	True	j	j	1.3176992	1	-35	-30	5	SE	50	(251, 251)	0.28	0.28	0.75
19	20	True	f	j	0.0019818	0	-35	-40	-5	SE	50	(251, 251)	0.28	0.28	0.75
19	20	True	j	j	0.4205538	1	-35	-34	1	SE	50	(251, 251)	0.28	0.28	0.75
19	20	True	f	f	0.1370311	1	-35	-36	-1	SE	50	(251, 251)	0.28	0.28	0.75
19	20	True	j	f	0.0344477	0	-35	-30	5	SE	50	(251, 251)	0.28	0.28	0.75
19	20	True	f	f	2.4975951	1	-35	-36	-1	NW	50	(251, 251)	0.28	0.28	0.75
19	20	True	j	f	0.1764326	0	-35	-30	5	SE	50	(251, 251)	0.28	0.28	0.75
19	20	True	f	f	0.0511029	1	-35	-40	-5	SE	50	(251, 251)	0.28	0.28	0.75
19	20	True	f	f	0.29437	1	-35	-40	-5	SE	50	(251, 251)	0.28	0.28	0.75
19	20	True	j	j	0.8491317	1	-35	-34	1	NW	50	(251, 251)	0.28	0.28	0.75
19	20	True	j	j	0.3037676	1	-35	-30	5	NW	50	(251, 251)	0.28	0.28	0.75
19	20	True	f	f	0.2187111	1	-35	-40	-5	SE	50	(251, 251)	0.28	0.28	0.75
19	20	True	j	f	0.4059802	0	-35	-34	1	NW	50	(251, 251)	0.28	0.28	0.75
19	20	True	f	f	0.3264314	1	-35	-40	-5	SE	50	(251, 251)	0.28	0.28	0.75
19	20	True	j	f	0.0454117	0	-35	-34	1	SE	50	(251, 251)	0.28	0.28	0.75
19	20	True	j	j	0.0528526	1	-35	-30	5	NW	50	(251, 251)	0.28	0.28	0.75
19	20	True	f	f	0.2762482	1	-35	-40	-5	NW	50	(251, 251)	0.28	0.28	0.75
19	20	True	f	f	0.1009318	1	-35	-40	-5	SE	50	(251, 251)	0.28	0.28	0.75
19	20	True	f	f	0.1554348	1	-35	-40	-5	NW	50	(251, 251)	0.28	0.28	0.75
19	20	True	j	j	0.0687668	1	-35	-34	1	SE	50	(251, 251)	0.28	0.28	0.75
19	20	True	j	f	0.087853	0	-35	-30	5	SE	50	(251, 251)	0.28	0.28	0.75
19	20	True	j	f	0.056075	0	-35	-30	5	NW	50	(251, 251)	0.28	0.28	0.75
19	20	True	f	f	0.2871978	1	-35	-40	-5	NW	50	(251, 251)	0.28	0.28	0.75
19	20	True	f	f	0.1559441	1	-35	-40	-5	SE	50	(251, 251)	0.28	0.28	0.75
19	20	True	f	f	0.4484353	1	-35	-36	-1	NW	50	(251, 251)	0.28	0.28	0.75
19	20	True	j	j	0.1493161	1	-35	-34	1	SE	50	(251, 251)	0.28	0.28	0.75
19	20	True	f	f	0.1735543	1	-35	-40	-5	NW	50	(251, 251)	0.28	0.28	0.75
19	20	True	f	f	0.2774563	1	-35	-40	-5	NW	50	(251, 251)	0.28	0.28	0.75
19	20	True	j	j	0.3142444	1	-35	-30	5	SE	50	(251, 251)	0.28	0.28	0.75
19	20	True	j	f	0.2279378	0	-35	-34	1	SE	50	(251, 251)	0.28	0.28	0.75
19	20	True	f	f	0.0922741	1	-35	-36	-1	NW	50	(251, 251)	0.28	0.28	0.75
19	20	True	f	f	0.163126	1	-35	-36	-1	NW	50	(251, 251)	0.28	0.28	0.75
19	20	True	f	j	0.1539491	0	-35	-36	-1	NW	50	(251, 251)	0.28	0.28	0.75
19	20	True	j	j	0.4794605	1	-35	-30	5	SE	50	(251, 251)	0.28	0.28	0.75
19	20	True	f	f	0.4636121	1	-35	-40	-5	NW	50	(251, 251)	0.28	0.28	0.75
19	20	True	j	j	0.1718579	1	-35	-30	5	NW	50	(251, 251)	0.28	0.28	0.75
19	20	True	j	f	0.129723	0	-35	-34	1	SE	50	(251, 251)	0.28	0.28	0.75
19	20	True	j	j	0.1430455	1	-35	-34	1	NW	50	(251, 251)	0.28	0.28	0.75
19	20	True	f	f	0.0490491	1	-35	-36	-1	SE	50	(251, 251)	0.28	0.28	0.75
19	20	True	j	f	0.2558103	0	-35	-34	1	NW	50	(251, 251)	0.28	0.28	0.75
19	20	True	f	f	0.2592909	1	-35	-36	-1	SE	50	(251, 251)	0.28	0.28	0.75
19	20	True	f	f	0.3763558	1	-35	-40	-5	NW	50	(251, 251)	0.28	0.28	0.75
19	20	True	j	j	0.0131944	1	-35	-34	1	SE	50	(251, 251)	0.28	0.28	0.75
19	20	True	f	f	0.2553354	1	-35	-36	-1	NW	50	(251, 251)	0.28	0.28	0.75
19	20	True	j	f	0.2340364	0	-35	-34	1	NW	50	(251, 251)	0.28	0.28	0.75
19	20	True	f	f	0.0354019	1	-35	-40	-5	NW	50	(251, 251)	0.28	0.28	0.75
19	20	True	f	j	0.228539	0	-35	-36	-1	SE	50	(251, 251)	0.28	0.28	0.75
19	20	True	j	f	0.3166609	0	-35	-30	5	SE	50	(251, 251)	0.28	0.28	0.75
19	20	True	j	f	0.0274113	0	-35	-30	5	NW	50	(251, 251)	0.28	0.28	0.75
19	20	True	f	f	0.1338111	1	-35	-36	-1	SE	50	(251, 251)	0.28	0.28	0.75
19	20	True	j	f	0.2077067	0	-35	-30	5	SE	50	(251, 251)	0.28	0.28	0.75
19	20	True	j	j	0.0619852	1	-35	-34	1	NW	50	(251, 251)	0.28	0.28	0.75
19	20	True	j	f	0.0846356	0	-35	-34	1	NW	50	(251, 251)	0.28	0.28	0.75
19	20	True	j	j	0.143016	1	-35	-34	1	SE	50	(251, 251)	0.28	0.28	0.75
19	20	True	f	f	0.039942	1	-35	-40	-5	SE	50	(251, 251)	0.28	0.28	0.75
19	20	True	j	j	0.2783011	1	-35	-30	5	NW	50	(251, 251)	0.28	0.28	0.75
19	20	True	f	f	0.3700904	1	-35	-40	-5	SE	50	(251, 251)	0.28	0.28	0.75
19	20	True	j	j	0.0036172	1	-35	-30	5	SE	50	(251, 251)	0.28	0.28	0.75
19	20	True	f	f	0.2381265	1	-35	-40	-5	SE	50	(251, 251)	0.28	0.28	0.75
19	20	True	f	f	0.1446987	1	-35	-40	-5	SE	50	(251, 251)	0.28	0.28	0.75
19	20	True	j	j	0.0645163	1	-35	-30	5	SE	50	(251, 251)	0.28	0.28	0.75
19	20	True	j	j	0.0749839	1	-35	-34	1	SE	50	(251, 251)	0.28	0.28	0.75
19	20	True	j	j	0.2176956	1	-35	-30	5	NW	50	(251, 251)	0.28	0.28	0.75
19	20	True	j	j	0.193779	1	-35	-30	5	SE	50	(251, 251)	0.28	0.28	0.75
19	20	True	j	f	0.2557763	0	-35	-34	1	NW	50	(251, 251)	0.28	0.28	0.75
19	20	True	f	f	0.0437078	1	-35	-40	-5	SE	50	(251, 251)	0.28	0.28	0.75
19	20	True	f	f	0.1241768	1	-35	-40	-5	NW	50	(251, 251)	0.28	0.28	0.75
19	20	True	f	f	0.1819154	1	-35	-36	-1	SE	50	(251, 251)	0.28	0.28	0.75
19	20	True	j	j	0.0628398	1	-35	-30	5	SE	50	(251, 251)	0.28	0.28	0.75
19	20	True	j	j	0.319757	1	-35	-34	1	SE	50	(251, 251)	0.28	0.28	0.75
19	20	True	j	f	0.1335977	0	-35	-34	1	NW	50	(251, 251)	0.28	0.28	0.75
19	20	True	j	j	0.0302449	1	-35	-30	5	NW	50	(251, 251)	0.28	0.28	0.75
19	20	True	j	j	0.0828872	1	-35	-34	1	SE	50	(251, 251)	0.28	0.28	0.75
19	20	True	j	j	0.235538	1	-35	-30	5	SE	50	(251, 251)	0.28	0.28	0.75
19	20	True	f	f	0.0915302	1	-35	-36	-1	NW	50	(251, 251)	0.28	0.28	0.75
19	20	True	f	f	1.2904426	1	-35	-36	-1	NW	50	(251, 251)	0.28	0.28	0.75
19	20	True	j	j	0.1202546	1	-35	-30	5	SE	50	(251, 251)	0.28	0.28	0.75
19	20	True	f	f	0.2302109	1	-35	-40	-5	SE	50	(251, 251)	0.28	0.28	0.75
19	20	True	j	f	0.0749094	0	-35	-34	1	SE	50	(251, 251)	0.28	0.28	0.75
19	20	True	j	j	0.049764	1	-35	-30	5	SE	50	(251, 251)	0.28	0.28	0.75
19	20	True	f	f	0.2282751	1	-35	-36	-1	SE	50	(251, 251)	0.28	0.28	0.75
19	20	True	j	f	0.0100205	0	-35	-34	1	NW	50	(251, 251)	0.28	0.28	0.75
19	20	True	j	j	0.2670798	1	-35	-30	5	SE	50	(251, 251)	0.28	0.28	0.75
19	20	True	f	f	0.2909087	1	-35	-36	-1	SE	50	(251, 251)	0.28	0.28	0.75
19	20	True	j	f	0.0692016	0	-35	-34	1	NW	50	(251, 251)	0.28	0.28	0.75
19	20	True	j	j	0.16859	1	-35	-34	1	NW	50	(251, 251)	0.28	0.28	0.75
19	20	True	f	j	0.4221787	0	-35	-36	-1	NW	50	(251, 251)	0.28	0.28	0.75
19	20	True	j	j	0.0254281	1	-35	-34	1	SE	50	(251, 251)	0.28	0.28	0.75
19	20	True	f	f	0.3641205	1	-35	-40	-5	NW	50	(251, 251)	0.28	0.28	0.75
19	20	True	j	j	0.1399335	1	-35	-30	5	SE	50	(251, 251)	0.28	0.28	0.75
19	20	True	j	j	0.0314108	1	-35	-30	5	SE	50	(251, 251)	0.28	0.28	0.75
19	20	True	f	f	1.9545999	1	-35	-36	-1	NW	50	(251, 251)	0.28	0.28	0.75
19	20	True	j	f	0.2585332	0	-35	-30	5	NW	50	(251, 251)	0.28	0.28	0.75
19	20	True	f	f	0.1674039	1	-35	-36	-1	SE	50	(251, 251)	0.28	0.28	0.75
19	20	True	f	f	0.2599007	1	-35	-36	-1	NW	50	(251, 251)	0.28	0.28	0.75
19	20	True	j	j	0.0892785	1	-35	-30	5	NW	50	(251, 251)	0.28	0.28	0.75
19	20	True	f	f	0.2940328	1	-35	-36	-1	NW	50	(251, 251)	0.28	0.28	0.75
19	20	True	f	f	0.4202371	1	-35	-40	-5	SE	50	(251, 251)	0.28	0.28	0.75
19	20	True	j	j	0.0986148	1	-35	-30	5	SE	50	(251, 251)	0.28	0.28	0.75
19	20	True	f	f	0.0062963	1	-35	-36	-1	NW	50	(251, 251)	0.28	0.28	0.75
19	20	True	j	f	0.2398137	0	-35	-30	5	SE	50	(251, 251)	0.28	0.28	0.75
19	20	True	j	j	0.2359873	1	-35	-30	5	SE	50	(251, 251)	0.28	0.28	0.75
19	20	True	f	f	0.1467795	1	-35	-36	-1	NW	50	(251, 251)	0.28	0.28	0.75
19	20	True	f	f	0.0558272	1	-35	-36	-1	NW	50	(251, 251)	0.28	0.28	0.75
19	20	True	f	j	0.1004307	0	-35	-36	-1	NW	50	(251, 251)	0.28	0.28	0.75
19	20	True	j	j	0.1154589	1	-35	-30	5	NW	50	(251, 251)	0.28	0.28	0.75
19	20	True	j	j	0.0766106	1	-35	-30	5	NW	50	(251, 251)	0.28	0.28	0.75
19	20	True	f	j	0.1356489	0	-35	-40	-5	SE	50	(251, 251)	0.28	0.28	0.75
19	20	True	j	j	1.2821913	1	-35	-30	5	NW	50	(251, 251)	0.28	0.28	0.75
19	20	True	f	f	0.0443615	1	-35	-40	-5	NW	50	(251, 251)	0.28	0.28	0.75
19	20	True	f	j	0.1675446	0	-35	-36	-1	SE	50	(251, 251)	0.28	0.28	0.75
19	20	True	f	f	0.2829475	1	-35	-36	-1	NW	50	(251, 251)	0.28	0.28	0.75
19	20	True	j	j	0.1749738	1	-35	-34	1	SE	50	(251, 251)	0.28	0.28	0.75
19	20	True	f	j	0.1093702	0	-35	-40	-5	NW	50	(251, 251)	0.28	0.28	0.75
19	20	True	f	j	0.0493325	0	-35	-36	-1	SE	50	(251, 251)	0.28	0.28	0.75
19	20	True	f	f	0.1992657	1	-35	-36	-1	SE	50	(251, 251)	0.28	0.28	0.75
19	20	True	j	j	0.3003634	1	-35	-30	5	SE	50	(251, 251)	0.28	0.28	0.75
19	20	True	j	j	0.0223486	1	-35	-30	5	SE	50	(251, 251)	0.28	0.28	0.75
19	20	True	f	f	0.1829736	1	-35	-40	-5	SE	50	(251, 251)	0.28	0.28	0.75
19	20	True	f	f	0.0897264	1	-35	-40	-5	NW	50	(251, 251)	0.28	0.28	0.75
19	20	True	j	j	0.130388	1	-35	-30	5	NW	50	(251, 251)	0.28	0.28	0.75
19	20	True	f	j	0.0889059	0	-35	-36	-1	SE	50	(251, 251)	0.28	0.28	0.75
19	20	True	f	f	0.1099455	1	-35	-40	-5	SE	50	(251, 251)	0.28	0.28	0.75
19	20	True	f	f	0.1046344	1	-35	-40	-5	NW	50	(251, 251)	0.28	0.28	0.75
19	20	True	f	j	0.0750997	0	-35	-36	-1	NW	50	(251, 251)	0.28	0.28	0.75
19	20	True	j	f	0.0186485	0	-35	-34	1	SE	50	(251, 251)	0.28	0.28	0.75
19	20	True	j	j	0.1195689	1	-35	-30	5	SE	50	(251, 251)	0.28	0.28	0.75
19	20	True	f	f	0.3347174	1	-35	-40	-5	NW	50	(251, 251)	0.28	0.28	0.75
19	20	True	j	j	0.0689052	1	-35	-30	5	SE	50	(251, 251)	0.28	0.28	0.75
19	20	True	j	j	0.0244214	1	-35	-30	5	NW	50	(251, 251)	0.28	0.28	0.75
19	20	True	f	j	0.2311955	0	-35	-36	-1	NW	50	(251, 251)	0.28	0.28	0.75
19	20	True	f	f	0.0842014	1	-35	-36	-1	NW	50	(251, 251)	0.28	0.28	0.75
19	20	True	j	f	0.1059457	0	-35	-34	1	NW	50	(251, 251)	0.28	0.28	0.75
19	20	True	j	j	0.1883856	1	-35	-30	5	NW	50	(251, 251)	0.28	0.28	0.75
19	20	True	j	j	0.1930011	1	-35	-30	5	SE	50	(251, 251)	0.28	0.28	0.75
19	20	True	f	f	0.0971477	1	-35	-40	-5	NW	50	(251, 251)	0.28	0.28	0.75
19	20	True	f	j	0.3577208	0	-35	-40	-5	NW	50	(251, 251)	0.28	0.28	0.75
19	20	True	j	j	0.4699116	1	-35	-34	1	NW	50	(251, 251)	0.28	0.28	0.75
19	20	True	j	f	2.0026079	0	-35	-34	1	SE	50	(251, 251)	0.28	0.28	0.75
19	20	True	j	j	0.4602842	1	-35	-34	1	NW	50	(251, 251)	0.28	0.28	0.75
19	20	True	f	f	0.3759432	1	-35	-40	-5	SE	50	(251, 251)	0.28	0.28	0.75
19	20	True	j	j	0.2540739	1	-35	-34	1	SE	50	(251, 251)	0.28	0.28	0.75
19	20	True	j	j	0.1714832	1	-35	-30	5	NW	50	(251, 251)	0.28	0.28	0.75
19	20	True	j	f	1.9600118	0	-35	-30	5	SE	50	(251, 251)	0.28	0.28	0.75
19	20	True	j	j	0.0345315	1	-35	-30	5	NW	50	(251, 251)	0.28	0.28	0.75
19	20	True	f	f	0.1791057	1	-35	-40	-5	SE	50	(251, 251)	0.28	0.28	0.75
19	20	True	f	f	0.0191869	1	-35	-36	-1	SE	50	(251, 251)	0.28	0.28	0.75
19	20	True	j	j	0.1017752	1	-35	-34	1	SE	50	(251, 251)	0.28	0.28	0.75
19	20	True	f	f	0.0885541	1	-35	-36	-1	SE	50	(251, 251)	0.28	0.28	0.75
19	20	True	j	j	0.0845789	1	-35	-30	5	SE	50	(251, 251)	0.28	0.28	0.75
19	20	True	f	f	0.0028623	1	-35	-36	-1	NW	50	(251, 251)	0.28	0.28	0.75
19	20	True	j	f	0.2541551	0	-35	-34	1	NW	50	(251, 251)	0.28	0.28	0.75
19	20	True	j	f	0.2573554	0	-35	-34	1	NW	50	(251, 251)	0.28	0.28	0.75
19	20	True	j	f	0.550859	0	-35	-34	1	NW	50	(251, 251)	0.28	0.28	0.75
19	20	True	j	j	0.0352903	1	-35	-30	5	SE	50	(251, 251)	0.28	0.28	0.75
19	20	True	j	f	0.652496	0	-35	-34	1	NW	50	(251, 251)	0.28	0.28	0.75
19	20	True	j	j	0.2529607	1	-35	-30	5	NW	50	(251, 251)	0.28	0.28	0.75
19	20	True	j	j	0.2625196	1	-35	-30	5	SE	50	(251, 251)	0.28	0.28	0.75
19	20	True	j	f	0.054035	0	-35	-34	1	SE	50	(251, 251)	0.28	0.28	0.75
19	20	True	f	f	0.0605434	1	-35	-40	-5	NW	50	(251, 251)	0.28	0.28	0.75
19	20	True	f	f	0.2210478	1	-35	-36	-1	SE	50	(251, 251)	0.28	0.28	0.75
19	20	True	j	j	0.1660921	1	-35	-34	1	SE	50	(251, 251)	0.28	0.28	0.75
19	20	True	f	f	0.1054281	1	-35	-40	-5	SE	50	(251, 251)	0.28	0.28	0.75
19	20	True	j	j	0.0490916	1	-35	-30	5	NW	50	(251, 251)	0.28	0.28	0.75
19	20	True	j	f	0.5760345	0	-35	-30	5	NW	50	(251, 251)	0.28	0.28	0.75
19	20	True	f	f	0.1620142	1	-35	-40	-5	NW	50	(251, 251)	0.28	0.28	0.75
19	20	True	j	f	0.2632503	0	-35	-30	5	NW	50	(251, 251)	0.28	0.28	0.75
19	20	True	j	j	0.0778443	1	-35	-34	1	SE	50	(251, 251)	0.28	0.28	0.75
19	20	True	j	j	0.0971772	1	-35	-34	1	NW	50	(251, 251)	0.28	0.28	0.75
19	20	True	f	f	0.0184068	1	-35	-36	-1	NW	50	(251, 251)	0.28	0.28	0.75
19	20	True	f	f	0.0067446	1	-35	-36	-1	SE	50	(251, 251)	0.28	0.28	0.75
19	20	True	f	j	0.4386551	0	-35	-36	-1	NW	50	(251, 251)	0.28	0.28	0.75
19	20	True	j	j	0.1132763	1	-35	-30	5	SE	50	(251, 251)	0.28	0.28	0.75
19	20	True	f	f	0.1098009	1	-35	-36	-1	NW	50	(251, 251)	0.28	0.28	0.75
19	20	True	f	f	0.005092	1	-35	-40	-5	NW	50	(251, 251)	0.28	0.28	0.75
19	20	True	j	j	0.2142432	1	-35	-34	1	NW	50	(251, 251)	0.28	0.28	0.75
19	20	True	f	f	0.3092519	1	-35	-40	-5	SE	50	(251, 251)	0.28	0.28	0.75
19	20	True	f	f	0.2251893	1	-35	-36	-1	SE	50	(251, 251)	0.28	0.28	0.75
19	20	True	j	j	0.1135225	1	-35	-34	1	SE	50	(251, 251)	0.28	0.28	0.75
19	20	True	j	j	0.0395135	1	-35	-30	5	SE	50	(251, 251)	0.28	0.28	0.75
19	20	True	j	f	0.1479171	0	-35	-34	1	NW	50	(251, 251)	0.28	0.28	0.75
19	20	True	j	j	0.407533	1	-35	-30	5	SE	50	(251, 251)	0.28	0.28	0.75
19	20	True	j	f	0.0661586	0	-35	-34	1	NW	50	(251, 251)	0.28	0.28	0.75
19	20	True	f	f	0.2905369	1	-35	-40	-5	NW	50	(251, 251)	0.28	0.28	0.75
19	20	True	j	j	0.0073074	1	-35	-34	1	NW	50	(251, 251)	0.28	0.28	0.75
19	20	True	j	j	0.0208008	1	-35	-34	1	NW	50	(251, 251)	0.28	0.28	0.75
19	20	True	f	j	0.2506022	0	-35	-36	-1	NW	50	(251, 251)	0.28	0.28	0.75
19	20	True	j	f	0.0610717	0	-35	-34	1	SE	50	(251, 251)	0.28	0.28	0.75
19	20	True	f	f	0.209731	1	-35	-36	-1	SE	50	(251, 251)	0.28	0.28	0.75
19	20	True	j	f	0.0681093	0	-35	-34	1	SE	50	(251, 251)	0.28	0.28	0.75
19	20	True	j	f	0.243893	0	-35	-34	1	NW	50	(251, 251)	0.28	0.28	0.75
19	20	True	f	f	0.252898	1	-35	-36	-1	NW	50	(251, 251)	0.28	0.28	0.75
19	20	True	j	f	0.0234325	0	-35	-30	5	NW	50	(251, 251)	0.28	0.28	0.75
19	20	True	f	j	0.0322651	0	-35	-36	-1	NW	50	(251, 251)	0.28	0.28	0.75
19	20	True	j	j	0.1406295	1	-35	-30	5	NW	50	(251, 251)	0.28	0.28	0.75
19	20	True	f	j	0.1211625	0	-35	-36	-1	NW	50	(251, 251)	0.28	0.28	0.75
19	20	True	j	j	0.1325384	1	-35	-30	5	SE	50	(251, 251)	0.28	0.28	0.75
19	20	True	f	f	0.0672757	1	-35	-36	-1	NW	50	(251, 251)	0.28	0.28	0.75
19	20	True	j	j	0.1882605	1	-35	-30	5	SE	50	(251, 251)	0.28	0.28	0.75
19	20	True	j	j	0.2646902	1	-35	-34	1	NW	50	(251, 251)	0.28	0.28	0.75
19	20	True	f	f	0.2861003	1	-35	-40	-5	SE	50	(251, 251)	0.28	0.28	0.75
19	20	True	j	f	0.0447894	0	-35	-34	1	NW	50	(251, 251)	0.28	0.28	0.75
19	20	True	f	f	0.2486307	1	-35	-40	-5	SE	50	(251, 251)	0.28	0.28	0.75
19	20	True	j	f	0.2002571	0	-35	-34	1	SE	50	(251, 251)	0.28	0.28	0.75
19	20	True	f	f	0.0745116	1	-35	-40	-5	NW	50	(251, 251)	0.28	0.28	0.75
19	20	True	j	j	0.0722074	1	-35	-30	5	SE	50	(251, 251)	0.28	0.28	0.75
19	20	True	j	f	0.2070239	0	-35	-34	1	SE	50	(251, 251)	0.28	0.28	0.75
19	20	True	f	f	0.1428858	1	-35	-40	-5	NW	50	(251, 251)	0.28	0.28	0.75
19	20	True	f	f	0.0619629	1	-35	-40	-5	SE	50	(251, 251)	0.28	0.28	0.75
19	20	True	j	f	0.0025583	0	-35	-34	1	NW	50	(251, 251)	0.28	0.28	0.75
19	20	True	f	f	0.3104715	1	-35	-36	-1	NW	50	(251, 251)	0.28	0.28	0.75
19	20	True	j	j	0.1274887	1	-35	-34	1	SE	50	(251, 251)	0.28	0.28	0.75
19	20	True	f	f	0.0373122	1	-35	-40	-5	NW	50	(251, 251)	0.28	0.28	0.75
19	20	True	f	j	0.0778861	0	-35	-36	-1	NW	50	(251, 251)	0.28	0.28	0.75
19	20	True	f	f	0.2665847	1	-35	-40	-5	SE	50	(251, 251)	0.28	0.28	0.75
19	20	True	f	j	0.1137283	0	-35	-36	-1	NW	50	(251, 251)	0.28	0.28	0.75
19	20	True	j	j	0.0082696	1	-35	-30	5	SE	50	(251, 251)	0.28	0.28	0.75
19	20	True	j	j	0.0919014	1	-35	-30	5	NW	50	(251, 251)	0.28	0.28	0.75
19	20	True	f	j	0.1093214	0	-35	-36	-1	SE	50	(251, 251)	0.28	0.28	0.75
19	20	True	f	j	0.0887732	0	-35	-40	-5	NW	50	(251, 251)	0.28	0.28	0.75
19	20	True	j	j	0.0293204	1	-35	-34	1	NW	50	(251, 251)	0.28	0.28	0.75
19	20	True	f	j	0.0280836	0	-35	-40	-5	NW	50	(251, 251)	0.28	0.28	0.75
19	20	True	j	j	0.078098	1	-35	-30	5	SE	50	(251, 251)	0.28	0.28	0.75
19	20	True	j	j	0.1108249	1	-35	-30	5	SE	50	(251, 251)	0.28	0.28	0.75
19	20	True	j	j	0.2084301	1	-35	-34	1	SE	50	(251, 251)	0.28	0.28	0.75
19	20	True	j	j	0.2515625	1	-35	-30	5	SE	50	(251, 251)	0.28	0.28	0.75
19	20	True	f	f	0.0039972	1	-35	-40	-5	NW	50	(251, 251)	0.28	0.28	0.75
19	20	True	j	f	0.1119124	0	-35	-34	1	SE	50	(251, 251)	0.28	0.28	0.75
19	20	True	j	j	0.1253355	1	-35	-34	1	NW	50	(251, 251)	0.28	0.28	0.75
19	20	True	f	f	0.3751595	1	-35	-36	-1	SE	50	(251, 251)	0.28	0.28	0.75
19	20	True	j	j	0.9996686	1	-35	-30	5	SE	50	(251, 251)	0.28	0.28	0.75
19	20	True	f	f	0.3776471	1	-35	-40	-5	NW	50	(251, 251)	0.28	0.28	0.75
19	20	True	f	j	0.1687319	0	-35	-36	-1	NW	50	(251, 251)	0.28	0.28	0.75
19	20	True	j	j	0.1103679	1	-35	-30	5	NW	50	(251, 251)	0.28	0.28	0.75
19	20	True	f	f	0.0990417	1	-35	-40	-5	NW	50	(251, 251)	0.28	0.28	0.75
19	20	True	j	j	0.0687933	1	-35	-34	1	SE	50	(251, 251)	0.28	0.28	0.75
19	20	True	f	f	0.2583987	1	-35	-40	-5	SE	50	(251, 251)	0.28	0.28	0.75
19	20	True	j	j	0.0836962	1	-35	-30	5	SE	50	(251, 251)	0.28	0.28	0.75
19	20	True	j	j	0.127623	1	-35	-30	5	SE	50	(251, 251)	0.28	0.28	0.75
19	20	True	j	j	0.0038231	1	-35	-34	1	SE	50	(251, 251)	0.28	0.28	0.75
19	20	True	j	j	0.1196766	1	-35	-34	1	SE	50	(251, 251)	0.28	0.28	0.75
19	20	True	j	j	0.1392776	1	-35	-30	5	NW	50	(251, 251)	0.28	0.28	0.75
19	20	True	f	f	0.0519397	1	-35	-36	-1	SE	50	(251, 251)	0.28	0.28	0.75
19	20	True	j	j	0.1580867	1	-35	-30	5	NW	50	(251, 251)	0.28	0.28	0.75
19	20	True	j	f	0.2148838	0	-35	-30	5	NW	50	(251, 251)	0.28	0.28	0.75
19	20	True	j	j	0.1622895	1	-35	-34	1	SE	50	(251, 251)	0.28	0.28	0.75
19	20	True	f	f	0.0044241	1	-35	-40	-5	NW	50	(251, 251)	0.28	0.28	0.75
19	20	True	f	f	0.069079	1	-35	-40	-5	SE	50	(251, 251)	0.28	0.28	0.75
19	20	True	f	j	0.002349	0	-35	-36	-1	SE	50	(251, 251)	0.28	0.28	0.75
19	20	True	f	f	0.2212052	1	-35	-36	-1	NW	50	(251, 251)	0.28	0.28	0.75
19	20	True	f	j	0.0471452	0	-35	-36	-1	SE	50	(251, 251)	0.28	0.28	0.75
19	20	True	f	f	0.0164804	1	-35	-36	-1	NW	50	(251, 251)	0.28	0.28	0.75
19	20	True	f	j	0.0603694	0	-35	-36	-1	SE	50	(251, 251)	0.28	0.28	0.75
19	20	True	j	f	0.3934772	0	-35	-34	1	NW	50	(251, 251)	0.28	0.28	0.75
19	20	True	f	f	0.0623299	1	-35	-40	-5	SE	50	(251, 251)	0.28	0.28	0.75
19	20	True	f	f	0.0531083	1	-35	-40	-5	NW	50	(251, 251)	0.28	0.28	0.75
19	20	True	f	f	0.0648865	1	-35	-40	-5	NW	50	(251, 251)	0.28	0.28	0.75
19	20	True	f	f	0.3054096	1	-35	-36	-1	NW	50	(251, 251)	0.28	0.28	0.75
19	20	True	f	f	0.2006813	1	-35	-36	-1	NW	50	(251, 251)	0.28	0.28	0.75
19	20	True	j	j	0.3252266	1	-35	-30	5	SE	50	(251, 251)	0.28	0.28	0.75
19	20	True	f	f	0.2456576	1	-35	-40	-5	NW	50	(251, 251)	0.28	0.28	0.75
19	20	True	f	f	0.2024938	1	-35	-40	-5	NW	50	(251, 251)	0.28	0.28	0.75
19	20	True	f	j	0.2719206	0	-35	-36	-1	NW	50	(251, 251)	0.28	0.28	0.75
19	20	True	f	f	0.0053929	1	-35	-40	-5	SE	50	(251, 251)	0.28	0.28	0.75
19	20	True	j	f	0.1931476	0	-35	-34	1	SE	50	(251, 251)	0.28	0.28	0.75
19	20	True	j	j	0.216434	1	-35	-30	5	NW	50	(251, 251)	0.28	0.28	0.75
19	20	True	j	f	0.1746051	0	-35	-34	1	NW	50	(251, 251)	0.28	0.28	0.75
19	20	True	f	f	0.2294476	1	-35	-36	-1	SE	50	(251, 251)	0.28	0.28	0.75
19	20	True	f	f	0.0275255	1	-35	-40	-5	SE	50	(251, 251)	0.28	0.28	0.75
19	20	True	f	f	0.0658101	1	-35	-40	-5	SE	50	(251, 251)	0.28	0.28	0.75
19	20	True	j	j	0.2304761	1	-35	-34	1	NW	50	(251, 251)	0.28	0.28	0.75
19	20	True	j	j	0.0700801	1	-35	-30	5	NW	50	(251, 251)	0.28	0.28	0.75
19	20	True	j	j	0.1124048	1	-35	-30	5	SE	50	(251, 251)	0.28	0.28	0.75
19	20	True	j	f	0.0846229	0	-35	-34	1	NW	50	(251, 251)	0.28	0.28	0.75
19	20	True	j	j	0.2014911	1	-35	-30	5	NW	50	(251, 251)	0.28	0.28	0.75
19	20	True	j	f	0.0914637	0	-35	-34	1	NW	50	(251, 251)	0.28	0.28	0.75
19	20	True	f	f	0.0286582	1	-35	-36	-1	SE	50	(251, 251)	0.28	0.28	0.75
19	20	True	f	f	0.2526665	1	-35	-40	-5	NW	50	(251, 251)	0.28	0.28	0.75
19	20	True	j	f	0.2442121	0	-35	-34	1	NW	50	(251, 251)	0.28	0.28	0.75
19	20	True	f	j	0.235773	0	-35	-36	-1	SE	50	(251, 251)	0.28	0.28	0.75
19	20	True	f	f	0.0317688	1	-35	-36	-1	SE	50	(251, 251)	0.28	0.28	0.75
19	20	True	f	f	0.0678082	1	-35	-40	-5	SE	50	(251, 251)	0.28	0.28	0.75
19	20	True	f	f	0.2214826	1	-35	-40	-5	SE	50	(251, 251)	0.28	0.28	0.75
19	20	True	j	j	0.14962	1	-35	-34	1	SE	50	(251, 251)	0.28	0.28	0.75
19	20	True	j	j	0.1363777	1	-35	-30	5	NW	50	(251, 251)	0.28	0.28	0.75
19	20	True	j	j	0.0202561	1	-35	-34	1	SE	50	(251, 251)	0.28	0.28	0.75
19	20	True	j	f	0.0044505	0	-35	-34	1	SE	50	(251, 251)	0.28	0.28	0.75
19	20	True	f	f	0.0382045	1	-35	-36	-1	SE	50	(251, 251)	0.28	0.28	0.75
19	20	True	f	j	0.1510744	0	-35	-40	-5	NW	50	(251, 251)	0.28	0.28	0.75
19	20	True	f	f	0.0091686	1	-35	-40	-5	NW	50	(251, 251)	0.28	0.28	0.75
19	20	True	f	j	0.1805842	0	-35	-40	-5	NW	50	(251, 251)	0.28	0.28	0.75
19	20	True	f	f	0.2440703	1	-35	-36	-1	NW	50	(251, 251)	0.28	0.28	0.75
19	20	True	j	j	0.158918	1	-35	-34	1	SE	50	(251, 251)	0.28	0.28	0.75
19	20	True	j	f	0.411508	0	-35	-34	1	SE	50	(251, 251)	0.28	0.28	0.75
19	20	True	j	f	0.0577519	0	-35	-34	1	SE	50	(251, 251)	0.28	0.28	0.75
19	20	True	f	f	0.2225145	1	-35	-40	-5	SE	50	(251, 251)	0.28	0.28	0.75
19	20	True	f	f	0.1848679	1	-35	-40	-5	SE	50	(251, 251)	0.28	0.28	0.75
19	20	True	j	j	0.1082804	1	-35	-34	1	SE	50	(251, 251)	0.28	0.28	0.75
19	20	True	j	j	0.1778023	1	-35	-30	5	SE	50	(251, 251)	0.28	0.28	0.75
19	20	True	f	f	0.2880062	1	-35	-40	-5	SE	50	(251, 251)	0.28	0.28	0.75
19	20	True	f	f	0.2273154	1	-35	-40	-5	NW	50	(251, 251)	0.28	0.28	0.75
19	20	True	f	f	0.2549121	1	-35	-40	-5	SE	50	(251, 251)	0.28	0.28	0.75
19	20	True	j	j	0.1839325	1	-35	-34	1	SE	50	(251, 251)	0.28	0.28	0.75
19	20	True	f	f	0.529672	1	-35	-36	-1	NW	50	(251, 251)	0.28	0.28	0.75
19	20	True	j	j	0.0404036	1	-35	-30	5	NW	50	(251, 251)	0.28	0.28	0.75
19	20	True	f	f	0.1060555	1	-35	-36	-1	SE	50	(251, 251)	0.28	0.28	0.75
19	20	True	f	f	0.2688661	1	-35	-40	-5	SE	50	(251, 251)	0.28	0.28	0.75
19	20	True	j	f	0.062778	0	-35	-34	1	NW	50	(251, 251)	0.28	0.28	0.75
19	20	True	j	f	0.1228173	0	-35	-34	1	SE	50	(251, 251)	0.28	0.28	0.75
19	20	True	f	f	0.0584542	1	-35	-40	-5	SE	50	(251, 251)	0.28	0.28	0.75
19	20	True	j	j	0.2384738	1	-35	-34	1	SE	50	(251, 251)	0.28	0.28	0.75
19	20	True	f	j	0.1034384	0	-35	-36	-1	NW	50	(251, 251)	0.28	0.28	0.75
19	20	True	f	f	0.1346724	1	-35	-36	-1	SE	50	(251, 251)	0.28	0.28	0.75
19	20	True	j	j	0.0099163	1	-35	-30	5	SE	50	(251, 251)	0.28	0.28	0.75
19	20	True	j	j	0.4017654	1	-35	-30	5	SE	50	(251, 251)	0.28	0.28	0.75
