# Supplementary material for: The curriculum effect in visual learning: The role of readout dimensionality
Source: PLoS Comput Biol. 2026 Jul 24;22(7):e1014553. doi: 10.1371/journal.pcbi.1014553 (PMC13432104; doi:10.1371/journal.pcbi.1014553)
Supplement: S1 Data — (ZIP) [file pcbi.1014553.s009.zip › Data_Final_for_Repository/Shuffled_subjects/Additional_15/Subject019/20250714_Subject019_SHUFFLED_Day_5.csv]

Participant ID	Age	Train	Correct Response	Response	Response time (s)	Correct	Reference Angle (deg)	Orientation (deg)	Angle Separation (deg)	Corner	Viewing Distance (cm)	Stimulus Size (px)	Fixation Time	Probe Time	Cue Time
19	20	False	j	f	2.523066199999448	0	55.0	56.0	1.0	NE	50	(251, 251)	0.28	0.28	0.75
19	20	False	f	j	3.915049900002487	0	55.0	54.0	-1.0	SW	50	(251, 251)	0.28	0.28	0.75
19	20	False	j	j	1.1251765999986674	1	55.0	56.0	1.0	SW	50	(251, 251)	0.28	0.28	0.75
19	20	False	f	f	7.580012299997179	1	55.0	54.0	-1.0	NE	50	(251, 251)	0.28	0.28	0.75
19	20	False	j	f	0.6000224999988859	0	55.0	56.0	1.0	SW	50	(251, 251)	0.28	0.28	0.75
19	20	False	j	f	0.4872637000007671	0	55.0	56.0	1.0	SW	50	(251, 251)	0.28	0.28	0.75
19	20	False	f	f	6.473226199999772	1	55.0	54.0	-1.0	SW	50	(251, 251)	0.28	0.28	0.75
19	20	False	f	j	0.2739914999983739	0	55.0	54.0	-1.0	NE	50	(251, 251)	0.28	0.28	0.75
19	20	False	j	f	1.245859800001199	0	55.0	56.0	1.0	SW	50	(251, 251)	0.28	0.28	0.75
19	20	False	j	j	1.1055784999989555	1	55.0	56.0	1.0	NE	50	(251, 251)	0.28	0.28	0.75
19	20	False	j	f	0.6107477000005019	0	55.0	56.0	1.0	NE	50	(251, 251)	0.28	0.28	0.75
19	20	False	j	f	0.6547841999999946	0	55.0	56.0	1.0	NE	50	(251, 251)	0.28	0.28	0.75
19	20	False	j	f	0.411718600000313	0	55.0	56.0	1.0	NE	50	(251, 251)	0.28	0.28	0.75
19	20	False	f	f	0.1220197999973606	1	55.0	54.0	-1.0	SW	50	(251, 251)	0.28	0.28	0.75
19	20	False	j	j	1.4765102999990631	1	55.0	56.0	1.0	NE	50	(251, 251)	0.28	0.28	0.75
19	20	False	j	j	2.197659900000872	1	55.0	56.0	1.0	SW	50	(251, 251)	0.28	0.28	0.75
19	20	False	f	j	0.8484886000005645	0	55.0	54.0	-1.0	SW	50	(251, 251)	0.28	0.28	0.75
19	20	False	f	j	0.3836865999983274	0	55.0	54.0	-1.0	SW	50	(251, 251)	0.28	0.28	0.75
19	20	False	f	j	0.1042180000004009	0	55.0	54.0	-1.0	SW	50	(251, 251)	0.28	0.28	0.75
19	20	False	j	j	0.182543999999325	1	55.0	56.0	1.0	NE	50	(251, 251)	0.28	0.28	0.75
19	20	False	f	f	0.8313140999998723	1	55.0	54.0	-1.0	NE	50	(251, 251)	0.28	0.28	0.75
19	20	False	f	j	0.7290037000020675	0	55.0	54.0	-1.0	NE	50	(251, 251)	0.28	0.28	0.75
19	20	False	j	j	0.3111470000003464	1	55.0	56.0	1.0	SW	50	(251, 251)	0.28	0.28	0.75
19	20	False	f	j	0.1067250999985844	0	55.0	54.0	-1.0	NE	50	(251, 251)	0.28	0.28	0.75
19	20	False	j	j	1.1631044000023394	1	55.0	56.0	1.0	NE	50	(251, 251)	0.28	0.28	0.75
19	20	False	f	j	0.8757227999994939	0	55.0	54.0	-1.0	SW	50	(251, 251)	0.28	0.28	0.75
19	20	False	j	f	0.6760527000005823	0	55.0	56.0	1.0	SW	50	(251, 251)	0.28	0.28	0.75
19	20	False	f	f	0.0891125000016472	1	55.0	54.0	-1.0	SW	50	(251, 251)	0.28	0.28	0.75
19	20	False	f	j	1.3276397999979963	0	55.0	54.0	-1.0	NE	50	(251, 251)	0.28	0.28	0.75
19	20	False	f	j	1.1398082000014256	0	55.0	54.0	-1.0	NE	50	(251, 251)	0.28	0.28	0.75
19	20	False	f	f	0.3072820999987016	1	55.0	54.0	-1.0	NE	50	(251, 251)	0.28	0.28	0.75
19	20	False	j	j	2.5468738999989	1	55.0	56.0	1.0	SW	50	(251, 251)	0.28	0.28	0.75
19	20	False	j	f	0.9587264000001596	0	55.0	56.0	1.0	SW	50	(251, 251)	0.28	0.28	0.75
19	20	False	j	f	0.0370074999991629	0	55.0	56.0	1.0	SW	50	(251, 251)	0.28	0.28	0.75
19	20	False	j	f	1.3987338000006275	0	55.0	56.0	1.0	NE	50	(251, 251)	0.28	0.28	0.75
19	20	False	f	j	0.163240300000325	0	55.0	54.0	-1.0	NE	50	(251, 251)	0.28	0.28	0.75
19	20	False	j	j	0.6420145999982196	1	55.0	56.0	1.0	NE	50	(251, 251)	0.28	0.28	0.75
19	20	False	j	j	0.7054916999986744	1	55.0	56.0	1.0	NE	50	(251, 251)	0.28	0.28	0.75
19	20	False	f	j	0.3787486999972316	0	55.0	54.0	-1.0	SW	50	(251, 251)	0.28	0.28	0.75
19	20	False	j	f	10.000426400001745	0	55.0	56.0	1.0	SW	50	(251, 251)	0.28	0.28	0.75
19	20	False	f	f	2.105056799999147	1	55.0	54.0	-1.0	NE	50	(251, 251)	0.28	0.28	0.75
19	20	False	f	j	0.2403632999994442	0	55.0	54.0	-1.0	NE	50	(251, 251)	0.28	0.28	0.75
19	20	False	f	f	0.3701291999968816	1	55.0	54.0	-1.0	SW	50	(251, 251)	0.28	0.28	0.75
19	20	False	f	f	0.0084697999991476	1	55.0	54.0	-1.0	NE	50	(251, 251)	0.28	0.28	0.75
19	20	False	j	j	0.4224377000027743	1	55.0	56.0	1.0	SW	50	(251, 251)	0.28	0.28	0.75
19	20	False	j	j	0.0522162999986903	1	55.0	56.0	1.0	NE	50	(251, 251)	0.28	0.28	0.75
19	20	False	f	j	0.42230120000022	0	55.0	54.0	-1.0	NE	50	(251, 251)	0.28	0.28	0.75
19	20	False	f	f	0.0265636999974958	1	55.0	54.0	-1.0	SW	50	(251, 251)	0.28	0.28	0.75
19	20	False	f	j	0.4604443999996874	0	55.0	54.0	-1.0	NE	50	(251, 251)	0.28	0.28	0.75
19	20	False	f	j	0.7781911000020045	0	55.0	54.0	-1.0	SW	50	(251, 251)	0.28	0.28	0.75
19	20	False	f	j	0.8012782000005245	0	55.0	54.0	-1.0	NE	50	(251, 251)	0.28	0.28	0.75
19	20	False	j	j	0.4092361999973946	1	55.0	56.0	1.0	SW	50	(251, 251)	0.28	0.28	0.75
19	20	False	j	f	0.2353012999992643	0	55.0	56.0	1.0	SW	50	(251, 251)	0.28	0.28	0.75
19	20	False	j	f	0.466371499998786	0	55.0	56.0	1.0	NE	50	(251, 251)	0.28	0.28	0.75
19	20	False	f	j	0.3456561999992118	0	55.0	54.0	-1.0	NE	50	(251, 251)	0.28	0.28	0.75
19	20	False	f	j	0.0398879999993369	0	55.0	54.0	-1.0	SW	50	(251, 251)	0.28	0.28	0.75
19	20	False	j	j	0.2574477000016486	1	55.0	56.0	1.0	NE	50	(251, 251)	0.28	0.28	0.75
19	20	False	f	f	0.3785433000011835	1	55.0	54.0	-1.0	SW	50	(251, 251)	0.28	0.28	0.75
19	20	False	f	j	0.4357983000008971	0	55.0	54.0	-1.0	SW	50	(251, 251)	0.28	0.28	0.75
19	20	False	j	j	0.0765623000006598	1	55.0	56.0	1.0	SW	50	(251, 251)	0.28	0.28	0.75
19	20	False	j	j	0.3249197000004642	1	55.0	56.0	1.0	SW	50	(251, 251)	0.28	0.28	0.75
19	20	False	j	j	0.1642984999998589	1	55.0	56.0	1.0	NE	50	(251, 251)	0.28	0.28	0.75
19	20	False	f	j	0.4312453000020468	0	55.0	54.0	-1.0	NE	50	(251, 251)	0.28	0.28	0.75
19	20	False	j	j	0.4175979000028746	1	55.0	56.0	1.0	NE	50	(251, 251)	0.28	0.28	0.75
19	20	False	f	j	0.3349363999986963	0	55.0	54.0	-1.0	SW	50	(251, 251)	0.28	0.28	0.75
19	20	False	f	j	0.4657976999988023	0	55.0	54.0	-1.0	SW	50	(251, 251)	0.28	0.28	0.75
19	20	False	j	f	0.5235658000019612	0	55.0	56.0	1.0	SW	50	(251, 251)	0.28	0.28	0.75
19	20	False	j	f	0.2741033999991487	0	55.0	56.0	1.0	SW	50	(251, 251)	0.28	0.28	0.75
19	20	False	j	f	0.451521999999386	0	55.0	56.0	1.0	NE	50	(251, 251)	0.28	0.28	0.75
19	20	False	j	j	0.2813199000011082	1	55.0	56.0	1.0	SW	50	(251, 251)	0.28	0.28	0.75
19	20	False	f	j	0.4894585000001825	0	55.0	54.0	-1.0	SW	50	(251, 251)	0.28	0.28	0.75
19	20	False	f	f	0.06359330000123	1	55.0	54.0	-1.0	NE	50	(251, 251)	0.28	0.28	0.75
19	20	False	j	f	0.4320200000001932	0	55.0	56.0	1.0	SW	50	(251, 251)	0.28	0.28	0.75
19	20	False	f	f	0.2312956000023405	1	55.0	54.0	-1.0	NE	50	(251, 251)	0.28	0.28	0.75
19	20	False	f	j	0.5252602000000479	0	55.0	54.0	-1.0	NE	50	(251, 251)	0.28	0.28	0.75
19	20	False	j	f	0.3192087999996147	0	55.0	56.0	1.0	NE	50	(251, 251)	0.28	0.28	0.75
19	20	False	j	j	0.2231711999993422	1	55.0	56.0	1.0	SW	50	(251, 251)	0.28	0.28	0.75
19	20	False	f	f	0.8323846999992384	1	55.0	54.0	-1.0	NE	50	(251, 251)	0.28	0.28	0.75
19	20	False	j	j	0.7282334000010451	1	55.0	56.0	1.0	NE	50	(251, 251)	0.28	0.28	0.75
19	20	False	j	j	0.8921813000015391	1	55.0	56.0	1.0	SW	50	(251, 251)	0.28	0.28	0.75
19	20	False	f	j	0.4442106000024068	0	55.0	54.0	-1.0	SW	50	(251, 251)	0.28	0.28	0.75
19	20	False	f	j	0.0556404999988444	0	55.0	54.0	-1.0	NE	50	(251, 251)	0.28	0.28	0.75
19	20	False	f	j	0.5755663999989338	0	55.0	54.0	-1.0	SW	50	(251, 251)	0.28	0.28	0.75
19	20	False	f	f	0.3380900000011024	1	55.0	54.0	-1.0	NE	50	(251, 251)	0.28	0.28	0.75
19	20	False	j	j	0.194755399999849	1	55.0	56.0	1.0	SW	50	(251, 251)	0.28	0.28	0.75
19	20	False	j	j	0.3538188999991689	1	55.0	56.0	1.0	NE	50	(251, 251)	0.28	0.28	0.75
19	20	False	j	j	0.3509389000028022	1	55.0	56.0	1.0	NE	50	(251, 251)	0.28	0.28	0.75
19	20	False	f	f	0.5495288999991317	1	55.0	54.0	-1.0	NE	50	(251, 251)	0.28	0.28	0.75
19	20	False	f	j	0.4191539999992528	0	55.0	54.0	-1.0	SW	50	(251, 251)	0.28	0.28	0.75
19	20	False	f	j	3.816866499997559	0	55.0	54.0	-1.0	NE	50	(251, 251)	0.28	0.28	0.75
19	20	False	j	f	0.1674491000012494	0	55.0	56.0	1.0	SW	50	(251, 251)	0.28	0.28	0.75
19	20	False	j	j	0.1938010000012582	1	55.0	56.0	1.0	NE	50	(251, 251)	0.28	0.28	0.75
19	20	False	f	f	0.4328284000002895	1	55.0	54.0	-1.0	SW	50	(251, 251)	0.28	0.28	0.75
19	20	False	f	f	0.6023991000001843	1	55.0	54.0	-1.0	NE	50	(251, 251)	0.28	0.28	0.75
19	20	False	j	f	6.345577700001741	0	55.0	56.0	1.0	NE	50	(251, 251)	0.28	0.28	0.75
19	20	False	f	j	1.5395188000002236	0	55.0	54.0	-1.0	NE	50	(251, 251)	0.28	0.28	0.75
19	20	False	j	j	1.363901699998678	1	55.0	56.0	1.0	SW	50	(251, 251)	0.28	0.28	0.75
19	20	False	f	j	3.3496310000009544	0	55.0	54.0	-1.0	NE	50	(251, 251)	0.28	0.28	0.75
19	20	False	j	j	0.7643849999985832	1	55.0	56.0	1.0	SW	50	(251, 251)	0.28	0.28	0.75
19	20	False	f	j	0.5265251000018907	0	55.0	54.0	-1.0	NE	50	(251, 251)	0.28	0.28	0.75
19	20	False	f	f	1.365827999998146	1	55.0	54.0	-1.0	SW	50	(251, 251)	0.28	0.28	0.75
19	20	False	j	f	0.5514954999998736	0	55.0	56.0	1.0	SW	50	(251, 251)	0.28	0.28	0.75
19	20	False	f	f	0.057934300002671	1	55.0	54.0	-1.0	NE	50	(251, 251)	0.28	0.28	0.75
19	20	False	f	f	0.5077018999982101	1	55.0	54.0	-1.0	NE	50	(251, 251)	0.28	0.28	0.75
19	20	False	j	j	0.1547630999993998	1	55.0	56.0	1.0	NE	50	(251, 251)	0.28	0.28	0.75
19	20	False	j	j	0.3534509999990405	1	55.0	56.0	1.0	NE	50	(251, 251)	0.28	0.28	0.75
19	20	False	f	j	0.196914399999514	0	55.0	54.0	-1.0	NE	50	(251, 251)	0.28	0.28	0.75
19	20	False	j	j	1.4788761000017985	1	55.0	56.0	1.0	SW	50	(251, 251)	0.28	0.28	0.75
19	20	False	j	j	0.0176505000017641	1	55.0	56.0	1.0	SW	50	(251, 251)	0.28	0.28	0.75
19	20	False	f	j	0.420624599999428	0	55.0	54.0	-1.0	SW	50	(251, 251)	0.28	0.28	0.75
19	20	False	j	j	0.989570099998673	1	55.0	56.0	1.0	NE	50	(251, 251)	0.28	0.28	0.75
19	20	False	j	f	0.687301000001753	0	55.0	56.0	1.0	NE	50	(251, 251)	0.28	0.28	0.75
19	20	False	f	f	0.4255382000010286	1	55.0	54.0	-1.0	NE	50	(251, 251)	0.28	0.28	0.75
19	20	False	j	j	0.2571738000006007	1	55.0	56.0	1.0	SW	50	(251, 251)	0.28	0.28	0.75
19	20	False	j	j	1.218159600000945	1	55.0	56.0	1.0	SW	50	(251, 251)	0.28	0.28	0.75
19	20	False	j	j	0.3126908000012918	1	55.0	56.0	1.0	SW	50	(251, 251)	0.28	0.28	0.75
19	20	False	j	f	0.3246169999983976	0	55.0	56.0	1.0	NE	50	(251, 251)	0.28	0.28	0.75
19	20	False	j	f	0.4158600000009755	0	55.0	56.0	1.0	SW	50	(251, 251)	0.28	0.28	0.75
19	20	False	j	f	0.9295147999982872	0	55.0	56.0	1.0	NE	50	(251, 251)	0.28	0.28	0.75
19	20	False	f	j	0.2828494999994291	0	55.0	54.0	-1.0	SW	50	(251, 251)	0.28	0.28	0.75
19	20	False	f	j	0.4003405000003113	0	55.0	54.0	-1.0	SW	50	(251, 251)	0.28	0.28	0.75
19	20	False	j	f	0.3386204000016732	0	55.0	56.0	1.0	NE	50	(251, 251)	0.28	0.28	0.75
19	20	False	f	j	0.9171910000004572	0	55.0	54.0	-1.0	NE	50	(251, 251)	0.28	0.28	0.75
19	20	False	f	j	0.3307520999987901	0	55.0	54.0	-1.0	SW	50	(251, 251)	0.28	0.28	0.75
19	20	False	f	f	3.0144098000018857	1	55.0	54.0	-1.0	NE	50	(251, 251)	0.28	0.28	0.75
19	20	False	j	j	0.1394924000014725	1	55.0	56.0	1.0	SW	50	(251, 251)	0.28	0.28	0.75
19	20	False	j	j	0.8803371000030893	1	55.0	56.0	1.0	SW	50	(251, 251)	0.28	0.28	0.75
19	20	False	f	f	0.273495899997215	1	55.0	54.0	-1.0	SW	50	(251, 251)	0.28	0.28	0.75
19	20	False	j	j	0.4342939000016486	1	55.0	56.0	1.0	NE	50	(251, 251)	0.28	0.28	0.75
19	20	False	f	j	0.2870848999991722	0	55.0	54.0	-1.0	SW	50	(251, 251)	0.28	0.28	0.75
19	20	False	f	f	0.3219409000012092	1	55.0	54.0	-1.0	NE	50	(251, 251)	0.28	0.28	0.75
19	20	False	f	j	0.1972925000009127	0	55.0	54.0	-1.0	NE	50	(251, 251)	0.28	0.28	0.75
19	20	False	j	j	0.2425461000020732	1	55.0	56.0	1.0	SW	50	(251, 251)	0.28	0.28	0.75
19	20	False	j	j	0.666634699999122	1	55.0	56.0	1.0	SW	50	(251, 251)	0.28	0.28	0.75
19	20	False	f	j	0.1358556000013777	0	55.0	54.0	-1.0	NE	50	(251, 251)	0.28	0.28	0.75
19	20	False	j	f	0.1520946000018739	0	55.0	56.0	1.0	NE	50	(251, 251)	0.28	0.28	0.75
19	20	False	j	f	0.1349243000004207	0	55.0	56.0	1.0	SW	50	(251, 251)	0.28	0.28	0.75
19	20	False	j	j	0.0338415999976859	1	55.0	56.0	1.0	SW	50	(251, 251)	0.28	0.28	0.75
19	20	False	j	f	0.0429190000031667	0	55.0	56.0	1.0	NE	50	(251, 251)	0.28	0.28	0.75
19	20	False	f	j	0.579672700001538	0	55.0	54.0	-1.0	NE	50	(251, 251)	0.28	0.28	0.75
19	20	False	j	f	0.0591309999981604	0	55.0	56.0	1.0	NE	50	(251, 251)	0.28	0.28	0.75
19	20	False	j	f	0.3613901000026089	0	55.0	56.0	1.0	NE	50	(251, 251)	0.28	0.28	0.75
19	20	False	f	f	0.2627714999980526	1	55.0	54.0	-1.0	NE	50	(251, 251)	0.28	0.28	0.75
19	20	False	f	f	0.2381337000006169	1	55.0	54.0	-1.0	NE	50	(251, 251)	0.28	0.28	0.75
19	20	False	j	j	0.4309758000017609	1	55.0	56.0	1.0	SW	50	(251, 251)	0.28	0.28	0.75
19	20	False	j	j	0.3365169000026071	1	55.0	56.0	1.0	SW	50	(251, 251)	0.28	0.28	0.75
19	20	False	j	f	0.4355613000006997	0	55.0	56.0	1.0	NE	50	(251, 251)	0.28	0.28	0.75
19	20	False	f	j	0.0032971000000543	0	55.0	54.0	-1.0	SW	50	(251, 251)	0.28	0.28	0.75
19	20	False	j	f	0.805060599999706	0	55.0	56.0	1.0	NE	50	(251, 251)	0.28	0.28	0.75
19	20	False	j	f	0.3289191000003484	0	55.0	56.0	1.0	NE	50	(251, 251)	0.28	0.28	0.75
19	20	False	j	j	0.2895651999970141	1	55.0	56.0	1.0	NE	50	(251, 251)	0.28	0.28	0.75
19	20	False	f	f	0.975304399999004	1	55.0	54.0	-1.0	NE	50	(251, 251)	0.28	0.28	0.75
19	20	False	f	j	0.1759806999980355	0	55.0	54.0	-1.0	NE	50	(251, 251)	0.28	0.28	0.75
19	20	False	j	f	0.2628283000012743	0	55.0	56.0	1.0	SW	50	(251, 251)	0.28	0.28	0.75
19	20	False	f	j	0.4344500000006519	0	55.0	54.0	-1.0	NE	50	(251, 251)	0.28	0.28	0.75
19	20	False	f	f	0.0978198000011616	1	55.0	54.0	-1.0	SW	50	(251, 251)	0.28	0.28	0.75
19	20	False	f	j	0.1258170000000973	0	55.0	54.0	-1.0	NE	50	(251, 251)	0.28	0.28	0.75
19	20	False	f	f	0.0055245000003196	1	55.0	54.0	-1.0	SW	50	(251, 251)	0.28	0.28	0.75
19	20	False	f	j	0.0389140000006591	0	55.0	54.0	-1.0	SW	50	(251, 251)	0.28	0.28	0.75
19	20	False	f	j	0.1616566000011516	0	55.0	54.0	-1.0	SW	50	(251, 251)	0.28	0.28	0.75
19	20	False	f	j	0.2423433999974804	0	55.0	54.0	-1.0	NE	50	(251, 251)	0.28	0.28	0.75
19	20	False	f	f	0.3913901000014448	1	55.0	54.0	-1.0	NE	50	(251, 251)	0.28	0.28	0.75
19	20	False	j	j	0.4940076999992016	1	55.0	56.0	1.0	NE	50	(251, 251)	0.28	0.28	0.75
19	20	False	j	j	0.8854752999977791	1	55.0	56.0	1.0	SW	50	(251, 251)	0.28	0.28	0.75
19	20	False	f	f	0.4196152999975311	1	55.0	54.0	-1.0	NE	50	(251, 251)	0.28	0.28	0.75
19	20	False	f	j	0.8296522999989975	0	55.0	54.0	-1.0	NE	50	(251, 251)	0.28	0.28	0.75
19	20	False	j	j	0.4628666999997222	1	55.0	56.0	1.0	NE	50	(251, 251)	0.28	0.28	0.75
19	20	False	f	f	0.2839534999984607	1	55.0	54.0	-1.0	NE	50	(251, 251)	0.28	0.28	0.75
19	20	False	j	j	0.2359676999985822	1	55.0	56.0	1.0	SW	50	(251, 251)	0.28	0.28	0.75
19	20	False	j	f	0.7640462000017578	0	55.0	56.0	1.0	NE	50	(251, 251)	0.28	0.28	0.75
19	20	False	j	j	2.317320500002097	1	55.0	56.0	1.0	SW	50	(251, 251)	0.28	0.28	0.75
19	20	False	f	j	0.1005597000003035	0	55.0	54.0	-1.0	SW	50	(251, 251)	0.28	0.28	0.75
19	20	False	f	f	1.106818900003418	1	55.0	54.0	-1.0	NE	50	(251, 251)	0.28	0.28	0.75
19	20	False	f	f	0.3034200999973109	1	55.0	54.0	-1.0	SW	50	(251, 251)	0.28	0.28	0.75
19	20	False	f	f	0.2148092000024917	1	55.0	54.0	-1.0	NE	50	(251, 251)	0.28	0.28	0.75
19	20	False	f	f	0.2689333999987866	1	55.0	54.0	-1.0	NE	50	(251, 251)	0.28	0.28	0.75
19	20	False	f	f	0.2514626000011049	1	55.0	54.0	-1.0	SW	50	(251, 251)	0.28	0.28	0.75
19	20	False	f	j	0.1846254999982193	0	55.0	54.0	-1.0	NE	50	(251, 251)	0.28	0.28	0.75
19	20	False	j	f	0.0706471000012243	0	55.0	56.0	1.0	SW	50	(251, 251)	0.28	0.28	0.75
19	20	False	f	j	0.2710917999975208	0	55.0	54.0	-1.0	NE	50	(251, 251)	0.28	0.28	0.75
19	20	False	j	f	0.7169602999965718	0	55.0	56.0	1.0	SW	50	(251, 251)	0.28	0.28	0.75
19	20	False	j	f	0.2511158999986946	0	55.0	56.0	1.0	SW	50	(251, 251)	0.28	0.28	0.75
19	20	False	f	f	0.2318033999981708	1	55.0	54.0	-1.0	SW	50	(251, 251)	0.28	0.28	0.75
19	20	False	f	f	0.344967799999722	1	55.0	54.0	-1.0	SW	50	(251, 251)	0.28	0.28	0.75
19	20	False	f	j	0.0771703999998862	0	55.0	54.0	-1.0	SW	50	(251, 251)	0.28	0.28	0.75
19	20	False	f	f	0.2347048000010545	1	55.0	54.0	-1.0	SW	50	(251, 251)	0.28	0.28	0.75
19	20	False	f	f	0.7455878000000666	1	55.0	54.0	-1.0	NE	50	(251, 251)	0.28	0.28	0.75
19	20	False	f	j	1.7053425999984029	0	55.0	54.0	-1.0	SW	50	(251, 251)	0.28	0.28	0.75
19	20	False	f	f	0.7568312000003061	1	55.0	54.0	-1.0	NE	50	(251, 251)	0.28	0.28	0.75
19	20	False	j	f	2.1847966000023007	0	55.0	56.0	1.0	SW	50	(251, 251)	0.28	0.28	0.75
19	20	False	j	j	0.2638044999985141	1	55.0	56.0	1.0	NE	50	(251, 251)	0.28	0.28	0.75
19	20	False	f	j	0.2895090999991225	0	55.0	54.0	-1.0	SW	50	(251, 251)	0.28	0.28	0.75
19	20	False	f	f	0.4271590000025753	1	55.0	54.0	-1.0	SW	50	(251, 251)	0.28	0.28	0.75
19	20	False	j	f	0.442500299999665	0	55.0	56.0	1.0	SW	50	(251, 251)	0.28	0.28	0.75
19	20	False	j	j	0.2741041000008408	1	55.0	56.0	1.0	NE	50	(251, 251)	0.28	0.28	0.75
19	20	False	j	f	0.0478144999979122	0	55.0	56.0	1.0	SW	50	(251, 251)	0.28	0.28	0.75
19	20	False	j	j	0.0678174999993643	1	55.0	56.0	1.0	SW	50	(251, 251)	0.28	0.28	0.75
19	20	False	f	f	0.4692157999998017	1	55.0	54.0	-1.0	SW	50	(251, 251)	0.28	0.28	0.75
19	20	False	j	j	0.1284603999993123	1	55.0	56.0	1.0	NE	50	(251, 251)	0.28	0.28	0.75
19	20	False	j	j	0.2549502000001666	1	55.0	56.0	1.0	NE	50	(251, 251)	0.28	0.28	0.75
19	20	False	f	f	0.0418021000004955	1	55.0	54.0	-1.0	SW	50	(251, 251)	0.28	0.28	0.75
19	20	False	j	j	0.0048654000020178	1	55.0	56.0	1.0	NE	50	(251, 251)	0.28	0.28	0.75
19	20	False	f	f	0.4819819000003917	1	55.0	54.0	-1.0	SW	50	(251, 251)	0.28	0.28	0.75
19	20	False	f	j	0.1611501000006683	0	55.0	54.0	-1.0	NE	50	(251, 251)	0.28	0.28	0.75
19	20	False	f	f	0.537221700000373	1	55.0	54.0	-1.0	NE	50	(251, 251)	0.28	0.28	0.75
19	20	False	j	j	0.2424795999977504	1	55.0	56.0	1.0	SW	50	(251, 251)	0.28	0.28	0.75
19	20	False	j	f	1.0746551000011095	0	55.0	56.0	1.0	NE	50	(251, 251)	0.28	0.28	0.75
19	20	False	f	j	0.1622557000009692	0	55.0	54.0	-1.0	SW	50	(251, 251)	0.28	0.28	0.75
19	20	False	j	f	0.4499534999995376	0	55.0	56.0	1.0	SW	50	(251, 251)	0.28	0.28	0.75
19	20	False	f	j	0.1819602000032318	0	55.0	54.0	-1.0	NE	50	(251, 251)	0.28	0.28	0.75
19	20	False	j	j	0.1298963999979605	1	55.0	56.0	1.0	SW	50	(251, 251)	0.28	0.28	0.75
19	20	False	f	f	1.0177751000010176	1	55.0	54.0	-1.0	NE	50	(251, 251)	0.28	0.28	0.75
19	20	False	f	j	0.7073224000014307	0	55.0	54.0	-1.0	NE	50	(251, 251)	0.28	0.28	0.75
19	20	False	f	j	0.2275625000002037	0	55.0	54.0	-1.0	NE	50	(251, 251)	0.28	0.28	0.75
19	20	False	j	f	0.4720361999970919	0	55.0	56.0	1.0	SW	50	(251, 251)	0.28	0.28	0.75
19	20	False	f	j	0.3387720999999146	0	55.0	54.0	-1.0	NE	50	(251, 251)	0.28	0.28	0.75
19	20	False	f	f	0.3595977000004495	1	55.0	54.0	-1.0	SW	50	(251, 251)	0.28	0.28	0.75
19	20	False	f	j	0.0047085000005608	0	55.0	54.0	-1.0	NE	50	(251, 251)	0.28	0.28	0.75
19	20	False	f	f	0.299976999998762	1	55.0	54.0	-1.0	SW	50	(251, 251)	0.28	0.28	0.75
19	20	False	f	j	0.3931259999990288	0	55.0	54.0	-1.0	NE	50	(251, 251)	0.28	0.28	0.75
19	20	False	j	f	0.237857600001007	0	55.0	56.0	1.0	SW	50	(251, 251)	0.28	0.28	0.75
19	20	False	f	f	0.1235873000005085	1	55.0	54.0	-1.0	SW	50	(251, 251)	0.28	0.28	0.75
19	20	False	j	j	0.116012899998168	1	55.0	56.0	1.0	NE	50	(251, 251)	0.28	0.28	0.75
19	20	False	f	f	0.0354244000009202	1	55.0	54.0	-1.0	NE	50	(251, 251)	0.28	0.28	0.75
19	20	False	f	f	0.0579017000018211	1	55.0	54.0	-1.0	SW	50	(251, 251)	0.28	0.28	0.75
19	20	False	f	f	0.3431848000000173	1	55.0	54.0	-1.0	SW	50	(251, 251)	0.28	0.28	0.75
19	20	False	f	j	0.0057448000006843	0	55.0	54.0	-1.0	NE	50	(251, 251)	0.28	0.28	0.75
19	20	False	j	f	0.4336034000007203	0	55.0	56.0	1.0	SW	50	(251, 251)	0.28	0.28	0.75
19	20	False	f	j	0.06705890000012	0	55.0	54.0	-1.0	NE	50	(251, 251)	0.28	0.28	0.75
19	20	False	j	f	0.4040394000003289	0	55.0	56.0	1.0	SW	50	(251, 251)	0.28	0.28	0.75
19	20	False	j	j	0.3715677999971376	1	55.0	56.0	1.0	SW	50	(251, 251)	0.28	0.28	0.75
19	20	False	j	f	0.1704771000004257	0	55.0	56.0	1.0	SW	50	(251, 251)	0.28	0.28	0.75
19	20	False	j	j	0.1569425999987288	1	55.0	56.0	1.0	NE	50	(251, 251)	0.28	0.28	0.75
19	20	False	j	j	0.3464316999998118	1	55.0	56.0	1.0	SW	50	(251, 251)	0.28	0.28	0.75
19	20	False	f	f	0.2746511999976064	1	55.0	54.0	-1.0	SW	50	(251, 251)	0.28	0.28	0.75
19	20	False	f	f	0.2639469000023382	1	55.0	54.0	-1.0	SW	50	(251, 251)	0.28	0.28	0.75
19	20	False	j	f	0.2258602000001701	0	55.0	56.0	1.0	SW	50	(251, 251)	0.28	0.28	0.75
19	20	False	f	j	0.244137599998794	0	55.0	54.0	-1.0	NE	50	(251, 251)	0.28	0.28	0.75
19	20	False	j	j	0.3865646999984164	1	55.0	56.0	1.0	NE	50	(251, 251)	0.28	0.28	0.75
19	20	False	j	f	0.335689799998363	0	55.0	56.0	1.0	NE	50	(251, 251)	0.28	0.28	0.75
19	20	False	j	f	0.0819731000010506	0	55.0	56.0	1.0	NE	50	(251, 251)	0.28	0.28	0.75
19	20	False	j	j	0.5913151999993715	1	55.0	56.0	1.0	SW	50	(251, 251)	0.28	0.28	0.75
19	20	False	j	f	0.7794544999997015	0	55.0	56.0	1.0	SW	50	(251, 251)	0.28	0.28	0.75
19	20	False	j	j	0.21548139999868	1	55.0	56.0	1.0	SW	50	(251, 251)	0.28	0.28	0.75
19	20	False	f	f	0.0715272999987064	1	55.0	54.0	-1.0	SW	50	(251, 251)	0.28	0.28	0.75
19	20	False	j	j	0.2712868000016897	1	55.0	56.0	1.0	NE	50	(251, 251)	0.28	0.28	0.75
19	20	False	f	f	0.3797292000017478	1	55.0	54.0	-1.0	NE	50	(251, 251)	0.28	0.28	0.75
19	20	False	j	j	0.0222676999983377	1	55.0	56.0	1.0	SW	50	(251, 251)	0.28	0.28	0.75
19	20	False	j	j	0.0095178000010491	1	55.0	56.0	1.0	SW	50	(251, 251)	0.28	0.28	0.75
19	20	False	f	f	0.2244336000003386	1	55.0	54.0	-1.0	SW	50	(251, 251)	0.28	0.28	0.75
19	20	False	j	j	0.0663089000008767	1	55.0	56.0	1.0	SW	50	(251, 251)	0.28	0.28	0.75
19	20	False	f	j	0.2151488000017707	0	55.0	54.0	-1.0	NE	50	(251, 251)	0.28	0.28	0.75
19	20	False	f	j	0.3447183999996923	0	55.0	54.0	-1.0	SW	50	(251, 251)	0.28	0.28	0.75
19	20	False	j	j	0.0975872999988496	1	55.0	56.0	1.0	SW	50	(251, 251)	0.28	0.28	0.75
19	20	False	j	j	0.4676771999984339	1	55.0	56.0	1.0	NE	50	(251, 251)	0.28	0.28	0.75
19	20	False	f	f	0.0194988999974157	1	55.0	54.0	-1.0	SW	50	(251, 251)	0.28	0.28	0.75
19	20	False	f	f	0.3688356000020576	1	55.0	54.0	-1.0	SW	50	(251, 251)	0.28	0.28	0.75
19	20	False	j	j	0.3175120000014431	1	55.0	56.0	1.0	SW	50	(251, 251)	0.28	0.28	0.75
19	20	False	j	j	0.4589782000002742	1	55.0	56.0	1.0	SW	50	(251, 251)	0.28	0.28	0.75
19	20	False	j	f	0.0720910999989428	0	55.0	56.0	1.0	SW	50	(251, 251)	0.28	0.28	0.75
19	20	False	f	j	0.2677483999977994	0	55.0	54.0	-1.0	NE	50	(251, 251)	0.28	0.28	0.75
19	20	False	f	f	0.1859674000006634	1	55.0	54.0	-1.0	SW	50	(251, 251)	0.28	0.28	0.75
19	20	False	f	j	0.3789064999982656	0	55.0	54.0	-1.0	NE	50	(251, 251)	0.28	0.28	0.75
19	20	False	f	j	0.0582919000007677	0	55.0	54.0	-1.0	NE	50	(251, 251)	0.28	0.28	0.75
19	20	False	j	f	0.3734215000004042	0	55.0	56.0	1.0	SW	50	(251, 251)	0.28	0.28	0.75
19	20	False	j	j	0.4337030999995477	1	55.0	56.0	1.0	NE	50	(251, 251)	0.28	0.28	0.75
19	20	False	f	j	1.2485517999994045	0	55.0	54.0	-1.0	SW	50	(251, 251)	0.28	0.28	0.75
19	20	False	f	f	0.7817348999997193	1	55.0	54.0	-1.0	NE	50	(251, 251)	0.28	0.28	0.75
19	20	False	j	f	0.4558546000007482	0	55.0	56.0	1.0	SW	50	(251, 251)	0.28	0.28	0.75
19	20	False	j	f	0.2910392999983742	0	55.0	56.0	1.0	SW	50	(251, 251)	0.28	0.28	0.75
19	20	False	j	j	0.0842520000005606	1	55.0	56.0	1.0	SW	50	(251, 251)	0.28	0.28	0.75
19	20	False	f	j	0.0384454000013647	0	55.0	54.0	-1.0	SW	50	(251, 251)	0.28	0.28	0.75
19	20	False	f	j	0.0130871999972441	0	55.0	54.0	-1.0	SW	50	(251, 251)	0.28	0.28	0.75
19	20	False	f	j	1.3100994000014907	0	55.0	54.0	-1.0	SW	50	(251, 251)	0.28	0.28	0.75
19	20	False	j	f	0.1438170000001264	0	55.0	56.0	1.0	NE	50	(251, 251)	0.28	0.28	0.75
19	20	False	f	j	0.5611410999990767	0	55.0	54.0	-1.0	SW	50	(251, 251)	0.28	0.28	0.75
19	20	False	j	f	0.8525335000013001	0	55.0	56.0	1.0	SW	50	(251, 251)	0.28	0.28	0.75
19	20	False	f	f	0.1383853999977873	1	55.0	54.0	-1.0	SW	50	(251, 251)	0.28	0.28	0.75
19	20	False	f	j	0.1221174000020255	0	55.0	54.0	-1.0	NE	50	(251, 251)	0.28	0.28	0.75
19	20	False	j	f	0.0942173000003094	0	55.0	56.0	1.0	SW	50	(251, 251)	0.28	0.28	0.75
19	20	False	f	j	0.2338301999989198	0	55.0	54.0	-1.0	NE	50	(251, 251)	0.28	0.28	0.75
19	20	False	j	j	0.4616853999978048	1	55.0	56.0	1.0	NE	50	(251, 251)	0.28	0.28	0.75
19	20	False	j	f	0.1352091000007931	0	55.0	56.0	1.0	SW	50	(251, 251)	0.28	0.28	0.75
19	20	False	j	j	0.4410642000002553	1	55.0	56.0	1.0	NE	50	(251, 251)	0.28	0.28	0.75
19	20	False	f	j	0.2118230999985826	0	55.0	54.0	-1.0	NE	50	(251, 251)	0.28	0.28	0.75
19	20	False	j	j	0.1587672000023303	1	55.0	56.0	1.0	SW	50	(251, 251)	0.28	0.28	0.75
19	20	False	j	j	0.7057287999996333	1	55.0	56.0	1.0	NE	50	(251, 251)	0.28	0.28	0.75
19	20	False	f	f	0.1783673000027192	1	55.0	54.0	-1.0	SW	50	(251, 251)	0.28	0.28	0.75
19	20	False	j	j	0.4183669000012742	1	55.0	56.0	1.0	NE	50	(251, 251)	0.28	0.28	0.75
19	20	False	j	j	0.0409050000016577	1	55.0	56.0	1.0	NE	50	(251, 251)	0.28	0.28	0.75
19	20	False	j	f	0.3818418999981077	0	55.0	56.0	1.0	NE	50	(251, 251)	0.28	0.28	0.75
19	20	False	f	f	0.6569438000005903	1	55.0	54.0	-1.0	NE	50	(251, 251)	0.28	0.28	0.75
19	20	False	j	j	0.1679370999991078	1	55.0	56.0	1.0	SW	50	(251, 251)	0.28	0.28	0.75
19	20	False	f	j	0.4540775999994366	0	55.0	54.0	-1.0	SW	50	(251, 251)	0.28	0.28	0.75
19	20	False	f	f	0.0862412999995285	1	55.0	54.0	-1.0	NE	50	(251, 251)	0.28	0.28	0.75
19	20	False	j	j	0.234415999999328	1	55.0	56.0	1.0	NE	50	(251, 251)	0.28	0.28	0.75
19	20	False	f	j	0.458125299999665	0	55.0	54.0	-1.0	NE	50	(251, 251)	0.28	0.28	0.75
19	20	False	j	f	0.2133231999978306	0	55.0	56.0	1.0	SW	50	(251, 251)	0.28	0.28	0.75
19	20	False	j	f	0.2789000000011583	0	55.0	56.0	1.0	SW	50	(251, 251)	0.28	0.28	0.75
19	20	False	f	j	0.0911550000018905	0	55.0	54.0	-1.0	SW	50	(251, 251)	0.28	0.28	0.75
19	20	False	j	f	0.8835316000004241	0	55.0	56.0	1.0	NE	50	(251, 251)	0.28	0.28	0.75
19	20	False	f	f	0.0437495000005583	1	55.0	54.0	-1.0	SW	50	(251, 251)	0.28	0.28	0.75
19	20	False	f	j	0.4622636999993119	0	55.0	54.0	-1.0	NE	50	(251, 251)	0.28	0.28	0.75
19	20	False	f	f	0.1361990999976114	1	55.0	54.0	-1.0	SW	50	(251, 251)	0.28	0.28	0.75
19	20	False	j	f	0.1434697000004234	0	55.0	56.0	1.0	SW	50	(251, 251)	0.28	0.28	0.75
19	20	False	j	f	0.4461154999989958	0	55.0	56.0	1.0	SW	50	(251, 251)	0.28	0.28	0.75
19	20	False	j	f	0.3799664999969536	0	55.0	56.0	1.0	SW	50	(251, 251)	0.28	0.28	0.75
19	20	False	j	j	0.4589124999984051	1	55.0	56.0	1.0	NE	50	(251, 251)	0.28	0.28	0.75
19	20	False	f	f	0.5845035999991524	1	55.0	54.0	-1.0	SW	50	(251, 251)	0.28	0.28	0.75
19	20	False	f	j	0.8012104000008549	0	55.0	54.0	-1.0	NE	50	(251, 251)	0.28	0.28	0.75
19	20	False	f	f	0.5361131999998179	1	55.0	54.0	-1.0	NE	50	(251, 251)	0.28	0.28	0.75
19	20	False	f	f	0.4060157999992952	1	55.0	54.0	-1.0	NE	50	(251, 251)	0.28	0.28	0.75
19	20	False	j	j	0.2556072000006679	1	55.0	56.0	1.0	NE	50	(251, 251)	0.28	0.28	0.75
19	20	False	f	f	0.2136336000003211	1	55.0	54.0	-1.0	NE	50	(251, 251)	0.28	0.28	0.75
19	20	False	f	j	0.0706143000024894	0	55.0	54.0	-1.0	NE	50	(251, 251)	0.28	0.28	0.75
19	20	False	f	j	0.2389785000013944	0	55.0	54.0	-1.0	NE	50	(251, 251)	0.28	0.28	0.75
19	20	False	j	f	0.4294406000008166	0	55.0	56.0	1.0	SW	50	(251, 251)	0.28	0.28	0.75
19	20	False	j	j	0.1874993000019458	1	55.0	56.0	1.0	SW	50	(251, 251)	0.28	0.28	0.75
19	20	False	j	j	0.1518428999988827	1	55.0	56.0	1.0	SW	50	(251, 251)	0.28	0.28	0.75
19	20	False	j	j	0.158586199999263	1	55.0	56.0	1.0	NE	50	(251, 251)	0.28	0.28	0.75
