# Supplementary material for: The curriculum effect in visual learning: The role of readout dimensionality
Source: PLoS Comput Biol. 2026 Jul 24;22(7):e1014553. doi: 10.1371/journal.pcbi.1014553 (PMC13432104; doi:10.1371/journal.pcbi.1014553)
Supplement: S1 Data — (ZIP) [file pcbi.1014553.s009.zip › Data_Final_for_Repository/Shuffled_subjects/Additional_15/Subject004/20250603_Subject004_SHUFFLED_Day_1.csv]

Participant ID	Age	Train	Correct Response	Response	Response time (s)	Correct	Reference Angle (deg)	Orientation (deg)	Angle Separation (deg)	Corner	Viewing Distance (cm)	Stimulus Size (px)	Fixation Time	Probe Time	Cue Time	Date
004	20	True	j	j	4.118575155967847	1	-35.0	-30.0	5.0	NW	60	(536, 536)	0.28	0.28	0.75	2025-06-03_12h02.31.735
004	20	True	j	j	0.789718905929476	1	-35.0	-30.0	5.0	SE	60	(536, 536)	0.28	0.28	0.75	2025-06-03_12h02.31.735
004	20	True	f	f	1.3732107189716771	1	-35.0	-36.0	-1.0	SE	60	(536, 536)	0.28	0.28	0.75	2025-06-03_12h02.31.735
004	20	True	j	j	1.2075092539889738	1	-35.0	-34.0	1.0	NW	60	(536, 536)	0.28	0.28	0.75	2025-06-03_12h02.31.735
004	20	True	j	j	0.5256843488896266	1	-35.0	-34.0	1.0	SE	60	(536, 536)	0.28	0.28	0.75	2025-06-03_12h02.31.735
004	20	True	j	f	0.013009371003136	0	-35.0	-34.0	1.0	NW	60	(536, 536)	0.28	0.28	0.75	2025-06-03_12h02.31.735
004	20	True	f	j	0.5224351669894531	0	-35.0	-36.0	-1.0	NW	60	(536, 536)	0.28	0.28	0.75	2025-06-03_12h02.31.735
004	20	True	j	f	1.5752426100661978	0	-35.0	-34.0	1.0	NW	60	(536, 536)	0.28	0.28	0.75	2025-06-03_12h02.31.735
004	20	True	f	f	0.4714922009734437	1	-35.0	-40.0	-5.0	NW	60	(536, 536)	0.28	0.28	0.75	2025-06-03_12h02.31.735
004	20	True	j	j	0.0192936069797724	1	-35.0	-34.0	1.0	SE	60	(536, 536)	0.28	0.28	0.75	2025-06-03_12h02.31.735
004	20	True	f	f	0.4348575930343941	1	-35.0	-36.0	-1.0	NW	60	(536, 536)	0.28	0.28	0.75	2025-06-03_12h02.31.735
004	20	True	f	f	0.7332324309973046	1	-35.0	-40.0	-5.0	SE	60	(536, 536)	0.28	0.28	0.75	2025-06-03_12h02.31.735
004	20	True	f	j	0.6174963710363954	0	-35.0	-36.0	-1.0	SE	60	(536, 536)	0.28	0.28	0.75	2025-06-03_12h02.31.735
004	20	True	f	j	0.6075051981024444	0	-35.0	-36.0	-1.0	SE	60	(536, 536)	0.28	0.28	0.75	2025-06-03_12h02.31.735
004	20	True	j	f	0.2219901310745626	0	-35.0	-34.0	1.0	SE	60	(536, 536)	0.28	0.28	0.75	2025-06-03_12h02.31.735
004	20	True	j	f	0.4914166569942608	0	-35.0	-34.0	1.0	NW	60	(536, 536)	0.28	0.28	0.75	2025-06-03_12h02.31.735
004	20	True	f	f	0.5188334230333567	1	-35.0	-40.0	-5.0	NW	60	(536, 536)	0.28	0.28	0.75	2025-06-03_12h02.31.735
004	20	True	j	j	0.3216542520094663	1	-35.0	-34.0	1.0	NW	60	(536, 536)	0.28	0.28	0.75	2025-06-03_12h02.31.735
004	20	True	f	f	0.337512808968313	1	-35.0	-36.0	-1.0	NW	60	(536, 536)	0.28	0.28	0.75	2025-06-03_12h02.31.735
004	20	True	j	j	0.1395747408969327	1	-35.0	-30.0	5.0	SE	60	(536, 536)	0.28	0.28	0.75	2025-06-03_12h02.31.735
004	20	True	f	f	0.825033345958218	1	-35.0	-36.0	-1.0	SE	60	(536, 536)	0.28	0.28	0.75	2025-06-03_12h02.31.735
004	20	True	f	f	0.4532854970311746	1	-35.0	-40.0	-5.0	SE	60	(536, 536)	0.28	0.28	0.75	2025-06-03_12h02.31.735
004	20	True	j	j	1.0589776940178126	1	-35.0	-34.0	1.0	NW	60	(536, 536)	0.28	0.28	0.75	2025-06-03_12h02.31.735
004	20	True	f	f	0.1693279120372608	1	-35.0	-40.0	-5.0	SE	60	(536, 536)	0.28	0.28	0.75	2025-06-03_12h02.31.735
004	20	True	j	j	0.6116311129881069	1	-35.0	-30.0	5.0	SE	60	(536, 536)	0.28	0.28	0.75	2025-06-03_12h02.31.735
004	20	True	j	f	0.663845855044201	0	-35.0	-34.0	1.0	NW	60	(536, 536)	0.28	0.28	0.75	2025-06-03_12h02.31.735
004	20	True	j	f	0.6491345729446039	0	-35.0	-34.0	1.0	NW	60	(536, 536)	0.28	0.28	0.75	2025-06-03_12h02.31.735
004	20	True	j	j	0.0049161079805344	1	-35.0	-30.0	5.0	NW	60	(536, 536)	0.28	0.28	0.75	2025-06-03_12h02.31.735
004	20	True	f	f	0.2954638580558821	1	-35.0	-36.0	-1.0	SE	60	(536, 536)	0.28	0.28	0.75	2025-06-03_12h02.31.735
004	20	True	j	j	0.453269877936691	1	-35.0	-34.0	1.0	SE	60	(536, 536)	0.28	0.28	0.75	2025-06-03_12h02.31.735
004	20	True	j	f	0.8251916489098221	0	-35.0	-34.0	1.0	SE	60	(536, 536)	0.28	0.28	0.75	2025-06-03_12h02.31.735
004	20	True	f	j	0.3668993660248816	0	-35.0	-36.0	-1.0	SE	60	(536, 536)	0.28	0.28	0.75	2025-06-03_12h02.31.735
004	20	True	j	j	0.5459328390425071	1	-35.0	-30.0	5.0	NW	60	(536, 536)	0.28	0.28	0.75	2025-06-03_12h02.31.735
004	20	True	f	j	0.4439585559302941	0	-35.0	-36.0	-1.0	SE	60	(536, 536)	0.28	0.28	0.75	2025-06-03_12h02.31.735
004	20	True	f	j	0.3764297099551186	0	-35.0	-36.0	-1.0	SE	60	(536, 536)	0.28	0.28	0.75	2025-06-03_12h02.31.735
004	20	True	j	j	0.2945281260181218	1	-35.0	-30.0	5.0	SE	60	(536, 536)	0.28	0.28	0.75	2025-06-03_12h02.31.735
004	20	True	f	j	0.9976243060082196	0	-35.0	-36.0	-1.0	NW	60	(536, 536)	0.28	0.28	0.75	2025-06-03_12h02.31.735
004	20	True	f	j	0.3739151280606165	0	-35.0	-36.0	-1.0	SE	60	(536, 536)	0.28	0.28	0.75	2025-06-03_12h02.31.735
004	20	True	f	f	0.4732293260749429	1	-35.0	-40.0	-5.0	NW	60	(536, 536)	0.28	0.28	0.75	2025-06-03_12h02.31.735
004	20	True	f	f	1.1787110529839993	1	-35.0	-36.0	-1.0	NW	60	(536, 536)	0.28	0.28	0.75	2025-06-03_12h02.31.735
004	20	True	f	f	0.4153086110018193	1	-35.0	-40.0	-5.0	NW	60	(536, 536)	0.28	0.28	0.75	2025-06-03_12h02.31.735
004	20	True	f	j	0.4767432709923014	0	-35.0	-36.0	-1.0	NW	60	(536, 536)	0.28	0.28	0.75	2025-06-03_12h02.31.735
004	20	True	j	j	0.3361954620340839	1	-35.0	-30.0	5.0	NW	60	(536, 536)	0.28	0.28	0.75	2025-06-03_12h02.31.735
004	20	True	f	f	3.8924552069511273	1	-35.0	-40.0	-5.0	NW	60	(536, 536)	0.28	0.28	0.75	2025-06-03_12h02.31.735
004	20	True	j	j	1.0114208030281588	1	-35.0	-34.0	1.0	SE	60	(536, 536)	0.28	0.28	0.75	2025-06-03_12h02.31.735
004	20	True	f	f	0.845031408010982	1	-35.0	-40.0	-5.0	SE	60	(536, 536)	0.28	0.28	0.75	2025-06-03_12h02.31.735
004	20	True	f	f	0.7144605340436101	1	-35.0	-36.0	-1.0	NW	60	(536, 536)	0.28	0.28	0.75	2025-06-03_12h02.31.735
004	20	True	f	f	0.9277844870230184	1	-35.0	-40.0	-5.0	NW	60	(536, 536)	0.28	0.28	0.75	2025-06-03_12h02.31.735
004	20	True	j	j	0.5421262929448858	1	-35.0	-30.0	5.0	SE	60	(536, 536)	0.28	0.28	0.75	2025-06-03_12h02.31.735
004	20	True	j	j	0.7310734370257705	1	-35.0	-34.0	1.0	NW	60	(536, 536)	0.28	0.28	0.75	2025-06-03_12h02.31.735
004	20	True	j	f	0.5444173259893432	0	-35.0	-34.0	1.0	NW	60	(536, 536)	0.28	0.28	0.75	2025-06-03_12h02.31.735
004	20	True	f	f	0.137672250973992	1	-35.0	-40.0	-5.0	SE	60	(536, 536)	0.28	0.28	0.75	2025-06-03_12h02.31.735
004	20	True	j	j	0.7136044380022213	1	-35.0	-34.0	1.0	NW	60	(536, 536)	0.28	0.28	0.75	2025-06-03_12h02.31.735
004	20	True	f	f	0.2926936929579824	1	-35.0	-40.0	-5.0	SE	60	(536, 536)	0.28	0.28	0.75	2025-06-03_12h02.31.735
004	20	True	f	f	0.6360556250438094	1	-35.0	-36.0	-1.0	NW	60	(536, 536)	0.28	0.28	0.75	2025-06-03_12h02.31.735
004	20	True	f	f	0.1297307750210166	1	-35.0	-40.0	-5.0	NW	60	(536, 536)	0.28	0.28	0.75	2025-06-03_12h02.31.735
004	20	True	j	j	0.3567223459249362	1	-35.0	-30.0	5.0	NW	60	(536, 536)	0.28	0.28	0.75	2025-06-03_12h02.31.735
004	20	True	f	f	0.4100184660637751	1	-35.0	-36.0	-1.0	SE	60	(536, 536)	0.28	0.28	0.75	2025-06-03_12h02.31.735
004	20	True	f	f	0.6076564299874008	1	-35.0	-40.0	-5.0	NW	60	(536, 536)	0.28	0.28	0.75	2025-06-03_12h02.31.735
004	20	True	j	j	0.5454134279862046	1	-35.0	-34.0	1.0	SE	60	(536, 536)	0.28	0.28	0.75	2025-06-03_12h02.31.735
004	20	True	f	j	0.5876693850150332	0	-35.0	-36.0	-1.0	SE	60	(536, 536)	0.28	0.28	0.75	2025-06-03_12h02.31.735
004	20	True	f	f	0.0217134050326421	1	-35.0	-36.0	-1.0	NW	60	(536, 536)	0.28	0.28	0.75	2025-06-03_12h02.31.735
004	20	True	j	j	0.3520887380000204	1	-35.0	-34.0	1.0	SE	60	(536, 536)	0.28	0.28	0.75	2025-06-03_12h02.31.735
004	20	True	f	j	0.5005375110777095	0	-35.0	-36.0	-1.0	SE	60	(536, 536)	0.28	0.28	0.75	2025-06-03_12h02.31.735
004	20	True	f	f	0.7975860299775377	1	-35.0	-36.0	-1.0	NW	60	(536, 536)	0.28	0.28	0.75	2025-06-03_12h02.31.735
004	20	True	j	f	0.4115774070378393	0	-35.0	-34.0	1.0	NW	60	(536, 536)	0.28	0.28	0.75	2025-06-03_12h02.31.735
004	20	True	j	j	0.3616523430682719	1	-35.0	-34.0	1.0	SE	60	(536, 536)	0.28	0.28	0.75	2025-06-03_12h02.31.735
004	20	True	f	f	1.4920538370497525	1	-35.0	-40.0	-5.0	NW	60	(536, 536)	0.28	0.28	0.75	2025-06-03_12h02.31.735
004	20	True	f	j	0.4856264760019257	0	-35.0	-36.0	-1.0	SE	60	(536, 536)	0.28	0.28	0.75	2025-06-03_12h02.31.735
004	20	True	j	j	0.0799888459732756	1	-35.0	-34.0	1.0	SE	60	(536, 536)	0.28	0.28	0.75	2025-06-03_12h02.31.735
004	20	True	f	f	1.1621506320079789	1	-35.0	-40.0	-5.0	NW	60	(536, 536)	0.28	0.28	0.75	2025-06-03_12h02.31.735
004	20	True	f	f	1.27458162792027	1	-35.0	-36.0	-1.0	NW	60	(536, 536)	0.28	0.28	0.75	2025-06-03_12h02.31.735
004	20	True	j	j	0.6781921129440889	1	-35.0	-34.0	1.0	SE	60	(536, 536)	0.28	0.28	0.75	2025-06-03_12h02.31.735
004	20	True	j	j	1.433591816923581	1	-35.0	-30.0	5.0	SE	60	(536, 536)	0.28	0.28	0.75	2025-06-03_12h02.31.735
004	20	True	j	j	3.028809800976888	1	-35.0	-34.0	1.0	NW	60	(536, 536)	0.28	0.28	0.75	2025-06-03_12h02.31.735
004	20	True	f	f	0.4812609029468149	1	-35.0	-40.0	-5.0	SE	60	(536, 536)	0.28	0.28	0.75	2025-06-03_12h02.31.735
004	20	True	f	f	0.5282202449161559	1	-35.0	-40.0	-5.0	SE	60	(536, 536)	0.28	0.28	0.75	2025-06-03_12h02.31.735
004	20	True	f	f	0.321749440045096	1	-35.0	-40.0	-5.0	SE	60	(536, 536)	0.28	0.28	0.75	2025-06-03_12h02.31.735
004	20	True	f	f	0.4317332829814404	1	-35.0	-40.0	-5.0	NW	60	(536, 536)	0.28	0.28	0.75	2025-06-03_12h02.31.735
004	20	True	j	f	0.0061176179442554	0	-35.0	-34.0	1.0	NW	60	(536, 536)	0.28	0.28	0.75	2025-06-03_12h02.31.735
004	20	True	j	f	0.7907399060204625	0	-35.0	-34.0	1.0	NW	60	(536, 536)	0.28	0.28	0.75	2025-06-03_12h02.31.735
004	20	True	f	f	0.1688895559636876	1	-35.0	-40.0	-5.0	SE	60	(536, 536)	0.28	0.28	0.75	2025-06-03_12h02.31.735
004	20	True	j	j	0.3532475680112839	1	-35.0	-34.0	1.0	NW	60	(536, 536)	0.28	0.28	0.75	2025-06-03_12h02.31.735
004	20	True	j	f	0.3633891299832612	0	-35.0	-34.0	1.0	NW	60	(536, 536)	0.28	0.28	0.75	2025-06-03_12h02.31.735
004	20	True	j	j	0.4960073670372367	1	-35.0	-30.0	5.0	SE	60	(536, 536)	0.28	0.28	0.75	2025-06-03_12h02.31.735
004	20	True	j	j	1.3729240000247955	1	-35.0	-30.0	5.0	NW	60	(536, 536)	0.28	0.28	0.75	2025-06-03_12h02.31.735
004	20	True	f	f	0.1347946160240098	1	-35.0	-36.0	-1.0	NW	60	(536, 536)	0.28	0.28	0.75	2025-06-03_12h02.31.735
004	20	True	f	f	0.9050044449977576	1	-35.0	-36.0	-1.0	NW	60	(536, 536)	0.28	0.28	0.75	2025-06-03_12h02.31.735
004	20	True	j	j	0.4762455880409106	1	-35.0	-34.0	1.0	NW	60	(536, 536)	0.28	0.28	0.75	2025-06-03_12h02.31.735
004	20	True	j	f	2.394538127933629	0	-35.0	-34.0	1.0	NW	60	(536, 536)	0.28	0.28	0.75	2025-06-03_12h02.31.735
004	20	True	f	f	0.5772178109036759	1	-35.0	-40.0	-5.0	NW	60	(536, 536)	0.28	0.28	0.75	2025-06-03_12h02.31.735
004	20	True	f	j	0.5342014899943024	0	-35.0	-36.0	-1.0	SE	60	(536, 536)	0.28	0.28	0.75	2025-06-03_12h02.31.735
004	20	True	f	f	0.9543774289777502	1	-35.0	-36.0	-1.0	NW	60	(536, 536)	0.28	0.28	0.75	2025-06-03_12h02.31.735
004	20	True	j	j	0.6093667570967227	1	-35.0	-30.0	5.0	SE	60	(536, 536)	0.28	0.28	0.75	2025-06-03_12h02.31.735
004	20	True	j	j	0.5370992079842836	1	-35.0	-30.0	5.0	SE	60	(536, 536)	0.28	0.28	0.75	2025-06-03_12h02.31.735
004	20	True	f	f	0.0825787290232256	1	-35.0	-36.0	-1.0	NW	60	(536, 536)	0.28	0.28	0.75	2025-06-03_12h02.31.735
004	20	True	j	j	0.0967822689563036	1	-35.0	-34.0	1.0	SE	60	(536, 536)	0.28	0.28	0.75	2025-06-03_12h02.31.735
004	20	True	f	f	0.436364319990389	1	-35.0	-40.0	-5.0	SE	60	(536, 536)	0.28	0.28	0.75	2025-06-03_12h02.31.735
004	20	True	j	j	1.503805333049968	1	-35.0	-30.0	5.0	SE	60	(536, 536)	0.28	0.28	0.75	2025-06-03_12h02.31.735
004	20	True	f	f	0.1028097399976104	1	-35.0	-40.0	-5.0	SE	60	(536, 536)	0.28	0.28	0.75	2025-06-03_12h02.31.735
004	20	True	f	f	0.347558545996435	1	-35.0	-36.0	-1.0	NW	60	(536, 536)	0.28	0.28	0.75	2025-06-03_12h02.31.735
004	20	True	j	j	0.0950666579883545	1	-35.0	-30.0	5.0	SE	60	(536, 536)	0.28	0.28	0.75	2025-06-03_12h02.31.735
004	20	True	f	f	0.0902056470513343	1	-35.0	-36.0	-1.0	NW	60	(536, 536)	0.28	0.28	0.75	2025-06-03_12h02.31.735
004	20	True	j	j	0.4158439780585468	1	-35.0	-34.0	1.0	SE	60	(536, 536)	0.28	0.28	0.75	2025-06-03_12h02.31.735
004	20	True	f	f	0.6026734970510006	1	-35.0	-40.0	-5.0	NW	60	(536, 536)	0.28	0.28	0.75	2025-06-03_12h02.31.735
004	20	True	f	f	0.0983348720474168	1	-35.0	-40.0	-5.0	SE	60	(536, 536)	0.28	0.28	0.75	2025-06-03_12h02.31.735
004	20	True	f	f	0.553108930005692	1	-35.0	-40.0	-5.0	NW	60	(536, 536)	0.28	0.28	0.75	2025-06-03_12h02.31.735
004	20	True	j	j	0.4514868650585413	1	-35.0	-30.0	5.0	SE	60	(536, 536)	0.28	0.28	0.75	2025-06-03_12h02.31.735
004	20	True	j	j	1.6592327390098944	1	-35.0	-30.0	5.0	NW	60	(536, 536)	0.28	0.28	0.75	2025-06-03_12h02.31.735
004	20	True	f	f	0.5678551649907604	1	-35.0	-40.0	-5.0	SE	60	(536, 536)	0.28	0.28	0.75	2025-06-03_12h02.31.735
004	20	True	f	f	0.2217834800248965	1	-35.0	-40.0	-5.0	SE	60	(536, 536)	0.28	0.28	0.75	2025-06-03_12h02.31.735
004	20	True	f	f	1.521701119025238	1	-35.0	-40.0	-5.0	NW	60	(536, 536)	0.28	0.28	0.75	2025-06-03_12h02.31.735
004	20	True	f	j	0.4217740719905123	0	-35.0	-36.0	-1.0	SE	60	(536, 536)	0.28	0.28	0.75	2025-06-03_12h02.31.735
004	20	True	j	j	1.592877213959582	1	-35.0	-30.0	5.0	NW	60	(536, 536)	0.28	0.28	0.75	2025-06-03_12h02.31.735
004	20	True	f	f	0.5569212840637192	1	-35.0	-40.0	-5.0	SE	60	(536, 536)	0.28	0.28	0.75	2025-06-03_12h02.31.735
004	20	True	j	j	2.8263565049273893	1	-35.0	-34.0	1.0	NW	60	(536, 536)	0.28	0.28	0.75	2025-06-03_12h02.31.735
004	20	True	f	f	0.0827682269737124	1	-35.0	-40.0	-5.0	SE	60	(536, 536)	0.28	0.28	0.75	2025-06-03_12h02.31.735
004	20	True	j	j	0.1503771069692447	1	-35.0	-30.0	5.0	SE	60	(536, 536)	0.28	0.28	0.75	2025-06-03_12h02.31.735
004	20	True	j	j	0.0378085549455136	1	-35.0	-34.0	1.0	SE	60	(536, 536)	0.28	0.28	0.75	2025-06-03_12h02.31.735
004	20	True	j	f	0.1239770470419898	0	-35.0	-34.0	1.0	NW	60	(536, 536)	0.28	0.28	0.75	2025-06-03_12h02.31.735
004	20	True	j	j	0.0094946889439597	1	-35.0	-30.0	5.0	SE	60	(536, 536)	0.28	0.28	0.75	2025-06-03_12h02.31.735
004	20	True	f	f	0.2900681020691991	1	-35.0	-36.0	-1.0	NW	60	(536, 536)	0.28	0.28	0.75	2025-06-03_12h02.31.735
004	20	True	j	f	0.554979139007628	0	-35.0	-34.0	1.0	NW	60	(536, 536)	0.28	0.28	0.75	2025-06-03_12h02.31.735
004	20	True	f	f	0.0679342549992725	1	-35.0	-40.0	-5.0	SE	60	(536, 536)	0.28	0.28	0.75	2025-06-03_12h02.31.735
004	20	True	j	j	0.1838555530412122	1	-35.0	-30.0	5.0	NW	60	(536, 536)	0.28	0.28	0.75	2025-06-03_12h02.31.735
004	20	True	j	j	0.1522040819982066	1	-35.0	-34.0	1.0	NW	60	(536, 536)	0.28	0.28	0.75	2025-06-03_12h02.31.735
004	20	True	j	j	0.4151744740083813	1	-35.0	-30.0	5.0	SE	60	(536, 536)	0.28	0.28	0.75	2025-06-03_12h02.31.735
004	20	True	f	f	0.1669451469788327	1	-35.0	-40.0	-5.0	SE	60	(536, 536)	0.28	0.28	0.75	2025-06-03_12h02.31.735
004	20	True	j	j	0.4656207009684294	1	-35.0	-34.0	1.0	SE	60	(536, 536)	0.28	0.28	0.75	2025-06-03_12h02.31.735
004	20	True	f	f	0.4441300060134381	1	-35.0	-40.0	-5.0	SE	60	(536, 536)	0.28	0.28	0.75	2025-06-03_12h02.31.735
004	20	True	j	j	0.3114238419802859	1	-35.0	-34.0	1.0	SE	60	(536, 536)	0.28	0.28	0.75	2025-06-03_12h02.31.735
004	20	True	f	f	0.3569371170597151	1	-35.0	-36.0	-1.0	NW	60	(536, 536)	0.28	0.28	0.75	2025-06-03_12h02.31.735
004	20	True	f	f	0.0195085240993648	1	-35.0	-40.0	-5.0	SE	60	(536, 536)	0.28	0.28	0.75	2025-06-03_12h02.31.735
004	20	True	j	f	0.1696179130813107	0	-35.0	-34.0	1.0	SE	60	(536, 536)	0.28	0.28	0.75	2025-06-03_12h02.31.735
004	20	True	f	f	0.3475322090089321	1	-35.0	-40.0	-5.0	NW	60	(536, 536)	0.28	0.28	0.75	2025-06-03_12h02.31.735
004	20	True	f	j	0.3230313879903406	0	-35.0	-36.0	-1.0	NW	60	(536, 536)	0.28	0.28	0.75	2025-06-03_12h02.31.735
004	20	True	f	f	0.3568154940148815	1	-35.0	-40.0	-5.0	NW	60	(536, 536)	0.28	0.28	0.75	2025-06-03_12h02.31.735
004	20	True	f	f	0.1964417670387774	1	-35.0	-40.0	-5.0	NW	60	(536, 536)	0.28	0.28	0.75	2025-06-03_12h02.31.735
004	20	True	j	j	0.1271786779398098	1	-35.0	-30.0	5.0	NW	60	(536, 536)	0.28	0.28	0.75	2025-06-03_12h02.31.735
004	20	True	f	j	0.9708345358958468	0	-35.0	-36.0	-1.0	NW	60	(536, 536)	0.28	0.28	0.75	2025-06-03_12h02.31.735
004	20	True	j	j	0.2186691530514508	1	-35.0	-30.0	5.0	SE	60	(536, 536)	0.28	0.28	0.75	2025-06-03_12h02.31.735
004	20	True	j	f	0.6457209789659828	0	-35.0	-34.0	1.0	SE	60	(536, 536)	0.28	0.28	0.75	2025-06-03_12h02.31.735
004	20	True	f	f	0.3790927870431915	1	-35.0	-36.0	-1.0	SE	60	(536, 536)	0.28	0.28	0.75	2025-06-03_12h02.31.735
004	20	True	f	f	0.1220364689361304	1	-35.0	-40.0	-5.0	SE	60	(536, 536)	0.28	0.28	0.75	2025-06-03_12h02.31.735
004	20	True	j	j	0.0404221839271485	1	-35.0	-30.0	5.0	SE	60	(536, 536)	0.28	0.28	0.75	2025-06-03_12h02.31.735
004	20	True	j	f	0.0684716179966926	0	-35.0	-34.0	1.0	NW	60	(536, 536)	0.28	0.28	0.75	2025-06-03_12h02.31.735
004	20	True	j	j	0.2216253719525411	1	-35.0	-34.0	1.0	NW	60	(536, 536)	0.28	0.28	0.75	2025-06-03_12h02.31.735
004	20	True	j	f	0.8517898860154673	0	-35.0	-34.0	1.0	SE	60	(536, 536)	0.28	0.28	0.75	2025-06-03_12h02.31.735
004	20	True	j	f	0.4570576229598373	0	-35.0	-34.0	1.0	NW	60	(536, 536)	0.28	0.28	0.75	2025-06-03_12h02.31.735
004	20	True	j	f	0.3963303180644288	0	-35.0	-34.0	1.0	NW	60	(536, 536)	0.28	0.28	0.75	2025-06-03_12h02.31.735
004	20	True	j	j	0.9743783680023624	1	-35.0	-30.0	5.0	NW	60	(536, 536)	0.28	0.28	0.75	2025-06-03_12h02.31.735
004	20	True	f	f	0.1313222959870472	1	-35.0	-40.0	-5.0	NW	60	(536, 536)	0.28	0.28	0.75	2025-06-03_12h02.31.735
004	20	True	f	f	0.0948673059465363	1	-35.0	-40.0	-5.0	SE	60	(536, 536)	0.28	0.28	0.75	2025-06-03_12h02.31.735
004	20	True	f	f	0.4520697690313682	1	-35.0	-40.0	-5.0	NW	60	(536, 536)	0.28	0.28	0.75	2025-06-03_12h02.31.735
004	20	True	f	j	0.4580506670754403	0	-35.0	-36.0	-1.0	NW	60	(536, 536)	0.28	0.28	0.75	2025-06-03_12h02.31.735
004	20	True	j	j	1.6813126590568572	1	-35.0	-30.0	5.0	NW	60	(536, 536)	0.28	0.28	0.75	2025-06-03_12h02.31.735
004	20	True	j	j	0.747086207033135	1	-35.0	-34.0	1.0	SE	60	(536, 536)	0.28	0.28	0.75	2025-06-03_12h02.31.735
004	20	True	j	j	0.4461215959163382	1	-35.0	-30.0	5.0	SE	60	(536, 536)	0.28	0.28	0.75	2025-06-03_12h02.31.735
004	20	True	f	f	0.3673772560432553	1	-35.0	-36.0	-1.0	NW	60	(536, 536)	0.28	0.28	0.75	2025-06-03_12h02.31.735
004	20	True	f	j	0.1277870229678228	0	-35.0	-36.0	-1.0	NW	60	(536, 536)	0.28	0.28	0.75	2025-06-03_12h02.31.735
004	20	True	j	j	0.1124439599225297	1	-35.0	-34.0	1.0	NW	60	(536, 536)	0.28	0.28	0.75	2025-06-03_12h02.31.735
004	20	True	f	j	1.5822408030508086	0	-35.0	-36.0	-1.0	NW	60	(536, 536)	0.28	0.28	0.75	2025-06-03_12h02.31.735
004	20	True	j	j	0.6558611849322915	1	-35.0	-30.0	5.0	NW	60	(536, 536)	0.28	0.28	0.75	2025-06-03_12h02.31.735
004	20	True	f	f	0.1903677330119535	1	-35.0	-40.0	-5.0	NW	60	(536, 536)	0.28	0.28	0.75	2025-06-03_12h02.31.735
004	20	True	j	j	1.5286317190621048	1	-35.0	-30.0	5.0	NW	60	(536, 536)	0.28	0.28	0.75	2025-06-03_12h02.31.735
004	20	True	f	f	0.3942288679536432	1	-35.0	-36.0	-1.0	NW	60	(536, 536)	0.28	0.28	0.75	2025-06-03_12h02.31.735
004	20	True	j	j	0.3633236319292336	1	-35.0	-30.0	5.0	SE	60	(536, 536)	0.28	0.28	0.75	2025-06-03_12h02.31.735
004	20	True	f	f	0.3536940289195627	1	-35.0	-36.0	-1.0	SE	60	(536, 536)	0.28	0.28	0.75	2025-06-03_12h02.31.735
004	20	True	j	f	1.2902074359590188	0	-35.0	-34.0	1.0	NW	60	(536, 536)	0.28	0.28	0.75	2025-06-03_12h02.31.735
004	20	True	j	j	0.0973728789249435	1	-35.0	-30.0	5.0	NW	60	(536, 536)	0.28	0.28	0.75	2025-06-03_12h02.31.735
004	20	True	j	f	0.1939480169676244	0	-35.0	-34.0	1.0	NW	60	(536, 536)	0.28	0.28	0.75	2025-06-03_12h02.31.735
004	20	True	j	j	0.346655014087446	1	-35.0	-30.0	5.0	NW	60	(536, 536)	0.28	0.28	0.75	2025-06-03_12h02.31.735
004	20	True	j	j	0.2945041509810835	1	-35.0	-34.0	1.0	NW	60	(536, 536)	0.28	0.28	0.75	2025-06-03_12h02.31.735
004	20	True	j	j	0.058315044036135	1	-35.0	-30.0	5.0	SE	60	(536, 536)	0.28	0.28	0.75	2025-06-03_12h02.31.735
004	20	True	f	f	0.0422732370207086	1	-35.0	-40.0	-5.0	SE	60	(536, 536)	0.28	0.28	0.75	2025-06-03_12h02.31.735
004	20	True	f	f	0.367834261036478	1	-35.0	-40.0	-5.0	SE	60	(536, 536)	0.28	0.28	0.75	2025-06-03_12h02.31.735
004	20	True	j	j	0.2837889580987394	1	-35.0	-34.0	1.0	SE	60	(536, 536)	0.28	0.28	0.75	2025-06-03_12h02.31.735
004	20	True	f	f	0.1012167809531092	1	-35.0	-40.0	-5.0	NW	60	(536, 536)	0.28	0.28	0.75	2025-06-03_12h02.31.735
004	20	True	j	j	0.4318152519408613	1	-35.0	-30.0	5.0	NW	60	(536, 536)	0.28	0.28	0.75	2025-06-03_12h02.31.735
004	20	True	f	j	0.0414941969793289	0	-35.0	-40.0	-5.0	NW	60	(536, 536)	0.28	0.28	0.75	2025-06-03_12h02.31.735
004	20	True	j	j	0.3071821141056716	1	-35.0	-34.0	1.0	SE	60	(536, 536)	0.28	0.28	0.75	2025-06-03_12h02.31.735
004	20	True	f	f	0.4371788089629262	1	-35.0	-40.0	-5.0	NW	60	(536, 536)	0.28	0.28	0.75	2025-06-03_12h02.31.735
004	20	True	j	j	0.3443666470702737	1	-35.0	-30.0	5.0	SE	60	(536, 536)	0.28	0.28	0.75	2025-06-03_12h02.31.735
004	20	True	j	j	1.6854989539133385	1	-35.0	-30.0	5.0	NW	60	(536, 536)	0.28	0.28	0.75	2025-06-03_12h02.31.735
004	20	True	f	f	0.1705537219531834	1	-35.0	-36.0	-1.0	SE	60	(536, 536)	0.28	0.28	0.75	2025-06-03_12h02.31.735
004	20	True	f	f	0.1072287189308554	1	-35.0	-36.0	-1.0	NW	60	(536, 536)	0.28	0.28	0.75	2025-06-03_12h02.31.735
004	20	True	f	f	0.0674888329813256	1	-35.0	-40.0	-5.0	NW	60	(536, 536)	0.28	0.28	0.75	2025-06-03_12h02.31.735
004	20	True	j	j	0.3562116929097101	1	-35.0	-30.0	5.0	SE	60	(536, 536)	0.28	0.28	0.75	2025-06-03_12h02.31.735
004	20	True	f	j	0.3502389149507507	0	-35.0	-36.0	-1.0	SE	60	(536, 536)	0.28	0.28	0.75	2025-06-03_12h02.31.735
004	20	True	j	j	0.1590672399615869	1	-35.0	-30.0	5.0	SE	60	(536, 536)	0.28	0.28	0.75	2025-06-03_12h02.31.735
004	20	True	j	j	0.1669186979997903	1	-35.0	-30.0	5.0	SE	60	(536, 536)	0.28	0.28	0.75	2025-06-03_12h02.31.735
004	20	True	j	j	0.7817075400380418	1	-35.0	-30.0	5.0	NW	60	(536, 536)	0.28	0.28	0.75	2025-06-03_12h02.31.735
004	20	True	j	j	0.5024550239322707	1	-35.0	-30.0	5.0	NW	60	(536, 536)	0.28	0.28	0.75	2025-06-03_12h02.31.735
004	20	True	j	j	0.3693406779784709	1	-35.0	-34.0	1.0	SE	60	(536, 536)	0.28	0.28	0.75	2025-06-03_12h02.31.735
004	20	True	f	j	0.3338489950401708	0	-35.0	-36.0	-1.0	SE	60	(536, 536)	0.28	0.28	0.75	2025-06-03_12h02.31.735
004	20	True	j	j	0.1143478179583326	1	-35.0	-30.0	5.0	SE	60	(536, 536)	0.28	0.28	0.75	2025-06-03_12h02.31.735
004	20	True	j	j	0.1119416890433058	1	-35.0	-30.0	5.0	SE	60	(536, 536)	0.28	0.28	0.75	2025-06-03_12h02.31.735
004	20	True	f	f	0.4902374830562621	1	-35.0	-36.0	-1.0	NW	60	(536, 536)	0.28	0.28	0.75	2025-06-03_12h02.31.735
004	20	True	f	j	0.3604809500975534	0	-35.0	-36.0	-1.0	NW	60	(536, 536)	0.28	0.28	0.75	2025-06-03_12h02.31.735
004	20	True	j	j	0.3424882530234754	1	-35.0	-30.0	5.0	NW	60	(536, 536)	0.28	0.28	0.75	2025-06-03_12h02.31.735
004	20	True	f	f	0.6676218949723989	1	-35.0	-36.0	-1.0	NW	60	(536, 536)	0.28	0.28	0.75	2025-06-03_12h02.31.735
004	20	True	j	j	0.5423971409909427	1	-35.0	-34.0	1.0	NW	60	(536, 536)	0.28	0.28	0.75	2025-06-03_12h02.31.735
004	20	True	j	j	0.336831888067536	1	-35.0	-30.0	5.0	NW	60	(536, 536)	0.28	0.28	0.75	2025-06-03_12h02.31.735
004	20	True	j	j	0.3273585209390148	1	-35.0	-30.0	5.0	NW	60	(536, 536)	0.28	0.28	0.75	2025-06-03_12h02.31.735
004	20	True	f	f	0.0513457249617204	1	-35.0	-40.0	-5.0	SE	60	(536, 536)	0.28	0.28	0.75	2025-06-03_12h02.31.735
004	20	True	f	f	0.3279669579351321	1	-35.0	-40.0	-5.0	SE	60	(536, 536)	0.28	0.28	0.75	2025-06-03_12h02.31.735
004	20	True	f	f	0.3660282830242067	1	-35.0	-40.0	-5.0	SE	60	(536, 536)	0.28	0.28	0.75	2025-06-03_12h02.31.735
004	20	True	j	j	0.3354846150614321	1	-35.0	-34.0	1.0	SE	60	(536, 536)	0.28	0.28	0.75	2025-06-03_12h02.31.735
004	20	True	j	j	0.1444822649937123	1	-35.0	-30.0	5.0	NW	60	(536, 536)	0.28	0.28	0.75	2025-06-03_12h02.31.735
004	20	True	j	j	0.1683723739115521	1	-35.0	-34.0	1.0	NW	60	(536, 536)	0.28	0.28	0.75	2025-06-03_12h02.31.735
004	20	True	j	j	0.3643667150754481	1	-35.0	-30.0	5.0	SE	60	(536, 536)	0.28	0.28	0.75	2025-06-03_12h02.31.735
004	20	True	j	j	0.2331624390790239	1	-35.0	-30.0	5.0	NW	60	(536, 536)	0.28	0.28	0.75	2025-06-03_12h02.31.735
004	20	True	j	f	0.3037649339530617	0	-35.0	-34.0	1.0	NW	60	(536, 536)	0.28	0.28	0.75	2025-06-03_12h02.31.735
004	20	True	f	j	0.5479424759978428	0	-35.0	-36.0	-1.0	NW	60	(536, 536)	0.28	0.28	0.75	2025-06-03_12h02.31.735
004	20	True	f	f	0.3327459420543164	1	-35.0	-40.0	-5.0	SE	60	(536, 536)	0.28	0.28	0.75	2025-06-03_12h02.31.735
004	20	True	f	f	0.0428747159894555	1	-35.0	-36.0	-1.0	NW	60	(536, 536)	0.28	0.28	0.75	2025-06-03_12h02.31.735
004	20	True	f	f	0.6459050100529566	1	-35.0	-40.0	-5.0	NW	60	(536, 536)	0.28	0.28	0.75	2025-06-03_12h02.31.735
004	20	True	f	f	0.046250290935859	1	-35.0	-40.0	-5.0	SE	60	(536, 536)	0.28	0.28	0.75	2025-06-03_12h02.31.735
004	20	True	f	j	0.1267958839889615	0	-35.0	-40.0	-5.0	NW	60	(536, 536)	0.28	0.28	0.75	2025-06-03_12h02.31.735
004	20	True	f	f	0.6472017689375207	1	-35.0	-40.0	-5.0	NW	60	(536, 536)	0.28	0.28	0.75	2025-06-03_12h02.31.735
004	20	True	j	j	0.2932114370632916	1	-35.0	-30.0	5.0	NW	60	(536, 536)	0.28	0.28	0.75	2025-06-03_12h02.31.735
004	20	True	j	j	0.1121012639487162	1	-35.0	-30.0	5.0	NW	60	(536, 536)	0.28	0.28	0.75	2025-06-03_12h02.31.735
004	20	True	f	f	0.422127466998063	1	-35.0	-40.0	-5.0	SE	60	(536, 536)	0.28	0.28	0.75	2025-06-03_12h02.31.735
004	20	True	j	j	0.0943596709985286	1	-35.0	-30.0	5.0	SE	60	(536, 536)	0.28	0.28	0.75	2025-06-03_12h02.31.735
004	20	True	j	j	0.123198518063873	1	-35.0	-30.0	5.0	NW	60	(536, 536)	0.28	0.28	0.75	2025-06-03_12h02.31.735
004	20	True	j	f	0.7371897959383205	0	-35.0	-34.0	1.0	NW	60	(536, 536)	0.28	0.28	0.75	2025-06-03_12h02.31.735
004	20	True	f	f	0.1395109839504584	1	-35.0	-40.0	-5.0	SE	60	(536, 536)	0.28	0.28	0.75	2025-06-03_12h02.31.735
004	20	True	f	j	0.632373149972409	0	-35.0	-36.0	-1.0	NW	60	(536, 536)	0.28	0.28	0.75	2025-06-03_12h02.31.735
004	20	True	f	f	0.0156501170713454	1	-35.0	-40.0	-5.0	SE	60	(536, 536)	0.28	0.28	0.75	2025-06-03_12h02.31.735
004	20	True	f	f	0.1557796749984845	1	-35.0	-36.0	-1.0	SE	60	(536, 536)	0.28	0.28	0.75	2025-06-03_12h02.31.735
004	20	True	j	j	0.5094277309253812	1	-35.0	-34.0	1.0	NW	60	(536, 536)	0.28	0.28	0.75	2025-06-03_12h02.31.735
004	20	True	f	f	0.1392181259579956	1	-35.0	-36.0	-1.0	NW	60	(536, 536)	0.28	0.28	0.75	2025-06-03_12h02.31.735
004	20	True	j	j	0.3707646069815382	1	-35.0	-30.0	5.0	SE	60	(536, 536)	0.28	0.28	0.75	2025-06-03_12h02.31.735
004	20	True	j	j	4.160879183909856	1	-35.0	-30.0	5.0	SE	60	(536, 536)	0.28	0.28	0.75	2025-06-03_12h02.31.735
004	20	True	j	f	0.0673667959636077	0	-35.0	-34.0	1.0	NW	60	(536, 536)	0.28	0.28	0.75	2025-06-03_12h02.31.735
004	20	True	j	j	0.3387188599444926	1	-35.0	-34.0	1.0	NW	60	(536, 536)	0.28	0.28	0.75	2025-06-03_12h02.31.735
004	20	True	f	f	0.0739561970112845	1	-35.0	-40.0	-5.0	NW	60	(536, 536)	0.28	0.28	0.75	2025-06-03_12h02.31.735
004	20	True	j	j	0.3509280920261517	1	-35.0	-30.0	5.0	SE	60	(536, 536)	0.28	0.28	0.75	2025-06-03_12h02.31.735
004	20	True	f	f	0.4172628870001063	1	-35.0	-40.0	-5.0	SE	60	(536, 536)	0.28	0.28	0.75	2025-06-03_12h02.31.735
004	20	True	f	f	0.3876050220569595	1	-35.0	-40.0	-5.0	NW	60	(536, 536)	0.28	0.28	0.75	2025-06-03_12h02.31.735
004	20	True	j	j	0.8837423679651693	1	-35.0	-34.0	1.0	NW	60	(536, 536)	0.28	0.28	0.75	2025-06-03_12h02.31.735
004	20	True	j	j	0.1689069890417158	1	-35.0	-30.0	5.0	NW	60	(536, 536)	0.28	0.28	0.75	2025-06-03_12h02.31.735
004	20	True	f	f	0.4031637159641832	1	-35.0	-36.0	-1.0	SE	60	(536, 536)	0.28	0.28	0.75	2025-06-03_12h02.31.735
004	20	True	j	j	0.1556199439801275	1	-35.0	-30.0	5.0	NW	60	(536, 536)	0.28	0.28	0.75	2025-06-03_12h02.31.735
004	20	True	f	j	0.0975584499537944	0	-35.0	-36.0	-1.0	NW	60	(536, 536)	0.28	0.28	0.75	2025-06-03_12h02.31.735
004	20	True	f	j	0.5550670010270551	0	-35.0	-36.0	-1.0	NW	60	(536, 536)	0.28	0.28	0.75	2025-06-03_12h02.31.735
004	20	True	j	j	0.1065091450000181	1	-35.0	-34.0	1.0	NW	60	(536, 536)	0.28	0.28	0.75	2025-06-03_12h02.31.735
004	20	True	j	j	0.0490531820105388	1	-35.0	-34.0	1.0	NW	60	(536, 536)	0.28	0.28	0.75	2025-06-03_12h02.31.735
004	20	True	f	f	0.0981704809237271	1	-35.0	-40.0	-5.0	NW	60	(536, 536)	0.28	0.28	0.75	2025-06-03_12h02.31.735
004	20	True	j	j	0.1698588338913396	1	-35.0	-30.0	5.0	SE	60	(536, 536)	0.28	0.28	0.75	2025-06-03_12h02.31.735
004	20	True	f	f	0.5579166490351781	1	-35.0	-40.0	-5.0	NW	60	(536, 536)	0.28	0.28	0.75	2025-06-03_12h02.31.735
004	20	True	f	f	0.1475738629233092	1	-35.0	-40.0	-5.0	NW	60	(536, 536)	0.28	0.28	0.75	2025-06-03_12h02.31.735
004	20	True	f	f	0.1563615190098062	1	-35.0	-40.0	-5.0	SE	60	(536, 536)	0.28	0.28	0.75	2025-06-03_12h02.31.735
004	20	True	f	f	0.70084336202126	1	-35.0	-40.0	-5.0	NW	60	(536, 536)	0.28	0.28	0.75	2025-06-03_12h02.31.735
004	20	True	f	f	0.2001878819428384	1	-35.0	-36.0	-1.0	NW	60	(536, 536)	0.28	0.28	0.75	2025-06-03_12h02.31.735
004	20	True	j	j	0.3280282090418041	1	-35.0	-30.0	5.0	NW	60	(536, 536)	0.28	0.28	0.75	2025-06-03_12h02.31.735
004	20	True	j	j	0.5098013029200956	1	-35.0	-34.0	1.0	SE	60	(536, 536)	0.28	0.28	0.75	2025-06-03_12h02.31.735
004	20	True	f	j	0.1325659289723262	0	-35.0	-36.0	-1.0	NW	60	(536, 536)	0.28	0.28	0.75	2025-06-03_12h02.31.735
004	20	True	f	f	0.071770180016756	1	-35.0	-36.0	-1.0	SE	60	(536, 536)	0.28	0.28	0.75	2025-06-03_12h02.31.735
004	20	True	f	j	0.4003148620249703	0	-35.0	-36.0	-1.0	NW	60	(536, 536)	0.28	0.28	0.75	2025-06-03_12h02.31.735
004	20	True	j	j	0.0535564000019803	1	-35.0	-30.0	5.0	NW	60	(536, 536)	0.28	0.28	0.75	2025-06-03_12h02.31.735
004	20	True	f	f	0.3383294199593365	1	-35.0	-40.0	-5.0	SE	60	(536, 536)	0.28	0.28	0.75	2025-06-03_12h02.31.735
004	20	True	j	j	0.387053032987751	1	-35.0	-34.0	1.0	SE	60	(536, 536)	0.28	0.28	0.75	2025-06-03_12h02.31.735
004	20	True	j	j	0.182972019072622	1	-35.0	-34.0	1.0	SE	60	(536, 536)	0.28	0.28	0.75	2025-06-03_12h02.31.735
004	20	True	j	f	0.179518699995242	0	-35.0	-34.0	1.0	NW	60	(536, 536)	0.28	0.28	0.75	2025-06-03_12h02.31.735
004	20	True	j	j	0.137771314010024	1	-35.0	-34.0	1.0	SE	60	(536, 536)	0.28	0.28	0.75	2025-06-03_12h02.31.735
004	20	True	j	f	0.1029866120079532	0	-35.0	-34.0	1.0	NW	60	(536, 536)	0.28	0.28	0.75	2025-06-03_12h02.31.735
004	20	True	f	f	0.3166470869909972	1	-35.0	-36.0	-1.0	SE	60	(536, 536)	0.28	0.28	0.75	2025-06-03_12h02.31.735
004	20	True	f	f	0.1101722429739311	1	-35.0	-36.0	-1.0	SE	60	(536, 536)	0.28	0.28	0.75	2025-06-03_12h02.31.735
004	20	True	f	f	0.3233115549664944	1	-35.0	-40.0	-5.0	NW	60	(536, 536)	0.28	0.28	0.75	2025-06-03_12h02.31.735
004	20	True	f	j	0.0703059419756755	0	-35.0	-36.0	-1.0	SE	60	(536, 536)	0.28	0.28	0.75	2025-06-03_12h02.31.735
004	20	True	j	j	0.1962284710025414	1	-35.0	-34.0	1.0	NW	60	(536, 536)	0.28	0.28	0.75	2025-06-03_12h02.31.735
004	20	True	f	f	0.2963347480399534	1	-35.0	-36.0	-1.0	SE	60	(536, 536)	0.28	0.28	0.75	2025-06-03_12h02.31.735
004	20	True	j	j	0.2886853100499138	1	-35.0	-34.0	1.0	SE	60	(536, 536)	0.28	0.28	0.75	2025-06-03_12h02.31.735
004	20	True	j	j	0.3387453469913453	1	-35.0	-30.0	5.0	NW	60	(536, 536)	0.28	0.28	0.75	2025-06-03_12h02.31.735
004	20	True	f	f	0.4941129569197073	1	-35.0	-40.0	-5.0	NW	60	(536, 536)	0.28	0.28	0.75	2025-06-03_12h02.31.735
004	20	True	j	f	0.4133314139908179	0	-35.0	-34.0	1.0	NW	60	(536, 536)	0.28	0.28	0.75	2025-06-03_12h02.31.735
004	20	True	f	f	0.222368445014581	1	-35.0	-36.0	-1.0	NW	60	(536, 536)	0.28	0.28	0.75	2025-06-03_12h02.31.735
004	20	True	f	f	0.4625795079628005	1	-35.0	-36.0	-1.0	NW	60	(536, 536)	0.28	0.28	0.75	2025-06-03_12h02.31.735
004	20	True	f	j	0.5683425089810044	0	-35.0	-36.0	-1.0	NW	60	(536, 536)	0.28	0.28	0.75	2025-06-03_12h02.31.735
004	20	True	f	f	0.0313002560287714	1	-35.0	-40.0	-5.0	SE	60	(536, 536)	0.28	0.28	0.75	2025-06-03_12h02.31.735
004	20	True	f	f	0.38578100502491	1	-35.0	-40.0	-5.0	SE	60	(536, 536)	0.28	0.28	0.75	2025-06-03_12h02.31.735
004	20	True	f	f	0.1312706330791115	1	-35.0	-36.0	-1.0	SE	60	(536, 536)	0.28	0.28	0.75	2025-06-03_12h02.31.735
004	20	True	f	f	0.0096576369833201	1	-35.0	-36.0	-1.0	NW	60	(536, 536)	0.28	0.28	0.75	2025-06-03_12h02.31.735
004	20	True	j	j	0.3386089589912444	1	-35.0	-30.0	5.0	SE	60	(536, 536)	0.28	0.28	0.75	2025-06-03_12h02.31.735
004	20	True	f	f	0.0185974109917879	1	-35.0	-40.0	-5.0	NW	60	(536, 536)	0.28	0.28	0.75	2025-06-03_12h02.31.735
004	20	True	j	j	0.0400324469665065	1	-35.0	-34.0	1.0	NW	60	(536, 536)	0.28	0.28	0.75	2025-06-03_12h02.31.735
004	20	True	j	j	1.1029249709099531	1	-35.0	-34.0	1.0	NW	60	(536, 536)	0.28	0.28	0.75	2025-06-03_12h02.31.735
004	20	True	f	f	0.3770840059733018	1	-35.0	-40.0	-5.0	SE	60	(536, 536)	0.28	0.28	0.75	2025-06-03_12h02.31.735
004	20	True	j	f	0.5109765790402889	0	-35.0	-30.0	5.0	NW	60	(536, 536)	0.28	0.28	0.75	2025-06-03_12h02.31.735
004	20	True	f	f	0.066046861000359	1	-35.0	-40.0	-5.0	NW	60	(536, 536)	0.28	0.28	0.75	2025-06-03_12h02.31.735
004	20	True	j	j	0.3084385979454964	1	-35.0	-30.0	5.0	NW	60	(536, 536)	0.28	0.28	0.75	2025-06-03_12h02.31.735
004	20	True	j	f	0.0198745789239183	0	-35.0	-30.0	5.0	NW	60	(536, 536)	0.28	0.28	0.75	2025-06-03_12h02.31.735
004	20	True	j	j	0.3752491590566933	1	-35.0	-30.0	5.0	SE	60	(536, 536)	0.28	0.28	0.75	2025-06-03_12h02.31.735
004	20	True	j	f	0.0877956059994176	0	-35.0	-34.0	1.0	NW	60	(536, 536)	0.28	0.28	0.75	2025-06-03_12h02.31.735
004	20	True	j	f	0.2055410550674423	0	-35.0	-34.0	1.0	NW	60	(536, 536)	0.28	0.28	0.75	2025-06-03_12h02.31.735
004	20	True	j	f	0.028115808032453	0	-35.0	-34.0	1.0	NW	60	(536, 536)	0.28	0.28	0.75	2025-06-03_12h02.31.735
004	20	True	f	j	0.1562775210477411	0	-35.0	-36.0	-1.0	SE	60	(536, 536)	0.28	0.28	0.75	2025-06-03_12h02.31.735
004	20	True	j	j	0.2547677019611001	1	-35.0	-30.0	5.0	SE	60	(536, 536)	0.28	0.28	0.75	2025-06-03_12h02.31.735
004	20	True	f	f	0.129718106938526	1	-35.0	-40.0	-5.0	SE	60	(536, 536)	0.28	0.28	0.75	2025-06-03_12h02.31.735
004	20	True	j	f	0.1792570790275931	0	-35.0	-34.0	1.0	NW	60	(536, 536)	0.28	0.28	0.75	2025-06-03_12h02.31.735
004	20	True	f	j	0.3516624789917841	0	-35.0	-36.0	-1.0	SE	60	(536, 536)	0.28	0.28	0.75	2025-06-03_12h02.31.735
004	20	True	j	j	0.4076803259085864	1	-35.0	-34.0	1.0	NW	60	(536, 536)	0.28	0.28	0.75	2025-06-03_12h02.31.735
004	20	True	f	f	0.097643740940839	1	-35.0	-36.0	-1.0	NW	60	(536, 536)	0.28	0.28	0.75	2025-06-03_12h02.31.735
004	20	True	j	j	0.1741848449455574	1	-35.0	-30.0	5.0	NW	60	(536, 536)	0.28	0.28	0.75	2025-06-03_12h02.31.735
004	20	True	j	f	0.1038517099805176	0	-35.0	-30.0	5.0	NW	60	(536, 536)	0.28	0.28	0.75	2025-06-03_12h02.31.735
004	20	True	j	j	0.3675518900854513	1	-35.0	-34.0	1.0	NW	60	(536, 536)	0.28	0.28	0.75	2025-06-03_12h02.31.735
004	20	True	j	j	0.1605729990405962	1	-35.0	-30.0	5.0	SE	60	(536, 536)	0.28	0.28	0.75	2025-06-03_12h02.31.735
004	20	True	f	j	0.1224196960683912	0	-35.0	-36.0	-1.0	NW	60	(536, 536)	0.28	0.28	0.75	2025-06-03_12h02.31.735
004	20	True	j	j	0.0054878090741112	1	-35.0	-30.0	5.0	NW	60	(536, 536)	0.28	0.28	0.75	2025-06-03_12h02.31.735
004	20	True	f	f	0.1272469729883596	1	-35.0	-40.0	-5.0	SE	60	(536, 536)	0.28	0.28	0.75	2025-06-03_12h02.31.735
004	20	True	j	f	0.3376378989778459	0	-35.0	-34.0	1.0	SE	60	(536, 536)	0.28	0.28	0.75	2025-06-03_12h02.31.735
004	20	True	f	f	0.1414180559804663	1	-35.0	-40.0	-5.0	NW	60	(536, 536)	0.28	0.28	0.75	2025-06-03_12h02.31.735
004	20	True	f	f	0.0525864349910989	1	-35.0	-36.0	-1.0	NW	60	(536, 536)	0.28	0.28	0.75	2025-06-03_12h02.31.735
004	20	True	j	j	0.0145195240620523	1	-35.0	-30.0	5.0	NW	60	(536, 536)	0.28	0.28	0.75	2025-06-03_12h02.31.735
004	20	True	f	f	0.1764776629861444	1	-35.0	-36.0	-1.0	SE	60	(536, 536)	0.28	0.28	0.75	2025-06-03_12h02.31.735
004	20	True	f	f	0.0434282500064	1	-35.0	-40.0	-5.0	NW	60	(536, 536)	0.28	0.28	0.75	2025-06-03_12h02.31.735
004	20	True	j	j	0.1580980739090591	1	-35.0	-30.0	5.0	SE	60	(536, 536)	0.28	0.28	0.75	2025-06-03_12h02.31.735
004	20	True	j	j	0.059229637030512	1	-35.0	-34.0	1.0	SE	60	(536, 536)	0.28	0.28	0.75	2025-06-03_12h02.31.735
004	20	True	j	j	0.3880943750264123	1	-35.0	-34.0	1.0	SE	60	(536, 536)	0.28	0.28	0.75	2025-06-03_12h02.31.735
