# Supplementary material for: The curriculum effect in visual learning: The role of readout dimensionality
Source: PLoS Comput Biol. 2026 Jul 24;22(7):e1014553. doi: 10.1371/journal.pcbi.1014553 (PMC13432104; doi:10.1371/journal.pcbi.1014553)
Supplement: S1 Data — (ZIP) [file pcbi.1014553.s009.zip › Data_Final_for_Repository/Shuffled_subjects/Original_10/Subject013/20250309_Subject013_SHUFFLED_Day_5.csv]

Participant ID	Age	Train	Correct Response	Response	Response time (s)	Correct	Reference Angle (deg)	Orientation (deg)	Angle Separation (deg)	Corner	Viewing Distance (cm)	Stimulus Size (px)	Fixation Time	Probe Time	Cue Time
13	29	FALSE	f	j	0.067306167	0	55	54	-1	NE	50	(263, 263)	0.28	0.28	0.75
13	29	FALSE	j	f	0.48960575	0	55	56	1	SW	50	(263, 263)	0.28	0.28	0.75
13	29	FALSE	f	j	0.094785375	0	55	54	-1	NE	50	(263, 263)	0.28	0.28	0.75
13	29	FALSE	f	j	0.156207959	0	55	54	-1	NE	50	(263, 263)	0.28	0.28	0.75
13	29	FALSE	f	f	0.282660959	1	55	54	-1	NE	50	(263, 263)	0.28	0.28	0.75
13	29	FALSE	f	f	0.045945334	1	55	54	-1	NE	50	(263, 263)	0.28	0.28	0.75
13	29	FALSE	j	f	0.371429166	0	55	56	1	NE	50	(263, 263)	0.28	0.28	0.75
13	29	FALSE	j	j	0.7026375	1	55	56	1	SW	50	(263, 263)	0.28	0.28	0.75
13	29	FALSE	f	f	0.8195285	1	55	54	-1	SW	50	(263, 263)	0.28	0.28	0.75
13	29	FALSE	j	j	0.892338625	1	55	56	1	NE	50	(263, 263)	0.28	0.28	0.75
13	29	FALSE	f	f	0.225218959	1	55	54	-1	SW	50	(263, 263)	0.28	0.28	0.75
13	29	FALSE	j	j	0.081506834	1	55	56	1	NE	50	(263, 263)	0.28	0.28	0.75
13	29	FALSE	j	f	0.067449083	0	55	56	1	NE	50	(263, 263)	0.28	0.28	0.75
13	29	FALSE	j	j	1.999276208	1	55	56	1	SW	50	(263, 263)	0.28	0.28	0.75
13	29	FALSE	j	f	0.269856875	0	55	56	1	NE	50	(263, 263)	0.28	0.28	0.75
13	29	FALSE	j	j	0.070658208	1	55	56	1	SW	50	(263, 263)	0.28	0.28	0.75
13	29	FALSE	j	f	0.52979025	0	55	56	1	NE	50	(263, 263)	0.28	0.28	0.75
13	29	FALSE	j	j	0.252852125	1	55	56	1	SW	50	(263, 263)	0.28	0.28	0.75
13	29	FALSE	f	f	0.30931625	1	55	54	-1	SW	50	(263, 263)	0.28	0.28	0.75
13	29	FALSE	f	f	0.37479925	1	55	54	-1	SW	50	(263, 263)	0.28	0.28	0.75
13	29	FALSE	j	j	0.408536416	1	55	56	1	NE	50	(263, 263)	0.28	0.28	0.75
13	29	FALSE	f	f	0.358060292	1	55	54	-1	SW	50	(263, 263)	0.28	0.28	0.75
13	29	FALSE	j	j	0.210482875	1	55	56	1	NE	50	(263, 263)	0.28	0.28	0.75
13	29	FALSE	j	j	0.509544625	1	55	56	1	SW	50	(263, 263)	0.28	0.28	0.75
13	29	FALSE	j	f	0.476398791	0	55	56	1	NE	50	(263, 263)	0.28	0.28	0.75
13	29	FALSE	j	j	0.309067584	1	55	56	1	SW	50	(263, 263)	0.28	0.28	0.75
13	29	FALSE	f	j	0.397375125	0	55	54	-1	NE	50	(263, 263)	0.28	0.28	0.75
13	29	FALSE	f	f	0.026005167	1	55	54	-1	NE	50	(263, 263)	0.28	0.28	0.75
13	29	FALSE	j	j	0.425336	1	55	56	1	SW	50	(263, 263)	0.28	0.28	0.75
13	29	FALSE	f	f	0.32948775	1	55	54	-1	SW	50	(263, 263)	0.28	0.28	0.75
13	29	FALSE	f	f	0.034265208	1	55	54	-1	SW	50	(263, 263)	0.28	0.28	0.75
13	29	FALSE	j	j	0.478318875	1	55	56	1	NE	50	(263, 263)	0.28	0.28	0.75
13	29	FALSE	j	f	0.183742292	0	55	56	1	SW	50	(263, 263)	0.28	0.28	0.75
13	29	FALSE	j	j	0.157920875	1	55	56	1	SW	50	(263, 263)	0.28	0.28	0.75
13	29	FALSE	f	f	0.255535541	1	55	54	-1	SW	50	(263, 263)	0.28	0.28	0.75
13	29	FALSE	j	j	0.05643825	1	55	56	1	SW	50	(263, 263)	0.28	0.28	0.75
13	29	FALSE	f	f	0.251488292	1	55	54	-1	SW	50	(263, 263)	0.28	0.28	0.75
13	29	FALSE	f	f	0.299591875	1	55	54	-1	NE	50	(263, 263)	0.28	0.28	0.75
13	29	FALSE	j	j	0.337969875	1	55	56	1	SW	50	(263, 263)	0.28	0.28	0.75
13	29	FALSE	f	f	0.107744792	1	55	54	-1	SW	50	(263, 263)	0.28	0.28	0.75
13	29	FALSE	f	j	0.77187475	0	55	54	-1	NE	50	(263, 263)	0.28	0.28	0.75
13	29	FALSE	j	f	0.742225208	0	55	56	1	SW	50	(263, 263)	0.28	0.28	0.75
13	29	FALSE	j	j	0.255966959	1	55	56	1	NE	50	(263, 263)	0.28	0.28	0.75
13	29	FALSE	f	f	0.496353625	1	55	54	-1	NE	50	(263, 263)	0.28	0.28	0.75
13	29	FALSE	f	j	0.078486417	0	55	54	-1	SW	50	(263, 263)	0.28	0.28	0.75
13	29	FALSE	j	f	0.240479125	0	55	56	1	NE	50	(263, 263)	0.28	0.28	0.75
13	29	FALSE	f	j	0.022808958	0	55	54	-1	NE	50	(263, 263)	0.28	0.28	0.75
13	29	FALSE	j	j	0.389105292	1	55	56	1	NE	50	(263, 263)	0.28	0.28	0.75
13	29	FALSE	j	f	0.424544125	0	55	56	1	SW	50	(263, 263)	0.28	0.28	0.75
13	29	FALSE	j	j	0.100966292	1	55	56	1	NE	50	(263, 263)	0.28	0.28	0.75
13	29	FALSE	f	f	0.207716833	1	55	54	-1	SW	50	(263, 263)	0.28	0.28	0.75
13	29	FALSE	j	f	0.531510917	0	55	56	1	SW	50	(263, 263)	0.28	0.28	0.75
13	29	FALSE	j	f	0.681073166	0	55	56	1	NE	50	(263, 263)	0.28	0.28	0.75
13	29	FALSE	f	j	0.165040875	0	55	54	-1	SW	50	(263, 263)	0.28	0.28	0.75
13	29	FALSE	j	j	0.463694833	1	55	56	1	NE	50	(263, 263)	0.28	0.28	0.75
13	29	FALSE	j	f	0.4392035	0	55	56	1	SW	50	(263, 263)	0.28	0.28	0.75
13	29	FALSE	j	j	4.168878666	1	55	56	1	SW	50	(263, 263)	0.28	0.28	0.75
13	29	FALSE	f	f	0.512046	1	55	54	-1	SW	50	(263, 263)	0.28	0.28	0.75
13	29	FALSE	j	f	0.679316625	0	55	56	1	SW	50	(263, 263)	0.28	0.28	0.75
13	29	FALSE	f	j	0.041254542	0	55	54	-1	NE	50	(263, 263)	0.28	0.28	0.75
13	29	FALSE	j	j	0.314568583	1	55	56	1	SW	50	(263, 263)	0.28	0.28	0.75
13	29	FALSE	f	f	0.204272625	1	55	54	-1	SW	50	(263, 263)	0.28	0.28	0.75
13	29	FALSE	j	j	0.243596916	1	55	56	1	NE	50	(263, 263)	0.28	0.28	0.75
13	29	FALSE	j	f	0.450193792	0	55	56	1	NE	50	(263, 263)	0.28	0.28	0.75
13	29	FALSE	f	j	0.238157208	0	55	54	-1	SW	50	(263, 263)	0.28	0.28	0.75
13	29	FALSE	f	j	0.372976167	0	55	54	-1	SW	50	(263, 263)	0.28	0.28	0.75
13	29	FALSE	f	f	0.392768458	1	55	54	-1	SW	50	(263, 263)	0.28	0.28	0.75
13	29	FALSE	j	j	0.428237834	1	55	56	1	NE	50	(263, 263)	0.28	0.28	0.75
13	29	FALSE	j	j	0.007288917	1	55	56	1	NE	50	(263, 263)	0.28	0.28	0.75
13	29	FALSE	j	f	0.216881708	0	55	56	1	SW	50	(263, 263)	0.28	0.28	0.75
13	29	FALSE	f	j	0.303825375	0	55	54	-1	SW	50	(263, 263)	0.28	0.28	0.75
13	29	FALSE	f	j	0.334833666	0	55	54	-1	SW	50	(263, 263)	0.28	0.28	0.75
13	29	FALSE	j	j	0.308106125	1	55	56	1	NE	50	(263, 263)	0.28	0.28	0.75
13	29	FALSE	j	j	0.287803375	1	55	56	1	SW	50	(263, 263)	0.28	0.28	0.75
13	29	FALSE	j	f	0.381804875	0	55	56	1	NE	50	(263, 263)	0.28	0.28	0.75
13	29	FALSE	j	j	0.202379083	1	55	56	1	NE	50	(263, 263)	0.28	0.28	0.75
13	29	FALSE	f	f	0.414928292	1	55	54	-1	SW	50	(263, 263)	0.28	0.28	0.75
13	29	FALSE	j	j	0.267117875	1	55	56	1	NE	50	(263, 263)	0.28	0.28	0.75
13	29	FALSE	j	f	0.459211958	0	55	56	1	SW	50	(263, 263)	0.28	0.28	0.75
13	29	FALSE	j	j	0.34515475	1	55	56	1	NE	50	(263, 263)	0.28	0.28	0.75
13	29	FALSE	j	j	0.630832958	1	55	56	1	NE	50	(263, 263)	0.28	0.28	0.75
13	29	FALSE	f	f	0.126488625	1	55	54	-1	NE	50	(263, 263)	0.28	0.28	0.75
13	29	FALSE	j	j	0.047075292	1	55	56	1	NE	50	(263, 263)	0.28	0.28	0.75
13	29	FALSE	j	f	0.486376792	0	55	56	1	NE	50	(263, 263)	0.28	0.28	0.75
13	29	FALSE	j	j	0.408903958	1	55	56	1	SW	50	(263, 263)	0.28	0.28	0.75
13	29	FALSE	j	j	0.326061792	1	55	56	1	NE	50	(263, 263)	0.28	0.28	0.75
13	29	FALSE	j	j	0.367173416	1	55	56	1	SW	50	(263, 263)	0.28	0.28	0.75
13	29	FALSE	f	j	0.367818417	0	55	54	-1	NE	50	(263, 263)	0.28	0.28	0.75
13	29	FALSE	j	f	0.245237333	0	55	56	1	SW	50	(263, 263)	0.28	0.28	0.75
13	29	FALSE	f	f	0.025630875	1	55	54	-1	NE	50	(263, 263)	0.28	0.28	0.75
13	29	FALSE	f	j	0.235704291	0	55	54	-1	NE	50	(263, 263)	0.28	0.28	0.75
13	29	FALSE	j	f	0.259729416	0	55	56	1	NE	50	(263, 263)	0.28	0.28	0.75
13	29	FALSE	j	j	0.272186875	1	55	56	1	NE	50	(263, 263)	0.28	0.28	0.75
13	29	FALSE	j	f	0.282970541	0	55	56	1	SW	50	(263, 263)	0.28	0.28	0.75
13	29	FALSE	j	j	0.250742167	1	55	56	1	SW	50	(263, 263)	0.28	0.28	0.75
13	29	FALSE	j	f	0.370924833	0	55	56	1	SW	50	(263, 263)	0.28	0.28	0.75
13	29	FALSE	f	f	0.335050333	1	55	54	-1	SW	50	(263, 263)	0.28	0.28	0.75
13	29	FALSE	j	f	0.280221375	0	55	56	1	SW	50	(263, 263)	0.28	0.28	0.75
13	29	FALSE	f	j	0.562978208	0	55	54	-1	NE	50	(263, 263)	0.28	0.28	0.75
13	29	FALSE	f	f	0.278644167	1	55	54	-1	SW	50	(263, 263)	0.28	0.28	0.75
13	29	FALSE	f	j	0.212104583	0	55	54	-1	SW	50	(263, 263)	0.28	0.28	0.75
13	29	FALSE	f	f	0.243619083	1	55	54	-1	SW	50	(263, 263)	0.28	0.28	0.75
13	29	FALSE	j	f	0.24185675	0	55	56	1	SW	50	(263, 263)	0.28	0.28	0.75
13	29	FALSE	j	j	0.299742667	1	55	56	1	SW	50	(263, 263)	0.28	0.28	0.75
13	29	FALSE	j	j	0.300879709	1	55	56	1	SW	50	(263, 263)	0.28	0.28	0.75
13	29	FALSE	f	f	0.326837	1	55	54	-1	NE	50	(263, 263)	0.28	0.28	0.75
13	29	FALSE	f	f	0.449690334	1	55	54	-1	NE	50	(263, 263)	0.28	0.28	0.75
13	29	FALSE	j	j	0.296055333	1	55	56	1	NE	50	(263, 263)	0.28	0.28	0.75
13	29	FALSE	j	j	0.44782625	1	55	56	1	NE	50	(263, 263)	0.28	0.28	0.75
13	29	FALSE	j	f	0.273729583	0	55	56	1	SW	50	(263, 263)	0.28	0.28	0.75
13	29	FALSE	j	j	0.560324375	1	55	56	1	NE	50	(263, 263)	0.28	0.28	0.75
13	29	FALSE	j	f	0.281754791	0	55	56	1	SW	50	(263, 263)	0.28	0.28	0.75
13	29	FALSE	f	j	0.474665959	0	55	54	-1	SW	50	(263, 263)	0.28	0.28	0.75
13	29	FALSE	f	j	0.315898166	0	55	54	-1	SW	50	(263, 263)	0.28	0.28	0.75
13	29	FALSE	f	j	0.24271875	0	55	54	-1	SW	50	(263, 263)	0.28	0.28	0.75
13	29	FALSE	f	j	0.387977875	0	55	54	-1	NE	50	(263, 263)	0.28	0.28	0.75
13	29	FALSE	j	j	0.368909625	1	55	56	1	SW	50	(263, 263)	0.28	0.28	0.75
13	29	FALSE	j	j	0.543272334	1	55	56	1	SW	50	(263, 263)	0.28	0.28	0.75
13	29	FALSE	j	f	0.233986166	0	55	56	1	SW	50	(263, 263)	0.28	0.28	0.75
13	29	FALSE	f	f	0.048784708	1	55	54	-1	SW	50	(263, 263)	0.28	0.28	0.75
13	29	FALSE	f	j	0.272454792	0	55	54	-1	NE	50	(263, 263)	0.28	0.28	0.75
13	29	FALSE	f	f	0.429139958	1	55	54	-1	NE	50	(263, 263)	0.28	0.28	0.75
13	29	FALSE	j	j	0.434415292	1	55	56	1	NE	50	(263, 263)	0.28	0.28	0.75
13	29	FALSE	j	f	0.289679875	0	55	56	1	SW	50	(263, 263)	0.28	0.28	0.75
13	29	FALSE	j	j	0.292336375	1	55	56	1	NE	50	(263, 263)	0.28	0.28	0.75
13	29	FALSE	j	f	0.480506209	0	55	56	1	NE	50	(263, 263)	0.28	0.28	0.75
13	29	FALSE	f	f	0.384295458	1	55	54	-1	SW	50	(263, 263)	0.28	0.28	0.75
13	29	FALSE	f	j	0.521544208	0	55	54	-1	NE	50	(263, 263)	0.28	0.28	0.75
13	29	FALSE	f	f	0.249693792	1	55	54	-1	SW	50	(263, 263)	0.28	0.28	0.75
13	29	FALSE	f	j	0.595751167	0	55	54	-1	NE	50	(263, 263)	0.28	0.28	0.75
13	29	FALSE	f	j	0.315459417	0	55	54	-1	NE	50	(263, 263)	0.28	0.28	0.75
13	29	FALSE	f	f	0.16549225	1	55	54	-1	SW	50	(263, 263)	0.28	0.28	0.75
13	29	FALSE	j	j	0.467544334	1	55	56	1	NE	50	(263, 263)	0.28	0.28	0.75
13	29	FALSE	f	j	0.308937542	0	55	54	-1	NE	50	(263, 263)	0.28	0.28	0.75
13	29	FALSE	j	j	0.375142708	1	55	56	1	SW	50	(263, 263)	0.28	0.28	0.75
13	29	FALSE	j	f	0.058727708	0	55	56	1	SW	50	(263, 263)	0.28	0.28	0.75
13	29	FALSE	j	j	0.224797583	1	55	56	1	NE	50	(263, 263)	0.28	0.28	0.75
13	29	FALSE	f	f	0.415381458	1	55	54	-1	SW	50	(263, 263)	0.28	0.28	0.75
13	29	FALSE	f	f	0.246746208	1	55	54	-1	SW	50	(263, 263)	0.28	0.28	0.75
13	29	FALSE	f	j	0.266639875	0	55	54	-1	NE	50	(263, 263)	0.28	0.28	0.75
13	29	FALSE	j	j	0.45891375	1	55	56	1	NE	50	(263, 263)	0.28	0.28	0.75
13	29	FALSE	j	j	0.323850084	1	55	56	1	NE	50	(263, 263)	0.28	0.28	0.75
13	29	FALSE	j	j	0.485451083	1	55	56	1	SW	50	(263, 263)	0.28	0.28	0.75
13	29	FALSE	f	j	0.24674525	0	55	54	-1	SW	50	(263, 263)	0.28	0.28	0.75
13	29	FALSE	f	f	0.088169209	1	55	54	-1	NE	50	(263, 263)	0.28	0.28	0.75
13	29	FALSE	f	f	0.109009708	1	55	54	-1	NE	50	(263, 263)	0.28	0.28	0.75
13	29	FALSE	f	f	0.444420416	1	55	54	-1	NE	50	(263, 263)	0.28	0.28	0.75
13	29	FALSE	f	f	0.332946333	1	55	54	-1	SW	50	(263, 263)	0.28	0.28	0.75
13	29	FALSE	j	j	0.634830875	1	55	56	1	NE	50	(263, 263)	0.28	0.28	0.75
13	29	FALSE	f	f	0.20251375	1	55	54	-1	NE	50	(263, 263)	0.28	0.28	0.75
13	29	FALSE	f	j	0.468116666	0	55	54	-1	SW	50	(263, 263)	0.28	0.28	0.75
13	29	FALSE	f	f	0.569944166	1	55	54	-1	SW	50	(263, 263)	0.28	0.28	0.75
13	29	FALSE	j	f	0.569796125	0	55	56	1	SW	50	(263, 263)	0.28	0.28	0.75
13	29	FALSE	j	j	0.501822042	1	55	56	1	NE	50	(263, 263)	0.28	0.28	0.75
13	29	FALSE	f	j	0.340656834	0	55	54	-1	NE	50	(263, 263)	0.28	0.28	0.75
13	29	FALSE	j	j	0.556297208	1	55	56	1	NE	50	(263, 263)	0.28	0.28	0.75
13	29	FALSE	f	f	0.526688625	1	55	54	-1	NE	50	(263, 263)	0.28	0.28	0.75
13	29	FALSE	f	j	0.4359085	0	55	54	-1	NE	50	(263, 263)	0.28	0.28	0.75
13	29	FALSE	j	j	0.11992025	1	55	56	1	NE	50	(263, 263)	0.28	0.28	0.75
13	29	FALSE	f	j	0.363102167	0	55	54	-1	NE	50	(263, 263)	0.28	0.28	0.75
13	29	FALSE	j	j	0.421379083	1	55	56	1	SW	50	(263, 263)	0.28	0.28	0.75
13	29	FALSE	f	f	0.216354875	1	55	54	-1	NE	50	(263, 263)	0.28	0.28	0.75
13	29	FALSE	f	f	0.212441625	1	55	54	-1	NE	50	(263, 263)	0.28	0.28	0.75
13	29	FALSE	f	j	0.418825417	0	55	54	-1	SW	50	(263, 263)	0.28	0.28	0.75
13	29	FALSE	j	f	0.23012725	0	55	56	1	SW	50	(263, 263)	0.28	0.28	0.75
13	29	FALSE	j	f	0.258097042	0	55	56	1	NE	50	(263, 263)	0.28	0.28	0.75
13	29	FALSE	j	j	0.21154075	1	55	56	1	SW	50	(263, 263)	0.28	0.28	0.75
13	29	FALSE	j	j	0.469637833	1	55	56	1	SW	50	(263, 263)	0.28	0.28	0.75
13	29	FALSE	f	j	0.006323542	0	55	54	-1	NE	50	(263, 263)	0.28	0.28	0.75
13	29	FALSE	f	f	0.414832208	1	55	54	-1	NE	50	(263, 263)	0.28	0.28	0.75
13	29	FALSE	j	f	0.312011458	0	55	56	1	NE	50	(263, 263)	0.28	0.28	0.75
13	29	FALSE	j	j	0.223434916	1	55	56	1	SW	50	(263, 263)	0.28	0.28	0.75
13	29	FALSE	f	f	0.268174917	1	55	54	-1	NE	50	(263, 263)	0.28	0.28	0.75
13	29	FALSE	j	j	0.138177209	1	55	56	1	NE	50	(263, 263)	0.28	0.28	0.75
13	29	FALSE	f	j	0.68235775	0	55	54	-1	NE	50	(263, 263)	0.28	0.28	0.75
13	29	FALSE	f	j	0.453435708	0	55	54	-1	NE	50	(263, 263)	0.28	0.28	0.75
13	29	FALSE	j	j	0.436841625	1	55	56	1	NE	50	(263, 263)	0.28	0.28	0.75
13	29	FALSE	f	f	0.405784959	1	55	54	-1	NE	50	(263, 263)	0.28	0.28	0.75
13	29	FALSE	j	f	0.420366708	0	55	56	1	SW	50	(263, 263)	0.28	0.28	0.75
13	29	FALSE	j	j	0.457394167	1	55	56	1	SW	50	(263, 263)	0.28	0.28	0.75
13	29	FALSE	j	f	0.407500333	0	55	56	1	NE	50	(263, 263)	0.28	0.28	0.75
13	29	FALSE	f	f	0.417064625	1	55	54	-1	SW	50	(263, 263)	0.28	0.28	0.75
13	29	FALSE	f	f	0.232067708	1	55	54	-1	SW	50	(263, 263)	0.28	0.28	0.75
13	29	FALSE	f	j	0.398767958	0	55	54	-1	NE	50	(263, 263)	0.28	0.28	0.75
13	29	FALSE	j	j	0.358788083	1	55	56	1	SW	50	(263, 263)	0.28	0.28	0.75
13	29	FALSE	j	j	0.474952708	1	55	56	1	SW	50	(263, 263)	0.28	0.28	0.75
13	29	FALSE	f	j	0.58346125	0	55	54	-1	NE	50	(263, 263)	0.28	0.28	0.75
13	29	FALSE	f	j	0.5204785	0	55	54	-1	NE	50	(263, 263)	0.28	0.28	0.75
13	29	FALSE	f	f	0.390517667	1	55	54	-1	SW	50	(263, 263)	0.28	0.28	0.75
13	29	FALSE	j	f	0.30500275	0	55	56	1	SW	50	(263, 263)	0.28	0.28	0.75
13	29	FALSE	f	f	0.338241917	1	55	54	-1	SW	50	(263, 263)	0.28	0.28	0.75
13	29	FALSE	j	f	0.259926417	0	55	56	1	SW	50	(263, 263)	0.28	0.28	0.75
13	29	FALSE	f	j	0.41194275	0	55	54	-1	NE	50	(263, 263)	0.28	0.28	0.75
13	29	FALSE	f	j	0.702808875	0	55	54	-1	SW	50	(263, 263)	0.28	0.28	0.75
13	29	FALSE	f	j	0.839847416	0	55	54	-1	NE	50	(263, 263)	0.28	0.28	0.75
13	29	FALSE	f	j	0.69356225	0	55	54	-1	SW	50	(263, 263)	0.28	0.28	0.75
13	29	FALSE	f	f	0.384198458	1	55	54	-1	NE	50	(263, 263)	0.28	0.28	0.75
13	29	FALSE	f	j	0.372308583	0	55	54	-1	NE	50	(263, 263)	0.28	0.28	0.75
13	29	FALSE	f	j	0.413562875	0	55	54	-1	NE	50	(263, 263)	0.28	0.28	0.75
13	29	FALSE	j	j	0.590444042	1	55	56	1	NE	50	(263, 263)	0.28	0.28	0.75
13	29	FALSE	f	j	0.288666333	0	55	54	-1	NE	50	(263, 263)	0.28	0.28	0.75
13	29	FALSE	f	j	0.426198041	0	55	54	-1	SW	50	(263, 263)	0.28	0.28	0.75
13	29	FALSE	j	j	0.228718959	1	55	56	1	NE	50	(263, 263)	0.28	0.28	0.75
13	29	FALSE	j	j	0.256317708	1	55	56	1	SW	50	(263, 263)	0.28	0.28	0.75
13	29	FALSE	f	f	0.363323208	1	55	54	-1	SW	50	(263, 263)	0.28	0.28	0.75
13	29	FALSE	f	j	0.469312334	0	55	54	-1	NE	50	(263, 263)	0.28	0.28	0.75
13	29	FALSE	j	f	0.486472083	0	55	56	1	SW	50	(263, 263)	0.28	0.28	0.75
13	29	FALSE	j	j	0.355883791	1	55	56	1	SW	50	(263, 263)	0.28	0.28	0.75
13	29	FALSE	j	f	0.217993834	0	55	56	1	NE	50	(263, 263)	0.28	0.28	0.75
13	29	FALSE	f	j	0.265361541	0	55	54	-1	SW	50	(263, 263)	0.28	0.28	0.75
13	29	FALSE	f	f	0.262309167	1	55	54	-1	SW	50	(263, 263)	0.28	0.28	0.75
13	29	FALSE	f	j	0.263112583	0	55	54	-1	NE	50	(263, 263)	0.28	0.28	0.75
13	29	FALSE	j	j	0.328156875	1	55	56	1	NE	50	(263, 263)	0.28	0.28	0.75
13	29	FALSE	f	j	0.2707815	0	55	54	-1	NE	50	(263, 263)	0.28	0.28	0.75
13	29	FALSE	j	f	0.232402833	0	55	56	1	SW	50	(263, 263)	0.28	0.28	0.75
13	29	FALSE	j	f	0.421859958	0	55	56	1	SW	50	(263, 263)	0.28	0.28	0.75
13	29	FALSE	j	f	0.059154875	0	55	56	1	SW	50	(263, 263)	0.28	0.28	0.75
13	29	FALSE	f	j	0.042711792	0	55	54	-1	NE	50	(263, 263)	0.28	0.28	0.75
13	29	FALSE	f	j	0.414208167	0	55	54	-1	NE	50	(263, 263)	0.28	0.28	0.75
13	29	FALSE	f	f	0.320669916	1	55	54	-1	SW	50	(263, 263)	0.28	0.28	0.75
13	29	FALSE	f	f	0.281762166	1	55	54	-1	SW	50	(263, 263)	0.28	0.28	0.75
13	29	FALSE	j	j	0.362087959	1	55	56	1	SW	50	(263, 263)	0.28	0.28	0.75
13	29	FALSE	j	f	0.244291041	0	55	56	1	SW	50	(263, 263)	0.28	0.28	0.75
13	29	FALSE	j	j	0.294113667	1	55	56	1	SW	50	(263, 263)	0.28	0.28	0.75
13	29	FALSE	f	j	0.245781125	0	55	54	-1	NE	50	(263, 263)	0.28	0.28	0.75
13	29	FALSE	j	j	0.420381792	1	55	56	1	SW	50	(263, 263)	0.28	0.28	0.75
13	29	FALSE	j	j	0.034319458	1	55	56	1	SW	50	(263, 263)	0.28	0.28	0.75
13	29	FALSE	f	j	0.227081708	0	55	54	-1	SW	50	(263, 263)	0.28	0.28	0.75
13	29	FALSE	j	j	0.63391175	1	55	56	1	NE	50	(263, 263)	0.28	0.28	0.75
13	29	FALSE	j	j	0.045163458	1	55	56	1	SW	50	(263, 263)	0.28	0.28	0.75
13	29	FALSE	j	j	0.534683959	1	55	56	1	SW	50	(263, 263)	0.28	0.28	0.75
13	29	FALSE	j	j	0.337192958	1	55	56	1	NE	50	(263, 263)	0.28	0.28	0.75
13	29	FALSE	j	f	0.3814165	0	55	56	1	SW	50	(263, 263)	0.28	0.28	0.75
13	29	FALSE	j	j	0.272255875	1	55	56	1	NE	50	(263, 263)	0.28	0.28	0.75
13	29	FALSE	f	f	0.258273917	1	55	54	-1	NE	50	(263, 263)	0.28	0.28	0.75
13	29	FALSE	f	j	0.318376792	0	55	54	-1	SW	50	(263, 263)	0.28	0.28	0.75
13	29	FALSE	f	j	0.309143792	0	55	54	-1	NE	50	(263, 263)	0.28	0.28	0.75
13	29	FALSE	j	j	0.386052709	1	55	56	1	SW	50	(263, 263)	0.28	0.28	0.75
13	29	FALSE	j	j	0.751300167	1	55	56	1	NE	50	(263, 263)	0.28	0.28	0.75
13	29	FALSE	f	j	0.398799	0	55	54	-1	NE	50	(263, 263)	0.28	0.28	0.75
13	29	FALSE	j	j	0.386341542	1	55	56	1	SW	50	(263, 263)	0.28	0.28	0.75
13	29	FALSE	f	f	0.088460167	1	55	54	-1	NE	50	(263, 263)	0.28	0.28	0.75
13	29	FALSE	j	f	0.110413375	0	55	56	1	NE	50	(263, 263)	0.28	0.28	0.75
13	29	FALSE	f	f	1.002662666	1	55	54	-1	NE	50	(263, 263)	0.28	0.28	0.75
13	29	FALSE	f	f	0.354744458	1	55	54	-1	NE	50	(263, 263)	0.28	0.28	0.75
13	29	FALSE	f	j	0.178325875	0	55	54	-1	SW	50	(263, 263)	0.28	0.28	0.75
13	29	FALSE	f	j	0.009321042	0	55	54	-1	SW	50	(263, 263)	0.28	0.28	0.75
13	29	FALSE	f	j	0.334079708	0	55	54	-1	SW	50	(263, 263)	0.28	0.28	0.75
13	29	FALSE	f	j	0.343032167	0	55	54	-1	NE	50	(263, 263)	0.28	0.28	0.75
13	29	FALSE	j	j	0.311246875	1	55	56	1	SW	50	(263, 263)	0.28	0.28	0.75
13	29	FALSE	f	j	0.273987333	0	55	54	-1	NE	50	(263, 263)	0.28	0.28	0.75
13	29	FALSE	f	f	0.271200333	1	55	54	-1	NE	50	(263, 263)	0.28	0.28	0.75
13	29	FALSE	f	j	0.141807292	0	55	54	-1	SW	50	(263, 263)	0.28	0.28	0.75
13	29	FALSE	f	f	0.156321709	1	55	54	-1	NE	50	(263, 263)	0.28	0.28	0.75
13	29	FALSE	j	j	0.27329975	1	55	56	1	SW	50	(263, 263)	0.28	0.28	0.75
13	29	FALSE	j	j	0.237863583	1	55	56	1	SW	50	(263, 263)	0.28	0.28	0.75
13	29	FALSE	j	j	0.199272625	1	55	56	1	NE	50	(263, 263)	0.28	0.28	0.75
13	29	FALSE	j	j	0.2753595	1	55	56	1	SW	50	(263, 263)	0.28	0.28	0.75
13	29	FALSE	f	f	0.383929625	1	55	54	-1	SW	50	(263, 263)	0.28	0.28	0.75
13	29	FALSE	j	j	0.302712958	1	55	56	1	SW	50	(263, 263)	0.28	0.28	0.75
13	29	FALSE	f	f	0.279090291	1	55	54	-1	SW	50	(263, 263)	0.28	0.28	0.75
13	29	FALSE	j	j	0.4529325	1	55	56	1	NE	50	(263, 263)	0.28	0.28	0.75
13	29	FALSE	f	f	0.354938958	1	55	54	-1	SW	50	(263, 263)	0.28	0.28	0.75
13	29	FALSE	f	j	0.285144	0	55	54	-1	NE	50	(263, 263)	0.28	0.28	0.75
13	29	FALSE	f	f	0.229070125	1	55	54	-1	SW	50	(263, 263)	0.28	0.28	0.75
13	29	FALSE	j	f	0.236283125	0	55	56	1	SW	50	(263, 263)	0.28	0.28	0.75
13	29	FALSE	j	j	0.2314225	1	55	56	1	NE	50	(263, 263)	0.28	0.28	0.75
13	29	FALSE	f	f	0.099213	1	55	54	-1	SW	50	(263, 263)	0.28	0.28	0.75
13	29	FALSE	j	f	0.318009125	0	55	56	1	SW	50	(263, 263)	0.28	0.28	0.75
13	29	FALSE	j	j	0.313281084	1	55	56	1	SW	50	(263, 263)	0.28	0.28	0.75
13	29	FALSE	f	j	0.24223175	0	55	54	-1	SW	50	(263, 263)	0.28	0.28	0.75
13	29	FALSE	f	j	0.142500083	0	55	54	-1	SW	50	(263, 263)	0.28	0.28	0.75
13	29	FALSE	f	f	0.382686459	1	55	54	-1	NE	50	(263, 263)	0.28	0.28	0.75
13	29	FALSE	f	j	0.264903208	0	55	54	-1	NE	50	(263, 263)	0.28	0.28	0.75
13	29	FALSE	j	f	0.287368583	0	55	56	1	NE	50	(263, 263)	0.28	0.28	0.75
13	29	FALSE	f	j	0.303312666	0	55	54	-1	NE	50	(263, 263)	0.28	0.28	0.75
13	29	FALSE	f	f	0.257121292	1	55	54	-1	SW	50	(263, 263)	0.28	0.28	0.75
13	29	FALSE	f	j	0.270522292	0	55	54	-1	SW	50	(263, 263)	0.28	0.28	0.75
13	29	FALSE	f	j	0.239420042	0	55	54	-1	NE	50	(263, 263)	0.28	0.28	0.75
13	29	FALSE	f	j	0.370744541	0	55	54	-1	NE	50	(263, 263)	0.28	0.28	0.75
13	29	FALSE	f	f	0.32201325	1	55	54	-1	NE	50	(263, 263)	0.28	0.28	0.75
13	29	FALSE	f	j	0.275896208	0	55	54	-1	NE	50	(263, 263)	0.28	0.28	0.75
13	29	FALSE	f	j	0.246428916	0	55	54	-1	NE	50	(263, 263)	0.28	0.28	0.75
13	29	FALSE	f	j	0.275562958	0	55	54	-1	SW	50	(263, 263)	0.28	0.28	0.75
13	29	FALSE	f	j	0.945169625	0	55	54	-1	NE	50	(263, 263)	0.28	0.28	0.75
13	29	FALSE	f	j	0.261966833	0	55	54	-1	NE	50	(263, 263)	0.28	0.28	0.75
13	29	FALSE	j	f	0.422785625	0	55	56	1	NE	50	(263, 263)	0.28	0.28	0.75
13	29	FALSE	f	j	0.252372667	0	55	54	-1	NE	50	(263, 263)	0.28	0.28	0.75
13	29	FALSE	j	f	0.323076834	0	55	56	1	NE	50	(263, 263)	0.28	0.28	0.75
13	29	FALSE	f	j	0.324698458	0	55	54	-1	SW	50	(263, 263)	0.28	0.28	0.75
13	29	FALSE	j	f	0.604624917	0	55	56	1	NE	50	(263, 263)	0.28	0.28	0.75
13	29	FALSE	j	j	0.249484458	1	55	56	1	SW	50	(263, 263)	0.28	0.28	0.75
13	29	FALSE	f	f	0.057715667	1	55	54	-1	SW	50	(263, 263)	0.28	0.28	0.75
13	29	FALSE	f	f	0.243837208	1	55	54	-1	SW	50	(263, 263)	0.28	0.28	0.75
13	29	FALSE	j	j	0.367817416	1	55	56	1	NE	50	(263, 263)	0.28	0.28	0.75
13	29	FALSE	j	f	0.336938291	0	55	56	1	NE	50	(263, 263)	0.28	0.28	0.75
13	29	FALSE	f	j	0.268659584	0	55	54	-1	SW	50	(263, 263)	0.28	0.28	0.75
13	29	FALSE	j	f	0.27023525	0	55	56	1	NE	50	(263, 263)	0.28	0.28	0.75
13	29	FALSE	j	j	0.293771291	1	55	56	1	SW	50	(263, 263)	0.28	0.28	0.75
13	29	FALSE	f	j	0.292344334	0	55	54	-1	SW	50	(263, 263)	0.28	0.28	0.75
13	29	FALSE	f	j	0.332074875	0	55	54	-1	NE	50	(263, 263)	0.28	0.28	0.75
13	29	FALSE	j	j	0.009390416	1	55	56	1	NE	50	(263, 263)	0.28	0.28	0.75
13	29	FALSE	j	f	0.277423375	0	55	56	1	SW	50	(263, 263)	0.28	0.28	0.75
13	29	FALSE	f	j	0.224387958	0	55	54	-1	NE	50	(263, 263)	0.28	0.28	0.75
13	29	FALSE	j	j	0.310657417	1	55	56	1	SW	50	(263, 263)	0.28	0.28	0.75
13	29	FALSE	j	j	0.381200709	1	55	56	1	SW	50	(263, 263)	0.28	0.28	0.75
13	29	FALSE	f	j	0.2742815	0	55	54	-1	NE	50	(263, 263)	0.28	0.28	0.75
13	29	FALSE	j	f	0.46394825	0	55	56	1	SW	50	(263, 263)	0.28	0.28	0.75
13	29	FALSE	j	f	0.035957708	0	55	56	1	NE	50	(263, 263)	0.28	0.28	0.75
13	29	FALSE	f	f	0.3838945	1	55	54	-1	NE	50	(263, 263)	0.28	0.28	0.75
13	29	FALSE	j	f	0.51057475	0	55	56	1	NE	50	(263, 263)	0.28	0.28	0.75
13	29	FALSE	j	f	0.407259917	0	55	56	1	SW	50	(263, 263)	0.28	0.28	0.75
13	29	FALSE	f	f	0.364238417	1	55	54	-1	SW	50	(263, 263)	0.28	0.28	0.75
13	29	FALSE	j	f	0.337639458	0	55	56	1	NE	50	(263, 263)	0.28	0.28	0.75
13	29	FALSE	f	f	0.264085583	1	55	54	-1	NE	50	(263, 263)	0.28	0.28	0.75
13	29	FALSE	j	f	0.251544	0	55	56	1	SW	50	(263, 263)	0.28	0.28	0.75
13	29	FALSE	f	f	0.3387615	1	55	54	-1	SW	50	(263, 263)	0.28	0.28	0.75
13	29	FALSE	j	j	0.146908208	1	55	56	1	SW	50	(263, 263)	0.28	0.28	0.75
13	29	FALSE	j	f	0.214794584	0	55	56	1	NE	50	(263, 263)	0.28	0.28	0.75
13	29	FALSE	f	f	0.148346375	1	55	54	-1	SW	50	(263, 263)	0.28	0.28	0.75
