# Supplementary material for: The curriculum effect in visual learning: The role of readout dimensionality
Source: PLoS Comput Biol. 2026 Jul 24;22(7):e1014553. doi: 10.1371/journal.pcbi.1014553 (PMC13432104; doi:10.1371/journal.pcbi.1014553)
Supplement: S1 Data — (ZIP) [file pcbi.1014553.s009.zip › Data_Final_for_Repository/Shuffled_subjects/Original_10/Subject013/20250306_Subject013_SHUFFLED_Day_2.csv]

Participant ID	Age	Train	Correct Response	Response	Response time (s)	Correct	Reference Angle (deg)	Orientation (deg)	Angle Separation (deg)	Corner	Viewing Distance (cm)	Stimulus Size (px)	Fixation Time	Probe Time	Cue Time
13	29	TRUE	j	j	1.017848708	1	-35	-34	1	SE	50	(263, 263)	0.28	0.28	0.75
13	29	TRUE	j	f	0.275902959	0	-35	-30	5	NW	50	(263, 263)	0.28	0.28	0.75
13	29	TRUE	j	j	0.8853345	1	-35	-30	5	SE	50	(263, 263)	0.28	0.28	0.75
13	29	TRUE	j	f	2.716991916	0	-35	-34	1	NW	50	(263, 263)	0.28	0.28	0.75
13	29	TRUE	f	j	0.106261875	0	-35	-36	-1	NW	50	(263, 263)	0.28	0.28	0.75
13	29	TRUE	f	f	0.173852584	1	-35	-40	-5	NW	50	(263, 263)	0.28	0.28	0.75
13	29	TRUE	j	f	0.388048708	0	-35	-34	1	NW	50	(263, 263)	0.28	0.28	0.75
13	29	TRUE	f	j	0.172900416	0	-35	-36	-1	NW	50	(263, 263)	0.28	0.28	0.75
13	29	TRUE	f	f	0.142732459	1	-35	-40	-5	NW	50	(263, 263)	0.28	0.28	0.75
13	29	TRUE	j	j	0.312487792	1	-35	-34	1	SE	50	(263, 263)	0.28	0.28	0.75
13	29	TRUE	j	j	0.048419042	1	-35	-34	1	SE	50	(263, 263)	0.28	0.28	0.75
13	29	TRUE	f	f	0.156940917	1	-35	-40	-5	NW	50	(263, 263)	0.28	0.28	0.75
13	29	TRUE	f	j	0.154353291	0	-35	-40	-5	NW	50	(263, 263)	0.28	0.28	0.75
13	29	TRUE	f	f	0.027404416	1	-35	-36	-1	SE	50	(263, 263)	0.28	0.28	0.75
13	29	TRUE	j	j	0.003653083	1	-35	-34	1	SE	50	(263, 263)	0.28	0.28	0.75
13	29	TRUE	j	j	0.549748583	1	-35	-30	5	NW	50	(263, 263)	0.28	0.28	0.75
13	29	TRUE	j	j	0.363312959	1	-35	-34	1	NW	50	(263, 263)	0.28	0.28	0.75
13	29	TRUE	f	f	0.030036416	1	-35	-40	-5	NW	50	(263, 263)	0.28	0.28	0.75
13	29	TRUE	j	f	0.292409916	0	-35	-34	1	NW	50	(263, 263)	0.28	0.28	0.75
13	29	TRUE	j	j	0.123785917	1	-35	-30	5	NW	50	(263, 263)	0.28	0.28	0.75
13	29	TRUE	f	f	0.528286916	1	-35	-36	-1	NW	50	(263, 263)	0.28	0.28	0.75
13	29	TRUE	j	f	4.393106708	0	-35	-30	5	SE	50	(263, 263)	0.28	0.28	0.75
13	29	TRUE	f	f	0.324187291	1	-35	-40	-5	NW	50	(263, 263)	0.28	0.28	0.75
13	29	TRUE	j	j	0.227470166	1	-35	-34	1	SE	50	(263, 263)	0.28	0.28	0.75
13	29	TRUE	f	f	0.129005084	1	-35	-40	-5	NW	50	(263, 263)	0.28	0.28	0.75
13	29	TRUE	f	j	0.050922417	0	-35	-40	-5	SE	50	(263, 263)	0.28	0.28	0.75
13	29	TRUE	j	f	0.483892625	0	-35	-30	5	NW	50	(263, 263)	0.28	0.28	0.75
13	29	TRUE	f	j	0.322513833	0	-35	-40	-5	NW	50	(263, 263)	0.28	0.28	0.75
13	29	TRUE	j	f	0.202899291	0	-35	-30	5	NW	50	(263, 263)	0.28	0.28	0.75
13	29	TRUE	f	j	0.341000625	0	-35	-36	-1	NW	50	(263, 263)	0.28	0.28	0.75
13	29	TRUE	f	f	0.069596416	1	-35	-40	-5	SE	50	(263, 263)	0.28	0.28	0.75
13	29	TRUE	j	j	0.221511375	1	-35	-34	1	NW	50	(263, 263)	0.28	0.28	0.75
13	29	TRUE	f	f	0.352884667	1	-35	-36	-1	NW	50	(263, 263)	0.28	0.28	0.75
13	29	TRUE	f	j	0.274573375	0	-35	-40	-5	NW	50	(263, 263)	0.28	0.28	0.75
13	29	TRUE	j	f	0.240392709	0	-35	-30	5	NW	50	(263, 263)	0.28	0.28	0.75
13	29	TRUE	j	j	0.305658375	1	-35	-30	5	NW	50	(263, 263)	0.28	0.28	0.75
13	29	TRUE	f	f	0.010206208	1	-35	-36	-1	SE	50	(263, 263)	0.28	0.28	0.75
13	29	TRUE	f	j	0.116048125	0	-35	-40	-5	SE	50	(263, 263)	0.28	0.28	0.75
13	29	TRUE	f	f	0.437075875	1	-35	-40	-5	NW	50	(263, 263)	0.28	0.28	0.75
13	29	TRUE	j	j	0.28105775	1	-35	-34	1	NW	50	(263, 263)	0.28	0.28	0.75
13	29	TRUE	j	f	0.046182625	0	-35	-30	5	SE	50	(263, 263)	0.28	0.28	0.75
13	29	TRUE	f	j	0.4286335	0	-35	-36	-1	NW	50	(263, 263)	0.28	0.28	0.75
13	29	TRUE	f	f	0.0194065	1	-35	-36	-1	NW	50	(263, 263)	0.28	0.28	0.75
13	29	TRUE	f	j	0.290438125	0	-35	-36	-1	SE	50	(263, 263)	0.28	0.28	0.75
13	29	TRUE	j	f	0.348548875	0	-35	-34	1	SE	50	(263, 263)	0.28	0.28	0.75
13	29	TRUE	f	j	0.337994459	0	-35	-40	-5	NW	50	(263, 263)	0.28	0.28	0.75
13	29	TRUE	f	f	0.300787916	1	-35	-40	-5	SE	50	(263, 263)	0.28	0.28	0.75
13	29	TRUE	f	j	0.058859708	0	-35	-36	-1	NW	50	(263, 263)	0.28	0.28	0.75
13	29	TRUE	j	f	0.149195208	0	-35	-30	5	NW	50	(263, 263)	0.28	0.28	0.75
13	29	TRUE	f	j	0.169832	0	-35	-36	-1	NW	50	(263, 263)	0.28	0.28	0.75
13	29	TRUE	f	f	0.3522475	1	-35	-40	-5	SE	50	(263, 263)	0.28	0.28	0.75
13	29	TRUE	f	j	0.312436041	0	-35	-40	-5	NW	50	(263, 263)	0.28	0.28	0.75
13	29	TRUE	j	f	0.521186	0	-35	-34	1	SE	50	(263, 263)	0.28	0.28	0.75
13	29	TRUE	f	j	0.3695415	0	-35	-36	-1	SE	50	(263, 263)	0.28	0.28	0.75
13	29	TRUE	f	f	0.173153875	1	-35	-40	-5	NW	50	(263, 263)	0.28	0.28	0.75
13	29	TRUE	j	j	0.134980167	1	-35	-30	5	SE	50	(263, 263)	0.28	0.28	0.75
13	29	TRUE	f	f	0.327630666	1	-35	-36	-1	NW	50	(263, 263)	0.28	0.28	0.75
13	29	TRUE	f	j	0.32394725	0	-35	-36	-1	SE	50	(263, 263)	0.28	0.28	0.75
13	29	TRUE	j	f	0.298084625	0	-35	-34	1	SE	50	(263, 263)	0.28	0.28	0.75
13	29	TRUE	f	j	0.096054	0	-35	-36	-1	NW	50	(263, 263)	0.28	0.28	0.75
13	29	TRUE	j	f	0.163960417	0	-35	-34	1	NW	50	(263, 263)	0.28	0.28	0.75
13	29	TRUE	j	j	0.332641584	1	-35	-30	5	SE	50	(263, 263)	0.28	0.28	0.75
13	29	TRUE	f	f	0.01747	1	-35	-40	-5	SE	50	(263, 263)	0.28	0.28	0.75
13	29	TRUE	j	j	0.333471667	1	-35	-34	1	NW	50	(263, 263)	0.28	0.28	0.75
13	29	TRUE	f	f	0.285022334	1	-35	-40	-5	NW	50	(263, 263)	0.28	0.28	0.75
13	29	TRUE	j	j	0.437161916	1	-35	-34	1	SE	50	(263, 263)	0.28	0.28	0.75
13	29	TRUE	f	f	0.202828458	1	-35	-40	-5	SE	50	(263, 263)	0.28	0.28	0.75
13	29	TRUE	j	j	0.135186667	1	-35	-34	1	SE	50	(263, 263)	0.28	0.28	0.75
13	29	TRUE	f	f	0.067184333	1	-35	-40	-5	SE	50	(263, 263)	0.28	0.28	0.75
13	29	TRUE	j	f	0.009101916	0	-35	-34	1	SE	50	(263, 263)	0.28	0.28	0.75
13	29	TRUE	j	j	0.024740583	1	-35	-34	1	NW	50	(263, 263)	0.28	0.28	0.75
13	29	TRUE	f	f	0.681328958	1	-35	-40	-5	SE	50	(263, 263)	0.28	0.28	0.75
13	29	TRUE	f	f	0.339792208	1	-35	-40	-5	SE	50	(263, 263)	0.28	0.28	0.75
13	29	TRUE	f	f	0.163765	1	-35	-40	-5	SE	50	(263, 263)	0.28	0.28	0.75
13	29	TRUE	f	j	0.000953458	0	-35	-40	-5	SE	50	(263, 263)	0.28	0.28	0.75
13	29	TRUE	f	j	0.11397225	0	-35	-36	-1	NW	50	(263, 263)	0.28	0.28	0.75
13	29	TRUE	j	f	0.360985292	0	-35	-34	1	SE	50	(263, 263)	0.28	0.28	0.75
13	29	TRUE	f	j	0.488286875	0	-35	-36	-1	SE	50	(263, 263)	0.28	0.28	0.75
13	29	TRUE	f	f	0.056921167	1	-35	-40	-5	SE	50	(263, 263)	0.28	0.28	0.75
13	29	TRUE	f	j	0.241781166	0	-35	-40	-5	NW	50	(263, 263)	0.28	0.28	0.75
13	29	TRUE	f	f	0.2784815	1	-35	-36	-1	NW	50	(263, 263)	0.28	0.28	0.75
13	29	TRUE	f	j	0.31103875	0	-35	-40	-5	NW	50	(263, 263)	0.28	0.28	0.75
13	29	TRUE	j	f	0.213121167	0	-35	-34	1	NW	50	(263, 263)	0.28	0.28	0.75
13	29	TRUE	f	j	0.12466575	0	-35	-36	-1	SE	50	(263, 263)	0.28	0.28	0.75
13	29	TRUE	f	f	0.016413375	1	-35	-36	-1	NW	50	(263, 263)	0.28	0.28	0.75
13	29	TRUE	j	j	0.390136875	1	-35	-30	5	SE	50	(263, 263)	0.28	0.28	0.75
13	29	TRUE	j	f	0.142268167	0	-35	-30	5	NW	50	(263, 263)	0.28	0.28	0.75
13	29	TRUE	j	j	0.13977925	1	-35	-34	1	NW	50	(263, 263)	0.28	0.28	0.75
13	29	TRUE	f	f	0.439070584	1	-35	-36	-1	NW	50	(263, 263)	0.28	0.28	0.75
13	29	TRUE	f	j	0.312048042	0	-35	-36	-1	NW	50	(263, 263)	0.28	0.28	0.75
13	29	TRUE	j	f	0.271711625	0	-35	-34	1	NW	50	(263, 263)	0.28	0.28	0.75
13	29	TRUE	j	j	0.041554041	1	-35	-34	1	SE	50	(263, 263)	0.28	0.28	0.75
13	29	TRUE	f	f	0.069576125	1	-35	-36	-1	NW	50	(263, 263)	0.28	0.28	0.75
13	29	TRUE	f	j	0.10669975	0	-35	-36	-1	NW	50	(263, 263)	0.28	0.28	0.75
13	29	TRUE	j	f	0.329310667	0	-35	-30	5	NW	50	(263, 263)	0.28	0.28	0.75
13	29	TRUE	j	j	0.3528275	1	-35	-34	1	NW	50	(263, 263)	0.28	0.28	0.75
13	29	TRUE	j	j	0.128342	1	-35	-30	5	NW	50	(263, 263)	0.28	0.28	0.75
13	29	TRUE	j	j	0.08495425	1	-35	-30	5	SE	50	(263, 263)	0.28	0.28	0.75
13	29	TRUE	f	f	0.020187583	1	-35	-36	-1	SE	50	(263, 263)	0.28	0.28	0.75
13	29	TRUE	j	j	0.026319042	1	-35	-34	1	SE	50	(263, 263)	0.28	0.28	0.75
13	29	TRUE	f	f	0.006942	1	-35	-40	-5	NW	50	(263, 263)	0.28	0.28	0.75
13	29	TRUE	f	j	0.141834167	0	-35	-40	-5	NW	50	(263, 263)	0.28	0.28	0.75
13	29	TRUE	f	f	0.07742125	1	-35	-36	-1	NW	50	(263, 263)	0.28	0.28	0.75
13	29	TRUE	j	j	0.277442709	1	-35	-30	5	NW	50	(263, 263)	0.28	0.28	0.75
13	29	TRUE	f	f	0.0151935	1	-35	-36	-1	SE	50	(263, 263)	0.28	0.28	0.75
13	29	TRUE	j	j	0.1683585	1	-35	-30	5	SE	50	(263, 263)	0.28	0.28	0.75
13	29	TRUE	f	f	0.104672417	1	-35	-40	-5	SE	50	(263, 263)	0.28	0.28	0.75
13	29	TRUE	j	j	0.092938459	1	-35	-34	1	NW	50	(263, 263)	0.28	0.28	0.75
13	29	TRUE	j	f	0.229955	0	-35	-30	5	NW	50	(263, 263)	0.28	0.28	0.75
13	29	TRUE	j	j	0.014174459	1	-35	-30	5	SE	50	(263, 263)	0.28	0.28	0.75
13	29	TRUE	j	f	0.152414667	0	-35	-34	1	SE	50	(263, 263)	0.28	0.28	0.75
13	29	TRUE	j	j	0.290289959	1	-35	-34	1	NW	50	(263, 263)	0.28	0.28	0.75
13	29	TRUE	f	f	0.273136709	1	-35	-40	-5	SE	50	(263, 263)	0.28	0.28	0.75
13	29	TRUE	f	j	0.168667791	0	-35	-36	-1	SE	50	(263, 263)	0.28	0.28	0.75
13	29	TRUE	j	f	0.471050041	0	-35	-34	1	SE	50	(263, 263)	0.28	0.28	0.75
13	29	TRUE	j	j	0.223102542	1	-35	-34	1	SE	50	(263, 263)	0.28	0.28	0.75
13	29	TRUE	f	f	0.315571792	1	-35	-36	-1	SE	50	(263, 263)	0.28	0.28	0.75
13	29	TRUE	f	j	0.106142834	0	-35	-36	-1	NW	50	(263, 263)	0.28	0.28	0.75
13	29	TRUE	f	f	0.239088708	1	-35	-36	-1	NW	50	(263, 263)	0.28	0.28	0.75
13	29	TRUE	j	j	0.224694709	1	-35	-34	1	SE	50	(263, 263)	0.28	0.28	0.75
13	29	TRUE	j	f	0.482056541	0	-35	-34	1	NW	50	(263, 263)	0.28	0.28	0.75
13	29	TRUE	f	j	0.173762042	0	-35	-36	-1	SE	50	(263, 263)	0.28	0.28	0.75
13	29	TRUE	f	f	0.022607625	1	-35	-36	-1	NW	50	(263, 263)	0.28	0.28	0.75
13	29	TRUE	f	j	0.369093667	0	-35	-40	-5	SE	50	(263, 263)	0.28	0.28	0.75
13	29	TRUE	j	f	0.132572125	0	-35	-30	5	SE	50	(263, 263)	0.28	0.28	0.75
13	29	TRUE	j	j	0.472073083	1	-35	-34	1	NW	50	(263, 263)	0.28	0.28	0.75
13	29	TRUE	f	f	0.552712291	1	-35	-36	-1	SE	50	(263, 263)	0.28	0.28	0.75
13	29	TRUE	f	j	0.306741042	0	-35	-40	-5	SE	50	(263, 263)	0.28	0.28	0.75
13	29	TRUE	f	f	0.375707791	1	-35	-36	-1	NW	50	(263, 263)	0.28	0.28	0.75
13	29	TRUE	j	j	0.04137	1	-35	-34	1	NW	50	(263, 263)	0.28	0.28	0.75
13	29	TRUE	j	f	0.189156041	0	-35	-34	1	NW	50	(263, 263)	0.28	0.28	0.75
13	29	TRUE	f	j	0.065082	0	-35	-40	-5	SE	50	(263, 263)	0.28	0.28	0.75
13	29	TRUE	j	f	0.376665417	0	-35	-34	1	SE	50	(263, 263)	0.28	0.28	0.75
13	29	TRUE	j	j	0.331987916	1	-35	-30	5	NW	50	(263, 263)	0.28	0.28	0.75
13	29	TRUE	j	f	0.289333875	0	-35	-34	1	NW	50	(263, 263)	0.28	0.28	0.75
13	29	TRUE	f	j	0.462215875	0	-35	-36	-1	SE	50	(263, 263)	0.28	0.28	0.75
13	29	TRUE	f	f	0.393951958	1	-35	-40	-5	SE	50	(263, 263)	0.28	0.28	0.75
13	29	TRUE	f	f	0.360236375	1	-35	-36	-1	NW	50	(263, 263)	0.28	0.28	0.75
13	29	TRUE	j	j	0.037781209	1	-35	-34	1	SE	50	(263, 263)	0.28	0.28	0.75
13	29	TRUE	j	f	0.259957084	0	-35	-34	1	SE	50	(263, 263)	0.28	0.28	0.75
13	29	TRUE	j	j	0.624696209	1	-35	-30	5	SE	50	(263, 263)	0.28	0.28	0.75
13	29	TRUE	j	f	0.073021916	0	-35	-34	1	SE	50	(263, 263)	0.28	0.28	0.75
13	29	TRUE	f	j	0.361832667	0	-35	-36	-1	NW	50	(263, 263)	0.28	0.28	0.75
13	29	TRUE	f	f	0.013218792	1	-35	-36	-1	NW	50	(263, 263)	0.28	0.28	0.75
13	29	TRUE	f	j	0.047694709	0	-35	-36	-1	SE	50	(263, 263)	0.28	0.28	0.75
13	29	TRUE	j	f	0.527836667	0	-35	-30	5	NW	50	(263, 263)	0.28	0.28	0.75
13	29	TRUE	f	j	0.19939375	0	-35	-36	-1	NW	50	(263, 263)	0.28	0.28	0.75
13	29	TRUE	j	f	0.92717225	0	-35	-34	1	SE	50	(263, 263)	0.28	0.28	0.75
13	29	TRUE	f	j	0.36888775	0	-35	-36	-1	NW	50	(263, 263)	0.28	0.28	0.75
13	29	TRUE	j	f	1.491243917	0	-35	-34	1	SE	50	(263, 263)	0.28	0.28	0.75
13	29	TRUE	j	f	0.720461208	0	-35	-34	1	SE	50	(263, 263)	0.28	0.28	0.75
13	29	TRUE	f	j	0.601817458	0	-35	-36	-1	NW	50	(263, 263)	0.28	0.28	0.75
13	29	TRUE	f	f	0.307584625	1	-35	-40	-5	SE	50	(263, 263)	0.28	0.28	0.75
13	29	TRUE	f	j	0.252085417	0	-35	-36	-1	SE	50	(263, 263)	0.28	0.28	0.75
13	29	TRUE	f	f	0.0725455	1	-35	-36	-1	SE	50	(263, 263)	0.28	0.28	0.75
13	29	TRUE	j	j	0.075073375	1	-35	-30	5	NW	50	(263, 263)	0.28	0.28	0.75
13	29	TRUE	j	f	0.38530425	0	-35	-30	5	SE	50	(263, 263)	0.28	0.28	0.75
13	29	TRUE	f	j	0.18231975	0	-35	-40	-5	SE	50	(263, 263)	0.28	0.28	0.75
13	29	TRUE	f	f	0.145228041	1	-35	-40	-5	SE	50	(263, 263)	0.28	0.28	0.75
13	29	TRUE	f	j	0.201877042	0	-35	-40	-5	SE	50	(263, 263)	0.28	0.28	0.75
13	29	TRUE	f	j	0.315360083	0	-35	-36	-1	NW	50	(263, 263)	0.28	0.28	0.75
13	29	TRUE	j	f	0.286050709	0	-35	-34	1	NW	50	(263, 263)	0.28	0.28	0.75
13	29	TRUE	j	j	0.373790041	1	-35	-30	5	SE	50	(263, 263)	0.28	0.28	0.75
13	29	TRUE	j	j	0.51486225	1	-35	-34	1	NW	50	(263, 263)	0.28	0.28	0.75
13	29	TRUE	j	f	0.41795575	0	-35	-34	1	SE	50	(263, 263)	0.28	0.28	0.75
13	29	TRUE	j	j	0.326080667	1	-35	-34	1	NW	50	(263, 263)	0.28	0.28	0.75
13	29	TRUE	j	j	0.304040958	1	-35	-30	5	NW	50	(263, 263)	0.28	0.28	0.75
13	29	TRUE	j	j	0.25587175	1	-35	-30	5	NW	50	(263, 263)	0.28	0.28	0.75
13	29	TRUE	j	j	0.109524917	1	-35	-30	5	NW	50	(263, 263)	0.28	0.28	0.75
13	29	TRUE	j	j	0.218746458	1	-35	-34	1	NW	50	(263, 263)	0.28	0.28	0.75
13	29	TRUE	j	f	0.2844325	0	-35	-34	1	SE	50	(263, 263)	0.28	0.28	0.75
13	29	TRUE	f	j	0.208821042	0	-35	-40	-5	SE	50	(263, 263)	0.28	0.28	0.75
13	29	TRUE	j	j	0.178135542	1	-35	-34	1	NW	50	(263, 263)	0.28	0.28	0.75
13	29	TRUE	f	j	0.093802917	0	-35	-40	-5	SE	50	(263, 263)	0.28	0.28	0.75
13	29	TRUE	j	f	0.223811459	0	-35	-30	5	NW	50	(263, 263)	0.28	0.28	0.75
13	29	TRUE	f	f	0.379181167	1	-35	-40	-5	NW	50	(263, 263)	0.28	0.28	0.75
13	29	TRUE	j	f	0.122537416	0	-35	-30	5	NW	50	(263, 263)	0.28	0.28	0.75
13	29	TRUE	f	j	0.310564042	0	-35	-40	-5	NW	50	(263, 263)	0.28	0.28	0.75
13	29	TRUE	f	f	0.539577084	1	-35	-40	-5	NW	50	(263, 263)	0.28	0.28	0.75
13	29	TRUE	j	j	0.272492292	1	-35	-34	1	SE	50	(263, 263)	0.28	0.28	0.75
13	29	TRUE	f	f	0.2687735	1	-35	-40	-5	NW	50	(263, 263)	0.28	0.28	0.75
13	29	TRUE	f	j	0.076176459	0	-35	-36	-1	SE	50	(263, 263)	0.28	0.28	0.75
13	29	TRUE	j	f	0.198420709	0	-35	-34	1	NW	50	(263, 263)	0.28	0.28	0.75
13	29	TRUE	f	j	0.319355291	0	-35	-36	-1	SE	50	(263, 263)	0.28	0.28	0.75
13	29	TRUE	j	f	0.140383709	0	-35	-30	5	SE	50	(263, 263)	0.28	0.28	0.75
13	29	TRUE	j	f	0.359061958	0	-35	-34	1	SE	50	(263, 263)	0.28	0.28	0.75
13	29	TRUE	j	j	0.276687291	1	-35	-30	5	NW	50	(263, 263)	0.28	0.28	0.75
13	29	TRUE	j	f	0.21154	0	-35	-34	1	SE	50	(263, 263)	0.28	0.28	0.75
13	29	TRUE	j	j	0.042467167	1	-35	-30	5	SE	50	(263, 263)	0.28	0.28	0.75
13	29	TRUE	j	j	0.160313542	1	-35	-34	1	SE	50	(263, 263)	0.28	0.28	0.75
13	29	TRUE	j	j	0.322465625	1	-35	-30	5	SE	50	(263, 263)	0.28	0.28	0.75
13	29	TRUE	j	f	0.958041375	0	-35	-34	1	NW	50	(263, 263)	0.28	0.28	0.75
13	29	TRUE	j	j	0.043977709	1	-35	-30	5	NW	50	(263, 263)	0.28	0.28	0.75
13	29	TRUE	f	j	0.010903084	0	-35	-36	-1	SE	50	(263, 263)	0.28	0.28	0.75
13	29	TRUE	j	f	0.455951667	0	-35	-34	1	NW	50	(263, 263)	0.28	0.28	0.75
13	29	TRUE	f	f	0.366046667	1	-35	-36	-1	NW	50	(263, 263)	0.28	0.28	0.75
13	29	TRUE	j	j	0.367562083	1	-35	-34	1	SE	50	(263, 263)	0.28	0.28	0.75
13	29	TRUE	j	f	0.27336675	0	-35	-30	5	NW	50	(263, 263)	0.28	0.28	0.75
13	29	TRUE	j	j	0.23260625	1	-35	-30	5	NW	50	(263, 263)	0.28	0.28	0.75
13	29	TRUE	f	f	0.166590916	1	-35	-36	-1	SE	50	(263, 263)	0.28	0.28	0.75
13	29	TRUE	f	j	0.134939417	0	-35	-40	-5	NW	50	(263, 263)	0.28	0.28	0.75
13	29	TRUE	j	f	0.191496375	0	-35	-34	1	NW	50	(263, 263)	0.28	0.28	0.75
13	29	TRUE	f	j	0.820065916	0	-35	-40	-5	SE	50	(263, 263)	0.28	0.28	0.75
13	29	TRUE	j	f	0.253875958	0	-35	-30	5	NW	50	(263, 263)	0.28	0.28	0.75
13	29	TRUE	f	j	0.614630625	0	-35	-36	-1	SE	50	(263, 263)	0.28	0.28	0.75
13	29	TRUE	j	f	0.544270291	0	-35	-34	1	NW	50	(263, 263)	0.28	0.28	0.75
13	29	TRUE	f	j	0.34345175	0	-35	-36	-1	SE	50	(263, 263)	0.28	0.28	0.75
13	29	TRUE	j	f	0.365190583	0	-35	-30	5	SE	50	(263, 263)	0.28	0.28	0.75
13	29	TRUE	f	j	0.18858475	0	-35	-36	-1	SE	50	(263, 263)	0.28	0.28	0.75
13	29	TRUE	j	f	0.379763875	0	-35	-34	1	SE	50	(263, 263)	0.28	0.28	0.75
13	29	TRUE	f	j	0.09325575	0	-35	-36	-1	SE	50	(263, 263)	0.28	0.28	0.75
13	29	TRUE	f	f	0.346370875	1	-35	-40	-5	SE	50	(263, 263)	0.28	0.28	0.75
13	29	TRUE	f	j	0.01305625	0	-35	-40	-5	NW	50	(263, 263)	0.28	0.28	0.75
13	29	TRUE	j	f	0.068245334	0	-35	-30	5	NW	50	(263, 263)	0.28	0.28	0.75
13	29	TRUE	j	j	0.37649025	1	-35	-34	1	NW	50	(263, 263)	0.28	0.28	0.75
13	29	TRUE	j	f	0.138365	0	-35	-34	1	SE	50	(263, 263)	0.28	0.28	0.75
13	29	TRUE	f	j	0.145679167	0	-35	-40	-5	SE	50	(263, 263)	0.28	0.28	0.75
13	29	TRUE	j	f	0.395543583	0	-35	-30	5	NW	50	(263, 263)	0.28	0.28	0.75
13	29	TRUE	f	j	0.820313875	0	-35	-40	-5	SE	50	(263, 263)	0.28	0.28	0.75
13	29	TRUE	f	f	0.015416208	1	-35	-36	-1	SE	50	(263, 263)	0.28	0.28	0.75
13	29	TRUE	f	j	0.151049625	0	-35	-36	-1	SE	50	(263, 263)	0.28	0.28	0.75
13	29	TRUE	j	f	0.395826583	0	-35	-30	5	NW	50	(263, 263)	0.28	0.28	0.75
13	29	TRUE	j	j	0.488028291	1	-35	-30	5	NW	50	(263, 263)	0.28	0.28	0.75
13	29	TRUE	j	f	0.061748417	0	-35	-34	1	SE	50	(263, 263)	0.28	0.28	0.75
13	29	TRUE	j	j	0.370106917	1	-35	-34	1	SE	50	(263, 263)	0.28	0.28	0.75
13	29	TRUE	f	f	0.093987042	1	-35	-40	-5	NW	50	(263, 263)	0.28	0.28	0.75
13	29	TRUE	j	j	0.3814035	1	-35	-30	5	NW	50	(263, 263)	0.28	0.28	0.75
13	29	TRUE	f	f	0.406981875	1	-35	-36	-1	SE	50	(263, 263)	0.28	0.28	0.75
13	29	TRUE	j	j	0.130023625	1	-35	-30	5	SE	50	(263, 263)	0.28	0.28	0.75
13	29	TRUE	f	f	0.06862075	1	-35	-36	-1	NW	50	(263, 263)	0.28	0.28	0.75
13	29	TRUE	f	j	0.162512208	0	-35	-40	-5	SE	50	(263, 263)	0.28	0.28	0.75
13	29	TRUE	f	f	0.548151875	1	-35	-36	-1	NW	50	(263, 263)	0.28	0.28	0.75
13	29	TRUE	j	j	0.394185916	1	-35	-34	1	SE	50	(263, 263)	0.28	0.28	0.75
13	29	TRUE	j	f	0.500075667	0	-35	-34	1	NW	50	(263, 263)	0.28	0.28	0.75
13	29	TRUE	j	j	0.316309	1	-35	-34	1	SE	50	(263, 263)	0.28	0.28	0.75
13	29	TRUE	j	f	0.079382125	0	-35	-34	1	SE	50	(263, 263)	0.28	0.28	0.75
13	29	TRUE	f	j	0.376077917	0	-35	-40	-5	SE	50	(263, 263)	0.28	0.28	0.75
13	29	TRUE	f	f	0.428589292	1	-35	-40	-5	SE	50	(263, 263)	0.28	0.28	0.75
13	29	TRUE	j	j	0.124405958	1	-35	-34	1	SE	50	(263, 263)	0.28	0.28	0.75
13	29	TRUE	j	f	0.348941791	0	-35	-34	1	NW	50	(263, 263)	0.28	0.28	0.75
13	29	TRUE	f	j	0.286591083	0	-35	-40	-5	NW	50	(263, 263)	0.28	0.28	0.75
13	29	TRUE	f	f	0.482014833	1	-35	-40	-5	SE	50	(263, 263)	0.28	0.28	0.75
13	29	TRUE	j	j	0.042526083	1	-35	-34	1	SE	50	(263, 263)	0.28	0.28	0.75
13	29	TRUE	f	f	0.065969917	1	-35	-40	-5	NW	50	(263, 263)	0.28	0.28	0.75
13	29	TRUE	f	j	0.311272292	0	-35	-36	-1	SE	50	(263, 263)	0.28	0.28	0.75
13	29	TRUE	j	f	0.338902625	0	-35	-30	5	SE	50	(263, 263)	0.28	0.28	0.75
13	29	TRUE	f	j	0.2859775	0	-35	-36	-1	NW	50	(263, 263)	0.28	0.28	0.75
13	29	TRUE	f	f	0.002588708	1	-35	-36	-1	SE	50	(263, 263)	0.28	0.28	0.75
13	29	TRUE	j	j	0.013591375	1	-35	-30	5	NW	50	(263, 263)	0.28	0.28	0.75
13	29	TRUE	f	f	0.335863625	1	-35	-36	-1	SE	50	(263, 263)	0.28	0.28	0.75
13	29	TRUE	j	j	0.277055084	1	-35	-34	1	NW	50	(263, 263)	0.28	0.28	0.75
13	29	TRUE	j	f	0.113534208	0	-35	-34	1	NW	50	(263, 263)	0.28	0.28	0.75
13	29	TRUE	f	j	0.110551959	0	-35	-36	-1	NW	50	(263, 263)	0.28	0.28	0.75
13	29	TRUE	f	f	0.141430833	1	-35	-36	-1	SE	50	(263, 263)	0.28	0.28	0.75
13	29	TRUE	f	j	0.220022584	0	-35	-36	-1	NW	50	(263, 263)	0.28	0.28	0.75
13	29	TRUE	j	f	0.181672958	0	-35	-34	1	NW	50	(263, 263)	0.28	0.28	0.75
13	29	TRUE	f	j	0.194373666	0	-35	-40	-5	NW	50	(263, 263)	0.28	0.28	0.75
13	29	TRUE	j	f	0.408708833	0	-35	-34	1	NW	50	(263, 263)	0.28	0.28	0.75
13	29	TRUE	f	j	0.136934542	0	-35	-40	-5	SE	50	(263, 263)	0.28	0.28	0.75
13	29	TRUE	f	f	0.015556083	1	-35	-36	-1	NW	50	(263, 263)	0.28	0.28	0.75
13	29	TRUE	j	j	0.174675125	1	-35	-30	5	SE	50	(263, 263)	0.28	0.28	0.75
13	29	TRUE	j	f	0.005010167	0	-35	-30	5	SE	50	(263, 263)	0.28	0.28	0.75
13	29	TRUE	f	j	0.177944834	0	-35	-40	-5	SE	50	(263, 263)	0.28	0.28	0.75
13	29	TRUE	f	f	0.071622875	1	-35	-40	-5	SE	50	(263, 263)	0.28	0.28	0.75
13	29	TRUE	j	f	0.412390625	0	-35	-30	5	NW	50	(263, 263)	0.28	0.28	0.75
13	29	TRUE	j	j	0.1105815	1	-35	-30	5	NW	50	(263, 263)	0.28	0.28	0.75
13	29	TRUE	f	f	0.455458833	1	-35	-36	-1	NW	50	(263, 263)	0.28	0.28	0.75
13	29	TRUE	f	j	0.175345333	0	-35	-40	-5	SE	50	(263, 263)	0.28	0.28	0.75
13	29	TRUE	j	f	0.144163625	0	-35	-30	5	NW	50	(263, 263)	0.28	0.28	0.75
13	29	TRUE	j	j	0.099393791	1	-35	-30	5	SE	50	(263, 263)	0.28	0.28	0.75
13	29	TRUE	j	j	0.318529417	1	-35	-34	1	NW	50	(263, 263)	0.28	0.28	0.75
13	29	TRUE	f	f	0.319393375	1	-35	-36	-1	SE	50	(263, 263)	0.28	0.28	0.75
13	29	TRUE	f	f	0.054805625	1	-35	-40	-5	NW	50	(263, 263)	0.28	0.28	0.75
13	29	TRUE	f	j	0.146498708	0	-35	-40	-5	SE	50	(263, 263)	0.28	0.28	0.75
13	29	TRUE	j	f	0.0559825	0	-35	-30	5	NW	50	(263, 263)	0.28	0.28	0.75
13	29	TRUE	j	j	0.063751208	1	-35	-30	5	SE	50	(263, 263)	0.28	0.28	0.75
13	29	TRUE	j	j	0.320395625	1	-35	-30	5	NW	50	(263, 263)	0.28	0.28	0.75
13	29	TRUE	j	f	0.232953792	0	-35	-34	1	SE	50	(263, 263)	0.28	0.28	0.75
13	29	TRUE	j	j	0.300605959	1	-35	-34	1	NW	50	(263, 263)	0.28	0.28	0.75
13	29	TRUE	j	f	0.123604625	0	-35	-34	1	SE	50	(263, 263)	0.28	0.28	0.75
13	29	TRUE	f	j	0.1160405	0	-35	-36	-1	SE	50	(263, 263)	0.28	0.28	0.75
13	29	TRUE	j	f	0.083758209	0	-35	-30	5	NW	50	(263, 263)	0.28	0.28	0.75
13	29	TRUE	j	j	0.3813655	1	-35	-34	1	SE	50	(263, 263)	0.28	0.28	0.75
13	29	TRUE	j	f	0.432226166	0	-35	-30	5	SE	50	(263, 263)	0.28	0.28	0.75
13	29	TRUE	j	j	0.789725917	1	-35	-34	1	NW	50	(263, 263)	0.28	0.28	0.75
13	29	TRUE	f	f	0.036378917	1	-35	-40	-5	NW	50	(263, 263)	0.28	0.28	0.75
13	29	TRUE	f	j	0.639611625	0	-35	-40	-5	NW	50	(263, 263)	0.28	0.28	0.75
13	29	TRUE	f	f	0.359547042	1	-35	-36	-1	SE	50	(263, 263)	0.28	0.28	0.75
13	29	TRUE	f	j	0.035234333	0	-35	-40	-5	NW	50	(263, 263)	0.28	0.28	0.75
13	29	TRUE	j	f	0.046974625	0	-35	-30	5	SE	50	(263, 263)	0.28	0.28	0.75
13	29	TRUE	j	j	0.293194875	1	-35	-30	5	SE	50	(263, 263)	0.28	0.28	0.75
13	29	TRUE	f	f	0.176646	1	-35	-36	-1	SE	50	(263, 263)	0.28	0.28	0.75
13	29	TRUE	f	j	0.240067458	0	-35	-36	-1	NW	50	(263, 263)	0.28	0.28	0.75
13	29	TRUE	j	f	0.56896675	0	-35	-30	5	NW	50	(263, 263)	0.28	0.28	0.75
13	29	TRUE	j	j	0.310169917	1	-35	-34	1	NW	50	(263, 263)	0.28	0.28	0.75
13	29	TRUE	j	f	0.414996416	0	-35	-34	1	NW	50	(263, 263)	0.28	0.28	0.75
13	29	TRUE	f	j	0.378297459	0	-35	-36	-1	SE	50	(263, 263)	0.28	0.28	0.75
13	29	TRUE	f	f	0.595456667	1	-35	-36	-1	NW	50	(263, 263)	0.28	0.28	0.75
13	29	TRUE	f	f	0.220504417	1	-35	-36	-1	NW	50	(263, 263)	0.28	0.28	0.75
13	29	TRUE	j	f	0.045742625	0	-35	-34	1	NW	50	(263, 263)	0.28	0.28	0.75
13	29	TRUE	f	j	0.03556125	0	-35	-36	-1	NW	50	(263, 263)	0.28	0.28	0.75
13	29	TRUE	f	f	0.53078625	1	-35	-36	-1	NW	50	(263, 263)	0.28	0.28	0.75
13	29	TRUE	f	f	0.002192583	1	-35	-40	-5	NW	50	(263, 263)	0.28	0.28	0.75
13	29	TRUE	f	j	0.366193583	0	-35	-36	-1	NW	50	(263, 263)	0.28	0.28	0.75
13	29	TRUE	j	f	0.01652575	0	-35	-30	5	NW	50	(263, 263)	0.28	0.28	0.75
13	29	TRUE	j	j	0.443812625	1	-35	-30	5	SE	50	(263, 263)	0.28	0.28	0.75
13	29	TRUE	j	f	1.187991334	0	-35	-30	5	SE	50	(263, 263)	0.28	0.28	0.75
13	29	TRUE	j	j	0.29612275	1	-35	-34	1	SE	50	(263, 263)	0.28	0.28	0.75
13	29	TRUE	j	f	0.000732875	0	-35	-30	5	SE	50	(263, 263)	0.28	0.28	0.75
13	29	TRUE	j	j	0.134063625	1	-35	-30	5	SE	50	(263, 263)	0.28	0.28	0.75
13	29	TRUE	j	j	0.647279125	1	-35	-30	5	SE	50	(263, 263)	0.28	0.28	0.75
13	29	TRUE	f	f	0.375411458	1	-35	-40	-5	NW	50	(263, 263)	0.28	0.28	0.75
13	29	TRUE	j	j	0.3092965	1	-35	-30	5	NW	50	(263, 263)	0.28	0.28	0.75
13	29	TRUE	f	f	0.415533125	1	-35	-36	-1	NW	50	(263, 263)	0.28	0.28	0.75
13	29	TRUE	j	j	0.341673667	1	-35	-30	5	SE	50	(263, 263)	0.28	0.28	0.75
13	29	TRUE	j	j	0.026545125	1	-35	-34	1	SE	50	(263, 263)	0.28	0.28	0.75
13	29	TRUE	j	j	0.276713916	1	-35	-34	1	SE	50	(263, 263)	0.28	0.28	0.75
13	29	TRUE	f	f	0.117161959	1	-35	-40	-5	SE	50	(263, 263)	0.28	0.28	0.75
13	29	TRUE	j	j	0.098850125	1	-35	-34	1	SE	50	(263, 263)	0.28	0.28	0.75
13	29	TRUE	j	f	0.049533584	0	-35	-30	5	NW	50	(263, 263)	0.28	0.28	0.75
