# Supplementary material for: The curriculum effect in visual learning: The role of readout dimensionality
Source: PLoS Comput Biol. 2026 Jul 24;22(7):e1014553. doi: 10.1371/journal.pcbi.1014553 (PMC13432104; doi:10.1371/journal.pcbi.1014553)
Supplement: S1 Data — (ZIP) [file pcbi.1014553.s009.zip › Data_Final_for_Repository/Shuffled_subjects/Original_10/Subject013/20250308_Subject013_SHUFFLED_Day_4.csv]

Participant ID	Age	Train	Correct Response	Response	Response time (s)	Correct	Reference Angle (deg)	Orientation (deg)	Angle Separation (deg)	Corner	Viewing Distance (cm)	Stimulus Size (px)	Fixation Time	Probe Time	Cue Time
13	29	TRUE	j	f	0.320937834	0	-35	-30	5	NW	50	(263, 263)	0.28	0.28	0.75
13	29	TRUE	j	j	0.329197375	1	-35	-34	1	SE	50	(263, 263)	0.28	0.28	0.75
13	29	TRUE	j	j	0.370296167	1	-35	-30	5	SE	50	(263, 263)	0.28	0.28	0.75
13	29	TRUE	f	j	0.3285295	0	-35	-36	-1	SE	50	(263, 263)	0.28	0.28	0.75
13	29	TRUE	f	f	0.823658166	1	-35	-40	-5	NW	50	(263, 263)	0.28	0.28	0.75
13	29	TRUE	j	j	0.401617709	1	-35	-34	1	NW	50	(263, 263)	0.28	0.28	0.75
13	29	TRUE	f	f	0.049370583	1	-35	-40	-5	SE	50	(263, 263)	0.28	0.28	0.75
13	29	TRUE	j	f	0.4873075	0	-35	-30	5	NW	50	(263, 263)	0.28	0.28	0.75
13	29	TRUE	j	j	0.042172084	1	-35	-34	1	SE	50	(263, 263)	0.28	0.28	0.75
13	29	TRUE	f	f	0.288565958	1	-35	-40	-5	NW	50	(263, 263)	0.28	0.28	0.75
13	29	TRUE	j	f	0.291203125	0	-35	-30	5	NW	50	(263, 263)	0.28	0.28	0.75
13	29	TRUE	j	j	0.287574208	1	-35	-34	1	NW	50	(263, 263)	0.28	0.28	0.75
13	29	TRUE	f	f	0.2335775	1	-35	-40	-5	SE	50	(263, 263)	0.28	0.28	0.75
13	29	TRUE	f	j	0.37319775	0	-35	-40	-5	SE	50	(263, 263)	0.28	0.28	0.75
13	29	TRUE	f	f	0.406211958	1	-35	-36	-1	NW	50	(263, 263)	0.28	0.28	0.75
13	29	TRUE	f	j	0.36571925	0	-35	-40	-5	NW	50	(263, 263)	0.28	0.28	0.75
13	29	TRUE	f	f	0.584625917	1	-35	-40	-5	NW	50	(263, 263)	0.28	0.28	0.75
13	29	TRUE	f	f	0.248818583	1	-35	-36	-1	SE	50	(263, 263)	0.28	0.28	0.75
13	29	TRUE	j	j	0.0265085	1	-35	-30	5	NW	50	(263, 263)	0.28	0.28	0.75
13	29	TRUE	j	f	0.166754875	0	-35	-34	1	SE	50	(263, 263)	0.28	0.28	0.75
13	29	TRUE	f	j	0.313924375	0	-35	-40	-5	NW	50	(263, 263)	0.28	0.28	0.75
13	29	TRUE	j	f	0.318294167	0	-35	-34	1	NW	50	(263, 263)	0.28	0.28	0.75
13	29	TRUE	f	j	0.288433834	0	-35	-40	-5	NW	50	(263, 263)	0.28	0.28	0.75
13	29	TRUE	j	f	0.290896625	0	-35	-34	1	NW	50	(263, 263)	0.28	0.28	0.75
13	29	TRUE	j	j	0.29248175	1	-35	-34	1	SE	50	(263, 263)	0.28	0.28	0.75
13	29	TRUE	f	f	0.511658125	1	-35	-36	-1	NW	50	(263, 263)	0.28	0.28	0.75
13	29	TRUE	f	j	0.628734875	0	-35	-36	-1	NW	50	(263, 263)	0.28	0.28	0.75
13	29	TRUE	j	f	0.107707875	0	-35	-30	5	NW	50	(263, 263)	0.28	0.28	0.75
13	29	TRUE	j	j	0.168519	1	-35	-34	1	NW	50	(263, 263)	0.28	0.28	0.75
13	29	TRUE	j	f	0.570251	0	-35	-34	1	SE	50	(263, 263)	0.28	0.28	0.75
13	29	TRUE	f	j	0.230554791	0	-35	-40	-5	NW	50	(263, 263)	0.28	0.28	0.75
13	29	TRUE	j	f	0.48471625	0	-35	-34	1	NW	50	(263, 263)	0.28	0.28	0.75
13	29	TRUE	j	j	0.274950875	1	-35	-30	5	SE	50	(263, 263)	0.28	0.28	0.75
13	29	TRUE	j	j	0.124476542	1	-35	-34	1	SE	50	(263, 263)	0.28	0.28	0.75
13	29	TRUE	j	f	0.266407958	0	-35	-30	5	SE	50	(263, 263)	0.28	0.28	0.75
13	29	TRUE	f	j	0.300008917	0	-35	-36	-1	SE	50	(263, 263)	0.28	0.28	0.75
13	29	TRUE	j	f	0.399483583	0	-35	-34	1	NW	50	(263, 263)	0.28	0.28	0.75
13	29	TRUE	f	j	0.032387375	0	-35	-40	-5	SE	50	(263, 263)	0.28	0.28	0.75
13	29	TRUE	f	f	0.342520292	1	-35	-36	-1	SE	50	(263, 263)	0.28	0.28	0.75
13	29	TRUE	f	j	0.268704166	0	-35	-36	-1	SE	50	(263, 263)	0.28	0.28	0.75
13	29	TRUE	f	f	0.007288541	1	-35	-36	-1	SE	50	(263, 263)	0.28	0.28	0.75
13	29	TRUE	f	j	0.159269625	0	-35	-40	-5	SE	50	(263, 263)	0.28	0.28	0.75
13	29	TRUE	f	f	0.246587416	1	-35	-36	-1	NW	50	(263, 263)	0.28	0.28	0.75
13	29	TRUE	j	f	0.113679167	0	-35	-34	1	SE	50	(263, 263)	0.28	0.28	0.75
13	29	TRUE	f	j	0.059765125	0	-35	-36	-1	NW	50	(263, 263)	0.28	0.28	0.75
13	29	TRUE	j	f	0.315136042	0	-35	-30	5	NW	50	(263, 263)	0.28	0.28	0.75
13	29	TRUE	j	j	0.06145275	1	-35	-34	1	SE	50	(263, 263)	0.28	0.28	0.75
13	29	TRUE	f	j	0.672964625	0	-35	-36	-1	NW	50	(263, 263)	0.28	0.28	0.75
13	29	TRUE	f	f	0.136251667	1	-35	-36	-1	NW	50	(263, 263)	0.28	0.28	0.75
13	29	TRUE	f	j	0.041919667	0	-35	-36	-1	NW	50	(263, 263)	0.28	0.28	0.75
13	29	TRUE	f	f	0.434419875	1	-35	-36	-1	SE	50	(263, 263)	0.28	0.28	0.75
13	29	TRUE	j	j	0.309311292	1	-35	-30	5	NW	50	(263, 263)	0.28	0.28	0.75
13	29	TRUE	j	f	0.095108583	0	-35	-30	5	SE	50	(263, 263)	0.28	0.28	0.75
13	29	TRUE	j	j	0.282361375	1	-35	-30	5	NW	50	(263, 263)	0.28	0.28	0.75
13	29	TRUE	f	f	0.073012875	1	-35	-36	-1	NW	50	(263, 263)	0.28	0.28	0.75
13	29	TRUE	f	j	0.325209708	0	-35	-40	-5	SE	50	(263, 263)	0.28	0.28	0.75
13	29	TRUE	j	f	0.107031625	0	-35	-30	5	SE	50	(263, 263)	0.28	0.28	0.75
13	29	TRUE	j	j	0.254153417	1	-35	-30	5	NW	50	(263, 263)	0.28	0.28	0.75
13	29	TRUE	j	f	0.870013834	0	-35	-30	5	SE	50	(263, 263)	0.28	0.28	0.75
13	29	TRUE	j	j	0.251563	1	-35	-34	1	SE	50	(263, 263)	0.28	0.28	0.75
13	29	TRUE	j	f	0.114353708	0	-35	-30	5	SE	50	(263, 263)	0.28	0.28	0.75
13	29	TRUE	j	j	0.401447708	1	-35	-30	5	NW	50	(263, 263)	0.28	0.28	0.75
13	29	TRUE	j	f	0.16726225	0	-35	-34	1	SE	50	(263, 263)	0.28	0.28	0.75
13	29	TRUE	f	j	0.108906291	0	-35	-36	-1	NW	50	(263, 263)	0.28	0.28	0.75
13	29	TRUE	f	f	0.3605155	1	-35	-40	-5	NW	50	(263, 263)	0.28	0.28	0.75
13	29	TRUE	f	j	0.07735975	0	-35	-36	-1	SE	50	(263, 263)	0.28	0.28	0.75
13	29	TRUE	f	f	0.711822125	1	-35	-40	-5	SE	50	(263, 263)	0.28	0.28	0.75
13	29	TRUE	j	j	0.26292925	1	-35	-34	1	NW	50	(263, 263)	0.28	0.28	0.75
13	29	TRUE	f	j	0.167663084	0	-35	-40	-5	NW	50	(263, 263)	0.28	0.28	0.75
13	29	TRUE	f	f	0.1360265	1	-35	-40	-5	SE	50	(263, 263)	0.28	0.28	0.75
13	29	TRUE	j	j	0.3616235	1	-35	-30	5	NW	50	(263, 263)	0.28	0.28	0.75
13	29	TRUE	j	f	0.392534875	0	-35	-30	5	SE	50	(263, 263)	0.28	0.28	0.75
13	29	TRUE	j	j	0.1708065	1	-35	-34	1	NW	50	(263, 263)	0.28	0.28	0.75
13	29	TRUE	j	j	0.020983	1	-35	-30	5	SE	50	(263, 263)	0.28	0.28	0.75
13	29	TRUE	f	j	0.5504765	0	-35	-36	-1	SE	50	(263, 263)	0.28	0.28	0.75
13	29	TRUE	f	f	0.250607083	1	-35	-40	-5	SE	50	(263, 263)	0.28	0.28	0.75
13	29	TRUE	j	j	0.325555334	1	-35	-34	1	SE	50	(263, 263)	0.28	0.28	0.75
13	29	TRUE	j	j	0.1860855	1	-35	-30	5	SE	50	(263, 263)	0.28	0.28	0.75
13	29	TRUE	f	j	0.290965417	0	-35	-40	-5	NW	50	(263, 263)	0.28	0.28	0.75
13	29	TRUE	j	f	0.253144791	0	-35	-34	1	NW	50	(263, 263)	0.28	0.28	0.75
13	29	TRUE	f	f	0.356710292	1	-35	-40	-5	NW	50	(263, 263)	0.28	0.28	0.75
13	29	TRUE	j	j	0.284269375	1	-35	-34	1	NW	50	(263, 263)	0.28	0.28	0.75
13	29	TRUE	f	f	0.149161625	1	-35	-36	-1	NW	50	(263, 263)	0.28	0.28	0.75
13	29	TRUE	j	j	0.115577792	1	-35	-30	5	NW	50	(263, 263)	0.28	0.28	0.75
13	29	TRUE	f	f	0.419099083	1	-35	-36	-1	NW	50	(263, 263)	0.28	0.28	0.75
13	29	TRUE	f	j	0.363040083	0	-35	-40	-5	SE	50	(263, 263)	0.28	0.28	0.75
13	29	TRUE	f	f	0.133491292	1	-35	-36	-1	NW	50	(263, 263)	0.28	0.28	0.75
13	29	TRUE	j	j	0.238469792	1	-35	-34	1	SE	50	(263, 263)	0.28	0.28	0.75
13	29	TRUE	j	f	0.296504709	0	-35	-34	1	NW	50	(263, 263)	0.28	0.28	0.75
13	29	TRUE	f	j	0.326783125	0	-35	-36	-1	NW	50	(263, 263)	0.28	0.28	0.75
13	29	TRUE	f	f	0.356310042	1	-35	-36	-1	SE	50	(263, 263)	0.28	0.28	0.75
13	29	TRUE	j	j	0.3845525	1	-35	-34	1	SE	50	(263, 263)	0.28	0.28	0.75
13	29	TRUE	j	j	0.251132666	1	-35	-30	5	NW	50	(263, 263)	0.28	0.28	0.75
13	29	TRUE	f	j	0.17306225	0	-35	-40	-5	SE	50	(263, 263)	0.28	0.28	0.75
13	29	TRUE	f	f	0.121390792	1	-35	-36	-1	NW	50	(263, 263)	0.28	0.28	0.75
13	29	TRUE	f	f	0.252317666	1	-35	-36	-1	NW	50	(263, 263)	0.28	0.28	0.75
13	29	TRUE	j	f	0.502085542	0	-35	-30	5	SE	50	(263, 263)	0.28	0.28	0.75
13	29	TRUE	f	j	0.578663125	0	-35	-40	-5	NW	50	(263, 263)	0.28	0.28	0.75
13	29	TRUE	j	f	0.369352458	0	-35	-34	1	NW	50	(263, 263)	0.28	0.28	0.75
13	29	TRUE	j	j	0.157064292	1	-35	-30	5	SE	50	(263, 263)	0.28	0.28	0.75
13	29	TRUE	j	j	0.150538417	1	-35	-34	1	SE	50	(263, 263)	0.28	0.28	0.75
13	29	TRUE	j	j	0.0712975	1	-35	-34	1	NW	50	(263, 263)	0.28	0.28	0.75
13	29	TRUE	j	j	0.302239167	1	-35	-34	1	NW	50	(263, 263)	0.28	0.28	0.75
13	29	TRUE	f	f	0.068077959	1	-35	-36	-1	NW	50	(263, 263)	0.28	0.28	0.75
13	29	TRUE	f	j	0.281681042	0	-35	-40	-5	NW	50	(263, 263)	0.28	0.28	0.75
13	29	TRUE	j	f	0.132019541	0	-35	-30	5	SE	50	(263, 263)	0.28	0.28	0.75
13	29	TRUE	f	j	0.547774292	0	-35	-36	-1	NW	50	(263, 263)	0.28	0.28	0.75
13	29	TRUE	j	f	0.216887209	0	-35	-30	5	NW	50	(263, 263)	0.28	0.28	0.75
13	29	TRUE	f	j	0.543795416	0	-35	-36	-1	NW	50	(263, 263)	0.28	0.28	0.75
13	29	TRUE	j	f	0.511512292	0	-35	-30	5	SE	50	(263, 263)	0.28	0.28	0.75
13	29	TRUE	f	j	0.1525735	0	-35	-36	-1	SE	50	(263, 263)	0.28	0.28	0.75
13	29	TRUE	f	f	0.391275542	1	-35	-36	-1	SE	50	(263, 263)	0.28	0.28	0.75
13	29	TRUE	j	j	0.439330209	1	-35	-30	5	NW	50	(263, 263)	0.28	0.28	0.75
13	29	TRUE	f	f	0.059387834	1	-35	-40	-5	NW	50	(263, 263)	0.28	0.28	0.75
13	29	TRUE	f	f	0.247093792	1	-35	-36	-1	SE	50	(263, 263)	0.28	0.28	0.75
13	29	TRUE	j	j	0.366361083	1	-35	-34	1	NW	50	(263, 263)	0.28	0.28	0.75
13	29	TRUE	f	f	0.35462275	1	-35	-36	-1	NW	50	(263, 263)	0.28	0.28	0.75
13	29	TRUE	f	j	1.108954375	0	-35	-36	-1	NW	50	(263, 263)	0.28	0.28	0.75
13	29	TRUE	f	f	0.44814625	1	-35	-40	-5	SE	50	(263, 263)	0.28	0.28	0.75
13	29	TRUE	f	j	0.68822925	0	-35	-36	-1	NW	50	(263, 263)	0.28	0.28	0.75
13	29	TRUE	f	f	0.114839	1	-35	-40	-5	NW	50	(263, 263)	0.28	0.28	0.75
13	29	TRUE	j	f	0.495299167	0	-35	-30	5	NW	50	(263, 263)	0.28	0.28	0.75
13	29	TRUE	j	j	0.27660225	1	-35	-34	1	NW	50	(263, 263)	0.28	0.28	0.75
13	29	TRUE	j	f	0.027023041	0	-35	-30	5	NW	50	(263, 263)	0.28	0.28	0.75
13	29	TRUE	f	j	0.30346825	0	-35	-36	-1	NW	50	(263, 263)	0.28	0.28	0.75
13	29	TRUE	j	f	0.336291417	0	-35	-30	5	SE	50	(263, 263)	0.28	0.28	0.75
13	29	TRUE	j	j	0.4795855	1	-35	-30	5	NW	50	(263, 263)	0.28	0.28	0.75
13	29	TRUE	f	f	0.383487208	1	-35	-36	-1	SE	50	(263, 263)	0.28	0.28	0.75
13	29	TRUE	f	f	0.526492166	1	-35	-36	-1	NW	50	(263, 263)	0.28	0.28	0.75
13	29	TRUE	j	f	0.655914	0	-35	-30	5	NW	50	(263, 263)	0.28	0.28	0.75
13	29	TRUE	j	j	0.47721075	1	-35	-30	5	NW	50	(263, 263)	0.28	0.28	0.75
13	29	TRUE	f	j	3.245103166	0	-35	-40	-5	SE	50	(263, 263)	0.28	0.28	0.75
13	29	TRUE	f	f	0.130999	1	-35	-36	-1	SE	50	(263, 263)	0.28	0.28	0.75
13	29	TRUE	j	f	3.300647458	0	-35	-34	1	NW	50	(263, 263)	0.28	0.28	0.75
13	29	TRUE	j	j	3.963093792	1	-35	-30	5	NW	50	(263, 263)	0.28	0.28	0.75
13	29	TRUE	j	j	1.493547833	1	-35	-34	1	SE	50	(263, 263)	0.28	0.28	0.75
13	29	TRUE	j	j	0.471667458	1	-35	-30	5	SE	50	(263, 263)	0.28	0.28	0.75
13	29	TRUE	f	f	0.49129975	1	-35	-40	-5	SE	50	(263, 263)	0.28	0.28	0.75
13	29	TRUE	f	j	0.134802917	0	-35	-36	-1	NW	50	(263, 263)	0.28	0.28	0.75
13	29	TRUE	f	f	0.400309625	1	-35	-40	-5	NW	50	(263, 263)	0.28	0.28	0.75
13	29	TRUE	f	j	0.324189667	0	-35	-36	-1	NW	50	(263, 263)	0.28	0.28	0.75
13	29	TRUE	j	f	0.491064417	0	-35	-34	1	SE	50	(263, 263)	0.28	0.28	0.75
13	29	TRUE	j	j	0.261922125	1	-35	-34	1	NW	50	(263, 263)	0.28	0.28	0.75
13	29	TRUE	f	f	0.42265275	1	-35	-40	-5	SE	50	(263, 263)	0.28	0.28	0.75
13	29	TRUE	f	j	0.448843041	0	-35	-40	-5	SE	50	(263, 263)	0.28	0.28	0.75
13	29	TRUE	j	f	0.316700375	0	-35	-30	5	NW	50	(263, 263)	0.28	0.28	0.75
13	29	TRUE	f	j	0.348306125	0	-35	-40	-5	NW	50	(263, 263)	0.28	0.28	0.75
13	29	TRUE	j	f	0.462125958	0	-35	-34	1	NW	50	(263, 263)	0.28	0.28	0.75
13	29	TRUE	j	j	0.996168541	1	-35	-30	5	SE	50	(263, 263)	0.28	0.28	0.75
13	29	TRUE	f	f	0.172027167	1	-35	-40	-5	NW	50	(263, 263)	0.28	0.28	0.75
13	29	TRUE	f	j	0.326296209	0	-35	-40	-5	NW	50	(263, 263)	0.28	0.28	0.75
13	29	TRUE	j	f	0.265591125	0	-35	-30	5	NW	50	(263, 263)	0.28	0.28	0.75
13	29	TRUE	f	j	0.402522	0	-35	-40	-5	NW	50	(263, 263)	0.28	0.28	0.75
13	29	TRUE	j	f	0.2064095	0	-35	-30	5	SE	50	(263, 263)	0.28	0.28	0.75
13	29	TRUE	f	j	0.44167675	0	-35	-40	-5	NW	50	(263, 263)	0.28	0.28	0.75
13	29	TRUE	f	f	0.336132166	1	-35	-36	-1	NW	50	(263, 263)	0.28	0.28	0.75
13	29	TRUE	f	f	0.249647667	1	-35	-36	-1	NW	50	(263, 263)	0.28	0.28	0.75
13	29	TRUE	j	f	0.377522125	0	-35	-30	5	NW	50	(263, 263)	0.28	0.28	0.75
13	29	TRUE	j	j	0.307153375	1	-35	-34	1	SE	50	(263, 263)	0.28	0.28	0.75
13	29	TRUE	f	j	0.378017125	0	-35	-36	-1	NW	50	(263, 263)	0.28	0.28	0.75
13	29	TRUE	j	j	0.13566525	1	-35	-34	1	NW	50	(263, 263)	0.28	0.28	0.75
13	29	TRUE	f	f	0.182486333	1	-35	-36	-1	SE	50	(263, 263)	0.28	0.28	0.75
13	29	TRUE	j	j	0.162427	1	-35	-34	1	NW	50	(263, 263)	0.28	0.28	0.75
13	29	TRUE	j	f	0.08851875	0	-35	-30	5	NW	50	(263, 263)	0.28	0.28	0.75
13	29	TRUE	j	j	0.038231125	1	-35	-30	5	NW	50	(263, 263)	0.28	0.28	0.75
13	29	TRUE	f	f	0.156331125	1	-35	-40	-5	SE	50	(263, 263)	0.28	0.28	0.75
13	29	TRUE	f	j	0.348713584	0	-35	-36	-1	NW	50	(263, 263)	0.28	0.28	0.75
13	29	TRUE	j	f	0.435866417	0	-35	-30	5	SE	50	(263, 263)	0.28	0.28	0.75
13	29	TRUE	f	j	0.180753209	0	-35	-36	-1	SE	50	(263, 263)	0.28	0.28	0.75
13	29	TRUE	j	f	0.274954875	0	-35	-30	5	NW	50	(263, 263)	0.28	0.28	0.75
13	29	TRUE	f	j	0.336934166	0	-35	-40	-5	SE	50	(263, 263)	0.28	0.28	0.75
13	29	TRUE	f	f	0.002417	1	-35	-36	-1	SE	50	(263, 263)	0.28	0.28	0.75
13	29	TRUE	f	f	0.084073375	1	-35	-40	-5	NW	50	(263, 263)	0.28	0.28	0.75
13	29	TRUE	j	j	0.138928542	1	-35	-30	5	SE	50	(263, 263)	0.28	0.28	0.75
13	29	TRUE	j	f	0.347344417	0	-35	-34	1	NW	50	(263, 263)	0.28	0.28	0.75
13	29	TRUE	f	j	0.264612042	0	-35	-40	-5	NW	50	(263, 263)	0.28	0.28	0.75
13	29	TRUE	f	f	0.094031417	1	-35	-40	-5	NW	50	(263, 263)	0.28	0.28	0.75
13	29	TRUE	f	j	0.350545875	0	-35	-36	-1	SE	50	(263, 263)	0.28	0.28	0.75
13	29	TRUE	j	f	0.366367625	0	-35	-34	1	SE	50	(263, 263)	0.28	0.28	0.75
13	29	TRUE	j	j	0.215022208	1	-35	-34	1	SE	50	(263, 263)	0.28	0.28	0.75
13	29	TRUE	j	f	0.262248833	0	-35	-30	5	SE	50	(263, 263)	0.28	0.28	0.75
13	29	TRUE	j	j	0.320900625	1	-35	-30	5	SE	50	(263, 263)	0.28	0.28	0.75
13	29	TRUE	f	f	0.218531458	1	-35	-40	-5	NW	50	(263, 263)	0.28	0.28	0.75
13	29	TRUE	f	f	0.070169875	1	-35	-40	-5	NW	50	(263, 263)	0.28	0.28	0.75
13	29	TRUE	j	j	0.432590083	1	-35	-34	1	SE	50	(263, 263)	0.28	0.28	0.75
13	29	TRUE	j	f	0.286804375	0	-35	-34	1	NW	50	(263, 263)	0.28	0.28	0.75
13	29	TRUE	j	j	0.53965925	1	-35	-34	1	NW	50	(263, 263)	0.28	0.28	0.75
13	29	TRUE	f	f	0.14511475	1	-35	-40	-5	NW	50	(263, 263)	0.28	0.28	0.75
13	29	TRUE	f	j	0.318974042	0	-35	-36	-1	NW	50	(263, 263)	0.28	0.28	0.75
13	29	TRUE	j	f	0.607623584	0	-35	-34	1	SE	50	(263, 263)	0.28	0.28	0.75
13	29	TRUE	f	j	0.332232542	0	-35	-36	-1	SE	50	(263, 263)	0.28	0.28	0.75
13	29	TRUE	f	f	0.48953225	1	-35	-36	-1	SE	50	(263, 263)	0.28	0.28	0.75
13	29	TRUE	f	j	0.140169	0	-35	-40	-5	NW	50	(263, 263)	0.28	0.28	0.75
13	29	TRUE	j	j	0.57268475	1	-35	-34	1	SE	50	(263, 263)	0.28	0.28	0.75
13	29	TRUE	f	f	0.0071735	1	-35	-36	-1	NW	50	(263, 263)	0.28	0.28	0.75
13	29	TRUE	f	f	0.221580625	1	-35	-36	-1	NW	50	(263, 263)	0.28	0.28	0.75
13	29	TRUE	j	j	0.515494583	1	-35	-30	5	NW	50	(263, 263)	0.28	0.28	0.75
13	29	TRUE	f	f	0.31594275	1	-35	-36	-1	NW	50	(263, 263)	0.28	0.28	0.75
13	29	TRUE	f	j	0.053382709	0	-35	-36	-1	NW	50	(263, 263)	0.28	0.28	0.75
13	29	TRUE	j	f	0.617712708	0	-35	-30	5	SE	50	(263, 263)	0.28	0.28	0.75
13	29	TRUE	j	j	0.2961935	1	-35	-30	5	SE	50	(263, 263)	0.28	0.28	0.75
13	29	TRUE	f	j	0.12254425	0	-35	-36	-1	SE	50	(263, 263)	0.28	0.28	0.75
13	29	TRUE	j	f	0.278257958	0	-35	-34	1	SE	50	(263, 263)	0.28	0.28	0.75
13	29	TRUE	j	j	0.271102417	1	-35	-34	1	SE	50	(263, 263)	0.28	0.28	0.75
13	29	TRUE	f	f	0.4022285	1	-35	-40	-5	NW	50	(263, 263)	0.28	0.28	0.75
13	29	TRUE	j	j	0.237988458	1	-35	-34	1	SE	50	(263, 263)	0.28	0.28	0.75
13	29	TRUE	j	j	0.377909208	1	-35	-30	5	NW	50	(263, 263)	0.28	0.28	0.75
13	29	TRUE	f	j	0.174504333	0	-35	-40	-5	SE	50	(263, 263)	0.28	0.28	0.75
13	29	TRUE	j	f	0.443955625	0	-35	-30	5	NW	50	(263, 263)	0.28	0.28	0.75
13	29	TRUE	f	j	0.164520417	0	-35	-40	-5	NW	50	(263, 263)	0.28	0.28	0.75
13	29	TRUE	j	f	0.193394917	0	-35	-30	5	SE	50	(263, 263)	0.28	0.28	0.75
13	29	TRUE	j	j	0.026421667	1	-35	-30	5	NW	50	(263, 263)	0.28	0.28	0.75
13	29	TRUE	j	f	0.073507916	0	-35	-30	5	NW	50	(263, 263)	0.28	0.28	0.75
13	29	TRUE	f	j	0.251389667	0	-35	-36	-1	NW	50	(263, 263)	0.28	0.28	0.75
13	29	TRUE	f	f	0.401547334	1	-35	-36	-1	SE	50	(263, 263)	0.28	0.28	0.75
13	29	TRUE	f	j	0.528088458	0	-35	-40	-5	NW	50	(263, 263)	0.28	0.28	0.75
13	29	TRUE	j	f	0.598071041	0	-35	-34	1	SE	50	(263, 263)	0.28	0.28	0.75
13	29	TRUE	f	j	0.3260685	0	-35	-36	-1	SE	50	(263, 263)	0.28	0.28	0.75
13	29	TRUE	f	f	0.482003917	1	-35	-40	-5	NW	50	(263, 263)	0.28	0.28	0.75
13	29	TRUE	f	j	0.209466166	0	-35	-36	-1	SE	50	(263, 263)	0.28	0.28	0.75
13	29	TRUE	j	f	0.670799042	0	-35	-30	5	SE	50	(263, 263)	0.28	0.28	0.75
13	29	TRUE	f	f	0.031719125	1	-35	-40	-5	SE	50	(263, 263)	0.28	0.28	0.75
13	29	TRUE	f	f	0.228438042	1	-35	-36	-1	NW	50	(263, 263)	0.28	0.28	0.75
13	29	TRUE	f	f	0.281558125	1	-35	-40	-5	NW	50	(263, 263)	0.28	0.28	0.75
13	29	TRUE	f	j	0.057210542	0	-35	-36	-1	NW	50	(263, 263)	0.28	0.28	0.75
13	29	TRUE	j	f	0.261280125	0	-35	-34	1	NW	50	(263, 263)	0.28	0.28	0.75
13	29	TRUE	f	j	0.108600083	0	-35	-40	-5	SE	50	(263, 263)	0.28	0.28	0.75
13	29	TRUE	j	f	0.32124975	0	-35	-30	5	NW	50	(263, 263)	0.28	0.28	0.75
13	29	TRUE	j	j	0.309942792	1	-35	-34	1	NW	50	(263, 263)	0.28	0.28	0.75
13	29	TRUE	f	j	0.732661958	0	-35	-40	-5	SE	50	(263, 263)	0.28	0.28	0.75
13	29	TRUE	j	f	0.132981917	0	-35	-30	5	NW	50	(263, 263)	0.28	0.28	0.75
13	29	TRUE	f	j	0.479158083	0	-35	-40	-5	NW	50	(263, 263)	0.28	0.28	0.75
13	29	TRUE	j	f	0.355616417	0	-35	-34	1	SE	50	(263, 263)	0.28	0.28	0.75
13	29	TRUE	j	j	0.521859333	1	-35	-30	5	SE	50	(263, 263)	0.28	0.28	0.75
13	29	TRUE	f	f	0.257963375	1	-35	-36	-1	SE	50	(263, 263)	0.28	0.28	0.75
13	29	TRUE	f	f	0.156206791	1	-35	-36	-1	SE	50	(263, 263)	0.28	0.28	0.75
13	29	TRUE	f	j	0.661529541	0	-35	-36	-1	SE	50	(263, 263)	0.28	0.28	0.75
13	29	TRUE	f	f	0.395832542	1	-35	-40	-5	NW	50	(263, 263)	0.28	0.28	0.75
13	29	TRUE	f	f	0.27635125	1	-35	-36	-1	SE	50	(263, 263)	0.28	0.28	0.75
13	29	TRUE	f	j	0.049602666	0	-35	-36	-1	SE	50	(263, 263)	0.28	0.28	0.75
13	29	TRUE	j	j	0.035096792	1	-35	-34	1	SE	50	(263, 263)	0.28	0.28	0.75
13	29	TRUE	j	f	0.068679833	0	-35	-34	1	NW	50	(263, 263)	0.28	0.28	0.75
13	29	TRUE	f	j	0.161637667	0	-35	-40	-5	SE	50	(263, 263)	0.28	0.28	0.75
13	29	TRUE	j	f	0.120376125	0	-35	-30	5	SE	50	(263, 263)	0.28	0.28	0.75
13	29	TRUE	j	j	0.296164709	1	-35	-34	1	NW	50	(263, 263)	0.28	0.28	0.75
13	29	TRUE	j	f	0.405314417	0	-35	-30	5	SE	50	(263, 263)	0.28	0.28	0.75
13	29	TRUE	j	j	0.120298208	1	-35	-34	1	NW	50	(263, 263)	0.28	0.28	0.75
13	29	TRUE	j	f	0.116111875	0	-35	-30	5	NW	50	(263, 263)	0.28	0.28	0.75
13	29	TRUE	f	j	0.412586291	0	-35	-40	-5	NW	50	(263, 263)	0.28	0.28	0.75
13	29	TRUE	j	f	0.033449917	0	-35	-34	1	NW	50	(263, 263)	0.28	0.28	0.75
13	29	TRUE	f	j	0.038946459	0	-35	-36	-1	NW	50	(263, 263)	0.28	0.28	0.75
13	29	TRUE	f	f	0.249132416	1	-35	-40	-5	SE	50	(263, 263)	0.28	0.28	0.75
13	29	TRUE	f	j	0.6544755	0	-35	-36	-1	NW	50	(263, 263)	0.28	0.28	0.75
13	29	TRUE	j	f	0.112633917	0	-35	-34	1	NW	50	(263, 263)	0.28	0.28	0.75
13	29	TRUE	f	j	0.28502175	0	-35	-36	-1	NW	50	(263, 263)	0.28	0.28	0.75
13	29	TRUE	j	f	0.252876708	0	-35	-30	5	NW	50	(263, 263)	0.28	0.28	0.75
13	29	TRUE	j	j	0.296140875	1	-35	-30	5	SE	50	(263, 263)	0.28	0.28	0.75
13	29	TRUE	f	f	0.284331	1	-35	-36	-1	SE	50	(263, 263)	0.28	0.28	0.75
13	29	TRUE	j	j	0.138580625	1	-35	-30	5	NW	50	(263, 263)	0.28	0.28	0.75
13	29	TRUE	f	f	0.463146583	1	-35	-36	-1	SE	50	(263, 263)	0.28	0.28	0.75
13	29	TRUE	f	f	0.443951833	1	-35	-36	-1	NW	50	(263, 263)	0.28	0.28	0.75
13	29	TRUE	f	j	2.500488417	0	-35	-40	-5	NW	50	(263, 263)	0.28	0.28	0.75
13	29	TRUE	f	f	0.096677125	1	-35	-40	-5	NW	50	(263, 263)	0.28	0.28	0.75
13	29	TRUE	f	j	0.24814075	0	-35	-36	-1	SE	50	(263, 263)	0.28	0.28	0.75
13	29	TRUE	f	f	0.178158917	1	-35	-36	-1	NW	50	(263, 263)	0.28	0.28	0.75
13	29	TRUE	j	j	0.178345959	1	-35	-34	1	SE	50	(263, 263)	0.28	0.28	0.75
13	29	TRUE	j	f	0.308768917	0	-35	-30	5	NW	50	(263, 263)	0.28	0.28	0.75
13	29	TRUE	j	j	0.039882959	1	-35	-34	1	SE	50	(263, 263)	0.28	0.28	0.75
13	29	TRUE	f	f	0.328636	1	-35	-40	-5	NW	50	(263, 263)	0.28	0.28	0.75
13	29	TRUE	j	f	0.081072708	0	-35	-34	1	NW	50	(263, 263)	0.28	0.28	0.75
13	29	TRUE	j	j	0.063028167	1	-35	-34	1	NW	50	(263, 263)	0.28	0.28	0.75
13	29	TRUE	j	j	0.292602084	1	-35	-30	5	SE	50	(263, 263)	0.28	0.28	0.75
13	29	TRUE	j	j	0.300064375	1	-35	-34	1	NW	50	(263, 263)	0.28	0.28	0.75
13	29	TRUE	j	f	0.066729792	0	-35	-30	5	SE	50	(263, 263)	0.28	0.28	0.75
13	29	TRUE	j	j	0.242503416	1	-35	-34	1	SE	50	(263, 263)	0.28	0.28	0.75
13	29	TRUE	f	f	0.612753291	1	-35	-40	-5	NW	50	(263, 263)	0.28	0.28	0.75
13	29	TRUE	f	f	0.163517625	1	-35	-40	-5	SE	50	(263, 263)	0.28	0.28	0.75
13	29	TRUE	j	j	0.232304709	1	-35	-30	5	NW	50	(263, 263)	0.28	0.28	0.75
13	29	TRUE	j	f	0.422554	0	-35	-30	5	NW	50	(263, 263)	0.28	0.28	0.75
13	29	TRUE	f	j	0.168719625	0	-35	-36	-1	SE	50	(263, 263)	0.28	0.28	0.75
13	29	TRUE	j	f	0.374211958	0	-35	-30	5	NW	50	(263, 263)	0.28	0.28	0.75
13	29	TRUE	f	j	0.217326833	0	-35	-40	-5	SE	50	(263, 263)	0.28	0.28	0.75
13	29	TRUE	j	f	0.298474541	0	-35	-30	5	SE	50	(263, 263)	0.28	0.28	0.75
13	29	TRUE	f	j	0.104827958	0	-35	-36	-1	NW	50	(263, 263)	0.28	0.28	0.75
13	29	TRUE	f	f	0.351488959	1	-35	-40	-5	NW	50	(263, 263)	0.28	0.28	0.75
13	29	TRUE	f	j	0.339349833	0	-35	-40	-5	SE	50	(263, 263)	0.28	0.28	0.75
13	29	TRUE	j	f	0.391783833	0	-35	-34	1	SE	50	(263, 263)	0.28	0.28	0.75
13	29	TRUE	f	j	0.252653875	0	-35	-40	-5	NW	50	(263, 263)	0.28	0.28	0.75
13	29	TRUE	j	f	0.521194166	0	-35	-34	1	SE	50	(263, 263)	0.28	0.28	0.75
13	29	TRUE	f	j	0.003059125	0	-35	-36	-1	SE	50	(263, 263)	0.28	0.28	0.75
13	29	TRUE	f	f	0.250538541	1	-35	-36	-1	NW	50	(263, 263)	0.28	0.28	0.75
13	29	TRUE	j	j	0.298539875	1	-35	-34	1	SE	50	(263, 263)	0.28	0.28	0.75
13	29	TRUE	j	f	0.280130834	0	-35	-30	5	NW	50	(263, 263)	0.28	0.28	0.75
13	29	TRUE	f	j	0.251983333	0	-35	-36	-1	NW	50	(263, 263)	0.28	0.28	0.75
13	29	TRUE	f	f	0.097105917	1	-35	-36	-1	SE	50	(263, 263)	0.28	0.28	0.75
13	29	TRUE	j	j	0.271944	1	-35	-30	5	NW	50	(263, 263)	0.28	0.28	0.75
13	29	TRUE	f	f	0.132781209	1	-35	-36	-1	NW	50	(263, 263)	0.28	0.28	0.75
13	29	TRUE	j	j	0.018738666	1	-35	-30	5	NW	50	(263, 263)	0.28	0.28	0.75
13	29	TRUE	j	f	0.147896042	0	-35	-30	5	SE	50	(263, 263)	0.28	0.28	0.75
13	29	TRUE	j	j	0.357911125	1	-35	-34	1	NW	50	(263, 263)	0.28	0.28	0.75
13	29	TRUE	j	f	0.2746095	0	-35	-30	5	SE	50	(263, 263)	0.28	0.28	0.75
13	29	TRUE	j	j	2.550448583	1	-35	-30	5	NW	50	(263, 263)	0.28	0.28	0.75
13	29	TRUE	f	f	0.273685375	1	-35	-36	-1	NW	50	(263, 263)	0.28	0.28	0.75
13	29	TRUE	j	j	0.345424416	1	-35	-34	1	NW	50	(263, 263)	0.28	0.28	0.75
13	29	TRUE	j	f	0.091030708	0	-35	-34	1	NW	50	(263, 263)	0.28	0.28	0.75
13	29	TRUE	j	j	0.407110458	1	-35	-34	1	NW	50	(263, 263)	0.28	0.28	0.75
13	29	TRUE	f	f	0.046990708	1	-35	-40	-5	SE	50	(263, 263)	0.28	0.28	0.75
13	29	TRUE	f	j	0.110462917	0	-35	-36	-1	SE	50	(263, 263)	0.28	0.28	0.75
13	29	TRUE	f	f	0.130003417	1	-35	-40	-5	SE	50	(263, 263)	0.28	0.28	0.75
13	29	TRUE	f	f	0.158368125	1	-35	-36	-1	NW	50	(263, 263)	0.28	0.28	0.75
13	29	TRUE	f	f	0.337955333	1	-35	-36	-1	NW	50	(263, 263)	0.28	0.28	0.75
13	29	TRUE	f	f	0.0128095	1	-35	-40	-5	NW	50	(263, 263)	0.28	0.28	0.75
13	29	TRUE	f	j	0.433780792	0	-35	-40	-5	NW	50	(263, 263)	0.28	0.28	0.75
13	29	TRUE	j	f	0.289401041	0	-35	-30	5	NW	50	(263, 263)	0.28	0.28	0.75
13	29	TRUE	f	j	0.105194459	0	-35	-36	-1	SE	50	(263, 263)	0.28	0.28	0.75
13	29	TRUE	f	f	0.19988825	1	-35	-40	-5	NW	50	(263, 263)	0.28	0.28	0.75
13	29	TRUE	j	j	0.164110916	1	-35	-34	1	NW	50	(263, 263)	0.28	0.28	0.75
13	29	TRUE	j	f	0.140256833	0	-35	-34	1	NW	50	(263, 263)	0.28	0.28	0.75
13	29	TRUE	f	j	0.043525667	0	-35	-36	-1	NW	50	(263, 263)	0.28	0.28	0.75
13	29	TRUE	j	f	0.167161	0	-35	-34	1	SE	50	(263, 263)	0.28	0.28	0.75
