# Supplementary material for: The curriculum effect in visual learning: The role of readout dimensionality
Source: PLoS Comput Biol. 2026 Jul 24;22(7):e1014553. doi: 10.1371/journal.pcbi.1014553 (PMC13432104; doi:10.1371/journal.pcbi.1014553)
Supplement: S1 Data — (ZIP) [file pcbi.1014553.s009.zip › Data_Final_for_Repository/Shuffled_subjects/Original_10/Subject013/20250307_Subject013_SHUFFLED_Day_3.csv]

Participant ID	Age	Train	Correct Response	Response	Response time (s)	Correct	Reference Angle (deg)	Orientation (deg)	Angle Separation (deg)	Corner	Viewing Distance (cm)	Stimulus Size (px)	Fixation Time	Probe Time	Cue Time
13	29	TRUE	f	j	1.0331455	0	-35	-40	-5	SE	50	(263, 263)	0.28	0.28	0.75
13	29	TRUE	f	j	0.184920875	0	-35	-36	-1	NW	50	(263, 263)	0.28	0.28	0.75
13	29	TRUE	f	f	0.081233583	1	-35	-40	-5	SE	50	(263, 263)	0.28	0.28	0.75
13	29	TRUE	j	j	0.087307125	1	-35	-34	1	NW	50	(263, 263)	0.28	0.28	0.75
13	29	TRUE	j	f	0.205334333	0	-35	-34	1	NW	50	(263, 263)	0.28	0.28	0.75
13	29	TRUE	j	j	0.099223791	1	-35	-30	5	SE	50	(263, 263)	0.28	0.28	0.75
13	29	TRUE	j	j	0.128658291	1	-35	-30	5	SE	50	(263, 263)	0.28	0.28	0.75
13	29	TRUE	j	j	0.308120792	1	-35	-30	5	SE	50	(263, 263)	0.28	0.28	0.75
13	29	TRUE	j	j	0.0865005	1	-35	-30	5	SE	50	(263, 263)	0.28	0.28	0.75
13	29	TRUE	f	f	0.215642459	1	-35	-36	-1	NW	50	(263, 263)	0.28	0.28	0.75
13	29	TRUE	j	f	0.241991625	0	-35	-30	5	NW	50	(263, 263)	0.28	0.28	0.75
13	29	TRUE	j	j	0.189554625	1	-35	-34	1	SE	50	(263, 263)	0.28	0.28	0.75
13	29	TRUE	j	j	0.324808125	1	-35	-30	5	SE	50	(263, 263)	0.28	0.28	0.75
13	29	TRUE	f	j	0.260626833	0	-35	-40	-5	SE	50	(263, 263)	0.28	0.28	0.75
13	29	TRUE	j	f	0.198123042	0	-35	-34	1	NW	50	(263, 263)	0.28	0.28	0.75
13	29	TRUE	f	j	0.048056125	0	-35	-36	-1	SE	50	(263, 263)	0.28	0.28	0.75
13	29	TRUE	f	f	0.312251416	1	-35	-40	-5	SE	50	(263, 263)	0.28	0.28	0.75
13	29	TRUE	j	f	0.370743667	0	-35	-30	5	NW	50	(263, 263)	0.28	0.28	0.75
13	29	TRUE	j	j	0.16639575	1	-35	-30	5	SE	50	(263, 263)	0.28	0.28	0.75
13	29	TRUE	f	f	0.274892584	1	-35	-36	-1	NW	50	(263, 263)	0.28	0.28	0.75
13	29	TRUE	j	j	0.056174	1	-35	-34	1	SE	50	(263, 263)	0.28	0.28	0.75
13	29	TRUE	j	f	0.161916334	0	-35	-34	1	NW	50	(263, 263)	0.28	0.28	0.75
13	29	TRUE	j	j	0.358545209	1	-35	-30	5	SE	50	(263, 263)	0.28	0.28	0.75
13	29	TRUE	f	f	0.072523875	1	-35	-40	-5	SE	50	(263, 263)	0.28	0.28	0.75
13	29	TRUE	f	j	0.256799792	0	-35	-40	-5	SE	50	(263, 263)	0.28	0.28	0.75
13	29	TRUE	j	f	0.301331375	0	-35	-34	1	SE	50	(263, 263)	0.28	0.28	0.75
13	29	TRUE	f	j	0.130160334	0	-35	-36	-1	NW	50	(263, 263)	0.28	0.28	0.75
13	29	TRUE	j	f	0.224689875	0	-35	-30	5	NW	50	(263, 263)	0.28	0.28	0.75
13	29	TRUE	j	j	0.317697459	1	-35	-34	1	SE	50	(263, 263)	0.28	0.28	0.75
13	29	TRUE	j	f	0.2331095	0	-35	-30	5	NW	50	(263, 263)	0.28	0.28	0.75
13	29	TRUE	j	f	0.524280417	0	-35	-30	5	NW	50	(263, 263)	0.28	0.28	0.75
13	29	TRUE	f	j	0.395980125	0	-35	-40	-5	SE	50	(263, 263)	0.28	0.28	0.75
13	29	TRUE	f	f	0.312548541	1	-35	-40	-5	NW	50	(263, 263)	0.28	0.28	0.75
13	29	TRUE	j	f	0.466754708	0	-35	-34	1	SE	50	(263, 263)	0.28	0.28	0.75
13	29	TRUE	j	f	0.136431417	0	-35	-30	5	NW	50	(263, 263)	0.28	0.28	0.75
13	29	TRUE	f	j	0.403582917	0	-35	-36	-1	SE	50	(263, 263)	0.28	0.28	0.75
13	29	TRUE	f	f	0.495018792	1	-35	-36	-1	NW	50	(263, 263)	0.28	0.28	0.75
13	29	TRUE	f	f	0.041635666	1	-35	-36	-1	SE	50	(263, 263)	0.28	0.28	0.75
13	29	TRUE	j	f	0.250423917	0	-35	-30	5	SE	50	(263, 263)	0.28	0.28	0.75
13	29	TRUE	j	j	0.058272084	1	-35	-30	5	SE	50	(263, 263)	0.28	0.28	0.75
13	29	TRUE	f	j	0.558162375	0	-35	-40	-5	NW	50	(263, 263)	0.28	0.28	0.75
13	29	TRUE	f	f	0.02860975	1	-35	-36	-1	NW	50	(263, 263)	0.28	0.28	0.75
13	29	TRUE	j	j	0.259266625	1	-35	-30	5	SE	50	(263, 263)	0.28	0.28	0.75
13	29	TRUE	f	j	0.160849209	0	-35	-36	-1	SE	50	(263, 263)	0.28	0.28	0.75
13	29	TRUE	j	f	0.165488333	0	-35	-34	1	SE	50	(263, 263)	0.28	0.28	0.75
13	29	TRUE	j	j	0.368573625	1	-35	-30	5	SE	50	(263, 263)	0.28	0.28	0.75
13	29	TRUE	f	f	0.1931945	1	-35	-40	-5	SE	50	(263, 263)	0.28	0.28	0.75
13	29	TRUE	f	f	0.19030575	1	-35	-36	-1	SE	50	(263, 263)	0.28	0.28	0.75
13	29	TRUE	j	f	0.416260209	0	-35	-34	1	SE	50	(263, 263)	0.28	0.28	0.75
13	29	TRUE	j	j	0.31757925	1	-35	-34	1	SE	50	(263, 263)	0.28	0.28	0.75
13	29	TRUE	j	j	0.250123084	1	-35	-34	1	SE	50	(263, 263)	0.28	0.28	0.75
13	29	TRUE	f	j	0.135768541	0	-35	-36	-1	NW	50	(263, 263)	0.28	0.28	0.75
13	29	TRUE	j	f	0.309335041	0	-35	-34	1	NW	50	(263, 263)	0.28	0.28	0.75
13	29	TRUE	j	j	0.610445542	1	-35	-34	1	SE	50	(263, 263)	0.28	0.28	0.75
13	29	TRUE	f	f	0.04671075	1	-35	-36	-1	SE	50	(263, 263)	0.28	0.28	0.75
13	29	TRUE	f	j	0.298146791	0	-35	-40	-5	NW	50	(263, 263)	0.28	0.28	0.75
13	29	TRUE	j	f	0.504879125	0	-35	-30	5	NW	50	(263, 263)	0.28	0.28	0.75
13	29	TRUE	j	j	0.087963584	1	-35	-34	1	NW	50	(263, 263)	0.28	0.28	0.75
13	29	TRUE	f	f	0.448013542	1	-35	-36	-1	SE	50	(263, 263)	0.28	0.28	0.75
13	29	TRUE	j	f	0.079548	0	-35	-30	5	SE	50	(263, 263)	0.28	0.28	0.75
13	29	TRUE	f	j	0.64328875	0	-35	-36	-1	SE	50	(263, 263)	0.28	0.28	0.75
13	29	TRUE	f	f	0.284644292	1	-35	-36	-1	NW	50	(263, 263)	0.28	0.28	0.75
13	29	TRUE	f	f	0.312108875	1	-35	-40	-5	SE	50	(263, 263)	0.28	0.28	0.75
13	29	TRUE	j	j	0.583831375	1	-35	-34	1	SE	50	(263, 263)	0.28	0.28	0.75
13	29	TRUE	f	f	0.326223917	1	-35	-40	-5	NW	50	(263, 263)	0.28	0.28	0.75
13	29	TRUE	f	j	0.071828625	0	-35	-36	-1	SE	50	(263, 263)	0.28	0.28	0.75
13	29	TRUE	f	f	0.408829209	1	-35	-40	-5	NW	50	(263, 263)	0.28	0.28	0.75
13	29	TRUE	f	f	0.404555041	1	-35	-36	-1	NW	50	(263, 263)	0.28	0.28	0.75
13	29	TRUE	j	j	0.111556416	1	-35	-34	1	SE	50	(263, 263)	0.28	0.28	0.75
13	29	TRUE	f	f	0.118215167	1	-35	-40	-5	NW	50	(263, 263)	0.28	0.28	0.75
13	29	TRUE	f	f	0.333938958	1	-35	-40	-5	NW	50	(263, 263)	0.28	0.28	0.75
13	29	TRUE	f	j	0.382284583	0	-35	-36	-1	NW	50	(263, 263)	0.28	0.28	0.75
13	29	TRUE	f	f	0.294913583	1	-35	-36	-1	NW	50	(263, 263)	0.28	0.28	0.75
13	29	TRUE	j	j	0.521919667	1	-35	-30	5	SE	50	(263, 263)	0.28	0.28	0.75
13	29	TRUE	f	f	0.129963084	1	-35	-40	-5	SE	50	(263, 263)	0.28	0.28	0.75
13	29	TRUE	j	f	0.169359333	0	-35	-34	1	NW	50	(263, 263)	0.28	0.28	0.75
13	29	TRUE	f	j	0.376489167	0	-35	-36	-1	NW	50	(263, 263)	0.28	0.28	0.75
13	29	TRUE	j	f	0.442788042	0	-35	-34	1	SE	50	(263, 263)	0.28	0.28	0.75
13	29	TRUE	j	j	0.166437792	1	-35	-30	5	NW	50	(263, 263)	0.28	0.28	0.75
13	29	TRUE	f	f	0.661139209	1	-35	-40	-5	SE	50	(263, 263)	0.28	0.28	0.75
13	29	TRUE	f	j	0.559405833	0	-35	-40	-5	NW	50	(263, 263)	0.28	0.28	0.75
13	29	TRUE	f	j	0.304619458	0	-35	-40	-5	SE	50	(263, 263)	0.28	0.28	0.75
13	29	TRUE	f	f	0.297966875	1	-35	-40	-5	NW	50	(263, 263)	0.28	0.28	0.75
13	29	TRUE	j	j	0.097336834	1	-35	-34	1	NW	50	(263, 263)	0.28	0.28	0.75
13	29	TRUE	j	f	0.084163417	0	-35	-34	1	NW	50	(263, 263)	0.28	0.28	0.75
13	29	TRUE	f	j	0.211854292	0	-35	-36	-1	SE	50	(263, 263)	0.28	0.28	0.75
13	29	TRUE	j	f	0.397037958	0	-35	-30	5	NW	50	(263, 263)	0.28	0.28	0.75
13	29	TRUE	f	j	0.013400833	0	-35	-36	-1	NW	50	(263, 263)	0.28	0.28	0.75
13	29	TRUE	j	f	0.750312167	0	-35	-34	1	NW	50	(263, 263)	0.28	0.28	0.75
13	29	TRUE	j	j	0.049144458	1	-35	-34	1	SE	50	(263, 263)	0.28	0.28	0.75
13	29	TRUE	f	f	0.631929334	1	-35	-40	-5	SE	50	(263, 263)	0.28	0.28	0.75
13	29	TRUE	j	j	0.407044917	1	-35	-34	1	NW	50	(263, 263)	0.28	0.28	0.75
13	29	TRUE	j	j	0.258763334	1	-35	-34	1	SE	50	(263, 263)	0.28	0.28	0.75
13	29	TRUE	j	f	0.315843208	0	-35	-30	5	NW	50	(263, 263)	0.28	0.28	0.75
13	29	TRUE	f	j	0.266283	0	-35	-36	-1	NW	50	(263, 263)	0.28	0.28	0.75
13	29	TRUE	j	f	0.365897584	0	-35	-30	5	SE	50	(263, 263)	0.28	0.28	0.75
13	29	TRUE	f	j	0.468871208	0	-35	-36	-1	SE	50	(263, 263)	0.28	0.28	0.75
13	29	TRUE	j	f	0.504243834	0	-35	-34	1	SE	50	(263, 263)	0.28	0.28	0.75
13	29	TRUE	f	j	0.1277635	0	-35	-36	-1	NW	50	(263, 263)	0.28	0.28	0.75
13	29	TRUE	f	f	0.403378	1	-35	-40	-5	SE	50	(263, 263)	0.28	0.28	0.75
13	29	TRUE	j	f	0.475602834	0	-35	-34	1	SE	50	(263, 263)	0.28	0.28	0.75
13	29	TRUE	f	j	0.590769375	0	-35	-36	-1	SE	50	(263, 263)	0.28	0.28	0.75
13	29	TRUE	j	f	0.622376541	0	-35	-34	1	SE	50	(263, 263)	0.28	0.28	0.75
13	29	TRUE	j	j	0.431366041	1	-35	-34	1	NW	50	(263, 263)	0.28	0.28	0.75
13	29	TRUE	f	j	0.365788958	0	-35	-36	-1	NW	50	(263, 263)	0.28	0.28	0.75
13	29	TRUE	j	f	0.171264959	0	-35	-30	5	NW	50	(263, 263)	0.28	0.28	0.75
13	29	TRUE	j	f	0.443863708	0	-35	-34	1	SE	50	(263, 263)	0.28	0.28	0.75
13	29	TRUE	j	j	2.00551075	1	-35	-30	5	SE	50	(263, 263)	0.28	0.28	0.75
13	29	TRUE	j	j	4.976183167	1	-35	-30	5	NW	50	(263, 263)	0.28	0.28	0.75
13	29	TRUE	f	f	0.516851083	1	-35	-36	-1	SE	50	(263, 263)	0.28	0.28	0.75
13	29	TRUE	j	j	0.157712833	1	-35	-34	1	SE	50	(263, 263)	0.28	0.28	0.75
13	29	TRUE	f	j	0.120127166	0	-35	-40	-5	SE	50	(263, 263)	0.28	0.28	0.75
13	29	TRUE	j	f	0.009719583	0	-35	-34	1	NW	50	(263, 263)	0.28	0.28	0.75
13	29	TRUE	j	j	0.542238708	1	-35	-30	5	SE	50	(263, 263)	0.28	0.28	0.75
13	29	TRUE	f	j	0.2652715	0	-35	-40	-5	NW	50	(263, 263)	0.28	0.28	0.75
13	29	TRUE	f	f	0.008827375	1	-35	-40	-5	SE	50	(263, 263)	0.28	0.28	0.75
13	29	TRUE	j	j	0.461125458	1	-35	-34	1	SE	50	(263, 263)	0.28	0.28	0.75
13	29	TRUE	f	j	0.211493292	0	-35	-36	-1	SE	50	(263, 263)	0.28	0.28	0.75
13	29	TRUE	f	f	1.09925675	1	-35	-40	-5	SE	50	(263, 263)	0.28	0.28	0.75
13	29	TRUE	f	f	0.420203292	1	-35	-40	-5	SE	50	(263, 263)	0.28	0.28	0.75
13	29	TRUE	f	f	0.395352792	1	-35	-40	-5	SE	50	(263, 263)	0.28	0.28	0.75
13	29	TRUE	f	f	0.083101833	1	-35	-40	-5	NW	50	(263, 263)	0.28	0.28	0.75
13	29	TRUE	j	f	0.252398625	0	-35	-30	5	SE	50	(263, 263)	0.28	0.28	0.75
13	29	TRUE	j	j	0.213152833	1	-35	-30	5	SE	50	(263, 263)	0.28	0.28	0.75
13	29	TRUE	f	j	0.161008084	0	-35	-40	-5	SE	50	(263, 263)	0.28	0.28	0.75
13	29	TRUE	j	f	0.093744875	0	-35	-34	1	NW	50	(263, 263)	0.28	0.28	0.75
13	29	TRUE	f	j	0.433087375	0	-35	-40	-5	NW	50	(263, 263)	0.28	0.28	0.75
13	29	TRUE	f	f	0.705328833	1	-35	-40	-5	NW	50	(263, 263)	0.28	0.28	0.75
13	29	TRUE	f	f	0.287305541	1	-35	-36	-1	NW	50	(263, 263)	0.28	0.28	0.75
13	29	TRUE	j	j	0.81946975	1	-35	-30	5	SE	50	(263, 263)	0.28	0.28	0.75
13	29	TRUE	f	f	0.628759333	1	-35	-40	-5	NW	50	(263, 263)	0.28	0.28	0.75
13	29	TRUE	j	f	0.613443125	0	-35	-34	1	NW	50	(263, 263)	0.28	0.28	0.75
13	29	TRUE	j	j	0.345313542	1	-35	-34	1	SE	50	(263, 263)	0.28	0.28	0.75
13	29	TRUE	j	f	0.075973625	0	-35	-30	5	NW	50	(263, 263)	0.28	0.28	0.75
13	29	TRUE	f	j	0.173781209	0	-35	-40	-5	NW	50	(263, 263)	0.28	0.28	0.75
13	29	TRUE	j	f	0.211894959	0	-35	-30	5	NW	50	(263, 263)	0.28	0.28	0.75
13	29	TRUE	j	j	0.394901167	1	-35	-34	1	NW	50	(263, 263)	0.28	0.28	0.75
13	29	TRUE	j	f	0.125741625	0	-35	-34	1	SE	50	(263, 263)	0.28	0.28	0.75
13	29	TRUE	f	j	0.092514375	0	-35	-36	-1	SE	50	(263, 263)	0.28	0.28	0.75
13	29	TRUE	f	f	0.03238025	1	-35	-36	-1	NW	50	(263, 263)	0.28	0.28	0.75
13	29	TRUE	f	f	0.149666416	1	-35	-40	-5	SE	50	(263, 263)	0.28	0.28	0.75
13	29	TRUE	j	j	0.152694875	1	-35	-30	5	NW	50	(263, 263)	0.28	0.28	0.75
13	29	TRUE	f	j	0.084167542	0	-35	-36	-1	SE	50	(263, 263)	0.28	0.28	0.75
13	29	TRUE	f	f	0.713423791	1	-35	-36	-1	NW	50	(263, 263)	0.28	0.28	0.75
13	29	TRUE	j	f	0.178144709	0	-35	-30	5	SE	50	(263, 263)	0.28	0.28	0.75
13	29	TRUE	f	j	0.500163209	0	-35	-40	-5	NW	50	(263, 263)	0.28	0.28	0.75
13	29	TRUE	j	f	0.301945125	0	-35	-30	5	NW	50	(263, 263)	0.28	0.28	0.75
13	29	TRUE	j	j	0.344369083	1	-35	-30	5	NW	50	(263, 263)	0.28	0.28	0.75
13	29	TRUE	f	f	0.280966792	1	-35	-40	-5	NW	50	(263, 263)	0.28	0.28	0.75
13	29	TRUE	j	f	0.050463292	0	-35	-30	5	SE	50	(263, 263)	0.28	0.28	0.75
13	29	TRUE	j	j	0.016270083	1	-35	-34	1	SE	50	(263, 263)	0.28	0.28	0.75
13	29	TRUE	j	f	0.102406292	0	-35	-34	1	NW	50	(263, 263)	0.28	0.28	0.75
13	29	TRUE	j	j	0.648813667	1	-35	-34	1	NW	50	(263, 263)	0.28	0.28	0.75
13	29	TRUE	f	f	0.259892209	1	-35	-40	-5	SE	50	(263, 263)	0.28	0.28	0.75
13	29	TRUE	j	f	0.549958666	0	-35	-30	5	NW	50	(263, 263)	0.28	0.28	0.75
13	29	TRUE	j	j	0.400462625	1	-35	-30	5	SE	50	(263, 263)	0.28	0.28	0.75
13	29	TRUE	f	f	0.31821675	1	-35	-36	-1	NW	50	(263, 263)	0.28	0.28	0.75
13	29	TRUE	f	f	0.254445291	1	-35	-40	-5	NW	50	(263, 263)	0.28	0.28	0.75
13	29	TRUE	f	f	0.324610417	1	-35	-40	-5	NW	50	(263, 263)	0.28	0.28	0.75
13	29	TRUE	f	j	0.409497375	0	-35	-36	-1	NW	50	(263, 263)	0.28	0.28	0.75
13	29	TRUE	f	j	0.223742292	0	-35	-40	-5	SE	50	(263, 263)	0.28	0.28	0.75
13	29	TRUE	j	f	0.182013708	0	-35	-30	5	NW	50	(263, 263)	0.28	0.28	0.75
13	29	TRUE	j	f	0.342904083	0	-35	-34	1	NW	50	(263, 263)	0.28	0.28	0.75
13	29	TRUE	f	j	0.048212	0	-35	-40	-5	NW	50	(263, 263)	0.28	0.28	0.75
13	29	TRUE	j	f	0.360347792	0	-35	-34	1	NW	50	(263, 263)	0.28	0.28	0.75
13	29	TRUE	f	j	0.28289425	0	-35	-40	-5	NW	50	(263, 263)	0.28	0.28	0.75
13	29	TRUE	f	j	0.395545375	0	-35	-36	-1	SE	50	(263, 263)	0.28	0.28	0.75
13	29	TRUE	j	f	0.286340958	0	-35	-30	5	NW	50	(263, 263)	0.28	0.28	0.75
13	29	TRUE	f	f	0.236931125	1	-35	-40	-5	SE	50	(263, 263)	0.28	0.28	0.75
13	29	TRUE	f	f	0.105682584	1	-35	-36	-1	SE	50	(263, 263)	0.28	0.28	0.75
13	29	TRUE	j	f	0.436937792	0	-35	-30	5	SE	50	(263, 263)	0.28	0.28	0.75
13	29	TRUE	f	j	0.403024167	0	-35	-36	-1	NW	50	(263, 263)	0.28	0.28	0.75
13	29	TRUE	f	f	0.274289666	1	-35	-36	-1	NW	50	(263, 263)	0.28	0.28	0.75
13	29	TRUE	f	j	0.623430166	0	-35	-36	-1	NW	50	(263, 263)	0.28	0.28	0.75
13	29	TRUE	j	f	0.218880416	0	-35	-30	5	NW	50	(263, 263)	0.28	0.28	0.75
13	29	TRUE	j	j	0.354763292	1	-35	-30	5	NW	50	(263, 263)	0.28	0.28	0.75
13	29	TRUE	j	f	0.328614583	0	-35	-30	5	SE	50	(263, 263)	0.28	0.28	0.75
13	29	TRUE	f	j	0.349472917	0	-35	-40	-5	NW	50	(263, 263)	0.28	0.28	0.75
13	29	TRUE	f	f	0.393367875	1	-35	-40	-5	NW	50	(263, 263)	0.28	0.28	0.75
13	29	TRUE	j	f	0.667816542	0	-35	-34	1	SE	50	(263, 263)	0.28	0.28	0.75
13	29	TRUE	j	j	0.077095958	1	-35	-30	5	SE	50	(263, 263)	0.28	0.28	0.75
13	29	TRUE	j	j	0.487530792	1	-35	-34	1	NW	50	(263, 263)	0.28	0.28	0.75
13	29	TRUE	j	j	0.105487	1	-35	-30	5	NW	50	(263, 263)	0.28	0.28	0.75
13	29	TRUE	j	j	0.311398209	1	-35	-34	1	SE	50	(263, 263)	0.28	0.28	0.75
13	29	TRUE	j	j	0.432445375	1	-35	-34	1	NW	50	(263, 263)	0.28	0.28	0.75
13	29	TRUE	f	j	0.514867583	0	-35	-40	-5	NW	50	(263, 263)	0.28	0.28	0.75
13	29	TRUE	f	f	0.352575083	1	-35	-40	-5	SE	50	(263, 263)	0.28	0.28	0.75
13	29	TRUE	f	f	0.179479875	1	-35	-36	-1	NW	50	(263, 263)	0.28	0.28	0.75
13	29	TRUE	f	f	0.325439917	1	-35	-40	-5	NW	50	(263, 263)	0.28	0.28	0.75
13	29	TRUE	j	j	0.145716167	1	-35	-30	5	SE	50	(263, 263)	0.28	0.28	0.75
13	29	TRUE	j	j	0.178718625	1	-35	-30	5	SE	50	(263, 263)	0.28	0.28	0.75
13	29	TRUE	j	j	0.03780875	1	-35	-34	1	SE	50	(263, 263)	0.28	0.28	0.75
13	29	TRUE	f	j	0.044469416	0	-35	-36	-1	SE	50	(263, 263)	0.28	0.28	0.75
13	29	TRUE	f	f	0.295147542	1	-35	-40	-5	SE	50	(263, 263)	0.28	0.28	0.75
13	29	TRUE	j	f	0.487481875	0	-35	-34	1	NW	50	(263, 263)	0.28	0.28	0.75
13	29	TRUE	j	f	0.35288225	0	-35	-30	5	NW	50	(263, 263)	0.28	0.28	0.75
13	29	TRUE	j	j	0.7949235	1	-35	-30	5	SE	50	(263, 263)	0.28	0.28	0.75
13	29	TRUE	j	j	0.332476208	1	-35	-34	1	SE	50	(263, 263)	0.28	0.28	0.75
13	29	TRUE	f	j	0.024943375	0	-35	-36	-1	SE	50	(263, 263)	0.28	0.28	0.75
13	29	TRUE	j	f	0.063607625	0	-35	-34	1	NW	50	(263, 263)	0.28	0.28	0.75
13	29	TRUE	f	f	0.508043125	1	-35	-36	-1	NW	50	(263, 263)	0.28	0.28	0.75
13	29	TRUE	j	j	0.404346208	1	-35	-34	1	SE	50	(263, 263)	0.28	0.28	0.75
13	29	TRUE	f	f	0.382006167	1	-35	-40	-5	NW	50	(263, 263)	0.28	0.28	0.75
13	29	TRUE	j	j	0.257237625	1	-35	-30	5	SE	50	(263, 263)	0.28	0.28	0.75
13	29	TRUE	j	f	0.337046958	0	-35	-34	1	SE	50	(263, 263)	0.28	0.28	0.75
13	29	TRUE	f	j	0.340445042	0	-35	-40	-5	NW	50	(263, 263)	0.28	0.28	0.75
13	29	TRUE	j	f	0.039602167	0	-35	-34	1	SE	50	(263, 263)	0.28	0.28	0.75
13	29	TRUE	j	j	0.495177	1	-35	-30	5	NW	50	(263, 263)	0.28	0.28	0.75
13	29	TRUE	f	j	0.097393833	0	-35	-40	-5	SE	50	(263, 263)	0.28	0.28	0.75
13	29	TRUE	j	f	0.172980958	0	-35	-34	1	NW	50	(263, 263)	0.28	0.28	0.75
13	29	TRUE	f	f	0.592124125	1	-35	-40	-5	NW	50	(263, 263)	0.28	0.28	0.75
13	29	TRUE	f	j	0.251487	0	-35	-36	-1	NW	50	(263, 263)	0.28	0.28	0.75
13	29	TRUE	j	f	0.230758584	0	-35	-34	1	SE	50	(263, 263)	0.28	0.28	0.75
13	29	TRUE	j	j	0.2244445	1	-35	-34	1	NW	50	(263, 263)	0.28	0.28	0.75
13	29	TRUE	j	j	0.089652125	1	-35	-30	5	SE	50	(263, 263)	0.28	0.28	0.75
13	29	TRUE	f	j	0.11957925	0	-35	-40	-5	NW	50	(263, 263)	0.28	0.28	0.75
13	29	TRUE	j	f	0.089920166	0	-35	-34	1	SE	50	(263, 263)	0.28	0.28	0.75
13	29	TRUE	j	f	0.015265041	0	-35	-34	1	SE	50	(263, 263)	0.28	0.28	0.75
13	29	TRUE	f	j	0.382852834	0	-35	-36	-1	NW	50	(263, 263)	0.28	0.28	0.75
13	29	TRUE	j	f	0.398669834	0	-35	-34	1	SE	50	(263, 263)	0.28	0.28	0.75
13	29	TRUE	f	j	0.332156792	0	-35	-36	-1	SE	50	(263, 263)	0.28	0.28	0.75
13	29	TRUE	j	j	0.474877292	1	-35	-34	1	SE	50	(263, 263)	0.28	0.28	0.75
13	29	TRUE	f	j	0.398152542	0	-35	-36	-1	SE	50	(263, 263)	0.28	0.28	0.75
13	29	TRUE	f	j	0.04164375	0	-35	-36	-1	SE	50	(263, 263)	0.28	0.28	0.75
13	29	TRUE	j	f	0.770441083	0	-35	-34	1	SE	50	(263, 263)	0.28	0.28	0.75
13	29	TRUE	j	f	0.4845455	0	-35	-34	1	SE	50	(263, 263)	0.28	0.28	0.75
13	29	TRUE	f	j	0.155081792	0	-35	-36	-1	NW	50	(263, 263)	0.28	0.28	0.75
13	29	TRUE	j	f	0.245209458	0	-35	-34	1	SE	50	(263, 263)	0.28	0.28	0.75
13	29	TRUE	f	j	0.294708916	0	-35	-40	-5	SE	50	(263, 263)	0.28	0.28	0.75
13	29	TRUE	j	f	0.090439458	0	-35	-34	1	SE	50	(263, 263)	0.28	0.28	0.75
13	29	TRUE	f	f	0.452725875	1	-35	-36	-1	NW	50	(263, 263)	0.28	0.28	0.75
13	29	TRUE	j	f	0.572404541	0	-35	-34	1	NW	50	(263, 263)	0.28	0.28	0.75
13	29	TRUE	f	f	0.586023	1	-35	-36	-1	SE	50	(263, 263)	0.28	0.28	0.75
13	29	TRUE	j	f	2.2203885	0	-35	-34	1	SE	50	(263, 263)	0.28	0.28	0.75
13	29	TRUE	j	j	0.36194625	1	-35	-34	1	NW	50	(263, 263)	0.28	0.28	0.75
13	29	TRUE	f	j	0.387656292	0	-35	-36	-1	SE	50	(263, 263)	0.28	0.28	0.75
13	29	TRUE	f	f	0.301667	1	-35	-36	-1	SE	50	(263, 263)	0.28	0.28	0.75
13	29	TRUE	f	j	0.33876875	0	-35	-36	-1	SE	50	(263, 263)	0.28	0.28	0.75
13	29	TRUE	j	f	0.41301125	0	-35	-30	5	NW	50	(263, 263)	0.28	0.28	0.75
13	29	TRUE	f	j	0.111216334	0	-35	-40	-5	SE	50	(263, 263)	0.28	0.28	0.75
13	29	TRUE	j	f	0.53400075	0	-35	-30	5	NW	50	(263, 263)	0.28	0.28	0.75
13	29	TRUE	j	j	0.031516709	1	-35	-30	5	NW	50	(263, 263)	0.28	0.28	0.75
13	29	TRUE	f	f	0.307145333	1	-35	-40	-5	SE	50	(263, 263)	0.28	0.28	0.75
13	29	TRUE	f	f	0.3267225	1	-35	-40	-5	SE	50	(263, 263)	0.28	0.28	0.75
13	29	TRUE	f	f	0.155119125	1	-35	-40	-5	SE	50	(263, 263)	0.28	0.28	0.75
13	29	TRUE	j	f	0.277793084	0	-35	-34	1	SE	50	(263, 263)	0.28	0.28	0.75
13	29	TRUE	j	f	0.224162041	0	-35	-30	5	SE	50	(263, 263)	0.28	0.28	0.75
13	29	TRUE	f	f	0.393497417	1	-35	-40	-5	SE	50	(263, 263)	0.28	0.28	0.75
13	29	TRUE	j	f	0.19771275	0	-35	-30	5	SE	50	(263, 263)	0.28	0.28	0.75
13	29	TRUE	f	j	0.507231042	0	-35	-36	-1	SE	50	(263, 263)	0.28	0.28	0.75
13	29	TRUE	j	j	0.383636375	1	-35	-34	1	NW	50	(263, 263)	0.28	0.28	0.75
13	29	TRUE	j	j	0.165618375	1	-35	-34	1	SE	50	(263, 263)	0.28	0.28	0.75
13	29	TRUE	j	j	0.457709125	1	-35	-34	1	SE	50	(263, 263)	0.28	0.28	0.75
13	29	TRUE	f	j	0.446829459	0	-35	-40	-5	NW	50	(263, 263)	0.28	0.28	0.75
13	29	TRUE	f	f	0.326604333	1	-35	-36	-1	SE	50	(263, 263)	0.28	0.28	0.75
13	29	TRUE	j	j	0.448552125	1	-35	-34	1	SE	50	(263, 263)	0.28	0.28	0.75
13	29	TRUE	f	f	0.636948375	1	-35	-40	-5	SE	50	(263, 263)	0.28	0.28	0.75
13	29	TRUE	j	f	0.613398125	0	-35	-30	5	NW	50	(263, 263)	0.28	0.28	0.75
13	29	TRUE	j	j	0.158334541	1	-35	-34	1	NW	50	(263, 263)	0.28	0.28	0.75
13	29	TRUE	j	f	0.006549959	0	-35	-34	1	SE	50	(263, 263)	0.28	0.28	0.75
13	29	TRUE	f	j	0.359725791	0	-35	-36	-1	NW	50	(263, 263)	0.28	0.28	0.75
13	29	TRUE	f	f	0.341862333	1	-35	-40	-5	SE	50	(263, 263)	0.28	0.28	0.75
13	29	TRUE	j	j	0.311959666	1	-35	-34	1	NW	50	(263, 263)	0.28	0.28	0.75
13	29	TRUE	f	j	0.199875	0	-35	-40	-5	SE	50	(263, 263)	0.28	0.28	0.75
13	29	TRUE	f	f	0.030490708	1	-35	-40	-5	NW	50	(263, 263)	0.28	0.28	0.75
13	29	TRUE	j	f	0.317161	0	-35	-30	5	NW	50	(263, 263)	0.28	0.28	0.75
13	29	TRUE	j	j	0.066572791	1	-35	-34	1	SE	50	(263, 263)	0.28	0.28	0.75
13	29	TRUE	f	j	0.477673292	0	-35	-40	-5	SE	50	(263, 263)	0.28	0.28	0.75
13	29	TRUE	j	f	0.497077709	0	-35	-34	1	SE	50	(263, 263)	0.28	0.28	0.75
13	29	TRUE	j	j	0.43121075	1	-35	-34	1	NW	50	(263, 263)	0.28	0.28	0.75
13	29	TRUE	f	j	0.277899875	0	-35	-36	-1	NW	50	(263, 263)	0.28	0.28	0.75
13	29	TRUE	f	j	0.318246625	0	-35	-36	-1	SE	50	(263, 263)	0.28	0.28	0.75
13	29	TRUE	j	j	0.065255792	1	-35	-30	5	NW	50	(263, 263)	0.28	0.28	0.75
13	29	TRUE	j	j	0.162224125	1	-35	-34	1	SE	50	(263, 263)	0.28	0.28	0.75
13	29	TRUE	j	j	0.108598	1	-35	-34	1	NW	50	(263, 263)	0.28	0.28	0.75
13	29	TRUE	j	j	0.99969925	1	-35	-30	5	SE	50	(263, 263)	0.28	0.28	0.75
13	29	TRUE	j	j	0.17937075	1	-35	-30	5	NW	50	(263, 263)	0.28	0.28	0.75
13	29	TRUE	f	j	0.4407055	0	-35	-36	-1	NW	50	(263, 263)	0.28	0.28	0.75
13	29	TRUE	f	f	0.070213708	1	-35	-36	-1	NW	50	(263, 263)	0.28	0.28	0.75
13	29	TRUE	j	f	0.267516917	0	-35	-30	5	NW	50	(263, 263)	0.28	0.28	0.75
13	29	TRUE	f	j	0.357475833	0	-35	-40	-5	SE	50	(263, 263)	0.28	0.28	0.75
13	29	TRUE	f	f	0.619458584	1	-35	-36	-1	NW	50	(263, 263)	0.28	0.28	0.75
13	29	TRUE	j	j	0.311486333	1	-35	-34	1	SE	50	(263, 263)	0.28	0.28	0.75
13	29	TRUE	f	f	0.207956334	1	-35	-40	-5	SE	50	(263, 263)	0.28	0.28	0.75
13	29	TRUE	j	f	0.070698708	0	-35	-30	5	NW	50	(263, 263)	0.28	0.28	0.75
13	29	TRUE	f	j	0.301686625	0	-35	-36	-1	NW	50	(263, 263)	0.28	0.28	0.75
13	29	TRUE	j	f	0.39852	0	-35	-34	1	NW	50	(263, 263)	0.28	0.28	0.75
13	29	TRUE	j	j	0.36314775	1	-35	-34	1	SE	50	(263, 263)	0.28	0.28	0.75
13	29	TRUE	j	j	0.383472916	1	-35	-34	1	SE	50	(263, 263)	0.28	0.28	0.75
13	29	TRUE	j	j	0.163453166	1	-35	-34	1	SE	50	(263, 263)	0.28	0.28	0.75
13	29	TRUE	f	j	0.353115542	0	-35	-40	-5	SE	50	(263, 263)	0.28	0.28	0.75
13	29	TRUE	f	f	0.339197875	1	-35	-40	-5	SE	50	(263, 263)	0.28	0.28	0.75
13	29	TRUE	j	f	0.0315655	0	-35	-30	5	SE	50	(263, 263)	0.28	0.28	0.75
13	29	TRUE	f	f	0.060285166	1	-35	-36	-1	NW	50	(263, 263)	0.28	0.28	0.75
13	29	TRUE	j	f	0.087580792	0	-35	-30	5	NW	50	(263, 263)	0.28	0.28	0.75
13	29	TRUE	j	f	0.382845375	0	-35	-34	1	NW	50	(263, 263)	0.28	0.28	0.75
13	29	TRUE	j	j	0.63920325	1	-35	-34	1	NW	50	(263, 263)	0.28	0.28	0.75
13	29	TRUE	f	j	0.497446708	0	-35	-40	-5	NW	50	(263, 263)	0.28	0.28	0.75
13	29	TRUE	j	f	0.1904395	0	-35	-34	1	SE	50	(263, 263)	0.28	0.28	0.75
13	29	TRUE	j	j	0.365799042	1	-35	-34	1	NW	50	(263, 263)	0.28	0.28	0.75
13	29	TRUE	f	f	0.243312667	1	-35	-40	-5	NW	50	(263, 263)	0.28	0.28	0.75
13	29	TRUE	f	j	0.398116333	0	-35	-36	-1	SE	50	(263, 263)	0.28	0.28	0.75
13	29	TRUE	f	f	0.224384625	1	-35	-40	-5	SE	50	(263, 263)	0.28	0.28	0.75
13	29	TRUE	j	j	0.216693209	1	-35	-34	1	SE	50	(263, 263)	0.28	0.28	0.75
13	29	TRUE	f	f	0.33198575	1	-35	-36	-1	SE	50	(263, 263)	0.28	0.28	0.75
13	29	TRUE	j	f	0.278806667	0	-35	-34	1	SE	50	(263, 263)	0.28	0.28	0.75
13	29	TRUE	f	f	0.054324917	1	-35	-40	-5	NW	50	(263, 263)	0.28	0.28	0.75
13	29	TRUE	f	f	0.510403541	1	-35	-40	-5	NW	50	(263, 263)	0.28	0.28	0.75
13	29	TRUE	j	f	0.473301459	0	-35	-30	5	NW	50	(263, 263)	0.28	0.28	0.75
13	29	TRUE	j	j	0.271134583	1	-35	-34	1	NW	50	(263, 263)	0.28	0.28	0.75
13	29	TRUE	j	f	0.371519125	0	-35	-30	5	SE	50	(263, 263)	0.28	0.28	0.75
13	29	TRUE	f	j	0.261156125	0	-35	-36	-1	SE	50	(263, 263)	0.28	0.28	0.75
13	29	TRUE	j	f	0.680612125	0	-35	-34	1	SE	50	(263, 263)	0.28	0.28	0.75
13	29	TRUE	j	j	0.558034041	1	-35	-34	1	SE	50	(263, 263)	0.28	0.28	0.75
13	29	TRUE	j	j	0.588146291	1	-35	-34	1	SE	50	(263, 263)	0.28	0.28	0.75
13	29	TRUE	j	j	0.461802458	1	-35	-34	1	SE	50	(263, 263)	0.28	0.28	0.75
13	29	TRUE	f	j	0.540238167	0	-35	-36	-1	NW	50	(263, 263)	0.28	0.28	0.75
13	29	TRUE	j	f	0.494448667	0	-35	-30	5	NW	50	(263, 263)	0.28	0.28	0.75
13	29	TRUE	j	j	0.534696875	1	-35	-34	1	NW	50	(263, 263)	0.28	0.28	0.75
13	29	TRUE	f	j	0.085858375	0	-35	-36	-1	NW	50	(263, 263)	0.28	0.28	0.75
