# Supplementary material for: The curriculum effect in visual learning: The role of readout dimensionality
Source: PLoS Comput Biol. 2026 Jul 24;22(7):e1014553. doi: 10.1371/journal.pcbi.1014553 (PMC13432104; doi:10.1371/journal.pcbi.1014553)
Supplement: S1 Data — (ZIP) [file pcbi.1014553.s009.zip › Data_Final_for_Repository/Shuffled_subjects/Original_10/Subject013/20250305_Subject013_SHUFFLED_Day_1.csv]

Participant ID	Age	Train	Correct Response	Response	Response time (s)	Correct	Reference Angle (deg)	Orientation (deg)	Angle Separation (deg)	Corner	Viewing Distance (cm)	Stimulus Size (px)	Fixation Time	Probe Time	Cue Time
13	29	TRUE	f	j	5.731388209	0	-35	-36	-1	NW	50	(263, 263)	0.28	0.28	0.75
13	29	TRUE	j	f	1.077008958	0	-35	-34	1	NW	50	(263, 263)	0.28	0.28	0.75
13	29	TRUE	j	j	0.129511709	1	-35	-30	5	NW	50	(263, 263)	0.28	0.28	0.75
13	29	TRUE	j	j	0.089700333	1	-35	-30	5	NW	50	(263, 263)	0.28	0.28	0.75
13	29	TRUE	f	f	1.132682625	1	-35	-40	-5	SE	50	(263, 263)	0.28	0.28	0.75
13	29	TRUE	j	j	2.651142375	1	-35	-30	5	SE	50	(263, 263)	0.28	0.28	0.75
13	29	TRUE	f	f	0.729898541	1	-35	-40	-5	SE	50	(263, 263)	0.28	0.28	0.75
13	29	TRUE	j	j	0.782613708	1	-35	-30	5	NW	50	(263, 263)	0.28	0.28	0.75
13	29	TRUE	f	f	0.089529916	1	-35	-40	-5	NW	50	(263, 263)	0.28	0.28	0.75
13	29	TRUE	f	j	0.472268167	0	-35	-40	-5	NW	50	(263, 263)	0.28	0.28	0.75
13	29	TRUE	f	f	0.597399583	1	-35	-36	-1	SE	50	(263, 263)	0.28	0.28	0.75
13	29	TRUE	f	j	0.7659185	0	-35	-40	-5	NW	50	(263, 263)	0.28	0.28	0.75
13	29	TRUE	f	f	1.746005709	1	-35	-36	-1	SE	50	(263, 263)	0.28	0.28	0.75
13	29	TRUE	j	j	0.818597083	1	-35	-34	1	NW	50	(263, 263)	0.28	0.28	0.75
13	29	TRUE	j	j	0.215345083	1	-35	-34	1	SE	50	(263, 263)	0.28	0.28	0.75
13	29	TRUE	f	f	0.492247959	1	-35	-36	-1	SE	50	(263, 263)	0.28	0.28	0.75
13	29	TRUE	f	j	0.572106083	0	-35	-40	-5	NW	50	(263, 263)	0.28	0.28	0.75
13	29	TRUE	j	f	0.222755834	0	-35	-34	1	NW	50	(263, 263)	0.28	0.28	0.75
13	29	TRUE	f	j	0.0643875	0	-35	-36	-1	NW	50	(263, 263)	0.28	0.28	0.75
13	29	TRUE	f	f	0.156500209	1	-35	-36	-1	NW	50	(263, 263)	0.28	0.28	0.75
13	29	TRUE	j	f	0.125142959	0	-35	-30	5	NW	50	(263, 263)	0.28	0.28	0.75
13	29	TRUE	f	j	0.014300125	0	-35	-40	-5	NW	50	(263, 263)	0.28	0.28	0.75
13	29	TRUE	j	f	1.593322167	0	-35	-30	5	NW	50	(263, 263)	0.28	0.28	0.75
13	29	TRUE	j	j	0.313072667	1	-35	-34	1	SE	50	(263, 263)	0.28	0.28	0.75
13	29	TRUE	j	j	0.52797775	1	-35	-34	1	NW	50	(263, 263)	0.28	0.28	0.75
13	29	TRUE	j	f	0.106565833	0	-35	-30	5	SE	50	(263, 263)	0.28	0.28	0.75
13	29	TRUE	f	f	0.426206584	1	-35	-36	-1	SE	50	(263, 263)	0.28	0.28	0.75
13	29	TRUE	j	j	0.148281375	1	-35	-30	5	NW	50	(263, 263)	0.28	0.28	0.75
13	29	TRUE	j	f	0.990539208	0	-35	-30	5	NW	50	(263, 263)	0.28	0.28	0.75
13	29	TRUE	j	j	0.429731166	1	-35	-34	1	SE	50	(263, 263)	0.28	0.28	0.75
13	29	TRUE	j	j	0.434878459	1	-35	-30	5	SE	50	(263, 263)	0.28	0.28	0.75
13	29	TRUE	f	f	0.383800167	1	-35	-36	-1	NW	50	(263, 263)	0.28	0.28	0.75
13	29	TRUE	j	f	0.202256458	0	-35	-30	5	NW	50	(263, 263)	0.28	0.28	0.75
13	29	TRUE	f	j	0.421951834	0	-35	-36	-1	NW	50	(263, 263)	0.28	0.28	0.75
13	29	TRUE	j	f	0.100563292	0	-35	-34	1	NW	50	(263, 263)	0.28	0.28	0.75
13	29	TRUE	f	f	0.511261875	1	-35	-40	-5	NW	50	(263, 263)	0.28	0.28	0.75
13	29	TRUE	j	j	0.073596042	1	-35	-34	1	NW	50	(263, 263)	0.28	0.28	0.75
13	29	TRUE	f	f	0.175029417	1	-35	-40	-5	SE	50	(263, 263)	0.28	0.28	0.75
13	29	TRUE	j	f	0.3197285	0	-35	-30	5	NW	50	(263, 263)	0.28	0.28	0.75
13	29	TRUE	j	j	0.126152834	1	-35	-34	1	NW	50	(263, 263)	0.28	0.28	0.75
13	29	TRUE	f	f	0.444656209	1	-35	-36	-1	SE	50	(263, 263)	0.28	0.28	0.75
13	29	TRUE	f	j	0.379207041	0	-35	-36	-1	NW	50	(263, 263)	0.28	0.28	0.75
13	29	TRUE	j	f	0.671382708	0	-35	-34	1	NW	50	(263, 263)	0.28	0.28	0.75
13	29	TRUE	f	j	0.503620291	0	-35	-36	-1	NW	50	(263, 263)	0.28	0.28	0.75
13	29	TRUE	j	f	0.756340333	0	-35	-34	1	SE	50	(263, 263)	0.28	0.28	0.75
13	29	TRUE	j	f	0.021090959	0	-35	-30	5	SE	50	(263, 263)	0.28	0.28	0.75
13	29	TRUE	j	j	0.202991625	1	-35	-34	1	NW	50	(263, 263)	0.28	0.28	0.75
13	29	TRUE	j	f	0.192583291	0	-35	-30	5	NW	50	(263, 263)	0.28	0.28	0.75
13	29	TRUE	f	j	0.405952	0	-35	-40	-5	SE	50	(263, 263)	0.28	0.28	0.75
13	29	TRUE	f	f	0.327838625	1	-35	-40	-5	SE	50	(263, 263)	0.28	0.28	0.75
13	29	TRUE	f	j	0.964097083	0	-35	-36	-1	SE	50	(263, 263)	0.28	0.28	0.75
13	29	TRUE	j	f	0.334725292	0	-35	-34	1	NW	50	(263, 263)	0.28	0.28	0.75
13	29	TRUE	j	j	0.089740459	1	-35	-30	5	SE	50	(263, 263)	0.28	0.28	0.75
13	29	TRUE	f	j	0.038933958	0	-35	-40	-5	SE	50	(263, 263)	0.28	0.28	0.75
13	29	TRUE	f	f	0.249311333	1	-35	-40	-5	NW	50	(263, 263)	0.28	0.28	0.75
13	29	TRUE	f	j	0.077294292	0	-35	-40	-5	NW	50	(263, 263)	0.28	0.28	0.75
13	29	TRUE	j	f	0.031892542	0	-35	-34	1	SE	50	(263, 263)	0.28	0.28	0.75
13	29	TRUE	f	j	0.484637708	0	-35	-36	-1	NW	50	(263, 263)	0.28	0.28	0.75
13	29	TRUE	f	f	0.457309292	1	-35	-36	-1	NW	50	(263, 263)	0.28	0.28	0.75
13	29	TRUE	f	f	1.170294375	1	-35	-36	-1	NW	50	(263, 263)	0.28	0.28	0.75
13	29	TRUE	j	f	0.716784708	0	-35	-30	5	NW	50	(263, 263)	0.28	0.28	0.75
13	29	TRUE	f	j	0.178232167	0	-35	-36	-1	NW	50	(263, 263)	0.28	0.28	0.75
13	29	TRUE	j	f	0.602256	0	-35	-30	5	NW	50	(263, 263)	0.28	0.28	0.75
13	29	TRUE	f	j	0.366029083	0	-35	-36	-1	SE	50	(263, 263)	0.28	0.28	0.75
13	29	TRUE	f	j	0.426365375	0	-35	-40	-5	NW	50	(263, 263)	0.28	0.28	0.75
13	29	TRUE	f	f	0.725451208	1	-35	-36	-1	NW	50	(263, 263)	0.28	0.28	0.75
13	29	TRUE	f	j	0.013875625	0	-35	-40	-5	SE	50	(263, 263)	0.28	0.28	0.75
13	29	TRUE	j	f	0.302371875	0	-35	-34	1	NW	50	(263, 263)	0.28	0.28	0.75
13	29	TRUE	j	j	0.986651792	1	-35	-34	1	SE	50	(263, 263)	0.28	0.28	0.75
13	29	TRUE	f	j	0.28973925	0	-35	-40	-5	SE	50	(263, 263)	0.28	0.28	0.75
13	29	TRUE	f	f	0.222294125	1	-35	-40	-5	NW	50	(263, 263)	0.28	0.28	0.75
13	29	TRUE	j	j	0.291094709	1	-35	-30	5	SE	50	(263, 263)	0.28	0.28	0.75
13	29	TRUE	j	j	1.137896083	1	-35	-30	5	SE	50	(263, 263)	0.28	0.28	0.75
13	29	TRUE	j	f	0.416270042	0	-35	-30	5	SE	50	(263, 263)	0.28	0.28	0.75
13	29	TRUE	j	f	0.444047416	0	-35	-34	1	SE	50	(263, 263)	0.28	0.28	0.75
13	29	TRUE	j	j	0.428222	1	-35	-34	1	NW	50	(263, 263)	0.28	0.28	0.75
13	29	TRUE	j	f	0.307987875	0	-35	-30	5	SE	50	(263, 263)	0.28	0.28	0.75
13	29	TRUE	j	j	0.298100709	1	-35	-34	1	NW	50	(263, 263)	0.28	0.28	0.75
13	29	TRUE	f	f	0.396012375	1	-35	-36	-1	NW	50	(263, 263)	0.28	0.28	0.75
13	29	TRUE	j	j	0.380414042	1	-35	-30	5	NW	50	(263, 263)	0.28	0.28	0.75
13	29	TRUE	f	f	0.826218791	1	-35	-36	-1	SE	50	(263, 263)	0.28	0.28	0.75
13	29	TRUE	j	f	0.162447	0	-35	-30	5	NW	50	(263, 263)	0.28	0.28	0.75
13	29	TRUE	f	j	0.021811584	0	-35	-36	-1	SE	50	(263, 263)	0.28	0.28	0.75
13	29	TRUE	j	j	0.148376667	1	-35	-34	1	SE	50	(263, 263)	0.28	0.28	0.75
13	29	TRUE	j	f	0.211187166	0	-35	-30	5	NW	50	(263, 263)	0.28	0.28	0.75
13	29	TRUE	j	j	0.168413708	1	-35	-34	1	SE	50	(263, 263)	0.28	0.28	0.75
13	29	TRUE	j	f	2.569729958	0	-35	-34	1	NW	50	(263, 263)	0.28	0.28	0.75
13	29	TRUE	j	j	0.375880291	1	-35	-30	5	SE	50	(263, 263)	0.28	0.28	0.75
13	29	TRUE	f	j	0.262244625	0	-35	-40	-5	NW	50	(263, 263)	0.28	0.28	0.75
13	29	TRUE	f	j	1.116381125	0	-35	-40	-5	SE	50	(263, 263)	0.28	0.28	0.75
13	29	TRUE	j	f	0.345667042	0	-35	-34	1	SE	50	(263, 263)	0.28	0.28	0.75
13	29	TRUE	f	j	0.3239165	0	-35	-40	-5	NW	50	(263, 263)	0.28	0.28	0.75
13	29	TRUE	f	f	0.316954458	1	-35	-36	-1	SE	50	(263, 263)	0.28	0.28	0.75
13	29	TRUE	j	j	0.592137958	1	-35	-30	5	SE	50	(263, 263)	0.28	0.28	0.75
13	29	TRUE	j	f	0.705042917	0	-35	-34	1	NW	50	(263, 263)	0.28	0.28	0.75
13	29	TRUE	j	f	0.407522209	0	-35	-30	5	SE	50	(263, 263)	0.28	0.28	0.75
13	29	TRUE	j	j	0.197028708	1	-35	-30	5	NW	50	(263, 263)	0.28	0.28	0.75
13	29	TRUE	f	f	0.111962167	1	-35	-36	-1	NW	50	(263, 263)	0.28	0.28	0.75
13	29	TRUE	f	j	0.260807833	0	-35	-40	-5	NW	50	(263, 263)	0.28	0.28	0.75
13	29	TRUE	f	f	0.152740958	1	-35	-36	-1	SE	50	(263, 263)	0.28	0.28	0.75
13	29	TRUE	j	j	0.109638875	1	-35	-30	5	SE	50	(263, 263)	0.28	0.28	0.75
13	29	TRUE	j	f	0.164101166	0	-35	-34	1	SE	50	(263, 263)	0.28	0.28	0.75
13	29	TRUE	f	j	0.2267065	0	-35	-40	-5	NW	50	(263, 263)	0.28	0.28	0.75
13	29	TRUE	j	f	0.0334295	0	-35	-30	5	SE	50	(263, 263)	0.28	0.28	0.75
13	29	TRUE	f	j	0.420819958	0	-35	-36	-1	NW	50	(263, 263)	0.28	0.28	0.75
13	29	TRUE	j	f	0.02695775	0	-35	-34	1	NW	50	(263, 263)	0.28	0.28	0.75
13	29	TRUE	f	j	0.045988792	0	-35	-36	-1	SE	50	(263, 263)	0.28	0.28	0.75
13	29	TRUE	f	f	0.135113959	1	-35	-36	-1	NW	50	(263, 263)	0.28	0.28	0.75
13	29	TRUE	f	f	0.021770292	1	-35	-40	-5	SE	50	(263, 263)	0.28	0.28	0.75
13	29	TRUE	j	f	0.504046167	0	-35	-34	1	SE	50	(263, 263)	0.28	0.28	0.75
13	29	TRUE	j	j	0.205000625	1	-35	-34	1	NW	50	(263, 263)	0.28	0.28	0.75
13	29	TRUE	j	f	0.121983542	0	-35	-30	5	SE	50	(263, 263)	0.28	0.28	0.75
13	29	TRUE	f	j	0.3620225	0	-35	-36	-1	NW	50	(263, 263)	0.28	0.28	0.75
13	29	TRUE	f	f	0.307464708	1	-35	-36	-1	NW	50	(263, 263)	0.28	0.28	0.75
13	29	TRUE	f	f	0.32107575	1	-35	-36	-1	SE	50	(263, 263)	0.28	0.28	0.75
13	29	TRUE	f	f	0.691563167	1	-35	-36	-1	NW	50	(263, 263)	0.28	0.28	0.75
13	29	TRUE	j	j	0.09568925	1	-35	-30	5	NW	50	(263, 263)	0.28	0.28	0.75
13	29	TRUE	f	f	0.041756708	1	-35	-36	-1	SE	50	(263, 263)	0.28	0.28	0.75
13	29	TRUE	f	j	0.193348583	0	-35	-36	-1	NW	50	(263, 263)	0.28	0.28	0.75
13	29	TRUE	f	f	0.166715	1	-35	-36	-1	NW	50	(263, 263)	0.28	0.28	0.75
13	29	TRUE	f	j	0.114775208	0	-35	-36	-1	SE	50	(263, 263)	0.28	0.28	0.75
13	29	TRUE	f	f	0.045910291	1	-35	-36	-1	NW	50	(263, 263)	0.28	0.28	0.75
13	29	TRUE	f	j	0.017419333	0	-35	-40	-5	NW	50	(263, 263)	0.28	0.28	0.75
13	29	TRUE	j	f	0.520903375	0	-35	-34	1	NW	50	(263, 263)	0.28	0.28	0.75
13	29	TRUE	j	j	0.031614666	1	-35	-30	5	SE	50	(263, 263)	0.28	0.28	0.75
13	29	TRUE	j	f	0.384581042	0	-35	-34	1	NW	50	(263, 263)	0.28	0.28	0.75
13	29	TRUE	f	j	1.450262792	0	-35	-36	-1	NW	50	(263, 263)	0.28	0.28	0.75
13	29	TRUE	j	f	0.342703417	0	-35	-34	1	SE	50	(263, 263)	0.28	0.28	0.75
13	29	TRUE	j	j	1.837469667	1	-35	-34	1	SE	50	(263, 263)	0.28	0.28	0.75
13	29	TRUE	j	f	2.146736875	0	-35	-30	5	NW	50	(263, 263)	0.28	0.28	0.75
13	29	TRUE	f	j	0.059481125	0	-35	-40	-5	NW	50	(263, 263)	0.28	0.28	0.75
13	29	TRUE	f	f	0.404381167	1	-35	-40	-5	NW	50	(263, 263)	0.28	0.28	0.75
13	29	TRUE	f	j	1.934233458	0	-35	-40	-5	SE	50	(263, 263)	0.28	0.28	0.75
13	29	TRUE	f	f	0.270576959	1	-35	-36	-1	SE	50	(263, 263)	0.28	0.28	0.75
13	29	TRUE	j	j	0.011708625	1	-35	-30	5	SE	50	(263, 263)	0.28	0.28	0.75
13	29	TRUE	j	j	0.108563	1	-35	-34	1	SE	50	(263, 263)	0.28	0.28	0.75
13	29	TRUE	j	f	0.461453375	0	-35	-34	1	SE	50	(263, 263)	0.28	0.28	0.75
13	29	TRUE	f	j	0.477324459	0	-35	-40	-5	SE	50	(263, 263)	0.28	0.28	0.75
13	29	TRUE	j	f	0.36085175	0	-35	-30	5	SE	50	(263, 263)	0.28	0.28	0.75
13	29	TRUE	f	j	0.7573755	0	-35	-36	-1	SE	50	(263, 263)	0.28	0.28	0.75
13	29	TRUE	f	f	0.236940542	1	-35	-36	-1	SE	50	(263, 263)	0.28	0.28	0.75
13	29	TRUE	j	j	0.704113417	1	-35	-30	5	SE	50	(263, 263)	0.28	0.28	0.75
13	29	TRUE	f	f	0.404190291	1	-35	-40	-5	SE	50	(263, 263)	0.28	0.28	0.75
13	29	TRUE	j	j	0.128668417	1	-35	-30	5	NW	50	(263, 263)	0.28	0.28	0.75
13	29	TRUE	f	f	0.280863916	1	-35	-36	-1	NW	50	(263, 263)	0.28	0.28	0.75
13	29	TRUE	j	j	0.106883	1	-35	-34	1	NW	50	(263, 263)	0.28	0.28	0.75
13	29	TRUE	f	f	0.068088958	1	-35	-40	-5	SE	50	(263, 263)	0.28	0.28	0.75
13	29	TRUE	f	j	0.037835	0	-35	-36	-1	NW	50	(263, 263)	0.28	0.28	0.75
13	29	TRUE	f	f	0.245492834	1	-35	-36	-1	SE	50	(263, 263)	0.28	0.28	0.75
13	29	TRUE	f	j	0.284449833	0	-35	-36	-1	SE	50	(263, 263)	0.28	0.28	0.75
13	29	TRUE	j	f	0.351054	0	-35	-34	1	NW	50	(263, 263)	0.28	0.28	0.75
13	29	TRUE	f	j	0.3175305	0	-35	-36	-1	SE	50	(263, 263)	0.28	0.28	0.75
13	29	TRUE	j	f	0.440478	0	-35	-30	5	NW	50	(263, 263)	0.28	0.28	0.75
13	29	TRUE	j	j	0.351557084	1	-35	-34	1	SE	50	(263, 263)	0.28	0.28	0.75
13	29	TRUE	f	j	0.684512583	0	-35	-36	-1	SE	50	(263, 263)	0.28	0.28	0.75
13	29	TRUE	j	f	0.240200834	0	-35	-34	1	SE	50	(263, 263)	0.28	0.28	0.75
13	29	TRUE	f	f	0.581359708	1	-35	-40	-5	SE	50	(263, 263)	0.28	0.28	0.75
13	29	TRUE	j	j	0.363380625	1	-35	-30	5	NW	50	(263, 263)	0.28	0.28	0.75
13	29	TRUE	f	f	0.037748834	1	-35	-36	-1	NW	50	(263, 263)	0.28	0.28	0.75
13	29	TRUE	j	j	0.172083458	1	-35	-34	1	NW	50	(263, 263)	0.28	0.28	0.75
13	29	TRUE	j	f	0.33263075	0	-35	-34	1	SE	50	(263, 263)	0.28	0.28	0.75
13	29	TRUE	f	j	0.238573875	0	-35	-40	-5	NW	50	(263, 263)	0.28	0.28	0.75
13	29	TRUE	j	f	0.288546583	0	-35	-34	1	SE	50	(263, 263)	0.28	0.28	0.75
13	29	TRUE	f	j	0.411731792	0	-35	-40	-5	SE	50	(263, 263)	0.28	0.28	0.75
13	29	TRUE	j	f	0.244637833	0	-35	-34	1	SE	50	(263, 263)	0.28	0.28	0.75
13	29	TRUE	f	j	0.0167725	0	-35	-40	-5	NW	50	(263, 263)	0.28	0.28	0.75
13	29	TRUE	j	f	0.298582542	0	-35	-30	5	NW	50	(263, 263)	0.28	0.28	0.75
13	29	TRUE	f	j	0.366072459	0	-35	-40	-5	SE	50	(263, 263)	0.28	0.28	0.75
13	29	TRUE	j	f	0.506916958	0	-35	-30	5	SE	50	(263, 263)	0.28	0.28	0.75
13	29	TRUE	f	j	0.288063208	0	-35	-36	-1	NW	50	(263, 263)	0.28	0.28	0.75
13	29	TRUE	j	f	0.323362708	0	-35	-30	5	SE	50	(263, 263)	0.28	0.28	0.75
13	29	TRUE	j	j	0.303949083	1	-35	-30	5	SE	50	(263, 263)	0.28	0.28	0.75
13	29	TRUE	f	j	0.019259875	0	-35	-40	-5	SE	50	(263, 263)	0.28	0.28	0.75
13	29	TRUE	j	f	0.242944542	0	-35	-30	5	NW	50	(263, 263)	0.28	0.28	0.75
13	29	TRUE	j	j	0.318600167	1	-35	-30	5	SE	50	(263, 263)	0.28	0.28	0.75
13	29	TRUE	f	f	0.290677416	1	-35	-36	-1	NW	50	(263, 263)	0.28	0.28	0.75
13	29	TRUE	j	j	0.2855495	1	-35	-34	1	NW	50	(263, 263)	0.28	0.28	0.75
13	29	TRUE	j	f	0.096669667	0	-35	-34	1	NW	50	(263, 263)	0.28	0.28	0.75
13	29	TRUE	j	j	0.418667667	1	-35	-34	1	SE	50	(263, 263)	0.28	0.28	0.75
13	29	TRUE	f	j	0.185725583	0	-35	-40	-5	NW	50	(263, 263)	0.28	0.28	0.75
13	29	TRUE	j	f	0.249800833	0	-35	-30	5	NW	50	(263, 263)	0.28	0.28	0.75
13	29	TRUE	j	f	0.944482334	0	-35	-34	1	NW	50	(263, 263)	0.28	0.28	0.75
13	29	TRUE	f	j	1.378158709	0	-35	-40	-5	NW	50	(263, 263)	0.28	0.28	0.75
13	29	TRUE	j	f	1.96306425	0	-35	-30	5	SE	50	(263, 263)	0.28	0.28	0.75
13	29	TRUE	f	j	1.220587042	0	-35	-36	-1	SE	50	(263, 263)	0.28	0.28	0.75
13	29	TRUE	j	f	0.367303709	0	-35	-34	1	NW	50	(263, 263)	0.28	0.28	0.75
13	29	TRUE	j	j	0.373858584	1	-35	-30	5	SE	50	(263, 263)	0.28	0.28	0.75
13	29	TRUE	j	f	0.469758	0	-35	-34	1	NW	50	(263, 263)	0.28	0.28	0.75
13	29	TRUE	j	j	0.306416375	1	-35	-30	5	NW	50	(263, 263)	0.28	0.28	0.75
13	29	TRUE	j	f	0.351428417	0	-35	-30	5	NW	50	(263, 263)	0.28	0.28	0.75
13	29	TRUE	j	j	0.540781625	1	-35	-30	5	NW	50	(263, 263)	0.28	0.28	0.75
13	29	TRUE	f	j	0.47892275	0	-35	-40	-5	SE	50	(263, 263)	0.28	0.28	0.75
13	29	TRUE	j	f	0.308933416	0	-35	-30	5	SE	50	(263, 263)	0.28	0.28	0.75
13	29	TRUE	f	j	0.575448	0	-35	-36	-1	NW	50	(263, 263)	0.28	0.28	0.75
13	29	TRUE	j	f	0.724237958	0	-35	-34	1	NW	50	(263, 263)	0.28	0.28	0.75
13	29	TRUE	j	j	0.076141	1	-35	-30	5	NW	50	(263, 263)	0.28	0.28	0.75
13	29	TRUE	j	j	0.291454291	1	-35	-30	5	SE	50	(263, 263)	0.28	0.28	0.75
13	29	TRUE	f	f	0.045121875	1	-35	-40	-5	NW	50	(263, 263)	0.28	0.28	0.75
13	29	TRUE	f	j	0.512334125	0	-35	-36	-1	SE	50	(263, 263)	0.28	0.28	0.75
13	29	TRUE	j	f	0.132911583	0	-35	-34	1	SE	50	(263, 263)	0.28	0.28	0.75
13	29	TRUE	f	j	0.015019416	0	-35	-36	-1	NW	50	(263, 263)	0.28	0.28	0.75
13	29	TRUE	f	f	0.074239833	1	-35	-40	-5	SE	50	(263, 263)	0.28	0.28	0.75
13	29	TRUE	j	f	0.170007209	0	-35	-34	1	NW	50	(263, 263)	0.28	0.28	0.75
13	29	TRUE	f	j	0.263500708	0	-35	-40	-5	NW	50	(263, 263)	0.28	0.28	0.75
13	29	TRUE	j	f	0.325802	0	-35	-30	5	SE	50	(263, 263)	0.28	0.28	0.75
13	29	TRUE	f	j	0.307974666	0	-35	-36	-1	NW	50	(263, 263)	0.28	0.28	0.75
13	29	TRUE	f	f	0.527877625	1	-35	-40	-5	SE	50	(263, 263)	0.28	0.28	0.75
13	29	TRUE	f	j	0.134118083	0	-35	-40	-5	SE	50	(263, 263)	0.28	0.28	0.75
13	29	TRUE	j	f	0.1268125	0	-35	-34	1	NW	50	(263, 263)	0.28	0.28	0.75
13	29	TRUE	f	j	0.03092375	0	-35	-36	-1	SE	50	(263, 263)	0.28	0.28	0.75
13	29	TRUE	j	f	0.399845625	0	-35	-34	1	NW	50	(263, 263)	0.28	0.28	0.75
13	29	TRUE	f	j	0.572224083	0	-35	-36	-1	SE	50	(263, 263)	0.28	0.28	0.75
13	29	TRUE	j	j	1.095179583	1	-35	-30	5	NW	50	(263, 263)	0.28	0.28	0.75
13	29	TRUE	j	j	0.087944833	1	-35	-30	5	NW	50	(263, 263)	0.28	0.28	0.75
13	29	TRUE	j	j	0.034473125	1	-35	-30	5	NW	50	(263, 263)	0.28	0.28	0.75
13	29	TRUE	f	f	0.02189125	1	-35	-40	-5	NW	50	(263, 263)	0.28	0.28	0.75
13	29	TRUE	j	f	4.116915458	0	-35	-30	5	SE	50	(263, 263)	0.28	0.28	0.75
13	29	TRUE	f	j	3.0862775	0	-35	-40	-5	NW	50	(263, 263)	0.28	0.28	0.75
13	29	TRUE	j	f	0.204449875	0	-35	-34	1	NW	50	(263, 263)	0.28	0.28	0.75
13	29	TRUE	j	j	1.292012708	1	-35	-34	1	SE	50	(263, 263)	0.28	0.28	0.75
13	29	TRUE	f	f	0.383324333	1	-35	-40	-5	NW	50	(263, 263)	0.28	0.28	0.75
13	29	TRUE	j	j	0.312758791	1	-35	-30	5	SE	50	(263, 263)	0.28	0.28	0.75
13	29	TRUE	j	j	0.240770291	1	-35	-34	1	SE	50	(263, 263)	0.28	0.28	0.75
13	29	TRUE	f	j	0.952813083	0	-35	-36	-1	SE	50	(263, 263)	0.28	0.28	0.75
13	29	TRUE	j	f	0.019065833	0	-35	-34	1	NW	50	(263, 263)	0.28	0.28	0.75
13	29	TRUE	f	j	0.192260208	0	-35	-40	-5	SE	50	(263, 263)	0.28	0.28	0.75
13	29	TRUE	f	f	0.160671167	1	-35	-40	-5	NW	50	(263, 263)	0.28	0.28	0.75
13	29	TRUE	j	j	0.172975125	1	-35	-34	1	SE	50	(263, 263)	0.28	0.28	0.75
13	29	TRUE	j	f	0.027923833	0	-35	-30	5	NW	50	(263, 263)	0.28	0.28	0.75
13	29	TRUE	j	j	0.306331834	1	-35	-34	1	SE	50	(263, 263)	0.28	0.28	0.75
13	29	TRUE	f	f	0.080910834	1	-35	-40	-5	NW	50	(263, 263)	0.28	0.28	0.75
13	29	TRUE	j	f	2.916406583	0	-35	-30	5	SE	50	(263, 263)	0.28	0.28	0.75
13	29	TRUE	j	f	1.169576667	0	-35	-30	5	NW	50	(263, 263)	0.28	0.28	0.75
13	29	TRUE	f	j	0.276392875	0	-35	-36	-1	NW	50	(263, 263)	0.28	0.28	0.75
13	29	TRUE	f	f	0.34343575	1	-35	-36	-1	SE	50	(263, 263)	0.28	0.28	0.75
13	29	TRUE	f	j	0.06126975	0	-35	-40	-5	SE	50	(263, 263)	0.28	0.28	0.75
13	29	TRUE	j	f	0.671491042	0	-35	-30	5	NW	50	(263, 263)	0.28	0.28	0.75
13	29	TRUE	j	f	0.875708209	0	-35	-34	1	NW	50	(263, 263)	0.28	0.28	0.75
13	29	TRUE	f	j	1.214609	0	-35	-36	-1	SE	50	(263, 263)	0.28	0.28	0.75
13	29	TRUE	j	f	0.256117667	0	-35	-34	1	NW	50	(263, 263)	0.28	0.28	0.75
13	29	TRUE	j	j	0.3510375	1	-35	-30	5	SE	50	(263, 263)	0.28	0.28	0.75
13	29	TRUE	f	j	0.415691084	0	-35	-36	-1	NW	50	(263, 263)	0.28	0.28	0.75
13	29	TRUE	f	f	0.996852458	1	-35	-36	-1	SE	50	(263, 263)	0.28	0.28	0.75
13	29	TRUE	f	j	0.20822225	0	-35	-36	-1	SE	50	(263, 263)	0.28	0.28	0.75
13	29	TRUE	j	f	0.388330083	0	-35	-30	5	NW	50	(263, 263)	0.28	0.28	0.75
13	29	TRUE	f	j	0.364375	0	-35	-40	-5	SE	50	(263, 263)	0.28	0.28	0.75
13	29	TRUE	j	f	0.0322155	0	-35	-34	1	NW	50	(263, 263)	0.28	0.28	0.75
13	29	TRUE	f	j	0.332740667	0	-35	-40	-5	NW	50	(263, 263)	0.28	0.28	0.75
13	29	TRUE	j	f	0.216690042	0	-35	-30	5	SE	50	(263, 263)	0.28	0.28	0.75
13	29	TRUE	f	j	0.199225917	0	-35	-40	-5	NW	50	(263, 263)	0.28	0.28	0.75
13	29	TRUE	f	f	0.553125042	1	-35	-40	-5	NW	50	(263, 263)	0.28	0.28	0.75
13	29	TRUE	f	j	0.058179917	0	-35	-36	-1	NW	50	(263, 263)	0.28	0.28	0.75
13	29	TRUE	f	f	0.361676334	1	-35	-40	-5	NW	50	(263, 263)	0.28	0.28	0.75
13	29	TRUE	j	j	0.376337458	1	-35	-34	1	SE	50	(263, 263)	0.28	0.28	0.75
13	29	TRUE	j	f	0.430655875	0	-35	-34	1	NW	50	(263, 263)	0.28	0.28	0.75
13	29	TRUE	f	j	0.230384375	0	-35	-36	-1	NW	50	(263, 263)	0.28	0.28	0.75
13	29	TRUE	j	f	0.06510075	0	-35	-30	5	NW	50	(263, 263)	0.28	0.28	0.75
13	29	TRUE	j	j	0.031087584	1	-35	-30	5	NW	50	(263, 263)	0.28	0.28	0.75
13	29	TRUE	j	f	0.240483417	0	-35	-30	5	NW	50	(263, 263)	0.28	0.28	0.75
13	29	TRUE	f	j	0.243993833	0	-35	-36	-1	NW	50	(263, 263)	0.28	0.28	0.75
13	29	TRUE	f	f	0.875124	1	-35	-40	-5	SE	50	(263, 263)	0.28	0.28	0.75
13	29	TRUE	j	j	0.274334625	1	-35	-34	1	SE	50	(263, 263)	0.28	0.28	0.75
13	29	TRUE	j	f	0.293793	0	-35	-34	1	NW	50	(263, 263)	0.28	0.28	0.75
13	29	TRUE	j	j	0.302937417	1	-35	-34	1	SE	50	(263, 263)	0.28	0.28	0.75
13	29	TRUE	f	f	0.341905	1	-35	-40	-5	NW	50	(263, 263)	0.28	0.28	0.75
13	29	TRUE	j	j	0.455278042	1	-35	-34	1	NW	50	(263, 263)	0.28	0.28	0.75
13	29	TRUE	j	j	0.51041175	1	-35	-30	5	SE	50	(263, 263)	0.28	0.28	0.75
13	29	TRUE	f	f	0.186935875	1	-35	-36	-1	NW	50	(263, 263)	0.28	0.28	0.75
13	29	TRUE	j	j	0.416613458	1	-35	-30	5	SE	50	(263, 263)	0.28	0.28	0.75
13	29	TRUE	j	f	0.273784125	0	-35	-34	1	NW	50	(263, 263)	0.28	0.28	0.75
13	29	TRUE	f	j	0.19006425	0	-35	-36	-1	SE	50	(263, 263)	0.28	0.28	0.75
13	29	TRUE	f	f	0.014247792	1	-35	-36	-1	SE	50	(263, 263)	0.28	0.28	0.75
13	29	TRUE	j	j	0.431427625	1	-35	-30	5	SE	50	(263, 263)	0.28	0.28	0.75
13	29	TRUE	j	f	0.2932025	0	-35	-30	5	SE	50	(263, 263)	0.28	0.28	0.75
13	29	TRUE	f	j	0.311741792	0	-35	-36	-1	SE	50	(263, 263)	0.28	0.28	0.75
13	29	TRUE	j	f	0.358566542	0	-35	-34	1	SE	50	(263, 263)	0.28	0.28	0.75
13	29	TRUE	j	j	0.127352375	1	-35	-34	1	SE	50	(263, 263)	0.28	0.28	0.75
13	29	TRUE	f	f	2.573093625	1	-35	-36	-1	SE	50	(263, 263)	0.28	0.28	0.75
13	29	TRUE	j	f	0.549261292	0	-35	-34	1	NW	50	(263, 263)	0.28	0.28	0.75
13	29	TRUE	j	j	0.198913417	1	-35	-30	5	NW	50	(263, 263)	0.28	0.28	0.75
13	29	TRUE	j	j	0.223599166	1	-35	-34	1	NW	50	(263, 263)	0.28	0.28	0.75
13	29	TRUE	j	j	0.043780458	1	-35	-34	1	NW	50	(263, 263)	0.28	0.28	0.75
13	29	TRUE	j	j	0.204112875	1	-35	-30	5	SE	50	(263, 263)	0.28	0.28	0.75
13	29	TRUE	f	j	0.386781292	0	-35	-40	-5	NW	50	(263, 263)	0.28	0.28	0.75
13	29	TRUE	f	f	0.415950875	1	-35	-36	-1	NW	50	(263, 263)	0.28	0.28	0.75
13	29	TRUE	f	f	0.178142667	1	-35	-36	-1	NW	50	(263, 263)	0.28	0.28	0.75
13	29	TRUE	j	f	0.057438042	0	-35	-30	5	NW	50	(263, 263)	0.28	0.28	0.75
13	29	TRUE	f	j	0.482672208	0	-35	-36	-1	NW	50	(263, 263)	0.28	0.28	0.75
13	29	TRUE	f	f	0.129217875	1	-35	-36	-1	SE	50	(263, 263)	0.28	0.28	0.75
13	29	TRUE	f	f	0.059193542	1	-35	-36	-1	NW	50	(263, 263)	0.28	0.28	0.75
13	29	TRUE	f	j	0.039222167	0	-35	-36	-1	SE	50	(263, 263)	0.28	0.28	0.75
13	29	TRUE	f	f	0.267745917	1	-35	-40	-5	SE	50	(263, 263)	0.28	0.28	0.75
13	29	TRUE	f	j	0.316082416	0	-35	-40	-5	NW	50	(263, 263)	0.28	0.28	0.75
13	29	TRUE	j	f	0.065905167	0	-35	-34	1	SE	50	(263, 263)	0.28	0.28	0.75
13	29	TRUE	j	j	0.33446775	1	-35	-34	1	NW	50	(263, 263)	0.28	0.28	0.75
13	29	TRUE	f	f	0.059920417	1	-35	-36	-1	NW	50	(263, 263)	0.28	0.28	0.75
13	29	TRUE	f	j	0.331220625	0	-35	-40	-5	NW	50	(263, 263)	0.28	0.28	0.75
13	29	TRUE	j	j	2.6198465	1	-35	-30	5	SE	50	(263, 263)	0.28	0.28	0.75
13	29	TRUE	f	f	0.41243575	1	-35	-40	-5	NW	50	(263, 263)	0.28	0.28	0.75
13	29	TRUE	f	f	0.210506583	1	-35	-36	-1	NW	50	(263, 263)	0.28	0.28	0.75
13	29	TRUE	f	f	0.286969667	1	-35	-40	-5	NW	50	(263, 263)	0.28	0.28	0.75
13	29	TRUE	f	j	0.135328334	0	-35	-36	-1	NW	50	(263, 263)	0.28	0.28	0.75
13	29	TRUE	j	f	0.214207792	0	-35	-30	5	SE	50	(263, 263)	0.28	0.28	0.75
13	29	TRUE	j	j	0.337296375	1	-35	-34	1	NW	50	(263, 263)	0.28	0.28	0.75
13	29	TRUE	f	f	0.040031083	1	-35	-40	-5	NW	50	(263, 263)	0.28	0.28	0.75
13	29	TRUE	f	j	0.321811916	0	-35	-36	-1	NW	50	(263, 263)	0.28	0.28	0.75
13	29	TRUE	j	f	0.321543417	0	-35	-34	1	SE	50	(263, 263)	0.28	0.28	0.75
13	29	TRUE	j	j	0.114075416	1	-35	-30	5	SE	50	(263, 263)	0.28	0.28	0.75
13	29	TRUE	f	j	0.222920292	0	-35	-36	-1	SE	50	(263, 263)	0.28	0.28	0.75
13	29	TRUE	j	f	0.067311792	0	-35	-34	1	NW	50	(263, 263)	0.28	0.28	0.75
13	29	TRUE	f	f	0.081380791	1	-35	-40	-5	SE	50	(263, 263)	0.28	0.28	0.75
13	29	TRUE	f	j	0.297111209	0	-35	-40	-5	NW	50	(263, 263)	0.28	0.28	0.75
13	29	TRUE	j	f	0.188776542	0	-35	-34	1	NW	50	(263, 263)	0.28	0.28	0.75
13	29	TRUE	f	j	0.325205417	0	-35	-36	-1	SE	50	(263, 263)	0.28	0.28	0.75
13	29	TRUE	j	f	0.632789167	0	-35	-34	1	SE	50	(263, 263)	0.28	0.28	0.75
13	29	TRUE	j	j	0.439718667	1	-35	-30	5	SE	50	(263, 263)	0.28	0.28	0.75
13	29	TRUE	j	f	0.085835375	0	-35	-34	1	SE	50	(263, 263)	0.28	0.28	0.75
13	29	TRUE	f	f	0.566473042	1	-35	-36	-1	SE	50	(263, 263)	0.28	0.28	0.75
13	29	TRUE	f	j	0.143736375	0	-35	-40	-5	SE	50	(263, 263)	0.28	0.28	0.75
13	29	TRUE	f	f	0.031479083	1	-35	-36	-1	NW	50	(263, 263)	0.28	0.28	0.75
