# Supplementary material for: The curriculum effect in visual learning: The role of readout dimensionality
Source: PLoS Comput Biol. 2026 Jul 24;22(7):e1014553. doi: 10.1371/journal.pcbi.1014553 (PMC13432104; doi:10.1371/journal.pcbi.1014553)
Supplement: S1 Data — (ZIP) [file pcbi.1014553.s009.zip › Data_Final_for_Repository/Shuffled_subjects/Original_10/Subject022/20241103_Subject022_SHUFFLED_Day_3.csv]

Participant ID	Age	Train	Correct Response	Response	Response time (s)	Correct	Reference Angle (deg)	Orientation (deg)	Angle Separation (deg)	Corner	Viewing Distance (cm)	Stimulus Size (px)	Fixation Time	Probe Time	Cue Time
22	27	TRUE	f	j	0.256961083	0	-35	-36	-1	SE	35	(184, 184)	0.28	0.28	0.75
22	27	TRUE	f	f	0.188913625	1	-35	-40	-5	SE	35	(184, 184)	0.28	0.28	0.75
22	27	TRUE	f	f	0.309575875	1	-35	-40	-5	NW	35	(184, 184)	0.28	0.28	0.75
22	27	TRUE	f	j	0.252254042	0	-35	-36	-1	NW	35	(184, 184)	0.28	0.28	0.75
22	27	TRUE	j	f	0.330270625	0	-35	-34	1	NW	35	(184, 184)	0.28	0.28	0.75
22	27	TRUE	j	j	0.5131645	1	-35	-34	1	NW	35	(184, 184)	0.28	0.28	0.75
22	27	TRUE	j	j	0.38877925	1	-35	-34	1	SE	35	(184, 184)	0.28	0.28	0.75
22	27	TRUE	j	f	0.262207792	0	-35	-30	5	SE	35	(184, 184)	0.28	0.28	0.75
22	27	TRUE	f	f	0.264586375	1	-35	-36	-1	NW	35	(184, 184)	0.28	0.28	0.75
22	27	TRUE	f	f	0.175278209	1	-35	-36	-1	SE	35	(184, 184)	0.28	0.28	0.75
22	27	TRUE	f	f	0.550496708	1	-35	-36	-1	NW	35	(184, 184)	0.28	0.28	0.75
22	27	TRUE	f	f	0.2817845	1	-35	-40	-5	NW	35	(184, 184)	0.28	0.28	0.75
22	27	TRUE	j	f	0.261547542	0	-35	-30	5	NW	35	(184, 184)	0.28	0.28	0.75
22	27	TRUE	j	f	0.303698541	0	-35	-30	5	SE	35	(184, 184)	0.28	0.28	0.75
22	27	TRUE	j	f	0.262626833	0	-35	-30	5	SE	35	(184, 184)	0.28	0.28	0.75
22	27	TRUE	j	j	0.285703791	1	-35	-34	1	SE	35	(184, 184)	0.28	0.28	0.75
22	27	TRUE	j	j	0.309145917	1	-35	-34	1	NW	35	(184, 184)	0.28	0.28	0.75
22	27	TRUE	f	f	1.515893959	1	-35	-36	-1	NW	35	(184, 184)	0.28	0.28	0.75
22	27	TRUE	j	f	0.121269792	0	-35	-30	5	NW	35	(184, 184)	0.28	0.28	0.75
22	27	TRUE	f	f	0.303176417	1	-35	-40	-5	SE	35	(184, 184)	0.28	0.28	0.75
22	27	TRUE	f	f	0.0622585	1	-35	-36	-1	SE	35	(184, 184)	0.28	0.28	0.75
22	27	TRUE	j	j	0.166056625	1	-35	-30	5	NW	35	(184, 184)	0.28	0.28	0.75
22	27	TRUE	j	f	0.240451292	0	-35	-30	5	SE	35	(184, 184)	0.28	0.28	0.75
22	27	TRUE	f	f	0.172028959	1	-35	-36	-1	SE	35	(184, 184)	0.28	0.28	0.75
22	27	TRUE	f	f	0.260198417	1	-35	-40	-5	NW	35	(184, 184)	0.28	0.28	0.75
22	27	TRUE	f	f	0.220961583	1	-35	-40	-5	SE	35	(184, 184)	0.28	0.28	0.75
22	27	TRUE	j	j	0.235808291	1	-35	-30	5	SE	35	(184, 184)	0.28	0.28	0.75
22	27	TRUE	j	j	0.367774292	1	-35	-34	1	SE	35	(184, 184)	0.28	0.28	0.75
22	27	TRUE	j	j	0.010915625	1	-35	-30	5	NW	35	(184, 184)	0.28	0.28	0.75
22	27	TRUE	j	f	0.006589833	0	-35	-34	1	NW	35	(184, 184)	0.28	0.28	0.75
22	27	TRUE	f	f	0.299087167	1	-35	-36	-1	NW	35	(184, 184)	0.28	0.28	0.75
22	27	TRUE	j	j	0.198404208	1	-35	-34	1	NW	35	(184, 184)	0.28	0.28	0.75
22	27	TRUE	j	j	0.274203833	1	-35	-30	5	NW	35	(184, 184)	0.28	0.28	0.75
22	27	TRUE	j	f	0.364515792	0	-35	-34	1	NW	35	(184, 184)	0.28	0.28	0.75
22	27	TRUE	f	f	0.369093917	1	-35	-36	-1	NW	35	(184, 184)	0.28	0.28	0.75
22	27	TRUE	f	f	0.068830917	1	-35	-40	-5	NW	35	(184, 184)	0.28	0.28	0.75
22	27	TRUE	j	j	0.756757166	1	-35	-34	1	SE	35	(184, 184)	0.28	0.28	0.75
22	27	TRUE	j	j	0.037831459	1	-35	-34	1	NW	35	(184, 184)	0.28	0.28	0.75
22	27	TRUE	j	f	0.085675	0	-35	-34	1	SE	35	(184, 184)	0.28	0.28	0.75
22	27	TRUE	f	f	0.139692625	1	-35	-40	-5	SE	35	(184, 184)	0.28	0.28	0.75
22	27	TRUE	f	f	0.33957575	1	-35	-40	-5	SE	35	(184, 184)	0.28	0.28	0.75
22	27	TRUE	j	j	0.221172541	1	-35	-34	1	NW	35	(184, 184)	0.28	0.28	0.75
22	27	TRUE	f	f	0.094498125	1	-35	-40	-5	SE	35	(184, 184)	0.28	0.28	0.75
22	27	TRUE	j	j	0.353064916	1	-35	-34	1	SE	35	(184, 184)	0.28	0.28	0.75
22	27	TRUE	j	f	0.305439125	0	-35	-34	1	SE	35	(184, 184)	0.28	0.28	0.75
22	27	TRUE	j	j	0.2358725	1	-35	-30	5	NW	35	(184, 184)	0.28	0.28	0.75
22	27	TRUE	f	f	0.361503625	1	-35	-40	-5	SE	35	(184, 184)	0.28	0.28	0.75
22	27	TRUE	j	j	0.261521375	1	-35	-30	5	SE	35	(184, 184)	0.28	0.28	0.75
22	27	TRUE	f	f	0.346946375	1	-35	-40	-5	SE	35	(184, 184)	0.28	0.28	0.75
22	27	TRUE	j	j	0.288602083	1	-35	-34	1	SE	35	(184, 184)	0.28	0.28	0.75
22	27	TRUE	f	f	0.161895167	1	-35	-36	-1	NW	35	(184, 184)	0.28	0.28	0.75
22	27	TRUE	f	f	0.1875015	1	-35	-36	-1	SE	35	(184, 184)	0.28	0.28	0.75
22	27	TRUE	f	f	0.095840167	1	-35	-36	-1	SE	35	(184, 184)	0.28	0.28	0.75
22	27	TRUE	f	j	0.367059917	0	-35	-36	-1	NW	35	(184, 184)	0.28	0.28	0.75
22	27	TRUE	j	j	0.363946875	1	-35	-30	5	NW	35	(184, 184)	0.28	0.28	0.75
22	27	TRUE	j	j	0.56159	1	-35	-34	1	SE	35	(184, 184)	0.28	0.28	0.75
22	27	TRUE	j	j	0.232211959	1	-35	-30	5	NW	35	(184, 184)	0.28	0.28	0.75
22	27	TRUE	f	f	0.383502375	1	-35	-40	-5	NW	35	(184, 184)	0.28	0.28	0.75
22	27	TRUE	j	j	0.274847625	1	-35	-30	5	SE	35	(184, 184)	0.28	0.28	0.75
22	27	TRUE	f	f	0.450339542	1	-35	-40	-5	SE	35	(184, 184)	0.28	0.28	0.75
22	27	TRUE	j	j	0.095746042	1	-35	-30	5	SE	35	(184, 184)	0.28	0.28	0.75
22	27	TRUE	f	f	0.064457333	1	-35	-36	-1	SE	35	(184, 184)	0.28	0.28	0.75
22	27	TRUE	f	f	0.162232334	1	-35	-40	-5	NW	35	(184, 184)	0.28	0.28	0.75
22	27	TRUE	j	j	0.255199041	1	-35	-34	1	SE	35	(184, 184)	0.28	0.28	0.75
22	27	TRUE	j	j	0.300204792	1	-35	-30	5	SE	35	(184, 184)	0.28	0.28	0.75
22	27	TRUE	f	f	0.18993575	1	-35	-40	-5	NW	35	(184, 184)	0.28	0.28	0.75
22	27	TRUE	j	f	0.24633025	0	-35	-34	1	NW	35	(184, 184)	0.28	0.28	0.75
22	27	TRUE	f	j	0.284248208	0	-35	-36	-1	SE	35	(184, 184)	0.28	0.28	0.75
22	27	TRUE	f	j	0.115492666	0	-35	-40	-5	SE	35	(184, 184)	0.28	0.28	0.75
22	27	TRUE	j	j	0.314609458	1	-35	-34	1	NW	35	(184, 184)	0.28	0.28	0.75
22	27	TRUE	f	f	0.231540875	1	-35	-40	-5	SE	35	(184, 184)	0.28	0.28	0.75
22	27	TRUE	f	j	0.021043583	0	-35	-36	-1	SE	35	(184, 184)	0.28	0.28	0.75
22	27	TRUE	j	j	0.20997425	1	-35	-34	1	NW	35	(184, 184)	0.28	0.28	0.75
22	27	TRUE	f	f	0.100157292	1	-35	-36	-1	NW	35	(184, 184)	0.28	0.28	0.75
22	27	TRUE	j	j	0.347865042	1	-35	-34	1	SE	35	(184, 184)	0.28	0.28	0.75
22	27	TRUE	j	j	0.072915916	1	-35	-30	5	SE	35	(184, 184)	0.28	0.28	0.75
22	27	TRUE	f	f	0.372049875	1	-35	-40	-5	SE	35	(184, 184)	0.28	0.28	0.75
22	27	TRUE	f	f	0.287263541	1	-35	-40	-5	NW	35	(184, 184)	0.28	0.28	0.75
22	27	TRUE	f	f	0.245792917	1	-35	-36	-1	SE	35	(184, 184)	0.28	0.28	0.75
22	27	TRUE	j	j	0.234051709	1	-35	-30	5	SE	35	(184, 184)	0.28	0.28	0.75
22	27	TRUE	f	j	0.338495333	0	-35	-36	-1	NW	35	(184, 184)	0.28	0.28	0.75
22	27	TRUE	j	j	0.177521917	1	-35	-34	1	NW	35	(184, 184)	0.28	0.28	0.75
22	27	TRUE	f	f	0.51694375	1	-35	-36	-1	SE	35	(184, 184)	0.28	0.28	0.75
22	27	TRUE	f	f	0.338289708	1	-35	-36	-1	SE	35	(184, 184)	0.28	0.28	0.75
22	27	TRUE	j	j	0.3052825	1	-35	-34	1	NW	35	(184, 184)	0.28	0.28	0.75
22	27	TRUE	j	f	1.205605834	0	-35	-34	1	SE	35	(184, 184)	0.28	0.28	0.75
22	27	TRUE	j	j	0.554523792	1	-35	-30	5	NW	35	(184, 184)	0.28	0.28	0.75
22	27	TRUE	f	j	0.312839375	0	-35	-40	-5	SE	35	(184, 184)	0.28	0.28	0.75
22	27	TRUE	f	f	0.273129292	1	-35	-36	-1	SE	35	(184, 184)	0.28	0.28	0.75
22	27	TRUE	f	f	0.482703625	1	-35	-36	-1	NW	35	(184, 184)	0.28	0.28	0.75
22	27	TRUE	j	f	0.3465375	0	-35	-34	1	SE	35	(184, 184)	0.28	0.28	0.75
22	27	TRUE	j	j	0.067474667	1	-35	-34	1	SE	35	(184, 184)	0.28	0.28	0.75
22	27	TRUE	j	j	0.240072791	1	-35	-34	1	SE	35	(184, 184)	0.28	0.28	0.75
22	27	TRUE	j	j	0.272715542	1	-35	-34	1	SE	35	(184, 184)	0.28	0.28	0.75
22	27	TRUE	j	j	0.362141417	1	-35	-30	5	NW	35	(184, 184)	0.28	0.28	0.75
22	27	TRUE	j	j	0.229705625	1	-35	-34	1	SE	35	(184, 184)	0.28	0.28	0.75
22	27	TRUE	f	f	0.300999209	1	-35	-36	-1	NW	35	(184, 184)	0.28	0.28	0.75
22	27	TRUE	j	f	0.30421675	0	-35	-34	1	NW	35	(184, 184)	0.28	0.28	0.75
22	27	TRUE	j	j	0.189996875	1	-35	-34	1	NW	35	(184, 184)	0.28	0.28	0.75
22	27	TRUE	f	j	0.033253625	0	-35	-36	-1	SE	35	(184, 184)	0.28	0.28	0.75
22	27	TRUE	j	f	0.291257208	0	-35	-34	1	NW	35	(184, 184)	0.28	0.28	0.75
22	27	TRUE	f	j	0.259487208	0	-35	-36	-1	SE	35	(184, 184)	0.28	0.28	0.75
22	27	TRUE	f	f	0.666485875	1	-35	-36	-1	NW	35	(184, 184)	0.28	0.28	0.75
22	27	TRUE	f	f	0.02970225	1	-35	-36	-1	SE	35	(184, 184)	0.28	0.28	0.75
22	27	TRUE	f	f	0.32413475	1	-35	-36	-1	NW	35	(184, 184)	0.28	0.28	0.75
22	27	TRUE	j	j	0.244423542	1	-35	-34	1	NW	35	(184, 184)	0.28	0.28	0.75
22	27	TRUE	f	f	0.304891334	1	-35	-40	-5	SE	35	(184, 184)	0.28	0.28	0.75
22	27	TRUE	f	j	0.254664917	0	-35	-36	-1	NW	35	(184, 184)	0.28	0.28	0.75
22	27	TRUE	f	f	0.204609667	1	-35	-36	-1	NW	35	(184, 184)	0.28	0.28	0.75
22	27	TRUE	j	j	0.194807291	1	-35	-30	5	SE	35	(184, 184)	0.28	0.28	0.75
22	27	TRUE	j	f	0.263753833	0	-35	-34	1	NW	35	(184, 184)	0.28	0.28	0.75
22	27	TRUE	f	j	0.354937708	0	-35	-36	-1	NW	35	(184, 184)	0.28	0.28	0.75
22	27	TRUE	j	j	0.108150667	1	-35	-30	5	NW	35	(184, 184)	0.28	0.28	0.75
22	27	TRUE	j	j	0.127797625	1	-35	-30	5	SE	35	(184, 184)	0.28	0.28	0.75
22	27	TRUE	f	f	0.214886458	1	-35	-40	-5	SE	35	(184, 184)	0.28	0.28	0.75
22	27	TRUE	f	f	0.416376375	1	-35	-36	-1	SE	35	(184, 184)	0.28	0.28	0.75
22	27	TRUE	f	f	0.04649425	1	-35	-36	-1	SE	35	(184, 184)	0.28	0.28	0.75
22	27	TRUE	j	j	0.00591025	1	-35	-30	5	NW	35	(184, 184)	0.28	0.28	0.75
22	27	TRUE	f	j	0.156958625	0	-35	-36	-1	NW	35	(184, 184)	0.28	0.28	0.75
22	27	TRUE	f	f	0.228869459	1	-35	-40	-5	SE	35	(184, 184)	0.28	0.28	0.75
22	27	TRUE	f	f	0.194756042	1	-35	-36	-1	SE	35	(184, 184)	0.28	0.28	0.75
22	27	TRUE	j	j	0.808399416	1	-35	-30	5	NW	35	(184, 184)	0.28	0.28	0.75
22	27	TRUE	j	j	0.006672875	1	-35	-34	1	NW	35	(184, 184)	0.28	0.28	0.75
22	27	TRUE	j	j	0.003384916	1	-35	-30	5	NW	35	(184, 184)	0.28	0.28	0.75
22	27	TRUE	f	j	0.309393916	0	-35	-36	-1	NW	35	(184, 184)	0.28	0.28	0.75
22	27	TRUE	f	f	0.33290475	1	-35	-36	-1	NW	35	(184, 184)	0.28	0.28	0.75
22	27	TRUE	j	j	0.303619334	1	-35	-34	1	SE	35	(184, 184)	0.28	0.28	0.75
22	27	TRUE	f	f	0.369716167	1	-35	-40	-5	SE	35	(184, 184)	0.28	0.28	0.75
22	27	TRUE	j	j	0.184404709	1	-35	-34	1	NW	35	(184, 184)	0.28	0.28	0.75
22	27	TRUE	j	f	0.126945167	0	-35	-34	1	SE	35	(184, 184)	0.28	0.28	0.75
22	27	TRUE	j	j	0.401350334	1	-35	-34	1	SE	35	(184, 184)	0.28	0.28	0.75
22	27	TRUE	j	j	0.331000125	1	-35	-30	5	SE	35	(184, 184)	0.28	0.28	0.75
22	27	TRUE	j	j	0.378457625	1	-35	-30	5	SE	35	(184, 184)	0.28	0.28	0.75
22	27	TRUE	j	j	0.402284458	1	-35	-34	1	NW	35	(184, 184)	0.28	0.28	0.75
22	27	TRUE	f	j	0.417969083	0	-35	-36	-1	SE	35	(184, 184)	0.28	0.28	0.75
22	27	TRUE	j	j	0.330604208	1	-35	-34	1	SE	35	(184, 184)	0.28	0.28	0.75
22	27	TRUE	f	f	0.610782667	1	-35	-36	-1	SE	35	(184, 184)	0.28	0.28	0.75
22	27	TRUE	j	j	0.400607792	1	-35	-34	1	SE	35	(184, 184)	0.28	0.28	0.75
22	27	TRUE	f	j	0.297760791	0	-35	-40	-5	SE	35	(184, 184)	0.28	0.28	0.75
22	27	TRUE	j	f	0.34565	0	-35	-30	5	SE	35	(184, 184)	0.28	0.28	0.75
22	27	TRUE	j	j	0.347373667	1	-35	-30	5	NW	35	(184, 184)	0.28	0.28	0.75
22	27	TRUE	f	j	0.396830083	0	-35	-36	-1	SE	35	(184, 184)	0.28	0.28	0.75
22	27	TRUE	f	f	0.333575584	1	-35	-36	-1	NW	35	(184, 184)	0.28	0.28	0.75
22	27	TRUE	j	f	0.26499425	0	-35	-34	1	NW	35	(184, 184)	0.28	0.28	0.75
22	27	TRUE	j	j	0.7355425	1	-35	-30	5	NW	35	(184, 184)	0.28	0.28	0.75
22	27	TRUE	f	f	0.195184209	1	-35	-40	-5	SE	35	(184, 184)	0.28	0.28	0.75
22	27	TRUE	f	f	0.247166	1	-35	-40	-5	SE	35	(184, 184)	0.28	0.28	0.75
22	27	TRUE	f	f	0.103520041	1	-35	-36	-1	SE	35	(184, 184)	0.28	0.28	0.75
22	27	TRUE	f	f	0.169323083	1	-35	-40	-5	SE	35	(184, 184)	0.28	0.28	0.75
22	27	TRUE	f	j	0.101575	0	-35	-36	-1	SE	35	(184, 184)	0.28	0.28	0.75
22	27	TRUE	f	f	0.286733792	1	-35	-40	-5	SE	35	(184, 184)	0.28	0.28	0.75
22	27	TRUE	f	f	0.041574792	1	-35	-40	-5	SE	35	(184, 184)	0.28	0.28	0.75
22	27	TRUE	f	f	0.231830292	1	-35	-36	-1	SE	35	(184, 184)	0.28	0.28	0.75
22	27	TRUE	j	j	0.115652041	1	-35	-34	1	SE	35	(184, 184)	0.28	0.28	0.75
22	27	TRUE	f	j	0.375374583	0	-35	-36	-1	SE	35	(184, 184)	0.28	0.28	0.75
22	27	TRUE	f	j	0.516538083	0	-35	-40	-5	NW	35	(184, 184)	0.28	0.28	0.75
22	27	TRUE	f	f	0.172276208	1	-35	-40	-5	NW	35	(184, 184)	0.28	0.28	0.75
22	27	TRUE	f	f	0.152722792	1	-35	-40	-5	NW	35	(184, 184)	0.28	0.28	0.75
22	27	TRUE	j	j	0.1671895	1	-35	-30	5	SE	35	(184, 184)	0.28	0.28	0.75
22	27	TRUE	f	j	0.129390375	0	-35	-36	-1	NW	35	(184, 184)	0.28	0.28	0.75
22	27	TRUE	j	j	0.269018959	1	-35	-30	5	SE	35	(184, 184)	0.28	0.28	0.75
22	27	TRUE	f	f	0.207570417	1	-35	-36	-1	SE	35	(184, 184)	0.28	0.28	0.75
22	27	TRUE	f	f	0.15100575	1	-35	-36	-1	SE	35	(184, 184)	0.28	0.28	0.75
22	27	TRUE	j	j	0.233689459	1	-35	-30	5	NW	35	(184, 184)	0.28	0.28	0.75
22	27	TRUE	j	j	0.368706417	1	-35	-30	5	SE	35	(184, 184)	0.28	0.28	0.75
22	27	TRUE	j	j	0.2274765	1	-35	-30	5	SE	35	(184, 184)	0.28	0.28	0.75
22	27	TRUE	f	f	0.267943584	1	-35	-36	-1	NW	35	(184, 184)	0.28	0.28	0.75
22	27	TRUE	f	f	0.260310417	1	-35	-40	-5	SE	35	(184, 184)	0.28	0.28	0.75
22	27	TRUE	j	j	0.267638208	1	-35	-30	5	SE	35	(184, 184)	0.28	0.28	0.75
22	27	TRUE	j	f	0.232782625	0	-35	-34	1	SE	35	(184, 184)	0.28	0.28	0.75
22	27	TRUE	f	f	0.349830583	1	-35	-40	-5	SE	35	(184, 184)	0.28	0.28	0.75
22	27	TRUE	f	f	1.773863542	1	-35	-36	-1	SE	35	(184, 184)	0.28	0.28	0.75
22	27	TRUE	j	j	0.235720417	1	-35	-34	1	SE	35	(184, 184)	0.28	0.28	0.75
22	27	TRUE	j	j	0.217294292	1	-35	-34	1	NW	35	(184, 184)	0.28	0.28	0.75
22	27	TRUE	j	j	0.01302775	1	-35	-30	5	NW	35	(184, 184)	0.28	0.28	0.75
22	27	TRUE	j	j	0.572877583	1	-35	-34	1	SE	35	(184, 184)	0.28	0.28	0.75
22	27	TRUE	f	f	0.253391375	1	-35	-40	-5	SE	35	(184, 184)	0.28	0.28	0.75
22	27	TRUE	j	j	0.031604333	1	-35	-30	5	SE	35	(184, 184)	0.28	0.28	0.75
22	27	TRUE	f	f	0.3448925	1	-35	-36	-1	SE	35	(184, 184)	0.28	0.28	0.75
22	27	TRUE	f	j	0.292202959	0	-35	-36	-1	SE	35	(184, 184)	0.28	0.28	0.75
22	27	TRUE	f	j	0.225168375	0	-35	-40	-5	NW	35	(184, 184)	0.28	0.28	0.75
22	27	TRUE	j	f	0.359919041	0	-35	-34	1	SE	35	(184, 184)	0.28	0.28	0.75
22	27	TRUE	f	f	0.3013145	1	-35	-36	-1	NW	35	(184, 184)	0.28	0.28	0.75
22	27	TRUE	f	f	0.351562167	1	-35	-40	-5	NW	35	(184, 184)	0.28	0.28	0.75
22	27	TRUE	f	f	0.482367792	1	-35	-40	-5	NW	35	(184, 184)	0.28	0.28	0.75
22	27	TRUE	f	f	0.226634833	1	-35	-36	-1	SE	35	(184, 184)	0.28	0.28	0.75
22	27	TRUE	f	f	0.071359792	1	-35	-40	-5	SE	35	(184, 184)	0.28	0.28	0.75
22	27	TRUE	f	j	0.217876375	0	-35	-36	-1	NW	35	(184, 184)	0.28	0.28	0.75
22	27	TRUE	j	j	0.100794584	1	-35	-30	5	SE	35	(184, 184)	0.28	0.28	0.75
22	27	TRUE	j	j	0.14999325	1	-35	-34	1	NW	35	(184, 184)	0.28	0.28	0.75
22	27	TRUE	j	j	0.137414167	1	-35	-34	1	SE	35	(184, 184)	0.28	0.28	0.75
22	27	TRUE	f	j	0.164439791	0	-35	-36	-1	NW	35	(184, 184)	0.28	0.28	0.75
22	27	TRUE	f	j	0.345412209	0	-35	-36	-1	SE	35	(184, 184)	0.28	0.28	0.75
22	27	TRUE	j	j	0.168029417	1	-35	-34	1	SE	35	(184, 184)	0.28	0.28	0.75
22	27	TRUE	f	f	0.262167791	1	-35	-40	-5	SE	35	(184, 184)	0.28	0.28	0.75
22	27	TRUE	f	j	0.593009417	0	-35	-36	-1	NW	35	(184, 184)	0.28	0.28	0.75
22	27	TRUE	f	f	0.479943125	1	-35	-40	-5	NW	35	(184, 184)	0.28	0.28	0.75
22	27	TRUE	j	j	0.365946875	1	-35	-30	5	NW	35	(184, 184)	0.28	0.28	0.75
22	27	TRUE	f	f	0.11334225	1	-35	-36	-1	NW	35	(184, 184)	0.28	0.28	0.75
22	27	TRUE	j	j	0.081509541	1	-35	-30	5	NW	35	(184, 184)	0.28	0.28	0.75
22	27	TRUE	f	j	0.251987	0	-35	-36	-1	SE	35	(184, 184)	0.28	0.28	0.75
22	27	TRUE	f	f	0.293023417	1	-35	-40	-5	NW	35	(184, 184)	0.28	0.28	0.75
22	27	TRUE	f	j	0.154413541	0	-35	-36	-1	SE	35	(184, 184)	0.28	0.28	0.75
22	27	TRUE	f	j	1.228778084	0	-35	-36	-1	SE	35	(184, 184)	0.28	0.28	0.75
22	27	TRUE	f	f	0.3620455	1	-35	-36	-1	SE	35	(184, 184)	0.28	0.28	0.75
22	27	TRUE	j	j	0.092424042	1	-35	-30	5	NW	35	(184, 184)	0.28	0.28	0.75
22	27	TRUE	j	j	0.427941334	1	-35	-30	5	NW	35	(184, 184)	0.28	0.28	0.75
22	27	TRUE	f	f	0.341792	1	-35	-40	-5	SE	35	(184, 184)	0.28	0.28	0.75
22	27	TRUE	f	f	0.227146083	1	-35	-40	-5	SE	35	(184, 184)	0.28	0.28	0.75
22	27	TRUE	j	j	0.184796167	1	-35	-30	5	NW	35	(184, 184)	0.28	0.28	0.75
22	27	TRUE	f	f	0.020440625	1	-35	-40	-5	NW	35	(184, 184)	0.28	0.28	0.75
22	27	TRUE	j	f	0.385783625	0	-35	-34	1	SE	35	(184, 184)	0.28	0.28	0.75
22	27	TRUE	f	j	0.261666458	0	-35	-36	-1	NW	35	(184, 184)	0.28	0.28	0.75
22	27	TRUE	j	j	0.111504833	1	-35	-34	1	SE	35	(184, 184)	0.28	0.28	0.75
22	27	TRUE	f	f	0.008823792	1	-35	-36	-1	SE	35	(184, 184)	0.28	0.28	0.75
22	27	TRUE	j	j	0.100973459	1	-35	-30	5	NW	35	(184, 184)	0.28	0.28	0.75
22	27	TRUE	f	j	0.346422333	0	-35	-40	-5	NW	35	(184, 184)	0.28	0.28	0.75
22	27	TRUE	j	j	0.542952417	1	-35	-30	5	NW	35	(184, 184)	0.28	0.28	0.75
22	27	TRUE	j	j	0.469013542	1	-35	-34	1	NW	35	(184, 184)	0.28	0.28	0.75
22	27	TRUE	f	f	0.297427458	1	-35	-40	-5	NW	35	(184, 184)	0.28	0.28	0.75
22	27	TRUE	f	f	0.187194792	1	-35	-40	-5	SE	35	(184, 184)	0.28	0.28	0.75
22	27	TRUE	f	f	0.073054416	1	-35	-36	-1	NW	35	(184, 184)	0.28	0.28	0.75
22	27	TRUE	f	f	0.209150708	1	-35	-40	-5	SE	35	(184, 184)	0.28	0.28	0.75
22	27	TRUE	f	f	0.360077584	1	-35	-36	-1	NW	35	(184, 184)	0.28	0.28	0.75
22	27	TRUE	j	j	0.366897416	1	-35	-34	1	NW	35	(184, 184)	0.28	0.28	0.75
22	27	TRUE	f	j	0.351914584	0	-35	-36	-1	SE	35	(184, 184)	0.28	0.28	0.75
22	27	TRUE	j	j	0.00593775	1	-35	-30	5	NW	35	(184, 184)	0.28	0.28	0.75
22	27	TRUE	f	f	0.353495042	1	-35	-36	-1	NW	35	(184, 184)	0.28	0.28	0.75
22	27	TRUE	j	j	0.123833916	1	-35	-30	5	SE	35	(184, 184)	0.28	0.28	0.75
22	27	TRUE	j	j	0.349423625	1	-35	-34	1	NW	35	(184, 184)	0.28	0.28	0.75
22	27	TRUE	f	j	0.405541875	0	-35	-36	-1	NW	35	(184, 184)	0.28	0.28	0.75
22	27	TRUE	j	j	0.45523125	1	-35	-30	5	NW	35	(184, 184)	0.28	0.28	0.75
22	27	TRUE	f	f	0.503221125	1	-35	-40	-5	NW	35	(184, 184)	0.28	0.28	0.75
22	27	TRUE	f	j	1.321165083	0	-35	-36	-1	NW	35	(184, 184)	0.28	0.28	0.75
22	27	TRUE	f	f	0.111129375	1	-35	-40	-5	NW	35	(184, 184)	0.28	0.28	0.75
22	27	TRUE	j	j	0.238487667	1	-35	-30	5	SE	35	(184, 184)	0.28	0.28	0.75
22	27	TRUE	f	j	0.297339083	0	-35	-36	-1	NW	35	(184, 184)	0.28	0.28	0.75
22	27	TRUE	f	f	0.3622765	1	-35	-40	-5	NW	35	(184, 184)	0.28	0.28	0.75
22	27	TRUE	f	f	0.072671334	1	-35	-40	-5	NW	35	(184, 184)	0.28	0.28	0.75
22	27	TRUE	f	j	0.178301625	0	-35	-36	-1	SE	35	(184, 184)	0.28	0.28	0.75
22	27	TRUE	j	j	0.404770791	1	-35	-30	5	SE	35	(184, 184)	0.28	0.28	0.75
22	27	TRUE	j	j	0.320316917	1	-35	-34	1	NW	35	(184, 184)	0.28	0.28	0.75
22	27	TRUE	f	f	0.395922041	1	-35	-40	-5	NW	35	(184, 184)	0.28	0.28	0.75
22	27	TRUE	f	j	0.308848375	0	-35	-36	-1	NW	35	(184, 184)	0.28	0.28	0.75
22	27	TRUE	j	j	0.273581292	1	-35	-30	5	NW	35	(184, 184)	0.28	0.28	0.75
22	27	TRUE	f	f	0.244463625	1	-35	-40	-5	NW	35	(184, 184)	0.28	0.28	0.75
22	27	TRUE	j	j	0.381879042	1	-35	-30	5	NW	35	(184, 184)	0.28	0.28	0.75
22	27	TRUE	f	f	0.089569708	1	-35	-36	-1	NW	35	(184, 184)	0.28	0.28	0.75
22	27	TRUE	j	j	0.202094834	1	-35	-34	1	NW	35	(184, 184)	0.28	0.28	0.75
22	27	TRUE	j	f	0.075412625	0	-35	-34	1	NW	35	(184, 184)	0.28	0.28	0.75
22	27	TRUE	j	f	0.259653416	0	-35	-30	5	SE	35	(184, 184)	0.28	0.28	0.75
22	27	TRUE	j	j	0.141995583	1	-35	-30	5	NW	35	(184, 184)	0.28	0.28	0.75
22	27	TRUE	f	f	0.284173625	1	-35	-36	-1	NW	35	(184, 184)	0.28	0.28	0.75
22	27	TRUE	j	j	0.27891125	1	-35	-30	5	NW	35	(184, 184)	0.28	0.28	0.75
22	27	TRUE	f	j	0.268937875	0	-35	-36	-1	SE	35	(184, 184)	0.28	0.28	0.75
22	27	TRUE	f	j	0.225889708	0	-35	-36	-1	NW	35	(184, 184)	0.28	0.28	0.75
22	27	TRUE	j	f	0.266903375	0	-35	-34	1	SE	35	(184, 184)	0.28	0.28	0.75
22	27	TRUE	f	f	0.298122791	1	-35	-40	-5	SE	35	(184, 184)	0.28	0.28	0.75
22	27	TRUE	f	j	0.301881792	0	-35	-40	-5	NW	35	(184, 184)	0.28	0.28	0.75
22	27	TRUE	f	f	0.329014708	1	-35	-36	-1	NW	35	(184, 184)	0.28	0.28	0.75
22	27	TRUE	j	j	0.2413865	1	-35	-30	5	NW	35	(184, 184)	0.28	0.28	0.75
22	27	TRUE	j	j	0.091209834	1	-35	-34	1	NW	35	(184, 184)	0.28	0.28	0.75
22	27	TRUE	j	j	0.014250458	1	-35	-34	1	SE	35	(184, 184)	0.28	0.28	0.75
22	27	TRUE	f	j	0.883227542	0	-35	-36	-1	NW	35	(184, 184)	0.28	0.28	0.75
22	27	TRUE	j	f	0.027389208	0	-35	-30	5	SE	35	(184, 184)	0.28	0.28	0.75
22	27	TRUE	j	j	0.115954958	1	-35	-34	1	SE	35	(184, 184)	0.28	0.28	0.75
22	27	TRUE	j	j	0.248685958	1	-35	-34	1	SE	35	(184, 184)	0.28	0.28	0.75
22	27	TRUE	j	f	0.151581292	0	-35	-34	1	SE	35	(184, 184)	0.28	0.28	0.75
22	27	TRUE	f	f	0.23174675	1	-35	-36	-1	SE	35	(184, 184)	0.28	0.28	0.75
22	27	TRUE	j	j	0.090220959	1	-35	-30	5	SE	35	(184, 184)	0.28	0.28	0.75
22	27	TRUE	j	f	0.402662708	0	-35	-34	1	NW	35	(184, 184)	0.28	0.28	0.75
22	27	TRUE	f	f	1.06285775	1	-35	-40	-5	NW	35	(184, 184)	0.28	0.28	0.75
22	27	TRUE	f	f	0.751049167	1	-35	-40	-5	NW	35	(184, 184)	0.28	0.28	0.75
22	27	TRUE	f	j	0.030855083	0	-35	-40	-5	SE	35	(184, 184)	0.28	0.28	0.75
22	27	TRUE	f	j	0.236242042	0	-35	-40	-5	SE	35	(184, 184)	0.28	0.28	0.75
22	27	TRUE	f	f	0.152252541	1	-35	-40	-5	NW	35	(184, 184)	0.28	0.28	0.75
22	27	TRUE	j	j	0.383450542	1	-35	-34	1	NW	35	(184, 184)	0.28	0.28	0.75
22	27	TRUE	j	j	0.418196375	1	-35	-30	5	NW	35	(184, 184)	0.28	0.28	0.75
22	27	TRUE	f	f	0.347420916	1	-35	-40	-5	NW	35	(184, 184)	0.28	0.28	0.75
22	27	TRUE	f	j	0.5186295	0	-35	-36	-1	SE	35	(184, 184)	0.28	0.28	0.75
22	27	TRUE	f	j	0.22784325	0	-35	-36	-1	SE	35	(184, 184)	0.28	0.28	0.75
22	27	TRUE	j	j	0.240296375	1	-35	-30	5	SE	35	(184, 184)	0.28	0.28	0.75
22	27	TRUE	j	j	0.250433166	1	-35	-30	5	NW	35	(184, 184)	0.28	0.28	0.75
22	27	TRUE	j	j	0.391306333	1	-35	-30	5	SE	35	(184, 184)	0.28	0.28	0.75
22	27	TRUE	f	f	0.26698625	1	-35	-40	-5	NW	35	(184, 184)	0.28	0.28	0.75
22	27	TRUE	f	f	0.284828958	1	-35	-40	-5	SE	35	(184, 184)	0.28	0.28	0.75
22	27	TRUE	j	j	0.501684625	1	-35	-34	1	SE	35	(184, 184)	0.28	0.28	0.75
22	27	TRUE	j	j	0.32036175	1	-35	-34	1	NW	35	(184, 184)	0.28	0.28	0.75
22	27	TRUE	f	j	0.411208792	0	-35	-36	-1	SE	35	(184, 184)	0.28	0.28	0.75
22	27	TRUE	j	f	0.23752575	0	-35	-34	1	SE	35	(184, 184)	0.28	0.28	0.75
22	27	TRUE	j	j	0.153424667	1	-35	-34	1	SE	35	(184, 184)	0.28	0.28	0.75
22	27	TRUE	f	f	1.02530375	1	-35	-40	-5	SE	35	(184, 184)	0.28	0.28	0.75
22	27	TRUE	f	j	0.327615542	0	-35	-36	-1	NW	35	(184, 184)	0.28	0.28	0.75
22	27	TRUE	j	f	0.354187792	0	-35	-34	1	SE	35	(184, 184)	0.28	0.28	0.75
22	27	TRUE	f	j	0.344799292	0	-35	-36	-1	NW	35	(184, 184)	0.28	0.28	0.75
22	27	TRUE	j	j	0.364610083	1	-35	-34	1	SE	35	(184, 184)	0.28	0.28	0.75
22	27	TRUE	f	f	0.363406334	1	-35	-36	-1	NW	35	(184, 184)	0.28	0.28	0.75
22	27	TRUE	j	j	0.432289	1	-35	-34	1	NW	35	(184, 184)	0.28	0.28	0.75
22	27	TRUE	f	j	0.271296334	0	-35	-36	-1	SE	35	(184, 184)	0.28	0.28	0.75
22	27	TRUE	f	j	0.530631625	0	-35	-36	-1	SE	35	(184, 184)	0.28	0.28	0.75
22	27	TRUE	j	j	0.403338667	1	-35	-30	5	SE	35	(184, 184)	0.28	0.28	0.75
22	27	TRUE	j	j	0.424389458	1	-35	-34	1	SE	35	(184, 184)	0.28	0.28	0.75
22	27	TRUE	j	j	0.50045	1	-35	-30	5	NW	35	(184, 184)	0.28	0.28	0.75
22	27	TRUE	j	j	0.178574625	1	-35	-34	1	NW	35	(184, 184)	0.28	0.28	0.75
22	27	TRUE	f	j	0.236039333	0	-35	-36	-1	SE	35	(184, 184)	0.28	0.28	0.75
22	27	TRUE	j	f	0.390695708	0	-35	-34	1	SE	35	(184, 184)	0.28	0.28	0.75
22	27	TRUE	j	j	0.229276375	1	-35	-30	5	NW	35	(184, 184)	0.28	0.28	0.75
22	27	TRUE	j	j	0.127090958	1	-35	-34	1	SE	35	(184, 184)	0.28	0.28	0.75
22	27	TRUE	f	f	0.349032458	1	-35	-40	-5	SE	35	(184, 184)	0.28	0.28	0.75
22	27	TRUE	f	f	0.0341725	1	-35	-40	-5	NW	35	(184, 184)	0.28	0.28	0.75
22	27	TRUE	j	j	0.297976625	1	-35	-30	5	NW	35	(184, 184)	0.28	0.28	0.75
22	27	TRUE	f	j	0.351911	0	-35	-36	-1	NW	35	(184, 184)	0.28	0.28	0.75
22	27	TRUE	j	j	0.244070625	1	-35	-30	5	NW	35	(184, 184)	0.28	0.28	0.75
22	27	TRUE	f	f	0.304677541	1	-35	-36	-1	NW	35	(184, 184)	0.28	0.28	0.75
22	27	TRUE	f	j	0.186770958	0	-35	-36	-1	SE	35	(184, 184)	0.28	0.28	0.75
22	27	TRUE	j	j	0.094527125	1	-35	-30	5	NW	35	(184, 184)	0.28	0.28	0.75
22	27	TRUE	f	f	0.010616875	1	-35	-40	-5	SE	35	(184, 184)	0.28	0.28	0.75
22	27	TRUE	f	f	0.079309083	1	-35	-40	-5	NW	35	(184, 184)	0.28	0.28	0.75
22	27	TRUE	f	f	0.347946041	1	-35	-36	-1	SE	35	(184, 184)	0.28	0.28	0.75
22	27	TRUE	f	f	0.221416792	1	-35	-40	-5	NW	35	(184, 184)	0.28	0.28	0.75
