# Supplementary material for: The curriculum effect in visual learning: The role of readout dimensionality
Source: PLoS Comput Biol. 2026 Jul 24;22(7):e1014553. doi: 10.1371/journal.pcbi.1014553 (PMC13432104; doi:10.1371/journal.pcbi.1014553)
Supplement: S1 Data — (ZIP) [file pcbi.1014553.s009.zip › Data_Final_for_Repository/Shuffled_subjects/Original_10/Subject022/20241104_Subject022_SHUFFLED_Day_4.csv]

Participant ID	Age	Train	Correct Response	Response	Response time (s)	Correct	Reference Angle (deg)	Orientation (deg)	Angle Separation (deg)	Corner	Viewing Distance (cm)	Stimulus Size (px)	Fixation Time	Probe Time	Cue Time
22	27	TRUE	j	j	0.066663584	1	-35	-34	1	NW	35	(184, 184)	0.28	0.28	0.75
22	27	TRUE	f	f	0.207483791	1	-35	-36	-1	SE	35	(184, 184)	0.28	0.28	0.75
22	27	TRUE	j	j	0.175309292	1	-35	-30	5	SE	35	(184, 184)	0.28	0.28	0.75
22	27	TRUE	j	f	0.340855084	0	-35	-34	1	NW	35	(184, 184)	0.28	0.28	0.75
22	27	TRUE	f	f	0.292465375	1	-35	-40	-5	NW	35	(184, 184)	0.28	0.28	0.75
22	27	TRUE	j	j	0.298624833	1	-35	-30	5	SE	35	(184, 184)	0.28	0.28	0.75
22	27	TRUE	f	f	0.27852175	1	-35	-36	-1	NW	35	(184, 184)	0.28	0.28	0.75
22	27	TRUE	f	f	0.303900417	1	-35	-36	-1	SE	35	(184, 184)	0.28	0.28	0.75
22	27	TRUE	f	f	0.25045225	1	-35	-40	-5	SE	35	(184, 184)	0.28	0.28	0.75
22	27	TRUE	j	j	0.202179458	1	-35	-30	5	NW	35	(184, 184)	0.28	0.28	0.75
22	27	TRUE	j	f	0.034849166	0	-35	-34	1	SE	35	(184, 184)	0.28	0.28	0.75
22	27	TRUE	f	f	1.302875834	1	-35	-40	-5	NW	35	(184, 184)	0.28	0.28	0.75
22	27	TRUE	j	j	2.755116042	1	-35	-30	5	NW	35	(184, 184)	0.28	0.28	0.75
22	27	TRUE	j	j	0.102880125	1	-35	-34	1	NW	35	(184, 184)	0.28	0.28	0.75
22	27	TRUE	j	j	0.120923	1	-35	-30	5	NW	35	(184, 184)	0.28	0.28	0.75
22	27	TRUE	f	f	0.229154	1	-35	-36	-1	SE	35	(184, 184)	0.28	0.28	0.75
22	27	TRUE	f	f	0.410408833	1	-35	-40	-5	SE	35	(184, 184)	0.28	0.28	0.75
22	27	TRUE	j	j	0.29290375	1	-35	-30	5	NW	35	(184, 184)	0.28	0.28	0.75
22	27	TRUE	j	f	0.779846125	0	-35	-34	1	NW	35	(184, 184)	0.28	0.28	0.75
22	27	TRUE	f	j	0.10256725	0	-35	-36	-1	SE	35	(184, 184)	0.28	0.28	0.75
22	27	TRUE	f	f	0.206718208	1	-35	-40	-5	SE	35	(184, 184)	0.28	0.28	0.75
22	27	TRUE	f	j	0.304216083	0	-35	-36	-1	SE	35	(184, 184)	0.28	0.28	0.75
22	27	TRUE	f	j	0.882333917	0	-35	-36	-1	NW	35	(184, 184)	0.28	0.28	0.75
22	27	TRUE	f	f	0.233964792	1	-35	-40	-5	NW	35	(184, 184)	0.28	0.28	0.75
22	27	TRUE	j	j	0.201988333	1	-35	-30	5	SE	35	(184, 184)	0.28	0.28	0.75
22	27	TRUE	f	f	0.288766666	1	-35	-40	-5	SE	35	(184, 184)	0.28	0.28	0.75
22	27	TRUE	f	f	0.291122208	1	-35	-40	-5	SE	35	(184, 184)	0.28	0.28	0.75
22	27	TRUE	f	j	0.258969875	0	-35	-36	-1	SE	35	(184, 184)	0.28	0.28	0.75
22	27	TRUE	f	f	0.337937083	1	-35	-36	-1	NW	35	(184, 184)	0.28	0.28	0.75
22	27	TRUE	j	j	0.080377833	1	-35	-34	1	SE	35	(184, 184)	0.28	0.28	0.75
22	27	TRUE	f	f	0.638334708	1	-35	-40	-5	SE	35	(184, 184)	0.28	0.28	0.75
22	27	TRUE	j	j	0.025117834	1	-35	-30	5	NW	35	(184, 184)	0.28	0.28	0.75
22	27	TRUE	f	f	0.284909583	1	-35	-36	-1	NW	35	(184, 184)	0.28	0.28	0.75
22	27	TRUE	j	j	0.281640541	1	-35	-30	5	SE	35	(184, 184)	0.28	0.28	0.75
22	27	TRUE	j	j	0.267920291	1	-35	-34	1	SE	35	(184, 184)	0.28	0.28	0.75
22	27	TRUE	j	f	0.172886917	0	-35	-30	5	SE	35	(184, 184)	0.28	0.28	0.75
22	27	TRUE	j	j	0.248152083	1	-35	-30	5	SE	35	(184, 184)	0.28	0.28	0.75
22	27	TRUE	j	j	0.292897042	1	-35	-30	5	SE	35	(184, 184)	0.28	0.28	0.75
22	27	TRUE	j	j	0.301238458	1	-35	-30	5	NW	35	(184, 184)	0.28	0.28	0.75
22	27	TRUE	f	j	0.253854666	0	-35	-36	-1	NW	35	(184, 184)	0.28	0.28	0.75
22	27	TRUE	f	j	0.23060325	0	-35	-40	-5	NW	35	(184, 184)	0.28	0.28	0.75
22	27	TRUE	f	j	0.348527292	0	-35	-40	-5	SE	35	(184, 184)	0.28	0.28	0.75
22	27	TRUE	j	j	0.304231583	1	-35	-30	5	NW	35	(184, 184)	0.28	0.28	0.75
22	27	TRUE	f	j	0.36686925	0	-35	-36	-1	NW	35	(184, 184)	0.28	0.28	0.75
22	27	TRUE	f	f	0.857812791	1	-35	-40	-5	SE	35	(184, 184)	0.28	0.28	0.75
22	27	TRUE	f	f	0.304602875	1	-35	-36	-1	NW	35	(184, 184)	0.28	0.28	0.75
22	27	TRUE	j	j	0.461034791	1	-35	-30	5	NW	35	(184, 184)	0.28	0.28	0.75
22	27	TRUE	f	f	0.333825625	1	-35	-40	-5	NW	35	(184, 184)	0.28	0.28	0.75
22	27	TRUE	j	f	0.450494791	0	-35	-34	1	NW	35	(184, 184)	0.28	0.28	0.75
22	27	TRUE	f	f	0.166028667	1	-35	-36	-1	NW	35	(184, 184)	0.28	0.28	0.75
22	27	TRUE	f	f	0.111721875	1	-35	-40	-5	NW	35	(184, 184)	0.28	0.28	0.75
22	27	TRUE	j	f	0.397760917	0	-35	-34	1	SE	35	(184, 184)	0.28	0.28	0.75
22	27	TRUE	j	j	0.309036917	1	-35	-30	5	SE	35	(184, 184)	0.28	0.28	0.75
22	27	TRUE	j	f	0.278408708	0	-35	-34	1	NW	35	(184, 184)	0.28	0.28	0.75
22	27	TRUE	j	f	0.280047292	0	-35	-34	1	SE	35	(184, 184)	0.28	0.28	0.75
22	27	TRUE	f	j	0.432847875	0	-35	-36	-1	SE	35	(184, 184)	0.28	0.28	0.75
22	27	TRUE	f	f	0.088721708	1	-35	-36	-1	NW	35	(184, 184)	0.28	0.28	0.75
22	27	TRUE	j	j	0.272238041	1	-35	-30	5	SE	35	(184, 184)	0.28	0.28	0.75
22	27	TRUE	j	j	0.314380625	1	-35	-30	5	NW	35	(184, 184)	0.28	0.28	0.75
22	27	TRUE	j	j	0.273859584	1	-35	-30	5	SE	35	(184, 184)	0.28	0.28	0.75
22	27	TRUE	f	f	0.44951775	1	-35	-36	-1	NW	35	(184, 184)	0.28	0.28	0.75
22	27	TRUE	j	j	0.228433792	1	-35	-30	5	NW	35	(184, 184)	0.28	0.28	0.75
22	27	TRUE	f	f	0.071147291	1	-35	-40	-5	SE	35	(184, 184)	0.28	0.28	0.75
22	27	TRUE	j	j	0.241320125	1	-35	-34	1	SE	35	(184, 184)	0.28	0.28	0.75
22	27	TRUE	j	j	0.428504042	1	-35	-34	1	NW	35	(184, 184)	0.28	0.28	0.75
22	27	TRUE	f	j	0.315784083	0	-35	-36	-1	NW	35	(184, 184)	0.28	0.28	0.75
22	27	TRUE	f	j	0.23196475	0	-35	-36	-1	SE	35	(184, 184)	0.28	0.28	0.75
22	27	TRUE	j	f	0.295387417	0	-35	-30	5	SE	35	(184, 184)	0.28	0.28	0.75
22	27	TRUE	j	j	0.367791291	1	-35	-30	5	NW	35	(184, 184)	0.28	0.28	0.75
22	27	TRUE	f	j	0.196158541	0	-35	-36	-1	SE	35	(184, 184)	0.28	0.28	0.75
22	27	TRUE	j	j	0.361807292	1	-35	-30	5	SE	35	(184, 184)	0.28	0.28	0.75
22	27	TRUE	j	j	1.577089125	1	-35	-30	5	SE	35	(184, 184)	0.28	0.28	0.75
22	27	TRUE	j	j	1.751889708	1	-35	-30	5	SE	35	(184, 184)	0.28	0.28	0.75
22	27	TRUE	j	f	0.7703215	0	-35	-34	1	NW	35	(184, 184)	0.28	0.28	0.75
22	27	TRUE	j	f	0.391775667	0	-35	-30	5	SE	35	(184, 184)	0.28	0.28	0.75
22	27	TRUE	f	f	0.433046666	1	-35	-36	-1	SE	35	(184, 184)	0.28	0.28	0.75
22	27	TRUE	j	f	0.429388833	0	-35	-34	1	NW	35	(184, 184)	0.28	0.28	0.75
22	27	TRUE	f	f	0.24688125	1	-35	-40	-5	NW	35	(184, 184)	0.28	0.28	0.75
22	27	TRUE	j	j	0.029714291	1	-35	-30	5	SE	35	(184, 184)	0.28	0.28	0.75
22	27	TRUE	f	f	0.38924525	1	-35	-36	-1	NW	35	(184, 184)	0.28	0.28	0.75
22	27	TRUE	j	j	0.277288375	1	-35	-30	5	NW	35	(184, 184)	0.28	0.28	0.75
22	27	TRUE	j	f	0.405657792	0	-35	-34	1	NW	35	(184, 184)	0.28	0.28	0.75
22	27	TRUE	j	j	0.24015775	1	-35	-30	5	SE	35	(184, 184)	0.28	0.28	0.75
22	27	TRUE	j	f	0.0932565	0	-35	-34	1	NW	35	(184, 184)	0.28	0.28	0.75
22	27	TRUE	f	f	0.335365833	1	-35	-36	-1	NW	35	(184, 184)	0.28	0.28	0.75
22	27	TRUE	j	j	0.176584958	1	-35	-34	1	SE	35	(184, 184)	0.28	0.28	0.75
22	27	TRUE	j	j	0.149511458	1	-35	-30	5	NW	35	(184, 184)	0.28	0.28	0.75
22	27	TRUE	f	f	0.015561083	1	-35	-40	-5	SE	35	(184, 184)	0.28	0.28	0.75
22	27	TRUE	f	f	0.262449042	1	-35	-40	-5	NW	35	(184, 184)	0.28	0.28	0.75
22	27	TRUE	j	j	0.338150917	1	-35	-30	5	NW	35	(184, 184)	0.28	0.28	0.75
22	27	TRUE	f	f	0.231157375	1	-35	-40	-5	SE	35	(184, 184)	0.28	0.28	0.75
22	27	TRUE	j	j	0.250051625	1	-35	-34	1	SE	35	(184, 184)	0.28	0.28	0.75
22	27	TRUE	j	j	0.347894209	1	-35	-34	1	NW	35	(184, 184)	0.28	0.28	0.75
22	27	TRUE	f	f	0.115830125	1	-35	-40	-5	NW	35	(184, 184)	0.28	0.28	0.75
22	27	TRUE	f	f	1.468948041	1	-35	-36	-1	SE	35	(184, 184)	0.28	0.28	0.75
22	27	TRUE	f	f	0.077110041	1	-35	-40	-5	NW	35	(184, 184)	0.28	0.28	0.75
22	27	TRUE	j	j	1.416899166	1	-35	-34	1	NW	35	(184, 184)	0.28	0.28	0.75
22	27	TRUE	f	f	0.541074625	1	-35	-36	-1	NW	35	(184, 184)	0.28	0.28	0.75
22	27	TRUE	j	f	0.067957459	0	-35	-34	1	NW	35	(184, 184)	0.28	0.28	0.75
22	27	TRUE	f	f	0.238861917	1	-35	-36	-1	SE	35	(184, 184)	0.28	0.28	0.75
22	27	TRUE	j	j	0.178222834	1	-35	-30	5	SE	35	(184, 184)	0.28	0.28	0.75
22	27	TRUE	f	f	0.285306709	1	-35	-40	-5	NW	35	(184, 184)	0.28	0.28	0.75
22	27	TRUE	f	j	0.538407708	0	-35	-36	-1	SE	35	(184, 184)	0.28	0.28	0.75
22	27	TRUE	j	j	0.432547625	1	-35	-34	1	NW	35	(184, 184)	0.28	0.28	0.75
22	27	TRUE	j	j	0.330533875	1	-35	-34	1	NW	35	(184, 184)	0.28	0.28	0.75
22	27	TRUE	j	j	0.264188834	1	-35	-30	5	SE	35	(184, 184)	0.28	0.28	0.75
22	27	TRUE	j	f	0.310738	0	-35	-34	1	SE	35	(184, 184)	0.28	0.28	0.75
22	27	TRUE	f	f	0.305329666	1	-35	-40	-5	NW	35	(184, 184)	0.28	0.28	0.75
22	27	TRUE	j	j	0.064304583	1	-35	-34	1	NW	35	(184, 184)	0.28	0.28	0.75
22	27	TRUE	f	j	0.128390292	0	-35	-36	-1	SE	35	(184, 184)	0.28	0.28	0.75
22	27	TRUE	j	j	0.240036959	1	-35	-30	5	SE	35	(184, 184)	0.28	0.28	0.75
22	27	TRUE	f	f	0.419686708	1	-35	-40	-5	NW	35	(184, 184)	0.28	0.28	0.75
22	27	TRUE	f	f	0.245931625	1	-35	-40	-5	NW	35	(184, 184)	0.28	0.28	0.75
22	27	TRUE	j	j	0.264106708	1	-35	-34	1	NW	35	(184, 184)	0.28	0.28	0.75
22	27	TRUE	j	j	0.32167575	1	-35	-34	1	SE	35	(184, 184)	0.28	0.28	0.75
22	27	TRUE	j	f	0.519248625	0	-35	-34	1	NW	35	(184, 184)	0.28	0.28	0.75
22	27	TRUE	f	f	0.435287875	1	-35	-40	-5	NW	35	(184, 184)	0.28	0.28	0.75
22	27	TRUE	j	f	0.350780375	0	-35	-34	1	SE	35	(184, 184)	0.28	0.28	0.75
22	27	TRUE	f	f	0.212494667	1	-35	-36	-1	SE	35	(184, 184)	0.28	0.28	0.75
22	27	TRUE	f	f	0.183306208	1	-35	-36	-1	NW	35	(184, 184)	0.28	0.28	0.75
22	27	TRUE	j	j	0.61988675	1	-35	-30	5	NW	35	(184, 184)	0.28	0.28	0.75
22	27	TRUE	j	j	0.352866417	1	-35	-30	5	SE	35	(184, 184)	0.28	0.28	0.75
22	27	TRUE	f	f	0.30216975	1	-35	-40	-5	NW	35	(184, 184)	0.28	0.28	0.75
22	27	TRUE	f	f	0.22345525	1	-35	-36	-1	NW	35	(184, 184)	0.28	0.28	0.75
22	27	TRUE	f	f	0.096183708	1	-35	-36	-1	SE	35	(184, 184)	0.28	0.28	0.75
22	27	TRUE	f	f	0.178501	1	-35	-40	-5	SE	35	(184, 184)	0.28	0.28	0.75
22	27	TRUE	f	f	0.096613375	1	-35	-40	-5	SE	35	(184, 184)	0.28	0.28	0.75
22	27	TRUE	j	j	0.041332208	1	-35	-30	5	NW	35	(184, 184)	0.28	0.28	0.75
22	27	TRUE	f	f	0.170958291	1	-35	-40	-5	SE	35	(184, 184)	0.28	0.28	0.75
22	27	TRUE	f	j	0.315142583	0	-35	-36	-1	SE	35	(184, 184)	0.28	0.28	0.75
22	27	TRUE	f	f	0.251758125	1	-35	-40	-5	SE	35	(184, 184)	0.28	0.28	0.75
22	27	TRUE	j	j	0.228441375	1	-35	-30	5	NW	35	(184, 184)	0.28	0.28	0.75
22	27	TRUE	j	f	0.233116667	0	-35	-30	5	SE	35	(184, 184)	0.28	0.28	0.75
22	27	TRUE	j	j	0.029458583	1	-35	-34	1	NW	35	(184, 184)	0.28	0.28	0.75
22	27	TRUE	j	f	0.843941708	0	-35	-34	1	SE	35	(184, 184)	0.28	0.28	0.75
22	27	TRUE	j	j	0.278076458	1	-35	-30	5	NW	35	(184, 184)	0.28	0.28	0.75
22	27	TRUE	f	j	0.018299667	0	-35	-40	-5	NW	35	(184, 184)	0.28	0.28	0.75
22	27	TRUE	j	j	0.231700125	1	-35	-30	5	NW	35	(184, 184)	0.28	0.28	0.75
22	27	TRUE	f	j	0.579325625	0	-35	-36	-1	NW	35	(184, 184)	0.28	0.28	0.75
22	27	TRUE	j	j	0.394432583	1	-35	-30	5	NW	35	(184, 184)	0.28	0.28	0.75
22	27	TRUE	j	f	0.118890792	0	-35	-34	1	NW	35	(184, 184)	0.28	0.28	0.75
22	27	TRUE	j	j	0.339780833	1	-35	-30	5	SE	35	(184, 184)	0.28	0.28	0.75
22	27	TRUE	f	f	0.840875917	1	-35	-40	-5	SE	35	(184, 184)	0.28	0.28	0.75
22	27	TRUE	j	j	0.234041041	1	-35	-30	5	NW	35	(184, 184)	0.28	0.28	0.75
22	27	TRUE	j	j	0.283444667	1	-35	-34	1	SE	35	(184, 184)	0.28	0.28	0.75
22	27	TRUE	j	f	0.371264833	0	-35	-34	1	SE	35	(184, 184)	0.28	0.28	0.75
22	27	TRUE	j	f	0.395712625	0	-35	-34	1	NW	35	(184, 184)	0.28	0.28	0.75
22	27	TRUE	f	f	0.242638333	1	-35	-36	-1	NW	35	(184, 184)	0.28	0.28	0.75
22	27	TRUE	f	j	0.390336666	0	-35	-40	-5	SE	35	(184, 184)	0.28	0.28	0.75
22	27	TRUE	j	j	0.145162	1	-35	-34	1	SE	35	(184, 184)	0.28	0.28	0.75
22	27	TRUE	j	j	0.27593475	1	-35	-30	5	NW	35	(184, 184)	0.28	0.28	0.75
22	27	TRUE	f	f	0.287253	1	-35	-36	-1	SE	35	(184, 184)	0.28	0.28	0.75
22	27	TRUE	j	j	0.21984475	1	-35	-30	5	NW	35	(184, 184)	0.28	0.28	0.75
22	27	TRUE	j	f	0.226313	0	-35	-34	1	NW	35	(184, 184)	0.28	0.28	0.75
22	27	TRUE	j	j	0.264470125	1	-35	-30	5	SE	35	(184, 184)	0.28	0.28	0.75
22	27	TRUE	j	j	0.385118833	1	-35	-34	1	NW	35	(184, 184)	0.28	0.28	0.75
22	27	TRUE	j	j	0.724197875	1	-35	-34	1	SE	35	(184, 184)	0.28	0.28	0.75
22	27	TRUE	f	f	0.359113666	1	-35	-40	-5	NW	35	(184, 184)	0.28	0.28	0.75
22	27	TRUE	j	f	0.114627083	0	-35	-34	1	SE	35	(184, 184)	0.28	0.28	0.75
22	27	TRUE	j	j	0.403541875	1	-35	-34	1	SE	35	(184, 184)	0.28	0.28	0.75
22	27	TRUE	j	j	0.303139208	1	-35	-30	5	NW	35	(184, 184)	0.28	0.28	0.75
22	27	TRUE	j	f	0.388505417	0	-35	-34	1	SE	35	(184, 184)	0.28	0.28	0.75
22	27	TRUE	j	j	0.450630625	1	-35	-34	1	NW	35	(184, 184)	0.28	0.28	0.75
22	27	TRUE	j	j	0.222030584	1	-35	-30	5	NW	35	(184, 184)	0.28	0.28	0.75
22	27	TRUE	j	j	0.309159417	1	-35	-34	1	NW	35	(184, 184)	0.28	0.28	0.75
22	27	TRUE	j	j	0.334102541	1	-35	-34	1	NW	35	(184, 184)	0.28	0.28	0.75
22	27	TRUE	j	j	0.217266292	1	-35	-30	5	NW	35	(184, 184)	0.28	0.28	0.75
22	27	TRUE	f	f	0.297692791	1	-35	-36	-1	NW	35	(184, 184)	0.28	0.28	0.75
22	27	TRUE	f	j	0.285394084	0	-35	-36	-1	SE	35	(184, 184)	0.28	0.28	0.75
22	27	TRUE	j	j	0.307378666	1	-35	-30	5	NW	35	(184, 184)	0.28	0.28	0.75
22	27	TRUE	j	j	0.278956167	1	-35	-30	5	NW	35	(184, 184)	0.28	0.28	0.75
22	27	TRUE	f	f	0.13089825	1	-35	-36	-1	SE	35	(184, 184)	0.28	0.28	0.75
22	27	TRUE	f	f	0.215800625	1	-35	-40	-5	SE	35	(184, 184)	0.28	0.28	0.75
22	27	TRUE	f	f	0.225319667	1	-35	-40	-5	NW	35	(184, 184)	0.28	0.28	0.75
22	27	TRUE	j	j	0.041446417	1	-35	-30	5	NW	35	(184, 184)	0.28	0.28	0.75
22	27	TRUE	j	j	0.063685041	1	-35	-30	5	SE	35	(184, 184)	0.28	0.28	0.75
22	27	TRUE	f	f	0.397472833	1	-35	-36	-1	SE	35	(184, 184)	0.28	0.28	0.75
22	27	TRUE	j	j	0.250225125	1	-35	-30	5	SE	35	(184, 184)	0.28	0.28	0.75
22	27	TRUE	f	f	0.362853667	1	-35	-40	-5	SE	35	(184, 184)	0.28	0.28	0.75
22	27	TRUE	j	j	0.387467875	1	-35	-34	1	NW	35	(184, 184)	0.28	0.28	0.75
22	27	TRUE	f	f	0.231233416	1	-35	-40	-5	NW	35	(184, 184)	0.28	0.28	0.75
22	27	TRUE	f	f	0.49285775	1	-35	-36	-1	SE	35	(184, 184)	0.28	0.28	0.75
22	27	TRUE	f	f	0.416743917	1	-35	-36	-1	SE	35	(184, 184)	0.28	0.28	0.75
22	27	TRUE	j	f	0.097344083	0	-35	-30	5	SE	35	(184, 184)	0.28	0.28	0.75
22	27	TRUE	f	f	0.248879666	1	-35	-36	-1	SE	35	(184, 184)	0.28	0.28	0.75
22	27	TRUE	j	f	0.146397166	0	-35	-34	1	NW	35	(184, 184)	0.28	0.28	0.75
22	27	TRUE	j	f	0.1184095	0	-35	-34	1	SE	35	(184, 184)	0.28	0.28	0.75
22	27	TRUE	j	j	0.091712542	1	-35	-34	1	SE	35	(184, 184)	0.28	0.28	0.75
22	27	TRUE	j	j	0.18762675	1	-35	-30	5	SE	35	(184, 184)	0.28	0.28	0.75
22	27	TRUE	j	j	0.456023125	1	-35	-30	5	NW	35	(184, 184)	0.28	0.28	0.75
22	27	TRUE	f	f	0.570111917	1	-35	-40	-5	SE	35	(184, 184)	0.28	0.28	0.75
22	27	TRUE	f	f	0.961643875	1	-35	-40	-5	NW	35	(184, 184)	0.28	0.28	0.75
22	27	TRUE	j	j	0.382142292	1	-35	-30	5	NW	35	(184, 184)	0.28	0.28	0.75
22	27	TRUE	j	f	0.128414125	0	-35	-34	1	NW	35	(184, 184)	0.28	0.28	0.75
22	27	TRUE	j	f	0.363044042	0	-35	-34	1	SE	35	(184, 184)	0.28	0.28	0.75
22	27	TRUE	j	f	0.370116	0	-35	-34	1	NW	35	(184, 184)	0.28	0.28	0.75
22	27	TRUE	f	f	0.3043865	1	-35	-36	-1	NW	35	(184, 184)	0.28	0.28	0.75
22	27	TRUE	f	f	0.258934333	1	-35	-40	-5	SE	35	(184, 184)	0.28	0.28	0.75
22	27	TRUE	f	j	0.194226458	0	-35	-36	-1	NW	35	(184, 184)	0.28	0.28	0.75
22	27	TRUE	f	f	0.290809875	1	-35	-36	-1	NW	35	(184, 184)	0.28	0.28	0.75
22	27	TRUE	f	f	0.267823459	1	-35	-36	-1	NW	35	(184, 184)	0.28	0.28	0.75
22	27	TRUE	j	j	0.332116375	1	-35	-34	1	SE	35	(184, 184)	0.28	0.28	0.75
22	27	TRUE	j	j	0.3327405	1	-35	-34	1	SE	35	(184, 184)	0.28	0.28	0.75
22	27	TRUE	j	j	0.315875167	1	-35	-30	5	NW	35	(184, 184)	0.28	0.28	0.75
22	27	TRUE	f	f	0.250653584	1	-35	-36	-1	SE	35	(184, 184)	0.28	0.28	0.75
22	27	TRUE	j	j	0.236820292	1	-35	-30	5	SE	35	(184, 184)	0.28	0.28	0.75
22	27	TRUE	j	f	0.291271375	0	-35	-34	1	SE	35	(184, 184)	0.28	0.28	0.75
22	27	TRUE	j	f	0.179318833	0	-35	-34	1	SE	35	(184, 184)	0.28	0.28	0.75
22	27	TRUE	j	j	0.108129	1	-35	-30	5	SE	35	(184, 184)	0.28	0.28	0.75
22	27	TRUE	f	f	0.397070708	1	-35	-36	-1	NW	35	(184, 184)	0.28	0.28	0.75
22	27	TRUE	f	f	0.270174709	1	-35	-36	-1	SE	35	(184, 184)	0.28	0.28	0.75
22	27	TRUE	f	f	0.154328875	1	-35	-40	-5	SE	35	(184, 184)	0.28	0.28	0.75
22	27	TRUE	j	j	0.126045042	1	-35	-30	5	NW	35	(184, 184)	0.28	0.28	0.75
22	27	TRUE	j	f	0.186801833	0	-35	-34	1	NW	35	(184, 184)	0.28	0.28	0.75
22	27	TRUE	j	j	0.06142025	1	-35	-34	1	SE	35	(184, 184)	0.28	0.28	0.75
22	27	TRUE	f	f	0.19138525	1	-35	-36	-1	NW	35	(184, 184)	0.28	0.28	0.75
22	27	TRUE	j	j	0.363929458	1	-35	-30	5	NW	35	(184, 184)	0.28	0.28	0.75
22	27	TRUE	j	f	0.110891208	0	-35	-34	1	SE	35	(184, 184)	0.28	0.28	0.75
22	27	TRUE	f	f	0.292338625	1	-35	-40	-5	NW	35	(184, 184)	0.28	0.28	0.75
22	27	TRUE	f	f	0.29539775	1	-35	-36	-1	NW	35	(184, 184)	0.28	0.28	0.75
22	27	TRUE	f	f	0.276908	1	-35	-36	-1	SE	35	(184, 184)	0.28	0.28	0.75
22	27	TRUE	f	f	0.280159333	1	-35	-36	-1	SE	35	(184, 184)	0.28	0.28	0.75
22	27	TRUE	j	j	0.236784167	1	-35	-34	1	NW	35	(184, 184)	0.28	0.28	0.75
22	27	TRUE	j	j	0.241353375	1	-35	-34	1	SE	35	(184, 184)	0.28	0.28	0.75
22	27	TRUE	j	j	0.187555125	1	-35	-30	5	SE	35	(184, 184)	0.28	0.28	0.75
22	27	TRUE	f	j	0.198054125	0	-35	-36	-1	NW	35	(184, 184)	0.28	0.28	0.75
22	27	TRUE	f	f	0.24605025	1	-35	-36	-1	NW	35	(184, 184)	0.28	0.28	0.75
22	27	TRUE	j	f	0.273987041	0	-35	-34	1	SE	35	(184, 184)	0.28	0.28	0.75
22	27	TRUE	j	j	0.448638542	1	-35	-30	5	NW	35	(184, 184)	0.28	0.28	0.75
22	27	TRUE	j	j	0.081375	1	-35	-30	5	NW	35	(184, 184)	0.28	0.28	0.75
22	27	TRUE	j	j	0.3255985	1	-35	-34	1	SE	35	(184, 184)	0.28	0.28	0.75
22	27	TRUE	j	j	0.242011583	1	-35	-30	5	SE	35	(184, 184)	0.28	0.28	0.75
22	27	TRUE	j	f	0.281314625	0	-35	-34	1	NW	35	(184, 184)	0.28	0.28	0.75
22	27	TRUE	f	f	0.2691915	1	-35	-40	-5	NW	35	(184, 184)	0.28	0.28	0.75
22	27	TRUE	f	f	0.322055458	1	-35	-36	-1	NW	35	(184, 184)	0.28	0.28	0.75
22	27	TRUE	f	f	0.326294833	1	-35	-40	-5	SE	35	(184, 184)	0.28	0.28	0.75
22	27	TRUE	f	f	0.283232083	1	-35	-36	-1	NW	35	(184, 184)	0.28	0.28	0.75
22	27	TRUE	j	j	0.226690292	1	-35	-30	5	SE	35	(184, 184)	0.28	0.28	0.75
22	27	TRUE	f	f	0.378106083	1	-35	-40	-5	NW	35	(184, 184)	0.28	0.28	0.75
22	27	TRUE	j	f	0.479860167	0	-35	-30	5	SE	35	(184, 184)	0.28	0.28	0.75
22	27	TRUE	j	j	0.067342875	1	-35	-30	5	SE	35	(184, 184)	0.28	0.28	0.75
22	27	TRUE	j	f	0.3389665	0	-35	-34	1	SE	35	(184, 184)	0.28	0.28	0.75
22	27	TRUE	j	j	0.26154275	1	-35	-30	5	SE	35	(184, 184)	0.28	0.28	0.75
22	27	TRUE	j	j	0.239193083	1	-35	-30	5	NW	35	(184, 184)	0.28	0.28	0.75
22	27	TRUE	j	j	0.157439625	1	-35	-34	1	NW	35	(184, 184)	0.28	0.28	0.75
22	27	TRUE	j	j	0.203706875	1	-35	-30	5	NW	35	(184, 184)	0.28	0.28	0.75
22	27	TRUE	j	j	0.119196708	1	-35	-30	5	NW	35	(184, 184)	0.28	0.28	0.75
22	27	TRUE	j	f	0.05157025	0	-35	-34	1	NW	35	(184, 184)	0.28	0.28	0.75
22	27	TRUE	f	f	0.255428333	1	-35	-40	-5	NW	35	(184, 184)	0.28	0.28	0.75
22	27	TRUE	f	f	0.268033833	1	-35	-40	-5	NW	35	(184, 184)	0.28	0.28	0.75
22	27	TRUE	j	j	0.255138084	1	-35	-30	5	SE	35	(184, 184)	0.28	0.28	0.75
22	27	TRUE	j	j	0.20628475	1	-35	-30	5	NW	35	(184, 184)	0.28	0.28	0.75
22	27	TRUE	f	f	0.319208709	1	-35	-36	-1	NW	35	(184, 184)	0.28	0.28	0.75
22	27	TRUE	j	j	0.352961833	1	-35	-30	5	SE	35	(184, 184)	0.28	0.28	0.75
22	27	TRUE	j	j	0.340036625	1	-35	-30	5	NW	35	(184, 184)	0.28	0.28	0.75
22	27	TRUE	f	f	0.251772875	1	-35	-40	-5	NW	35	(184, 184)	0.28	0.28	0.75
22	27	TRUE	j	j	0.202669916	1	-35	-34	1	NW	35	(184, 184)	0.28	0.28	0.75
22	27	TRUE	f	f	0.967732417	1	-35	-40	-5	SE	35	(184, 184)	0.28	0.28	0.75
22	27	TRUE	j	j	0.050797375	1	-35	-34	1	NW	35	(184, 184)	0.28	0.28	0.75
22	27	TRUE	j	f	0.038747042	0	-35	-34	1	NW	35	(184, 184)	0.28	0.28	0.75
22	27	TRUE	f	f	0.230869042	1	-35	-40	-5	NW	35	(184, 184)	0.28	0.28	0.75
22	27	TRUE	j	j	0.098374041	1	-35	-30	5	SE	35	(184, 184)	0.28	0.28	0.75
22	27	TRUE	f	f	0.341246333	1	-35	-36	-1	SE	35	(184, 184)	0.28	0.28	0.75
22	27	TRUE	f	f	0.236893292	1	-35	-36	-1	NW	35	(184, 184)	0.28	0.28	0.75
22	27	TRUE	f	j	0.708789958	0	-35	-36	-1	NW	35	(184, 184)	0.28	0.28	0.75
22	27	TRUE	f	f	0.317553583	1	-35	-36	-1	SE	35	(184, 184)	0.28	0.28	0.75
22	27	TRUE	f	f	2.144587042	1	-35	-36	-1	SE	35	(184, 184)	0.28	0.28	0.75
22	27	TRUE	f	f	0.311314833	1	-35	-36	-1	NW	35	(184, 184)	0.28	0.28	0.75
22	27	TRUE	f	j	0.403422208	0	-35	-40	-5	SE	35	(184, 184)	0.28	0.28	0.75
22	27	TRUE	f	j	0.056988625	0	-35	-36	-1	SE	35	(184, 184)	0.28	0.28	0.75
22	27	TRUE	j	j	0.247741125	1	-35	-30	5	NW	35	(184, 184)	0.28	0.28	0.75
22	27	TRUE	j	j	0.229900292	1	-35	-34	1	SE	35	(184, 184)	0.28	0.28	0.75
22	27	TRUE	f	j	0.25275525	0	-35	-40	-5	SE	35	(184, 184)	0.28	0.28	0.75
22	27	TRUE	j	j	0.027519458	1	-35	-34	1	SE	35	(184, 184)	0.28	0.28	0.75
22	27	TRUE	f	j	1.737019583	0	-35	-40	-5	SE	35	(184, 184)	0.28	0.28	0.75
22	27	TRUE	f	j	0.2275465	0	-35	-36	-1	NW	35	(184, 184)	0.28	0.28	0.75
22	27	TRUE	j	f	0.161253792	0	-35	-34	1	SE	35	(184, 184)	0.28	0.28	0.75
22	27	TRUE	f	f	0.005726958	1	-35	-36	-1	SE	35	(184, 184)	0.28	0.28	0.75
22	27	TRUE	j	f	0.005749667	0	-35	-34	1	NW	35	(184, 184)	0.28	0.28	0.75
22	27	TRUE	f	f	0.22157475	1	-35	-40	-5	SE	35	(184, 184)	0.28	0.28	0.75
22	27	TRUE	f	f	0.104033042	1	-35	-36	-1	SE	35	(184, 184)	0.28	0.28	0.75
22	27	TRUE	j	j	0.345426583	1	-35	-30	5	NW	35	(184, 184)	0.28	0.28	0.75
22	27	TRUE	f	f	0.310622208	1	-35	-36	-1	SE	35	(184, 184)	0.28	0.28	0.75
22	27	TRUE	j	f	0.070939959	0	-35	-34	1	SE	35	(184, 184)	0.28	0.28	0.75
22	27	TRUE	f	f	0.132670958	1	-35	-36	-1	SE	35	(184, 184)	0.28	0.28	0.75
22	27	TRUE	j	j	0.626800917	1	-35	-30	5	NW	35	(184, 184)	0.28	0.28	0.75
22	27	TRUE	f	f	0.169669958	1	-35	-40	-5	NW	35	(184, 184)	0.28	0.28	0.75
22	27	TRUE	f	f	0.430411584	1	-35	-40	-5	NW	35	(184, 184)	0.28	0.28	0.75
22	27	TRUE	j	j	0.357763416	1	-35	-34	1	SE	35	(184, 184)	0.28	0.28	0.75
22	27	TRUE	j	j	0.2833735	1	-35	-30	5	NW	35	(184, 184)	0.28	0.28	0.75
22	27	TRUE	j	j	0.277514291	1	-35	-30	5	SE	35	(184, 184)	0.28	0.28	0.75
22	27	TRUE	j	j	0.211500625	1	-35	-34	1	NW	35	(184, 184)	0.28	0.28	0.75
22	27	TRUE	j	j	0.147055125	1	-35	-30	5	SE	35	(184, 184)	0.28	0.28	0.75
22	27	TRUE	f	f	0.019523292	1	-35	-36	-1	SE	35	(184, 184)	0.28	0.28	0.75
22	27	TRUE	f	f	0.279635375	1	-35	-40	-5	SE	35	(184, 184)	0.28	0.28	0.75
22	27	TRUE	f	f	0.068360792	1	-35	-36	-1	NW	35	(184, 184)	0.28	0.28	0.75
22	27	TRUE	j	j	0.234035875	1	-35	-30	5	SE	35	(184, 184)	0.28	0.28	0.75
22	27	TRUE	j	j	0.23663075	1	-35	-30	5	NW	35	(184, 184)	0.28	0.28	0.75
22	27	TRUE	f	f	0.167835916	1	-35	-40	-5	NW	35	(184, 184)	0.28	0.28	0.75
22	27	TRUE	j	j	0.445568125	1	-35	-30	5	NW	35	(184, 184)	0.28	0.28	0.75
22	27	TRUE	f	f	0.347610667	1	-35	-40	-5	SE	35	(184, 184)	0.28	0.28	0.75
22	27	TRUE	f	f	0.028139209	1	-35	-40	-5	SE	35	(184, 184)	0.28	0.28	0.75
22	27	TRUE	f	f	0.316283917	1	-35	-40	-5	SE	35	(184, 184)	0.28	0.28	0.75
22	27	TRUE	f	f	0.323129542	1	-35	-40	-5	SE	35	(184, 184)	0.28	0.28	0.75
22	27	TRUE	f	f	0.308654709	1	-35	-40	-5	NW	35	(184, 184)	0.28	0.28	0.75
22	27	TRUE	f	f	0.279266459	1	-35	-36	-1	NW	35	(184, 184)	0.28	0.28	0.75
22	27	TRUE	j	f	0.278808584	0	-35	-30	5	SE	35	(184, 184)	0.28	0.28	0.75
22	27	TRUE	j	j	0.310781542	1	-35	-34	1	SE	35	(184, 184)	0.28	0.28	0.75
22	27	TRUE	f	f	0.283267708	1	-35	-40	-5	SE	35	(184, 184)	0.28	0.28	0.75
22	27	TRUE	f	f	0.408398709	1	-35	-40	-5	NW	35	(184, 184)	0.28	0.28	0.75
22	27	TRUE	f	j	0.473279541	0	-35	-36	-1	SE	35	(184, 184)	0.28	0.28	0.75
22	27	TRUE	j	j	0.233281791	1	-35	-34	1	NW	35	(184, 184)	0.28	0.28	0.75
22	27	TRUE	f	f	0.084810625	1	-35	-40	-5	SE	35	(184, 184)	0.28	0.28	0.75
22	27	TRUE	j	j	0.276356	1	-35	-30	5	NW	35	(184, 184)	0.28	0.28	0.75
22	27	TRUE	j	j	0.255648333	1	-35	-30	5	NW	35	(184, 184)	0.28	0.28	0.75
22	27	TRUE	f	f	0.299416458	1	-35	-36	-1	SE	35	(184, 184)	0.28	0.28	0.75
22	27	TRUE	j	j	0.270994	1	-35	-34	1	SE	35	(184, 184)	0.28	0.28	0.75
22	27	TRUE	f	j	0.269427667	0	-35	-36	-1	NW	35	(184, 184)	0.28	0.28	0.75
22	27	TRUE	j	j	0.256641167	1	-35	-30	5	SE	35	(184, 184)	0.28	0.28	0.75
22	27	TRUE	j	j	0.276981959	1	-35	-30	5	NW	35	(184, 184)	0.28	0.28	0.75
