# Supplementary material for: The curriculum effect in visual learning: The role of readout dimensionality
Source: PLoS Comput Biol. 2026 Jul 24;22(7):e1014553. doi: 10.1371/journal.pcbi.1014553 (PMC13432104; doi:10.1371/journal.pcbi.1014553)
Supplement: S1 Data — (ZIP) [file pcbi.1014553.s009.zip › Data_Final_for_Repository/Shuffled_subjects/Original_10/Subject022/20241102_Subject022_SHUFFLED_Day_2.csv]

Participant ID	Age	Train	Correct Response	Response	Response time (s)	Correct	Reference Angle (deg)	Orientation (deg)	Angle Separation (deg)	Corner	Viewing Distance (cm)	Stimulus Size (px)	Fixation Time	Probe Time	Cue Time
22	27	TRUE	j	f	0.541714208	0	-35	-34	1	SE	35	(184, 184)	0.28	0.28	0.75
22	27	TRUE	f	f	0.329324292	1	-35	-36	-1	NW	35	(184, 184)	0.28	0.28	0.75
22	27	TRUE	j	j	0.152304333	1	-35	-30	5	NW	35	(184, 184)	0.28	0.28	0.75
22	27	TRUE	f	j	1.177926458	0	-35	-40	-5	NW	35	(184, 184)	0.28	0.28	0.75
22	27	TRUE	j	f	0.403066958	0	-35	-34	1	SE	35	(184, 184)	0.28	0.28	0.75
22	27	TRUE	j	j	0.218610375	1	-35	-30	5	SE	35	(184, 184)	0.28	0.28	0.75
22	27	TRUE	j	j	0.169811834	1	-35	-34	1	NW	35	(184, 184)	0.28	0.28	0.75
22	27	TRUE	f	f	0.060308416	1	-35	-36	-1	NW	35	(184, 184)	0.28	0.28	0.75
22	27	TRUE	f	j	0.810592875	0	-35	-36	-1	NW	35	(184, 184)	0.28	0.28	0.75
22	27	TRUE	f	f	0.169276083	1	-35	-40	-5	SE	35	(184, 184)	0.28	0.28	0.75
22	27	TRUE	f	f	0.59791325	1	-35	-40	-5	SE	35	(184, 184)	0.28	0.28	0.75
22	27	TRUE	f	j	0.491250917	0	-35	-36	-1	NW	35	(184, 184)	0.28	0.28	0.75
22	27	TRUE	f	f	0.067769375	1	-35	-40	-5	SE	35	(184, 184)	0.28	0.28	0.75
22	27	TRUE	f	f	0.692341917	1	-35	-40	-5	NW	35	(184, 184)	0.28	0.28	0.75
22	27	TRUE	j	f	0.031724625	0	-35	-34	1	SE	35	(184, 184)	0.28	0.28	0.75
22	27	TRUE	f	j	0.382608042	0	-35	-36	-1	SE	35	(184, 184)	0.28	0.28	0.75
22	27	TRUE	f	f	0.257378167	1	-35	-40	-5	SE	35	(184, 184)	0.28	0.28	0.75
22	27	TRUE	f	j	0.318195792	0	-35	-36	-1	SE	35	(184, 184)	0.28	0.28	0.75
22	27	TRUE	j	f	0.252061666	0	-35	-34	1	NW	35	(184, 184)	0.28	0.28	0.75
22	27	TRUE	j	j	0.310467833	1	-35	-34	1	SE	35	(184, 184)	0.28	0.28	0.75
22	27	TRUE	f	f	0.255732708	1	-35	-36	-1	NW	35	(184, 184)	0.28	0.28	0.75
22	27	TRUE	j	j	0.242832042	1	-35	-30	5	SE	35	(184, 184)	0.28	0.28	0.75
22	27	TRUE	j	f	0.165709041	0	-35	-34	1	SE	35	(184, 184)	0.28	0.28	0.75
22	27	TRUE	j	j	0.281235542	1	-35	-30	5	SE	35	(184, 184)	0.28	0.28	0.75
22	27	TRUE	j	f	0.249718708	0	-35	-34	1	NW	35	(184, 184)	0.28	0.28	0.75
22	27	TRUE	f	j	0.410951083	0	-35	-36	-1	NW	35	(184, 184)	0.28	0.28	0.75
22	27	TRUE	j	f	0.4701475	0	-35	-30	5	SE	35	(184, 184)	0.28	0.28	0.75
22	27	TRUE	f	j	0.460256625	0	-35	-40	-5	SE	35	(184, 184)	0.28	0.28	0.75
22	27	TRUE	f	f	0.379737833	1	-35	-36	-1	SE	35	(184, 184)	0.28	0.28	0.75
22	27	TRUE	f	j	0.124363666	0	-35	-40	-5	SE	35	(184, 184)	0.28	0.28	0.75
22	27	TRUE	f	f	0.503854083	1	-35	-36	-1	NW	35	(184, 184)	0.28	0.28	0.75
22	27	TRUE	f	f	0.367083334	1	-35	-36	-1	NW	35	(184, 184)	0.28	0.28	0.75
22	27	TRUE	f	j	0.195152792	0	-35	-40	-5	SE	35	(184, 184)	0.28	0.28	0.75
22	27	TRUE	j	f	0.481116458	0	-35	-30	5	SE	35	(184, 184)	0.28	0.28	0.75
22	27	TRUE	j	j	0.518824416	1	-35	-30	5	NW	35	(184, 184)	0.28	0.28	0.75
22	27	TRUE	j	j	0.259041167	1	-35	-34	1	NW	35	(184, 184)	0.28	0.28	0.75
22	27	TRUE	f	j	0.384183083	0	-35	-36	-1	SE	35	(184, 184)	0.28	0.28	0.75
22	27	TRUE	f	f	0.277654166	1	-35	-40	-5	NW	35	(184, 184)	0.28	0.28	0.75
22	27	TRUE	j	j	0.748467167	1	-35	-30	5	SE	35	(184, 184)	0.28	0.28	0.75
22	27	TRUE	f	f	0.198434875	1	-35	-40	-5	SE	35	(184, 184)	0.28	0.28	0.75
22	27	TRUE	j	j	0.280314459	1	-35	-30	5	SE	35	(184, 184)	0.28	0.28	0.75
22	27	TRUE	j	j	0.42407675	1	-35	-30	5	SE	35	(184, 184)	0.28	0.28	0.75
22	27	TRUE	f	f	0.039025084	1	-35	-40	-5	NW	35	(184, 184)	0.28	0.28	0.75
22	27	TRUE	j	j	0.366664083	1	-35	-30	5	SE	35	(184, 184)	0.28	0.28	0.75
22	27	TRUE	j	j	0.227687292	1	-35	-34	1	SE	35	(184, 184)	0.28	0.28	0.75
22	27	TRUE	j	j	0.043100083	1	-35	-34	1	NW	35	(184, 184)	0.28	0.28	0.75
22	27	TRUE	f	f	0.101427625	1	-35	-40	-5	SE	35	(184, 184)	0.28	0.28	0.75
22	27	TRUE	f	j	0.206415167	0	-35	-36	-1	NW	35	(184, 184)	0.28	0.28	0.75
22	27	TRUE	f	f	0.226627292	1	-35	-40	-5	NW	35	(184, 184)	0.28	0.28	0.75
22	27	TRUE	f	j	0.2299145	0	-35	-40	-5	SE	35	(184, 184)	0.28	0.28	0.75
22	27	TRUE	f	f	0.221279083	1	-35	-40	-5	NW	35	(184, 184)	0.28	0.28	0.75
22	27	TRUE	j	j	0.228586208	1	-35	-34	1	NW	35	(184, 184)	0.28	0.28	0.75
22	27	TRUE	f	f	0.043331333	1	-35	-40	-5	SE	35	(184, 184)	0.28	0.28	0.75
22	27	TRUE	j	j	0.3723525	1	-35	-30	5	SE	35	(184, 184)	0.28	0.28	0.75
22	27	TRUE	j	j	0.100044042	1	-35	-30	5	SE	35	(184, 184)	0.28	0.28	0.75
22	27	TRUE	f	f	0.170014084	1	-35	-40	-5	NW	35	(184, 184)	0.28	0.28	0.75
22	27	TRUE	f	f	0.262058875	1	-35	-40	-5	SE	35	(184, 184)	0.28	0.28	0.75
22	27	TRUE	j	j	0.276209416	1	-35	-30	5	SE	35	(184, 184)	0.28	0.28	0.75
22	27	TRUE	j	f	0.341866375	0	-35	-34	1	SE	35	(184, 184)	0.28	0.28	0.75
22	27	TRUE	j	j	0.24556725	1	-35	-30	5	SE	35	(184, 184)	0.28	0.28	0.75
22	27	TRUE	j	f	0.217117709	0	-35	-30	5	NW	35	(184, 184)	0.28	0.28	0.75
22	27	TRUE	j	j	0.311033834	1	-35	-30	5	SE	35	(184, 184)	0.28	0.28	0.75
22	27	TRUE	f	f	0.399957917	1	-35	-36	-1	NW	35	(184, 184)	0.28	0.28	0.75
22	27	TRUE	j	j	0.011332416	1	-35	-30	5	NW	35	(184, 184)	0.28	0.28	0.75
22	27	TRUE	f	f	0.268317333	1	-35	-36	-1	SE	35	(184, 184)	0.28	0.28	0.75
22	27	TRUE	j	j	0.118722792	1	-35	-34	1	SE	35	(184, 184)	0.28	0.28	0.75
22	27	TRUE	j	f	0.497567125	0	-35	-34	1	NW	35	(184, 184)	0.28	0.28	0.75
22	27	TRUE	j	j	0.39565425	1	-35	-34	1	NW	35	(184, 184)	0.28	0.28	0.75
22	27	TRUE	f	f	0.007655208	1	-35	-40	-5	SE	35	(184, 184)	0.28	0.28	0.75
22	27	TRUE	j	j	0.388728584	1	-35	-34	1	NW	35	(184, 184)	0.28	0.28	0.75
22	27	TRUE	j	f	0.031738792	0	-35	-34	1	NW	35	(184, 184)	0.28	0.28	0.75
22	27	TRUE	f	f	0.390861542	1	-35	-40	-5	NW	35	(184, 184)	0.28	0.28	0.75
22	27	TRUE	f	j	0.204217375	0	-35	-36	-1	NW	35	(184, 184)	0.28	0.28	0.75
22	27	TRUE	j	j	0.015311292	1	-35	-30	5	SE	35	(184, 184)	0.28	0.28	0.75
22	27	TRUE	j	j	0.241074292	1	-35	-34	1	NW	35	(184, 184)	0.28	0.28	0.75
22	27	TRUE	j	f	0.348773541	0	-35	-34	1	NW	35	(184, 184)	0.28	0.28	0.75
22	27	TRUE	j	j	0.150059125	1	-35	-30	5	SE	35	(184, 184)	0.28	0.28	0.75
22	27	TRUE	f	f	0.442100666	1	-35	-36	-1	SE	35	(184, 184)	0.28	0.28	0.75
22	27	TRUE	j	j	0.113368291	1	-35	-30	5	NW	35	(184, 184)	0.28	0.28	0.75
22	27	TRUE	f	f	0.015623375	1	-35	-40	-5	SE	35	(184, 184)	0.28	0.28	0.75
22	27	TRUE	f	j	0.138692875	0	-35	-36	-1	SE	35	(184, 184)	0.28	0.28	0.75
22	27	TRUE	f	f	0.441410625	1	-35	-36	-1	NW	35	(184, 184)	0.28	0.28	0.75
22	27	TRUE	j	f	0.358654959	0	-35	-34	1	SE	35	(184, 184)	0.28	0.28	0.75
22	27	TRUE	f	j	0.322299292	0	-35	-36	-1	SE	35	(184, 184)	0.28	0.28	0.75
22	27	TRUE	j	j	0.622393375	1	-35	-30	5	SE	35	(184, 184)	0.28	0.28	0.75
22	27	TRUE	j	j	0.338944792	1	-35	-34	1	SE	35	(184, 184)	0.28	0.28	0.75
22	27	TRUE	j	f	0.17310375	0	-35	-34	1	SE	35	(184, 184)	0.28	0.28	0.75
22	27	TRUE	j	j	0.32531675	1	-35	-30	5	NW	35	(184, 184)	0.28	0.28	0.75
22	27	TRUE	j	f	0.525031084	0	-35	-30	5	NW	35	(184, 184)	0.28	0.28	0.75
22	27	TRUE	j	j	0.339922417	1	-35	-34	1	SE	35	(184, 184)	0.28	0.28	0.75
22	27	TRUE	j	f	0.063819916	0	-35	-34	1	NW	35	(184, 184)	0.28	0.28	0.75
22	27	TRUE	f	f	0.259365291	1	-35	-36	-1	SE	35	(184, 184)	0.28	0.28	0.75
22	27	TRUE	f	j	0.377426125	0	-35	-36	-1	SE	35	(184, 184)	0.28	0.28	0.75
22	27	TRUE	f	f	0.369374083	1	-35	-40	-5	SE	35	(184, 184)	0.28	0.28	0.75
22	27	TRUE	j	f	0.161104542	0	-35	-34	1	SE	35	(184, 184)	0.28	0.28	0.75
22	27	TRUE	f	j	0.318491042	0	-35	-36	-1	SE	35	(184, 184)	0.28	0.28	0.75
22	27	TRUE	f	j	0.136382917	0	-35	-36	-1	SE	35	(184, 184)	0.28	0.28	0.75
22	27	TRUE	j	f	0.348289458	0	-35	-30	5	SE	35	(184, 184)	0.28	0.28	0.75
22	27	TRUE	f	j	0.140757416	0	-35	-36	-1	SE	35	(184, 184)	0.28	0.28	0.75
22	27	TRUE	j	j	0.412414167	1	-35	-34	1	NW	35	(184, 184)	0.28	0.28	0.75
22	27	TRUE	j	j	0.266182958	1	-35	-34	1	NW	35	(184, 184)	0.28	0.28	0.75
22	27	TRUE	f	j	0.031806458	0	-35	-40	-5	NW	35	(184, 184)	0.28	0.28	0.75
22	27	TRUE	f	j	0.483958958	0	-35	-36	-1	NW	35	(184, 184)	0.28	0.28	0.75
22	27	TRUE	f	j	0.633749459	0	-35	-36	-1	NW	35	(184, 184)	0.28	0.28	0.75
22	27	TRUE	f	f	0.067039708	1	-35	-36	-1	NW	35	(184, 184)	0.28	0.28	0.75
22	27	TRUE	j	f	0.136997208	0	-35	-34	1	SE	35	(184, 184)	0.28	0.28	0.75
22	27	TRUE	f	j	0.129138833	0	-35	-36	-1	NW	35	(184, 184)	0.28	0.28	0.75
22	27	TRUE	f	f	0.173741709	1	-35	-40	-5	NW	35	(184, 184)	0.28	0.28	0.75
22	27	TRUE	f	f	0.616283458	1	-35	-40	-5	SE	35	(184, 184)	0.28	0.28	0.75
22	27	TRUE	j	j	0.264687	1	-35	-34	1	SE	35	(184, 184)	0.28	0.28	0.75
22	27	TRUE	f	f	0.154709709	1	-35	-40	-5	NW	35	(184, 184)	0.28	0.28	0.75
22	27	TRUE	f	f	0.30059775	1	-35	-40	-5	NW	35	(184, 184)	0.28	0.28	0.75
22	27	TRUE	j	j	0.406092083	1	-35	-34	1	NW	35	(184, 184)	0.28	0.28	0.75
22	27	TRUE	j	f	0.155708708	0	-35	-34	1	NW	35	(184, 184)	0.28	0.28	0.75
22	27	TRUE	j	j	0.337781583	1	-35	-30	5	NW	35	(184, 184)	0.28	0.28	0.75
22	27	TRUE	j	j	0.337219875	1	-35	-30	5	NW	35	(184, 184)	0.28	0.28	0.75
22	27	TRUE	j	j	0.276697334	1	-35	-34	1	NW	35	(184, 184)	0.28	0.28	0.75
22	27	TRUE	j	j	0.078766042	1	-35	-34	1	NW	35	(184, 184)	0.28	0.28	0.75
22	27	TRUE	f	f	0.351778708	1	-35	-40	-5	SE	35	(184, 184)	0.28	0.28	0.75
22	27	TRUE	j	f	0.491480625	0	-35	-30	5	SE	35	(184, 184)	0.28	0.28	0.75
22	27	TRUE	f	j	0.390901458	0	-35	-36	-1	NW	35	(184, 184)	0.28	0.28	0.75
22	27	TRUE	j	j	0.08524975	1	-35	-34	1	SE	35	(184, 184)	0.28	0.28	0.75
22	27	TRUE	f	f	0.67040175	1	-35	-36	-1	NW	35	(184, 184)	0.28	0.28	0.75
22	27	TRUE	f	f	0.039313208	1	-35	-40	-5	NW	35	(184, 184)	0.28	0.28	0.75
22	27	TRUE	f	f	0.1600345	1	-35	-40	-5	NW	35	(184, 184)	0.28	0.28	0.75
22	27	TRUE	f	f	0.233495792	1	-35	-40	-5	SE	35	(184, 184)	0.28	0.28	0.75
22	27	TRUE	j	j	0.432216125	1	-35	-30	5	NW	35	(184, 184)	0.28	0.28	0.75
22	27	TRUE	f	f	0.313744292	1	-35	-40	-5	NW	35	(184, 184)	0.28	0.28	0.75
22	27	TRUE	f	f	0.268543291	1	-35	-40	-5	NW	35	(184, 184)	0.28	0.28	0.75
22	27	TRUE	j	j	0.006237375	1	-35	-30	5	NW	35	(184, 184)	0.28	0.28	0.75
22	27	TRUE	f	f	0.353422583	1	-35	-40	-5	SE	35	(184, 184)	0.28	0.28	0.75
22	27	TRUE	f	f	0.156131583	1	-35	-36	-1	NW	35	(184, 184)	0.28	0.28	0.75
22	27	TRUE	j	j	0.424825708	1	-35	-30	5	SE	35	(184, 184)	0.28	0.28	0.75
22	27	TRUE	f	f	0.385924459	1	-35	-40	-5	NW	35	(184, 184)	0.28	0.28	0.75
22	27	TRUE	j	j	0.130280667	1	-35	-34	1	SE	35	(184, 184)	0.28	0.28	0.75
22	27	TRUE	j	j	0.245281792	1	-35	-34	1	SE	35	(184, 184)	0.28	0.28	0.75
22	27	TRUE	j	f	0.2259045	0	-35	-34	1	NW	35	(184, 184)	0.28	0.28	0.75
22	27	TRUE	f	j	0.387902417	0	-35	-36	-1	SE	35	(184, 184)	0.28	0.28	0.75
22	27	TRUE	j	j	0.356691709	1	-35	-34	1	NW	35	(184, 184)	0.28	0.28	0.75
22	27	TRUE	f	f	0.196948875	1	-35	-40	-5	NW	35	(184, 184)	0.28	0.28	0.75
22	27	TRUE	j	f	0.029731958	0	-35	-30	5	SE	35	(184, 184)	0.28	0.28	0.75
22	27	TRUE	f	f	0.232927417	1	-35	-40	-5	SE	35	(184, 184)	0.28	0.28	0.75
22	27	TRUE	f	f	0.594291917	1	-35	-36	-1	NW	35	(184, 184)	0.28	0.28	0.75
22	27	TRUE	f	f	0.120502375	1	-35	-36	-1	SE	35	(184, 184)	0.28	0.28	0.75
22	27	TRUE	f	j	0.0339935	0	-35	-36	-1	SE	35	(184, 184)	0.28	0.28	0.75
22	27	TRUE	j	j	0.082663458	1	-35	-34	1	NW	35	(184, 184)	0.28	0.28	0.75
22	27	TRUE	j	j	0.213378958	1	-35	-30	5	SE	35	(184, 184)	0.28	0.28	0.75
22	27	TRUE	j	f	0.125829125	0	-35	-34	1	SE	35	(184, 184)	0.28	0.28	0.75
22	27	TRUE	f	j	0.345804583	0	-35	-40	-5	NW	35	(184, 184)	0.28	0.28	0.75
22	27	TRUE	f	f	0.280468042	1	-35	-40	-5	SE	35	(184, 184)	0.28	0.28	0.75
22	27	TRUE	f	j	0.325655875	0	-35	-36	-1	SE	35	(184, 184)	0.28	0.28	0.75
22	27	TRUE	f	f	0.369696209	1	-35	-36	-1	SE	35	(184, 184)	0.28	0.28	0.75
22	27	TRUE	j	j	0.047392542	1	-35	-34	1	NW	35	(184, 184)	0.28	0.28	0.75
22	27	TRUE	j	j	0.274188625	1	-35	-34	1	SE	35	(184, 184)	0.28	0.28	0.75
22	27	TRUE	f	f	0.3444775	1	-35	-40	-5	SE	35	(184, 184)	0.28	0.28	0.75
22	27	TRUE	j	j	0.293720709	1	-35	-30	5	SE	35	(184, 184)	0.28	0.28	0.75
22	27	TRUE	f	j	0.138282	0	-35	-36	-1	SE	35	(184, 184)	0.28	0.28	0.75
22	27	TRUE	f	f	0.053438375	1	-35	-36	-1	NW	35	(184, 184)	0.28	0.28	0.75
22	27	TRUE	j	j	0.426495375	1	-35	-34	1	NW	35	(184, 184)	0.28	0.28	0.75
22	27	TRUE	f	f	0.30709075	1	-35	-40	-5	NW	35	(184, 184)	0.28	0.28	0.75
22	27	TRUE	j	j	0.037435417	1	-35	-30	5	SE	35	(184, 184)	0.28	0.28	0.75
22	27	TRUE	f	f	0.293915625	1	-35	-40	-5	NW	35	(184, 184)	0.28	0.28	0.75
22	27	TRUE	j	f	0.36388275	0	-35	-34	1	NW	35	(184, 184)	0.28	0.28	0.75
22	27	TRUE	f	f	0.58750425	1	-35	-36	-1	SE	35	(184, 184)	0.28	0.28	0.75
22	27	TRUE	f	f	0.194115667	1	-35	-40	-5	SE	35	(184, 184)	0.28	0.28	0.75
22	27	TRUE	j	j	0.175551959	1	-35	-30	5	NW	35	(184, 184)	0.28	0.28	0.75
22	27	TRUE	j	j	0.2520635	1	-35	-30	5	NW	35	(184, 184)	0.28	0.28	0.75
22	27	TRUE	j	j	0.314794917	1	-35	-34	1	NW	35	(184, 184)	0.28	0.28	0.75
22	27	TRUE	j	j	0.289514084	1	-35	-34	1	SE	35	(184, 184)	0.28	0.28	0.75
22	27	TRUE	j	j	0.126170125	1	-35	-30	5	SE	35	(184, 184)	0.28	0.28	0.75
22	27	TRUE	j	j	0.124898792	1	-35	-30	5	NW	35	(184, 184)	0.28	0.28	0.75
22	27	TRUE	f	f	0.385261166	1	-35	-36	-1	NW	35	(184, 184)	0.28	0.28	0.75
22	27	TRUE	f	f	1.597883792	1	-35	-40	-5	SE	35	(184, 184)	0.28	0.28	0.75
22	27	TRUE	j	j	0.087770042	1	-35	-30	5	NW	35	(184, 184)	0.28	0.28	0.75
22	27	TRUE	f	f	0.019215	1	-35	-40	-5	NW	35	(184, 184)	0.28	0.28	0.75
22	27	TRUE	j	j	0.480282166	1	-35	-34	1	NW	35	(184, 184)	0.28	0.28	0.75
22	27	TRUE	j	f	0.07293175	0	-35	-34	1	SE	35	(184, 184)	0.28	0.28	0.75
22	27	TRUE	j	j	0.342493125	1	-35	-34	1	SE	35	(184, 184)	0.28	0.28	0.75
22	27	TRUE	j	j	0.023905625	1	-35	-30	5	NW	35	(184, 184)	0.28	0.28	0.75
22	27	TRUE	f	j	0.063630833	0	-35	-40	-5	NW	35	(184, 184)	0.28	0.28	0.75
22	27	TRUE	f	f	0.315528459	1	-35	-36	-1	SE	35	(184, 184)	0.28	0.28	0.75
22	27	TRUE	f	f	0.315360708	1	-35	-40	-5	NW	35	(184, 184)	0.28	0.28	0.75
22	27	TRUE	f	f	0.418976792	1	-35	-40	-5	NW	35	(184, 184)	0.28	0.28	0.75
22	27	TRUE	f	f	0.669960166	1	-35	-36	-1	SE	35	(184, 184)	0.28	0.28	0.75
22	27	TRUE	j	f	0.018320916	0	-35	-30	5	SE	35	(184, 184)	0.28	0.28	0.75
22	27	TRUE	j	j	0.320539	1	-35	-30	5	NW	35	(184, 184)	0.28	0.28	0.75
22	27	TRUE	f	j	0.319899542	0	-35	-40	-5	SE	35	(184, 184)	0.28	0.28	0.75
22	27	TRUE	j	f	0.144121666	0	-35	-34	1	SE	35	(184, 184)	0.28	0.28	0.75
22	27	TRUE	f	j	0.172062875	0	-35	-36	-1	NW	35	(184, 184)	0.28	0.28	0.75
22	27	TRUE	j	j	0.143960458	1	-35	-30	5	SE	35	(184, 184)	0.28	0.28	0.75
22	27	TRUE	f	j	0.064880667	0	-35	-40	-5	SE	35	(184, 184)	0.28	0.28	0.75
22	27	TRUE	j	j	0.423594833	1	-35	-30	5	NW	35	(184, 184)	0.28	0.28	0.75
22	27	TRUE	f	f	0.15283625	1	-35	-40	-5	SE	35	(184, 184)	0.28	0.28	0.75
22	27	TRUE	j	j	1.216585292	1	-35	-30	5	NW	35	(184, 184)	0.28	0.28	0.75
22	27	TRUE	f	f	0.162995291	1	-35	-40	-5	SE	35	(184, 184)	0.28	0.28	0.75
22	27	TRUE	f	f	0.936639166	1	-35	-40	-5	SE	35	(184, 184)	0.28	0.28	0.75
22	27	TRUE	j	j	0.080613958	1	-35	-30	5	NW	35	(184, 184)	0.28	0.28	0.75
22	27	TRUE	j	j	0.357196083	1	-35	-30	5	NW	35	(184, 184)	0.28	0.28	0.75
22	27	TRUE	j	f	0.044796458	0	-35	-34	1	SE	35	(184, 184)	0.28	0.28	0.75
22	27	TRUE	j	j	0.023795833	1	-35	-30	5	SE	35	(184, 184)	0.28	0.28	0.75
22	27	TRUE	f	f	0.232941166	1	-35	-36	-1	SE	35	(184, 184)	0.28	0.28	0.75
22	27	TRUE	f	f	0.024727916	1	-35	-40	-5	SE	35	(184, 184)	0.28	0.28	0.75
22	27	TRUE	j	j	0.077857083	1	-35	-34	1	NW	35	(184, 184)	0.28	0.28	0.75
22	27	TRUE	f	f	0.412278125	1	-35	-40	-5	SE	35	(184, 184)	0.28	0.28	0.75
22	27	TRUE	j	f	0.090866041	0	-35	-34	1	SE	35	(184, 184)	0.28	0.28	0.75
22	27	TRUE	f	j	0.216974042	0	-35	-40	-5	NW	35	(184, 184)	0.28	0.28	0.75
22	27	TRUE	f	j	0.157814584	0	-35	-40	-5	NW	35	(184, 184)	0.28	0.28	0.75
22	27	TRUE	f	f	0.033799833	1	-35	-40	-5	NW	35	(184, 184)	0.28	0.28	0.75
22	27	TRUE	j	j	0.250119875	1	-35	-34	1	NW	35	(184, 184)	0.28	0.28	0.75
22	27	TRUE	f	f	0.174491333	1	-35	-40	-5	NW	35	(184, 184)	0.28	0.28	0.75
22	27	TRUE	f	j	0.306068375	0	-35	-40	-5	NW	35	(184, 184)	0.28	0.28	0.75
22	27	TRUE	j	f	0.091162292	0	-35	-34	1	SE	35	(184, 184)	0.28	0.28	0.75
22	27	TRUE	j	j	0.343271209	1	-35	-30	5	NW	35	(184, 184)	0.28	0.28	0.75
22	27	TRUE	j	j	0.206767042	1	-35	-30	5	NW	35	(184, 184)	0.28	0.28	0.75
22	27	TRUE	f	j	0.118047125	0	-35	-40	-5	SE	35	(184, 184)	0.28	0.28	0.75
22	27	TRUE	f	f	0.111578708	1	-35	-40	-5	NW	35	(184, 184)	0.28	0.28	0.75
22	27	TRUE	f	f	0.106142708	1	-35	-40	-5	SE	35	(184, 184)	0.28	0.28	0.75
22	27	TRUE	j	f	0.408298917	0	-35	-34	1	SE	35	(184, 184)	0.28	0.28	0.75
22	27	TRUE	f	j	0.293804583	0	-35	-36	-1	NW	35	(184, 184)	0.28	0.28	0.75
22	27	TRUE	f	f	0.339967666	1	-35	-40	-5	NW	35	(184, 184)	0.28	0.28	0.75
22	27	TRUE	j	j	0.078483083	1	-35	-30	5	NW	35	(184, 184)	0.28	0.28	0.75
22	27	TRUE	f	f	0.189392708	1	-35	-40	-5	SE	35	(184, 184)	0.28	0.28	0.75
22	27	TRUE	j	f	0.537238917	0	-35	-34	1	SE	35	(184, 184)	0.28	0.28	0.75
22	27	TRUE	f	j	0.366776667	0	-35	-36	-1	NW	35	(184, 184)	0.28	0.28	0.75
22	27	TRUE	j	j	0.033778625	1	-35	-30	5	NW	35	(184, 184)	0.28	0.28	0.75
22	27	TRUE	j	j	0.136027791	1	-35	-34	1	NW	35	(184, 184)	0.28	0.28	0.75
22	27	TRUE	j	j	0.3293385	1	-35	-30	5	NW	35	(184, 184)	0.28	0.28	0.75
22	27	TRUE	j	j	0.202874125	1	-35	-34	1	SE	35	(184, 184)	0.28	0.28	0.75
22	27	TRUE	j	f	0.069020833	0	-35	-34	1	NW	35	(184, 184)	0.28	0.28	0.75
22	27	TRUE	j	j	0.158676208	1	-35	-34	1	SE	35	(184, 184)	0.28	0.28	0.75
22	27	TRUE	j	f	0.080307416	0	-35	-30	5	SE	35	(184, 184)	0.28	0.28	0.75
22	27	TRUE	f	f	0.235106292	1	-35	-40	-5	SE	35	(184, 184)	0.28	0.28	0.75
22	27	TRUE	j	f	0.189098666	0	-35	-34	1	SE	35	(184, 184)	0.28	0.28	0.75
22	27	TRUE	f	f	0.005856167	1	-35	-36	-1	NW	35	(184, 184)	0.28	0.28	0.75
22	27	TRUE	f	f	0.118104292	1	-35	-40	-5	NW	35	(184, 184)	0.28	0.28	0.75
22	27	TRUE	f	f	0.101748584	1	-35	-40	-5	NW	35	(184, 184)	0.28	0.28	0.75
22	27	TRUE	f	f	0.068359584	1	-35	-40	-5	NW	35	(184, 184)	0.28	0.28	0.75
22	27	TRUE	f	f	0.142105709	1	-35	-36	-1	SE	35	(184, 184)	0.28	0.28	0.75
22	27	TRUE	j	j	0.3675225	1	-35	-30	5	NW	35	(184, 184)	0.28	0.28	0.75
22	27	TRUE	f	f	0.28808475	1	-35	-40	-5	SE	35	(184, 184)	0.28	0.28	0.75
22	27	TRUE	f	f	0.240810542	1	-35	-36	-1	SE	35	(184, 184)	0.28	0.28	0.75
22	27	TRUE	j	j	0.009451625	1	-35	-34	1	NW	35	(184, 184)	0.28	0.28	0.75
22	27	TRUE	f	f	0.33912225	1	-35	-40	-5	NW	35	(184, 184)	0.28	0.28	0.75
22	27	TRUE	f	f	0.341674542	1	-35	-40	-5	SE	35	(184, 184)	0.28	0.28	0.75
22	27	TRUE	f	f	0.261923958	1	-35	-40	-5	SE	35	(184, 184)	0.28	0.28	0.75
22	27	TRUE	j	f	0.344380417	0	-35	-30	5	NW	35	(184, 184)	0.28	0.28	0.75
22	27	TRUE	f	f	0.134568875	1	-35	-40	-5	NW	35	(184, 184)	0.28	0.28	0.75
22	27	TRUE	f	j	0.13760375	0	-35	-36	-1	SE	35	(184, 184)	0.28	0.28	0.75
22	27	TRUE	f	f	0.17816375	1	-35	-40	-5	SE	35	(184, 184)	0.28	0.28	0.75
22	27	TRUE	f	f	0.397789541	1	-35	-36	-1	NW	35	(184, 184)	0.28	0.28	0.75
22	27	TRUE	j	j	0.290783042	1	-35	-30	5	NW	35	(184, 184)	0.28	0.28	0.75
22	27	TRUE	j	j	0.350169875	1	-35	-30	5	NW	35	(184, 184)	0.28	0.28	0.75
22	27	TRUE	f	f	0.027435959	1	-35	-40	-5	SE	35	(184, 184)	0.28	0.28	0.75
22	27	TRUE	j	f	0.207982584	0	-35	-34	1	SE	35	(184, 184)	0.28	0.28	0.75
22	27	TRUE	j	j	0.028669791	1	-35	-34	1	SE	35	(184, 184)	0.28	0.28	0.75
22	27	TRUE	j	f	0.062626167	0	-35	-30	5	NW	35	(184, 184)	0.28	0.28	0.75
22	27	TRUE	j	j	0.282837333	1	-35	-30	5	SE	35	(184, 184)	0.28	0.28	0.75
22	27	TRUE	j	j	0.210577291	1	-35	-34	1	NW	35	(184, 184)	0.28	0.28	0.75
22	27	TRUE	f	f	0.179955875	1	-35	-40	-5	NW	35	(184, 184)	0.28	0.28	0.75
22	27	TRUE	f	f	0.3029815	1	-35	-36	-1	NW	35	(184, 184)	0.28	0.28	0.75
22	27	TRUE	f	f	0.110043041	1	-35	-40	-5	NW	35	(184, 184)	0.28	0.28	0.75
22	27	TRUE	f	f	0.263210125	1	-35	-40	-5	SE	35	(184, 184)	0.28	0.28	0.75
22	27	TRUE	f	f	0.154823791	1	-35	-40	-5	NW	35	(184, 184)	0.28	0.28	0.75
22	27	TRUE	f	f	0.120375792	1	-35	-36	-1	SE	35	(184, 184)	0.28	0.28	0.75
22	27	TRUE	f	f	0.330448334	1	-35	-40	-5	NW	35	(184, 184)	0.28	0.28	0.75
22	27	TRUE	f	f	0.261547542	1	-35	-40	-5	SE	35	(184, 184)	0.28	0.28	0.75
22	27	TRUE	j	j	0.461147958	1	-35	-30	5	NW	35	(184, 184)	0.28	0.28	0.75
22	27	TRUE	f	f	0.256870625	1	-35	-36	-1	SE	35	(184, 184)	0.28	0.28	0.75
22	27	TRUE	j	f	0.272401709	0	-35	-34	1	SE	35	(184, 184)	0.28	0.28	0.75
22	27	TRUE	f	f	0.2703975	1	-35	-40	-5	NW	35	(184, 184)	0.28	0.28	0.75
22	27	TRUE	f	f	0.357002375	1	-35	-36	-1	NW	35	(184, 184)	0.28	0.28	0.75
22	27	TRUE	j	j	0.355700416	1	-35	-30	5	NW	35	(184, 184)	0.28	0.28	0.75
22	27	TRUE	f	f	0.131314834	1	-35	-36	-1	SE	35	(184, 184)	0.28	0.28	0.75
22	27	TRUE	f	f	0.252590209	1	-35	-40	-5	NW	35	(184, 184)	0.28	0.28	0.75
22	27	TRUE	f	f	0.459356666	1	-35	-40	-5	SE	35	(184, 184)	0.28	0.28	0.75
22	27	TRUE	f	f	0.198965875	1	-35	-40	-5	NW	35	(184, 184)	0.28	0.28	0.75
22	27	TRUE	j	f	0.157001208	0	-35	-34	1	NW	35	(184, 184)	0.28	0.28	0.75
22	27	TRUE	j	j	0.22052375	1	-35	-34	1	NW	35	(184, 184)	0.28	0.28	0.75
22	27	TRUE	j	f	0.316555875	0	-35	-34	1	NW	35	(184, 184)	0.28	0.28	0.75
22	27	TRUE	f	f	0.257740917	1	-35	-36	-1	NW	35	(184, 184)	0.28	0.28	0.75
22	27	TRUE	f	f	0.363301875	1	-35	-36	-1	SE	35	(184, 184)	0.28	0.28	0.75
22	27	TRUE	j	f	0.172031833	0	-35	-30	5	SE	35	(184, 184)	0.28	0.28	0.75
22	27	TRUE	f	j	0.168545125	0	-35	-40	-5	NW	35	(184, 184)	0.28	0.28	0.75
22	27	TRUE	f	f	0.190169125	1	-35	-40	-5	NW	35	(184, 184)	0.28	0.28	0.75
22	27	TRUE	f	f	0.023975917	1	-35	-36	-1	SE	35	(184, 184)	0.28	0.28	0.75
22	27	TRUE	f	f	0.179519792	1	-35	-40	-5	SE	35	(184, 184)	0.28	0.28	0.75
22	27	TRUE	f	f	0.065089417	1	-35	-36	-1	SE	35	(184, 184)	0.28	0.28	0.75
22	27	TRUE	j	f	0.062789916	0	-35	-30	5	SE	35	(184, 184)	0.28	0.28	0.75
22	27	TRUE	f	f	0.163902833	1	-35	-40	-5	NW	35	(184, 184)	0.28	0.28	0.75
22	27	TRUE	f	f	0.281274166	1	-35	-40	-5	NW	35	(184, 184)	0.28	0.28	0.75
22	27	TRUE	j	f	0.090447792	0	-35	-30	5	NW	35	(184, 184)	0.28	0.28	0.75
22	27	TRUE	j	j	0.396763459	1	-35	-30	5	SE	35	(184, 184)	0.28	0.28	0.75
22	27	TRUE	j	f	0.048069542	0	-35	-30	5	NW	35	(184, 184)	0.28	0.28	0.75
22	27	TRUE	j	j	0.060842833	1	-35	-30	5	SE	35	(184, 184)	0.28	0.28	0.75
22	27	TRUE	f	f	0.055288875	1	-35	-40	-5	SE	35	(184, 184)	0.28	0.28	0.75
22	27	TRUE	j	f	0.111343416	0	-35	-34	1	NW	35	(184, 184)	0.28	0.28	0.75
22	27	TRUE	f	j	0.177984291	0	-35	-36	-1	SE	35	(184, 184)	0.28	0.28	0.75
22	27	TRUE	j	j	0.219120791	1	-35	-30	5	NW	35	(184, 184)	0.28	0.28	0.75
22	27	TRUE	j	j	0.122520334	1	-35	-30	5	SE	35	(184, 184)	0.28	0.28	0.75
22	27	TRUE	f	j	0.288132875	0	-35	-40	-5	SE	35	(184, 184)	0.28	0.28	0.75
22	27	TRUE	f	f	0.214253083	1	-35	-36	-1	NW	35	(184, 184)	0.28	0.28	0.75
22	27	TRUE	j	f	0.254546583	0	-35	-34	1	SE	35	(184, 184)	0.28	0.28	0.75
22	27	TRUE	j	j	0.100134708	1	-35	-34	1	SE	35	(184, 184)	0.28	0.28	0.75
22	27	TRUE	j	j	0.137368417	1	-35	-30	5	NW	35	(184, 184)	0.28	0.28	0.75
22	27	TRUE	f	j	0.37077225	0	-35	-40	-5	SE	35	(184, 184)	0.28	0.28	0.75
22	27	TRUE	j	j	0.308021	1	-35	-34	1	SE	35	(184, 184)	0.28	0.28	0.75
22	27	TRUE	f	j	0.28047125	0	-35	-36	-1	SE	35	(184, 184)	0.28	0.28	0.75
22	27	TRUE	f	f	0.099312833	1	-35	-40	-5	NW	35	(184, 184)	0.28	0.28	0.75
22	27	TRUE	j	j	0.456336708	1	-35	-30	5	NW	35	(184, 184)	0.28	0.28	0.75
22	27	TRUE	f	f	0.0153485	1	-35	-36	-1	NW	35	(184, 184)	0.28	0.28	0.75
22	27	TRUE	f	f	0.336122834	1	-35	-36	-1	SE	35	(184, 184)	0.28	0.28	0.75
22	27	TRUE	j	j	0.293202125	1	-35	-34	1	NW	35	(184, 184)	0.28	0.28	0.75
22	27	TRUE	f	f	0.334377083	1	-35	-36	-1	NW	35	(184, 184)	0.28	0.28	0.75
22	27	TRUE	j	j	0.301740541	1	-35	-34	1	SE	35	(184, 184)	0.28	0.28	0.75
22	27	TRUE	f	f	0.321620084	1	-35	-40	-5	NW	35	(184, 184)	0.28	0.28	0.75
22	27	TRUE	f	f	0.241382583	1	-35	-36	-1	SE	35	(184, 184)	0.28	0.28	0.75
22	27	TRUE	j	f	0.20367	0	-35	-34	1	SE	35	(184, 184)	0.28	0.28	0.75
22	27	TRUE	f	j	0.055622875	0	-35	-36	-1	SE	35	(184, 184)	0.28	0.28	0.75
22	27	TRUE	j	f	0.14315775	0	-35	-30	5	SE	35	(184, 184)	0.28	0.28	0.75
22	27	TRUE	j	j	0.159910375	1	-35	-30	5	NW	35	(184, 184)	0.28	0.28	0.75
