# Supplementary material for: The curriculum effect in visual learning: The role of readout dimensionality
Source: PLoS Comput Biol. 2026 Jul 24;22(7):e1014553. doi: 10.1371/journal.pcbi.1014553 (PMC13432104; doi:10.1371/journal.pcbi.1014553)
Supplement: S1 Data — (ZIP) [file pcbi.1014553.s009.zip › Data_Final_for_Repository/Shuffled_subjects/Original_10/Subject022/20241105_Subject022_SHUFFLED_Day_5.csv]

Participant ID	Age	Train	Correct Response	Response	Response time (s)	Correct	Reference Angle (deg)	Orientation (deg)	Angle Separation (deg)	Corner	Viewing Distance (cm)	Stimulus Size (px)	Fixation Time	Probe Time	Cue Time
22	27	FALSE	j	j	0.614172167	1	55	56	1	NE	35	(184, 184)	0.28	0.28	0.75
22	27	FALSE	f	j	0.041483042	0	55	54	-1	SW	35	(184, 184)	0.28	0.28	0.75
22	27	FALSE	j	f	0.868048958	0	55	56	1	NE	35	(184, 184)	0.28	0.28	0.75
22	27	FALSE	j	j	1.333832875	1	55	56	1	NE	35	(184, 184)	0.28	0.28	0.75
22	27	FALSE	f	j	0.339439167	0	55	54	-1	SW	35	(184, 184)	0.28	0.28	0.75
22	27	FALSE	f	f	0.400870875	1	55	54	-1	SW	35	(184, 184)	0.28	0.28	0.75
22	27	FALSE	f	f	0.329694417	1	55	54	-1	SW	35	(184, 184)	0.28	0.28	0.75
22	27	FALSE	f	f	0.46587875	1	55	54	-1	SW	35	(184, 184)	0.28	0.28	0.75
22	27	FALSE	f	f	0.546294917	1	55	54	-1	SW	35	(184, 184)	0.28	0.28	0.75
22	27	FALSE	j	j	0.382292792	1	55	56	1	SW	35	(184, 184)	0.28	0.28	0.75
22	27	FALSE	j	f	0.357834084	0	55	56	1	SW	35	(184, 184)	0.28	0.28	0.75
22	27	FALSE	f	f	0.326123667	1	55	54	-1	NE	35	(184, 184)	0.28	0.28	0.75
22	27	FALSE	f	f	2.403680083	1	55	54	-1	SW	35	(184, 184)	0.28	0.28	0.75
22	27	FALSE	j	f	0.3047315	0	55	56	1	SW	35	(184, 184)	0.28	0.28	0.75
22	27	FALSE	j	j	1.1698955	1	55	56	1	NE	35	(184, 184)	0.28	0.28	0.75
22	27	FALSE	j	j	0.538922	1	55	56	1	SW	35	(184, 184)	0.28	0.28	0.75
22	27	FALSE	j	j	0.56715075	1	55	56	1	NE	35	(184, 184)	0.28	0.28	0.75
22	27	FALSE	j	f	1.423767083	0	55	56	1	NE	35	(184, 184)	0.28	0.28	0.75
22	27	FALSE	f	j	0.415051167	0	55	54	-1	SW	35	(184, 184)	0.28	0.28	0.75
22	27	FALSE	j	j	1.109081667	1	55	56	1	NE	35	(184, 184)	0.28	0.28	0.75
22	27	FALSE	f	j	0.311211958	0	55	54	-1	NE	35	(184, 184)	0.28	0.28	0.75
22	27	FALSE	j	j	0.248644	1	55	56	1	NE	35	(184, 184)	0.28	0.28	0.75
22	27	FALSE	f	j	0.683588375	0	55	54	-1	SW	35	(184, 184)	0.28	0.28	0.75
22	27	FALSE	j	j	0.43027	1	55	56	1	NE	35	(184, 184)	0.28	0.28	0.75
22	27	FALSE	f	f	0.413755417	1	55	54	-1	SW	35	(184, 184)	0.28	0.28	0.75
22	27	FALSE	j	j	1.462890833	1	55	56	1	NE	35	(184, 184)	0.28	0.28	0.75
22	27	FALSE	j	f	1.660693666	0	55	56	1	NE	35	(184, 184)	0.28	0.28	0.75
22	27	FALSE	f	j	0.250966125	0	55	54	-1	SW	35	(184, 184)	0.28	0.28	0.75
22	27	FALSE	j	j	1.837756	1	55	56	1	NE	35	(184, 184)	0.28	0.28	0.75
22	27	FALSE	f	f	0.588291875	1	55	54	-1	NE	35	(184, 184)	0.28	0.28	0.75
22	27	FALSE	f	j	0.189207084	0	55	54	-1	SW	35	(184, 184)	0.28	0.28	0.75
22	27	FALSE	j	j	3.627996167	1	55	56	1	NE	35	(184, 184)	0.28	0.28	0.75
22	27	FALSE	j	j	0.715511417	1	55	56	1	NE	35	(184, 184)	0.28	0.28	0.75
22	27	FALSE	j	j	0.291340292	1	55	56	1	SW	35	(184, 184)	0.28	0.28	0.75
22	27	FALSE	j	f	0.270925042	0	55	56	1	NE	35	(184, 184)	0.28	0.28	0.75
22	27	FALSE	f	f	0.250899542	1	55	54	-1	NE	35	(184, 184)	0.28	0.28	0.75
22	27	FALSE	j	j	0.06641575	1	55	56	1	SW	35	(184, 184)	0.28	0.28	0.75
22	27	FALSE	j	f	0.921669917	0	55	56	1	NE	35	(184, 184)	0.28	0.28	0.75
22	27	FALSE	j	j	0.559244541	1	55	56	1	SW	35	(184, 184)	0.28	0.28	0.75
22	27	FALSE	j	j	0.658677792	1	55	56	1	NE	35	(184, 184)	0.28	0.28	0.75
22	27	FALSE	f	f	0.557199416	1	55	54	-1	NE	35	(184, 184)	0.28	0.28	0.75
22	27	FALSE	j	j	2.267002958	1	55	56	1	SW	35	(184, 184)	0.28	0.28	0.75
22	27	FALSE	f	f	0.199760833	1	55	54	-1	SW	35	(184, 184)	0.28	0.28	0.75
22	27	FALSE	f	j	0.257095125	0	55	54	-1	NE	35	(184, 184)	0.28	0.28	0.75
22	27	FALSE	j	j	1.291454167	1	55	56	1	SW	35	(184, 184)	0.28	0.28	0.75
22	27	FALSE	j	j	0.410167125	1	55	56	1	SW	35	(184, 184)	0.28	0.28	0.75
22	27	FALSE	f	j	0.007218542	0	55	54	-1	NE	35	(184, 184)	0.28	0.28	0.75
22	27	FALSE	f	j	0.269627209	0	55	54	-1	NE	35	(184, 184)	0.28	0.28	0.75
22	27	FALSE	j	j	0.387289833	1	55	56	1	SW	35	(184, 184)	0.28	0.28	0.75
22	27	FALSE	f	j	1.938357	0	55	54	-1	SW	35	(184, 184)	0.28	0.28	0.75
22	27	FALSE	f	f	0.352413708	1	55	54	-1	SW	35	(184, 184)	0.28	0.28	0.75
22	27	FALSE	j	j	0.289841625	1	55	56	1	NE	35	(184, 184)	0.28	0.28	0.75
22	27	FALSE	j	j	0.0617145	1	55	56	1	NE	35	(184, 184)	0.28	0.28	0.75
22	27	FALSE	j	j	0.349164833	1	55	56	1	SW	35	(184, 184)	0.28	0.28	0.75
22	27	FALSE	f	j	0.809144917	0	55	54	-1	SW	35	(184, 184)	0.28	0.28	0.75
22	27	FALSE	j	j	1.05783425	1	55	56	1	NE	35	(184, 184)	0.28	0.28	0.75
22	27	FALSE	j	j	0.278773541	1	55	56	1	NE	35	(184, 184)	0.28	0.28	0.75
22	27	FALSE	f	j	0.388772583	0	55	54	-1	SW	35	(184, 184)	0.28	0.28	0.75
22	27	FALSE	f	j	0.359971834	0	55	54	-1	SW	35	(184, 184)	0.28	0.28	0.75
22	27	FALSE	f	j	0.342323125	0	55	54	-1	SW	35	(184, 184)	0.28	0.28	0.75
22	27	FALSE	j	j	0.321253416	1	55	56	1	SW	35	(184, 184)	0.28	0.28	0.75
22	27	FALSE	j	j	0.905660583	1	55	56	1	SW	35	(184, 184)	0.28	0.28	0.75
22	27	FALSE	j	j	0.010023583	1	55	56	1	NE	35	(184, 184)	0.28	0.28	0.75
22	27	FALSE	f	f	0.162070459	1	55	54	-1	NE	35	(184, 184)	0.28	0.28	0.75
22	27	FALSE	j	j	0.275084667	1	55	56	1	NE	35	(184, 184)	0.28	0.28	0.75
22	27	FALSE	j	j	0.625427375	1	55	56	1	SW	35	(184, 184)	0.28	0.28	0.75
22	27	FALSE	f	j	0.400440875	0	55	54	-1	SW	35	(184, 184)	0.28	0.28	0.75
22	27	FALSE	f	j	0.060295584	0	55	54	-1	NE	35	(184, 184)	0.28	0.28	0.75
22	27	FALSE	f	j	0.470969708	0	55	54	-1	SW	35	(184, 184)	0.28	0.28	0.75
22	27	FALSE	f	f	0.562501834	1	55	54	-1	SW	35	(184, 184)	0.28	0.28	0.75
22	27	FALSE	j	f	0.384918167	0	55	56	1	NE	35	(184, 184)	0.28	0.28	0.75
22	27	FALSE	j	j	0.510359666	1	55	56	1	SW	35	(184, 184)	0.28	0.28	0.75
22	27	FALSE	f	j	1.291522083	0	55	54	-1	NE	35	(184, 184)	0.28	0.28	0.75
22	27	FALSE	j	f	0.23567425	0	55	56	1	NE	35	(184, 184)	0.28	0.28	0.75
22	27	FALSE	f	j	0.152266625	0	55	54	-1	SW	35	(184, 184)	0.28	0.28	0.75
22	27	FALSE	j	j	0.278248291	1	55	56	1	SW	35	(184, 184)	0.28	0.28	0.75
22	27	FALSE	f	f	0.687450166	1	55	54	-1	NE	35	(184, 184)	0.28	0.28	0.75
22	27	FALSE	f	f	0.24281	1	55	54	-1	SW	35	(184, 184)	0.28	0.28	0.75
22	27	FALSE	f	j	1.102188208	0	55	54	-1	NE	35	(184, 184)	0.28	0.28	0.75
22	27	FALSE	j	j	0.283697542	1	55	56	1	NE	35	(184, 184)	0.28	0.28	0.75
22	27	FALSE	f	j	0.564731333	0	55	54	-1	NE	35	(184, 184)	0.28	0.28	0.75
22	27	FALSE	j	j	0.688668917	1	55	56	1	SW	35	(184, 184)	0.28	0.28	0.75
22	27	FALSE	j	j	0.231038458	1	55	56	1	NE	35	(184, 184)	0.28	0.28	0.75
22	27	FALSE	j	j	0.079723042	1	55	56	1	SW	35	(184, 184)	0.28	0.28	0.75
22	27	FALSE	j	j	0.394329417	1	55	56	1	SW	35	(184, 184)	0.28	0.28	0.75
22	27	FALSE	j	j	0.051756958	1	55	56	1	NE	35	(184, 184)	0.28	0.28	0.75
22	27	FALSE	j	j	0.124679542	1	55	56	1	SW	35	(184, 184)	0.28	0.28	0.75
22	27	FALSE	f	f	0.243615709	1	55	54	-1	NE	35	(184, 184)	0.28	0.28	0.75
22	27	FALSE	j	f	0.271410125	0	55	56	1	SW	35	(184, 184)	0.28	0.28	0.75
22	27	FALSE	j	j	0.367589708	1	55	56	1	NE	35	(184, 184)	0.28	0.28	0.75
22	27	FALSE	f	j	0.237134917	0	55	54	-1	NE	35	(184, 184)	0.28	0.28	0.75
22	27	FALSE	j	j	0.21917475	1	55	56	1	SW	35	(184, 184)	0.28	0.28	0.75
22	27	FALSE	f	j	0.070060416	0	55	54	-1	NE	35	(184, 184)	0.28	0.28	0.75
22	27	FALSE	f	j	0.07194225	0	55	54	-1	NE	35	(184, 184)	0.28	0.28	0.75
22	27	FALSE	j	j	0.136510084	1	55	56	1	NE	35	(184, 184)	0.28	0.28	0.75
22	27	FALSE	f	j	0.010803583	0	55	54	-1	SW	35	(184, 184)	0.28	0.28	0.75
22	27	FALSE	f	j	0.500429625	0	55	54	-1	NE	35	(184, 184)	0.28	0.28	0.75
22	27	FALSE	f	j	0.32851475	0	55	54	-1	SW	35	(184, 184)	0.28	0.28	0.75
22	27	FALSE	f	f	0.365616875	1	55	54	-1	SW	35	(184, 184)	0.28	0.28	0.75
22	27	FALSE	f	f	0.096407375	1	55	54	-1	NE	35	(184, 184)	0.28	0.28	0.75
22	27	FALSE	j	j	0.117289958	1	55	56	1	SW	35	(184, 184)	0.28	0.28	0.75
22	27	FALSE	j	j	0.309300916	1	55	56	1	SW	35	(184, 184)	0.28	0.28	0.75
22	27	FALSE	j	f	0.534897458	0	55	56	1	NE	35	(184, 184)	0.28	0.28	0.75
22	27	FALSE	j	j	0.22024425	1	55	56	1	SW	35	(184, 184)	0.28	0.28	0.75
22	27	FALSE	j	j	0.052095417	1	55	56	1	SW	35	(184, 184)	0.28	0.28	0.75
22	27	FALSE	j	j	0.218835459	1	55	56	1	NE	35	(184, 184)	0.28	0.28	0.75
22	27	FALSE	f	f	0.159469625	1	55	54	-1	NE	35	(184, 184)	0.28	0.28	0.75
22	27	FALSE	f	f	0.369988459	1	55	54	-1	SW	35	(184, 184)	0.28	0.28	0.75
22	27	FALSE	f	j	0.26276125	0	55	54	-1	NE	35	(184, 184)	0.28	0.28	0.75
22	27	FALSE	j	f	0.236274792	0	55	56	1	NE	35	(184, 184)	0.28	0.28	0.75
22	27	FALSE	f	f	0.248086459	1	55	54	-1	NE	35	(184, 184)	0.28	0.28	0.75
22	27	FALSE	j	f	0.281096208	0	55	56	1	NE	35	(184, 184)	0.28	0.28	0.75
22	27	FALSE	j	f	0.248873916	0	55	56	1	NE	35	(184, 184)	0.28	0.28	0.75
22	27	FALSE	j	f	0.486238125	0	55	56	1	SW	35	(184, 184)	0.28	0.28	0.75
22	27	FALSE	j	j	0.293853958	1	55	56	1	NE	35	(184, 184)	0.28	0.28	0.75
22	27	FALSE	j	f	0.156467167	0	55	56	1	NE	35	(184, 184)	0.28	0.28	0.75
22	27	FALSE	j	j	0.094594417	1	55	56	1	SW	35	(184, 184)	0.28	0.28	0.75
22	27	FALSE	j	f	0.373696	0	55	56	1	SW	35	(184, 184)	0.28	0.28	0.75
22	27	FALSE	j	j	0.271338792	1	55	56	1	SW	35	(184, 184)	0.28	0.28	0.75
22	27	FALSE	f	j	0.376465875	0	55	54	-1	SW	35	(184, 184)	0.28	0.28	0.75
22	27	FALSE	j	j	0.325996166	1	55	56	1	SW	35	(184, 184)	0.28	0.28	0.75
22	27	FALSE	f	j	0.304293792	0	55	54	-1	NE	35	(184, 184)	0.28	0.28	0.75
22	27	FALSE	f	f	0.423836667	1	55	54	-1	NE	35	(184, 184)	0.28	0.28	0.75
22	27	FALSE	f	j	0.395626833	0	55	54	-1	NE	35	(184, 184)	0.28	0.28	0.75
22	27	FALSE	f	j	0.748582625	0	55	54	-1	SW	35	(184, 184)	0.28	0.28	0.75
22	27	FALSE	f	j	0.34446725	0	55	54	-1	SW	35	(184, 184)	0.28	0.28	0.75
22	27	FALSE	f	j	0.213571333	0	55	54	-1	NE	35	(184, 184)	0.28	0.28	0.75
22	27	FALSE	j	j	0.242317625	1	55	56	1	SW	35	(184, 184)	0.28	0.28	0.75
22	27	FALSE	f	j	0.114330708	0	55	54	-1	NE	35	(184, 184)	0.28	0.28	0.75
22	27	FALSE	j	j	0.222127125	1	55	56	1	SW	35	(184, 184)	0.28	0.28	0.75
22	27	FALSE	j	j	0.318951334	1	55	56	1	NE	35	(184, 184)	0.28	0.28	0.75
22	27	FALSE	j	j	0.23217	1	55	56	1	SW	35	(184, 184)	0.28	0.28	0.75
22	27	FALSE	f	j	0.189755375	0	55	54	-1	SW	35	(184, 184)	0.28	0.28	0.75
22	27	FALSE	f	j	0.39392775	0	55	54	-1	SW	35	(184, 184)	0.28	0.28	0.75
22	27	FALSE	j	j	0.60331425	1	55	56	1	NE	35	(184, 184)	0.28	0.28	0.75
22	27	FALSE	f	f	0.0668545	1	55	54	-1	SW	35	(184, 184)	0.28	0.28	0.75
22	27	FALSE	j	j	0.293831333	1	55	56	1	NE	35	(184, 184)	0.28	0.28	0.75
22	27	FALSE	j	j	0.293471208	1	55	56	1	NE	35	(184, 184)	0.28	0.28	0.75
22	27	FALSE	j	j	0.195782166	1	55	56	1	SW	35	(184, 184)	0.28	0.28	0.75
22	27	FALSE	j	j	0.253380875	1	55	56	1	SW	35	(184, 184)	0.28	0.28	0.75
22	27	FALSE	j	j	0.213482834	1	55	56	1	NE	35	(184, 184)	0.28	0.28	0.75
22	27	FALSE	f	j	0.142410542	0	55	54	-1	NE	35	(184, 184)	0.28	0.28	0.75
22	27	FALSE	f	j	0.234035833	0	55	54	-1	SW	35	(184, 184)	0.28	0.28	0.75
22	27	FALSE	f	f	0.36606475	1	55	54	-1	SW	35	(184, 184)	0.28	0.28	0.75
22	27	FALSE	f	j	0.382666917	0	55	54	-1	SW	35	(184, 184)	0.28	0.28	0.75
22	27	FALSE	f	j	0.271308042	0	55	54	-1	SW	35	(184, 184)	0.28	0.28	0.75
22	27	FALSE	j	j	0.23709875	1	55	56	1	NE	35	(184, 184)	0.28	0.28	0.75
22	27	FALSE	f	j	0.263751375	0	55	54	-1	NE	35	(184, 184)	0.28	0.28	0.75
22	27	FALSE	j	j	0.271597834	1	55	56	1	NE	35	(184, 184)	0.28	0.28	0.75
22	27	FALSE	j	j	0.280487167	1	55	56	1	SW	35	(184, 184)	0.28	0.28	0.75
22	27	FALSE	f	j	0.2153975	0	55	54	-1	NE	35	(184, 184)	0.28	0.28	0.75
22	27	FALSE	f	f	0.513651042	1	55	54	-1	NE	35	(184, 184)	0.28	0.28	0.75
22	27	FALSE	f	j	0.2823135	0	55	54	-1	NE	35	(184, 184)	0.28	0.28	0.75
22	27	FALSE	f	j	0.280511041	0	55	54	-1	SW	35	(184, 184)	0.28	0.28	0.75
22	27	FALSE	j	j	0.18871375	1	55	56	1	NE	35	(184, 184)	0.28	0.28	0.75
22	27	FALSE	j	j	0.473975	1	55	56	1	SW	35	(184, 184)	0.28	0.28	0.75
22	27	FALSE	f	j	0.475334916	0	55	54	-1	NE	35	(184, 184)	0.28	0.28	0.75
22	27	FALSE	f	f	0.418427917	1	55	54	-1	SW	35	(184, 184)	0.28	0.28	0.75
22	27	FALSE	j	j	0.2869775	1	55	56	1	SW	35	(184, 184)	0.28	0.28	0.75
22	27	FALSE	f	j	0.274974166	0	55	54	-1	SW	35	(184, 184)	0.28	0.28	0.75
22	27	FALSE	f	f	0.295153	1	55	54	-1	SW	35	(184, 184)	0.28	0.28	0.75
22	27	FALSE	j	j	0.997633042	1	55	56	1	SW	35	(184, 184)	0.28	0.28	0.75
22	27	FALSE	j	j	0.212754083	1	55	56	1	SW	35	(184, 184)	0.28	0.28	0.75
22	27	FALSE	j	j	0.496097084	1	55	56	1	SW	35	(184, 184)	0.28	0.28	0.75
22	27	FALSE	f	f	1.053360334	1	55	54	-1	NE	35	(184, 184)	0.28	0.28	0.75
22	27	FALSE	j	j	0.2430365	1	55	56	1	NE	35	(184, 184)	0.28	0.28	0.75
22	27	FALSE	f	j	0.440156417	0	55	54	-1	SW	35	(184, 184)	0.28	0.28	0.75
22	27	FALSE	f	j	0.446449291	0	55	54	-1	NE	35	(184, 184)	0.28	0.28	0.75
22	27	FALSE	j	j	0.157017208	1	55	56	1	NE	35	(184, 184)	0.28	0.28	0.75
22	27	FALSE	f	j	0.190052708	0	55	54	-1	NE	35	(184, 184)	0.28	0.28	0.75
22	27	FALSE	f	f	0.136911375	1	55	54	-1	NE	35	(184, 184)	0.28	0.28	0.75
22	27	FALSE	f	f	0.134751959	1	55	54	-1	NE	35	(184, 184)	0.28	0.28	0.75
22	27	FALSE	f	f	0.511504834	1	55	54	-1	SW	35	(184, 184)	0.28	0.28	0.75
22	27	FALSE	j	f	0.182671958	0	55	56	1	SW	35	(184, 184)	0.28	0.28	0.75
22	27	FALSE	j	j	0.287166708	1	55	56	1	SW	35	(184, 184)	0.28	0.28	0.75
22	27	FALSE	f	f	0.035990416	1	55	54	-1	SW	35	(184, 184)	0.28	0.28	0.75
22	27	FALSE	j	j	0.217254542	1	55	56	1	SW	35	(184, 184)	0.28	0.28	0.75
22	27	FALSE	f	j	0.283403208	0	55	54	-1	NE	35	(184, 184)	0.28	0.28	0.75
22	27	FALSE	j	j	0.4769705	1	55	56	1	NE	35	(184, 184)	0.28	0.28	0.75
22	27	FALSE	f	f	0.280487791	1	55	54	-1	SW	35	(184, 184)	0.28	0.28	0.75
22	27	FALSE	j	j	0.289391625	1	55	56	1	NE	35	(184, 184)	0.28	0.28	0.75
22	27	FALSE	f	j	0.093481084	0	55	54	-1	SW	35	(184, 184)	0.28	0.28	0.75
22	27	FALSE	f	j	0.204226625	0	55	54	-1	SW	35	(184, 184)	0.28	0.28	0.75
22	27	FALSE	f	j	0.042282542	0	55	54	-1	SW	35	(184, 184)	0.28	0.28	0.75
22	27	FALSE	j	j	0.389598125	1	55	56	1	NE	35	(184, 184)	0.28	0.28	0.75
22	27	FALSE	j	j	0.050472375	1	55	56	1	NE	35	(184, 184)	0.28	0.28	0.75
22	27	FALSE	j	j	0.372335416	1	55	56	1	NE	35	(184, 184)	0.28	0.28	0.75
22	27	FALSE	j	j	0.021491792	1	55	56	1	NE	35	(184, 184)	0.28	0.28	0.75
22	27	FALSE	f	j	0.561803875	0	55	54	-1	NE	35	(184, 184)	0.28	0.28	0.75
22	27	FALSE	j	f	0.27243725	0	55	56	1	SW	35	(184, 184)	0.28	0.28	0.75
22	27	FALSE	f	f	0.313092333	1	55	54	-1	NE	35	(184, 184)	0.28	0.28	0.75
22	27	FALSE	j	j	0.243947667	1	55	56	1	NE	35	(184, 184)	0.28	0.28	0.75
22	27	FALSE	j	j	0.029304083	1	55	56	1	SW	35	(184, 184)	0.28	0.28	0.75
22	27	FALSE	f	j	0.837985916	0	55	54	-1	SW	35	(184, 184)	0.28	0.28	0.75
22	27	FALSE	j	j	0.383526042	1	55	56	1	SW	35	(184, 184)	0.28	0.28	0.75
22	27	FALSE	j	j	0.22849975	1	55	56	1	SW	35	(184, 184)	0.28	0.28	0.75
22	27	FALSE	f	j	0.215788125	0	55	54	-1	NE	35	(184, 184)	0.28	0.28	0.75
22	27	FALSE	j	j	0.200851541	1	55	56	1	NE	35	(184, 184)	0.28	0.28	0.75
22	27	FALSE	f	j	0.257884583	0	55	54	-1	NE	35	(184, 184)	0.28	0.28	0.75
22	27	FALSE	j	j	0.583043667	1	55	56	1	NE	35	(184, 184)	0.28	0.28	0.75
22	27	FALSE	f	j	0.092032333	0	55	54	-1	NE	35	(184, 184)	0.28	0.28	0.75
22	27	FALSE	f	j	0.52017075	0	55	54	-1	SW	35	(184, 184)	0.28	0.28	0.75
22	27	FALSE	j	j	0.456287542	1	55	56	1	SW	35	(184, 184)	0.28	0.28	0.75
22	27	FALSE	f	j	0.415507167	0	55	54	-1	SW	35	(184, 184)	0.28	0.28	0.75
22	27	FALSE	f	j	0.253097666	0	55	54	-1	SW	35	(184, 184)	0.28	0.28	0.75
22	27	FALSE	j	j	0.403889875	1	55	56	1	NE	35	(184, 184)	0.28	0.28	0.75
22	27	FALSE	j	j	0.2258725	1	55	56	1	SW	35	(184, 184)	0.28	0.28	0.75
22	27	FALSE	j	f	0.3091345	0	55	56	1	SW	35	(184, 184)	0.28	0.28	0.75
22	27	FALSE	f	j	0.103919292	0	55	54	-1	NE	35	(184, 184)	0.28	0.28	0.75
22	27	FALSE	f	f	0.182041875	1	55	54	-1	SW	35	(184, 184)	0.28	0.28	0.75
22	27	FALSE	j	j	0.219772542	1	55	56	1	NE	35	(184, 184)	0.28	0.28	0.75
22	27	FALSE	j	j	0.080144041	1	55	56	1	NE	35	(184, 184)	0.28	0.28	0.75
22	27	FALSE	j	j	0.079878542	1	55	56	1	SW	35	(184, 184)	0.28	0.28	0.75
22	27	FALSE	j	j	0.036702833	1	55	56	1	NE	35	(184, 184)	0.28	0.28	0.75
22	27	FALSE	j	j	0.203698417	1	55	56	1	NE	35	(184, 184)	0.28	0.28	0.75
22	27	FALSE	j	j	0.175137208	1	55	56	1	NE	35	(184, 184)	0.28	0.28	0.75
22	27	FALSE	j	j	0.160272917	1	55	56	1	NE	35	(184, 184)	0.28	0.28	0.75
22	27	FALSE	f	j	0.200073875	0	55	54	-1	NE	35	(184, 184)	0.28	0.28	0.75
22	27	FALSE	f	j	0.210285209	0	55	54	-1	SW	35	(184, 184)	0.28	0.28	0.75
22	27	FALSE	f	j	0.302239291	0	55	54	-1	SW	35	(184, 184)	0.28	0.28	0.75
22	27	FALSE	j	j	0.057991583	1	55	56	1	SW	35	(184, 184)	0.28	0.28	0.75
22	27	FALSE	j	j	0.222740541	1	55	56	1	SW	35	(184, 184)	0.28	0.28	0.75
22	27	FALSE	f	j	0.121072833	0	55	54	-1	NE	35	(184, 184)	0.28	0.28	0.75
22	27	FALSE	j	j	0.507602917	1	55	56	1	SW	35	(184, 184)	0.28	0.28	0.75
22	27	FALSE	j	j	0.279399709	1	55	56	1	NE	35	(184, 184)	0.28	0.28	0.75
22	27	FALSE	f	j	0.207372208	0	55	54	-1	NE	35	(184, 184)	0.28	0.28	0.75
22	27	FALSE	f	j	0.267361083	0	55	54	-1	NE	35	(184, 184)	0.28	0.28	0.75
22	27	FALSE	f	j	0.317689541	0	55	54	-1	NE	35	(184, 184)	0.28	0.28	0.75
22	27	FALSE	j	f	0.236423875	0	55	56	1	SW	35	(184, 184)	0.28	0.28	0.75
22	27	FALSE	j	f	0.040124291	0	55	56	1	SW	35	(184, 184)	0.28	0.28	0.75
22	27	FALSE	j	j	0.499908792	1	55	56	1	NE	35	(184, 184)	0.28	0.28	0.75
22	27	FALSE	j	j	0.254361833	1	55	56	1	NE	35	(184, 184)	0.28	0.28	0.75
22	27	FALSE	j	j	0.1732295	1	55	56	1	SW	35	(184, 184)	0.28	0.28	0.75
22	27	FALSE	j	j	0.274105708	1	55	56	1	SW	35	(184, 184)	0.28	0.28	0.75
22	27	FALSE	f	f	0.251524792	1	55	54	-1	SW	35	(184, 184)	0.28	0.28	0.75
22	27	FALSE	f	f	0.242821458	1	55	54	-1	SW	35	(184, 184)	0.28	0.28	0.75
22	27	FALSE	f	f	0.303298417	1	55	54	-1	NE	35	(184, 184)	0.28	0.28	0.75
22	27	FALSE	j	j	0.021730208	1	55	56	1	NE	35	(184, 184)	0.28	0.28	0.75
22	27	FALSE	f	j	0.26457725	0	55	54	-1	SW	35	(184, 184)	0.28	0.28	0.75
22	27	FALSE	f	j	0.468669084	0	55	54	-1	NE	35	(184, 184)	0.28	0.28	0.75
22	27	FALSE	j	j	0.059649041	1	55	56	1	SW	35	(184, 184)	0.28	0.28	0.75
22	27	FALSE	j	j	0.271426125	1	55	56	1	NE	35	(184, 184)	0.28	0.28	0.75
22	27	FALSE	j	j	0.04700575	1	55	56	1	SW	35	(184, 184)	0.28	0.28	0.75
22	27	FALSE	j	j	0.230691916	1	55	56	1	NE	35	(184, 184)	0.28	0.28	0.75
22	27	FALSE	j	j	0.407733459	1	55	56	1	NE	35	(184, 184)	0.28	0.28	0.75
22	27	FALSE	j	j	0.23955775	1	55	56	1	NE	35	(184, 184)	0.28	0.28	0.75
22	27	FALSE	j	f	0.081253208	0	55	56	1	SW	35	(184, 184)	0.28	0.28	0.75
22	27	FALSE	j	f	0.187229875	0	55	56	1	NE	35	(184, 184)	0.28	0.28	0.75
22	27	FALSE	j	f	0.485021708	0	55	56	1	NE	35	(184, 184)	0.28	0.28	0.75
22	27	FALSE	j	j	0.005686542	1	55	56	1	SW	35	(184, 184)	0.28	0.28	0.75
22	27	FALSE	j	j	0.161330167	1	55	56	1	SW	35	(184, 184)	0.28	0.28	0.75
22	27	FALSE	j	f	0.43171775	0	55	56	1	SW	35	(184, 184)	0.28	0.28	0.75
22	27	FALSE	j	j	0.159932875	1	55	56	1	NE	35	(184, 184)	0.28	0.28	0.75
22	27	FALSE	j	f	0.01633925	0	55	56	1	SW	35	(184, 184)	0.28	0.28	0.75
22	27	FALSE	j	f	0.265486792	0	55	56	1	SW	35	(184, 184)	0.28	0.28	0.75
22	27	FALSE	j	j	0.089839083	1	55	56	1	SW	35	(184, 184)	0.28	0.28	0.75
22	27	FALSE	f	j	0.39763125	0	55	54	-1	SW	35	(184, 184)	0.28	0.28	0.75
22	27	FALSE	f	f	0.133939125	1	55	54	-1	NE	35	(184, 184)	0.28	0.28	0.75
22	27	FALSE	f	f	0.330016416	1	55	54	-1	SW	35	(184, 184)	0.28	0.28	0.75
22	27	FALSE	j	f	0.21988675	0	55	56	1	NE	35	(184, 184)	0.28	0.28	0.75
22	27	FALSE	j	j	0.150456208	1	55	56	1	SW	35	(184, 184)	0.28	0.28	0.75
22	27	FALSE	j	j	0.406387709	1	55	56	1	SW	35	(184, 184)	0.28	0.28	0.75
22	27	FALSE	j	j	0.665924167	1	55	56	1	SW	35	(184, 184)	0.28	0.28	0.75
22	27	FALSE	j	j	0.3035955	1	55	56	1	SW	35	(184, 184)	0.28	0.28	0.75
22	27	FALSE	j	f	0.268958959	0	55	56	1	NE	35	(184, 184)	0.28	0.28	0.75
22	27	FALSE	j	j	0.019711042	1	55	56	1	SW	35	(184, 184)	0.28	0.28	0.75
22	27	FALSE	j	f	0.032054584	0	55	56	1	NE	35	(184, 184)	0.28	0.28	0.75
22	27	FALSE	f	f	0.168419416	1	55	54	-1	SW	35	(184, 184)	0.28	0.28	0.75
22	27	FALSE	j	j	0.10858875	1	55	56	1	SW	35	(184, 184)	0.28	0.28	0.75
22	27	FALSE	f	f	0.249222959	1	55	54	-1	NE	35	(184, 184)	0.28	0.28	0.75
22	27	FALSE	f	f	0.27461125	1	55	54	-1	SW	35	(184, 184)	0.28	0.28	0.75
22	27	FALSE	f	f	0.078440875	1	55	54	-1	SW	35	(184, 184)	0.28	0.28	0.75
22	27	FALSE	j	j	0.411570166	1	55	56	1	SW	35	(184, 184)	0.28	0.28	0.75
22	27	FALSE	f	j	0.109378	0	55	54	-1	SW	35	(184, 184)	0.28	0.28	0.75
22	27	FALSE	j	j	0.227591417	1	55	56	1	NE	35	(184, 184)	0.28	0.28	0.75
22	27	FALSE	j	j	0.414701166	1	55	56	1	SW	35	(184, 184)	0.28	0.28	0.75
22	27	FALSE	j	j	0.030503125	1	55	56	1	NE	35	(184, 184)	0.28	0.28	0.75
22	27	FALSE	f	j	0.46835775	0	55	54	-1	NE	35	(184, 184)	0.28	0.28	0.75
22	27	FALSE	f	f	0.235355917	1	55	54	-1	SW	35	(184, 184)	0.28	0.28	0.75
22	27	FALSE	f	f	0.100699	1	55	54	-1	SW	35	(184, 184)	0.28	0.28	0.75
22	27	FALSE	j	j	0.267446542	1	55	56	1	NE	35	(184, 184)	0.28	0.28	0.75
22	27	FALSE	f	j	0.272887542	0	55	54	-1	SW	35	(184, 184)	0.28	0.28	0.75
22	27	FALSE	f	j	0.284819208	0	55	54	-1	NE	35	(184, 184)	0.28	0.28	0.75
22	27	FALSE	j	j	0.218791042	1	55	56	1	SW	35	(184, 184)	0.28	0.28	0.75
22	27	FALSE	j	j	0.258693458	1	55	56	1	NE	35	(184, 184)	0.28	0.28	0.75
22	27	FALSE	f	j	0.194599458	0	55	54	-1	SW	35	(184, 184)	0.28	0.28	0.75
22	27	FALSE	f	f	0.124456167	1	55	54	-1	SW	35	(184, 184)	0.28	0.28	0.75
22	27	FALSE	j	j	0.255219875	1	55	56	1	SW	35	(184, 184)	0.28	0.28	0.75
22	27	FALSE	j	j	0.280492833	1	55	56	1	NE	35	(184, 184)	0.28	0.28	0.75
22	27	FALSE	j	j	0.032307958	1	55	56	1	NE	35	(184, 184)	0.28	0.28	0.75
22	27	FALSE	f	f	0.29853775	1	55	54	-1	NE	35	(184, 184)	0.28	0.28	0.75
22	27	FALSE	j	j	0.102154958	1	55	56	1	SW	35	(184, 184)	0.28	0.28	0.75
22	27	FALSE	j	f	0.297934709	0	55	56	1	SW	35	(184, 184)	0.28	0.28	0.75
22	27	FALSE	j	j	0.314196167	1	55	56	1	NE	35	(184, 184)	0.28	0.28	0.75
22	27	FALSE	f	f	0.335510375	1	55	54	-1	SW	35	(184, 184)	0.28	0.28	0.75
22	27	FALSE	j	j	0.797688667	1	55	56	1	NE	35	(184, 184)	0.28	0.28	0.75
22	27	FALSE	f	f	0.140092125	1	55	54	-1	SW	35	(184, 184)	0.28	0.28	0.75
22	27	FALSE	f	f	0.21833225	1	55	54	-1	NE	35	(184, 184)	0.28	0.28	0.75
22	27	FALSE	j	j	0.092705	1	55	56	1	SW	35	(184, 184)	0.28	0.28	0.75
22	27	FALSE	f	j	0.202979584	0	55	54	-1	SW	35	(184, 184)	0.28	0.28	0.75
22	27	FALSE	j	j	0.238838584	1	55	56	1	NE	35	(184, 184)	0.28	0.28	0.75
22	27	FALSE	f	f	0.20036025	1	55	54	-1	NE	35	(184, 184)	0.28	0.28	0.75
22	27	FALSE	f	j	0.377631292	0	55	54	-1	NE	35	(184, 184)	0.28	0.28	0.75
22	27	FALSE	f	j	0.009302209	0	55	54	-1	SW	35	(184, 184)	0.28	0.28	0.75
22	27	FALSE	f	j	0.25696875	0	55	54	-1	NE	35	(184, 184)	0.28	0.28	0.75
22	27	FALSE	f	j	0.254875916	0	55	54	-1	NE	35	(184, 184)	0.28	0.28	0.75
22	27	FALSE	f	j	0.207940875	0	55	54	-1	SW	35	(184, 184)	0.28	0.28	0.75
22	27	FALSE	f	f	0.30573925	1	55	54	-1	SW	35	(184, 184)	0.28	0.28	0.75
22	27	FALSE	f	f	0.307595375	1	55	54	-1	SW	35	(184, 184)	0.28	0.28	0.75
22	27	FALSE	j	j	0.112855417	1	55	56	1	NE	35	(184, 184)	0.28	0.28	0.75
22	27	FALSE	j	j	0.11688925	1	55	56	1	NE	35	(184, 184)	0.28	0.28	0.75
22	27	FALSE	f	j	0.257219625	0	55	54	-1	SW	35	(184, 184)	0.28	0.28	0.75
22	27	FALSE	f	j	0.082322292	0	55	54	-1	SW	35	(184, 184)	0.28	0.28	0.75
22	27	FALSE	j	j	0.204639208	1	55	56	1	SW	35	(184, 184)	0.28	0.28	0.75
22	27	FALSE	j	j	0.2805375	1	55	56	1	NE	35	(184, 184)	0.28	0.28	0.75
22	27	FALSE	j	j	0.2393365	1	55	56	1	SW	35	(184, 184)	0.28	0.28	0.75
22	27	FALSE	f	j	0.16573925	0	55	54	-1	SW	35	(184, 184)	0.28	0.28	0.75
22	27	FALSE	f	f	0.08665925	1	55	54	-1	NE	35	(184, 184)	0.28	0.28	0.75
22	27	FALSE	f	f	0.067293125	1	55	54	-1	SW	35	(184, 184)	0.28	0.28	0.75
22	27	FALSE	f	f	0.274423709	1	55	54	-1	NE	35	(184, 184)	0.28	0.28	0.75
