# Supplementary material for: The curriculum effect in visual learning: The role of readout dimensionality
Source: PLoS Comput Biol. 2026 Jul 24;22(7):e1014553. doi: 10.1371/journal.pcbi.1014553 (PMC13432104; doi:10.1371/journal.pcbi.1014553)
Supplement: S1 Data — (ZIP) [file pcbi.1014553.s009.zip › Data_Final_for_Repository/Shuffled_subjects/Original_10/Subject022/20241101_Subject022_SHUFFLED_Day_1.csv]

Participant ID	Age	Train	Correct Response	Response	Response time (s)	Correct	Reference Angle (deg)	Orientation (deg)	Angle Separation (deg)	Corner	Viewing Distance (cm)	Stimulus Size (px)	Fixation Time	Probe Time	Cue Time
22	27	TRUE	f	j	2.276649375	0	-35	-36	-1	NW	40	(211, 211)	0.28	0.28	0.75
22	27	TRUE	f	f	0.952845458	1	-35	-36	-1	NW	40	(211, 211)	0.28	0.28	0.75
22	27	TRUE	j	f	0.644636541	0	-35	-34	1	SE	40	(211, 211)	0.28	0.28	0.75
22	27	TRUE	j	f	0.352177458	0	-35	-34	1	NW	40	(211, 211)	0.28	0.28	0.75
22	27	TRUE	j	f	0.55870875	0	-35	-34	1	NW	40	(211, 211)	0.28	0.28	0.75
22	27	TRUE	f	f	0.740340708	1	-35	-36	-1	SE	40	(211, 211)	0.28	0.28	0.75
22	27	TRUE	j	f	0.471473875	0	-35	-34	1	NW	40	(211, 211)	0.28	0.28	0.75
22	27	TRUE	j	j	0.759407791	1	-35	-34	1	SE	40	(211, 211)	0.28	0.28	0.75
22	27	TRUE	j	j	0.312388834	1	-35	-30	5	SE	40	(211, 211)	0.28	0.28	0.75
22	27	TRUE	j	j	0.340465959	1	-35	-30	5	SE	40	(211, 211)	0.28	0.28	0.75
22	27	TRUE	j	j	0.067236958	1	-35	-34	1	SE	40	(211, 211)	0.28	0.28	0.75
22	27	TRUE	j	j	0.0492335	1	-35	-30	5	SE	40	(211, 211)	0.28	0.28	0.75
22	27	TRUE	f	j	1.17376925	0	-35	-36	-1	SE	40	(211, 211)	0.28	0.28	0.75
22	27	TRUE	j	f	0.38821125	0	-35	-34	1	SE	40	(211, 211)	0.28	0.28	0.75
22	27	TRUE	j	j	0.59659125	1	-35	-34	1	NW	40	(211, 211)	0.28	0.28	0.75
22	27	TRUE	j	f	1.171746916	0	-35	-34	1	NW	40	(211, 211)	0.28	0.28	0.75
22	27	TRUE	f	j	0.541410458	0	-35	-36	-1	NW	40	(211, 211)	0.28	0.28	0.75
22	27	TRUE	f	j	0.184414	0	-35	-36	-1	SE	40	(211, 211)	0.28	0.28	0.75
22	27	TRUE	f	j	0.830186167	0	-35	-36	-1	SE	40	(211, 211)	0.28	0.28	0.75
22	27	TRUE	j	f	2.284437334	0	-35	-34	1	SE	40	(211, 211)	0.28	0.28	0.75
22	27	TRUE	j	j	2.107390584	1	-35	-30	5	SE	40	(211, 211)	0.28	0.28	0.75
22	27	TRUE	j	f	2.186735541	0	-35	-30	5	NW	40	(211, 211)	0.28	0.28	0.75
22	27	TRUE	f	f	2.225962833	1	-35	-40	-5	SE	40	(211, 211)	0.28	0.28	0.75
22	27	TRUE	j	j	2.910465333	1	-35	-34	1	SE	40	(211, 211)	0.28	0.28	0.75
22	27	TRUE	f	f	0.017795541	1	-35	-40	-5	SE	40	(211, 211)	0.28	0.28	0.75
22	27	TRUE	f	f	1.103139458	1	-35	-40	-5	SE	40	(211, 211)	0.28	0.28	0.75
22	27	TRUE	f	f	0.408861625	1	-35	-40	-5	SE	40	(211, 211)	0.28	0.28	0.75
22	27	TRUE	j	j	0.456420292	1	-35	-30	5	NW	40	(211, 211)	0.28	0.28	0.75
22	27	TRUE	f	f	0.190681	1	-35	-36	-1	NW	40	(211, 211)	0.28	0.28	0.75
22	27	TRUE	f	f	1.08919875	1	-35	-36	-1	NW	40	(211, 211)	0.28	0.28	0.75
22	27	TRUE	j	f	0.410814292	0	-35	-34	1	NW	40	(211, 211)	0.28	0.28	0.75
22	27	TRUE	f	f	1.820045166	1	-35	-40	-5	SE	40	(211, 211)	0.28	0.28	0.75
22	27	TRUE	j	j	0.079901042	1	-35	-34	1	NW	40	(211, 211)	0.28	0.28	0.75
22	27	TRUE	j	j	0.291487042	1	-35	-30	5	NW	40	(211, 211)	0.28	0.28	0.75
22	27	TRUE	f	j	0.643354083	0	-35	-36	-1	NW	40	(211, 211)	0.28	0.28	0.75
22	27	TRUE	f	j	0.719481583	0	-35	-40	-5	SE	40	(211, 211)	0.28	0.28	0.75
22	27	TRUE	f	j	1.174119708	0	-35	-36	-1	NW	40	(211, 211)	0.28	0.28	0.75
22	27	TRUE	f	j	1.597642916	0	-35	-36	-1	NW	40	(211, 211)	0.28	0.28	0.75
22	27	TRUE	f	j	0.488043417	0	-35	-40	-5	NW	40	(211, 211)	0.28	0.28	0.75
22	27	TRUE	f	f	0.165480334	1	-35	-36	-1	SE	40	(211, 211)	0.28	0.28	0.75
22	27	TRUE	f	f	0.324661375	1	-35	-40	-5	SE	40	(211, 211)	0.28	0.28	0.75
22	27	TRUE	f	f	0.161257416	1	-35	-40	-5	SE	40	(211, 211)	0.28	0.28	0.75
22	27	TRUE	j	f	0.293067167	0	-35	-34	1	SE	40	(211, 211)	0.28	0.28	0.75
22	27	TRUE	f	j	0.090783875	0	-35	-36	-1	SE	40	(211, 211)	0.28	0.28	0.75
22	27	TRUE	j	f	0.047949458	0	-35	-30	5	NW	40	(211, 211)	0.28	0.28	0.75
22	27	TRUE	f	j	0.431606417	0	-35	-36	-1	NW	40	(211, 211)	0.28	0.28	0.75
22	27	TRUE	j	j	0.107566625	1	-35	-34	1	SE	40	(211, 211)	0.28	0.28	0.75
22	27	TRUE	j	f	0.613099584	0	-35	-30	5	NW	40	(211, 211)	0.28	0.28	0.75
22	27	TRUE	j	j	0.575988958	1	-35	-30	5	SE	40	(211, 211)	0.28	0.28	0.75
22	27	TRUE	f	j	2.54752875	0	-35	-36	-1	NW	40	(211, 211)	0.28	0.28	0.75
22	27	TRUE	j	f	0.487664833	0	-35	-30	5	SE	40	(211, 211)	0.28	0.28	0.75
22	27	TRUE	j	j	0.373237625	1	-35	-34	1	NW	40	(211, 211)	0.28	0.28	0.75
22	27	TRUE	f	j	0.911244584	0	-35	-40	-5	NW	40	(211, 211)	0.28	0.28	0.75
22	27	TRUE	f	j	0.595025583	0	-35	-40	-5	NW	40	(211, 211)	0.28	0.28	0.75
22	27	TRUE	f	f	0.301976417	1	-35	-36	-1	NW	40	(211, 211)	0.28	0.28	0.75
22	27	TRUE	f	f	0.552489333	1	-35	-40	-5	SE	40	(211, 211)	0.28	0.28	0.75
22	27	TRUE	f	f	0.452716	1	-35	-36	-1	NW	40	(211, 211)	0.28	0.28	0.75
22	27	TRUE	f	j	0.648273458	0	-35	-40	-5	SE	40	(211, 211)	0.28	0.28	0.75
22	27	TRUE	f	f	0.095577417	1	-35	-40	-5	SE	40	(211, 211)	0.28	0.28	0.75
22	27	TRUE	f	f	0.507289333	1	-35	-40	-5	NW	40	(211, 211)	0.28	0.28	0.75
22	27	TRUE	f	f	0.141867667	1	-35	-36	-1	NW	40	(211, 211)	0.28	0.28	0.75
22	27	TRUE	f	f	0.336015083	1	-35	-36	-1	NW	40	(211, 211)	0.28	0.28	0.75
22	27	TRUE	f	f	0.306051709	1	-35	-40	-5	NW	40	(211, 211)	0.28	0.28	0.75
22	27	TRUE	j	f	0.309199208	0	-35	-30	5	NW	40	(211, 211)	0.28	0.28	0.75
22	27	TRUE	f	j	0.560329875	0	-35	-36	-1	SE	40	(211, 211)	0.28	0.28	0.75
22	27	TRUE	f	f	0.398308375	1	-35	-36	-1	SE	40	(211, 211)	0.28	0.28	0.75
22	27	TRUE	f	f	0.887720917	1	-35	-40	-5	SE	40	(211, 211)	0.28	0.28	0.75
22	27	TRUE	j	f	0.408812917	0	-35	-34	1	NW	40	(211, 211)	0.28	0.28	0.75
22	27	TRUE	j	j	0.290058542	1	-35	-34	1	SE	40	(211, 211)	0.28	0.28	0.75
22	27	TRUE	j	f	0.078373542	0	-35	-34	1	SE	40	(211, 211)	0.28	0.28	0.75
22	27	TRUE	j	j	0.312691875	1	-35	-34	1	NW	40	(211, 211)	0.28	0.28	0.75
22	27	TRUE	f	j	0.910368125	0	-35	-36	-1	NW	40	(211, 211)	0.28	0.28	0.75
22	27	TRUE	j	j	0.478346291	1	-35	-30	5	SE	40	(211, 211)	0.28	0.28	0.75
22	27	TRUE	f	j	0.683258958	0	-35	-40	-5	SE	40	(211, 211)	0.28	0.28	0.75
22	27	TRUE	j	f	0.059350583	0	-35	-30	5	SE	40	(211, 211)	0.28	0.28	0.75
22	27	TRUE	f	j	0.219617875	0	-35	-40	-5	NW	40	(211, 211)	0.28	0.28	0.75
22	27	TRUE	f	f	0.454181416	1	-35	-36	-1	SE	40	(211, 211)	0.28	0.28	0.75
22	27	TRUE	j	f	0.218342709	0	-35	-34	1	NW	40	(211, 211)	0.28	0.28	0.75
22	27	TRUE	j	j	0.506407083	1	-35	-30	5	NW	40	(211, 211)	0.28	0.28	0.75
22	27	TRUE	j	f	0.417254625	0	-35	-30	5	NW	40	(211, 211)	0.28	0.28	0.75
22	27	TRUE	j	j	1.427607459	1	-35	-34	1	NW	40	(211, 211)	0.28	0.28	0.75
22	27	TRUE	f	j	1.017624	0	-35	-36	-1	SE	40	(211, 211)	0.28	0.28	0.75
22	27	TRUE	f	f	0.2174675	1	-35	-36	-1	NW	40	(211, 211)	0.28	0.28	0.75
22	27	TRUE	f	f	0.32723225	1	-35	-40	-5	NW	40	(211, 211)	0.28	0.28	0.75
22	27	TRUE	j	f	3.631192041	0	-35	-30	5	NW	40	(211, 211)	0.28	0.28	0.75
22	27	TRUE	f	j	0.146608958	0	-35	-36	-1	SE	40	(211, 211)	0.28	0.28	0.75
22	27	TRUE	f	f	0.532839792	1	-35	-36	-1	NW	40	(211, 211)	0.28	0.28	0.75
22	27	TRUE	f	j	0.190878833	0	-35	-40	-5	NW	40	(211, 211)	0.28	0.28	0.75
22	27	TRUE	f	f	0.021115709	1	-35	-40	-5	SE	40	(211, 211)	0.28	0.28	0.75
22	27	TRUE	f	j	0.263745292	0	-35	-36	-1	SE	40	(211, 211)	0.28	0.28	0.75
22	27	TRUE	j	j	0.510662333	1	-35	-30	5	NW	40	(211, 211)	0.28	0.28	0.75
22	27	TRUE	f	f	0.654807042	1	-35	-40	-5	NW	40	(211, 211)	0.28	0.28	0.75
22	27	TRUE	j	j	0.040930666	1	-35	-30	5	SE	40	(211, 211)	0.28	0.28	0.75
22	27	TRUE	f	j	0.107215792	0	-35	-40	-5	NW	40	(211, 211)	0.28	0.28	0.75
22	27	TRUE	j	j	0.074102417	1	-35	-30	5	SE	40	(211, 211)	0.28	0.28	0.75
22	27	TRUE	f	j	0.263516958	0	-35	-36	-1	NW	40	(211, 211)	0.28	0.28	0.75
22	27	TRUE	f	f	0.300667416	1	-35	-40	-5	NW	40	(211, 211)	0.28	0.28	0.75
22	27	TRUE	j	f	0.227475667	0	-35	-34	1	NW	40	(211, 211)	0.28	0.28	0.75
22	27	TRUE	f	j	0.16270125	0	-35	-40	-5	SE	40	(211, 211)	0.28	0.28	0.75
22	27	TRUE	j	j	0.335490917	1	-35	-34	1	NW	40	(211, 211)	0.28	0.28	0.75
22	27	TRUE	j	f	0.300948708	0	-35	-30	5	SE	40	(211, 211)	0.28	0.28	0.75
22	27	TRUE	j	f	0.092085625	0	-35	-34	1	NW	40	(211, 211)	0.28	0.28	0.75
22	27	TRUE	j	j	0.679293209	1	-35	-30	5	SE	40	(211, 211)	0.28	0.28	0.75
22	27	TRUE	f	j	0.222934875	0	-35	-36	-1	SE	40	(211, 211)	0.28	0.28	0.75
22	27	TRUE	f	f	0.727307667	1	-35	-36	-1	SE	40	(211, 211)	0.28	0.28	0.75
22	27	TRUE	f	f	0.41565375	1	-35	-40	-5	SE	40	(211, 211)	0.28	0.28	0.75
22	27	TRUE	f	f	0.033296208	1	-35	-36	-1	SE	40	(211, 211)	0.28	0.28	0.75
22	27	TRUE	f	f	0.281561083	1	-35	-36	-1	NW	40	(211, 211)	0.28	0.28	0.75
22	27	TRUE	j	f	0.4320605	0	-35	-34	1	SE	40	(211, 211)	0.28	0.28	0.75
22	27	TRUE	j	j	0.054886416	1	-35	-30	5	SE	40	(211, 211)	0.28	0.28	0.75
22	27	TRUE	j	f	0.182556292	0	-35	-30	5	SE	40	(211, 211)	0.28	0.28	0.75
22	27	TRUE	f	j	0.331187417	0	-35	-40	-5	SE	40	(211, 211)	0.28	0.28	0.75
22	27	TRUE	j	f	0.090395084	0	-35	-30	5	NW	40	(211, 211)	0.28	0.28	0.75
22	27	TRUE	j	j	0.160252917	1	-35	-30	5	SE	40	(211, 211)	0.28	0.28	0.75
22	27	TRUE	f	j	0.505624333	0	-35	-40	-5	SE	40	(211, 211)	0.28	0.28	0.75
22	27	TRUE	f	f	0.4341505	1	-35	-40	-5	SE	40	(211, 211)	0.28	0.28	0.75
22	27	TRUE	f	j	0.581234834	0	-35	-40	-5	SE	40	(211, 211)	0.28	0.28	0.75
22	27	TRUE	f	f	0.06869475	1	-35	-40	-5	SE	40	(211, 211)	0.28	0.28	0.75
22	27	TRUE	j	f	0.264847334	0	-35	-34	1	SE	40	(211, 211)	0.28	0.28	0.75
22	27	TRUE	j	j	0.28017725	1	-35	-30	5	SE	40	(211, 211)	0.28	0.28	0.75
22	27	TRUE	j	j	0.400838	1	-35	-34	1	NW	40	(211, 211)	0.28	0.28	0.75
22	27	TRUE	j	j	0.244783958	1	-35	-34	1	NW	40	(211, 211)	0.28	0.28	0.75
22	27	TRUE	j	j	0.535587334	1	-35	-30	5	SE	40	(211, 211)	0.28	0.28	0.75
22	27	TRUE	f	j	0.357865167	0	-35	-40	-5	NW	40	(211, 211)	0.28	0.28	0.75
22	27	TRUE	j	f	0.276788375	0	-35	-34	1	SE	40	(211, 211)	0.28	0.28	0.75
22	27	TRUE	f	j	0.245850083	0	-35	-36	-1	SE	40	(211, 211)	0.28	0.28	0.75
22	27	TRUE	j	f	0.231155	0	-35	-30	5	SE	40	(211, 211)	0.28	0.28	0.75
22	27	TRUE	f	j	0.278134833	0	-35	-40	-5	SE	40	(211, 211)	0.28	0.28	0.75
22	27	TRUE	j	f	0.140872708	0	-35	-30	5	NW	40	(211, 211)	0.28	0.28	0.75
22	27	TRUE	f	j	0.363264667	0	-35	-40	-5	SE	40	(211, 211)	0.28	0.28	0.75
22	27	TRUE	f	j	0.268138416	0	-35	-40	-5	SE	40	(211, 211)	0.28	0.28	0.75
22	27	TRUE	j	j	0.084102625	1	-35	-30	5	SE	40	(211, 211)	0.28	0.28	0.75
22	27	TRUE	f	j	0.3542385	0	-35	-36	-1	SE	40	(211, 211)	0.28	0.28	0.75
22	27	TRUE	j	f	0.396969084	0	-35	-30	5	NW	40	(211, 211)	0.28	0.28	0.75
22	27	TRUE	j	j	0.286778875	1	-35	-30	5	SE	40	(211, 211)	0.28	0.28	0.75
22	27	TRUE	j	j	0.067486208	1	-35	-30	5	SE	40	(211, 211)	0.28	0.28	0.75
22	27	TRUE	f	j	0.012842291	0	-35	-36	-1	NW	40	(211, 211)	0.28	0.28	0.75
22	27	TRUE	f	j	0.005004917	0	-35	-40	-5	SE	40	(211, 211)	0.28	0.28	0.75
22	27	TRUE	f	j	0.027688208	0	-35	-40	-5	SE	40	(211, 211)	0.28	0.28	0.75
22	27	TRUE	j	f	0.098218542	0	-35	-30	5	SE	40	(211, 211)	0.28	0.28	0.75
22	27	TRUE	j	j	0.570177542	1	-35	-30	5	NW	40	(211, 211)	0.28	0.28	0.75
22	27	TRUE	j	j	0.602313166	1	-35	-30	5	NW	40	(211, 211)	0.28	0.28	0.75
22	27	TRUE	j	j	0.032641125	1	-35	-34	1	SE	40	(211, 211)	0.28	0.28	0.75
22	27	TRUE	j	j	0.162358416	1	-35	-34	1	NW	40	(211, 211)	0.28	0.28	0.75
22	27	TRUE	f	f	0.640738916	1	-35	-36	-1	NW	40	(211, 211)	0.28	0.28	0.75
22	27	TRUE	f	f	0.527082333	1	-35	-36	-1	SE	40	(211, 211)	0.28	0.28	0.75
22	27	TRUE	j	f	0.136661292	0	-35	-30	5	SE	40	(211, 211)	0.28	0.28	0.75
22	27	TRUE	j	f	0.37057775	0	-35	-34	1	SE	40	(211, 211)	0.28	0.28	0.75
22	27	TRUE	j	j	0.347238292	1	-35	-30	5	SE	40	(211, 211)	0.28	0.28	0.75
22	27	TRUE	j	j	0.318174666	1	-35	-34	1	SE	40	(211, 211)	0.28	0.28	0.75
22	27	TRUE	j	j	0.360640208	1	-35	-30	5	NW	40	(211, 211)	0.28	0.28	0.75
22	27	TRUE	f	j	0.569913334	0	-35	-36	-1	SE	40	(211, 211)	0.28	0.28	0.75
22	27	TRUE	f	f	0.054387542	1	-35	-40	-5	SE	40	(211, 211)	0.28	0.28	0.75
22	27	TRUE	f	f	0.355095375	1	-35	-40	-5	NW	40	(211, 211)	0.28	0.28	0.75
22	27	TRUE	f	f	0.529374542	1	-35	-36	-1	SE	40	(211, 211)	0.28	0.28	0.75
22	27	TRUE	f	f	0.583252958	1	-35	-40	-5	SE	40	(211, 211)	0.28	0.28	0.75
22	27	TRUE	j	f	1.050767458	0	-35	-34	1	SE	40	(211, 211)	0.28	0.28	0.75
22	27	TRUE	j	j	0.624699958	1	-35	-34	1	NW	40	(211, 211)	0.28	0.28	0.75
22	27	TRUE	j	j	0.204780334	1	-35	-34	1	SE	40	(211, 211)	0.28	0.28	0.75
22	27	TRUE	j	j	0.037063375	1	-35	-34	1	NW	40	(211, 211)	0.28	0.28	0.75
22	27	TRUE	j	j	0.091578583	1	-35	-30	5	SE	40	(211, 211)	0.28	0.28	0.75
22	27	TRUE	j	j	0.429116417	1	-35	-34	1	NW	40	(211, 211)	0.28	0.28	0.75
22	27	TRUE	f	f	0.079628458	1	-35	-36	-1	SE	40	(211, 211)	0.28	0.28	0.75
22	27	TRUE	j	j	0.776690791	1	-35	-30	5	NW	40	(211, 211)	0.28	0.28	0.75
22	27	TRUE	j	f	0.210648708	0	-35	-30	5	NW	40	(211, 211)	0.28	0.28	0.75
22	27	TRUE	f	f	0.130880917	1	-35	-40	-5	SE	40	(211, 211)	0.28	0.28	0.75
22	27	TRUE	j	j	0.030108541	1	-35	-30	5	SE	40	(211, 211)	0.28	0.28	0.75
22	27	TRUE	j	f	0.127417958	0	-35	-34	1	NW	40	(211, 211)	0.28	0.28	0.75
22	27	TRUE	f	j	0.148886875	0	-35	-40	-5	NW	40	(211, 211)	0.28	0.28	0.75
22	27	TRUE	j	f	0.397888583	0	-35	-34	1	NW	40	(211, 211)	0.28	0.28	0.75
22	27	TRUE	f	f	0.244378417	1	-35	-36	-1	SE	40	(211, 211)	0.28	0.28	0.75
22	27	TRUE	j	j	0.395298875	1	-35	-34	1	NW	40	(211, 211)	0.28	0.28	0.75
22	27	TRUE	f	f	0.280185416	1	-35	-40	-5	SE	40	(211, 211)	0.28	0.28	0.75
22	27	TRUE	f	f	0.070426041	1	-35	-40	-5	NW	40	(211, 211)	0.28	0.28	0.75
22	27	TRUE	f	f	0.15449325	1	-35	-36	-1	SE	40	(211, 211)	0.28	0.28	0.75
22	27	TRUE	j	j	0.016047458	1	-35	-34	1	NW	40	(211, 211)	0.28	0.28	0.75
22	27	TRUE	j	j	0.70339675	1	-35	-34	1	SE	40	(211, 211)	0.28	0.28	0.75
22	27	TRUE	f	j	0.287485333	0	-35	-40	-5	NW	40	(211, 211)	0.28	0.28	0.75
22	27	TRUE	j	j	0.296980167	1	-35	-30	5	NW	40	(211, 211)	0.28	0.28	0.75
22	27	TRUE	j	f	0.332308917	0	-35	-30	5	NW	40	(211, 211)	0.28	0.28	0.75
22	27	TRUE	f	f	0.073523708	1	-35	-40	-5	NW	40	(211, 211)	0.28	0.28	0.75
22	27	TRUE	f	j	0.179288166	0	-35	-36	-1	SE	40	(211, 211)	0.28	0.28	0.75
22	27	TRUE	f	j	0.062199292	0	-35	-36	-1	NW	40	(211, 211)	0.28	0.28	0.75
22	27	TRUE	j	j	0.1027135	1	-35	-30	5	NW	40	(211, 211)	0.28	0.28	0.75
22	27	TRUE	j	f	0.056510875	0	-35	-34	1	SE	40	(211, 211)	0.28	0.28	0.75
22	27	TRUE	f	j	0.526872666	0	-35	-40	-5	NW	40	(211, 211)	0.28	0.28	0.75
22	27	TRUE	f	j	0.468598084	0	-35	-36	-1	SE	40	(211, 211)	0.28	0.28	0.75
22	27	TRUE	j	j	0.20670675	1	-35	-30	5	NW	40	(211, 211)	0.28	0.28	0.75
22	27	TRUE	j	f	0.189523625	0	-35	-34	1	SE	40	(211, 211)	0.28	0.28	0.75
22	27	TRUE	f	f	0.298201333	1	-35	-40	-5	NW	40	(211, 211)	0.28	0.28	0.75
22	27	TRUE	f	f	0.077119959	1	-35	-40	-5	NW	40	(211, 211)	0.28	0.28	0.75
22	27	TRUE	f	j	0.479579209	0	-35	-36	-1	SE	40	(211, 211)	0.28	0.28	0.75
22	27	TRUE	f	f	0.407530125	1	-35	-36	-1	NW	40	(211, 211)	0.28	0.28	0.75
22	27	TRUE	j	j	0.360735084	1	-35	-34	1	SE	40	(211, 211)	0.28	0.28	0.75
22	27	TRUE	f	f	0.006706375	1	-35	-40	-5	SE	40	(211, 211)	0.28	0.28	0.75
22	27	TRUE	j	j	0.499494792	1	-35	-34	1	NW	40	(211, 211)	0.28	0.28	0.75
22	27	TRUE	f	j	0.221445041	0	-35	-40	-5	NW	40	(211, 211)	0.28	0.28	0.75
22	27	TRUE	j	f	0.377784708	0	-35	-34	1	NW	40	(211, 211)	0.28	0.28	0.75
22	27	TRUE	j	j	0.329298	1	-35	-30	5	SE	40	(211, 211)	0.28	0.28	0.75
22	27	TRUE	f	f	0.479057333	1	-35	-36	-1	SE	40	(211, 211)	0.28	0.28	0.75
22	27	TRUE	j	j	0.368235667	1	-35	-30	5	SE	40	(211, 211)	0.28	0.28	0.75
22	27	TRUE	f	f	0.372087167	1	-35	-40	-5	NW	40	(211, 211)	0.28	0.28	0.75
22	27	TRUE	f	j	0.550351917	0	-35	-40	-5	NW	40	(211, 211)	0.28	0.28	0.75
22	27	TRUE	f	f	0.350926667	1	-35	-40	-5	NW	40	(211, 211)	0.28	0.28	0.75
22	27	TRUE	f	j	0.303131709	0	-35	-36	-1	NW	40	(211, 211)	0.28	0.28	0.75
22	27	TRUE	j	f	0.87936425	0	-35	-30	5	NW	40	(211, 211)	0.28	0.28	0.75
22	27	TRUE	f	j	0.070669916	0	-35	-40	-5	SE	40	(211, 211)	0.28	0.28	0.75
22	27	TRUE	j	f	0.115207416	0	-35	-30	5	SE	40	(211, 211)	0.28	0.28	0.75
22	27	TRUE	f	j	0.265550791	0	-35	-36	-1	SE	40	(211, 211)	0.28	0.28	0.75
22	27	TRUE	f	j	0.379391166	0	-35	-36	-1	NW	40	(211, 211)	0.28	0.28	0.75
22	27	TRUE	f	f	0.0236685	1	-35	-40	-5	SE	40	(211, 211)	0.28	0.28	0.75
22	27	TRUE	f	j	0.133398625	0	-35	-40	-5	NW	40	(211, 211)	0.28	0.28	0.75
22	27	TRUE	j	j	0.006124125	1	-35	-30	5	NW	40	(211, 211)	0.28	0.28	0.75
22	27	TRUE	f	f	0.160856625	1	-35	-36	-1	NW	40	(211, 211)	0.28	0.28	0.75
22	27	TRUE	j	j	0.128525083	1	-35	-30	5	SE	40	(211, 211)	0.28	0.28	0.75
22	27	TRUE	f	f	0.146315208	1	-35	-40	-5	SE	40	(211, 211)	0.28	0.28	0.75
22	27	TRUE	j	j	0.424438334	1	-35	-34	1	SE	40	(211, 211)	0.28	0.28	0.75
22	27	TRUE	f	f	0.092008334	1	-35	-36	-1	NW	40	(211, 211)	0.28	0.28	0.75
22	27	TRUE	f	f	0.011754666	1	-35	-40	-5	SE	40	(211, 211)	0.28	0.28	0.75
22	27	TRUE	f	f	0.338188416	1	-35	-40	-5	NW	40	(211, 211)	0.28	0.28	0.75
22	27	TRUE	f	j	0.86467075	0	-35	-36	-1	SE	40	(211, 211)	0.28	0.28	0.75
22	27	TRUE	f	j	0.169277292	0	-35	-36	-1	NW	40	(211, 211)	0.28	0.28	0.75
22	27	TRUE	j	f	0.0451005	0	-35	-34	1	SE	40	(211, 211)	0.28	0.28	0.75
22	27	TRUE	f	f	0.083074041	1	-35	-36	-1	SE	40	(211, 211)	0.28	0.28	0.75
22	27	TRUE	j	j	0.079276	1	-35	-30	5	SE	40	(211, 211)	0.28	0.28	0.75
22	27	TRUE	f	f	0.341463708	1	-35	-40	-5	SE	40	(211, 211)	0.28	0.28	0.75
22	27	TRUE	j	j	0.458362375	1	-35	-30	5	SE	40	(211, 211)	0.28	0.28	0.75
22	27	TRUE	f	f	0.140667458	1	-35	-36	-1	SE	40	(211, 211)	0.28	0.28	0.75
22	27	TRUE	f	f	0.822835875	1	-35	-36	-1	NW	40	(211, 211)	0.28	0.28	0.75
22	27	TRUE	j	j	0.171073	1	-35	-30	5	SE	40	(211, 211)	0.28	0.28	0.75
22	27	TRUE	j	f	0.585726416	0	-35	-34	1	SE	40	(211, 211)	0.28	0.28	0.75
22	27	TRUE	f	j	0.086065833	0	-35	-40	-5	NW	40	(211, 211)	0.28	0.28	0.75
22	27	TRUE	j	j	0.224497	1	-35	-30	5	NW	40	(211, 211)	0.28	0.28	0.75
22	27	TRUE	j	j	0.234893916	1	-35	-30	5	NW	40	(211, 211)	0.28	0.28	0.75
22	27	TRUE	j	j	0.289414083	1	-35	-34	1	SE	40	(211, 211)	0.28	0.28	0.75
22	27	TRUE	j	j	0.352554292	1	-35	-34	1	NW	40	(211, 211)	0.28	0.28	0.75
22	27	TRUE	f	f	0.024935041	1	-35	-40	-5	NW	40	(211, 211)	0.28	0.28	0.75
22	27	TRUE	f	j	0.032347291	0	-35	-40	-5	NW	40	(211, 211)	0.28	0.28	0.75
22	27	TRUE	j	j	0.164110834	1	-35	-30	5	SE	40	(211, 211)	0.28	0.28	0.75
22	27	TRUE	f	f	0.258523542	1	-35	-40	-5	NW	40	(211, 211)	0.28	0.28	0.75
22	27	TRUE	j	j	1.046472459	1	-35	-30	5	SE	40	(211, 211)	0.28	0.28	0.75
22	27	TRUE	f	f	1.647887041	1	-35	-36	-1	NW	40	(211, 211)	0.28	0.28	0.75
22	27	TRUE	j	j	0.166287	1	-35	-30	5	SE	40	(211, 211)	0.28	0.28	0.75
22	27	TRUE	f	j	0.276026625	0	-35	-36	-1	SE	40	(211, 211)	0.28	0.28	0.75
22	27	TRUE	f	j	0.29509175	0	-35	-36	-1	NW	40	(211, 211)	0.28	0.28	0.75
22	27	TRUE	f	j	0.143797708	0	-35	-40	-5	NW	40	(211, 211)	0.28	0.28	0.75
22	27	TRUE	f	f	0.053328625	1	-35	-40	-5	SE	40	(211, 211)	0.28	0.28	0.75
22	27	TRUE	j	j	0.130120541	1	-35	-30	5	SE	40	(211, 211)	0.28	0.28	0.75
22	27	TRUE	f	f	0.289494958	1	-35	-40	-5	NW	40	(211, 211)	0.28	0.28	0.75
22	27	TRUE	f	f	0.327446916	1	-35	-40	-5	NW	40	(211, 211)	0.28	0.28	0.75
22	27	TRUE	j	j	0.403084792	1	-35	-30	5	NW	40	(211, 211)	0.28	0.28	0.75
22	27	TRUE	j	j	0.657121583	1	-35	-30	5	NW	40	(211, 211)	0.28	0.28	0.75
22	27	TRUE	f	f	0.470828667	1	-35	-40	-5	NW	40	(211, 211)	0.28	0.28	0.75
22	27	TRUE	j	f	0.294327166	0	-35	-34	1	NW	40	(211, 211)	0.28	0.28	0.75
22	27	TRUE	f	f	0.091789333	1	-35	-36	-1	NW	40	(211, 211)	0.28	0.28	0.75
22	27	TRUE	j	j	0.403859166	1	-35	-30	5	NW	40	(211, 211)	0.28	0.28	0.75
22	27	TRUE	f	f	0.615536666	1	-35	-36	-1	SE	40	(211, 211)	0.28	0.28	0.75
22	27	TRUE	j	f	0.237753959	0	-35	-34	1	NW	40	(211, 211)	0.28	0.28	0.75
22	27	TRUE	j	j	0.404267625	1	-35	-30	5	NW	40	(211, 211)	0.28	0.28	0.75
22	27	TRUE	f	f	0.21693725	1	-35	-36	-1	NW	40	(211, 211)	0.28	0.28	0.75
22	27	TRUE	j	f	0.411233625	0	-35	-30	5	NW	40	(211, 211)	0.28	0.28	0.75
22	27	TRUE	j	j	0.150283292	1	-35	-30	5	SE	40	(211, 211)	0.28	0.28	0.75
22	27	TRUE	f	f	0.998217125	1	-35	-40	-5	NW	40	(211, 211)	0.28	0.28	0.75
22	27	TRUE	j	f	0.3663985	0	-35	-34	1	NW	40	(211, 211)	0.28	0.28	0.75
22	27	TRUE	j	j	0.180484209	1	-35	-34	1	SE	40	(211, 211)	0.28	0.28	0.75
22	27	TRUE	f	f	0.3121625	1	-35	-40	-5	NW	40	(211, 211)	0.28	0.28	0.75
22	27	TRUE	j	j	0.384348917	1	-35	-34	1	NW	40	(211, 211)	0.28	0.28	0.75
22	27	TRUE	f	f	0.467578166	1	-35	-36	-1	SE	40	(211, 211)	0.28	0.28	0.75
22	27	TRUE	f	f	0.309668292	1	-35	-40	-5	SE	40	(211, 211)	0.28	0.28	0.75
22	27	TRUE	f	j	0.045592667	0	-35	-36	-1	SE	40	(211, 211)	0.28	0.28	0.75
22	27	TRUE	j	f	0.158654875	0	-35	-34	1	SE	40	(211, 211)	0.28	0.28	0.75
22	27	TRUE	j	j	0.137642375	1	-35	-30	5	NW	40	(211, 211)	0.28	0.28	0.75
22	27	TRUE	j	j	0.147793791	1	-35	-30	5	SE	40	(211, 211)	0.28	0.28	0.75
22	27	TRUE	j	f	0.47149325	0	-35	-34	1	SE	40	(211, 211)	0.28	0.28	0.75
22	27	TRUE	f	f	0.087459959	1	-35	-40	-5	SE	40	(211, 211)	0.28	0.28	0.75
22	27	TRUE	j	j	0.386058375	1	-35	-30	5	NW	40	(211, 211)	0.28	0.28	0.75
22	27	TRUE	j	f	0.375471917	0	-35	-34	1	SE	40	(211, 211)	0.28	0.28	0.75
22	27	TRUE	f	f	0.469153542	1	-35	-36	-1	NW	40	(211, 211)	0.28	0.28	0.75
22	27	TRUE	f	f	0.353221	1	-35	-40	-5	SE	40	(211, 211)	0.28	0.28	0.75
22	27	TRUE	j	f	0.163380042	0	-35	-34	1	NW	40	(211, 211)	0.28	0.28	0.75
22	27	TRUE	f	f	0.478683	1	-35	-36	-1	SE	40	(211, 211)	0.28	0.28	0.75
22	27	TRUE	f	f	0.021433417	1	-35	-36	-1	NW	40	(211, 211)	0.28	0.28	0.75
22	27	TRUE	f	f	0.273783125	1	-35	-40	-5	NW	40	(211, 211)	0.28	0.28	0.75
22	27	TRUE	f	f	0.246635542	1	-35	-36	-1	NW	40	(211, 211)	0.28	0.28	0.75
22	27	TRUE	j	f	0.417063791	0	-35	-30	5	NW	40	(211, 211)	0.28	0.28	0.75
22	27	TRUE	f	f	0.178967041	1	-35	-40	-5	SE	40	(211, 211)	0.28	0.28	0.75
22	27	TRUE	f	j	0.240894458	0	-35	-40	-5	SE	40	(211, 211)	0.28	0.28	0.75
22	27	TRUE	j	f	0.215402958	0	-35	-34	1	NW	40	(211, 211)	0.28	0.28	0.75
22	27	TRUE	f	j	0.319339042	0	-35	-40	-5	SE	40	(211, 211)	0.28	0.28	0.75
22	27	TRUE	j	f	0.128113083	0	-35	-34	1	SE	40	(211, 211)	0.28	0.28	0.75
22	27	TRUE	f	j	0.382481916	0	-35	-40	-5	NW	40	(211, 211)	0.28	0.28	0.75
22	27	TRUE	f	j	0.7744685	0	-35	-36	-1	NW	40	(211, 211)	0.28	0.28	0.75
22	27	TRUE	f	f	0.081213875	1	-35	-40	-5	SE	40	(211, 211)	0.28	0.28	0.75
22	27	TRUE	f	f	0.595604833	1	-35	-36	-1	SE	40	(211, 211)	0.28	0.28	0.75
22	27	TRUE	f	f	0.427879542	1	-35	-40	-5	SE	40	(211, 211)	0.28	0.28	0.75
22	27	TRUE	f	f	0.185351417	1	-35	-36	-1	SE	40	(211, 211)	0.28	0.28	0.75
22	27	TRUE	j	f	0.453062833	0	-35	-34	1	SE	40	(211, 211)	0.28	0.28	0.75
22	27	TRUE	j	j	0.512130167	1	-35	-34	1	NW	40	(211, 211)	0.28	0.28	0.75
22	27	TRUE	f	j	0.724308	0	-35	-36	-1	NW	40	(211, 211)	0.28	0.28	0.75
22	27	TRUE	f	f	0.539300542	1	-35	-36	-1	SE	40	(211, 211)	0.28	0.28	0.75
22	27	TRUE	j	f	0.471901625	0	-35	-34	1	NW	40	(211, 211)	0.28	0.28	0.75
22	27	TRUE	f	j	0.04384375	0	-35	-40	-5	SE	40	(211, 211)	0.28	0.28	0.75
22	27	TRUE	f	j	1.317814084	0	-35	-36	-1	SE	40	(211, 211)	0.28	0.28	0.75
22	27	TRUE	f	f	1.523089833	1	-35	-40	-5	NW	40	(211, 211)	0.28	0.28	0.75
22	27	TRUE	f	f	1.016512542	1	-35	-36	-1	NW	40	(211, 211)	0.28	0.28	0.75
22	27	TRUE	f	j	3.348184333	0	-35	-36	-1	NW	40	(211, 211)	0.28	0.28	0.75
22	27	TRUE	j	f	1.057229459	0	-35	-34	1	NW	40	(211, 211)	0.28	0.28	0.75
22	27	TRUE	j	j	0.140566334	1	-35	-34	1	SE	40	(211, 211)	0.28	0.28	0.75
22	27	TRUE	j	j	0.341803583	1	-35	-34	1	SE	40	(211, 211)	0.28	0.28	0.75
22	27	TRUE	j	f	0.232515375	0	-35	-30	5	SE	40	(211, 211)	0.28	0.28	0.75
22	27	TRUE	j	j	0.149311333	1	-35	-30	5	NW	40	(211, 211)	0.28	0.28	0.75
22	27	TRUE	j	f	0.442909417	0	-35	-34	1	SE	40	(211, 211)	0.28	0.28	0.75
22	27	TRUE	j	j	0.010427917	1	-35	-30	5	SE	40	(211, 211)	0.28	0.28	0.75
22	27	TRUE	j	j	0.39019725	1	-35	-30	5	SE	40	(211, 211)	0.28	0.28	0.75
22	27	TRUE	j	f	0.111604958	0	-35	-30	5	NW	40	(211, 211)	0.28	0.28	0.75
22	27	TRUE	j	j	0.140571917	1	-35	-34	1	NW	40	(211, 211)	0.28	0.28	0.75
22	27	TRUE	f	j	0.353150125	0	-35	-40	-5	SE	40	(211, 211)	0.28	0.28	0.75
22	27	TRUE	f	f	0.789350583	1	-35	-40	-5	NW	40	(211, 211)	0.28	0.28	0.75
22	27	TRUE	f	j	0.248749	0	-35	-36	-1	SE	40	(211, 211)	0.28	0.28	0.75
22	27	TRUE	f	f	0.012387375	1	-35	-36	-1	SE	40	(211, 211)	0.28	0.28	0.75
