# Supplementary material for: The curriculum effect in visual learning: The role of readout dimensionality
Source: PLoS Comput Biol. 2026 Jul 24;22(7):e1014553. doi: 10.1371/journal.pcbi.1014553 (PMC13432104; doi:10.1371/journal.pcbi.1014553)
Supplement: S1 Data — (ZIP) [file pcbi.1014553.s009.zip › Data_Final_for_Repository/Shuffled_subjects/Original_10/Subject007/20250306_Subject007_SHUFFLED_Day_1.csv]

Participant ID	Age	Train	Correct Response	Response	Response time (s)	Correct	Reference Angle (deg)	Orientation (deg)	Angle Separation (deg)	Corner	Viewing Distance (cm)	Stimulus Size (px)	Fixation Time	Probe Time	Cue Time
7	22	True	j	f	1.6965092499999628	0	-35.0	-30.0	5.0	SE	50	(251, 251)	0.28	0.28	0.75
7	22	True	j	f	1.7480110940000486	0	-35.0	-30.0	5.0	SE	50	(251, 251)	0.28	0.28	0.75
7	22	True	f	f	2.231665312999666	1	-35.0	-40.0	-5.0	NW	50	(251, 251)	0.28	0.28	0.75
7	22	True	j	j	1.1106311700000333	1	-35.0	-34.0	1.0	SE	50	(251, 251)	0.28	0.28	0.75
7	22	True	f	f	3.574881884000206	1	-35.0	-36.0	-1.0	NW	50	(251, 251)	0.28	0.28	0.75
7	22	True	f	j	0.847915484999703	0	-35.0	-40.0	-5.0	SE	50	(251, 251)	0.28	0.28	0.75
7	22	True	f	f	1.315671249999923	1	-35.0	-40.0	-5.0	NW	50	(251, 251)	0.28	0.28	0.75
7	22	True	f	j	3.3410928630000853	0	-35.0	-36.0	-1.0	SE	50	(251, 251)	0.28	0.28	0.75
7	22	True	f	f	0.0197956079996401	1	-35.0	-40.0	-5.0	NW	50	(251, 251)	0.28	0.28	0.75
7	22	True	f	f	0.7194977830004063	1	-35.0	-40.0	-5.0	NW	50	(251, 251)	0.28	0.28	0.75
7	22	True	f	f	0.1183413430003383	1	-35.0	-36.0	-1.0	NW	50	(251, 251)	0.28	0.28	0.75
7	22	True	j	f	1.1323830299998008	0	-35.0	-30.0	5.0	SE	50	(251, 251)	0.28	0.28	0.75
7	22	True	f	j	2.2742184809999344	0	-35.0	-40.0	-5.0	SE	50	(251, 251)	0.28	0.28	0.75
7	22	True	f	f	3.6681785600003423	1	-35.0	-40.0	-5.0	SE	50	(251, 251)	0.28	0.28	0.75
7	22	True	j	j	2.1214779810002256	1	-35.0	-30.0	5.0	NW	50	(251, 251)	0.28	0.28	0.75
7	22	True	f	f	0.7010243800000353	1	-35.0	-36.0	-1.0	SE	50	(251, 251)	0.28	0.28	0.75
7	22	True	f	j	0.0530496330002279	0	-35.0	-36.0	-1.0	NW	50	(251, 251)	0.28	0.28	0.75
7	22	True	f	f	1.2984383049997632	1	-35.0	-36.0	-1.0	NW	50	(251, 251)	0.28	0.28	0.75
7	22	True	j	f	0.1297841840000728	0	-35.0	-34.0	1.0	SE	50	(251, 251)	0.28	0.28	0.75
7	22	True	j	f	1.178094326000064	0	-35.0	-30.0	5.0	NW	50	(251, 251)	0.28	0.28	0.75
7	22	True	j	j	0.5725235270001576	1	-35.0	-30.0	5.0	SE	50	(251, 251)	0.28	0.28	0.75
7	22	True	f	j	1.1674463300000752	0	-35.0	-36.0	-1.0	NW	50	(251, 251)	0.28	0.28	0.75
7	22	True	j	j	0.2923448659998939	1	-35.0	-30.0	5.0	SE	50	(251, 251)	0.28	0.28	0.75
7	22	True	f	j	0.0324239500000658	0	-35.0	-40.0	-5.0	SE	50	(251, 251)	0.28	0.28	0.75
7	22	True	f	f	0.4049889399998392	1	-35.0	-36.0	-1.0	SE	50	(251, 251)	0.28	0.28	0.75
7	22	True	j	f	1.154257117999805	0	-35.0	-30.0	5.0	SE	50	(251, 251)	0.28	0.28	0.75
7	22	True	j	j	0.4810699019999447	1	-35.0	-30.0	5.0	SE	50	(251, 251)	0.28	0.28	0.75
7	22	True	f	j	0.2188898839999637	0	-35.0	-40.0	-5.0	NW	50	(251, 251)	0.28	0.28	0.75
7	22	True	f	f	0.2365120119998209	1	-35.0	-40.0	-5.0	NW	50	(251, 251)	0.28	0.28	0.75
7	22	True	j	f	0.0343372970000928	0	-35.0	-34.0	1.0	NW	50	(251, 251)	0.28	0.28	0.75
7	22	True	f	f	0.1796661540001878	1	-35.0	-36.0	-1.0	NW	50	(251, 251)	0.28	0.28	0.75
7	22	True	f	f	1.971552470000006	1	-35.0	-40.0	-5.0	NW	50	(251, 251)	0.28	0.28	0.75
7	22	True	f	f	0.3835894479998387	1	-35.0	-40.0	-5.0	NW	50	(251, 251)	0.28	0.28	0.75
7	22	True	f	j	0.1344349139999394	0	-35.0	-36.0	-1.0	SE	50	(251, 251)	0.28	0.28	0.75
7	22	True	j	f	0.4637130000000979	0	-35.0	-34.0	1.0	SE	50	(251, 251)	0.28	0.28	0.75
7	22	True	j	f	0.0895667400000093	0	-35.0	-30.0	5.0	NW	50	(251, 251)	0.28	0.28	0.75
7	22	True	f	j	0.537687468999593	0	-35.0	-40.0	-5.0	NW	50	(251, 251)	0.28	0.28	0.75
7	22	True	f	f	0.133885803999874	1	-35.0	-36.0	-1.0	NW	50	(251, 251)	0.28	0.28	0.75
7	22	True	j	f	0.3335526840000966	0	-35.0	-34.0	1.0	NW	50	(251, 251)	0.28	0.28	0.75
7	22	True	f	j	2.501132290999976	0	-35.0	-36.0	-1.0	SE	50	(251, 251)	0.28	0.28	0.75
7	22	True	j	j	3.071825249000085	1	-35.0	-30.0	5.0	NW	50	(251, 251)	0.28	0.28	0.75
7	22	True	f	j	0.4282768130001386	0	-35.0	-40.0	-5.0	SE	50	(251, 251)	0.28	0.28	0.75
7	22	True	j	j	0.5518190170000707	1	-35.0	-30.0	5.0	NW	50	(251, 251)	0.28	0.28	0.75
7	22	True	f	f	0.3890457289999176	1	-35.0	-36.0	-1.0	NW	50	(251, 251)	0.28	0.28	0.75
7	22	True	j	f	0.1859071389999371	0	-35.0	-30.0	5.0	SE	50	(251, 251)	0.28	0.28	0.75
7	22	True	f	f	4.239415206000103	1	-35.0	-40.0	-5.0	NW	50	(251, 251)	0.28	0.28	0.75
7	22	True	j	j	0.2534281250000276	1	-35.0	-34.0	1.0	NW	50	(251, 251)	0.28	0.28	0.75
7	22	True	j	f	0.8374862649998249	0	-35.0	-34.0	1.0	NW	50	(251, 251)	0.28	0.28	0.75
7	22	True	f	j	2.164593788000275	0	-35.0	-40.0	-5.0	NW	50	(251, 251)	0.28	0.28	0.75
7	22	True	f	f	0.0317559599998276	1	-35.0	-36.0	-1.0	SE	50	(251, 251)	0.28	0.28	0.75
7	22	True	f	f	0.2713459360002161	1	-35.0	-36.0	-1.0	SE	50	(251, 251)	0.28	0.28	0.75
7	22	True	f	f	0.2739764749999267	1	-35.0	-40.0	-5.0	SE	50	(251, 251)	0.28	0.28	0.75
7	22	True	j	f	0.1786783519996788	0	-35.0	-30.0	5.0	NW	50	(251, 251)	0.28	0.28	0.75
7	22	True	f	j	0.50297681200027	0	-35.0	-40.0	-5.0	NW	50	(251, 251)	0.28	0.28	0.75
7	22	True	j	f	0.4616243549999126	0	-35.0	-30.0	5.0	SE	50	(251, 251)	0.28	0.28	0.75
7	22	True	j	f	0.0987559989998771	0	-35.0	-34.0	1.0	NW	50	(251, 251)	0.28	0.28	0.75
7	22	True	f	j	0.5081194629997299	0	-35.0	-40.0	-5.0	SE	50	(251, 251)	0.28	0.28	0.75
7	22	True	j	f	0.3508506839998517	0	-35.0	-30.0	5.0	NW	50	(251, 251)	0.28	0.28	0.75
7	22	True	f	j	0.1492487299997265	0	-35.0	-36.0	-1.0	NW	50	(251, 251)	0.28	0.28	0.75
7	22	True	j	j	0.0306055709997963	1	-35.0	-30.0	5.0	SE	50	(251, 251)	0.28	0.28	0.75
7	22	True	j	j	0.3248180909999973	1	-35.0	-34.0	1.0	SE	50	(251, 251)	0.28	0.28	0.75
7	22	True	j	j	0.1417209999999613	1	-35.0	-34.0	1.0	SE	50	(251, 251)	0.28	0.28	0.75
7	22	True	j	j	0.4311628680002286	1	-35.0	-30.0	5.0	NW	50	(251, 251)	0.28	0.28	0.75
7	22	True	j	j	1.0130652859998008	1	-35.0	-34.0	1.0	NW	50	(251, 251)	0.28	0.28	0.75
7	22	True	j	j	0.1337862379996295	1	-35.0	-34.0	1.0	NW	50	(251, 251)	0.28	0.28	0.75
7	22	True	f	j	0.4075787669999045	0	-35.0	-36.0	-1.0	SE	50	(251, 251)	0.28	0.28	0.75
7	22	True	f	j	0.1168552459998863	0	-35.0	-40.0	-5.0	NW	50	(251, 251)	0.28	0.28	0.75
7	22	True	f	f	0.4801981079999677	1	-35.0	-40.0	-5.0	NW	50	(251, 251)	0.28	0.28	0.75
7	22	True	j	f	0.2077867070001957	0	-35.0	-30.0	5.0	NW	50	(251, 251)	0.28	0.28	0.75
7	22	True	f	f	0.3993178569999145	1	-35.0	-40.0	-5.0	SE	50	(251, 251)	0.28	0.28	0.75
7	22	True	j	f	0.3019207140000617	0	-35.0	-30.0	5.0	SE	50	(251, 251)	0.28	0.28	0.75
7	22	True	f	f	0.6055080000000999	1	-35.0	-36.0	-1.0	SE	50	(251, 251)	0.28	0.28	0.75
7	22	True	f	j	0.5719586139998682	0	-35.0	-40.0	-5.0	NW	50	(251, 251)	0.28	0.28	0.75
7	22	True	f	j	3.647095110999999	0	-35.0	-36.0	-1.0	NW	50	(251, 251)	0.28	0.28	0.75
7	22	True	f	j	0.443170449000263	0	-35.0	-36.0	-1.0	SE	50	(251, 251)	0.28	0.28	0.75
7	22	True	f	f	0.1174190480001016	1	-35.0	-40.0	-5.0	NW	50	(251, 251)	0.28	0.28	0.75
7	22	True	j	f	0.2976268659999732	0	-35.0	-34.0	1.0	NW	50	(251, 251)	0.28	0.28	0.75
7	22	True	f	f	0.0148146729998188	1	-35.0	-36.0	-1.0	NW	50	(251, 251)	0.28	0.28	0.75
7	22	True	j	f	0.6136370590002116	0	-35.0	-34.0	1.0	SE	50	(251, 251)	0.28	0.28	0.75
7	22	True	f	f	0.215081074000409	1	-35.0	-36.0	-1.0	NW	50	(251, 251)	0.28	0.28	0.75
7	22	True	j	f	3.344477406000351	0	-35.0	-34.0	1.0	NW	50	(251, 251)	0.28	0.28	0.75
7	22	True	j	j	3.235080425999968	1	-35.0	-30.0	5.0	SE	50	(251, 251)	0.28	0.28	0.75
7	22	True	j	j	0.3778987299997425	1	-35.0	-34.0	1.0	NW	50	(251, 251)	0.28	0.28	0.75
7	22	True	j	f	2.65474019300018	0	-35.0	-34.0	1.0	NW	50	(251, 251)	0.28	0.28	0.75
7	22	True	f	j	0.0390809309997166	0	-35.0	-36.0	-1.0	SE	50	(251, 251)	0.28	0.28	0.75
7	22	True	f	j	0.3848914380000678	0	-35.0	-36.0	-1.0	SE	50	(251, 251)	0.28	0.28	0.75
7	22	True	j	f	0.089909649999754	0	-35.0	-30.0	5.0	NW	50	(251, 251)	0.28	0.28	0.75
7	22	True	f	j	0.0419743259999449	0	-35.0	-36.0	-1.0	SE	50	(251, 251)	0.28	0.28	0.75
7	22	True	j	f	0.1683890680001241	0	-35.0	-34.0	1.0	SE	50	(251, 251)	0.28	0.28	0.75
7	22	True	j	f	0.1535187520003091	0	-35.0	-30.0	5.0	SE	50	(251, 251)	0.28	0.28	0.75
7	22	True	j	j	0.148288899000363	1	-35.0	-34.0	1.0	SE	50	(251, 251)	0.28	0.28	0.75
7	22	True	f	j	0.0226815099999839	0	-35.0	-40.0	-5.0	NW	50	(251, 251)	0.28	0.28	0.75
7	22	True	j	f	0.4899498290001247	0	-35.0	-34.0	1.0	NW	50	(251, 251)	0.28	0.28	0.75
7	22	True	j	f	0.2735847389999435	0	-35.0	-30.0	5.0	NW	50	(251, 251)	0.28	0.28	0.75
7	22	True	j	j	0.3567168589997891	1	-35.0	-34.0	1.0	SE	50	(251, 251)	0.28	0.28	0.75
7	22	True	f	j	1.382690021000144	0	-35.0	-40.0	-5.0	NW	50	(251, 251)	0.28	0.28	0.75
7	22	True	j	f	0.0646015219999753	0	-35.0	-34.0	1.0	NW	50	(251, 251)	0.28	0.28	0.75
7	22	True	f	f	3.022899981000137	1	-35.0	-40.0	-5.0	NW	50	(251, 251)	0.28	0.28	0.75
7	22	True	f	j	0.0449809289998484	0	-35.0	-36.0	-1.0	SE	50	(251, 251)	0.28	0.28	0.75
7	22	True	f	f	0.1571444589999373	1	-35.0	-40.0	-5.0	SE	50	(251, 251)	0.28	0.28	0.75
7	22	True	j	f	0.9142120390001764	0	-35.0	-34.0	1.0	NW	50	(251, 251)	0.28	0.28	0.75
7	22	True	j	f	0.7945201410002483	0	-35.0	-30.0	5.0	SE	50	(251, 251)	0.28	0.28	0.75
7	22	True	j	j	0.1051267809998535	1	-35.0	-34.0	1.0	NW	50	(251, 251)	0.28	0.28	0.75
7	22	True	j	f	0.0586915730000328	0	-35.0	-30.0	5.0	NW	50	(251, 251)	0.28	0.28	0.75
7	22	True	f	j	0.237232947999928	0	-35.0	-36.0	-1.0	NW	50	(251, 251)	0.28	0.28	0.75
7	22	True	j	f	0.0818480560001262	0	-35.0	-34.0	1.0	SE	50	(251, 251)	0.28	0.28	0.75
7	22	True	j	j	0.0202927169998474	1	-35.0	-34.0	1.0	NW	50	(251, 251)	0.28	0.28	0.75
7	22	True	f	j	0.5344579910001812	0	-35.0	-36.0	-1.0	NW	50	(251, 251)	0.28	0.28	0.75
7	22	True	j	f	0.3002559130000009	0	-35.0	-30.0	5.0	SE	50	(251, 251)	0.28	0.28	0.75
7	22	True	j	j	3.715412620999814	1	-35.0	-34.0	1.0	NW	50	(251, 251)	0.28	0.28	0.75
7	22	True	f	j	0.2358998149998115	0	-35.0	-36.0	-1.0	NW	50	(251, 251)	0.28	0.28	0.75
7	22	True	j	j	0.3846106559999498	1	-35.0	-34.0	1.0	SE	50	(251, 251)	0.28	0.28	0.75
7	22	True	j	j	0.325694924000345	1	-35.0	-34.0	1.0	SE	50	(251, 251)	0.28	0.28	0.75
7	22	True	j	f	0.131025149999914	0	-35.0	-34.0	1.0	SE	50	(251, 251)	0.28	0.28	0.75
7	22	True	j	f	0.3134181139998873	0	-35.0	-30.0	5.0	NW	50	(251, 251)	0.28	0.28	0.75
7	22	True	f	j	0.3404718550000325	0	-35.0	-36.0	-1.0	NW	50	(251, 251)	0.28	0.28	0.75
7	22	True	f	f	0.3899655310001435	1	-35.0	-40.0	-5.0	SE	50	(251, 251)	0.28	0.28	0.75
7	22	True	j	f	0.3216401549998409	0	-35.0	-30.0	5.0	SE	50	(251, 251)	0.28	0.28	0.75
7	22	True	f	f	0.2160541479997846	1	-35.0	-36.0	-1.0	NW	50	(251, 251)	0.28	0.28	0.75
7	22	True	j	f	0.0432451149999906	0	-35.0	-34.0	1.0	NW	50	(251, 251)	0.28	0.28	0.75
7	22	True	f	j	0.5350010379997912	0	-35.0	-36.0	-1.0	NW	50	(251, 251)	0.28	0.28	0.75
7	22	True	j	f	0.1949618190001274	0	-35.0	-34.0	1.0	SE	50	(251, 251)	0.28	0.28	0.75
7	22	True	f	j	0.3308072759996321	0	-35.0	-36.0	-1.0	NW	50	(251, 251)	0.28	0.28	0.75
7	22	True	f	j	0.5163198870000087	0	-35.0	-36.0	-1.0	SE	50	(251, 251)	0.28	0.28	0.75
7	22	True	f	f	0.1390516779997597	1	-35.0	-36.0	-1.0	SE	50	(251, 251)	0.28	0.28	0.75
7	22	True	f	f	0.3604013320000376	1	-35.0	-36.0	-1.0	NW	50	(251, 251)	0.28	0.28	0.75
7	22	True	f	f	0.1073038849999648	1	-35.0	-36.0	-1.0	SE	50	(251, 251)	0.28	0.28	0.75
7	22	True	f	f	0.0383611299998847	1	-35.0	-36.0	-1.0	NW	50	(251, 251)	0.28	0.28	0.75
7	22	True	j	f	0.4657965549999971	0	-35.0	-34.0	1.0	NW	50	(251, 251)	0.28	0.28	0.75
7	22	True	j	f	0.0178917319999527	0	-35.0	-34.0	1.0	NW	50	(251, 251)	0.28	0.28	0.75
7	22	True	j	j	0.2415689999997994	1	-35.0	-30.0	5.0	NW	50	(251, 251)	0.28	0.28	0.75
7	22	True	f	j	0.4485770920000504	0	-35.0	-36.0	-1.0	SE	50	(251, 251)	0.28	0.28	0.75
7	22	True	f	j	0.0038975950001258	0	-35.0	-36.0	-1.0	NW	50	(251, 251)	0.28	0.28	0.75
7	22	True	f	f	0.4811871740002971	1	-35.0	-36.0	-1.0	SE	50	(251, 251)	0.28	0.28	0.75
7	22	True	j	f	0.8270866739999292	0	-35.0	-30.0	5.0	NW	50	(251, 251)	0.28	0.28	0.75
7	22	True	f	j	0.0267524289997709	0	-35.0	-40.0	-5.0	NW	50	(251, 251)	0.28	0.28	0.75
7	22	True	j	f	0.7231455040000583	0	-35.0	-34.0	1.0	SE	50	(251, 251)	0.28	0.28	0.75
7	22	True	j	j	0.2768873710001571	1	-35.0	-34.0	1.0	NW	50	(251, 251)	0.28	0.28	0.75
7	22	True	j	j	0.0654504429999178	1	-35.0	-30.0	5.0	NW	50	(251, 251)	0.28	0.28	0.75
7	22	True	j	j	0.8335570640001606	1	-35.0	-34.0	1.0	SE	50	(251, 251)	0.28	0.28	0.75
7	22	True	f	j	0.3575784929998917	0	-35.0	-36.0	-1.0	NW	50	(251, 251)	0.28	0.28	0.75
7	22	True	j	f	0.4390878849999353	0	-35.0	-30.0	5.0	NW	50	(251, 251)	0.28	0.28	0.75
7	22	True	j	j	0.2954682479999064	1	-35.0	-34.0	1.0	NW	50	(251, 251)	0.28	0.28	0.75
7	22	True	f	j	0.2077051450000908	0	-35.0	-40.0	-5.0	SE	50	(251, 251)	0.28	0.28	0.75
7	22	True	f	j	0.4723063110000112	0	-35.0	-40.0	-5.0	NW	50	(251, 251)	0.28	0.28	0.75
7	22	True	j	j	0.2875372729999981	1	-35.0	-34.0	1.0	SE	50	(251, 251)	0.28	0.28	0.75
7	22	True	j	f	0.0146184229997743	0	-35.0	-30.0	5.0	SE	50	(251, 251)	0.28	0.28	0.75
7	22	True	f	j	0.837006011000085	0	-35.0	-36.0	-1.0	NW	50	(251, 251)	0.28	0.28	0.75
7	22	True	j	f	0.2741719690002355	0	-35.0	-30.0	5.0	NW	50	(251, 251)	0.28	0.28	0.75
7	22	True	f	j	0.4680201950000082	0	-35.0	-36.0	-1.0	NW	50	(251, 251)	0.28	0.28	0.75
7	22	True	j	f	0.470557416000247	0	-35.0	-30.0	5.0	NW	50	(251, 251)	0.28	0.28	0.75
7	22	True	j	f	0.392997841000124	0	-35.0	-34.0	1.0	SE	50	(251, 251)	0.28	0.28	0.75
7	22	True	f	j	0.2310767199996917	0	-35.0	-36.0	-1.0	SE	50	(251, 251)	0.28	0.28	0.75
7	22	True	j	f	0.2963687409996964	0	-35.0	-34.0	1.0	SE	50	(251, 251)	0.28	0.28	0.75
7	22	True	f	j	0.4245242089996281	0	-35.0	-36.0	-1.0	SE	50	(251, 251)	0.28	0.28	0.75
7	22	True	f	f	0.1797070309999071	1	-35.0	-40.0	-5.0	NW	50	(251, 251)	0.28	0.28	0.75
7	22	True	j	j	0.0080268200003956	1	-35.0	-34.0	1.0	SE	50	(251, 251)	0.28	0.28	0.75
7	22	True	j	j	0.3259887949998301	1	-35.0	-34.0	1.0	NW	50	(251, 251)	0.28	0.28	0.75
7	22	True	f	j	0.2210066769998775	0	-35.0	-36.0	-1.0	SE	50	(251, 251)	0.28	0.28	0.75
7	22	True	f	f	0.1767658639996625	1	-35.0	-40.0	-5.0	SE	50	(251, 251)	0.28	0.28	0.75
7	22	True	f	f	2.9337613580000834	1	-35.0	-36.0	-1.0	SE	50	(251, 251)	0.28	0.28	0.75
7	22	True	j	j	0.3536365109998769	1	-35.0	-30.0	5.0	NW	50	(251, 251)	0.28	0.28	0.75
7	22	True	j	j	0.2596520469996903	1	-35.0	-30.0	5.0	NW	50	(251, 251)	0.28	0.28	0.75
7	22	True	j	j	0.1600949550002042	1	-35.0	-30.0	5.0	NW	50	(251, 251)	0.28	0.28	0.75
7	22	True	j	j	0.3310634210001808	1	-35.0	-34.0	1.0	NW	50	(251, 251)	0.28	0.28	0.75
7	22	True	j	f	0.2998373600003106	0	-35.0	-30.0	5.0	SE	50	(251, 251)	0.28	0.28	0.75
7	22	True	j	j	0.1021067619999485	1	-35.0	-34.0	1.0	NW	50	(251, 251)	0.28	0.28	0.75
7	22	True	j	j	0.2636980110000877	1	-35.0	-30.0	5.0	SE	50	(251, 251)	0.28	0.28	0.75
7	22	True	j	j	0.1497385180000492	1	-35.0	-34.0	1.0	SE	50	(251, 251)	0.28	0.28	0.75
7	22	True	j	j	0.3611083920000055	1	-35.0	-34.0	1.0	NW	50	(251, 251)	0.28	0.28	0.75
7	22	True	j	j	0.2409993920000488	1	-35.0	-34.0	1.0	SE	50	(251, 251)	0.28	0.28	0.75
7	22	True	j	j	0.0586349179998251	1	-35.0	-34.0	1.0	NW	50	(251, 251)	0.28	0.28	0.75
7	22	True	f	f	0.1270754969996232	1	-35.0	-40.0	-5.0	NW	50	(251, 251)	0.28	0.28	0.75
7	22	True	f	j	0.0986031829997955	0	-35.0	-36.0	-1.0	NW	50	(251, 251)	0.28	0.28	0.75
7	22	True	f	f	0.5850107639998896	1	-35.0	-40.0	-5.0	SE	50	(251, 251)	0.28	0.28	0.75
7	22	True	j	j	0.427396287999727	1	-35.0	-34.0	1.0	NW	50	(251, 251)	0.28	0.28	0.75
7	22	True	j	j	0.3946360820000336	1	-35.0	-34.0	1.0	NW	50	(251, 251)	0.28	0.28	0.75
7	22	True	j	j	0.1040272160003041	1	-35.0	-30.0	5.0	SE	50	(251, 251)	0.28	0.28	0.75
7	22	True	f	j	0.317978900000071	0	-35.0	-36.0	-1.0	SE	50	(251, 251)	0.28	0.28	0.75
7	22	True	f	j	0.2615727249999509	0	-35.0	-36.0	-1.0	NW	50	(251, 251)	0.28	0.28	0.75
7	22	True	f	f	0.28928178499973	1	-35.0	-40.0	-5.0	SE	50	(251, 251)	0.28	0.28	0.75
7	22	True	f	f	0.0459149240000442	1	-35.0	-40.0	-5.0	SE	50	(251, 251)	0.28	0.28	0.75
7	22	True	j	f	0.0194286269997974	0	-35.0	-34.0	1.0	NW	50	(251, 251)	0.28	0.28	0.75
7	22	True	j	j	0.1413069639997957	1	-35.0	-30.0	5.0	NW	50	(251, 251)	0.28	0.28	0.75
7	22	True	j	j	0.4503357969997523	1	-35.0	-34.0	1.0	NW	50	(251, 251)	0.28	0.28	0.75
7	22	True	f	j	0.3487670929998785	0	-35.0	-36.0	-1.0	SE	50	(251, 251)	0.28	0.28	0.75
7	22	True	f	j	0.05390509200015	0	-35.0	-36.0	-1.0	SE	50	(251, 251)	0.28	0.28	0.75
7	22	True	j	j	0.2726928730003237	1	-35.0	-34.0	1.0	SE	50	(251, 251)	0.28	0.28	0.75
7	22	True	j	j	0.4434694589999708	1	-35.0	-30.0	5.0	NW	50	(251, 251)	0.28	0.28	0.75
7	22	True	f	j	0.258370818000003	0	-35.0	-36.0	-1.0	SE	50	(251, 251)	0.28	0.28	0.75
7	22	True	j	j	0.2120645219997641	1	-35.0	-30.0	5.0	SE	50	(251, 251)	0.28	0.28	0.75
7	22	True	f	f	0.1482392269999763	1	-35.0	-40.0	-5.0	SE	50	(251, 251)	0.28	0.28	0.75
7	22	True	f	f	0.3809086709998155	1	-35.0	-40.0	-5.0	NW	50	(251, 251)	0.28	0.28	0.75
7	22	True	f	f	0.226153073000205	1	-35.0	-40.0	-5.0	NW	50	(251, 251)	0.28	0.28	0.75
7	22	True	j	j	0.1914525760003016	1	-35.0	-34.0	1.0	SE	50	(251, 251)	0.28	0.28	0.75
7	22	True	j	j	0.374725066999872	1	-35.0	-34.0	1.0	SE	50	(251, 251)	0.28	0.28	0.75
7	22	True	j	j	0.2445340650001526	1	-35.0	-30.0	5.0	SE	50	(251, 251)	0.28	0.28	0.75
7	22	True	f	j	0.2717379199998504	0	-35.0	-36.0	-1.0	SE	50	(251, 251)	0.28	0.28	0.75
7	22	True	j	f	0.5149472149996654	0	-35.0	-34.0	1.0	SE	50	(251, 251)	0.28	0.28	0.75
7	22	True	f	j	0.0650568159999238	0	-35.0	-40.0	-5.0	NW	50	(251, 251)	0.28	0.28	0.75
7	22	True	j	f	0.128177136999966	0	-35.0	-30.0	5.0	SE	50	(251, 251)	0.28	0.28	0.75
7	22	True	j	j	0.3102416130000165	1	-35.0	-34.0	1.0	NW	50	(251, 251)	0.28	0.28	0.75
7	22	True	j	j	0.2999875660002544	1	-35.0	-34.0	1.0	SE	50	(251, 251)	0.28	0.28	0.75
7	22	True	j	j	0.3737166390001221	1	-35.0	-34.0	1.0	SE	50	(251, 251)	0.28	0.28	0.75
7	22	True	f	f	0.2166279150001173	1	-35.0	-40.0	-5.0	NW	50	(251, 251)	0.28	0.28	0.75
7	22	True	f	j	0.0393400899997686	0	-35.0	-36.0	-1.0	SE	50	(251, 251)	0.28	0.28	0.75
7	22	True	j	j	0.280820746000245	1	-35.0	-34.0	1.0	SE	50	(251, 251)	0.28	0.28	0.75
7	22	True	f	f	0.280096826999852	1	-35.0	-36.0	-1.0	NW	50	(251, 251)	0.28	0.28	0.75
7	22	True	f	f	0.3194953730003362	1	-35.0	-40.0	-5.0	SE	50	(251, 251)	0.28	0.28	0.75
7	22	True	f	f	0.0121994359997188	1	-35.0	-40.0	-5.0	SE	50	(251, 251)	0.28	0.28	0.75
7	22	True	f	f	0.2571599699999751	1	-35.0	-40.0	-5.0	SE	50	(251, 251)	0.28	0.28	0.75
7	22	True	f	j	0.3927092369999627	0	-35.0	-36.0	-1.0	NW	50	(251, 251)	0.28	0.28	0.75
7	22	True	j	j	0.3663851359997352	1	-35.0	-30.0	5.0	SE	50	(251, 251)	0.28	0.28	0.75
7	22	True	j	j	0.1225781960001768	1	-35.0	-34.0	1.0	SE	50	(251, 251)	0.28	0.28	0.75
7	22	True	j	j	0.2887716810000711	1	-35.0	-30.0	5.0	NW	50	(251, 251)	0.28	0.28	0.75
7	22	True	j	j	0.3655170869997164	1	-35.0	-30.0	5.0	NW	50	(251, 251)	0.28	0.28	0.75
7	22	True	f	j	0.4225813469997774	0	-35.0	-36.0	-1.0	NW	50	(251, 251)	0.28	0.28	0.75
7	22	True	j	j	0.2404740679999122	1	-35.0	-34.0	1.0	NW	50	(251, 251)	0.28	0.28	0.75
7	22	True	f	f	0.3833484780002436	1	-35.0	-40.0	-5.0	NW	50	(251, 251)	0.28	0.28	0.75
7	22	True	f	j	0.2418993249998493	0	-35.0	-36.0	-1.0	NW	50	(251, 251)	0.28	0.28	0.75
7	22	True	j	j	0.3553434949999428	1	-35.0	-30.0	5.0	SE	50	(251, 251)	0.28	0.28	0.75
7	22	True	f	j	0.0722896649999711	0	-35.0	-36.0	-1.0	SE	50	(251, 251)	0.28	0.28	0.75
7	22	True	f	f	0.3270787110000128	1	-35.0	-40.0	-5.0	SE	50	(251, 251)	0.28	0.28	0.75
7	22	True	j	j	0.4360904649997792	1	-35.0	-30.0	5.0	SE	50	(251, 251)	0.28	0.28	0.75
7	22	True	j	j	0.2644730270003492	1	-35.0	-34.0	1.0	SE	50	(251, 251)	0.28	0.28	0.75
7	22	True	f	f	0.3997378029998799	1	-35.0	-40.0	-5.0	SE	50	(251, 251)	0.28	0.28	0.75
7	22	True	j	f	0.28791148099981	0	-35.0	-34.0	1.0	NW	50	(251, 251)	0.28	0.28	0.75
7	22	True	j	j	0.2015998420001779	1	-35.0	-34.0	1.0	SE	50	(251, 251)	0.28	0.28	0.75
7	22	True	j	j	0.1688829429999714	1	-35.0	-30.0	5.0	NW	50	(251, 251)	0.28	0.28	0.75
7	22	True	j	j	0.4147247030000471	1	-35.0	-30.0	5.0	SE	50	(251, 251)	0.28	0.28	0.75
7	22	True	j	j	0.3466016190000118	1	-35.0	-30.0	5.0	SE	50	(251, 251)	0.28	0.28	0.75
7	22	True	f	j	0.2804330520002622	0	-35.0	-36.0	-1.0	SE	50	(251, 251)	0.28	0.28	0.75
7	22	True	j	j	0.3427048769999601	1	-35.0	-30.0	5.0	NW	50	(251, 251)	0.28	0.28	0.75
7	22	True	f	f	0.4644462950000161	1	-35.0	-40.0	-5.0	NW	50	(251, 251)	0.28	0.28	0.75
7	22	True	f	f	0.7129783739997038	1	-35.0	-36.0	-1.0	SE	50	(251, 251)	0.28	0.28	0.75
7	22	True	f	j	0.3729294239997216	0	-35.0	-36.0	-1.0	SE	50	(251, 251)	0.28	0.28	0.75
7	22	True	j	j	0.2484778630000619	1	-35.0	-30.0	5.0	SE	50	(251, 251)	0.28	0.28	0.75
7	22	True	j	j	0.1043384940003306	1	-35.0	-34.0	1.0	SE	50	(251, 251)	0.28	0.28	0.75
7	22	True	f	f	0.0453705499999159	1	-35.0	-40.0	-5.0	NW	50	(251, 251)	0.28	0.28	0.75
7	22	True	j	j	0.0446293559998594	1	-35.0	-30.0	5.0	SE	50	(251, 251)	0.28	0.28	0.75
7	22	True	f	j	1.298844605999875	0	-35.0	-40.0	-5.0	SE	50	(251, 251)	0.28	0.28	0.75
7	22	True	f	f	0.50156452300007	1	-35.0	-40.0	-5.0	NW	50	(251, 251)	0.28	0.28	0.75
7	22	True	j	j	0.2594385100001091	1	-35.0	-34.0	1.0	NW	50	(251, 251)	0.28	0.28	0.75
7	22	True	j	f	0.1712616979998529	0	-35.0	-34.0	1.0	SE	50	(251, 251)	0.28	0.28	0.75
7	22	True	j	j	0.3824273230002291	1	-35.0	-34.0	1.0	SE	50	(251, 251)	0.28	0.28	0.75
7	22	True	j	j	0.0806546560002061	1	-35.0	-34.0	1.0	SE	50	(251, 251)	0.28	0.28	0.75
7	22	True	f	f	0.2299284900000202	1	-35.0	-36.0	-1.0	SE	50	(251, 251)	0.28	0.28	0.75
7	22	True	f	f	0.0662395780000224	1	-35.0	-36.0	-1.0	SE	50	(251, 251)	0.28	0.28	0.75
7	22	True	f	f	0.0405356840001331	1	-35.0	-40.0	-5.0	NW	50	(251, 251)	0.28	0.28	0.75
7	22	True	f	f	0.0650165360002574	1	-35.0	-36.0	-1.0	NW	50	(251, 251)	0.28	0.28	0.75
7	22	True	f	f	0.3396847340000022	1	-35.0	-40.0	-5.0	NW	50	(251, 251)	0.28	0.28	0.75
7	22	True	j	j	0.1582301400003416	1	-35.0	-30.0	5.0	SE	50	(251, 251)	0.28	0.28	0.75
7	22	True	j	j	0.0186770699997396	1	-35.0	-30.0	5.0	SE	50	(251, 251)	0.28	0.28	0.75
7	22	True	j	f	0.0406713779998426	0	-35.0	-34.0	1.0	NW	50	(251, 251)	0.28	0.28	0.75
7	22	True	j	j	0.3937276189999465	1	-35.0	-34.0	1.0	NW	50	(251, 251)	0.28	0.28	0.75
7	22	True	f	f	0.0726222399998732	1	-35.0	-40.0	-5.0	NW	50	(251, 251)	0.28	0.28	0.75
7	22	True	f	f	0.1452373199999783	1	-35.0	-40.0	-5.0	NW	50	(251, 251)	0.28	0.28	0.75
7	22	True	f	j	0.1067950159999782	0	-35.0	-36.0	-1.0	NW	50	(251, 251)	0.28	0.28	0.75
7	22	True	j	j	0.0100370360000852	1	-35.0	-30.0	5.0	SE	50	(251, 251)	0.28	0.28	0.75
7	22	True	f	f	0.3275284979999924	1	-35.0	-40.0	-5.0	NW	50	(251, 251)	0.28	0.28	0.75
7	22	True	j	f	0.0227465230000234	0	-35.0	-34.0	1.0	SE	50	(251, 251)	0.28	0.28	0.75
7	22	True	j	j	0.1409908539999378	1	-35.0	-30.0	5.0	SE	50	(251, 251)	0.28	0.28	0.75
7	22	True	f	j	0.3842812510001749	0	-35.0	-36.0	-1.0	NW	50	(251, 251)	0.28	0.28	0.75
7	22	True	f	j	0.0132429519999277	0	-35.0	-36.0	-1.0	SE	50	(251, 251)	0.28	0.28	0.75
7	22	True	j	f	0.14398415200003	0	-35.0	-30.0	5.0	SE	50	(251, 251)	0.28	0.28	0.75
7	22	True	j	j	0.1790922460004367	1	-35.0	-30.0	5.0	NW	50	(251, 251)	0.28	0.28	0.75
7	22	True	j	j	0.1507217759999548	1	-35.0	-34.0	1.0	NW	50	(251, 251)	0.28	0.28	0.75
7	22	True	j	j	0.2321908660001099	1	-35.0	-30.0	5.0	NW	50	(251, 251)	0.28	0.28	0.75
7	22	True	f	j	0.07652471900019	0	-35.0	-36.0	-1.0	SE	50	(251, 251)	0.28	0.28	0.75
7	22	True	f	f	0.0293771030001153	1	-35.0	-40.0	-5.0	SE	50	(251, 251)	0.28	0.28	0.75
7	22	True	j	j	0.112232941000002	1	-35.0	-34.0	1.0	SE	50	(251, 251)	0.28	0.28	0.75
7	22	True	j	j	0.1765127060002669	1	-35.0	-30.0	5.0	NW	50	(251, 251)	0.28	0.28	0.75
7	22	True	f	f	0.2480976249999003	1	-35.0	-36.0	-1.0	SE	50	(251, 251)	0.28	0.28	0.75
7	22	True	j	j	0.2329062369999519	1	-35.0	-34.0	1.0	NW	50	(251, 251)	0.28	0.28	0.75
7	22	True	f	f	0.0699049599998034	1	-35.0	-36.0	-1.0	SE	50	(251, 251)	0.28	0.28	0.75
7	22	True	j	j	0.0512066769997545	1	-35.0	-30.0	5.0	SE	50	(251, 251)	0.28	0.28	0.75
7	22	True	j	j	0.0394602100000156	1	-35.0	-30.0	5.0	NW	50	(251, 251)	0.28	0.28	0.75
7	22	True	j	j	0.100299040000209	1	-35.0	-30.0	5.0	SE	50	(251, 251)	0.28	0.28	0.75
7	22	True	j	j	0.1655859800002872	1	-35.0	-30.0	5.0	SE	50	(251, 251)	0.28	0.28	0.75
7	22	True	f	j	0.6595893140001863	0	-35.0	-36.0	-1.0	NW	50	(251, 251)	0.28	0.28	0.75
7	22	True	j	j	0.2899239580001449	1	-35.0	-30.0	5.0	SE	50	(251, 251)	0.28	0.28	0.75
7	22	True	j	j	0.022249333000218	1	-35.0	-30.0	5.0	NW	50	(251, 251)	0.28	0.28	0.75
7	22	True	f	f	0.0389029699999809	1	-35.0	-40.0	-5.0	SE	50	(251, 251)	0.28	0.28	0.75
7	22	True	f	f	0.1096202819999234	1	-35.0	-40.0	-5.0	NW	50	(251, 251)	0.28	0.28	0.75
7	22	True	j	j	0.1044117619999269	1	-35.0	-30.0	5.0	SE	50	(251, 251)	0.28	0.28	0.75
7	22	True	j	j	0.1451695880000443	1	-35.0	-30.0	5.0	NW	50	(251, 251)	0.28	0.28	0.75
7	22	True	j	j	0.2407372980001128	1	-35.0	-34.0	1.0	SE	50	(251, 251)	0.28	0.28	0.75
7	22	True	j	j	0.1511848210002426	1	-35.0	-30.0	5.0	SE	50	(251, 251)	0.28	0.28	0.75
7	22	True	j	j	0.0836475950000021	1	-35.0	-30.0	5.0	NW	50	(251, 251)	0.28	0.28	0.75
7	22	True	f	f	0.1391825939999762	1	-35.0	-40.0	-5.0	NW	50	(251, 251)	0.28	0.28	0.75
7	22	True	f	f	0.0359587650000321	1	-35.0	-36.0	-1.0	SE	50	(251, 251)	0.28	0.28	0.75
7	22	True	j	f	0.0430683829999907	0	-35.0	-34.0	1.0	SE	50	(251, 251)	0.28	0.28	0.75
7	22	True	j	j	0.1297449740000047	1	-35.0	-30.0	5.0	SE	50	(251, 251)	0.28	0.28	0.75
7	22	True	f	f	0.0328791990000354	1	-35.0	-40.0	-5.0	SE	50	(251, 251)	0.28	0.28	0.75
7	22	True	j	j	0.0961461849997249	1	-35.0	-34.0	1.0	NW	50	(251, 251)	0.28	0.28	0.75
7	22	True	f	f	0.005116598999848	1	-35.0	-36.0	-1.0	SE	50	(251, 251)	0.28	0.28	0.75
7	22	True	f	f	0.0787222600001769	1	-35.0	-36.0	-1.0	NW	50	(251, 251)	0.28	0.28	0.75
7	22	True	f	f	0.3166696980001688	1	-35.0	-40.0	-5.0	SE	50	(251, 251)	0.28	0.28	0.75
7	22	True	f	f	0.1235560309996799	1	-35.0	-40.0	-5.0	NW	50	(251, 251)	0.28	0.28	0.75
7	22	True	j	f	0.2396866310000405	0	-35.0	-34.0	1.0	SE	50	(251, 251)	0.28	0.28	0.75
7	22	True	f	j	0.0096492539996688	0	-35.0	-36.0	-1.0	SE	50	(251, 251)	0.28	0.28	0.75
7	22	True	j	j	0.0623361660000227	1	-35.0	-34.0	1.0	NW	50	(251, 251)	0.28	0.28	0.75
7	22	True	f	j	0.0873605920000955	0	-35.0	-36.0	-1.0	SE	50	(251, 251)	0.28	0.28	0.75
7	22	True	f	f	0.1393609530000503	1	-35.0	-40.0	-5.0	NW	50	(251, 251)	0.28	0.28	0.75
7	22	True	j	j	0.0932643240003017	1	-35.0	-30.0	5.0	NW	50	(251, 251)	0.28	0.28	0.75
7	22	True	f	j	0.3012283809998735	0	-35.0	-36.0	-1.0	SE	50	(251, 251)	0.28	0.28	0.75
7	22	True	f	j	0.1769661949997498	0	-35.0	-36.0	-1.0	SE	50	(251, 251)	0.28	0.28	0.75
7	22	True	j	j	0.1076765469997553	1	-35.0	-34.0	1.0	NW	50	(251, 251)	0.28	0.28	0.75
7	22	True	f	j	0.2191224859998328	0	-35.0	-36.0	-1.0	NW	50	(251, 251)	0.28	0.28	0.75
7	22	True	j	j	0.127571347000412	1	-35.0	-30.0	5.0	NW	50	(251, 251)	0.28	0.28	0.75
7	22	True	j	j	1.08831367699986	1	-35.0	-34.0	1.0	SE	50	(251, 251)	0.28	0.28	0.75
7	22	True	f	f	0.0079691539999657	1	-35.0	-40.0	-5.0	SE	50	(251, 251)	0.28	0.28	0.75
7	22	True	j	j	0.0515532929998698	1	-35.0	-30.0	5.0	SE	50	(251, 251)	0.28	0.28	0.75
7	22	True	j	j	0.0729616149997127	1	-35.0	-34.0	1.0	NW	50	(251, 251)	0.28	0.28	0.75
7	22	True	j	j	0.1014431569997214	1	-35.0	-30.0	5.0	NW	50	(251, 251)	0.28	0.28	0.75
7	22	True	f	f	0.3478002120000383	1	-35.0	-40.0	-5.0	SE	50	(251, 251)	0.28	0.28	0.75
7	22	True	f	j	0.4786331979998977	0	-35.0	-36.0	-1.0	SE	50	(251, 251)	0.28	0.28	0.75
7	22	True	j	j	0.1645511719998467	1	-35.0	-30.0	5.0	SE	50	(251, 251)	0.28	0.28	0.75
7	22	True	j	j	0.1009159290001662	1	-35.0	-34.0	1.0	NW	50	(251, 251)	0.28	0.28	0.75
7	22	True	f	f	0.0092685659997187	1	-35.0	-40.0	-5.0	SE	50	(251, 251)	0.28	0.28	0.75
