# Supplementary material for: The curriculum effect in visual learning: The role of readout dimensionality
Source: PLoS Comput Biol. 2026 Jul 24;22(7):e1014553. doi: 10.1371/journal.pcbi.1014553 (PMC13432104; doi:10.1371/journal.pcbi.1014553)
Supplement: S1 Data — (ZIP) [file pcbi.1014553.s009.zip › Data_Final_for_Repository/Shuffled_subjects/Original_10/Subject007/20250310_Subject007_SHUFFLED_Day_5.csv]

Participant ID	Age	Train	Correct Response	Response	Response time (s)	Correct	Reference Angle (deg)	Orientation (deg)	Angle Separation (deg)	Corner	Viewing Distance (cm)	Stimulus Size (px)	Fixation Time	Probe Time	Cue Time
7	22	False	j	j	0.8555619629914872	1	55.0	56.0	1.0	NE	50	(251, 251)	0.28	0.28	0.75
7	22	False	f	j	0.6465808089997154	0	55.0	54.0	-1.0	NE	50	(251, 251)	0.28	0.28	0.75
7	22	False	f	j	0.6936335610080278	0	55.0	54.0	-1.0	SW	50	(251, 251)	0.28	0.28	0.75
7	22	False	f	f	0.2625223210052354	1	55.0	54.0	-1.0	SW	50	(251, 251)	0.28	0.28	0.75
7	22	False	f	j	0.095841312999255	0	55.0	54.0	-1.0	SW	50	(251, 251)	0.28	0.28	0.75
7	22	False	j	j	0.2280461210029898	1	55.0	56.0	1.0	NE	50	(251, 251)	0.28	0.28	0.75
7	22	False	f	j	1.4020344400050817	0	55.0	54.0	-1.0	SW	50	(251, 251)	0.28	0.28	0.75
7	22	False	j	j	0.7887472570000682	1	55.0	56.0	1.0	NE	50	(251, 251)	0.28	0.28	0.75
7	22	False	f	f	0.5826799260103144	1	55.0	54.0	-1.0	SW	50	(251, 251)	0.28	0.28	0.75
7	22	False	j	j	0.7434756599977845	1	55.0	56.0	1.0	SW	50	(251, 251)	0.28	0.28	0.75
7	22	False	f	j	0.8121981290023541	0	55.0	54.0	-1.0	NE	50	(251, 251)	0.28	0.28	0.75
7	22	False	f	j	0.3549356479925336	0	55.0	54.0	-1.0	NE	50	(251, 251)	0.28	0.28	0.75
7	22	False	f	j	0.1846647100028349	0	55.0	54.0	-1.0	SW	50	(251, 251)	0.28	0.28	0.75
7	22	False	j	j	0.3446937480039196	1	55.0	56.0	1.0	SW	50	(251, 251)	0.28	0.28	0.75
7	22	False	j	j	0.1835755389911355	1	55.0	56.0	1.0	NE	50	(251, 251)	0.28	0.28	0.75
7	22	False	f	j	0.1651882389996899	0	55.0	54.0	-1.0	SW	50	(251, 251)	0.28	0.28	0.75
7	22	False	f	j	0.8854991620028159	0	55.0	54.0	-1.0	NE	50	(251, 251)	0.28	0.28	0.75
7	22	False	j	j	0.6002347520116018	1	55.0	56.0	1.0	NE	50	(251, 251)	0.28	0.28	0.75
7	22	False	f	j	0.1742962499993154	0	55.0	54.0	-1.0	NE	50	(251, 251)	0.28	0.28	0.75
7	22	False	j	j	0.0247332569997524	1	55.0	56.0	1.0	SW	50	(251, 251)	0.28	0.28	0.75
7	22	False	j	j	0.2630049779982073	1	55.0	56.0	1.0	NE	50	(251, 251)	0.28	0.28	0.75
7	22	False	f	j	0.4031078570114914	0	55.0	54.0	-1.0	NE	50	(251, 251)	0.28	0.28	0.75
7	22	False	j	j	0.2530050499917706	1	55.0	56.0	1.0	NE	50	(251, 251)	0.28	0.28	0.75
7	22	False	f	j	0.3815957740007434	0	55.0	54.0	-1.0	SW	50	(251, 251)	0.28	0.28	0.75
7	22	False	j	j	0.0729327380104223	1	55.0	56.0	1.0	SW	50	(251, 251)	0.28	0.28	0.75
7	22	False	f	j	1.619529125004192	0	55.0	54.0	-1.0	SW	50	(251, 251)	0.28	0.28	0.75
7	22	False	j	j	0.3471908409992466	1	55.0	56.0	1.0	SW	50	(251, 251)	0.28	0.28	0.75
7	22	False	j	j	0.080203445002553	1	55.0	56.0	1.0	NE	50	(251, 251)	0.28	0.28	0.75
7	22	False	f	j	0.3319041790091432	0	55.0	54.0	-1.0	SW	50	(251, 251)	0.28	0.28	0.75
7	22	False	j	j	1.0024782739928924	1	55.0	56.0	1.0	SW	50	(251, 251)	0.28	0.28	0.75
7	22	False	j	j	0.6273729590029689	1	55.0	56.0	1.0	SW	50	(251, 251)	0.28	0.28	0.75
7	22	False	f	j	0.2935458410065621	0	55.0	54.0	-1.0	NE	50	(251, 251)	0.28	0.28	0.75
7	22	False	f	j	0.3337872809934197	0	55.0	54.0	-1.0	SW	50	(251, 251)	0.28	0.28	0.75
7	22	False	j	f	1.0725370239961194	0	55.0	56.0	1.0	SW	50	(251, 251)	0.28	0.28	0.75
7	22	False	f	j	0.1697711979941232	0	55.0	54.0	-1.0	SW	50	(251, 251)	0.28	0.28	0.75
7	22	False	j	j	0.1219908189959824	1	55.0	56.0	1.0	NE	50	(251, 251)	0.28	0.28	0.75
7	22	False	f	j	0.5714832380035659	0	55.0	54.0	-1.0	SW	50	(251, 251)	0.28	0.28	0.75
7	22	False	f	f	0.2311919450003188	1	55.0	54.0	-1.0	NE	50	(251, 251)	0.28	0.28	0.75
7	22	False	f	j	0.1044000779947964	0	55.0	54.0	-1.0	NE	50	(251, 251)	0.28	0.28	0.75
7	22	False	j	j	0.2979759890004061	1	55.0	56.0	1.0	NE	50	(251, 251)	0.28	0.28	0.75
7	22	False	f	j	0.7812597070005722	0	55.0	54.0	-1.0	NE	50	(251, 251)	0.28	0.28	0.75
7	22	False	j	j	0.2970475989859551	1	55.0	56.0	1.0	SW	50	(251, 251)	0.28	0.28	0.75
7	22	False	j	j	3.1867737660068087	1	55.0	56.0	1.0	SW	50	(251, 251)	0.28	0.28	0.75
7	22	False	j	j	0.5012477070122259	1	55.0	56.0	1.0	NE	50	(251, 251)	0.28	0.28	0.75
7	22	False	j	f	0.4737459739990299	0	55.0	56.0	1.0	NE	50	(251, 251)	0.28	0.28	0.75
7	22	False	j	j	0.286736452995683	1	55.0	56.0	1.0	SW	50	(251, 251)	0.28	0.28	0.75
7	22	False	j	j	0.4211628780030878	1	55.0	56.0	1.0	SW	50	(251, 251)	0.28	0.28	0.75
7	22	False	j	j	0.0072393610025756	1	55.0	56.0	1.0	NE	50	(251, 251)	0.28	0.28	0.75
7	22	False	f	j	0.1964730470062932	0	55.0	54.0	-1.0	SW	50	(251, 251)	0.28	0.28	0.75
7	22	False	f	j	0.6825530859932769	0	55.0	54.0	-1.0	SW	50	(251, 251)	0.28	0.28	0.75
7	22	False	j	j	0.1294309210061328	1	55.0	56.0	1.0	NE	50	(251, 251)	0.28	0.28	0.75
7	22	False	f	f	0.7109962980030105	1	55.0	54.0	-1.0	SW	50	(251, 251)	0.28	0.28	0.75
7	22	False	f	j	0.1349225610028952	0	55.0	54.0	-1.0	NE	50	(251, 251)	0.28	0.28	0.75
7	22	False	f	f	0.221087575002457	1	55.0	54.0	-1.0	SW	50	(251, 251)	0.28	0.28	0.75
7	22	False	j	j	0.5283121389948064	1	55.0	56.0	1.0	NE	50	(251, 251)	0.28	0.28	0.75
7	22	False	j	j	0.1577417039952706	1	55.0	56.0	1.0	NE	50	(251, 251)	0.28	0.28	0.75
7	22	False	f	f	0.2445498180022696	1	55.0	54.0	-1.0	SW	50	(251, 251)	0.28	0.28	0.75
7	22	False	f	j	0.2714686410035938	0	55.0	54.0	-1.0	NE	50	(251, 251)	0.28	0.28	0.75
7	22	False	f	f	0.2568748630001209	1	55.0	54.0	-1.0	NE	50	(251, 251)	0.28	0.28	0.75
7	22	False	f	j	0.0835777030006283	0	55.0	54.0	-1.0	SW	50	(251, 251)	0.28	0.28	0.75
7	22	False	f	j	0.45649472399964	0	55.0	54.0	-1.0	SW	50	(251, 251)	0.28	0.28	0.75
7	22	False	f	f	0.189161870002863	1	55.0	54.0	-1.0	SW	50	(251, 251)	0.28	0.28	0.75
7	22	False	j	j	0.1049149500031489	1	55.0	56.0	1.0	SW	50	(251, 251)	0.28	0.28	0.75
7	22	False	j	j	0.1534889110043877	1	55.0	56.0	1.0	SW	50	(251, 251)	0.28	0.28	0.75
7	22	False	f	j	1.036401539997314	0	55.0	54.0	-1.0	SW	50	(251, 251)	0.28	0.28	0.75
7	22	False	j	j	1.2569793659931747	1	55.0	56.0	1.0	NE	50	(251, 251)	0.28	0.28	0.75
7	22	False	f	f	0.5256114590010839	1	55.0	54.0	-1.0	NE	50	(251, 251)	0.28	0.28	0.75
7	22	False	j	j	0.5332729789952282	1	55.0	56.0	1.0	NE	50	(251, 251)	0.28	0.28	0.75
7	22	False	f	j	0.2167299830034608	0	55.0	54.0	-1.0	NE	50	(251, 251)	0.28	0.28	0.75
7	22	False	j	f	0.5302148269984173	0	55.0	56.0	1.0	SW	50	(251, 251)	0.28	0.28	0.75
7	22	False	j	j	0.2679424009984359	1	55.0	56.0	1.0	SW	50	(251, 251)	0.28	0.28	0.75
7	22	False	f	f	0.0468618160084588	1	55.0	54.0	-1.0	SW	50	(251, 251)	0.28	0.28	0.75
7	22	False	f	f	0.2166086619981797	1	55.0	54.0	-1.0	SW	50	(251, 251)	0.28	0.28	0.75
7	22	False	j	j	0.26467508499627	1	55.0	56.0	1.0	NE	50	(251, 251)	0.28	0.28	0.75
7	22	False	f	f	0.3402722130122129	1	55.0	54.0	-1.0	SW	50	(251, 251)	0.28	0.28	0.75
7	22	False	f	f	0.3570882130006794	1	55.0	54.0	-1.0	NE	50	(251, 251)	0.28	0.28	0.75
7	22	False	f	f	0.1045403300086036	1	55.0	54.0	-1.0	NE	50	(251, 251)	0.28	0.28	0.75
7	22	False	j	f	0.3306260660028783	0	55.0	56.0	1.0	NE	50	(251, 251)	0.28	0.28	0.75
7	22	False	f	f	0.2035790549998637	1	55.0	54.0	-1.0	NE	50	(251, 251)	0.28	0.28	0.75
7	22	False	j	j	0.1346848870016401	1	55.0	56.0	1.0	SW	50	(251, 251)	0.28	0.28	0.75
7	22	False	f	j	0.2553470739949262	0	55.0	54.0	-1.0	SW	50	(251, 251)	0.28	0.28	0.75
7	22	False	f	f	0.6974808189988835	1	55.0	54.0	-1.0	NE	50	(251, 251)	0.28	0.28	0.75
7	22	False	j	j	0.6490052000008291	1	55.0	56.0	1.0	SW	50	(251, 251)	0.28	0.28	0.75
7	22	False	f	f	0.0196100889879744	1	55.0	54.0	-1.0	SW	50	(251, 251)	0.28	0.28	0.75
7	22	False	j	j	0.2032039500045357	1	55.0	56.0	1.0	SW	50	(251, 251)	0.28	0.28	0.75
7	22	False	f	j	1.009842927000136	0	55.0	54.0	-1.0	SW	50	(251, 251)	0.28	0.28	0.75
7	22	False	f	f	0.147395369989681	1	55.0	54.0	-1.0	NE	50	(251, 251)	0.28	0.28	0.75
7	22	False	f	j	0.5270546749961795	0	55.0	54.0	-1.0	SW	50	(251, 251)	0.28	0.28	0.75
7	22	False	j	f	0.2344108399993274	0	55.0	56.0	1.0	NE	50	(251, 251)	0.28	0.28	0.75
7	22	False	f	j	0.326530003992957	0	55.0	54.0	-1.0	SW	50	(251, 251)	0.28	0.28	0.75
7	22	False	j	j	0.1991346590075409	1	55.0	56.0	1.0	NE	50	(251, 251)	0.28	0.28	0.75
7	22	False	f	f	0.1061358550068689	1	55.0	54.0	-1.0	NE	50	(251, 251)	0.28	0.28	0.75
7	22	False	f	j	0.3980290470062755	0	55.0	54.0	-1.0	NE	50	(251, 251)	0.28	0.28	0.75
7	22	False	f	j	1.1834091960045043	0	55.0	54.0	-1.0	NE	50	(251, 251)	0.28	0.28	0.75
7	22	False	f	f	2.5600159090099623	1	55.0	54.0	-1.0	NE	50	(251, 251)	0.28	0.28	0.75
7	22	False	f	j	0.1940356809936929	0	55.0	54.0	-1.0	NE	50	(251, 251)	0.28	0.28	0.75
7	22	False	f	j	0.2955203479941701	0	55.0	54.0	-1.0	NE	50	(251, 251)	0.28	0.28	0.75
7	22	False	j	j	0.2740512479940662	1	55.0	56.0	1.0	NE	50	(251, 251)	0.28	0.28	0.75
7	22	False	f	f	4.737688815002912	1	55.0	54.0	-1.0	SW	50	(251, 251)	0.28	0.28	0.75
7	22	False	f	j	0.3696557369985385	0	55.0	54.0	-1.0	SW	50	(251, 251)	0.28	0.28	0.75
7	22	False	f	f	1.7859025729994755	1	55.0	54.0	-1.0	SW	50	(251, 251)	0.28	0.28	0.75
7	22	False	f	j	0.1471783409942872	0	55.0	54.0	-1.0	NE	50	(251, 251)	0.28	0.28	0.75
7	22	False	j	j	0.2792717620031908	1	55.0	56.0	1.0	SW	50	(251, 251)	0.28	0.28	0.75
7	22	False	f	j	0.1522371669998392	0	55.0	54.0	-1.0	SW	50	(251, 251)	0.28	0.28	0.75
7	22	False	j	j	0.261153278988786	1	55.0	56.0	1.0	SW	50	(251, 251)	0.28	0.28	0.75
7	22	False	f	j	1.301649651999469	0	55.0	54.0	-1.0	NE	50	(251, 251)	0.28	0.28	0.75
7	22	False	j	j	0.1109010990039678	1	55.0	56.0	1.0	NE	50	(251, 251)	0.28	0.28	0.75
7	22	False	j	j	0.3679139119922183	1	55.0	56.0	1.0	SW	50	(251, 251)	0.28	0.28	0.75
7	22	False	f	j	0.10244848599541	0	55.0	54.0	-1.0	NE	50	(251, 251)	0.28	0.28	0.75
7	22	False	j	j	0.2035348940116819	1	55.0	56.0	1.0	SW	50	(251, 251)	0.28	0.28	0.75
7	22	False	f	j	0.4937986869917949	0	55.0	54.0	-1.0	SW	50	(251, 251)	0.28	0.28	0.75
7	22	False	f	f	0.1036802229937166	1	55.0	54.0	-1.0	SW	50	(251, 251)	0.28	0.28	0.75
7	22	False	f	j	0.0561367960035568	0	55.0	54.0	-1.0	NE	50	(251, 251)	0.28	0.28	0.75
7	22	False	f	j	0.0322648099972866	0	55.0	54.0	-1.0	SW	50	(251, 251)	0.28	0.28	0.75
7	22	False	j	j	0.1677475000033155	1	55.0	56.0	1.0	SW	50	(251, 251)	0.28	0.28	0.75
7	22	False	j	j	0.4768888830003561	1	55.0	56.0	1.0	NE	50	(251, 251)	0.28	0.28	0.75
7	22	False	f	j	0.2009366409911308	0	55.0	54.0	-1.0	NE	50	(251, 251)	0.28	0.28	0.75
7	22	False	j	j	0.0820731419953517	1	55.0	56.0	1.0	SW	50	(251, 251)	0.28	0.28	0.75
7	22	False	f	j	0.2405813280056463	0	55.0	54.0	-1.0	NE	50	(251, 251)	0.28	0.28	0.75
7	22	False	f	j	0.2113413860060973	0	55.0	54.0	-1.0	SW	50	(251, 251)	0.28	0.28	0.75
7	22	False	f	j	0.277766828003223	0	55.0	54.0	-1.0	SW	50	(251, 251)	0.28	0.28	0.75
7	22	False	f	j	0.0058057519927388	0	55.0	54.0	-1.0	SW	50	(251, 251)	0.28	0.28	0.75
7	22	False	f	f	0.1158492760005174	1	55.0	54.0	-1.0	SW	50	(251, 251)	0.28	0.28	0.75
7	22	False	f	f	0.2823786399967503	1	55.0	54.0	-1.0	SW	50	(251, 251)	0.28	0.28	0.75
7	22	False	f	f	0.260827916994458	1	55.0	54.0	-1.0	SW	50	(251, 251)	0.28	0.28	0.75
7	22	False	j	j	0.100717364999582	1	55.0	56.0	1.0	SW	50	(251, 251)	0.28	0.28	0.75
7	22	False	j	j	0.4302116950129857	1	55.0	56.0	1.0	SW	50	(251, 251)	0.28	0.28	0.75
7	22	False	j	f	0.7552962100016885	0	55.0	56.0	1.0	SW	50	(251, 251)	0.28	0.28	0.75
7	22	False	j	j	0.0636540230043465	1	55.0	56.0	1.0	SW	50	(251, 251)	0.28	0.28	0.75
7	22	False	f	f	1.3792394299962325	1	55.0	54.0	-1.0	SW	50	(251, 251)	0.28	0.28	0.75
7	22	False	j	j	0.4408725219982443	1	55.0	56.0	1.0	SW	50	(251, 251)	0.28	0.28	0.75
7	22	False	j	j	0.3402719789883122	1	55.0	56.0	1.0	NE	50	(251, 251)	0.28	0.28	0.75
7	22	False	f	f	0.2210461779905017	1	55.0	54.0	-1.0	SW	50	(251, 251)	0.28	0.28	0.75
7	22	False	f	f	0.0476915429899236	1	55.0	54.0	-1.0	SW	50	(251, 251)	0.28	0.28	0.75
7	22	False	f	j	0.2391646720061544	0	55.0	54.0	-1.0	SW	50	(251, 251)	0.28	0.28	0.75
7	22	False	j	f	0.2853182719991309	0	55.0	56.0	1.0	SW	50	(251, 251)	0.28	0.28	0.75
7	22	False	f	f	0.2071392170037143	1	55.0	54.0	-1.0	SW	50	(251, 251)	0.28	0.28	0.75
7	22	False	f	f	0.15722789800202	1	55.0	54.0	-1.0	SW	50	(251, 251)	0.28	0.28	0.75
7	22	False	j	j	0.0390852779964916	1	55.0	56.0	1.0	NE	50	(251, 251)	0.28	0.28	0.75
7	22	False	j	f	1.2168490900075994	0	55.0	56.0	1.0	SW	50	(251, 251)	0.28	0.28	0.75
7	22	False	j	j	0.2967374650033889	1	55.0	56.0	1.0	SW	50	(251, 251)	0.28	0.28	0.75
7	22	False	f	f	0.3847890260076383	1	55.0	54.0	-1.0	SW	50	(251, 251)	0.28	0.28	0.75
7	22	False	j	j	0.2832006770040607	1	55.0	56.0	1.0	NE	50	(251, 251)	0.28	0.28	0.75
7	22	False	f	f	0.1021565919945715	1	55.0	54.0	-1.0	NE	50	(251, 251)	0.28	0.28	0.75
7	22	False	j	j	0.4652832610008772	1	55.0	56.0	1.0	NE	50	(251, 251)	0.28	0.28	0.75
7	22	False	j	j	0.3726042600028449	1	55.0	56.0	1.0	SW	50	(251, 251)	0.28	0.28	0.75
7	22	False	j	f	0.2587647000036668	0	55.0	56.0	1.0	SW	50	(251, 251)	0.28	0.28	0.75
7	22	False	j	f	0.9127239079971332	0	55.0	56.0	1.0	SW	50	(251, 251)	0.28	0.28	0.75
7	22	False	f	f	0.035704940004507	1	55.0	54.0	-1.0	NE	50	(251, 251)	0.28	0.28	0.75
7	22	False	j	j	0.1890815179940546	1	55.0	56.0	1.0	SW	50	(251, 251)	0.28	0.28	0.75
7	22	False	j	f	0.2439975320012308	0	55.0	56.0	1.0	SW	50	(251, 251)	0.28	0.28	0.75
7	22	False	j	j	0.2633802150085103	1	55.0	56.0	1.0	SW	50	(251, 251)	0.28	0.28	0.75
7	22	False	j	f	0.1820038800069596	0	55.0	56.0	1.0	NE	50	(251, 251)	0.28	0.28	0.75
7	22	False	j	f	0.3637350460048765	0	55.0	56.0	1.0	SW	50	(251, 251)	0.28	0.28	0.75
7	22	False	f	f	0.179911561004701	1	55.0	54.0	-1.0	NE	50	(251, 251)	0.28	0.28	0.75
7	22	False	j	f	0.1056790400034515	0	55.0	56.0	1.0	NE	50	(251, 251)	0.28	0.28	0.75
7	22	False	f	f	0.2396403140010079	1	55.0	54.0	-1.0	SW	50	(251, 251)	0.28	0.28	0.75
7	22	False	f	f	0.203969510999741	1	55.0	54.0	-1.0	NE	50	(251, 251)	0.28	0.28	0.75
7	22	False	f	j	0.2823565719882026	0	55.0	54.0	-1.0	SW	50	(251, 251)	0.28	0.28	0.75
7	22	False	j	f	0.2233824499999173	0	55.0	56.0	1.0	SW	50	(251, 251)	0.28	0.28	0.75
7	22	False	j	j	0.6238576809992082	1	55.0	56.0	1.0	SW	50	(251, 251)	0.28	0.28	0.75
7	22	False	f	j	0.2939087749982718	0	55.0	54.0	-1.0	NE	50	(251, 251)	0.28	0.28	0.75
7	22	False	f	f	0.2810046770027838	1	55.0	54.0	-1.0	SW	50	(251, 251)	0.28	0.28	0.75
7	22	False	j	j	0.287323896001908	1	55.0	56.0	1.0	NE	50	(251, 251)	0.28	0.28	0.75
7	22	False	f	f	0.5366837870096788	1	55.0	54.0	-1.0	NE	50	(251, 251)	0.28	0.28	0.75
7	22	False	f	j	0.3116166219988372	0	55.0	54.0	-1.0	SW	50	(251, 251)	0.28	0.28	0.75
7	22	False	j	j	0.291814855998382	1	55.0	56.0	1.0	NE	50	(251, 251)	0.28	0.28	0.75
7	22	False	j	j	0.4276261820050422	1	55.0	56.0	1.0	SW	50	(251, 251)	0.28	0.28	0.75
7	22	False	f	j	0.2682512040046276	0	55.0	54.0	-1.0	NE	50	(251, 251)	0.28	0.28	0.75
7	22	False	f	j	0.0198410269949818	0	55.0	54.0	-1.0	SW	50	(251, 251)	0.28	0.28	0.75
7	22	False	j	j	0.2335551689902786	1	55.0	56.0	1.0	NE	50	(251, 251)	0.28	0.28	0.75
7	22	False	j	j	0.1932689219975145	1	55.0	56.0	1.0	SW	50	(251, 251)	0.28	0.28	0.75
7	22	False	f	f	0.091694365008152	1	55.0	54.0	-1.0	NE	50	(251, 251)	0.28	0.28	0.75
7	22	False	j	j	0.1550976979924598	1	55.0	56.0	1.0	SW	50	(251, 251)	0.28	0.28	0.75
7	22	False	f	j	0.1748046280117705	0	55.0	54.0	-1.0	NE	50	(251, 251)	0.28	0.28	0.75
7	22	False	j	j	0.0897002349956892	1	55.0	56.0	1.0	NE	50	(251, 251)	0.28	0.28	0.75
7	22	False	j	j	0.2225826409994624	1	55.0	56.0	1.0	SW	50	(251, 251)	0.28	0.28	0.75
7	22	False	f	j	0.2254235820000758	0	55.0	54.0	-1.0	NE	50	(251, 251)	0.28	0.28	0.75
7	22	False	f	j	0.2540251970058307	0	55.0	54.0	-1.0	SW	50	(251, 251)	0.28	0.28	0.75
7	22	False	f	j	0.2501917280023917	0	55.0	54.0	-1.0	SW	50	(251, 251)	0.28	0.28	0.75
7	22	False	f	j	0.2491502490011043	0	55.0	54.0	-1.0	SW	50	(251, 251)	0.28	0.28	0.75
7	22	False	f	j	0.1818057010095799	0	55.0	54.0	-1.0	NE	50	(251, 251)	0.28	0.28	0.75
7	22	False	f	j	0.2859124640090158	0	55.0	54.0	-1.0	NE	50	(251, 251)	0.28	0.28	0.75
7	22	False	j	j	0.142242718997295	1	55.0	56.0	1.0	SW	50	(251, 251)	0.28	0.28	0.75
7	22	False	f	j	0.1783874609973281	0	55.0	54.0	-1.0	NE	50	(251, 251)	0.28	0.28	0.75
7	22	False	f	j	0.2174416610068874	0	55.0	54.0	-1.0	NE	50	(251, 251)	0.28	0.28	0.75
7	22	False	j	j	0.3341619920101948	1	55.0	56.0	1.0	NE	50	(251, 251)	0.28	0.28	0.75
7	22	False	f	f	0.1925023770018015	1	55.0	54.0	-1.0	NE	50	(251, 251)	0.28	0.28	0.75
7	22	False	j	j	0.3021101579943206	1	55.0	56.0	1.0	NE	50	(251, 251)	0.28	0.28	0.75
7	22	False	j	j	0.8958133720007027	1	55.0	56.0	1.0	NE	50	(251, 251)	0.28	0.28	0.75
7	22	False	f	j	0.3009794429963222	0	55.0	54.0	-1.0	SW	50	(251, 251)	0.28	0.28	0.75
7	22	False	f	f	0.3501059259870089	1	55.0	54.0	-1.0	NE	50	(251, 251)	0.28	0.28	0.75
7	22	False	f	j	0.4094126660056645	0	55.0	54.0	-1.0	SW	50	(251, 251)	0.28	0.28	0.75
7	22	False	f	j	0.5285397680127062	0	55.0	54.0	-1.0	SW	50	(251, 251)	0.28	0.28	0.75
7	22	False	f	j	0.3526019150012871	0	55.0	54.0	-1.0	NE	50	(251, 251)	0.28	0.28	0.75
7	22	False	j	j	0.3351860900002066	1	55.0	56.0	1.0	SW	50	(251, 251)	0.28	0.28	0.75
7	22	False	j	j	0.3022940069931792	1	55.0	56.0	1.0	NE	50	(251, 251)	0.28	0.28	0.75
7	22	False	f	j	0.4150859560031676	0	55.0	54.0	-1.0	NE	50	(251, 251)	0.28	0.28	0.75
7	22	False	j	j	0.3494897060008952	1	55.0	56.0	1.0	SW	50	(251, 251)	0.28	0.28	0.75
7	22	False	f	j	0.2259576609940268	0	55.0	54.0	-1.0	NE	50	(251, 251)	0.28	0.28	0.75
7	22	False	j	f	0.2433631580061046	0	55.0	56.0	1.0	SW	50	(251, 251)	0.28	0.28	0.75
7	22	False	j	j	0.3286164200108032	1	55.0	56.0	1.0	NE	50	(251, 251)	0.28	0.28	0.75
7	22	False	f	f	0.0708431319944793	1	55.0	54.0	-1.0	SW	50	(251, 251)	0.28	0.28	0.75
7	22	False	f	j	0.702710240992019	0	55.0	54.0	-1.0	NE	50	(251, 251)	0.28	0.28	0.75
7	22	False	j	f	0.2489022689987905	0	55.0	56.0	1.0	SW	50	(251, 251)	0.28	0.28	0.75
7	22	False	f	j	4.005376486005844	0	55.0	54.0	-1.0	SW	50	(251, 251)	0.28	0.28	0.75
7	22	False	f	j	10.000306314002955	0	55.0	54.0	-1.0	NE	50	(251, 251)	0.28	0.28	0.75
7	22	False	j	j	0.3447895050048828	1	55.0	56.0	1.0	SW	50	(251, 251)	0.28	0.28	0.75
7	22	False	j	j	0.8400331029988592	1	55.0	56.0	1.0	NE	50	(251, 251)	0.28	0.28	0.75
7	22	False	j	j	0.5965757770027267	1	55.0	56.0	1.0	SW	50	(251, 251)	0.28	0.28	0.75
7	22	False	j	j	1.30648823401134	1	55.0	56.0	1.0	SW	50	(251, 251)	0.28	0.28	0.75
7	22	False	f	j	0.388529240997741	0	55.0	54.0	-1.0	SW	50	(251, 251)	0.28	0.28	0.75
7	22	False	j	f	0.1595754669979214	0	55.0	56.0	1.0	NE	50	(251, 251)	0.28	0.28	0.75
7	22	False	f	j	0.4253347049962031	0	55.0	54.0	-1.0	NE	50	(251, 251)	0.28	0.28	0.75
7	22	False	f	j	0.7238675889966544	0	55.0	54.0	-1.0	SW	50	(251, 251)	0.28	0.28	0.75
7	22	False	f	j	0.5443698439921718	0	55.0	54.0	-1.0	SW	50	(251, 251)	0.28	0.28	0.75
7	22	False	f	j	0.4231054690026212	0	55.0	54.0	-1.0	SW	50	(251, 251)	0.28	0.28	0.75
7	22	False	j	j	0.4465446409885771	1	55.0	56.0	1.0	SW	50	(251, 251)	0.28	0.28	0.75
7	22	False	j	j	0.2633598559914389	1	55.0	56.0	1.0	SW	50	(251, 251)	0.28	0.28	0.75
7	22	False	f	f	0.2434133659990038	1	55.0	54.0	-1.0	SW	50	(251, 251)	0.28	0.28	0.75
7	22	False	f	f	0.3403589429944986	1	55.0	54.0	-1.0	SW	50	(251, 251)	0.28	0.28	0.75
7	22	False	f	j	0.3678358139877673	0	55.0	54.0	-1.0	NE	50	(251, 251)	0.28	0.28	0.75
7	22	False	j	j	0.3224166220024926	1	55.0	56.0	1.0	NE	50	(251, 251)	0.28	0.28	0.75
7	22	False	j	j	0.4503664119984023	1	55.0	56.0	1.0	SW	50	(251, 251)	0.28	0.28	0.75
7	22	False	j	f	0.2877788019977743	0	55.0	56.0	1.0	NE	50	(251, 251)	0.28	0.28	0.75
7	22	False	j	f	0.4028408119920641	0	55.0	56.0	1.0	SW	50	(251, 251)	0.28	0.28	0.75
7	22	False	j	j	0.3916068469989113	1	55.0	56.0	1.0	NE	50	(251, 251)	0.28	0.28	0.75
7	22	False	f	f	0.2877296990045579	1	55.0	54.0	-1.0	SW	50	(251, 251)	0.28	0.28	0.75
7	22	False	f	f	0.0946104600006947	1	55.0	54.0	-1.0	SW	50	(251, 251)	0.28	0.28	0.75
7	22	False	j	f	0.1893300519877812	0	55.0	56.0	1.0	SW	50	(251, 251)	0.28	0.28	0.75
7	22	False	j	j	0.2976143849955406	1	55.0	56.0	1.0	SW	50	(251, 251)	0.28	0.28	0.75
7	22	False	j	j	0.1628217550023691	1	55.0	56.0	1.0	NE	50	(251, 251)	0.28	0.28	0.75
7	22	False	f	f	0.0770669890043791	1	55.0	54.0	-1.0	NE	50	(251, 251)	0.28	0.28	0.75
7	22	False	j	j	0.2443200209963834	1	55.0	56.0	1.0	NE	50	(251, 251)	0.28	0.28	0.75
7	22	False	f	f	0.2881364530039718	1	55.0	54.0	-1.0	NE	50	(251, 251)	0.28	0.28	0.75
7	22	False	j	j	0.3025992680049967	1	55.0	56.0	1.0	SW	50	(251, 251)	0.28	0.28	0.75
7	22	False	f	f	0.7319028609927045	1	55.0	54.0	-1.0	SW	50	(251, 251)	0.28	0.28	0.75
7	22	False	j	j	0.3580657549900934	1	55.0	56.0	1.0	NE	50	(251, 251)	0.28	0.28	0.75
7	22	False	f	j	0.3322897549951449	0	55.0	54.0	-1.0	NE	50	(251, 251)	0.28	0.28	0.75
7	22	False	j	j	0.4253864429920213	1	55.0	56.0	1.0	NE	50	(251, 251)	0.28	0.28	0.75
7	22	False	f	j	0.1948440899868728	0	55.0	54.0	-1.0	NE	50	(251, 251)	0.28	0.28	0.75
7	22	False	j	j	0.2995723959902534	1	55.0	56.0	1.0	NE	50	(251, 251)	0.28	0.28	0.75
7	22	False	f	j	0.4350590170070063	0	55.0	54.0	-1.0	SW	50	(251, 251)	0.28	0.28	0.75
7	22	False	j	j	0.8654267819947563	1	55.0	56.0	1.0	NE	50	(251, 251)	0.28	0.28	0.75
7	22	False	j	j	0.1500885099958395	1	55.0	56.0	1.0	SW	50	(251, 251)	0.28	0.28	0.75
7	22	False	j	j	1.206153817998711	1	55.0	56.0	1.0	SW	50	(251, 251)	0.28	0.28	0.75
7	22	False	f	j	0.2555062970059225	0	55.0	54.0	-1.0	NE	50	(251, 251)	0.28	0.28	0.75
7	22	False	f	j	0.2108752740023192	0	55.0	54.0	-1.0	NE	50	(251, 251)	0.28	0.28	0.75
7	22	False	f	j	0.3273986740096006	0	55.0	54.0	-1.0	NE	50	(251, 251)	0.28	0.28	0.75
7	22	False	j	j	0.8393810569978086	1	55.0	56.0	1.0	SW	50	(251, 251)	0.28	0.28	0.75
7	22	False	f	j	0.3779339269967749	0	55.0	54.0	-1.0	NE	50	(251, 251)	0.28	0.28	0.75
7	22	False	f	j	1.023698612989392	0	55.0	54.0	-1.0	SW	50	(251, 251)	0.28	0.28	0.75
7	22	False	f	j	0.3001116490049753	0	55.0	54.0	-1.0	SW	50	(251, 251)	0.28	0.28	0.75
7	22	False	j	j	0.2815018209948903	1	55.0	56.0	1.0	SW	50	(251, 251)	0.28	0.28	0.75
7	22	False	j	j	0.3213782980019459	1	55.0	56.0	1.0	SW	50	(251, 251)	0.28	0.28	0.75
7	22	False	f	j	2.858832934987732	0	55.0	54.0	-1.0	SW	50	(251, 251)	0.28	0.28	0.75
7	22	False	j	j	0.0662614119937643	1	55.0	56.0	1.0	SW	50	(251, 251)	0.28	0.28	0.75
7	22	False	f	j	0.1860063619969878	0	55.0	54.0	-1.0	NE	50	(251, 251)	0.28	0.28	0.75
7	22	False	f	j	1.4214724129997194	0	55.0	54.0	-1.0	SW	50	(251, 251)	0.28	0.28	0.75
7	22	False	f	j	0.3427417219936615	0	55.0	54.0	-1.0	SW	50	(251, 251)	0.28	0.28	0.75
7	22	False	j	j	0.2837614559975918	1	55.0	56.0	1.0	NE	50	(251, 251)	0.28	0.28	0.75
7	22	False	j	f	0.290293700993061	0	55.0	56.0	1.0	SW	50	(251, 251)	0.28	0.28	0.75
7	22	False	j	j	0.4122714080003788	1	55.0	56.0	1.0	SW	50	(251, 251)	0.28	0.28	0.75
7	22	False	f	j	0.2766376829968067	0	55.0	54.0	-1.0	SW	50	(251, 251)	0.28	0.28	0.75
7	22	False	f	j	0.0812175559985917	0	55.0	54.0	-1.0	SW	50	(251, 251)	0.28	0.28	0.75
7	22	False	f	f	0.0255766979971667	1	55.0	54.0	-1.0	SW	50	(251, 251)	0.28	0.28	0.75
7	22	False	j	f	0.8029083680012263	0	55.0	56.0	1.0	SW	50	(251, 251)	0.28	0.28	0.75
7	22	False	f	j	0.2881184220022987	0	55.0	54.0	-1.0	SW	50	(251, 251)	0.28	0.28	0.75
7	22	False	f	j	0.3912228050030535	0	55.0	54.0	-1.0	NE	50	(251, 251)	0.28	0.28	0.75
7	22	False	f	j	0.6952824059990235	0	55.0	54.0	-1.0	NE	50	(251, 251)	0.28	0.28	0.75
7	22	False	f	j	0.2498661959980381	0	55.0	54.0	-1.0	SW	50	(251, 251)	0.28	0.28	0.75
7	22	False	f	j	2.172810561998631	0	55.0	54.0	-1.0	NE	50	(251, 251)	0.28	0.28	0.75
7	22	False	f	j	0.9253216979996068	0	55.0	54.0	-1.0	SW	50	(251, 251)	0.28	0.28	0.75
7	22	False	f	j	0.3025377729936735	0	55.0	54.0	-1.0	SW	50	(251, 251)	0.28	0.28	0.75
7	22	False	f	j	1.0482654480001656	0	55.0	54.0	-1.0	NE	50	(251, 251)	0.28	0.28	0.75
7	22	False	f	j	0.9243827369937208	0	55.0	54.0	-1.0	NE	50	(251, 251)	0.28	0.28	0.75
7	22	False	f	j	0.5758393819996854	0	55.0	54.0	-1.0	NE	50	(251, 251)	0.28	0.28	0.75
7	22	False	f	j	1.1244508730014786	0	55.0	54.0	-1.0	NE	50	(251, 251)	0.28	0.28	0.75
7	22	False	j	j	0.934109266003361	1	55.0	56.0	1.0	NE	50	(251, 251)	0.28	0.28	0.75
7	22	False	f	f	0.4461561579955742	1	55.0	54.0	-1.0	NE	50	(251, 251)	0.28	0.28	0.75
7	22	False	f	j	0.1860603289969731	0	55.0	54.0	-1.0	NE	50	(251, 251)	0.28	0.28	0.75
7	22	False	f	j	0.869825474001118	0	55.0	54.0	-1.0	SW	50	(251, 251)	0.28	0.28	0.75
7	22	False	j	j	1.2269208479992812	1	55.0	56.0	1.0	NE	50	(251, 251)	0.28	0.28	0.75
7	22	False	j	j	1.707469682005467	1	55.0	56.0	1.0	NE	50	(251, 251)	0.28	0.28	0.75
7	22	False	f	j	1.1760740159952547	0	55.0	54.0	-1.0	NE	50	(251, 251)	0.28	0.28	0.75
7	22	False	f	j	0.3020902060088701	0	55.0	54.0	-1.0	SW	50	(251, 251)	0.28	0.28	0.75
7	22	False	f	j	0.9796816140005832	0	55.0	54.0	-1.0	SW	50	(251, 251)	0.28	0.28	0.75
7	22	False	f	j	1.4470586359966546	0	55.0	54.0	-1.0	SW	50	(251, 251)	0.28	0.28	0.75
7	22	False	f	j	1.8269235549960283	0	55.0	54.0	-1.0	NE	50	(251, 251)	0.28	0.28	0.75
7	22	False	f	j	0.5021639250044245	0	55.0	54.0	-1.0	SW	50	(251, 251)	0.28	0.28	0.75
7	22	False	j	j	0.2949500730028376	1	55.0	56.0	1.0	NE	50	(251, 251)	0.28	0.28	0.75
7	22	False	j	j	0.5849364449968562	1	55.0	56.0	1.0	SW	50	(251, 251)	0.28	0.28	0.75
7	22	False	f	j	0.1267325960070593	0	55.0	54.0	-1.0	SW	50	(251, 251)	0.28	0.28	0.75
7	22	False	f	j	0.8498774420004338	0	55.0	54.0	-1.0	NE	50	(251, 251)	0.28	0.28	0.75
7	22	False	f	j	0.8001325170043856	0	55.0	54.0	-1.0	SW	50	(251, 251)	0.28	0.28	0.75
7	22	False	f	j	0.6610598760016728	0	55.0	54.0	-1.0	NE	50	(251, 251)	0.28	0.28	0.75
7	22	False	f	j	0.817690367999603	0	55.0	54.0	-1.0	SW	50	(251, 251)	0.28	0.28	0.75
7	22	False	j	j	0.2841447690007044	1	55.0	56.0	1.0	NE	50	(251, 251)	0.28	0.28	0.75
7	22	False	j	f	0.3878028179897228	0	55.0	56.0	1.0	NE	50	(251, 251)	0.28	0.28	0.75
7	22	False	j	j	0.3862287670053774	1	55.0	56.0	1.0	NE	50	(251, 251)	0.28	0.28	0.75
7	22	False	f	f	0.2852820190018974	1	55.0	54.0	-1.0	SW	50	(251, 251)	0.28	0.28	0.75
7	22	False	j	j	0.3703457450028509	1	55.0	56.0	1.0	SW	50	(251, 251)	0.28	0.28	0.75
7	22	False	f	f	0.3083815859863534	1	55.0	54.0	-1.0	NE	50	(251, 251)	0.28	0.28	0.75
7	22	False	f	f	0.0448160980013199	1	55.0	54.0	-1.0	SW	50	(251, 251)	0.28	0.28	0.75
7	22	False	j	j	3.019809602003079	1	55.0	56.0	1.0	NE	50	(251, 251)	0.28	0.28	0.75
7	22	False	j	j	0.7030668929946842	1	55.0	56.0	1.0	NE	50	(251, 251)	0.28	0.28	0.75
7	22	False	j	f	0.3597820590075571	0	55.0	56.0	1.0	SW	50	(251, 251)	0.28	0.28	0.75
7	22	False	f	f	0.5012195940071251	1	55.0	54.0	-1.0	NE	50	(251, 251)	0.28	0.28	0.75
7	22	False	f	f	0.406867315992713	1	55.0	54.0	-1.0	SW	50	(251, 251)	0.28	0.28	0.75
7	22	False	j	j	0.5724080859945389	1	55.0	56.0	1.0	NE	50	(251, 251)	0.28	0.28	0.75
7	22	False	j	j	0.4646556869993219	1	55.0	56.0	1.0	SW	50	(251, 251)	0.28	0.28	0.75
7	22	False	j	f	0.2146011889999499	0	55.0	56.0	1.0	SW	50	(251, 251)	0.28	0.28	0.75
7	22	False	j	j	0.6971643670112826	1	55.0	56.0	1.0	SW	50	(251, 251)	0.28	0.28	0.75
7	22	False	j	f	0.0797893980052322	0	55.0	56.0	1.0	NE	50	(251, 251)	0.28	0.28	0.75
7	22	False	j	j	0.0747035469976253	1	55.0	56.0	1.0	NE	50	(251, 251)	0.28	0.28	0.75
7	22	False	j	f	0.3796974269935163	0	55.0	56.0	1.0	NE	50	(251, 251)	0.28	0.28	0.75
7	22	False	j	j	0.2941637570038438	1	55.0	56.0	1.0	NE	50	(251, 251)	0.28	0.28	0.75
7	22	False	f	f	0.3032280479965266	1	55.0	54.0	-1.0	SW	50	(251, 251)	0.28	0.28	0.75
7	22	False	f	f	0.7346677809982793	1	55.0	54.0	-1.0	SW	50	(251, 251)	0.28	0.28	0.75
7	22	False	f	j	0.6589238820015453	0	55.0	54.0	-1.0	SW	50	(251, 251)	0.28	0.28	0.75
