# Supplementary material for: The curriculum effect in visual learning: The role of readout dimensionality
Source: PLoS Comput Biol. 2026 Jul 24;22(7):e1014553. doi: 10.1371/journal.pcbi.1014553 (PMC13432104; doi:10.1371/journal.pcbi.1014553)
Supplement: S1 Data — (ZIP) [file pcbi.1014553.s009.zip › Data_Final_for_Repository/Shuffled_subjects/Original_10/Subject007/20250309_Subject007_SHUFFLED_Day_4.csv]

Participant ID	Age	Train	Correct Response	Response	Response time (s)	Correct	Reference Angle (deg)	Orientation (deg)	Angle Separation (deg)	Corner	Viewing Distance (cm)	Stimulus Size (px)	Fixation Time	Probe Time	Cue Time
7	22	True	f	f	0.4636263729989878	1	-35.0	-40.0	-5.0	NW	50	(251, 251)	0.28	0.28	0.75
7	22	True	f	f	0.20531598800153	1	-35.0	-40.0	-5.0	NW	50	(251, 251)	0.28	0.28	0.75
7	22	True	j	j	0.0642803070004447	1	-35.0	-34.0	1.0	NW	50	(251, 251)	0.28	0.28	0.75
7	22	True	f	f	0.1038418320022174	1	-35.0	-40.0	-5.0	NW	50	(251, 251)	0.28	0.28	0.75
7	22	True	f	j	0.418859950004844	0	-35.0	-36.0	-1.0	SE	50	(251, 251)	0.28	0.28	0.75
7	22	True	j	j	0.4398086650035111	1	-35.0	-30.0	5.0	NW	50	(251, 251)	0.28	0.28	0.75
7	22	True	f	j	0.345989939996798	0	-35.0	-36.0	-1.0	SE	50	(251, 251)	0.28	0.28	0.75
7	22	True	j	j	0.2562225669971667	1	-35.0	-30.0	5.0	SE	50	(251, 251)	0.28	0.28	0.75
7	22	True	j	j	0.1112114240022492	1	-35.0	-30.0	5.0	NW	50	(251, 251)	0.28	0.28	0.75
7	22	True	f	f	0.1211412030024803	1	-35.0	-40.0	-5.0	NW	50	(251, 251)	0.28	0.28	0.75
7	22	True	f	f	0.0854685200029052	1	-35.0	-40.0	-5.0	NW	50	(251, 251)	0.28	0.28	0.75
7	22	True	f	f	0.0391819279975607	1	-35.0	-36.0	-1.0	NW	50	(251, 251)	0.28	0.28	0.75
7	22	True	f	f	0.1526774789963383	1	-35.0	-36.0	-1.0	NW	50	(251, 251)	0.28	0.28	0.75
7	22	True	j	j	0.1491335690006963	1	-35.0	-30.0	5.0	SE	50	(251, 251)	0.28	0.28	0.75
7	22	True	f	f	0.1471665420031058	1	-35.0	-40.0	-5.0	NW	50	(251, 251)	0.28	0.28	0.75
7	22	True	j	j	0.0942958570012706	1	-35.0	-30.0	5.0	SE	50	(251, 251)	0.28	0.28	0.75
7	22	True	j	j	0.0040733960049692	1	-35.0	-34.0	1.0	NW	50	(251, 251)	0.28	0.28	0.75
7	22	True	j	j	0.1264717559970449	1	-35.0	-34.0	1.0	NW	50	(251, 251)	0.28	0.28	0.75
7	22	True	f	j	0.3251441979955416	0	-35.0	-36.0	-1.0	SE	50	(251, 251)	0.28	0.28	0.75
7	22	True	f	j	0.2753261199977714	0	-35.0	-36.0	-1.0	NW	50	(251, 251)	0.28	0.28	0.75
7	22	True	j	j	0.291939579998143	1	-35.0	-30.0	5.0	NW	50	(251, 251)	0.28	0.28	0.75
7	22	True	f	j	0.1004274360020645	0	-35.0	-36.0	-1.0	NW	50	(251, 251)	0.28	0.28	0.75
7	22	True	j	j	0.0892169819999253	1	-35.0	-34.0	1.0	SE	50	(251, 251)	0.28	0.28	0.75
7	22	True	j	j	0.0445202500050072	1	-35.0	-34.0	1.0	NW	50	(251, 251)	0.28	0.28	0.75
7	22	True	j	f	0.209820733005472	0	-35.0	-34.0	1.0	SE	50	(251, 251)	0.28	0.28	0.75
7	22	True	j	j	0.2104593819967704	1	-35.0	-30.0	5.0	NW	50	(251, 251)	0.28	0.28	0.75
7	22	True	f	f	0.2875622900028247	1	-35.0	-36.0	-1.0	NW	50	(251, 251)	0.28	0.28	0.75
7	22	True	f	f	0.04004077600257	1	-35.0	-40.0	-5.0	NW	50	(251, 251)	0.28	0.28	0.75
7	22	True	f	f	0.0624009239982115	1	-35.0	-40.0	-5.0	SE	50	(251, 251)	0.28	0.28	0.75
7	22	True	f	f	0.1571476559984148	1	-35.0	-40.0	-5.0	NW	50	(251, 251)	0.28	0.28	0.75
7	22	True	j	j	0.3250056700053392	1	-35.0	-34.0	1.0	SE	50	(251, 251)	0.28	0.28	0.75
7	22	True	j	j	0.0809524729993427	1	-35.0	-34.0	1.0	SE	50	(251, 251)	0.28	0.28	0.75
7	22	True	f	f	0.0190360090055037	1	-35.0	-40.0	-5.0	SE	50	(251, 251)	0.28	0.28	0.75
7	22	True	f	f	0.4897573960042791	1	-35.0	-40.0	-5.0	NW	50	(251, 251)	0.28	0.28	0.75
7	22	True	f	j	0.1607525409999652	0	-35.0	-36.0	-1.0	SE	50	(251, 251)	0.28	0.28	0.75
7	22	True	j	j	0.1036013350021676	1	-35.0	-34.0	1.0	NW	50	(251, 251)	0.28	0.28	0.75
7	22	True	f	j	0.0561826350021874	0	-35.0	-36.0	-1.0	SE	50	(251, 251)	0.28	0.28	0.75
7	22	True	f	j	0.1462383669932023	0	-35.0	-40.0	-5.0	NW	50	(251, 251)	0.28	0.28	0.75
7	22	True	j	j	0.1750020279941964	1	-35.0	-34.0	1.0	SE	50	(251, 251)	0.28	0.28	0.75
7	22	True	f	f	0.1594134690021746	1	-35.0	-40.0	-5.0	NW	50	(251, 251)	0.28	0.28	0.75
7	22	True	f	j	0.2936428059983882	0	-35.0	-36.0	-1.0	NW	50	(251, 251)	0.28	0.28	0.75
7	22	True	f	f	0.1750434970017522	1	-35.0	-40.0	-5.0	NW	50	(251, 251)	0.28	0.28	0.75
7	22	True	j	j	0.0802540899967425	1	-35.0	-30.0	5.0	NW	50	(251, 251)	0.28	0.28	0.75
7	22	True	j	j	0.2926648219945491	1	-35.0	-30.0	5.0	SE	50	(251, 251)	0.28	0.28	0.75
7	22	True	f	j	0.2387830410007154	0	-35.0	-36.0	-1.0	NW	50	(251, 251)	0.28	0.28	0.75
7	22	True	f	f	0.2461578369984636	1	-35.0	-36.0	-1.0	NW	50	(251, 251)	0.28	0.28	0.75
7	22	True	f	f	0.2693715590066858	1	-35.0	-36.0	-1.0	SE	50	(251, 251)	0.28	0.28	0.75
7	22	True	f	f	0.4347585400028038	1	-35.0	-36.0	-1.0	NW	50	(251, 251)	0.28	0.28	0.75
7	22	True	f	f	0.7327778309991118	1	-35.0	-36.0	-1.0	SE	50	(251, 251)	0.28	0.28	0.75
7	22	True	j	j	0.3393259219956235	1	-35.0	-30.0	5.0	NW	50	(251, 251)	0.28	0.28	0.75
7	22	True	f	f	0.2514847420025035	1	-35.0	-36.0	-1.0	SE	50	(251, 251)	0.28	0.28	0.75
7	22	True	f	f	0.0512151989969424	1	-35.0	-40.0	-5.0	SE	50	(251, 251)	0.28	0.28	0.75
7	22	True	f	f	0.2216854910002439	1	-35.0	-40.0	-5.0	NW	50	(251, 251)	0.28	0.28	0.75
7	22	True	f	j	0.0755472919991007	0	-35.0	-36.0	-1.0	NW	50	(251, 251)	0.28	0.28	0.75
7	22	True	f	f	0.0746614130039233	1	-35.0	-36.0	-1.0	NW	50	(251, 251)	0.28	0.28	0.75
7	22	True	f	j	0.2510797200011438	0	-35.0	-36.0	-1.0	NW	50	(251, 251)	0.28	0.28	0.75
7	22	True	j	j	0.2687443219983834	1	-35.0	-34.0	1.0	SE	50	(251, 251)	0.28	0.28	0.75
7	22	True	f	f	0.2527966369962087	1	-35.0	-40.0	-5.0	SE	50	(251, 251)	0.28	0.28	0.75
7	22	True	f	j	0.104220155000803	0	-35.0	-36.0	-1.0	NW	50	(251, 251)	0.28	0.28	0.75
7	22	True	j	j	0.3610202670024591	1	-35.0	-30.0	5.0	SE	50	(251, 251)	0.28	0.28	0.75
7	22	True	j	j	0.36379177600611	1	-35.0	-30.0	5.0	NW	50	(251, 251)	0.28	0.28	0.75
7	22	True	f	j	0.0255816280041472	0	-35.0	-36.0	-1.0	NW	50	(251, 251)	0.28	0.28	0.75
7	22	True	j	j	0.0358133170011569	1	-35.0	-30.0	5.0	NW	50	(251, 251)	0.28	0.28	0.75
7	22	True	j	j	0.3986407889969996	1	-35.0	-34.0	1.0	SE	50	(251, 251)	0.28	0.28	0.75
7	22	True	j	j	0.2162295679954695	1	-35.0	-30.0	5.0	SE	50	(251, 251)	0.28	0.28	0.75
7	22	True	j	j	0.2328806669975165	1	-35.0	-30.0	5.0	NW	50	(251, 251)	0.28	0.28	0.75
7	22	True	f	j	0.3317575780019979	0	-35.0	-36.0	-1.0	NW	50	(251, 251)	0.28	0.28	0.75
7	22	True	f	f	0.0612996660056524	1	-35.0	-40.0	-5.0	NW	50	(251, 251)	0.28	0.28	0.75
7	22	True	f	j	0.1903464819988585	0	-35.0	-36.0	-1.0	NW	50	(251, 251)	0.28	0.28	0.75
7	22	True	f	f	0.1417421449950779	1	-35.0	-36.0	-1.0	SE	50	(251, 251)	0.28	0.28	0.75
7	22	True	j	j	0.1378571020031813	1	-35.0	-30.0	5.0	NW	50	(251, 251)	0.28	0.28	0.75
7	22	True	j	j	0.0337043109975638	1	-35.0	-30.0	5.0	NW	50	(251, 251)	0.28	0.28	0.75
7	22	True	f	f	0.0333266939996974	1	-35.0	-40.0	-5.0	NW	50	(251, 251)	0.28	0.28	0.75
7	22	True	f	f	0.1089809690020047	1	-35.0	-40.0	-5.0	NW	50	(251, 251)	0.28	0.28	0.75
7	22	True	j	j	0.0706533970005693	1	-35.0	-34.0	1.0	SE	50	(251, 251)	0.28	0.28	0.75
7	22	True	f	f	0.3063876330052153	1	-35.0	-40.0	-5.0	SE	50	(251, 251)	0.28	0.28	0.75
7	22	True	j	j	0.183329296996817	1	-35.0	-34.0	1.0	NW	50	(251, 251)	0.28	0.28	0.75
7	22	True	j	j	0.124012041997048	1	-35.0	-34.0	1.0	SE	50	(251, 251)	0.28	0.28	0.75
7	22	True	f	j	0.0958140520015149	0	-35.0	-36.0	-1.0	SE	50	(251, 251)	0.28	0.28	0.75
7	22	True	f	f	0.243653997000365	1	-35.0	-40.0	-5.0	SE	50	(251, 251)	0.28	0.28	0.75
7	22	True	j	j	0.3335975070003769	1	-35.0	-30.0	5.0	NW	50	(251, 251)	0.28	0.28	0.75
7	22	True	j	j	0.2831383660013671	1	-35.0	-30.0	5.0	NW	50	(251, 251)	0.28	0.28	0.75
7	22	True	j	j	0.2285696700055268	1	-35.0	-30.0	5.0	SE	50	(251, 251)	0.28	0.28	0.75
7	22	True	j	f	7.617196740000509	0	-35.0	-34.0	1.0	NW	50	(251, 251)	0.28	0.28	0.75
7	22	True	f	f	0.0137496240058681	1	-35.0	-36.0	-1.0	SE	50	(251, 251)	0.28	0.28	0.75
7	22	True	j	j	0.2578927989961812	1	-35.0	-30.0	5.0	SE	50	(251, 251)	0.28	0.28	0.75
7	22	True	f	f	0.274155070001143	1	-35.0	-40.0	-5.0	NW	50	(251, 251)	0.28	0.28	0.75
7	22	True	f	j	0.194367030999274	0	-35.0	-36.0	-1.0	NW	50	(251, 251)	0.28	0.28	0.75
7	22	True	f	f	0.2564285650005331	1	-35.0	-40.0	-5.0	SE	50	(251, 251)	0.28	0.28	0.75
7	22	True	f	f	0.1691935729977558	1	-35.0	-40.0	-5.0	SE	50	(251, 251)	0.28	0.28	0.75
7	22	True	f	j	0.1026433919978444	0	-35.0	-36.0	-1.0	NW	50	(251, 251)	0.28	0.28	0.75
7	22	True	f	f	0.3163121950055938	1	-35.0	-40.0	-5.0	SE	50	(251, 251)	0.28	0.28	0.75
7	22	True	f	j	0.1788152649969561	0	-35.0	-36.0	-1.0	NW	50	(251, 251)	0.28	0.28	0.75
7	22	True	j	j	0.3445851840006071	1	-35.0	-34.0	1.0	SE	50	(251, 251)	0.28	0.28	0.75
7	22	True	j	j	0.135482369994861	1	-35.0	-30.0	5.0	SE	50	(251, 251)	0.28	0.28	0.75
7	22	True	j	j	0.2584076670027571	1	-35.0	-30.0	5.0	SE	50	(251, 251)	0.28	0.28	0.75
7	22	True	f	f	0.0326960439997492	1	-35.0	-40.0	-5.0	SE	50	(251, 251)	0.28	0.28	0.75
7	22	True	f	f	0.2739948219968937	1	-35.0	-36.0	-1.0	SE	50	(251, 251)	0.28	0.28	0.75
7	22	True	f	f	0.170269123998878	1	-35.0	-36.0	-1.0	SE	50	(251, 251)	0.28	0.28	0.75
7	22	True	j	j	0.0577400409965775	1	-35.0	-30.0	5.0	NW	50	(251, 251)	0.28	0.28	0.75
7	22	True	f	j	0.1471636890055379	0	-35.0	-40.0	-5.0	SE	50	(251, 251)	0.28	0.28	0.75
7	22	True	f	j	0.269920060003642	0	-35.0	-36.0	-1.0	SE	50	(251, 251)	0.28	0.28	0.75
7	22	True	f	f	0.4671609599972726	1	-35.0	-36.0	-1.0	NW	50	(251, 251)	0.28	0.28	0.75
7	22	True	j	j	0.0272730729993782	1	-35.0	-30.0	5.0	NW	50	(251, 251)	0.28	0.28	0.75
7	22	True	j	j	0.0070047800036263	1	-35.0	-34.0	1.0	SE	50	(251, 251)	0.28	0.28	0.75
7	22	True	j	j	0.5520645560027333	1	-35.0	-30.0	5.0	SE	50	(251, 251)	0.28	0.28	0.75
7	22	True	f	f	0.1577696280000964	1	-35.0	-40.0	-5.0	NW	50	(251, 251)	0.28	0.28	0.75
7	22	True	f	f	0.2459021350005059	1	-35.0	-36.0	-1.0	NW	50	(251, 251)	0.28	0.28	0.75
7	22	True	j	j	0.1285460520011838	1	-35.0	-34.0	1.0	SE	50	(251, 251)	0.28	0.28	0.75
7	22	True	f	f	0.2470751889995881	1	-35.0	-40.0	-5.0	SE	50	(251, 251)	0.28	0.28	0.75
7	22	True	j	j	0.140261439999449	1	-35.0	-34.0	1.0	SE	50	(251, 251)	0.28	0.28	0.75
7	22	True	f	f	0.2141776860007667	1	-35.0	-36.0	-1.0	NW	50	(251, 251)	0.28	0.28	0.75
7	22	True	f	f	0.1787428110037581	1	-35.0	-40.0	-5.0	SE	50	(251, 251)	0.28	0.28	0.75
7	22	True	j	f	0.0725925930019002	0	-35.0	-34.0	1.0	NW	50	(251, 251)	0.28	0.28	0.75
7	22	True	f	j	0.1524047060011071	0	-35.0	-36.0	-1.0	SE	50	(251, 251)	0.28	0.28	0.75
7	22	True	j	j	0.2075515260003158	1	-35.0	-34.0	1.0	NW	50	(251, 251)	0.28	0.28	0.75
7	22	True	j	j	0.3427751039998838	1	-35.0	-34.0	1.0	SE	50	(251, 251)	0.28	0.28	0.75
7	22	True	f	f	0.1035600430041085	1	-35.0	-40.0	-5.0	NW	50	(251, 251)	0.28	0.28	0.75
7	22	True	j	j	0.3655771709964028	1	-35.0	-34.0	1.0	NW	50	(251, 251)	0.28	0.28	0.75
7	22	True	f	f	0.0586825459977262	1	-35.0	-40.0	-5.0	SE	50	(251, 251)	0.28	0.28	0.75
7	22	True	j	j	0.3018539420008892	1	-35.0	-34.0	1.0	SE	50	(251, 251)	0.28	0.28	0.75
7	22	True	j	j	0.2924132900006952	1	-35.0	-30.0	5.0	SE	50	(251, 251)	0.28	0.28	0.75
7	22	True	j	j	0.2972699200036004	1	-35.0	-30.0	5.0	NW	50	(251, 251)	0.28	0.28	0.75
7	22	True	f	f	0.3670296240015887	1	-35.0	-36.0	-1.0	SE	50	(251, 251)	0.28	0.28	0.75
7	22	True	f	f	0.2650715719937579	1	-35.0	-36.0	-1.0	SE	50	(251, 251)	0.28	0.28	0.75
7	22	True	f	f	0.3695803040027385	1	-35.0	-40.0	-5.0	NW	50	(251, 251)	0.28	0.28	0.75
7	22	True	f	j	0.1260162190010305	0	-35.0	-36.0	-1.0	NW	50	(251, 251)	0.28	0.28	0.75
7	22	True	j	j	0.15301193799678	1	-35.0	-30.0	5.0	NW	50	(251, 251)	0.28	0.28	0.75
7	22	True	j	f	0.1374626359975082	0	-35.0	-34.0	1.0	SE	50	(251, 251)	0.28	0.28	0.75
7	22	True	j	j	0.256269172001339	1	-35.0	-30.0	5.0	SE	50	(251, 251)	0.28	0.28	0.75
7	22	True	f	f	0.1035245430030045	1	-35.0	-36.0	-1.0	SE	50	(251, 251)	0.28	0.28	0.75
7	22	True	f	j	0.1094350079947616	0	-35.0	-40.0	-5.0	NW	50	(251, 251)	0.28	0.28	0.75
7	22	True	f	f	0.4350930229993537	1	-35.0	-40.0	-5.0	SE	50	(251, 251)	0.28	0.28	0.75
7	22	True	j	f	0.2189453699975274	0	-35.0	-34.0	1.0	NW	50	(251, 251)	0.28	0.28	0.75
7	22	True	f	f	0.1657092149980599	1	-35.0	-40.0	-5.0	NW	50	(251, 251)	0.28	0.28	0.75
7	22	True	j	j	0.2898259169960511	1	-35.0	-34.0	1.0	SE	50	(251, 251)	0.28	0.28	0.75
7	22	True	j	j	0.2724247309961356	1	-35.0	-30.0	5.0	NW	50	(251, 251)	0.28	0.28	0.75
7	22	True	f	f	0.3881622269982472	1	-35.0	-36.0	-1.0	SE	50	(251, 251)	0.28	0.28	0.75
7	22	True	j	j	0.1697331289979047	1	-35.0	-30.0	5.0	NW	50	(251, 251)	0.28	0.28	0.75
7	22	True	j	j	0.7377283499954501	1	-35.0	-34.0	1.0	SE	50	(251, 251)	0.28	0.28	0.75
7	22	True	j	j	0.4734592929962673	1	-35.0	-34.0	1.0	SE	50	(251, 251)	0.28	0.28	0.75
7	22	True	j	j	0.0818646000043372	1	-35.0	-30.0	5.0	NW	50	(251, 251)	0.28	0.28	0.75
7	22	True	f	f	0.1347891690020333	1	-35.0	-40.0	-5.0	NW	50	(251, 251)	0.28	0.28	0.75
7	22	True	f	f	0.1990746269948431	1	-35.0	-40.0	-5.0	NW	50	(251, 251)	0.28	0.28	0.75
7	22	True	j	j	0.4185777000020607	1	-35.0	-30.0	5.0	NW	50	(251, 251)	0.28	0.28	0.75
7	22	True	j	j	0.064988974998414	1	-35.0	-30.0	5.0	SE	50	(251, 251)	0.28	0.28	0.75
7	22	True	j	j	0.0178416050039231	1	-35.0	-30.0	5.0	SE	50	(251, 251)	0.28	0.28	0.75
7	22	True	f	j	0.3387155200034613	0	-35.0	-36.0	-1.0	SE	50	(251, 251)	0.28	0.28	0.75
7	22	True	f	f	0.3996028830006253	1	-35.0	-40.0	-5.0	NW	50	(251, 251)	0.28	0.28	0.75
7	22	True	f	f	0.376017206996039	1	-35.0	-40.0	-5.0	NW	50	(251, 251)	0.28	0.28	0.75
7	22	True	j	j	0.2196798630029661	1	-35.0	-30.0	5.0	SE	50	(251, 251)	0.28	0.28	0.75
7	22	True	f	f	0.4640537360028247	1	-35.0	-40.0	-5.0	SE	50	(251, 251)	0.28	0.28	0.75
7	22	True	j	j	0.374225009996735	1	-35.0	-30.0	5.0	NW	50	(251, 251)	0.28	0.28	0.75
7	22	True	j	j	0.0555790010039345	1	-35.0	-34.0	1.0	NW	50	(251, 251)	0.28	0.28	0.75
7	22	True	j	j	0.3051250599964987	1	-35.0	-34.0	1.0	SE	50	(251, 251)	0.28	0.28	0.75
7	22	True	j	j	0.1055264960014028	1	-35.0	-30.0	5.0	NW	50	(251, 251)	0.28	0.28	0.75
7	22	True	f	f	0.2753174109966494	1	-35.0	-40.0	-5.0	NW	50	(251, 251)	0.28	0.28	0.75
7	22	True	f	f	0.11126241999591	1	-35.0	-40.0	-5.0	NW	50	(251, 251)	0.28	0.28	0.75
7	22	True	f	f	0.2306111479992978	1	-35.0	-40.0	-5.0	SE	50	(251, 251)	0.28	0.28	0.75
7	22	True	f	f	0.0519721090022358	1	-35.0	-40.0	-5.0	NW	50	(251, 251)	0.28	0.28	0.75
7	22	True	j	f	0.0966723169985925	0	-35.0	-34.0	1.0	NW	50	(251, 251)	0.28	0.28	0.75
7	22	True	f	f	0.4359513749950565	1	-35.0	-40.0	-5.0	SE	50	(251, 251)	0.28	0.28	0.75
7	22	True	f	f	0.1687200130036217	1	-35.0	-40.0	-5.0	SE	50	(251, 251)	0.28	0.28	0.75
7	22	True	f	j	0.1601566829995135	0	-35.0	-36.0	-1.0	NW	50	(251, 251)	0.28	0.28	0.75
7	22	True	f	f	0.2459333570004673	1	-35.0	-40.0	-5.0	NW	50	(251, 251)	0.28	0.28	0.75
7	22	True	f	f	0.3447031409959891	1	-35.0	-36.0	-1.0	SE	50	(251, 251)	0.28	0.28	0.75
7	22	True	j	j	0.1888262499996926	1	-35.0	-34.0	1.0	NW	50	(251, 251)	0.28	0.28	0.75
7	22	True	j	j	0.2273747240033117	1	-35.0	-30.0	5.0	SE	50	(251, 251)	0.28	0.28	0.75
7	22	True	f	f	0.1701605069974903	1	-35.0	-36.0	-1.0	SE	50	(251, 251)	0.28	0.28	0.75
7	22	True	f	f	0.2766880760027561	1	-35.0	-36.0	-1.0	SE	50	(251, 251)	0.28	0.28	0.75
7	22	True	f	f	0.3057147759973304	1	-35.0	-40.0	-5.0	SE	50	(251, 251)	0.28	0.28	0.75
7	22	True	j	j	0.2667744430000311	1	-35.0	-34.0	1.0	SE	50	(251, 251)	0.28	0.28	0.75
7	22	True	j	j	0.1025263470000936	1	-35.0	-30.0	5.0	SE	50	(251, 251)	0.28	0.28	0.75
7	22	True	j	j	0.0620669310010271	1	-35.0	-34.0	1.0	SE	50	(251, 251)	0.28	0.28	0.75
7	22	True	f	f	0.1119027189997723	1	-35.0	-40.0	-5.0	SE	50	(251, 251)	0.28	0.28	0.75
7	22	True	j	j	0.1745990179988439	1	-35.0	-34.0	1.0	NW	50	(251, 251)	0.28	0.28	0.75
7	22	True	f	j	0.1974162319966126	0	-35.0	-36.0	-1.0	NW	50	(251, 251)	0.28	0.28	0.75
7	22	True	f	j	0.119823549001012	0	-35.0	-36.0	-1.0	NW	50	(251, 251)	0.28	0.28	0.75
7	22	True	j	j	0.0915462549965013	1	-35.0	-30.0	5.0	SE	50	(251, 251)	0.28	0.28	0.75
7	22	True	j	j	0.0936626580005395	1	-35.0	-34.0	1.0	NW	50	(251, 251)	0.28	0.28	0.75
7	22	True	j	j	0.3557309589959914	1	-35.0	-30.0	5.0	NW	50	(251, 251)	0.28	0.28	0.75
7	22	True	f	j	0.2901601359990309	0	-35.0	-36.0	-1.0	SE	50	(251, 251)	0.28	0.28	0.75
7	22	True	j	j	0.3597081740008434	1	-35.0	-30.0	5.0	SE	50	(251, 251)	0.28	0.28	0.75
7	22	True	f	f	0.0704128310026135	1	-35.0	-40.0	-5.0	SE	50	(251, 251)	0.28	0.28	0.75
7	22	True	f	f	0.2437478510037181	1	-35.0	-40.0	-5.0	SE	50	(251, 251)	0.28	0.28	0.75
7	22	True	j	j	0.1891629339952487	1	-35.0	-34.0	1.0	NW	50	(251, 251)	0.28	0.28	0.75
7	22	True	f	f	0.0192913820064859	1	-35.0	-40.0	-5.0	SE	50	(251, 251)	0.28	0.28	0.75
7	22	True	f	j	0.0645511139955488	0	-35.0	-36.0	-1.0	NW	50	(251, 251)	0.28	0.28	0.75
7	22	True	f	j	0.4520137819999945	0	-35.0	-36.0	-1.0	SE	50	(251, 251)	0.28	0.28	0.75
7	22	True	f	f	0.1781082329980563	1	-35.0	-40.0	-5.0	NW	50	(251, 251)	0.28	0.28	0.75
7	22	True	j	j	0.2018550420034444	1	-35.0	-34.0	1.0	NW	50	(251, 251)	0.28	0.28	0.75
7	22	True	f	f	0.2828800669958582	1	-35.0	-40.0	-5.0	NW	50	(251, 251)	0.28	0.28	0.75
7	22	True	j	j	0.1029701840016059	1	-35.0	-30.0	5.0	NW	50	(251, 251)	0.28	0.28	0.75
7	22	True	j	j	0.0460171960003208	1	-35.0	-30.0	5.0	NW	50	(251, 251)	0.28	0.28	0.75
7	22	True	f	f	0.4063288950055721	1	-35.0	-36.0	-1.0	NW	50	(251, 251)	0.28	0.28	0.75
7	22	True	j	j	0.404171262998716	1	-35.0	-30.0	5.0	SE	50	(251, 251)	0.28	0.28	0.75
7	22	True	j	j	0.2309572360027232	1	-35.0	-30.0	5.0	SE	50	(251, 251)	0.28	0.28	0.75
7	22	True	j	j	0.0503560460056178	1	-35.0	-30.0	5.0	SE	50	(251, 251)	0.28	0.28	0.75
7	22	True	j	j	0.195119493000675	1	-35.0	-34.0	1.0	NW	50	(251, 251)	0.28	0.28	0.75
7	22	True	f	f	0.1515453050014912	1	-35.0	-40.0	-5.0	SE	50	(251, 251)	0.28	0.28	0.75
7	22	True	f	f	0.1141606460005277	1	-35.0	-40.0	-5.0	NW	50	(251, 251)	0.28	0.28	0.75
7	22	True	f	f	0.2172747450022143	1	-35.0	-36.0	-1.0	NW	50	(251, 251)	0.28	0.28	0.75
7	22	True	j	j	0.1841495370026677	1	-35.0	-30.0	5.0	SE	50	(251, 251)	0.28	0.28	0.75
7	22	True	j	j	0.0514373599944519	1	-35.0	-30.0	5.0	NW	50	(251, 251)	0.28	0.28	0.75
7	22	True	j	j	0.2838894750020699	1	-35.0	-30.0	5.0	NW	50	(251, 251)	0.28	0.28	0.75
7	22	True	f	f	0.0582001950024277	1	-35.0	-36.0	-1.0	SE	50	(251, 251)	0.28	0.28	0.75
7	22	True	j	f	1.3178209690013318	0	-35.0	-30.0	5.0	NW	50	(251, 251)	0.28	0.28	0.75
7	22	True	j	j	0.3305291649958235	1	-35.0	-34.0	1.0	NW	50	(251, 251)	0.28	0.28	0.75
7	22	True	j	j	0.295368976003374	1	-35.0	-34.0	1.0	NW	50	(251, 251)	0.28	0.28	0.75
7	22	True	j	j	0.2271996790004777	1	-35.0	-34.0	1.0	NW	50	(251, 251)	0.28	0.28	0.75
7	22	True	f	f	0.1384402049952768	1	-35.0	-40.0	-5.0	SE	50	(251, 251)	0.28	0.28	0.75
7	22	True	j	j	0.2850905729937949	1	-35.0	-30.0	5.0	SE	50	(251, 251)	0.28	0.28	0.75
7	22	True	f	f	0.1120130430063	1	-35.0	-40.0	-5.0	NW	50	(251, 251)	0.28	0.28	0.75
7	22	True	j	j	0.2928491630009375	1	-35.0	-30.0	5.0	SE	50	(251, 251)	0.28	0.28	0.75
7	22	True	f	j	0.1682326950030983	0	-35.0	-36.0	-1.0	NW	50	(251, 251)	0.28	0.28	0.75
7	22	True	j	j	0.3164329760038527	1	-35.0	-34.0	1.0	SE	50	(251, 251)	0.28	0.28	0.75
7	22	True	j	f	0.3847531190040172	0	-35.0	-34.0	1.0	SE	50	(251, 251)	0.28	0.28	0.75
7	22	True	j	j	0.0803966160019626	1	-35.0	-30.0	5.0	NW	50	(251, 251)	0.28	0.28	0.75
7	22	True	j	j	0.1340861569988192	1	-35.0	-30.0	5.0	SE	50	(251, 251)	0.28	0.28	0.75
7	22	True	j	f	0.3468348280002828	0	-35.0	-30.0	5.0	NW	50	(251, 251)	0.28	0.28	0.75
7	22	True	f	j	0.3039485720000812	0	-35.0	-36.0	-1.0	NW	50	(251, 251)	0.28	0.28	0.75
7	22	True	f	f	0.0109119360058684	1	-35.0	-40.0	-5.0	NW	50	(251, 251)	0.28	0.28	0.75
7	22	True	j	j	0.3894780880000326	1	-35.0	-30.0	5.0	SE	50	(251, 251)	0.28	0.28	0.75
7	22	True	f	f	0.3055749749983079	1	-35.0	-40.0	-5.0	NW	50	(251, 251)	0.28	0.28	0.75
7	22	True	f	f	0.1767804370028898	1	-35.0	-40.0	-5.0	SE	50	(251, 251)	0.28	0.28	0.75
7	22	True	f	f	0.182349789996806	1	-35.0	-40.0	-5.0	NW	50	(251, 251)	0.28	0.28	0.75
7	22	True	j	j	0.280235022000852	1	-35.0	-34.0	1.0	NW	50	(251, 251)	0.28	0.28	0.75
7	22	True	f	f	0.0050224480000906	1	-35.0	-36.0	-1.0	NW	50	(251, 251)	0.28	0.28	0.75
7	22	True	j	j	0.35118206700281	1	-35.0	-30.0	5.0	SE	50	(251, 251)	0.28	0.28	0.75
7	22	True	j	j	0.0356948799962992	1	-35.0	-30.0	5.0	NW	50	(251, 251)	0.28	0.28	0.75
7	22	True	j	j	0.3483430780033814	1	-35.0	-34.0	1.0	NW	50	(251, 251)	0.28	0.28	0.75
7	22	True	j	j	0.2964933179973741	1	-35.0	-34.0	1.0	SE	50	(251, 251)	0.28	0.28	0.75
7	22	True	j	j	0.2077864060047431	1	-35.0	-34.0	1.0	NW	50	(251, 251)	0.28	0.28	0.75
7	22	True	f	f	0.3543775859943707	1	-35.0	-40.0	-5.0	SE	50	(251, 251)	0.28	0.28	0.75
7	22	True	f	f	0.317926300005638	1	-35.0	-40.0	-5.0	NW	50	(251, 251)	0.28	0.28	0.75
7	22	True	j	j	0.1396479749964783	1	-35.0	-34.0	1.0	NW	50	(251, 251)	0.28	0.28	0.75
7	22	True	f	f	0.3005190240000956	1	-35.0	-40.0	-5.0	SE	50	(251, 251)	0.28	0.28	0.75
7	22	True	f	f	0.2300184480045572	1	-35.0	-36.0	-1.0	SE	50	(251, 251)	0.28	0.28	0.75
7	22	True	j	j	0.3826743389945477	1	-35.0	-30.0	5.0	SE	50	(251, 251)	0.28	0.28	0.75
7	22	True	j	j	0.3435033109999494	1	-35.0	-34.0	1.0	SE	50	(251, 251)	0.28	0.28	0.75
7	22	True	j	j	0.0113638559996616	1	-35.0	-34.0	1.0	SE	50	(251, 251)	0.28	0.28	0.75
7	22	True	j	j	0.065217343995755	1	-35.0	-30.0	5.0	NW	50	(251, 251)	0.28	0.28	0.75
7	22	True	f	f	0.0347356689962907	1	-35.0	-36.0	-1.0	SE	50	(251, 251)	0.28	0.28	0.75
7	22	True	f	f	0.0680302510008914	1	-35.0	-36.0	-1.0	NW	50	(251, 251)	0.28	0.28	0.75
7	22	True	f	f	0.029448870998749	1	-35.0	-40.0	-5.0	NW	50	(251, 251)	0.28	0.28	0.75
7	22	True	f	f	0.0031117589969653	1	-35.0	-36.0	-1.0	SE	50	(251, 251)	0.28	0.28	0.75
7	22	True	f	f	0.0818117449962301	1	-35.0	-40.0	-5.0	NW	50	(251, 251)	0.28	0.28	0.75
7	22	True	f	f	0.0458010190050117	1	-35.0	-40.0	-5.0	NW	50	(251, 251)	0.28	0.28	0.75
7	22	True	j	j	0.0803113910005777	1	-35.0	-30.0	5.0	NW	50	(251, 251)	0.28	0.28	0.75
7	22	True	j	j	0.0930664620027528	1	-35.0	-34.0	1.0	SE	50	(251, 251)	0.28	0.28	0.75
7	22	True	j	j	0.0996649279986741	1	-35.0	-30.0	5.0	NW	50	(251, 251)	0.28	0.28	0.75
7	22	True	j	j	0.1142101720033679	1	-35.0	-30.0	5.0	NW	50	(251, 251)	0.28	0.28	0.75
7	22	True	f	f	0.0444539899981464	1	-35.0	-36.0	-1.0	NW	50	(251, 251)	0.28	0.28	0.75
7	22	True	j	j	0.1388617089978652	1	-35.0	-30.0	5.0	NW	50	(251, 251)	0.28	0.28	0.75
7	22	True	f	f	0.0956263780026347	1	-35.0	-40.0	-5.0	SE	50	(251, 251)	0.28	0.28	0.75
7	22	True	f	f	0.1352728919955552	1	-35.0	-40.0	-5.0	NW	50	(251, 251)	0.28	0.28	0.75
7	22	True	f	j	0.1088441829997464	0	-35.0	-40.0	-5.0	NW	50	(251, 251)	0.28	0.28	0.75
7	22	True	j	j	0.1158322759947623	1	-35.0	-30.0	5.0	SE	50	(251, 251)	0.28	0.28	0.75
7	22	True	f	f	0.1464465370008838	1	-35.0	-40.0	-5.0	NW	50	(251, 251)	0.28	0.28	0.75
7	22	True	j	f	0.0804786460066679	0	-35.0	-30.0	5.0	SE	50	(251, 251)	0.28	0.28	0.75
7	22	True	f	f	0.1607927090008161	1	-35.0	-40.0	-5.0	SE	50	(251, 251)	0.28	0.28	0.75
7	22	True	j	f	0.3908340289999614	0	-35.0	-34.0	1.0	NW	50	(251, 251)	0.28	0.28	0.75
7	22	True	j	j	0.0733227669988991	1	-35.0	-30.0	5.0	SE	50	(251, 251)	0.28	0.28	0.75
7	22	True	j	j	0.0878239410012611	1	-35.0	-30.0	5.0	NW	50	(251, 251)	0.28	0.28	0.75
7	22	True	f	f	0.0931253250018926	1	-35.0	-40.0	-5.0	SE	50	(251, 251)	0.28	0.28	0.75
7	22	True	j	j	0.1093274740051128	1	-35.0	-30.0	5.0	SE	50	(251, 251)	0.28	0.28	0.75
7	22	True	f	j	0.0180848300005891	0	-35.0	-36.0	-1.0	SE	50	(251, 251)	0.28	0.28	0.75
7	22	True	f	j	0.0489934619981795	0	-35.0	-36.0	-1.0	NW	50	(251, 251)	0.28	0.28	0.75
7	22	True	j	j	0.1083493260011891	1	-35.0	-30.0	5.0	SE	50	(251, 251)	0.28	0.28	0.75
7	22	True	f	f	0.0998807879950618	1	-35.0	-36.0	-1.0	SE	50	(251, 251)	0.28	0.28	0.75
7	22	True	j	j	0.2142929910041857	1	-35.0	-30.0	5.0	NW	50	(251, 251)	0.28	0.28	0.75
7	22	True	j	j	0.1465629809972597	1	-35.0	-30.0	5.0	NW	50	(251, 251)	0.28	0.28	0.75
7	22	True	f	f	0.0872912590057239	1	-35.0	-36.0	-1.0	SE	50	(251, 251)	0.28	0.28	0.75
7	22	True	f	f	0.0069094790014787	1	-35.0	-40.0	-5.0	SE	50	(251, 251)	0.28	0.28	0.75
7	22	True	f	f	0.1644394340037251	1	-35.0	-36.0	-1.0	NW	50	(251, 251)	0.28	0.28	0.75
7	22	True	j	j	0.0697398980046273	1	-35.0	-30.0	5.0	SE	50	(251, 251)	0.28	0.28	0.75
7	22	True	j	j	0.1387710779963527	1	-35.0	-30.0	5.0	SE	50	(251, 251)	0.28	0.28	0.75
7	22	True	j	j	0.0186570139994728	1	-35.0	-30.0	5.0	SE	50	(251, 251)	0.28	0.28	0.75
7	22	True	j	f	0.0470794770008069	0	-35.0	-34.0	1.0	SE	50	(251, 251)	0.28	0.28	0.75
7	22	True	f	f	0.4189170309982728	1	-35.0	-36.0	-1.0	SE	50	(251, 251)	0.28	0.28	0.75
7	22	True	j	j	0.0513088989973766	1	-35.0	-34.0	1.0	SE	50	(251, 251)	0.28	0.28	0.75
7	22	True	f	j	0.1604071109977667	0	-35.0	-36.0	-1.0	NW	50	(251, 251)	0.28	0.28	0.75
7	22	True	j	j	0.1881635729951085	1	-35.0	-30.0	5.0	SE	50	(251, 251)	0.28	0.28	0.75
7	22	True	f	f	0.0235874080026405	1	-35.0	-40.0	-5.0	NW	50	(251, 251)	0.28	0.28	0.75
7	22	True	j	j	0.0545996180007932	1	-35.0	-34.0	1.0	SE	50	(251, 251)	0.28	0.28	0.75
7	22	True	j	j	0.0946773379982914	1	-35.0	-30.0	5.0	SE	50	(251, 251)	0.28	0.28	0.75
7	22	True	f	f	0.0741125690037733	1	-35.0	-40.0	-5.0	NW	50	(251, 251)	0.28	0.28	0.75
7	22	True	j	f	0.1160730659976252	0	-35.0	-34.0	1.0	SE	50	(251, 251)	0.28	0.28	0.75
7	22	True	j	j	0.1379062429987243	1	-35.0	-30.0	5.0	NW	50	(251, 251)	0.28	0.28	0.75
7	22	True	f	f	0.0792968509995262	1	-35.0	-40.0	-5.0	NW	50	(251, 251)	0.28	0.28	0.75
7	22	True	j	j	0.4967125469993334	1	-35.0	-30.0	5.0	SE	50	(251, 251)	0.28	0.28	0.75
7	22	True	j	j	0.0295960699950228	1	-35.0	-30.0	5.0	SE	50	(251, 251)	0.28	0.28	0.75
7	22	True	j	j	0.2760962920001475	1	-35.0	-34.0	1.0	SE	50	(251, 251)	0.28	0.28	0.75
7	22	True	f	f	0.0822048940026434	1	-35.0	-36.0	-1.0	SE	50	(251, 251)	0.28	0.28	0.75
7	22	True	j	j	0.0583869590045651	1	-35.0	-30.0	5.0	NW	50	(251, 251)	0.28	0.28	0.75
7	22	True	f	f	0.1408593180021853	1	-35.0	-36.0	-1.0	SE	50	(251, 251)	0.28	0.28	0.75
7	22	True	f	f	0.1479357200005324	1	-35.0	-40.0	-5.0	NW	50	(251, 251)	0.28	0.28	0.75
7	22	True	j	f	0.0529072349963826	0	-35.0	-34.0	1.0	SE	50	(251, 251)	0.28	0.28	0.75
7	22	True	j	j	0.0583254900047904	1	-35.0	-30.0	5.0	NW	50	(251, 251)	0.28	0.28	0.75
7	22	True	f	f	0.0662451040043379	1	-35.0	-40.0	-5.0	SE	50	(251, 251)	0.28	0.28	0.75
7	22	True	f	j	0.1330828669961192	0	-35.0	-36.0	-1.0	NW	50	(251, 251)	0.28	0.28	0.75
7	22	True	j	j	0.0513035409967415	1	-35.0	-30.0	5.0	SE	50	(251, 251)	0.28	0.28	0.75
7	22	True	j	j	0.0256671460010693	1	-35.0	-30.0	5.0	SE	50	(251, 251)	0.28	0.28	0.75
7	22	True	j	j	0.0551840309999533	1	-35.0	-30.0	5.0	SE	50	(251, 251)	0.28	0.28	0.75
7	22	True	f	f	0.0063859739966574	1	-35.0	-36.0	-1.0	SE	50	(251, 251)	0.28	0.28	0.75
7	22	True	f	j	0.0905809390023932	0	-35.0	-36.0	-1.0	NW	50	(251, 251)	0.28	0.28	0.75
7	22	True	j	j	0.1647926580044441	1	-35.0	-30.0	5.0	NW	50	(251, 251)	0.28	0.28	0.75
7	22	True	f	f	0.018324066993955	1	-35.0	-36.0	-1.0	NW	50	(251, 251)	0.28	0.28	0.75
7	22	True	j	j	0.0249615110005834	1	-35.0	-34.0	1.0	NW	50	(251, 251)	0.28	0.28	0.75
7	22	True	f	f	0.1612138689961284	1	-35.0	-36.0	-1.0	NW	50	(251, 251)	0.28	0.28	0.75
7	22	True	j	j	0.0826925930014113	1	-35.0	-34.0	1.0	NW	50	(251, 251)	0.28	0.28	0.75
7	22	True	j	j	0.1141906940029002	1	-35.0	-30.0	5.0	NW	50	(251, 251)	0.28	0.28	0.75
7	22	True	f	f	0.1857744629960507	1	-35.0	-40.0	-5.0	SE	50	(251, 251)	0.28	0.28	0.75
7	22	True	j	j	0.0297024050014442	1	-35.0	-34.0	1.0	SE	50	(251, 251)	0.28	0.28	0.75
7	22	True	j	j	0.6006748520012479	1	-35.0	-30.0	5.0	NW	50	(251, 251)	0.28	0.28	0.75
7	22	True	j	j	0.0604242390036233	1	-35.0	-30.0	5.0	NW	50	(251, 251)	0.28	0.28	0.75
7	22	True	j	j	0.0378676620020996	1	-35.0	-30.0	5.0	NW	50	(251, 251)	0.28	0.28	0.75
7	22	True	j	j	0.1595800279974355	1	-35.0	-34.0	1.0	NW	50	(251, 251)	0.28	0.28	0.75
7	22	True	f	f	0.1289252230053534	1	-35.0	-36.0	-1.0	SE	50	(251, 251)	0.28	0.28	0.75
7	22	True	j	j	0.1008299239983898	1	-35.0	-34.0	1.0	SE	50	(251, 251)	0.28	0.28	0.75
