# Supplementary material for: The curriculum effect in visual learning: The role of readout dimensionality
Source: PLoS Comput Biol. 2026 Jul 24;22(7):e1014553. doi: 10.1371/journal.pcbi.1014553 (PMC13432104; doi:10.1371/journal.pcbi.1014553)
Supplement: S1 Data — (ZIP) [file pcbi.1014553.s009.zip › Data_Final_for_Repository/Shuffled_subjects/Original_10/Subject007/20250307_Subject007_SHUFFLED_Day_2.csv]

Participant ID	Age	Train	Correct Response	Response	Response time (s)	Correct	Reference Angle (deg)	Orientation (deg)	Angle Separation (deg)	Corner	Viewing Distance (cm)	Stimulus Size (px)	Fixation Time	Probe Time	Cue Time
7	22	True	f	f	1.2660580949996074	1	-35.0	-40.0	-5.0	SE	50	(251, 251)	0.28	0.28	0.75
7	22	True	j	j	0.4040484139986802	1	-35.0	-34.0	1.0	SE	50	(251, 251)	0.28	0.28	0.75
7	22	True	f	j	0.1695647359993017	0	-35.0	-40.0	-5.0	NW	50	(251, 251)	0.28	0.28	0.75
7	22	True	j	j	0.4020009039995784	1	-35.0	-30.0	5.0	NW	50	(251, 251)	0.28	0.28	0.75
7	22	True	f	f	0.0915006889990763	1	-35.0	-40.0	-5.0	SE	50	(251, 251)	0.28	0.28	0.75
7	22	True	f	f	0.106542305999028	1	-35.0	-36.0	-1.0	NW	50	(251, 251)	0.28	0.28	0.75
7	22	True	f	f	0.3599302809998335	1	-35.0	-40.0	-5.0	SE	50	(251, 251)	0.28	0.28	0.75
7	22	True	f	f	0.1516771290007454	1	-35.0	-36.0	-1.0	SE	50	(251, 251)	0.28	0.28	0.75
7	22	True	f	f	0.0813607480013161	1	-35.0	-40.0	-5.0	SE	50	(251, 251)	0.28	0.28	0.75
7	22	True	j	j	0.0040700989993638	1	-35.0	-30.0	5.0	SE	50	(251, 251)	0.28	0.28	0.75
7	22	True	f	j	0.0088369190016237	0	-35.0	-36.0	-1.0	NW	50	(251, 251)	0.28	0.28	0.75
7	22	True	j	f	0.2852056810006615	0	-35.0	-34.0	1.0	NW	50	(251, 251)	0.28	0.28	0.75
7	22	True	j	f	0.5283830230000603	0	-35.0	-34.0	1.0	NW	50	(251, 251)	0.28	0.28	0.75
7	22	True	f	j	0.2509473700010858	0	-35.0	-36.0	-1.0	NW	50	(251, 251)	0.28	0.28	0.75
7	22	True	f	f	0.1168935450004937	1	-35.0	-36.0	-1.0	SE	50	(251, 251)	0.28	0.28	0.75
7	22	True	j	f	0.2487248190009268	0	-35.0	-34.0	1.0	SE	50	(251, 251)	0.28	0.28	0.75
7	22	True	j	f	0.0111370740014535	0	-35.0	-34.0	1.0	SE	50	(251, 251)	0.28	0.28	0.75
7	22	True	f	f	0.0418376839988923	1	-35.0	-40.0	-5.0	SE	50	(251, 251)	0.28	0.28	0.75
7	22	True	j	j	3.062145026000508	1	-35.0	-30.0	5.0	SE	50	(251, 251)	0.28	0.28	0.75
7	22	True	j	j	0.1236714379992918	1	-35.0	-30.0	5.0	SE	50	(251, 251)	0.28	0.28	0.75
7	22	True	f	f	0.2219845549989259	1	-35.0	-40.0	-5.0	SE	50	(251, 251)	0.28	0.28	0.75
7	22	True	j	f	0.4005510000024515	0	-35.0	-30.0	5.0	NW	50	(251, 251)	0.28	0.28	0.75
7	22	True	f	j	0.3104937759999302	0	-35.0	-40.0	-5.0	SE	50	(251, 251)	0.28	0.28	0.75
7	22	True	j	j	0.0276759289990877	1	-35.0	-30.0	5.0	NW	50	(251, 251)	0.28	0.28	0.75
7	22	True	j	j	0.0097527979996812	1	-35.0	-30.0	5.0	NW	50	(251, 251)	0.28	0.28	0.75
7	22	True	f	j	0.1559180789990932	0	-35.0	-36.0	-1.0	SE	50	(251, 251)	0.28	0.28	0.75
7	22	True	j	j	0.1247384829985094	1	-35.0	-30.0	5.0	NW	50	(251, 251)	0.28	0.28	0.75
7	22	True	j	j	0.020309694999014	1	-35.0	-34.0	1.0	SE	50	(251, 251)	0.28	0.28	0.75
7	22	True	j	j	0.712428301001637	1	-35.0	-30.0	5.0	SE	50	(251, 251)	0.28	0.28	0.75
7	22	True	f	j	0.2253609959989262	0	-35.0	-36.0	-1.0	SE	50	(251, 251)	0.28	0.28	0.75
7	22	True	f	j	0.0069400440006575	0	-35.0	-40.0	-5.0	NW	50	(251, 251)	0.28	0.28	0.75
7	22	True	j	j	0.1100696550020075	1	-35.0	-34.0	1.0	SE	50	(251, 251)	0.28	0.28	0.75
7	22	True	f	f	0.0387788230000296	1	-35.0	-40.0	-5.0	SE	50	(251, 251)	0.28	0.28	0.75
7	22	True	j	f	0.1026155969993851	0	-35.0	-34.0	1.0	SE	50	(251, 251)	0.28	0.28	0.75
7	22	True	f	j	0.0224881939975603	0	-35.0	-36.0	-1.0	NW	50	(251, 251)	0.28	0.28	0.75
7	22	True	j	j	0.0645400309986143	1	-35.0	-34.0	1.0	NW	50	(251, 251)	0.28	0.28	0.75
7	22	True	j	j	0.2234191860006831	1	-35.0	-30.0	5.0	NW	50	(251, 251)	0.28	0.28	0.75
7	22	True	j	j	0.1360522450013377	1	-35.0	-30.0	5.0	NW	50	(251, 251)	0.28	0.28	0.75
7	22	True	j	j	0.3530516719984007	1	-35.0	-34.0	1.0	SE	50	(251, 251)	0.28	0.28	0.75
7	22	True	j	j	0.2134247139983927	1	-35.0	-30.0	5.0	SE	50	(251, 251)	0.28	0.28	0.75
7	22	True	f	f	0.1394614550008555	1	-35.0	-36.0	-1.0	NW	50	(251, 251)	0.28	0.28	0.75
7	22	True	f	j	0.0782083449994388	0	-35.0	-36.0	-1.0	NW	50	(251, 251)	0.28	0.28	0.75
7	22	True	f	j	0.0441923910002515	0	-35.0	-36.0	-1.0	NW	50	(251, 251)	0.28	0.28	0.75
7	22	True	j	j	0.165402388000075	1	-35.0	-30.0	5.0	SE	50	(251, 251)	0.28	0.28	0.75
7	22	True	f	f	0.0665272599981108	1	-35.0	-40.0	-5.0	SE	50	(251, 251)	0.28	0.28	0.75
7	22	True	f	f	0.2251746600013575	1	-35.0	-40.0	-5.0	NW	50	(251, 251)	0.28	0.28	0.75
7	22	True	j	j	0.1306084170028043	1	-35.0	-34.0	1.0	NW	50	(251, 251)	0.28	0.28	0.75
7	22	True	f	j	0.3324897589991451	0	-35.0	-36.0	-1.0	NW	50	(251, 251)	0.28	0.28	0.75
7	22	True	f	j	0.0399719170018215	0	-35.0	-36.0	-1.0	NW	50	(251, 251)	0.28	0.28	0.75
7	22	True	f	f	0.308575588001986	1	-35.0	-40.0	-5.0	SE	50	(251, 251)	0.28	0.28	0.75
7	22	True	j	j	0.0929000280011678	1	-35.0	-34.0	1.0	NW	50	(251, 251)	0.28	0.28	0.75
7	22	True	f	j	0.1529705800021474	0	-35.0	-40.0	-5.0	NW	50	(251, 251)	0.28	0.28	0.75
7	22	True	j	j	0.3378535709998687	1	-35.0	-34.0	1.0	SE	50	(251, 251)	0.28	0.28	0.75
7	22	True	f	j	0.0242681880008603	0	-35.0	-40.0	-5.0	SE	50	(251, 251)	0.28	0.28	0.75
7	22	True	f	j	0.1339237350002804	0	-35.0	-40.0	-5.0	SE	50	(251, 251)	0.28	0.28	0.75
7	22	True	j	j	0.227681375999964	1	-35.0	-34.0	1.0	NW	50	(251, 251)	0.28	0.28	0.75
7	22	True	j	j	0.1721137899985478	1	-35.0	-30.0	5.0	SE	50	(251, 251)	0.28	0.28	0.75
7	22	True	f	j	0.0682519059992046	0	-35.0	-36.0	-1.0	NW	50	(251, 251)	0.28	0.28	0.75
7	22	True	j	j	0.3054950059995462	1	-35.0	-30.0	5.0	NW	50	(251, 251)	0.28	0.28	0.75
7	22	True	j	j	0.0037153260018385	1	-35.0	-34.0	1.0	NW	50	(251, 251)	0.28	0.28	0.75
7	22	True	j	j	0.1525056110003788	1	-35.0	-30.0	5.0	SE	50	(251, 251)	0.28	0.28	0.75
7	22	True	f	j	0.1662657950000721	0	-35.0	-36.0	-1.0	SE	50	(251, 251)	0.28	0.28	0.75
7	22	True	j	j	0.0496158499990997	1	-35.0	-30.0	5.0	NW	50	(251, 251)	0.28	0.28	0.75
7	22	True	f	j	0.0545856529970478	0	-35.0	-36.0	-1.0	SE	50	(251, 251)	0.28	0.28	0.75
7	22	True	f	j	0.0723216519982088	0	-35.0	-40.0	-5.0	NW	50	(251, 251)	0.28	0.28	0.75
7	22	True	j	f	0.3005014289992687	0	-35.0	-30.0	5.0	NW	50	(251, 251)	0.28	0.28	0.75
7	22	True	j	j	0.1432076720011537	1	-35.0	-34.0	1.0	NW	50	(251, 251)	0.28	0.28	0.75
7	22	True	j	j	0.1172502810004516	1	-35.0	-34.0	1.0	SE	50	(251, 251)	0.28	0.28	0.75
7	22	True	f	j	0.0309734280017437	0	-35.0	-40.0	-5.0	SE	50	(251, 251)	0.28	0.28	0.75
7	22	True	f	j	0.0333969429993885	0	-35.0	-36.0	-1.0	SE	50	(251, 251)	0.28	0.28	0.75
7	22	True	j	j	0.1759325029997853	1	-35.0	-30.0	5.0	SE	50	(251, 251)	0.28	0.28	0.75
7	22	True	f	j	0.0980457200021192	0	-35.0	-40.0	-5.0	SE	50	(251, 251)	0.28	0.28	0.75
7	22	True	j	j	0.0100011079994146	1	-35.0	-34.0	1.0	NW	50	(251, 251)	0.28	0.28	0.75
7	22	True	f	j	0.1278764980015694	0	-35.0	-40.0	-5.0	NW	50	(251, 251)	0.28	0.28	0.75
7	22	True	j	f	0.0339220260029833	0	-35.0	-30.0	5.0	SE	50	(251, 251)	0.28	0.28	0.75
7	22	True	j	j	0.1451465259997348	1	-35.0	-30.0	5.0	SE	50	(251, 251)	0.28	0.28	0.75
7	22	True	j	j	0.1623878370010061	1	-35.0	-30.0	5.0	NW	50	(251, 251)	0.28	0.28	0.75
7	22	True	j	j	0.1545549720030976	1	-35.0	-30.0	5.0	NW	50	(251, 251)	0.28	0.28	0.75
7	22	True	f	j	0.1178507629992964	0	-35.0	-36.0	-1.0	NW	50	(251, 251)	0.28	0.28	0.75
7	22	True	f	j	0.1489140570010931	0	-35.0	-36.0	-1.0	SE	50	(251, 251)	0.28	0.28	0.75
7	22	True	f	j	0.2053640250014723	0	-35.0	-40.0	-5.0	NW	50	(251, 251)	0.28	0.28	0.75
7	22	True	j	j	0.0193749270001717	1	-35.0	-34.0	1.0	NW	50	(251, 251)	0.28	0.28	0.75
7	22	True	f	f	0.2621733699998003	1	-35.0	-36.0	-1.0	SE	50	(251, 251)	0.28	0.28	0.75
7	22	True	j	j	0.0832602010013943	1	-35.0	-34.0	1.0	NW	50	(251, 251)	0.28	0.28	0.75
7	22	True	j	j	0.2710610680005629	1	-35.0	-30.0	5.0	SE	50	(251, 251)	0.28	0.28	0.75
7	22	True	f	j	0.290466786998877	0	-35.0	-36.0	-1.0	SE	50	(251, 251)	0.28	0.28	0.75
7	22	True	j	f	2.943072232999839	0	-35.0	-34.0	1.0	SE	50	(251, 251)	0.28	0.28	0.75
7	22	True	j	j	0.1447684150007262	1	-35.0	-34.0	1.0	SE	50	(251, 251)	0.28	0.28	0.75
7	22	True	j	j	0.3169216890019015	1	-35.0	-34.0	1.0	NW	50	(251, 251)	0.28	0.28	0.75
7	22	True	f	j	0.4103285149976727	0	-35.0	-36.0	-1.0	SE	50	(251, 251)	0.28	0.28	0.75
7	22	True	j	j	0.2359810099987953	1	-35.0	-30.0	5.0	NW	50	(251, 251)	0.28	0.28	0.75
7	22	True	f	j	0.2097134329997061	0	-35.0	-36.0	-1.0	NW	50	(251, 251)	0.28	0.28	0.75
7	22	True	f	j	0.5038932589995966	0	-35.0	-36.0	-1.0	NW	50	(251, 251)	0.28	0.28	0.75
7	22	True	j	j	0.2055093469971325	1	-35.0	-34.0	1.0	NW	50	(251, 251)	0.28	0.28	0.75
7	22	True	f	j	0.3565663109984598	0	-35.0	-36.0	-1.0	NW	50	(251, 251)	0.28	0.28	0.75
7	22	True	f	f	0.0370046680000086	1	-35.0	-40.0	-5.0	NW	50	(251, 251)	0.28	0.28	0.75
7	22	True	f	j	0.0035778740020759	0	-35.0	-36.0	-1.0	SE	50	(251, 251)	0.28	0.28	0.75
7	22	True	f	j	0.2841899630002444	0	-35.0	-36.0	-1.0	NW	50	(251, 251)	0.28	0.28	0.75
7	22	True	f	f	0.4526241280000249	1	-35.0	-40.0	-5.0	NW	50	(251, 251)	0.28	0.28	0.75
7	22	True	j	f	0.1463017429996398	0	-35.0	-34.0	1.0	NW	50	(251, 251)	0.28	0.28	0.75
7	22	True	j	j	0.2705480130025535	1	-35.0	-30.0	5.0	NW	50	(251, 251)	0.28	0.28	0.75
7	22	True	j	j	0.3747045349991822	1	-35.0	-34.0	1.0	SE	50	(251, 251)	0.28	0.28	0.75
7	22	True	j	j	0.2163809180019598	1	-35.0	-30.0	5.0	SE	50	(251, 251)	0.28	0.28	0.75
7	22	True	f	j	0.0315184460014279	0	-35.0	-36.0	-1.0	NW	50	(251, 251)	0.28	0.28	0.75
7	22	True	j	j	0.2996320970014494	1	-35.0	-34.0	1.0	NW	50	(251, 251)	0.28	0.28	0.75
7	22	True	j	j	0.1556152019984438	1	-35.0	-34.0	1.0	NW	50	(251, 251)	0.28	0.28	0.75
7	22	True	f	f	0.4519197920017177	1	-35.0	-40.0	-5.0	NW	50	(251, 251)	0.28	0.28	0.75
7	22	True	f	f	0.3295719870002358	1	-35.0	-40.0	-5.0	SE	50	(251, 251)	0.28	0.28	0.75
7	22	True	j	j	0.3995726579996699	1	-35.0	-30.0	5.0	SE	50	(251, 251)	0.28	0.28	0.75
7	22	True	j	j	0.4161160210023809	1	-35.0	-30.0	5.0	SE	50	(251, 251)	0.28	0.28	0.75
7	22	True	j	j	0.0500574500001675	1	-35.0	-30.0	5.0	NW	50	(251, 251)	0.28	0.28	0.75
7	22	True	j	j	0.2491211950000433	1	-35.0	-30.0	5.0	NW	50	(251, 251)	0.28	0.28	0.75
7	22	True	j	f	0.2159275490012078	0	-35.0	-34.0	1.0	NW	50	(251, 251)	0.28	0.28	0.75
7	22	True	f	f	0.0670805779991496	1	-35.0	-36.0	-1.0	NW	50	(251, 251)	0.28	0.28	0.75
7	22	True	j	j	0.3148131670022849	1	-35.0	-30.0	5.0	SE	50	(251, 251)	0.28	0.28	0.75
7	22	True	f	f	0.4343178369999805	1	-35.0	-36.0	-1.0	SE	50	(251, 251)	0.28	0.28	0.75
7	22	True	f	f	0.4477976040034264	1	-35.0	-36.0	-1.0	NW	50	(251, 251)	0.28	0.28	0.75
7	22	True	f	j	0.378021999997145	0	-35.0	-40.0	-5.0	SE	50	(251, 251)	0.28	0.28	0.75
7	22	True	j	j	0.3152021489986509	1	-35.0	-34.0	1.0	NW	50	(251, 251)	0.28	0.28	0.75
7	22	True	j	j	0.1171757960000832	1	-35.0	-30.0	5.0	NW	50	(251, 251)	0.28	0.28	0.75
7	22	True	j	j	0.11238941999909	1	-35.0	-34.0	1.0	SE	50	(251, 251)	0.28	0.28	0.75
7	22	True	j	j	0.3560245659973589	1	-35.0	-30.0	5.0	SE	50	(251, 251)	0.28	0.28	0.75
7	22	True	f	f	0.1948681360008777	1	-35.0	-36.0	-1.0	NW	50	(251, 251)	0.28	0.28	0.75
7	22	True	j	j	0.0352558149970718	1	-35.0	-34.0	1.0	NW	50	(251, 251)	0.28	0.28	0.75
7	22	True	f	f	0.2160141630010912	1	-35.0	-36.0	-1.0	NW	50	(251, 251)	0.28	0.28	0.75
7	22	True	f	f	0.080924503999995	1	-35.0	-40.0	-5.0	SE	50	(251, 251)	0.28	0.28	0.75
7	22	True	j	j	0.4025959490027162	1	-35.0	-30.0	5.0	SE	50	(251, 251)	0.28	0.28	0.75
7	22	True	f	f	0.0828632500015373	1	-35.0	-40.0	-5.0	NW	50	(251, 251)	0.28	0.28	0.75
7	22	True	f	f	0.5325764689987409	1	-35.0	-40.0	-5.0	SE	50	(251, 251)	0.28	0.28	0.75
7	22	True	j	j	0.3499949849974655	1	-35.0	-34.0	1.0	SE	50	(251, 251)	0.28	0.28	0.75
7	22	True	j	j	0.3036958000011509	1	-35.0	-30.0	5.0	NW	50	(251, 251)	0.28	0.28	0.75
7	22	True	f	f	0.2913700589997461	1	-35.0	-40.0	-5.0	NW	50	(251, 251)	0.28	0.28	0.75
7	22	True	j	j	0.3558292359994084	1	-35.0	-34.0	1.0	NW	50	(251, 251)	0.28	0.28	0.75
7	22	True	f	j	0.2747897109984478	0	-35.0	-36.0	-1.0	NW	50	(251, 251)	0.28	0.28	0.75
7	22	True	f	f	0.3953420289981295	1	-35.0	-36.0	-1.0	SE	50	(251, 251)	0.28	0.28	0.75
7	22	True	f	f	0.3916468729985354	1	-35.0	-40.0	-5.0	SE	50	(251, 251)	0.28	0.28	0.75
7	22	True	j	j	0.3607841209995968	1	-35.0	-30.0	5.0	NW	50	(251, 251)	0.28	0.28	0.75
7	22	True	j	j	0.2756908480005222	1	-35.0	-30.0	5.0	SE	50	(251, 251)	0.28	0.28	0.75
7	22	True	f	j	0.3347313580015907	0	-35.0	-36.0	-1.0	SE	50	(251, 251)	0.28	0.28	0.75
7	22	True	f	f	0.316677096998319	1	-35.0	-40.0	-5.0	SE	50	(251, 251)	0.28	0.28	0.75
7	22	True	j	f	0.7561575639992952	0	-35.0	-34.0	1.0	SE	50	(251, 251)	0.28	0.28	0.75
7	22	True	j	j	0.2261862049999763	1	-35.0	-30.0	5.0	SE	50	(251, 251)	0.28	0.28	0.75
7	22	True	j	j	0.3398373519994493	1	-35.0	-34.0	1.0	SE	50	(251, 251)	0.28	0.28	0.75
7	22	True	f	f	0.2987625100031437	1	-35.0	-40.0	-5.0	SE	50	(251, 251)	0.28	0.28	0.75
7	22	True	j	f	0.3133294180006487	0	-35.0	-34.0	1.0	NW	50	(251, 251)	0.28	0.28	0.75
7	22	True	j	j	0.3100632929999847	1	-35.0	-34.0	1.0	SE	50	(251, 251)	0.28	0.28	0.75
7	22	True	f	f	0.1458005239983322	1	-35.0	-40.0	-5.0	SE	50	(251, 251)	0.28	0.28	0.75
7	22	True	j	f	0.2034559550011181	0	-35.0	-34.0	1.0	NW	50	(251, 251)	0.28	0.28	0.75
7	22	True	f	f	0.2721455179998884	1	-35.0	-40.0	-5.0	NW	50	(251, 251)	0.28	0.28	0.75
7	22	True	f	f	0.2025510960011161	1	-35.0	-40.0	-5.0	SE	50	(251, 251)	0.28	0.28	0.75
7	22	True	j	j	0.1678109929998754	1	-35.0	-30.0	5.0	SE	50	(251, 251)	0.28	0.28	0.75
7	22	True	j	j	0.127158925999538	1	-35.0	-34.0	1.0	SE	50	(251, 251)	0.28	0.28	0.75
7	22	True	f	f	0.0903087049991882	1	-35.0	-36.0	-1.0	SE	50	(251, 251)	0.28	0.28	0.75
7	22	True	f	f	0.3760697340003389	1	-35.0	-40.0	-5.0	NW	50	(251, 251)	0.28	0.28	0.75
7	22	True	j	j	0.2947824639995815	1	-35.0	-30.0	5.0	NW	50	(251, 251)	0.28	0.28	0.75
7	22	True	f	f	0.0093227289980859	1	-35.0	-36.0	-1.0	SE	50	(251, 251)	0.28	0.28	0.75
7	22	True	j	j	0.2229208200005814	1	-35.0	-30.0	5.0	SE	50	(251, 251)	0.28	0.28	0.75
7	22	True	f	f	0.2516867029989953	1	-35.0	-40.0	-5.0	NW	50	(251, 251)	0.28	0.28	0.75
7	22	True	f	f	0.1538648330024443	1	-35.0	-36.0	-1.0	SE	50	(251, 251)	0.28	0.28	0.75
7	22	True	f	f	0.3259530489995086	1	-35.0	-40.0	-5.0	SE	50	(251, 251)	0.28	0.28	0.75
7	22	True	f	j	0.1761604610001086	0	-35.0	-40.0	-5.0	NW	50	(251, 251)	0.28	0.28	0.75
7	22	True	j	j	0.3698535450021154	1	-35.0	-30.0	5.0	NW	50	(251, 251)	0.28	0.28	0.75
7	22	True	j	j	0.1849792930006515	1	-35.0	-34.0	1.0	SE	50	(251, 251)	0.28	0.28	0.75
7	22	True	j	j	0.1625547180010471	1	-35.0	-30.0	5.0	SE	50	(251, 251)	0.28	0.28	0.75
7	22	True	f	f	0.0824204069976985	1	-35.0	-36.0	-1.0	SE	50	(251, 251)	0.28	0.28	0.75
7	22	True	f	f	0.0922235550024197	1	-35.0	-40.0	-5.0	SE	50	(251, 251)	0.28	0.28	0.75
7	22	True	j	j	0.3155757739987166	1	-35.0	-30.0	5.0	SE	50	(251, 251)	0.28	0.28	0.75
7	22	True	f	f	0.2367497029990772	1	-35.0	-36.0	-1.0	NW	50	(251, 251)	0.28	0.28	0.75
7	22	True	j	j	0.3510835730012331	1	-35.0	-34.0	1.0	NW	50	(251, 251)	0.28	0.28	0.75
7	22	True	j	f	0.2630826719978358	0	-35.0	-34.0	1.0	SE	50	(251, 251)	0.28	0.28	0.75
7	22	True	f	f	0.3750415689974034	1	-35.0	-40.0	-5.0	NW	50	(251, 251)	0.28	0.28	0.75
7	22	True	f	f	0.2953244850032206	1	-35.0	-40.0	-5.0	NW	50	(251, 251)	0.28	0.28	0.75
7	22	True	f	f	0.3689153140003327	1	-35.0	-36.0	-1.0	SE	50	(251, 251)	0.28	0.28	0.75
7	22	True	j	j	0.1477864529988437	1	-35.0	-34.0	1.0	NW	50	(251, 251)	0.28	0.28	0.75
7	22	True	f	f	0.3869634989969199	1	-35.0	-40.0	-5.0	SE	50	(251, 251)	0.28	0.28	0.75
7	22	True	j	j	0.1556214800002635	1	-35.0	-34.0	1.0	NW	50	(251, 251)	0.28	0.28	0.75
7	22	True	j	j	0.2865381130031892	1	-35.0	-30.0	5.0	NW	50	(251, 251)	0.28	0.28	0.75
7	22	True	f	f	0.2755224069987889	1	-35.0	-36.0	-1.0	NW	50	(251, 251)	0.28	0.28	0.75
7	22	True	f	f	0.1080082689986738	1	-35.0	-36.0	-1.0	NW	50	(251, 251)	0.28	0.28	0.75
7	22	True	j	j	0.2617538819977199	1	-35.0	-30.0	5.0	NW	50	(251, 251)	0.28	0.28	0.75
7	22	True	j	j	0.1573025629986659	1	-35.0	-30.0	5.0	NW	50	(251, 251)	0.28	0.28	0.75
7	22	True	j	j	0.123795298000914	1	-35.0	-30.0	5.0	NW	50	(251, 251)	0.28	0.28	0.75
7	22	True	j	j	0.2466395589981402	1	-35.0	-30.0	5.0	NW	50	(251, 251)	0.28	0.28	0.75
7	22	True	f	f	0.4775919790008629	1	-35.0	-36.0	-1.0	SE	50	(251, 251)	0.28	0.28	0.75
7	22	True	j	j	0.2400465450009505	1	-35.0	-34.0	1.0	NW	50	(251, 251)	0.28	0.28	0.75
7	22	True	f	f	0.1650097589990764	1	-35.0	-36.0	-1.0	SE	50	(251, 251)	0.28	0.28	0.75
7	22	True	f	f	0.1061747480016492	1	-35.0	-40.0	-5.0	SE	50	(251, 251)	0.28	0.28	0.75
7	22	True	f	f	0.2175682849992881	1	-35.0	-36.0	-1.0	NW	50	(251, 251)	0.28	0.28	0.75
7	22	True	j	j	0.302332736999233	1	-35.0	-30.0	5.0	SE	50	(251, 251)	0.28	0.28	0.75
7	22	True	j	j	0.3387749160028761	1	-35.0	-30.0	5.0	SE	50	(251, 251)	0.28	0.28	0.75
7	22	True	f	f	0.0381515890003356	1	-35.0	-36.0	-1.0	SE	50	(251, 251)	0.28	0.28	0.75
7	22	True	f	f	0.0817905850017268	1	-35.0	-40.0	-5.0	SE	50	(251, 251)	0.28	0.28	0.75
7	22	True	f	f	0.3526821650011698	1	-35.0	-40.0	-5.0	NW	50	(251, 251)	0.28	0.28	0.75
7	22	True	f	f	0.1401733000020613	1	-35.0	-36.0	-1.0	NW	50	(251, 251)	0.28	0.28	0.75
7	22	True	f	f	0.4619759990018792	1	-35.0	-40.0	-5.0	NW	50	(251, 251)	0.28	0.28	0.75
7	22	True	f	f	0.3559747299987066	1	-35.0	-40.0	-5.0	NW	50	(251, 251)	0.28	0.28	0.75
7	22	True	f	f	0.326520492999407	1	-35.0	-36.0	-1.0	NW	50	(251, 251)	0.28	0.28	0.75
7	22	True	j	j	0.0990467209994676	1	-35.0	-30.0	5.0	SE	50	(251, 251)	0.28	0.28	0.75
7	22	True	f	j	0.0502731289998337	0	-35.0	-36.0	-1.0	SE	50	(251, 251)	0.28	0.28	0.75
7	22	True	j	f	0.2097423309969599	0	-35.0	-34.0	1.0	NW	50	(251, 251)	0.28	0.28	0.75
7	22	True	f	f	0.3203953470001579	1	-35.0	-40.0	-5.0	NW	50	(251, 251)	0.28	0.28	0.75
7	22	True	f	f	0.2201017680017685	1	-35.0	-36.0	-1.0	SE	50	(251, 251)	0.28	0.28	0.75
7	22	True	f	f	0.2453913089993875	1	-35.0	-36.0	-1.0	SE	50	(251, 251)	0.28	0.28	0.75
7	22	True	j	j	0.1185410420002881	1	-35.0	-30.0	5.0	NW	50	(251, 251)	0.28	0.28	0.75
7	22	True	j	j	0.0583797660001437	1	-35.0	-30.0	5.0	NW	50	(251, 251)	0.28	0.28	0.75
7	22	True	f	f	0.3735818700006348	1	-35.0	-36.0	-1.0	SE	50	(251, 251)	0.28	0.28	0.75
7	22	True	f	f	0.1017821530003857	1	-35.0	-40.0	-5.0	NW	50	(251, 251)	0.28	0.28	0.75
7	22	True	j	j	0.309919412000454	1	-35.0	-30.0	5.0	NW	50	(251, 251)	0.28	0.28	0.75
7	22	True	j	j	0.3384574529991369	1	-35.0	-30.0	5.0	NW	50	(251, 251)	0.28	0.28	0.75
7	22	True	f	f	0.2890125619996979	1	-35.0	-40.0	-5.0	NW	50	(251, 251)	0.28	0.28	0.75
7	22	True	f	f	0.0155628459979197	1	-35.0	-40.0	-5.0	NW	50	(251, 251)	0.28	0.28	0.75
7	22	True	j	j	0.1518451390002155	1	-35.0	-34.0	1.0	SE	50	(251, 251)	0.28	0.28	0.75
7	22	True	j	j	0.0302040079986909	1	-35.0	-34.0	1.0	NW	50	(251, 251)	0.28	0.28	0.75
7	22	True	f	f	0.0436237869980686	1	-35.0	-40.0	-5.0	SE	50	(251, 251)	0.28	0.28	0.75
7	22	True	j	j	0.0233307759990566	1	-35.0	-30.0	5.0	SE	50	(251, 251)	0.28	0.28	0.75
7	22	True	j	j	0.1985828619981475	1	-35.0	-30.0	5.0	SE	50	(251, 251)	0.28	0.28	0.75
7	22	True	f	j	0.1824899269995512	0	-35.0	-36.0	-1.0	SE	50	(251, 251)	0.28	0.28	0.75
7	22	True	j	j	0.288734399000532	1	-35.0	-30.0	5.0	SE	50	(251, 251)	0.28	0.28	0.75
7	22	True	f	f	0.1013529930023651	1	-35.0	-40.0	-5.0	SE	50	(251, 251)	0.28	0.28	0.75
7	22	True	j	j	0.4141498889985087	1	-35.0	-30.0	5.0	NW	50	(251, 251)	0.28	0.28	0.75
7	22	True	f	f	0.1044698980003886	1	-35.0	-40.0	-5.0	NW	50	(251, 251)	0.28	0.28	0.75
7	22	True	f	f	0.2830631010001525	1	-35.0	-36.0	-1.0	SE	50	(251, 251)	0.28	0.28	0.75
7	22	True	f	f	0.1075661579998268	1	-35.0	-40.0	-5.0	SE	50	(251, 251)	0.28	0.28	0.75
7	22	True	j	j	0.194808247997571	1	-35.0	-34.0	1.0	SE	50	(251, 251)	0.28	0.28	0.75
7	22	True	f	f	0.4786079859986785	1	-35.0	-40.0	-5.0	SE	50	(251, 251)	0.28	0.28	0.75
7	22	True	f	f	0.2899016359988309	1	-35.0	-40.0	-5.0	NW	50	(251, 251)	0.28	0.28	0.75
7	22	True	f	f	0.1393766029977996	1	-35.0	-36.0	-1.0	SE	50	(251, 251)	0.28	0.28	0.75
7	22	True	f	f	0.3733839839987922	1	-35.0	-40.0	-5.0	NW	50	(251, 251)	0.28	0.28	0.75
7	22	True	f	f	0.4008676619996549	1	-35.0	-40.0	-5.0	NW	50	(251, 251)	0.28	0.28	0.75
7	22	True	f	j	0.341879773997789	0	-35.0	-36.0	-1.0	NW	50	(251, 251)	0.28	0.28	0.75
7	22	True	f	f	0.3634334269991086	1	-35.0	-36.0	-1.0	NW	50	(251, 251)	0.28	0.28	0.75
7	22	True	j	f	0.2439947470011247	0	-35.0	-34.0	1.0	NW	50	(251, 251)	0.28	0.28	0.75
7	22	True	f	f	0.1641656119973049	1	-35.0	-40.0	-5.0	NW	50	(251, 251)	0.28	0.28	0.75
7	22	True	j	j	0.4223885560022609	1	-35.0	-30.0	5.0	SE	50	(251, 251)	0.28	0.28	0.75
7	22	True	f	f	0.345301957000629	1	-35.0	-40.0	-5.0	NW	50	(251, 251)	0.28	0.28	0.75
7	22	True	j	j	0.2186820329989132	1	-35.0	-30.0	5.0	SE	50	(251, 251)	0.28	0.28	0.75
7	22	True	j	j	0.3107096099993214	1	-35.0	-34.0	1.0	SE	50	(251, 251)	0.28	0.28	0.75
7	22	True	f	f	0.2320038460020441	1	-35.0	-40.0	-5.0	SE	50	(251, 251)	0.28	0.28	0.75
7	22	True	f	f	0.1558163240006251	1	-35.0	-40.0	-5.0	NW	50	(251, 251)	0.28	0.28	0.75
7	22	True	j	j	0.2413382519989682	1	-35.0	-34.0	1.0	SE	50	(251, 251)	0.28	0.28	0.75
7	22	True	j	j	0.0037030780003988	1	-35.0	-34.0	1.0	SE	50	(251, 251)	0.28	0.28	0.75
7	22	True	j	j	0.1892322240018984	1	-35.0	-34.0	1.0	NW	50	(251, 251)	0.28	0.28	0.75
7	22	True	j	f	0.0220436310009972	0	-35.0	-34.0	1.0	SE	50	(251, 251)	0.28	0.28	0.75
7	22	True	j	j	0.2989897620027477	1	-35.0	-30.0	5.0	SE	50	(251, 251)	0.28	0.28	0.75
7	22	True	j	j	0.3467583519995969	1	-35.0	-30.0	5.0	SE	50	(251, 251)	0.28	0.28	0.75
7	22	True	f	f	0.6375924909989408	1	-35.0	-36.0	-1.0	SE	50	(251, 251)	0.28	0.28	0.75
7	22	True	j	j	1.228156459001184	1	-35.0	-30.0	5.0	SE	50	(251, 251)	0.28	0.28	0.75
7	22	True	j	j	2.113499850998778	1	-35.0	-34.0	1.0	NW	50	(251, 251)	0.28	0.28	0.75
7	22	True	f	f	0.1065137410005263	1	-35.0	-40.0	-5.0	SE	50	(251, 251)	0.28	0.28	0.75
7	22	True	j	f	0.2341711119988758	0	-35.0	-30.0	5.0	SE	50	(251, 251)	0.28	0.28	0.75
7	22	True	f	f	0.3436197570008517	1	-35.0	-36.0	-1.0	SE	50	(251, 251)	0.28	0.28	0.75
7	22	True	j	j	0.405088113999227	1	-35.0	-30.0	5.0	NW	50	(251, 251)	0.28	0.28	0.75
7	22	True	j	j	0.080921679000312	1	-35.0	-30.0	5.0	NW	50	(251, 251)	0.28	0.28	0.75
7	22	True	f	f	0.033220835000975	1	-35.0	-40.0	-5.0	NW	50	(251, 251)	0.28	0.28	0.75
7	22	True	f	f	0.3706137430017406	1	-35.0	-40.0	-5.0	SE	50	(251, 251)	0.28	0.28	0.75
7	22	True	j	j	0.2230722910026088	1	-35.0	-30.0	5.0	NW	50	(251, 251)	0.28	0.28	0.75
7	22	True	f	f	0.3371232399986184	1	-35.0	-40.0	-5.0	SE	50	(251, 251)	0.28	0.28	0.75
7	22	True	j	j	0.294204207999428	1	-35.0	-30.0	5.0	SE	50	(251, 251)	0.28	0.28	0.75
7	22	True	f	f	0.211999494000338	1	-35.0	-40.0	-5.0	SE	50	(251, 251)	0.28	0.28	0.75
7	22	True	f	f	0.2599401220031723	1	-35.0	-40.0	-5.0	SE	50	(251, 251)	0.28	0.28	0.75
7	22	True	f	f	0.1352943210004014	1	-35.0	-40.0	-5.0	NW	50	(251, 251)	0.28	0.28	0.75
7	22	True	f	f	0.0772106160002294	1	-35.0	-40.0	-5.0	SE	50	(251, 251)	0.28	0.28	0.75
7	22	True	f	f	0.2640529199998127	1	-35.0	-36.0	-1.0	SE	50	(251, 251)	0.28	0.28	0.75
7	22	True	j	j	0.0426838579987816	1	-35.0	-30.0	5.0	SE	50	(251, 251)	0.28	0.28	0.75
7	22	True	j	j	0.1734933819971047	1	-35.0	-30.0	5.0	SE	50	(251, 251)	0.28	0.28	0.75
7	22	True	j	j	0.0130168320029042	1	-35.0	-34.0	1.0	SE	50	(251, 251)	0.28	0.28	0.75
7	22	True	f	f	0.4870887430006405	1	-35.0	-40.0	-5.0	NW	50	(251, 251)	0.28	0.28	0.75
7	22	True	j	j	0.1522156250030093	1	-35.0	-34.0	1.0	SE	50	(251, 251)	0.28	0.28	0.75
7	22	True	j	j	0.1545778889994835	1	-35.0	-30.0	5.0	SE	50	(251, 251)	0.28	0.28	0.75
7	22	True	f	j	0.2262838659989938	0	-35.0	-36.0	-1.0	NW	50	(251, 251)	0.28	0.28	0.75
7	22	True	f	f	0.635099317998538	1	-35.0	-40.0	-5.0	NW	50	(251, 251)	0.28	0.28	0.75
7	22	True	j	j	0.0143141609987651	1	-35.0	-34.0	1.0	NW	50	(251, 251)	0.28	0.28	0.75
7	22	True	j	j	0.364833224000904	1	-35.0	-30.0	5.0	SE	50	(251, 251)	0.28	0.28	0.75
7	22	True	f	j	0.0430942710008821	0	-35.0	-36.0	-1.0	NW	50	(251, 251)	0.28	0.28	0.75
7	22	True	j	j	0.2176181369977712	1	-35.0	-34.0	1.0	SE	50	(251, 251)	0.28	0.28	0.75
7	22	True	j	j	0.18959239600008	1	-35.0	-34.0	1.0	NW	50	(251, 251)	0.28	0.28	0.75
7	22	True	j	j	0.0063321130000986	1	-35.0	-30.0	5.0	NW	50	(251, 251)	0.28	0.28	0.75
7	22	True	f	f	0.2369168980003451	1	-35.0	-40.0	-5.0	SE	50	(251, 251)	0.28	0.28	0.75
7	22	True	f	f	0.3979156349996628	1	-35.0	-40.0	-5.0	SE	50	(251, 251)	0.28	0.28	0.75
7	22	True	j	j	0.2071252579989959	1	-35.0	-30.0	5.0	NW	50	(251, 251)	0.28	0.28	0.75
7	22	True	j	j	0.1110827849988709	1	-35.0	-34.0	1.0	NW	50	(251, 251)	0.28	0.28	0.75
7	22	True	j	j	0.2088765010012139	1	-35.0	-30.0	5.0	SE	50	(251, 251)	0.28	0.28	0.75
7	22	True	j	j	0.239033380003093	1	-35.0	-30.0	5.0	NW	50	(251, 251)	0.28	0.28	0.75
7	22	True	j	j	0.2337829099997179	1	-35.0	-34.0	1.0	NW	50	(251, 251)	0.28	0.28	0.75
7	22	True	j	j	0.2539764339999237	1	-35.0	-34.0	1.0	NW	50	(251, 251)	0.28	0.28	0.75
7	22	True	j	j	0.0187988940015202	1	-35.0	-30.0	5.0	SE	50	(251, 251)	0.28	0.28	0.75
7	22	True	j	j	0.3202579320022778	1	-35.0	-30.0	5.0	NW	50	(251, 251)	0.28	0.28	0.75
7	22	True	j	j	0.0467205070017371	1	-35.0	-34.0	1.0	NW	50	(251, 251)	0.28	0.28	0.75
7	22	True	j	j	0.2897180800027854	1	-35.0	-30.0	5.0	SE	50	(251, 251)	0.28	0.28	0.75
7	22	True	f	f	0.0665948679998109	1	-35.0	-40.0	-5.0	NW	50	(251, 251)	0.28	0.28	0.75
7	22	True	f	j	0.0081635509995976	0	-35.0	-36.0	-1.0	NW	50	(251, 251)	0.28	0.28	0.75
7	22	True	j	f	0.4628967259995988	0	-35.0	-34.0	1.0	NW	50	(251, 251)	0.28	0.28	0.75
7	22	True	f	j	0.2381759240015526	0	-35.0	-36.0	-1.0	NW	50	(251, 251)	0.28	0.28	0.75
7	22	True	j	j	0.3469791249990521	1	-35.0	-34.0	1.0	NW	50	(251, 251)	0.28	0.28	0.75
7	22	True	j	j	0.2501015859998006	1	-35.0	-34.0	1.0	NW	50	(251, 251)	0.28	0.28	0.75
7	22	True	j	j	0.2977951840002788	1	-35.0	-30.0	5.0	SE	50	(251, 251)	0.28	0.28	0.75
7	22	True	f	j	0.2199730339998495	0	-35.0	-36.0	-1.0	NW	50	(251, 251)	0.28	0.28	0.75
7	22	True	f	f	0.2466057720012031	1	-35.0	-36.0	-1.0	NW	50	(251, 251)	0.28	0.28	0.75
7	22	True	f	j	0.3568456880020676	0	-35.0	-40.0	-5.0	SE	50	(251, 251)	0.28	0.28	0.75
7	22	True	j	j	0.2674953790010477	1	-35.0	-30.0	5.0	NW	50	(251, 251)	0.28	0.28	0.75
7	22	True	j	j	0.1235436319984728	1	-35.0	-34.0	1.0	NW	50	(251, 251)	0.28	0.28	0.75
7	22	True	f	f	0.2628326520025439	1	-35.0	-36.0	-1.0	NW	50	(251, 251)	0.28	0.28	0.75
7	22	True	f	f	0.0319520180019026	1	-35.0	-36.0	-1.0	SE	50	(251, 251)	0.28	0.28	0.75
7	22	True	j	j	0.2541380389993719	1	-35.0	-30.0	5.0	NW	50	(251, 251)	0.28	0.28	0.75
7	22	True	j	j	0.2295771870012686	1	-35.0	-34.0	1.0	SE	50	(251, 251)	0.28	0.28	0.75
7	22	True	f	f	0.1599357999984931	1	-35.0	-40.0	-5.0	NW	50	(251, 251)	0.28	0.28	0.75
7	22	True	f	f	0.1595868439981131	1	-35.0	-40.0	-5.0	SE	50	(251, 251)	0.28	0.28	0.75
7	22	True	j	j	0.3266162239997356	1	-35.0	-30.0	5.0	NW	50	(251, 251)	0.28	0.28	0.75
7	22	True	j	j	0.2999552760011283	1	-35.0	-30.0	5.0	NW	50	(251, 251)	0.28	0.28	0.75
7	22	True	j	f	0.4215782600003877	0	-35.0	-34.0	1.0	NW	50	(251, 251)	0.28	0.28	0.75
7	22	True	f	f	0.3211660569977539	1	-35.0	-36.0	-1.0	SE	50	(251, 251)	0.28	0.28	0.75
7	22	True	j	j	0.2147998990003543	1	-35.0	-30.0	5.0	SE	50	(251, 251)	0.28	0.28	0.75
7	22	True	j	j	0.4425735529985104	1	-35.0	-34.0	1.0	NW	50	(251, 251)	0.28	0.28	0.75
7	22	True	f	f	0.0806792670009599	1	-35.0	-40.0	-5.0	NW	50	(251, 251)	0.28	0.28	0.75
7	22	True	f	f	0.376151379001385	1	-35.0	-36.0	-1.0	SE	50	(251, 251)	0.28	0.28	0.75
7	22	True	j	f	0.1777949159986747	0	-35.0	-34.0	1.0	SE	50	(251, 251)	0.28	0.28	0.75
7	22	True	f	f	0.1786647709996032	1	-35.0	-36.0	-1.0	SE	50	(251, 251)	0.28	0.28	0.75
7	22	True	j	j	0.151611559002049	1	-35.0	-30.0	5.0	NW	50	(251, 251)	0.28	0.28	0.75
7	22	True	f	f	0.2725306169995747	1	-35.0	-40.0	-5.0	NW	50	(251, 251)	0.28	0.28	0.75
7	22	True	j	j	0.0264145080000162	1	-35.0	-30.0	5.0	NW	50	(251, 251)	0.28	0.28	0.75
