# Supplementary material for: The curriculum effect in visual learning: The role of readout dimensionality
Source: PLoS Comput Biol. 2026 Jul 24;22(7):e1014553. doi: 10.1371/journal.pcbi.1014553 (PMC13432104; doi:10.1371/journal.pcbi.1014553)
Supplement: S1 Data — (ZIP) [file pcbi.1014553.s009.zip › Data_Final_for_Repository/Shuffled_subjects/Original_10/Subject007/20250308_Subject007_SHUFFLED_Day_3.csv]

Participant ID	Age	Train	Correct Response	Response	Response time (s)	Correct	Reference Angle (deg)	Orientation (deg)	Angle Separation (deg)	Corner	Viewing Distance (cm)	Stimulus Size (px)	Fixation Time	Probe Time	Cue Time
7	22	True	f	f	0.4862827969991485	1	-35.0	-40.0	-5.0	NW	50	(251, 251)	0.28	0.28	0.75
7	22	True	f	f	0.4383716779993847	1	-35.0	-40.0	-5.0	SE	50	(251, 251)	0.28	0.28	0.75
7	22	True	f	j	0.1485990739965927	0	-35.0	-36.0	-1.0	NW	50	(251, 251)	0.28	0.28	0.75
7	22	True	j	j	0.2502262429989059	1	-35.0	-34.0	1.0	SE	50	(251, 251)	0.28	0.28	0.75
7	22	True	j	j	0.00959848700586	1	-35.0	-30.0	5.0	NW	50	(251, 251)	0.28	0.28	0.75
7	22	True	f	f	0.1740164770017145	1	-35.0	-40.0	-5.0	NW	50	(251, 251)	0.28	0.28	0.75
7	22	True	f	f	0.140397319002659	1	-35.0	-40.0	-5.0	NW	50	(251, 251)	0.28	0.28	0.75
7	22	True	f	f	0.2919532839950989	1	-35.0	-40.0	-5.0	SE	50	(251, 251)	0.28	0.28	0.75
7	22	True	f	f	0.1944452050011023	1	-35.0	-40.0	-5.0	SE	50	(251, 251)	0.28	0.28	0.75
7	22	True	f	f	0.2345018769992748	1	-35.0	-36.0	-1.0	SE	50	(251, 251)	0.28	0.28	0.75
7	22	True	f	f	0.1955338719999417	1	-35.0	-40.0	-5.0	NW	50	(251, 251)	0.28	0.28	0.75
7	22	True	j	j	0.1243227729937643	1	-35.0	-30.0	5.0	NW	50	(251, 251)	0.28	0.28	0.75
7	22	True	j	j	0.3388582599945948	1	-35.0	-34.0	1.0	SE	50	(251, 251)	0.28	0.28	0.75
7	22	True	f	j	0.2639067580021219	0	-35.0	-36.0	-1.0	SE	50	(251, 251)	0.28	0.28	0.75
7	22	True	j	j	0.3033251939996262	1	-35.0	-34.0	1.0	NW	50	(251, 251)	0.28	0.28	0.75
7	22	True	j	j	0.2412795679992996	1	-35.0	-30.0	5.0	NW	50	(251, 251)	0.28	0.28	0.75
7	22	True	f	f	0.151729263998277	1	-35.0	-36.0	-1.0	SE	50	(251, 251)	0.28	0.28	0.75
7	22	True	j	j	0.3786060530037503	1	-35.0	-34.0	1.0	SE	50	(251, 251)	0.28	0.28	0.75
7	22	True	f	f	0.3420862829952966	1	-35.0	-40.0	-5.0	SE	50	(251, 251)	0.28	0.28	0.75
7	22	True	f	j	0.2646806810007547	0	-35.0	-36.0	-1.0	NW	50	(251, 251)	0.28	0.28	0.75
7	22	True	f	j	0.3504185979982139	0	-35.0	-36.0	-1.0	SE	50	(251, 251)	0.28	0.28	0.75
7	22	True	j	j	0.2545866559958085	1	-35.0	-34.0	1.0	NW	50	(251, 251)	0.28	0.28	0.75
7	22	True	j	j	0.309083054002258	1	-35.0	-34.0	1.0	NW	50	(251, 251)	0.28	0.28	0.75
7	22	True	j	j	0.121257015998708	1	-35.0	-30.0	5.0	SE	50	(251, 251)	0.28	0.28	0.75
7	22	True	j	j	0.3311796890047844	1	-35.0	-34.0	1.0	NW	50	(251, 251)	0.28	0.28	0.75
7	22	True	f	f	0.3198897960028262	1	-35.0	-36.0	-1.0	NW	50	(251, 251)	0.28	0.28	0.75
7	22	True	j	f	0.3020075800013728	0	-35.0	-34.0	1.0	SE	50	(251, 251)	0.28	0.28	0.75
7	22	True	f	f	0.1139937629995984	1	-35.0	-40.0	-5.0	SE	50	(251, 251)	0.28	0.28	0.75
7	22	True	j	j	0.2106215439998777	1	-35.0	-30.0	5.0	NW	50	(251, 251)	0.28	0.28	0.75
7	22	True	j	j	0.1233995290021994	1	-35.0	-30.0	5.0	SE	50	(251, 251)	0.28	0.28	0.75
7	22	True	j	f	0.0590380569992703	0	-35.0	-34.0	1.0	SE	50	(251, 251)	0.28	0.28	0.75
7	22	True	j	j	0.3841523150040302	1	-35.0	-30.0	5.0	SE	50	(251, 251)	0.28	0.28	0.75
7	22	True	f	f	0.246735640001134	1	-35.0	-40.0	-5.0	SE	50	(251, 251)	0.28	0.28	0.75
7	22	True	j	j	0.3982260510019841	1	-35.0	-30.0	5.0	SE	50	(251, 251)	0.28	0.28	0.75
7	22	True	j	j	0.2803335159987909	1	-35.0	-30.0	5.0	SE	50	(251, 251)	0.28	0.28	0.75
7	22	True	f	f	0.1290553989965701	1	-35.0	-40.0	-5.0	NW	50	(251, 251)	0.28	0.28	0.75
7	22	True	f	f	0.055319649996818	1	-35.0	-40.0	-5.0	NW	50	(251, 251)	0.28	0.28	0.75
7	22	True	f	f	0.265873955002462	1	-35.0	-40.0	-5.0	NW	50	(251, 251)	0.28	0.28	0.75
7	22	True	j	j	0.1528108629936468	1	-35.0	-30.0	5.0	NW	50	(251, 251)	0.28	0.28	0.75
7	22	True	j	j	0.1749919729991234	1	-35.0	-30.0	5.0	SE	50	(251, 251)	0.28	0.28	0.75
7	22	True	j	j	0.1506865310002467	1	-35.0	-30.0	5.0	NW	50	(251, 251)	0.28	0.28	0.75
7	22	True	f	f	0.2756834929969045	1	-35.0	-40.0	-5.0	SE	50	(251, 251)	0.28	0.28	0.75
7	22	True	j	j	0.1531374120022519	1	-35.0	-34.0	1.0	SE	50	(251, 251)	0.28	0.28	0.75
7	22	True	j	f	0.2637057569954777	0	-35.0	-34.0	1.0	SE	50	(251, 251)	0.28	0.28	0.75
7	22	True	j	j	0.07897353899898	1	-35.0	-30.0	5.0	NW	50	(251, 251)	0.28	0.28	0.75
7	22	True	f	f	0.2440324049966875	1	-35.0	-40.0	-5.0	SE	50	(251, 251)	0.28	0.28	0.75
7	22	True	j	j	0.4156854769971687	1	-35.0	-30.0	5.0	SE	50	(251, 251)	0.28	0.28	0.75
7	22	True	j	j	0.0490390529957949	1	-35.0	-30.0	5.0	NW	50	(251, 251)	0.28	0.28	0.75
7	22	True	f	f	0.139116712998657	1	-35.0	-36.0	-1.0	NW	50	(251, 251)	0.28	0.28	0.75
7	22	True	j	j	0.075006940998719	1	-35.0	-30.0	5.0	NW	50	(251, 251)	0.28	0.28	0.75
7	22	True	f	f	0.1212979030024143	1	-35.0	-36.0	-1.0	SE	50	(251, 251)	0.28	0.28	0.75
7	22	True	j	j	0.1182151210014126	1	-35.0	-34.0	1.0	SE	50	(251, 251)	0.28	0.28	0.75
7	22	True	f	j	0.1264847380007268	0	-35.0	-36.0	-1.0	NW	50	(251, 251)	0.28	0.28	0.75
7	22	True	f	f	0.1519346610002685	1	-35.0	-40.0	-5.0	NW	50	(251, 251)	0.28	0.28	0.75
7	22	True	j	j	0.0718967890061321	1	-35.0	-30.0	5.0	SE	50	(251, 251)	0.28	0.28	0.75
7	22	True	j	j	0.0970164549944456	1	-35.0	-34.0	1.0	NW	50	(251, 251)	0.28	0.28	0.75
7	22	True	f	f	0.1515396370014059	1	-35.0	-40.0	-5.0	SE	50	(251, 251)	0.28	0.28	0.75
7	22	True	j	j	0.1605693110032007	1	-35.0	-34.0	1.0	SE	50	(251, 251)	0.28	0.28	0.75
7	22	True	f	j	0.0502436680035316	0	-35.0	-36.0	-1.0	SE	50	(251, 251)	0.28	0.28	0.75
7	22	True	j	j	0.1051225400005932	1	-35.0	-34.0	1.0	SE	50	(251, 251)	0.28	0.28	0.75
7	22	True	j	j	0.1946192149989656	1	-35.0	-34.0	1.0	SE	50	(251, 251)	0.28	0.28	0.75
7	22	True	j	j	0.097368793998612	1	-35.0	-30.0	5.0	NW	50	(251, 251)	0.28	0.28	0.75
7	22	True	f	j	0.1557568549978896	0	-35.0	-36.0	-1.0	NW	50	(251, 251)	0.28	0.28	0.75
7	22	True	j	f	0.2704373089945875	0	-35.0	-34.0	1.0	SE	50	(251, 251)	0.28	0.28	0.75
7	22	True	j	j	0.116922417000751	1	-35.0	-30.0	5.0	SE	50	(251, 251)	0.28	0.28	0.75
7	22	True	f	j	0.1058488540002144	0	-35.0	-36.0	-1.0	NW	50	(251, 251)	0.28	0.28	0.75
7	22	True	j	j	0.199464054996497	1	-35.0	-34.0	1.0	NW	50	(251, 251)	0.28	0.28	0.75
7	22	True	j	j	0.0405378560026292	1	-35.0	-30.0	5.0	NW	50	(251, 251)	0.28	0.28	0.75
7	22	True	f	j	0.168656355002895	0	-35.0	-36.0	-1.0	NW	50	(251, 251)	0.28	0.28	0.75
7	22	True	j	j	0.0188336249993881	1	-35.0	-34.0	1.0	NW	50	(251, 251)	0.28	0.28	0.75
7	22	True	j	j	0.1578150870045647	1	-35.0	-34.0	1.0	NW	50	(251, 251)	0.28	0.28	0.75
7	22	True	f	j	0.2343061489955289	0	-35.0	-36.0	-1.0	NW	50	(251, 251)	0.28	0.28	0.75
7	22	True	f	f	0.1090822059995844	1	-35.0	-40.0	-5.0	NW	50	(251, 251)	0.28	0.28	0.75
7	22	True	f	f	0.424834853001812	1	-35.0	-40.0	-5.0	SE	50	(251, 251)	0.28	0.28	0.75
7	22	True	f	f	0.0173535339999943	1	-35.0	-36.0	-1.0	SE	50	(251, 251)	0.28	0.28	0.75
7	22	True	j	j	0.1958664990015677	1	-35.0	-30.0	5.0	SE	50	(251, 251)	0.28	0.28	0.75
7	22	True	j	j	0.1278771860015695	1	-35.0	-30.0	5.0	NW	50	(251, 251)	0.28	0.28	0.75
7	22	True	f	f	0.1756257270026253	1	-35.0	-36.0	-1.0	SE	50	(251, 251)	0.28	0.28	0.75
7	22	True	j	j	0.3219462649940396	1	-35.0	-34.0	1.0	NW	50	(251, 251)	0.28	0.28	0.75
7	22	True	f	f	0.3563002699956996	1	-35.0	-40.0	-5.0	SE	50	(251, 251)	0.28	0.28	0.75
7	22	True	j	f	0.1296334209982887	0	-35.0	-30.0	5.0	SE	50	(251, 251)	0.28	0.28	0.75
7	22	True	f	f	0.0277194770023925	1	-35.0	-36.0	-1.0	SE	50	(251, 251)	0.28	0.28	0.75
7	22	True	j	j	0.0703396210010396	1	-35.0	-30.0	5.0	NW	50	(251, 251)	0.28	0.28	0.75
7	22	True	f	f	0.0693603629988501	1	-35.0	-36.0	-1.0	SE	50	(251, 251)	0.28	0.28	0.75
7	22	True	j	j	0.064459651002835	1	-35.0	-30.0	5.0	NW	50	(251, 251)	0.28	0.28	0.75
7	22	True	j	j	0.0521337480022339	1	-35.0	-30.0	5.0	SE	50	(251, 251)	0.28	0.28	0.75
7	22	True	f	f	0.2076382180021028	1	-35.0	-40.0	-5.0	SE	50	(251, 251)	0.28	0.28	0.75
7	22	True	f	f	0.0916825140011496	1	-35.0	-40.0	-5.0	SE	50	(251, 251)	0.28	0.28	0.75
7	22	True	j	j	0.1697719320000033	1	-35.0	-30.0	5.0	SE	50	(251, 251)	0.28	0.28	0.75
7	22	True	j	j	0.0196080199966672	1	-35.0	-34.0	1.0	NW	50	(251, 251)	0.28	0.28	0.75
7	22	True	j	f	0.037215099997411	0	-35.0	-30.0	5.0	SE	50	(251, 251)	0.28	0.28	0.75
7	22	True	j	j	0.136694256994815	1	-35.0	-30.0	5.0	NW	50	(251, 251)	0.28	0.28	0.75
7	22	True	j	j	0.1500123980003991	1	-35.0	-30.0	5.0	SE	50	(251, 251)	0.28	0.28	0.75
7	22	True	j	j	0.3760846049990505	1	-35.0	-34.0	1.0	NW	50	(251, 251)	0.28	0.28	0.75
7	22	True	f	f	0.8680931119961315	1	-35.0	-40.0	-5.0	SE	50	(251, 251)	0.28	0.28	0.75
7	22	True	f	f	0.1665641739964485	1	-35.0	-36.0	-1.0	SE	50	(251, 251)	0.28	0.28	0.75
7	22	True	f	f	0.3095216619985876	1	-35.0	-40.0	-5.0	NW	50	(251, 251)	0.28	0.28	0.75
7	22	True	f	f	0.4149199340026825	1	-35.0	-40.0	-5.0	SE	50	(251, 251)	0.28	0.28	0.75
7	22	True	f	f	0.3340086930038524	1	-35.0	-40.0	-5.0	SE	50	(251, 251)	0.28	0.28	0.75
7	22	True	j	j	0.2741757830008282	1	-35.0	-34.0	1.0	SE	50	(251, 251)	0.28	0.28	0.75
7	22	True	f	j	0.3932291199962492	0	-35.0	-36.0	-1.0	SE	50	(251, 251)	0.28	0.28	0.75
7	22	True	f	j	0.1409712280001258	0	-35.0	-36.0	-1.0	SE	50	(251, 251)	0.28	0.28	0.75
7	22	True	f	f	0.0932291520002763	1	-35.0	-40.0	-5.0	NW	50	(251, 251)	0.28	0.28	0.75
7	22	True	j	j	0.9375354510048056	1	-35.0	-30.0	5.0	NW	50	(251, 251)	0.28	0.28	0.75
7	22	True	j	j	5.224874829997134	1	-35.0	-30.0	5.0	SE	50	(251, 251)	0.28	0.28	0.75
7	22	True	j	j	0.8261316460047965	1	-35.0	-30.0	5.0	NW	50	(251, 251)	0.28	0.28	0.75
7	22	True	f	j	2.046012808001251	0	-35.0	-36.0	-1.0	NW	50	(251, 251)	0.28	0.28	0.75
7	22	True	j	j	0.2901310989982448	1	-35.0	-34.0	1.0	SE	50	(251, 251)	0.28	0.28	0.75
7	22	True	j	j	2.174472835002234	1	-35.0	-34.0	1.0	SE	50	(251, 251)	0.28	0.28	0.75
7	22	True	f	f	0.0028037689990014	1	-35.0	-40.0	-5.0	NW	50	(251, 251)	0.28	0.28	0.75
7	22	True	j	j	0.3277671769974404	1	-35.0	-34.0	1.0	NW	50	(251, 251)	0.28	0.28	0.75
7	22	True	f	j	0.0108566140042967	0	-35.0	-36.0	-1.0	NW	50	(251, 251)	0.28	0.28	0.75
7	22	True	j	j	0.2377021649954258	1	-35.0	-30.0	5.0	SE	50	(251, 251)	0.28	0.28	0.75
7	22	True	j	j	0.2865107629986596	1	-35.0	-30.0	5.0	NW	50	(251, 251)	0.28	0.28	0.75
7	22	True	j	j	0.2654868940007873	1	-35.0	-30.0	5.0	NW	50	(251, 251)	0.28	0.28	0.75
7	22	True	j	j	0.3756726379942847	1	-35.0	-34.0	1.0	NW	50	(251, 251)	0.28	0.28	0.75
7	22	True	f	f	0.2707904880007845	1	-35.0	-40.0	-5.0	SE	50	(251, 251)	0.28	0.28	0.75
7	22	True	f	f	0.2825228570000035	1	-35.0	-36.0	-1.0	SE	50	(251, 251)	0.28	0.28	0.75
7	22	True	j	j	0.2960934410002664	1	-35.0	-34.0	1.0	NW	50	(251, 251)	0.28	0.28	0.75
7	22	True	f	f	0.1147201429994311	1	-35.0	-40.0	-5.0	SE	50	(251, 251)	0.28	0.28	0.75
7	22	True	f	f	0.0387713780000922	1	-35.0	-40.0	-5.0	NW	50	(251, 251)	0.28	0.28	0.75
7	22	True	f	f	0.0856663950034999	1	-35.0	-40.0	-5.0	NW	50	(251, 251)	0.28	0.28	0.75
7	22	True	j	j	0.0414538589975563	1	-35.0	-30.0	5.0	SE	50	(251, 251)	0.28	0.28	0.75
7	22	True	f	f	0.0275624299974879	1	-35.0	-40.0	-5.0	SE	50	(251, 251)	0.28	0.28	0.75
7	22	True	f	f	0.1684273700011544	1	-35.0	-36.0	-1.0	SE	50	(251, 251)	0.28	0.28	0.75
7	22	True	j	f	0.1770975429972168	0	-35.0	-34.0	1.0	NW	50	(251, 251)	0.28	0.28	0.75
7	22	True	f	f	0.3863071870000567	1	-35.0	-36.0	-1.0	NW	50	(251, 251)	0.28	0.28	0.75
7	22	True	j	j	0.3231885189961758	1	-35.0	-30.0	5.0	NW	50	(251, 251)	0.28	0.28	0.75
7	22	True	f	f	0.1682530959951691	1	-35.0	-36.0	-1.0	NW	50	(251, 251)	0.28	0.28	0.75
7	22	True	j	j	0.3922856580029474	1	-35.0	-30.0	5.0	NW	50	(251, 251)	0.28	0.28	0.75
7	22	True	j	j	0.1164019720017677	1	-35.0	-30.0	5.0	NW	50	(251, 251)	0.28	0.28	0.75
7	22	True	j	j	0.234765460001654	1	-35.0	-34.0	1.0	SE	50	(251, 251)	0.28	0.28	0.75
7	22	True	f	f	0.2334685560053913	1	-35.0	-36.0	-1.0	SE	50	(251, 251)	0.28	0.28	0.75
7	22	True	j	j	0.0159678269992582	1	-35.0	-34.0	1.0	NW	50	(251, 251)	0.28	0.28	0.75
7	22	True	f	j	1.2608751860025222	0	-35.0	-36.0	-1.0	NW	50	(251, 251)	0.28	0.28	0.75
7	22	True	j	j	0.0995178579978528	1	-35.0	-30.0	5.0	NW	50	(251, 251)	0.28	0.28	0.75
7	22	True	f	f	0.1630748370007495	1	-35.0	-40.0	-5.0	SE	50	(251, 251)	0.28	0.28	0.75
7	22	True	j	j	0.1027548459969693	1	-35.0	-34.0	1.0	NW	50	(251, 251)	0.28	0.28	0.75
7	22	True	j	j	0.2439878699951805	1	-35.0	-30.0	5.0	NW	50	(251, 251)	0.28	0.28	0.75
7	22	True	f	f	0.202473485005612	1	-35.0	-40.0	-5.0	SE	50	(251, 251)	0.28	0.28	0.75
7	22	True	f	j	0.1263577080026152	0	-35.0	-36.0	-1.0	NW	50	(251, 251)	0.28	0.28	0.75
7	22	True	f	j	0.0540829620003933	0	-35.0	-36.0	-1.0	NW	50	(251, 251)	0.28	0.28	0.75
7	22	True	j	j	0.156549391002045	1	-35.0	-30.0	5.0	SE	50	(251, 251)	0.28	0.28	0.75
7	22	True	j	j	0.0696342900046147	1	-35.0	-30.0	5.0	NW	50	(251, 251)	0.28	0.28	0.75
7	22	True	f	f	0.3156740439953864	1	-35.0	-40.0	-5.0	NW	50	(251, 251)	0.28	0.28	0.75
7	22	True	j	j	0.1262391639975248	1	-35.0	-34.0	1.0	SE	50	(251, 251)	0.28	0.28	0.75
7	22	True	f	f	0.2442868450016249	1	-35.0	-40.0	-5.0	SE	50	(251, 251)	0.28	0.28	0.75
7	22	True	j	j	0.1586779959980049	1	-35.0	-34.0	1.0	NW	50	(251, 251)	0.28	0.28	0.75
7	22	True	j	f	0.2779650850061443	0	-35.0	-34.0	1.0	SE	50	(251, 251)	0.28	0.28	0.75
7	22	True	j	j	0.2949941150000086	1	-35.0	-34.0	1.0	SE	50	(251, 251)	0.28	0.28	0.75
7	22	True	j	j	0.1741530340004828	1	-35.0	-34.0	1.0	NW	50	(251, 251)	0.28	0.28	0.75
7	22	True	j	j	0.4623158050017082	1	-35.0	-34.0	1.0	SE	50	(251, 251)	0.28	0.28	0.75
7	22	True	j	j	0.0660313330008648	1	-35.0	-34.0	1.0	NW	50	(251, 251)	0.28	0.28	0.75
7	22	True	f	j	0.1336318670000764	0	-35.0	-36.0	-1.0	NW	50	(251, 251)	0.28	0.28	0.75
7	22	True	f	f	0.2995770609995816	1	-35.0	-40.0	-5.0	NW	50	(251, 251)	0.28	0.28	0.75
7	22	True	j	j	0.1527466370025649	1	-35.0	-30.0	5.0	NW	50	(251, 251)	0.28	0.28	0.75
7	22	True	j	j	0.0086635970001225	1	-35.0	-34.0	1.0	SE	50	(251, 251)	0.28	0.28	0.75
7	22	True	f	j	0.0562297249998664	0	-35.0	-36.0	-1.0	NW	50	(251, 251)	0.28	0.28	0.75
7	22	True	j	j	0.3254110960042453	1	-35.0	-30.0	5.0	SE	50	(251, 251)	0.28	0.28	0.75
7	22	True	f	f	0.2176673020003363	1	-35.0	-40.0	-5.0	NW	50	(251, 251)	0.28	0.28	0.75
7	22	True	j	j	0.1036293470024247	1	-35.0	-34.0	1.0	NW	50	(251, 251)	0.28	0.28	0.75
7	22	True	j	j	0.1084085010006674	1	-35.0	-34.0	1.0	SE	50	(251, 251)	0.28	0.28	0.75
7	22	True	f	j	0.258340214000782	0	-35.0	-36.0	-1.0	NW	50	(251, 251)	0.28	0.28	0.75
7	22	True	j	j	0.3059723889964516	1	-35.0	-30.0	5.0	NW	50	(251, 251)	0.28	0.28	0.75
7	22	True	f	f	0.2378595979971578	1	-35.0	-40.0	-5.0	NW	50	(251, 251)	0.28	0.28	0.75
7	22	True	f	f	0.01241370599746	1	-35.0	-36.0	-1.0	SE	50	(251, 251)	0.28	0.28	0.75
7	22	True	f	f	0.4521248010059935	1	-35.0	-40.0	-5.0	NW	50	(251, 251)	0.28	0.28	0.75
7	22	True	j	j	0.0368756820025737	1	-35.0	-34.0	1.0	SE	50	(251, 251)	0.28	0.28	0.75
7	22	True	f	f	0.0137391169992042	1	-35.0	-40.0	-5.0	NW	50	(251, 251)	0.28	0.28	0.75
7	22	True	f	f	0.0802334519976284	1	-35.0	-40.0	-5.0	SE	50	(251, 251)	0.28	0.28	0.75
7	22	True	f	f	0.324190808001731	1	-35.0	-40.0	-5.0	SE	50	(251, 251)	0.28	0.28	0.75
7	22	True	j	j	0.1717582740020589	1	-35.0	-34.0	1.0	NW	50	(251, 251)	0.28	0.28	0.75
7	22	True	f	f	0.0575290990018402	1	-35.0	-40.0	-5.0	SE	50	(251, 251)	0.28	0.28	0.75
7	22	True	j	j	0.1863723179994849	1	-35.0	-30.0	5.0	SE	50	(251, 251)	0.28	0.28	0.75
7	22	True	f	f	0.3545390819999738	1	-35.0	-40.0	-5.0	SE	50	(251, 251)	0.28	0.28	0.75
7	22	True	j	j	0.0756489479972515	1	-35.0	-30.0	5.0	SE	50	(251, 251)	0.28	0.28	0.75
7	22	True	f	f	0.138734578002186	1	-35.0	-40.0	-5.0	SE	50	(251, 251)	0.28	0.28	0.75
7	22	True	j	j	0.0090983869959018	1	-35.0	-34.0	1.0	NW	50	(251, 251)	0.28	0.28	0.75
7	22	True	j	j	0.1311113670017221	1	-35.0	-30.0	5.0	SE	50	(251, 251)	0.28	0.28	0.75
7	22	True	j	j	0.3203753849957138	1	-35.0	-30.0	5.0	NW	50	(251, 251)	0.28	0.28	0.75
7	22	True	j	j	0.0344404999996186	1	-35.0	-30.0	5.0	SE	50	(251, 251)	0.28	0.28	0.75
7	22	True	j	j	0.0902322480033035	1	-35.0	-30.0	5.0	NW	50	(251, 251)	0.28	0.28	0.75
7	22	True	f	f	0.2051318950034328	1	-35.0	-40.0	-5.0	SE	50	(251, 251)	0.28	0.28	0.75
7	22	True	f	j	0.0099914100064779	0	-35.0	-36.0	-1.0	NW	50	(251, 251)	0.28	0.28	0.75
7	22	True	f	f	0.1197847020011977	1	-35.0	-40.0	-5.0	SE	50	(251, 251)	0.28	0.28	0.75
7	22	True	j	f	0.0791940410053939	0	-35.0	-34.0	1.0	SE	50	(251, 251)	0.28	0.28	0.75
7	22	True	f	j	0.0316329909983323	0	-35.0	-36.0	-1.0	NW	50	(251, 251)	0.28	0.28	0.75
7	22	True	f	j	0.1099026380034047	0	-35.0	-36.0	-1.0	SE	50	(251, 251)	0.28	0.28	0.75
7	22	True	j	j	0.1898468059953302	1	-35.0	-30.0	5.0	SE	50	(251, 251)	0.28	0.28	0.75
7	22	True	j	j	0.0248107959996559	1	-35.0	-34.0	1.0	NW	50	(251, 251)	0.28	0.28	0.75
7	22	True	j	j	0.0186953199954587	1	-35.0	-34.0	1.0	SE	50	(251, 251)	0.28	0.28	0.75
7	22	True	f	f	0.126709069001663	1	-35.0	-40.0	-5.0	NW	50	(251, 251)	0.28	0.28	0.75
7	22	True	j	j	0.1471038260060595	1	-35.0	-30.0	5.0	NW	50	(251, 251)	0.28	0.28	0.75
7	22	True	j	j	0.0200583580008242	1	-35.0	-34.0	1.0	NW	50	(251, 251)	0.28	0.28	0.75
7	22	True	f	j	0.1612186190031934	0	-35.0	-36.0	-1.0	SE	50	(251, 251)	0.28	0.28	0.75
7	22	True	f	f	0.0776356700007454	1	-35.0	-36.0	-1.0	SE	50	(251, 251)	0.28	0.28	0.75
7	22	True	j	j	0.0169265350050409	1	-35.0	-34.0	1.0	NW	50	(251, 251)	0.28	0.28	0.75
7	22	True	j	f	0.0431153679965063	0	-35.0	-34.0	1.0	SE	50	(251, 251)	0.28	0.28	0.75
7	22	True	f	f	0.3543411960054072	1	-35.0	-40.0	-5.0	SE	50	(251, 251)	0.28	0.28	0.75
7	22	True	f	f	0.3371296979967155	1	-35.0	-36.0	-1.0	SE	50	(251, 251)	0.28	0.28	0.75
7	22	True	j	j	1.1861286009952892	1	-35.0	-30.0	5.0	SE	50	(251, 251)	0.28	0.28	0.75
7	22	True	f	f	0.2645611030020518	1	-35.0	-36.0	-1.0	NW	50	(251, 251)	0.28	0.28	0.75
7	22	True	j	f	0.1849107329981052	0	-35.0	-34.0	1.0	SE	50	(251, 251)	0.28	0.28	0.75
7	22	True	j	j	0.0130657960035023	1	-35.0	-30.0	5.0	SE	50	(251, 251)	0.28	0.28	0.75
7	22	True	j	j	0.1845738510019146	1	-35.0	-34.0	1.0	SE	50	(251, 251)	0.28	0.28	0.75
7	22	True	f	f	0.2265257420003763	1	-35.0	-40.0	-5.0	SE	50	(251, 251)	0.28	0.28	0.75
7	22	True	f	f	0.1233722709948779	1	-35.0	-36.0	-1.0	NW	50	(251, 251)	0.28	0.28	0.75
7	22	True	j	f	0.2802406600021641	0	-35.0	-34.0	1.0	SE	50	(251, 251)	0.28	0.28	0.75
7	22	True	j	j	0.12106717700226	1	-35.0	-30.0	5.0	SE	50	(251, 251)	0.28	0.28	0.75
7	22	True	f	f	0.3927690740019898	1	-35.0	-40.0	-5.0	SE	50	(251, 251)	0.28	0.28	0.75
7	22	True	f	f	0.1939022229998954	1	-35.0	-40.0	-5.0	SE	50	(251, 251)	0.28	0.28	0.75
7	22	True	f	f	0.1370658470041235	1	-35.0	-36.0	-1.0	SE	50	(251, 251)	0.28	0.28	0.75
7	22	True	f	f	0.1621254519996	1	-35.0	-40.0	-5.0	SE	50	(251, 251)	0.28	0.28	0.75
7	22	True	f	j	0.1363208490001852	0	-35.0	-36.0	-1.0	NW	50	(251, 251)	0.28	0.28	0.75
7	22	True	f	f	0.1344107810000423	1	-35.0	-40.0	-5.0	NW	50	(251, 251)	0.28	0.28	0.75
7	22	True	j	j	0.1032530839947867	1	-35.0	-34.0	1.0	SE	50	(251, 251)	0.28	0.28	0.75
7	22	True	j	j	0.1121739340014755	1	-35.0	-34.0	1.0	SE	50	(251, 251)	0.28	0.28	0.75
7	22	True	j	j	0.1843680040037725	1	-35.0	-30.0	5.0	SE	50	(251, 251)	0.28	0.28	0.75
7	22	True	j	j	0.1173899669956881	1	-35.0	-30.0	5.0	NW	50	(251, 251)	0.28	0.28	0.75
7	22	True	f	j	0.0937721400041482	0	-35.0	-36.0	-1.0	NW	50	(251, 251)	0.28	0.28	0.75
7	22	True	f	f	0.2814266190034686	1	-35.0	-36.0	-1.0	SE	50	(251, 251)	0.28	0.28	0.75
7	22	True	j	j	0.185732136000297	1	-35.0	-34.0	1.0	NW	50	(251, 251)	0.28	0.28	0.75
7	22	True	f	f	0.1911226580050424	1	-35.0	-40.0	-5.0	SE	50	(251, 251)	0.28	0.28	0.75
7	22	True	j	j	0.0366832180006895	1	-35.0	-34.0	1.0	SE	50	(251, 251)	0.28	0.28	0.75
7	22	True	j	j	0.0084619480039691	1	-35.0	-34.0	1.0	SE	50	(251, 251)	0.28	0.28	0.75
7	22	True	f	f	0.0307841949979774	1	-35.0	-40.0	-5.0	SE	50	(251, 251)	0.28	0.28	0.75
7	22	True	j	j	0.3357702170033008	1	-35.0	-30.0	5.0	SE	50	(251, 251)	0.28	0.28	0.75
7	22	True	j	j	0.0162786259970744	1	-35.0	-30.0	5.0	NW	50	(251, 251)	0.28	0.28	0.75
7	22	True	f	f	0.1979357939999317	1	-35.0	-40.0	-5.0	SE	50	(251, 251)	0.28	0.28	0.75
7	22	True	j	j	0.2412865500009502	1	-35.0	-34.0	1.0	NW	50	(251, 251)	0.28	0.28	0.75
7	22	True	f	f	0.0664415529972757	1	-35.0	-36.0	-1.0	NW	50	(251, 251)	0.28	0.28	0.75
7	22	True	j	j	0.020458327999222	1	-35.0	-30.0	5.0	NW	50	(251, 251)	0.28	0.28	0.75
7	22	True	f	f	0.1836157709985855	1	-35.0	-40.0	-5.0	SE	50	(251, 251)	0.28	0.28	0.75
7	22	True	f	j	0.1227679980001994	0	-35.0	-36.0	-1.0	SE	50	(251, 251)	0.28	0.28	0.75
7	22	True	f	f	0.0986095050029689	1	-35.0	-40.0	-5.0	NW	50	(251, 251)	0.28	0.28	0.75
7	22	True	j	j	0.2776607030027662	1	-35.0	-34.0	1.0	NW	50	(251, 251)	0.28	0.28	0.75
7	22	True	f	f	0.1743845809978665	1	-35.0	-40.0	-5.0	NW	50	(251, 251)	0.28	0.28	0.75
7	22	True	j	j	0.0315090149961179	1	-35.0	-34.0	1.0	SE	50	(251, 251)	0.28	0.28	0.75
7	22	True	j	j	0.0533899880028911	1	-35.0	-30.0	5.0	SE	50	(251, 251)	0.28	0.28	0.75
7	22	True	j	j	0.1930923990003066	1	-35.0	-30.0	5.0	NW	50	(251, 251)	0.28	0.28	0.75
7	22	True	j	j	0.3078382780004176	1	-35.0	-34.0	1.0	NW	50	(251, 251)	0.28	0.28	0.75
7	22	True	j	j	0.062936713999079	1	-35.0	-30.0	5.0	NW	50	(251, 251)	0.28	0.28	0.75
7	22	True	f	j	0.08189250700525	0	-35.0	-36.0	-1.0	SE	50	(251, 251)	0.28	0.28	0.75
7	22	True	j	j	0.1685223419990507	1	-35.0	-30.0	5.0	NW	50	(251, 251)	0.28	0.28	0.75
7	22	True	f	f	0.299868834001245	1	-35.0	-36.0	-1.0	NW	50	(251, 251)	0.28	0.28	0.75
7	22	True	j	j	0.1156014280059025	1	-35.0	-30.0	5.0	NW	50	(251, 251)	0.28	0.28	0.75
7	22	True	f	f	0.2555521529939142	1	-35.0	-36.0	-1.0	NW	50	(251, 251)	0.28	0.28	0.75
7	22	True	f	f	0.0112384289968758	1	-35.0	-40.0	-5.0	NW	50	(251, 251)	0.28	0.28	0.75
7	22	True	f	j	0.1496471840000595	0	-35.0	-36.0	-1.0	SE	50	(251, 251)	0.28	0.28	0.75
7	22	True	j	j	0.0750407809973694	1	-35.0	-34.0	1.0	NW	50	(251, 251)	0.28	0.28	0.75
7	22	True	j	j	0.2719013930036453	1	-35.0	-34.0	1.0	SE	50	(251, 251)	0.28	0.28	0.75
7	22	True	j	j	0.0695373759954236	1	-35.0	-30.0	5.0	SE	50	(251, 251)	0.28	0.28	0.75
7	22	True	f	f	0.2361230239985161	1	-35.0	-36.0	-1.0	SE	50	(251, 251)	0.28	0.28	0.75
7	22	True	j	j	0.2285794019990135	1	-35.0	-30.0	5.0	NW	50	(251, 251)	0.28	0.28	0.75
7	22	True	j	j	0.0770257210024283	1	-35.0	-34.0	1.0	SE	50	(251, 251)	0.28	0.28	0.75
7	22	True	f	f	0.6399909949977882	1	-35.0	-40.0	-5.0	NW	50	(251, 251)	0.28	0.28	0.75
7	22	True	j	j	0.0404911849982454	1	-35.0	-30.0	5.0	NW	50	(251, 251)	0.28	0.28	0.75
7	22	True	j	j	0.0941048469976522	1	-35.0	-34.0	1.0	SE	50	(251, 251)	0.28	0.28	0.75
7	22	True	f	f	0.2318137339971144	1	-35.0	-40.0	-5.0	SE	50	(251, 251)	0.28	0.28	0.75
7	22	True	j	j	0.0777543200019863	1	-35.0	-34.0	1.0	NW	50	(251, 251)	0.28	0.28	0.75
7	22	True	j	j	0.1644889450035407	1	-35.0	-34.0	1.0	SE	50	(251, 251)	0.28	0.28	0.75
7	22	True	f	f	0.1375362990002031	1	-35.0	-40.0	-5.0	SE	50	(251, 251)	0.28	0.28	0.75
7	22	True	j	j	0.068978777002485	1	-35.0	-30.0	5.0	SE	50	(251, 251)	0.28	0.28	0.75
7	22	True	f	j	0.0600230119962361	0	-35.0	-36.0	-1.0	NW	50	(251, 251)	0.28	0.28	0.75
7	22	True	j	j	0.1384508819974144	1	-35.0	-34.0	1.0	NW	50	(251, 251)	0.28	0.28	0.75
7	22	True	j	j	0.0801539250023779	1	-35.0	-30.0	5.0	SE	50	(251, 251)	0.28	0.28	0.75
7	22	True	j	j	0.1519590289972257	1	-35.0	-30.0	5.0	NW	50	(251, 251)	0.28	0.28	0.75
7	22	True	f	f	0.2285903699957998	1	-35.0	-36.0	-1.0	SE	50	(251, 251)	0.28	0.28	0.75
7	22	True	f	f	0.3596060979980393	1	-35.0	-40.0	-5.0	NW	50	(251, 251)	0.28	0.28	0.75
7	22	True	j	j	0.3961487240012502	1	-35.0	-30.0	5.0	SE	50	(251, 251)	0.28	0.28	0.75
7	22	True	j	j	0.1384283639999921	1	-35.0	-34.0	1.0	SE	50	(251, 251)	0.28	0.28	0.75
7	22	True	f	f	0.0519504379990394	1	-35.0	-40.0	-5.0	SE	50	(251, 251)	0.28	0.28	0.75
7	22	True	j	j	0.0071670830002403	1	-35.0	-34.0	1.0	NW	50	(251, 251)	0.28	0.28	0.75
7	22	True	j	j	0.1556639479967998	1	-35.0	-30.0	5.0	SE	50	(251, 251)	0.28	0.28	0.75
7	22	True	j	j	0.2139125500034424	1	-35.0	-30.0	5.0	SE	50	(251, 251)	0.28	0.28	0.75
7	22	True	f	f	0.3312097749949316	1	-35.0	-36.0	-1.0	NW	50	(251, 251)	0.28	0.28	0.75
7	22	True	f	f	0.1865613609988941	1	-35.0	-36.0	-1.0	SE	50	(251, 251)	0.28	0.28	0.75
7	22	True	f	f	0.1805380620062351	1	-35.0	-40.0	-5.0	NW	50	(251, 251)	0.28	0.28	0.75
7	22	True	j	j	0.1062498110040905	1	-35.0	-34.0	1.0	SE	50	(251, 251)	0.28	0.28	0.75
7	22	True	f	j	0.0395212069997796	0	-35.0	-36.0	-1.0	NW	50	(251, 251)	0.28	0.28	0.75
7	22	True	f	f	0.0970011090030311	1	-35.0	-40.0	-5.0	NW	50	(251, 251)	0.28	0.28	0.75
7	22	True	f	j	0.0052896510023856	0	-35.0	-36.0	-1.0	NW	50	(251, 251)	0.28	0.28	0.75
7	22	True	j	j	0.1025243539988878	1	-35.0	-34.0	1.0	SE	50	(251, 251)	0.28	0.28	0.75
7	22	True	j	j	0.0429674580009304	1	-35.0	-30.0	5.0	NW	50	(251, 251)	0.28	0.28	0.75
7	22	True	j	j	0.0488474500016309	1	-35.0	-34.0	1.0	SE	50	(251, 251)	0.28	0.28	0.75
7	22	True	f	j	0.1434960920014418	0	-35.0	-36.0	-1.0	SE	50	(251, 251)	0.28	0.28	0.75
7	22	True	j	j	0.1285936319982283	1	-35.0	-34.0	1.0	SE	50	(251, 251)	0.28	0.28	0.75
7	22	True	j	j	0.2756894259946421	1	-35.0	-30.0	5.0	SE	50	(251, 251)	0.28	0.28	0.75
7	22	True	f	f	0.2647064910051995	1	-35.0	-40.0	-5.0	SE	50	(251, 251)	0.28	0.28	0.75
7	22	True	f	j	0.0867676509951707	0	-35.0	-36.0	-1.0	SE	50	(251, 251)	0.28	0.28	0.75
7	22	True	f	f	0.3321187519977684	1	-35.0	-40.0	-5.0	SE	50	(251, 251)	0.28	0.28	0.75
7	22	True	j	j	0.3044153020018711	1	-35.0	-30.0	5.0	SE	50	(251, 251)	0.28	0.28	0.75
7	22	True	f	j	0.3365941299998667	0	-35.0	-36.0	-1.0	SE	50	(251, 251)	0.28	0.28	0.75
7	22	True	f	f	0.0094731310018687	1	-35.0	-40.0	-5.0	SE	50	(251, 251)	0.28	0.28	0.75
7	22	True	f	f	0.2182317240003612	1	-35.0	-40.0	-5.0	SE	50	(251, 251)	0.28	0.28	0.75
7	22	True	j	j	0.0083493600031943	1	-35.0	-34.0	1.0	SE	50	(251, 251)	0.28	0.28	0.75
7	22	True	j	j	0.2101354590049595	1	-35.0	-30.0	5.0	SE	50	(251, 251)	0.28	0.28	0.75
7	22	True	f	f	0.2575151290002395	1	-35.0	-40.0	-5.0	SE	50	(251, 251)	0.28	0.28	0.75
7	22	True	j	j	0.0902156459997058	1	-35.0	-30.0	5.0	NW	50	(251, 251)	0.28	0.28	0.75
7	22	True	j	j	0.2242616090006777	1	-35.0	-30.0	5.0	NW	50	(251, 251)	0.28	0.28	0.75
7	22	True	j	j	0.0691441390008549	1	-35.0	-30.0	5.0	NW	50	(251, 251)	0.28	0.28	0.75
7	22	True	j	j	0.0214375189971178	1	-35.0	-30.0	5.0	SE	50	(251, 251)	0.28	0.28	0.75
7	22	True	f	f	0.0138506549992598	1	-35.0	-40.0	-5.0	SE	50	(251, 251)	0.28	0.28	0.75
7	22	True	j	j	0.0711073310012579	1	-35.0	-30.0	5.0	SE	50	(251, 251)	0.28	0.28	0.75
7	22	True	j	j	0.0854394419948221	1	-35.0	-34.0	1.0	NW	50	(251, 251)	0.28	0.28	0.75
7	22	True	f	f	0.2755964320022031	1	-35.0	-40.0	-5.0	NW	50	(251, 251)	0.28	0.28	0.75
7	22	True	j	j	0.0505821190017741	1	-35.0	-34.0	1.0	SE	50	(251, 251)	0.28	0.28	0.75
7	22	True	f	f	0.1757933769986266	1	-35.0	-36.0	-1.0	SE	50	(251, 251)	0.28	0.28	0.75
7	22	True	f	j	0.1151249570029904	0	-35.0	-36.0	-1.0	NW	50	(251, 251)	0.28	0.28	0.75
7	22	True	f	f	0.1682528710007318	1	-35.0	-40.0	-5.0	SE	50	(251, 251)	0.28	0.28	0.75
7	22	True	f	j	0.2711998529994162	0	-35.0	-36.0	-1.0	NW	50	(251, 251)	0.28	0.28	0.75
7	22	True	j	j	0.0920496409962652	1	-35.0	-30.0	5.0	SE	50	(251, 251)	0.28	0.28	0.75
7	22	True	j	j	0.0568561140025849	1	-35.0	-34.0	1.0	NW	50	(251, 251)	0.28	0.28	0.75
7	22	True	j	j	0.0758298389991978	1	-35.0	-34.0	1.0	SE	50	(251, 251)	0.28	0.28	0.75
7	22	True	j	j	0.020038900001964	1	-35.0	-30.0	5.0	NW	50	(251, 251)	0.28	0.28	0.75
7	22	True	f	f	0.978457643999718	1	-35.0	-40.0	-5.0	SE	50	(251, 251)	0.28	0.28	0.75
7	22	True	f	f	0.0351404510001884	1	-35.0	-40.0	-5.0	NW	50	(251, 251)	0.28	0.28	0.75
7	22	True	j	j	0.0141228089996729	1	-35.0	-34.0	1.0	NW	50	(251, 251)	0.28	0.28	0.75
7	22	True	j	j	0.1054183250016649	1	-35.0	-30.0	5.0	NW	50	(251, 251)	0.28	0.28	0.75
7	22	True	f	f	0.0198596460031694	1	-35.0	-36.0	-1.0	NW	50	(251, 251)	0.28	0.28	0.75
