# Supplementary material for: The curriculum effect in visual learning: The role of readout dimensionality
Source: PLoS Comput Biol. 2026 Jul 24;22(7):e1014553. doi: 10.1371/journal.pcbi.1014553 (PMC13432104; doi:10.1371/journal.pcbi.1014553)
Supplement: S1 Data — (ZIP) [file pcbi.1014553.s009.zip › Data_Final_for_Repository/Shuffled_subjects/Original_10/Subject009/20250315_Subject009_SHUFFLED_Day_4.csv]

Participant ID	Age	Train	Correct Response	Response	Response time (s)	Correct	Reference Angle (deg)	Orientation (deg)	Angle Separation (deg)	Corner	Viewing Distance (cm)	Stimulus Size (px)	Fixation Time	Probe Time	Cue Time
9	23	True	j	j	0.3405033000162802	1	-35.0	-30.0	5.0	SE	43	(144, 144)	0.28	0.28	0.75
9	23	True	f	f	0.7009744999813847	1	-35.0	-36.0	-1.0	NW	43	(144, 144)	0.28	0.28	0.75
9	23	True	f	f	0.2220438999938778	1	-35.0	-36.0	-1.0	NW	43	(144, 144)	0.28	0.28	0.75
9	23	True	f	f	0.2723432999919168	1	-35.0	-40.0	-5.0	SE	43	(144, 144)	0.28	0.28	0.75
9	23	True	j	j	0.3099839999922551	1	-35.0	-30.0	5.0	NW	43	(144, 144)	0.28	0.28	0.75
9	23	True	j	j	0.2529661000007763	1	-35.0	-30.0	5.0	SE	43	(144, 144)	0.28	0.28	0.75
9	23	True	j	j	0.2694819999742321	1	-35.0	-34.0	1.0	NW	43	(144, 144)	0.28	0.28	0.75
9	23	True	j	j	0.3141009000246413	1	-35.0	-30.0	5.0	SE	43	(144, 144)	0.28	0.28	0.75
9	23	True	j	j	0.1734210000140592	1	-35.0	-34.0	1.0	NW	43	(144, 144)	0.28	0.28	0.75
9	23	True	f	j	0.26168230001349	0	-35.0	-36.0	-1.0	NW	43	(144, 144)	0.28	0.28	0.75
9	23	True	j	j	0.2806117000291124	1	-35.0	-30.0	5.0	SE	43	(144, 144)	0.28	0.28	0.75
9	23	True	f	f	0.3480826999875717	1	-35.0	-40.0	-5.0	SE	43	(144, 144)	0.28	0.28	0.75
9	23	True	f	f	0.333217000006698	1	-35.0	-36.0	-1.0	NW	43	(144, 144)	0.28	0.28	0.75
9	23	True	j	j	0.2747545000165701	1	-35.0	-30.0	5.0	NW	43	(144, 144)	0.28	0.28	0.75
9	23	True	j	f	0.2714178999885916	0	-35.0	-34.0	1.0	SE	43	(144, 144)	0.28	0.28	0.75
9	23	True	j	j	0.2586694000056013	1	-35.0	-30.0	5.0	NW	43	(144, 144)	0.28	0.28	0.75
9	23	True	f	f	0.26421420002589	1	-35.0	-40.0	-5.0	SE	43	(144, 144)	0.28	0.28	0.75
9	23	True	j	f	0.2596172000048682	0	-35.0	-34.0	1.0	SE	43	(144, 144)	0.28	0.28	0.75
9	23	True	f	f	0.3011057999683544	1	-35.0	-40.0	-5.0	SE	43	(144, 144)	0.28	0.28	0.75
9	23	True	j	j	0.2802576000103727	1	-35.0	-30.0	5.0	SE	43	(144, 144)	0.28	0.28	0.75
9	23	True	j	j	0.3003625000128522	1	-35.0	-30.0	5.0	SE	43	(144, 144)	0.28	0.28	0.75
9	23	True	f	f	0.3101173999602906	1	-35.0	-40.0	-5.0	NW	43	(144, 144)	0.28	0.28	0.75
9	23	True	f	f	0.3337131000007503	1	-35.0	-36.0	-1.0	SE	43	(144, 144)	0.28	0.28	0.75
9	23	True	f	f	0.2634753999882377	1	-35.0	-40.0	-5.0	SE	43	(144, 144)	0.28	0.28	0.75
9	23	True	f	f	0.2897527999593876	1	-35.0	-40.0	-5.0	NW	43	(144, 144)	0.28	0.28	0.75
9	23	True	f	f	0.2587799000320956	1	-35.0	-36.0	-1.0	SE	43	(144, 144)	0.28	0.28	0.75
9	23	True	f	f	0.2577620999654755	1	-35.0	-36.0	-1.0	NW	43	(144, 144)	0.28	0.28	0.75
9	23	True	f	f	0.2597315000020899	1	-35.0	-36.0	-1.0	NW	43	(144, 144)	0.28	0.28	0.75
9	23	True	j	j	0.2866899999789893	1	-35.0	-30.0	5.0	SE	43	(144, 144)	0.28	0.28	0.75
9	23	True	j	f	0.2494905000203289	0	-35.0	-34.0	1.0	NW	43	(144, 144)	0.28	0.28	0.75
9	23	True	j	j	0.3074127999716438	1	-35.0	-30.0	5.0	NW	43	(144, 144)	0.28	0.28	0.75
9	23	True	f	f	0.2927971000317484	1	-35.0	-36.0	-1.0	NW	43	(144, 144)	0.28	0.28	0.75
9	23	True	j	j	0.1546134000527672	1	-35.0	-34.0	1.0	SE	43	(144, 144)	0.28	0.28	0.75
9	23	True	j	j	0.283985499991104	1	-35.0	-34.0	1.0	NW	43	(144, 144)	0.28	0.28	0.75
9	23	True	j	j	0.3070186999975703	1	-35.0	-30.0	5.0	SE	43	(144, 144)	0.28	0.28	0.75
9	23	True	f	j	0.2130343999597244	0	-35.0	-36.0	-1.0	SE	43	(144, 144)	0.28	0.28	0.75
9	23	True	f	f	0.2491239999653771	1	-35.0	-36.0	-1.0	NW	43	(144, 144)	0.28	0.28	0.75
9	23	True	j	j	0.2590291000087745	1	-35.0	-34.0	1.0	SE	43	(144, 144)	0.28	0.28	0.75
9	23	True	f	f	0.312045999977272	1	-35.0	-40.0	-5.0	SE	43	(144, 144)	0.28	0.28	0.75
9	23	True	j	j	0.329735100036487	1	-35.0	-34.0	1.0	SE	43	(144, 144)	0.28	0.28	0.75
9	23	True	f	f	0.2728039000066928	1	-35.0	-40.0	-5.0	NW	43	(144, 144)	0.28	0.28	0.75
9	23	True	f	f	0.2082449999870732	1	-35.0	-40.0	-5.0	NW	43	(144, 144)	0.28	0.28	0.75
9	23	True	f	f	0.2431129000033252	1	-35.0	-40.0	-5.0	SE	43	(144, 144)	0.28	0.28	0.75
9	23	True	j	j	0.2877603999804705	1	-35.0	-34.0	1.0	SE	43	(144, 144)	0.28	0.28	0.75
9	23	True	j	j	0.3991164999897592	1	-35.0	-30.0	5.0	SE	43	(144, 144)	0.28	0.28	0.75
9	23	True	f	j	0.2651560000376776	0	-35.0	-36.0	-1.0	SE	43	(144, 144)	0.28	0.28	0.75
9	23	True	j	j	0.2854796000174247	1	-35.0	-30.0	5.0	NW	43	(144, 144)	0.28	0.28	0.75
9	23	True	j	j	0.3193721999996342	1	-35.0	-34.0	1.0	NW	43	(144, 144)	0.28	0.28	0.75
9	23	True	f	f	0.1845241000410169	1	-35.0	-36.0	-1.0	SE	43	(144, 144)	0.28	0.28	0.75
9	23	True	f	f	0.2542511000065133	1	-35.0	-40.0	-5.0	SE	43	(144, 144)	0.28	0.28	0.75
9	23	True	f	f	0.2179327000048943	1	-35.0	-40.0	-5.0	SE	43	(144, 144)	0.28	0.28	0.75
9	23	True	j	j	0.2444311999715864	1	-35.0	-30.0	5.0	SE	43	(144, 144)	0.28	0.28	0.75
9	23	True	j	j	0.7334393000346608	1	-35.0	-30.0	5.0	SE	43	(144, 144)	0.28	0.28	0.75
9	23	True	f	f	0.1820218000211753	1	-35.0	-36.0	-1.0	NW	43	(144, 144)	0.28	0.28	0.75
9	23	True	j	j	0.2143922999966889	1	-35.0	-30.0	5.0	SE	43	(144, 144)	0.28	0.28	0.75
9	23	True	j	j	0.2771788000245578	1	-35.0	-30.0	5.0	SE	43	(144, 144)	0.28	0.28	0.75
9	23	True	f	f	0.2825274000060744	1	-35.0	-40.0	-5.0	SE	43	(144, 144)	0.28	0.28	0.75
9	23	True	j	j	0.330254899978172	1	-35.0	-30.0	5.0	SE	43	(144, 144)	0.28	0.28	0.75
9	23	True	j	j	0.2362224999815225	1	-35.0	-30.0	5.0	NW	43	(144, 144)	0.28	0.28	0.75
9	23	True	f	f	0.2680440000258386	1	-35.0	-36.0	-1.0	NW	43	(144, 144)	0.28	0.28	0.75
9	23	True	j	f	0.2569422000087797	0	-35.0	-34.0	1.0	SE	43	(144, 144)	0.28	0.28	0.75
9	23	True	j	f	0.2386099000577815	0	-35.0	-34.0	1.0	NW	43	(144, 144)	0.28	0.28	0.75
9	23	True	f	f	0.2765953000052832	1	-35.0	-40.0	-5.0	NW	43	(144, 144)	0.28	0.28	0.75
9	23	True	f	f	0.2257561000296846	1	-35.0	-36.0	-1.0	NW	43	(144, 144)	0.28	0.28	0.75
9	23	True	f	f	0.2677456999663263	1	-35.0	-40.0	-5.0	NW	43	(144, 144)	0.28	0.28	0.75
9	23	True	j	j	0.2590881999931298	1	-35.0	-34.0	1.0	SE	43	(144, 144)	0.28	0.28	0.75
9	23	True	j	j	0.3619327000342309	1	-35.0	-34.0	1.0	SE	43	(144, 144)	0.28	0.28	0.75
9	23	True	f	f	0.3117720000445843	1	-35.0	-36.0	-1.0	NW	43	(144, 144)	0.28	0.28	0.75
9	23	True	j	j	0.18422150000697	1	-35.0	-34.0	1.0	NW	43	(144, 144)	0.28	0.28	0.75
9	23	True	f	f	0.2591510000056587	1	-35.0	-40.0	-5.0	NW	43	(144, 144)	0.28	0.28	0.75
9	23	True	f	f	0.254283000016585	1	-35.0	-36.0	-1.0	NW	43	(144, 144)	0.28	0.28	0.75
9	23	True	j	j	0.1955484999925829	1	-35.0	-34.0	1.0	NW	43	(144, 144)	0.28	0.28	0.75
9	23	True	j	f	0.0302871000021696	0	-35.0	-34.0	1.0	NW	43	(144, 144)	0.28	0.28	0.75
9	23	True	j	f	0.1157195000560022	0	-35.0	-30.0	5.0	NW	43	(144, 144)	0.28	0.28	0.75
9	23	True	j	j	0.2866618999978527	1	-35.0	-30.0	5.0	SE	43	(144, 144)	0.28	0.28	0.75
9	23	True	j	j	0.2625642999773845	1	-35.0	-30.0	5.0	NW	43	(144, 144)	0.28	0.28	0.75
9	23	True	f	f	0.2697184999706223	1	-35.0	-40.0	-5.0	NW	43	(144, 144)	0.28	0.28	0.75
9	23	True	j	j	0.254132300033234	1	-35.0	-30.0	5.0	NW	43	(144, 144)	0.28	0.28	0.75
9	23	True	j	f	0.4911630999995395	0	-35.0	-34.0	1.0	NW	43	(144, 144)	0.28	0.28	0.75
9	23	True	f	f	0.227417099988088	1	-35.0	-36.0	-1.0	NW	43	(144, 144)	0.28	0.28	0.75
9	23	True	j	f	0.27010009996593	0	-35.0	-34.0	1.0	SE	43	(144, 144)	0.28	0.28	0.75
9	23	True	j	j	0.2794131999835372	1	-35.0	-30.0	5.0	NW	43	(144, 144)	0.28	0.28	0.75
9	23	True	f	f	0.2569651000085287	1	-35.0	-36.0	-1.0	NW	43	(144, 144)	0.28	0.28	0.75
9	23	True	f	f	0.1860527999815531	1	-35.0	-36.0	-1.0	SE	43	(144, 144)	0.28	0.28	0.75
9	23	True	f	f	0.2212978999596089	1	-35.0	-36.0	-1.0	NW	43	(144, 144)	0.28	0.28	0.75
9	23	True	j	f	0.2457996999728493	0	-35.0	-34.0	1.0	NW	43	(144, 144)	0.28	0.28	0.75
9	23	True	f	f	0.2465546999592334	1	-35.0	-40.0	-5.0	SE	43	(144, 144)	0.28	0.28	0.75
9	23	True	f	f	0.2325840000412427	1	-35.0	-40.0	-5.0	SE	43	(144, 144)	0.28	0.28	0.75
9	23	True	j	f	0.253385399992112	0	-35.0	-34.0	1.0	NW	43	(144, 144)	0.28	0.28	0.75
9	23	True	f	f	0.2374757999787107	1	-35.0	-36.0	-1.0	NW	43	(144, 144)	0.28	0.28	0.75
9	23	True	j	j	0.2358146000187844	1	-35.0	-30.0	5.0	NW	43	(144, 144)	0.28	0.28	0.75
9	23	True	j	j	0.2509328000014648	1	-35.0	-30.0	5.0	SE	43	(144, 144)	0.28	0.28	0.75
9	23	True	f	f	0.2548273999709636	1	-35.0	-40.0	-5.0	NW	43	(144, 144)	0.28	0.28	0.75
9	23	True	j	f	0.2094532999908551	0	-35.0	-34.0	1.0	NW	43	(144, 144)	0.28	0.28	0.75
9	23	True	j	j	0.2092513000243343	1	-35.0	-30.0	5.0	NW	43	(144, 144)	0.28	0.28	0.75
9	23	True	f	f	0.2832987999427132	1	-35.0	-40.0	-5.0	NW	43	(144, 144)	0.28	0.28	0.75
9	23	True	j	j	0.4945798999979161	1	-35.0	-30.0	5.0	NW	43	(144, 144)	0.28	0.28	0.75
9	23	True	j	j	0.2729841999826021	1	-35.0	-34.0	1.0	NW	43	(144, 144)	0.28	0.28	0.75
9	23	True	f	f	0.2886674999608658	1	-35.0	-40.0	-5.0	SE	43	(144, 144)	0.28	0.28	0.75
9	23	True	f	f	0.2887997000361793	1	-35.0	-40.0	-5.0	NW	43	(144, 144)	0.28	0.28	0.75
9	23	True	j	f	0.2487205999786965	0	-35.0	-34.0	1.0	NW	43	(144, 144)	0.28	0.28	0.75
9	23	True	f	f	0.2622633000137284	1	-35.0	-36.0	-1.0	SE	43	(144, 144)	0.28	0.28	0.75
9	23	True	f	f	0.296359600033611	1	-35.0	-40.0	-5.0	SE	43	(144, 144)	0.28	0.28	0.75
9	23	True	f	f	0.313976300007198	1	-35.0	-40.0	-5.0	NW	43	(144, 144)	0.28	0.28	0.75
9	23	True	f	f	0.262232800014317	1	-35.0	-40.0	-5.0	SE	43	(144, 144)	0.28	0.28	0.75
9	23	True	j	j	0.2384623999823816	1	-35.0	-34.0	1.0	SE	43	(144, 144)	0.28	0.28	0.75
9	23	True	j	f	0.2717862999998033	0	-35.0	-34.0	1.0	NW	43	(144, 144)	0.28	0.28	0.75
9	23	True	j	j	0.2381609000149183	1	-35.0	-30.0	5.0	SE	43	(144, 144)	0.28	0.28	0.75
9	23	True	f	f	0.2633679000427946	1	-35.0	-40.0	-5.0	SE	43	(144, 144)	0.28	0.28	0.75
9	23	True	f	f	0.2948028999962844	1	-35.0	-36.0	-1.0	NW	43	(144, 144)	0.28	0.28	0.75
9	23	True	j	f	0.2645246000029146	0	-35.0	-34.0	1.0	NW	43	(144, 144)	0.28	0.28	0.75
9	23	True	f	f	0.2281470999587327	1	-35.0	-40.0	-5.0	NW	43	(144, 144)	0.28	0.28	0.75
9	23	True	f	f	0.280510000011418	1	-35.0	-36.0	-1.0	NW	43	(144, 144)	0.28	0.28	0.75
9	23	True	f	f	0.2729764999821782	1	-35.0	-36.0	-1.0	SE	43	(144, 144)	0.28	0.28	0.75
9	23	True	f	f	0.2474145999876782	1	-35.0	-36.0	-1.0	SE	43	(144, 144)	0.28	0.28	0.75
9	23	True	j	j	0.2918979999958537	1	-35.0	-30.0	5.0	SE	43	(144, 144)	0.28	0.28	0.75
9	23	True	j	f	0.2499652000260539	0	-35.0	-34.0	1.0	NW	43	(144, 144)	0.28	0.28	0.75
9	23	True	j	f	0.2581764999777078	0	-35.0	-34.0	1.0	NW	43	(144, 144)	0.28	0.28	0.75
9	23	True	f	f	0.2199009000323712	1	-35.0	-40.0	-5.0	NW	43	(144, 144)	0.28	0.28	0.75
9	23	True	j	j	0.2869147000019438	1	-35.0	-34.0	1.0	SE	43	(144, 144)	0.28	0.28	0.75
9	23	True	f	f	0.2565404999768361	1	-35.0	-40.0	-5.0	SE	43	(144, 144)	0.28	0.28	0.75
9	23	True	f	f	0.3193957000039518	1	-35.0	-40.0	-5.0	SE	43	(144, 144)	0.28	0.28	0.75
9	23	True	f	j	0.2844061999931	0	-35.0	-36.0	-1.0	SE	43	(144, 144)	0.28	0.28	0.75
9	23	True	f	f	0.2522944000083953	1	-35.0	-40.0	-5.0	SE	43	(144, 144)	0.28	0.28	0.75
9	23	True	j	j	0.2748473999672569	1	-35.0	-30.0	5.0	SE	43	(144, 144)	0.28	0.28	0.75
9	23	True	f	f	0.3299241000204347	1	-35.0	-36.0	-1.0	SE	43	(144, 144)	0.28	0.28	0.75
9	23	True	j	j	0.2796000999514945	1	-35.0	-30.0	5.0	NW	43	(144, 144)	0.28	0.28	0.75
9	23	True	j	j	0.2782378999982029	1	-35.0	-34.0	1.0	SE	43	(144, 144)	0.28	0.28	0.75
9	23	True	f	f	0.2541331000393256	1	-35.0	-40.0	-5.0	SE	43	(144, 144)	0.28	0.28	0.75
9	23	True	j	j	0.2433653999469243	1	-35.0	-30.0	5.0	SE	43	(144, 144)	0.28	0.28	0.75
9	23	True	j	j	0.1713648000149987	1	-35.0	-30.0	5.0	SE	43	(144, 144)	0.28	0.28	0.75
9	23	True	f	f	0.2720319000072777	1	-35.0	-36.0	-1.0	SE	43	(144, 144)	0.28	0.28	0.75
9	23	True	j	f	0.2305091000162065	0	-35.0	-34.0	1.0	NW	43	(144, 144)	0.28	0.28	0.75
9	23	True	j	j	0.2991461000056006	1	-35.0	-30.0	5.0	SE	43	(144, 144)	0.28	0.28	0.75
9	23	True	j	j	0.1606697000097483	1	-35.0	-34.0	1.0	SE	43	(144, 144)	0.28	0.28	0.75
9	23	True	f	f	0.169166799983941	1	-35.0	-36.0	-1.0	NW	43	(144, 144)	0.28	0.28	0.75
9	23	True	f	f	0.2106462000519968	1	-35.0	-36.0	-1.0	NW	43	(144, 144)	0.28	0.28	0.75
9	23	True	f	j	0.2945078999618999	0	-35.0	-36.0	-1.0	SE	43	(144, 144)	0.28	0.28	0.75
9	23	True	j	j	0.3285438999882899	1	-35.0	-34.0	1.0	NW	43	(144, 144)	0.28	0.28	0.75
9	23	True	f	f	0.2487498000264167	1	-35.0	-40.0	-5.0	NW	43	(144, 144)	0.28	0.28	0.75
9	23	True	f	f	0.2792151999892667	1	-35.0	-36.0	-1.0	NW	43	(144, 144)	0.28	0.28	0.75
9	23	True	j	j	0.3391054999665357	1	-35.0	-30.0	5.0	NW	43	(144, 144)	0.28	0.28	0.75
9	23	True	f	f	0.258296399959363	1	-35.0	-36.0	-1.0	NW	43	(144, 144)	0.28	0.28	0.75
9	23	True	f	f	0.2837662000092678	1	-35.0	-40.0	-5.0	NW	43	(144, 144)	0.28	0.28	0.75
9	23	True	j	j	0.233398699958343	1	-35.0	-30.0	5.0	NW	43	(144, 144)	0.28	0.28	0.75
9	23	True	j	j	0.2547943000099621	1	-35.0	-30.0	5.0	SE	43	(144, 144)	0.28	0.28	0.75
9	23	True	f	f	0.276170999975875	1	-35.0	-40.0	-5.0	SE	43	(144, 144)	0.28	0.28	0.75
9	23	True	f	f	0.244988500024192	1	-35.0	-36.0	-1.0	NW	43	(144, 144)	0.28	0.28	0.75
9	23	True	f	f	0.2581841999781318	1	-35.0	-36.0	-1.0	SE	43	(144, 144)	0.28	0.28	0.75
9	23	True	j	j	0.2818675999878905	1	-35.0	-30.0	5.0	SE	43	(144, 144)	0.28	0.28	0.75
9	23	True	j	f	0.2228923999937251	0	-35.0	-34.0	1.0	NW	43	(144, 144)	0.28	0.28	0.75
9	23	True	f	f	0.1932949999463744	1	-35.0	-40.0	-5.0	NW	43	(144, 144)	0.28	0.28	0.75
9	23	True	j	j	0.2826999999815598	1	-35.0	-30.0	5.0	NW	43	(144, 144)	0.28	0.28	0.75
9	23	True	j	j	0.3013489000150002	1	-35.0	-30.0	5.0	NW	43	(144, 144)	0.28	0.28	0.75
9	23	True	f	f	0.2845918000093661	1	-35.0	-40.0	-5.0	SE	43	(144, 144)	0.28	0.28	0.75
9	23	True	f	f	0.2354155000066384	1	-35.0	-36.0	-1.0	NW	43	(144, 144)	0.28	0.28	0.75
9	23	True	j	j	0.2770474000135436	1	-35.0	-30.0	5.0	NW	43	(144, 144)	0.28	0.28	0.75
9	23	True	j	f	0.1707116000470705	0	-35.0	-34.0	1.0	NW	43	(144, 144)	0.28	0.28	0.75
9	23	True	f	f	0.2629066000226885	1	-35.0	-40.0	-5.0	NW	43	(144, 144)	0.28	0.28	0.75
9	23	True	j	j	0.1849881999660283	1	-35.0	-30.0	5.0	NW	43	(144, 144)	0.28	0.28	0.75
9	23	True	f	f	0.648096400022041	1	-35.0	-40.0	-5.0	SE	43	(144, 144)	0.28	0.28	0.75
9	23	True	f	j	0.2524700999492779	0	-35.0	-36.0	-1.0	NW	43	(144, 144)	0.28	0.28	0.75
9	23	True	f	f	0.2916023000143468	1	-35.0	-36.0	-1.0	NW	43	(144, 144)	0.28	0.28	0.75
9	23	True	f	f	0.2816759000415914	1	-35.0	-36.0	-1.0	SE	43	(144, 144)	0.28	0.28	0.75
9	23	True	j	f	0.0808365999837406	0	-35.0	-34.0	1.0	SE	43	(144, 144)	0.28	0.28	0.75
9	23	True	j	f	0.2679484999971464	0	-35.0	-34.0	1.0	NW	43	(144, 144)	0.28	0.28	0.75
9	23	True	f	j	0.2845068000024184	0	-35.0	-36.0	-1.0	SE	43	(144, 144)	0.28	0.28	0.75
9	23	True	j	f	0.2447579999570734	0	-35.0	-34.0	1.0	NW	43	(144, 144)	0.28	0.28	0.75
9	23	True	f	f	0.2354870999697595	1	-35.0	-36.0	-1.0	SE	43	(144, 144)	0.28	0.28	0.75
9	23	True	f	f	0.1894035000004805	1	-35.0	-36.0	-1.0	SE	43	(144, 144)	0.28	0.28	0.75
9	23	True	f	j	0.2510943000088446	0	-35.0	-36.0	-1.0	NW	43	(144, 144)	0.28	0.28	0.75
9	23	True	j	j	0.306242500024382	1	-35.0	-30.0	5.0	SE	43	(144, 144)	0.28	0.28	0.75
9	23	True	j	j	0.2628573999973014	1	-35.0	-34.0	1.0	NW	43	(144, 144)	0.28	0.28	0.75
9	23	True	f	f	0.2664327000384219	1	-35.0	-40.0	-5.0	NW	43	(144, 144)	0.28	0.28	0.75
9	23	True	j	f	0.5842456999816932	0	-35.0	-34.0	1.0	NW	43	(144, 144)	0.28	0.28	0.75
9	23	True	j	j	0.3396951999748125	1	-35.0	-30.0	5.0	SE	43	(144, 144)	0.28	0.28	0.75
9	23	True	j	j	1.2213814000133425	1	-35.0	-34.0	1.0	SE	43	(144, 144)	0.28	0.28	0.75
9	23	True	f	j	0.3216394999762997	0	-35.0	-36.0	-1.0	SE	43	(144, 144)	0.28	0.28	0.75
9	23	True	f	f	0.2493175999843515	1	-35.0	-36.0	-1.0	NW	43	(144, 144)	0.28	0.28	0.75
9	23	True	j	j	0.181816800031811	1	-35.0	-30.0	5.0	NW	43	(144, 144)	0.28	0.28	0.75
9	23	True	j	j	0.2498177000088617	1	-35.0	-30.0	5.0	SE	43	(144, 144)	0.28	0.28	0.75
9	23	True	j	j	0.2656367999734357	1	-35.0	-34.0	1.0	SE	43	(144, 144)	0.28	0.28	0.75
9	23	True	j	j	0.2471164000453427	1	-35.0	-30.0	5.0	SE	43	(144, 144)	0.28	0.28	0.75
9	23	True	f	j	0.0828887000097893	0	-35.0	-36.0	-1.0	SE	43	(144, 144)	0.28	0.28	0.75
9	23	True	f	f	0.0017208000062964	1	-35.0	-36.0	-1.0	NW	43	(144, 144)	0.28	0.28	0.75
9	23	True	j	j	0.2853496000170707	1	-35.0	-30.0	5.0	SE	43	(144, 144)	0.28	0.28	0.75
9	23	True	f	f	0.1497748999972827	1	-35.0	-36.0	-1.0	SE	43	(144, 144)	0.28	0.28	0.75
9	23	True	f	f	0.2583753000362776	1	-35.0	-36.0	-1.0	SE	43	(144, 144)	0.28	0.28	0.75
9	23	True	j	f	0.4246764999697916	0	-35.0	-34.0	1.0	NW	43	(144, 144)	0.28	0.28	0.75
9	23	True	j	f	0.2195768000092357	0	-35.0	-34.0	1.0	NW	43	(144, 144)	0.28	0.28	0.75
9	23	True	f	f	0.2766833000350743	1	-35.0	-36.0	-1.0	NW	43	(144, 144)	0.28	0.28	0.75
9	23	True	f	f	0.2979138999944553	1	-35.0	-36.0	-1.0	NW	43	(144, 144)	0.28	0.28	0.75
9	23	True	f	f	0.277798899973277	1	-35.0	-36.0	-1.0	SE	43	(144, 144)	0.28	0.28	0.75
9	23	True	j	j	0.3105382999638095	1	-35.0	-30.0	5.0	SE	43	(144, 144)	0.28	0.28	0.75
9	23	True	j	j	0.4446837000432424	1	-35.0	-30.0	5.0	SE	43	(144, 144)	0.28	0.28	0.75
9	23	True	f	j	0.2955823000520468	0	-35.0	-36.0	-1.0	NW	43	(144, 144)	0.28	0.28	0.75
9	23	True	j	j	0.3518179999664426	1	-35.0	-34.0	1.0	SE	43	(144, 144)	0.28	0.28	0.75
9	23	True	j	j	0.3143620999762788	1	-35.0	-30.0	5.0	SE	43	(144, 144)	0.28	0.28	0.75
9	23	True	j	j	0.3134048000210896	1	-35.0	-30.0	5.0	NW	43	(144, 144)	0.28	0.28	0.75
9	23	True	j	j	0.2799567999900318	1	-35.0	-34.0	1.0	SE	43	(144, 144)	0.28	0.28	0.75
9	23	True	j	j	0.221647500002291	1	-35.0	-34.0	1.0	NW	43	(144, 144)	0.28	0.28	0.75
9	23	True	j	j	0.228194200026337	1	-35.0	-34.0	1.0	SE	43	(144, 144)	0.28	0.28	0.75
9	23	True	j	f	0.3647584999562241	0	-35.0	-34.0	1.0	NW	43	(144, 144)	0.28	0.28	0.75
9	23	True	j	j	0.2847962999949232	1	-35.0	-34.0	1.0	SE	43	(144, 144)	0.28	0.28	0.75
9	23	True	f	f	0.026757399959024	1	-35.0	-40.0	-5.0	NW	43	(144, 144)	0.28	0.28	0.75
9	23	True	f	j	0.2328068000497296	0	-35.0	-36.0	-1.0	SE	43	(144, 144)	0.28	0.28	0.75
9	23	True	f	f	0.1856605000211857	1	-35.0	-40.0	-5.0	NW	43	(144, 144)	0.28	0.28	0.75
9	23	True	f	f	0.2934964000014588	1	-35.0	-36.0	-1.0	SE	43	(144, 144)	0.28	0.28	0.75
9	23	True	j	j	0.2880968999816105	1	-35.0	-34.0	1.0	SE	43	(144, 144)	0.28	0.28	0.75
9	23	True	j	j	0.3544118999852799	1	-35.0	-30.0	5.0	NW	43	(144, 144)	0.28	0.28	0.75
9	23	True	j	f	0.2948517000186257	0	-35.0	-34.0	1.0	NW	43	(144, 144)	0.28	0.28	0.75
9	23	True	f	f	1.077942100004293	1	-35.0	-40.0	-5.0	NW	43	(144, 144)	0.28	0.28	0.75
9	23	True	f	f	0.2680343999527395	1	-35.0	-36.0	-1.0	NW	43	(144, 144)	0.28	0.28	0.75
9	23	True	j	j	0.3243852999876253	1	-35.0	-34.0	1.0	SE	43	(144, 144)	0.28	0.28	0.75
9	23	True	j	j	0.2962965000187978	1	-35.0	-30.0	5.0	NW	43	(144, 144)	0.28	0.28	0.75
9	23	True	j	f	0.6931923000374809	0	-35.0	-30.0	5.0	NW	43	(144, 144)	0.28	0.28	0.75
9	23	True	j	f	0.3168421000009402	0	-35.0	-34.0	1.0	SE	43	(144, 144)	0.28	0.28	0.75
9	23	True	j	f	0.144318500009831	0	-35.0	-34.0	1.0	NW	43	(144, 144)	0.28	0.28	0.75
9	23	True	f	f	0.2435544999898411	1	-35.0	-36.0	-1.0	SE	43	(144, 144)	0.28	0.28	0.75
9	23	True	j	j	0.3668951999861747	1	-35.0	-34.0	1.0	SE	43	(144, 144)	0.28	0.28	0.75
9	23	True	f	j	0.2995915999636054	0	-35.0	-36.0	-1.0	SE	43	(144, 144)	0.28	0.28	0.75
9	23	True	j	j	0.3114352999837138	1	-35.0	-34.0	1.0	SE	43	(144, 144)	0.28	0.28	0.75
9	23	True	f	f	0.320165499986615	1	-35.0	-36.0	-1.0	NW	43	(144, 144)	0.28	0.28	0.75
9	23	True	f	f	0.3596361000090837	1	-35.0	-36.0	-1.0	NW	43	(144, 144)	0.28	0.28	0.75
9	23	True	f	f	0.3113088000100106	1	-35.0	-36.0	-1.0	SE	43	(144, 144)	0.28	0.28	0.75
9	23	True	j	j	0.0894444000441581	1	-35.0	-30.0	5.0	NW	43	(144, 144)	0.28	0.28	0.75
9	23	True	f	f	0.3367362000280991	1	-35.0	-36.0	-1.0	SE	43	(144, 144)	0.28	0.28	0.75
9	23	True	j	j	0.2496739999623969	1	-35.0	-30.0	5.0	SE	43	(144, 144)	0.28	0.28	0.75
9	23	True	f	f	0.2279451999929733	1	-35.0	-40.0	-5.0	NW	43	(144, 144)	0.28	0.28	0.75
9	23	True	j	f	0.2698513999930583	0	-35.0	-34.0	1.0	NW	43	(144, 144)	0.28	0.28	0.75
9	23	True	j	j	0.2867661000345833	1	-35.0	-30.0	5.0	NW	43	(144, 144)	0.28	0.28	0.75
9	23	True	f	f	0.3590889000333845	1	-35.0	-40.0	-5.0	SE	43	(144, 144)	0.28	0.28	0.75
9	23	True	j	j	0.3846629000036046	1	-35.0	-30.0	5.0	NW	43	(144, 144)	0.28	0.28	0.75
9	23	True	j	j	0.2329286000458523	1	-35.0	-30.0	5.0	NW	43	(144, 144)	0.28	0.28	0.75
9	23	True	f	f	0.2861863000434823	1	-35.0	-36.0	-1.0	NW	43	(144, 144)	0.28	0.28	0.75
9	23	True	j	j	0.2065941999899223	1	-35.0	-30.0	5.0	NW	43	(144, 144)	0.28	0.28	0.75
9	23	True	f	f	0.276835199969355	1	-35.0	-36.0	-1.0	NW	43	(144, 144)	0.28	0.28	0.75
9	23	True	f	f	0.2584047000273131	1	-35.0	-40.0	-5.0	NW	43	(144, 144)	0.28	0.28	0.75
9	23	True	j	j	0.2181696000043302	1	-35.0	-34.0	1.0	SE	43	(144, 144)	0.28	0.28	0.75
9	23	True	f	f	0.2163767000311054	1	-35.0	-40.0	-5.0	NW	43	(144, 144)	0.28	0.28	0.75
9	23	True	j	j	0.2904885000316426	1	-35.0	-34.0	1.0	SE	43	(144, 144)	0.28	0.28	0.75
9	23	True	f	f	0.227867999987211	1	-35.0	-36.0	-1.0	NW	43	(144, 144)	0.28	0.28	0.75
9	23	True	f	j	0.2427951000281609	0	-35.0	-36.0	-1.0	NW	43	(144, 144)	0.28	0.28	0.75
9	23	True	f	f	0.2610064000473358	1	-35.0	-40.0	-5.0	SE	43	(144, 144)	0.28	0.28	0.75
9	23	True	j	j	0.2630809000111185	1	-35.0	-30.0	5.0	SE	43	(144, 144)	0.28	0.28	0.75
9	23	True	j	j	0.2859812999959104	1	-35.0	-30.0	5.0	SE	43	(144, 144)	0.28	0.28	0.75
9	23	True	j	j	0.2688939999788999	1	-35.0	-34.0	1.0	SE	43	(144, 144)	0.28	0.28	0.75
9	23	True	f	f	0.2676093999762088	1	-35.0	-40.0	-5.0	NW	43	(144, 144)	0.28	0.28	0.75
9	23	True	f	f	0.1007441999972797	1	-35.0	-36.0	-1.0	SE	43	(144, 144)	0.28	0.28	0.75
9	23	True	f	f	0.2586461000028066	1	-35.0	-40.0	-5.0	NW	43	(144, 144)	0.28	0.28	0.75
9	23	True	f	f	0.2892022000160068	1	-35.0	-40.0	-5.0	SE	43	(144, 144)	0.28	0.28	0.75
9	23	True	j	j	0.297648100007791	1	-35.0	-30.0	5.0	SE	43	(144, 144)	0.28	0.28	0.75
9	23	True	j	j	0.286479500005953	1	-35.0	-30.0	5.0	NW	43	(144, 144)	0.28	0.28	0.75
9	23	True	j	f	0.1454203999601304	0	-35.0	-34.0	1.0	NW	43	(144, 144)	0.28	0.28	0.75
9	23	True	f	f	0.2228121999651193	1	-35.0	-36.0	-1.0	NW	43	(144, 144)	0.28	0.28	0.75
9	23	True	f	f	0.502439699950628	1	-35.0	-40.0	-5.0	NW	43	(144, 144)	0.28	0.28	0.75
9	23	True	j	f	0.2871766000171192	0	-35.0	-34.0	1.0	SE	43	(144, 144)	0.28	0.28	0.75
9	23	True	f	f	0.3484256000374444	1	-35.0	-40.0	-5.0	SE	43	(144, 144)	0.28	0.28	0.75
9	23	True	j	f	0.1388317000237293	0	-35.0	-34.0	1.0	SE	43	(144, 144)	0.28	0.28	0.75
9	23	True	j	j	0.3129983999533579	1	-35.0	-30.0	5.0	NW	43	(144, 144)	0.28	0.28	0.75
9	23	True	j	j	0.284341000020504	1	-35.0	-30.0	5.0	SE	43	(144, 144)	0.28	0.28	0.75
9	23	True	j	j	0.2802172999945469	1	-35.0	-34.0	1.0	NW	43	(144, 144)	0.28	0.28	0.75
9	23	True	j	j	0.3021729000029154	1	-35.0	-30.0	5.0	SE	43	(144, 144)	0.28	0.28	0.75
9	23	True	f	f	0.3034002999775111	1	-35.0	-36.0	-1.0	NW	43	(144, 144)	0.28	0.28	0.75
9	23	True	j	j	0.2585230999975465	1	-35.0	-30.0	5.0	NW	43	(144, 144)	0.28	0.28	0.75
9	23	True	f	f	0.2726495999959297	1	-35.0	-40.0	-5.0	NW	43	(144, 144)	0.28	0.28	0.75
9	23	True	j	j	0.3094511999515816	1	-35.0	-34.0	1.0	NW	43	(144, 144)	0.28	0.28	0.75
9	23	True	j	j	0.2838765999767929	1	-35.0	-30.0	5.0	SE	43	(144, 144)	0.28	0.28	0.75
9	23	True	f	f	0.2801725000026636	1	-35.0	-36.0	-1.0	NW	43	(144, 144)	0.28	0.28	0.75
9	23	True	j	j	0.2749906999524683	1	-35.0	-30.0	5.0	SE	43	(144, 144)	0.28	0.28	0.75
9	23	True	f	f	0.2884031000430695	1	-35.0	-40.0	-5.0	NW	43	(144, 144)	0.28	0.28	0.75
9	23	True	f	f	0.2698115999810397	1	-35.0	-40.0	-5.0	SE	43	(144, 144)	0.28	0.28	0.75
9	23	True	j	f	0.2787022999837063	0	-35.0	-34.0	1.0	NW	43	(144, 144)	0.28	0.28	0.75
9	23	True	f	f	0.3352417999994941	1	-35.0	-36.0	-1.0	SE	43	(144, 144)	0.28	0.28	0.75
9	23	True	j	j	0.2723111999803222	1	-35.0	-34.0	1.0	SE	43	(144, 144)	0.28	0.28	0.75
9	23	True	f	f	0.3310408000252209	1	-35.0	-36.0	-1.0	NW	43	(144, 144)	0.28	0.28	0.75
9	23	True	j	j	0.2531294000218622	1	-35.0	-30.0	5.0	NW	43	(144, 144)	0.28	0.28	0.75
9	23	True	j	j	0.4194452000083402	1	-35.0	-34.0	1.0	SE	43	(144, 144)	0.28	0.28	0.75
9	23	True	j	j	0.3697533000377007	1	-35.0	-34.0	1.0	SE	43	(144, 144)	0.28	0.28	0.75
9	23	True	j	j	0.2925959999556653	1	-35.0	-34.0	1.0	NW	43	(144, 144)	0.28	0.28	0.75
9	23	True	j	j	0.2715173999895341	1	-35.0	-34.0	1.0	SE	43	(144, 144)	0.28	0.28	0.75
9	23	True	f	f	0.1672365000122226	1	-35.0	-36.0	-1.0	NW	43	(144, 144)	0.28	0.28	0.75
9	23	True	j	f	0.292246300028637	0	-35.0	-34.0	1.0	NW	43	(144, 144)	0.28	0.28	0.75
9	23	True	j	j	0.2375787000055425	1	-35.0	-34.0	1.0	SE	43	(144, 144)	0.28	0.28	0.75
9	23	True	f	f	0.3055125999962911	1	-35.0	-36.0	-1.0	NW	43	(144, 144)	0.28	0.28	0.75
9	23	True	f	f	0.2804955000174232	1	-35.0	-36.0	-1.0	NW	43	(144, 144)	0.28	0.28	0.75
9	23	True	j	j	0.2846101999748498	1	-35.0	-34.0	1.0	SE	43	(144, 144)	0.28	0.28	0.75
9	23	True	j	f	0.2826506000128574	0	-35.0	-34.0	1.0	NW	43	(144, 144)	0.28	0.28	0.75
9	23	True	j	f	0.3070316999801434	0	-35.0	-34.0	1.0	NW	43	(144, 144)	0.28	0.28	0.75
9	23	True	f	f	0.2813196000060998	1	-35.0	-36.0	-1.0	NW	43	(144, 144)	0.28	0.28	0.75
9	23	True	f	f	0.2447583999601192	1	-35.0	-40.0	-5.0	SE	43	(144, 144)	0.28	0.28	0.75
9	23	True	j	f	0.3736475999467075	0	-35.0	-34.0	1.0	SE	43	(144, 144)	0.28	0.28	0.75
9	23	True	j	j	0.3098501000204123	1	-35.0	-30.0	5.0	NW	43	(144, 144)	0.28	0.28	0.75
9	23	True	j	f	0.435369000013452	0	-35.0	-34.0	1.0	NW	43	(144, 144)	0.28	0.28	0.75
9	23	True	j	j	0.4137257999973371	1	-35.0	-30.0	5.0	NW	43	(144, 144)	0.28	0.28	0.75
9	23	True	j	j	0.270304000005126	1	-35.0	-30.0	5.0	NW	43	(144, 144)	0.28	0.28	0.75
9	23	True	j	j	0.269992999965325	1	-35.0	-30.0	5.0	NW	43	(144, 144)	0.28	0.28	0.75
9	23	True	f	f	0.3014515999821014	1	-35.0	-40.0	-5.0	NW	43	(144, 144)	0.28	0.28	0.75
9	23	True	f	f	0.2690227999701164	1	-35.0	-36.0	-1.0	SE	43	(144, 144)	0.28	0.28	0.75
9	23	True	f	f	0.2678811000077985	1	-35.0	-40.0	-5.0	SE	43	(144, 144)	0.28	0.28	0.75
9	23	True	f	f	0.2761806999915279	1	-35.0	-36.0	-1.0	SE	43	(144, 144)	0.28	0.28	0.75
9	23	True	f	f	0.2510103999520652	1	-35.0	-36.0	-1.0	SE	43	(144, 144)	0.28	0.28	0.75
9	23	True	j	j	0.2094890000298619	1	-35.0	-30.0	5.0	SE	43	(144, 144)	0.28	0.28	0.75
9	23	True	j	j	0.2777610000339336	1	-35.0	-30.0	5.0	SE	43	(144, 144)	0.28	0.28	0.75
9	23	True	j	f	0.3209815999725833	0	-35.0	-34.0	1.0	NW	43	(144, 144)	0.28	0.28	0.75
9	23	True	j	f	0.2943883000407368	0	-35.0	-34.0	1.0	SE	43	(144, 144)	0.28	0.28	0.75
9	23	True	j	f	0.27307249995647	0	-35.0	-30.0	5.0	SE	43	(144, 144)	0.28	0.28	0.75
9	23	True	f	f	0.1546884999843314	1	-35.0	-36.0	-1.0	SE	43	(144, 144)	0.28	0.28	0.75
9	23	True	j	j	0.2681792000075802	1	-35.0	-30.0	5.0	NW	43	(144, 144)	0.28	0.28	0.75
9	23	True	f	f	0.3917300999746658	1	-35.0	-40.0	-5.0	SE	43	(144, 144)	0.28	0.28	0.75
9	23	True	j	f	0.2782874000258744	0	-35.0	-34.0	1.0	NW	43	(144, 144)	0.28	0.28	0.75
9	23	True	j	j	0.0383458000142127	1	-35.0	-30.0	5.0	SE	43	(144, 144)	0.28	0.28	0.75
9	23	True	j	j	0.2916034000227228	1	-35.0	-34.0	1.0	NW	43	(144, 144)	0.28	0.28	0.75
9	23	True	j	f	0.1872985999798402	0	-35.0	-30.0	5.0	NW	43	(144, 144)	0.28	0.28	0.75
9	23	True	j	j	0.2694627000018954	1	-35.0	-34.0	1.0	SE	43	(144, 144)	0.28	0.28	0.75
9	23	True	j	j	0.2717753000324592	1	-35.0	-34.0	1.0	SE	43	(144, 144)	0.28	0.28	0.75
9	23	True	f	f	0.2710562000283971	1	-35.0	-40.0	-5.0	NW	43	(144, 144)	0.28	0.28	0.75
9	23	True	f	f	0.0861782999709248	1	-35.0	-36.0	-1.0	NW	43	(144, 144)	0.28	0.28	0.75
9	23	True	j	f	0.336231300025247	0	-35.0	-34.0	1.0	NW	43	(144, 144)	0.28	0.28	0.75
9	23	True	j	f	0.2465632000239566	0	-35.0	-34.0	1.0	NW	43	(144, 144)	0.28	0.28	0.75
