# Supplementary material for: The curriculum effect in visual learning: The role of readout dimensionality
Source: PLoS Comput Biol. 2026 Jul 24;22(7):e1014553. doi: 10.1371/journal.pcbi.1014553 (PMC13432104; doi:10.1371/journal.pcbi.1014553)
Supplement: S1 Data — (ZIP) [file pcbi.1014553.s009.zip › Data_Final_for_Repository/Shuffled_subjects/Original_10/Subject009/20250312_Subject009_SHUFFLED_Day_1.csv]

Participant ID	Age	Train	Correct Response	Response	Response time (s)	Correct	Reference Angle (deg)	Orientation (deg)	Angle Separation (deg)	Corner	Viewing Distance (cm)	Stimulus Size (px)	Fixation Time	Probe Time	Cue Time
9	23	True	f	j	2.951590700000452	0	-35.0	-40.0	-5.0	SE	43	(144, 144)	0.28	0.28	0.75
9	23	True	j	f	1.8825190999996264	0	-35.0	-34.0	1.0	SE	43	(144, 144)	0.28	0.28	0.75
9	23	True	j	j	4.056150399999751	1	-35.0	-34.0	1.0	SE	43	(144, 144)	0.28	0.28	0.75
9	23	True	f	f	2.6771957999990263	1	-35.0	-36.0	-1.0	SE	43	(144, 144)	0.28	0.28	0.75
9	23	True	j	j	4.369808699999339	1	-35.0	-34.0	1.0	NW	43	(144, 144)	0.28	0.28	0.75
9	23	True	j	f	4.608006999998906	0	-35.0	-34.0	1.0	SE	43	(144, 144)	0.28	0.28	0.75
9	23	True	f	j	2.919238200000109	0	-35.0	-40.0	-5.0	NW	43	(144, 144)	0.28	0.28	0.75
9	23	True	f	f	4.067879399999583	1	-35.0	-36.0	-1.0	SE	43	(144, 144)	0.28	0.28	0.75
9	23	True	f	j	6.204601700001149	0	-35.0	-36.0	-1.0	NW	43	(144, 144)	0.28	0.28	0.75
9	23	True	j	j	7.722729999999501	1	-35.0	-34.0	1.0	NW	43	(144, 144)	0.28	0.28	0.75
9	23	True	f	j	10.00010199999997	0	-35.0	-36.0	-1.0	NW	43	(144, 144)	0.28	0.28	0.75
9	23	True	j	j	2.6740155999996205	1	-35.0	-34.0	1.0	NW	43	(144, 144)	0.28	0.28	0.75
9	23	True	f	j	4.439302599999792	0	-35.0	-40.0	-5.0	NW	43	(144, 144)	0.28	0.28	0.75
9	23	True	f	f	4.660188600000765	1	-35.0	-40.0	-5.0	NW	43	(144, 144)	0.28	0.28	0.75
9	23	True	f	j	4.149289099999805	0	-35.0	-36.0	-1.0	SE	43	(144, 144)	0.28	0.28	0.75
9	23	True	f	j	2.87778310000067	0	-35.0	-36.0	-1.0	SE	43	(144, 144)	0.28	0.28	0.75
9	23	True	f	f	4.567056299998512	1	-35.0	-40.0	-5.0	SE	43	(144, 144)	0.28	0.28	0.75
9	23	True	j	j	3.888936399998784	1	-35.0	-30.0	5.0	SE	43	(144, 144)	0.28	0.28	0.75
9	23	True	j	j	3.273043099999996	1	-35.0	-34.0	1.0	SE	43	(144, 144)	0.28	0.28	0.75
9	23	True	f	f	0.7097871000005398	1	-35.0	-36.0	-1.0	SE	43	(144, 144)	0.28	0.28	0.75
9	23	True	j	j	0.7493112000011024	1	-35.0	-30.0	5.0	SE	43	(144, 144)	0.28	0.28	0.75
9	23	True	j	f	1.793090299999676	0	-35.0	-34.0	1.0	SE	43	(144, 144)	0.28	0.28	0.75
9	23	True	f	f	2.3116831999996066	1	-35.0	-36.0	-1.0	SE	43	(144, 144)	0.28	0.28	0.75
9	23	True	j	j	0.8156648999993195	1	-35.0	-30.0	5.0	SE	43	(144, 144)	0.28	0.28	0.75
9	23	True	j	j	0.3880028000003221	1	-35.0	-30.0	5.0	NW	43	(144, 144)	0.28	0.28	0.75
9	23	True	f	f	0.5439506999991863	1	-35.0	-36.0	-1.0	NW	43	(144, 144)	0.28	0.28	0.75
9	23	True	j	j	0.4870950999993511	1	-35.0	-30.0	5.0	NW	43	(144, 144)	0.28	0.28	0.75
9	23	True	j	j	1.14224429999922	1	-35.0	-30.0	5.0	NW	43	(144, 144)	0.28	0.28	0.75
9	23	True	j	j	0.486067699999694	1	-35.0	-34.0	1.0	SE	43	(144, 144)	0.28	0.28	0.75
9	23	True	j	j	1.4845069000002695	1	-35.0	-34.0	1.0	NW	43	(144, 144)	0.28	0.28	0.75
9	23	True	f	f	0.5568332000002556	1	-35.0	-40.0	-5.0	NW	43	(144, 144)	0.28	0.28	0.75
9	23	True	f	f	2.9326679999994667	1	-35.0	-36.0	-1.0	NW	43	(144, 144)	0.28	0.28	0.75
9	23	True	j	j	0.5830478000007133	1	-35.0	-30.0	5.0	NW	43	(144, 144)	0.28	0.28	0.75
9	23	True	j	j	2.342471799998748	1	-35.0	-34.0	1.0	NW	43	(144, 144)	0.28	0.28	0.75
9	23	True	j	j	0.6435523000000103	1	-35.0	-30.0	5.0	NW	43	(144, 144)	0.28	0.28	0.75
9	23	True	f	f	0.4530408999999054	1	-35.0	-36.0	-1.0	SE	43	(144, 144)	0.28	0.28	0.75
9	23	True	j	j	2.8779814000008628	1	-35.0	-34.0	1.0	NW	43	(144, 144)	0.28	0.28	0.75
9	23	True	f	f	1.7459010000002309	1	-35.0	-40.0	-5.0	SE	43	(144, 144)	0.28	0.28	0.75
9	23	True	f	f	0.5643309000006411	1	-35.0	-40.0	-5.0	SE	43	(144, 144)	0.28	0.28	0.75
9	23	True	f	j	1.916765800000576	0	-35.0	-36.0	-1.0	NW	43	(144, 144)	0.28	0.28	0.75
9	23	True	j	j	1.2211627999986376	1	-35.0	-34.0	1.0	SE	43	(144, 144)	0.28	0.28	0.75
9	23	True	f	f	0.9325180999985604	1	-35.0	-40.0	-5.0	SE	43	(144, 144)	0.28	0.28	0.75
9	23	True	j	j	0.4484596000002057	1	-35.0	-30.0	5.0	SE	43	(144, 144)	0.28	0.28	0.75
9	23	True	f	f	2.051475099999152	1	-35.0	-36.0	-1.0	SE	43	(144, 144)	0.28	0.28	0.75
9	23	True	j	f	3.23576839999987	0	-35.0	-34.0	1.0	SE	43	(144, 144)	0.28	0.28	0.75
9	23	True	j	f	10.000101699999504	0	-35.0	-34.0	1.0	SE	43	(144, 144)	0.28	0.28	0.75
9	23	True	f	f	1.2173031000002084	1	-35.0	-36.0	-1.0	NW	43	(144, 144)	0.28	0.28	0.75
9	23	True	f	f	1.136941900000238	1	-35.0	-36.0	-1.0	NW	43	(144, 144)	0.28	0.28	0.75
9	23	True	j	j	0.6445283000011841	1	-35.0	-30.0	5.0	SE	43	(144, 144)	0.28	0.28	0.75
9	23	True	f	f	0.8002077999990433	1	-35.0	-40.0	-5.0	NW	43	(144, 144)	0.28	0.28	0.75
9	23	True	f	f	1.2336921999994956	1	-35.0	-40.0	-5.0	SE	43	(144, 144)	0.28	0.28	0.75
9	23	True	f	f	2.1374919999998383	1	-35.0	-36.0	-1.0	SE	43	(144, 144)	0.28	0.28	0.75
9	23	True	j	j	0.6785080000008747	1	-35.0	-30.0	5.0	NW	43	(144, 144)	0.28	0.28	0.75
9	23	True	f	f	0.4569494000006671	1	-35.0	-40.0	-5.0	SE	43	(144, 144)	0.28	0.28	0.75
9	23	True	f	f	0.7505068999998912	1	-35.0	-36.0	-1.0	SE	43	(144, 144)	0.28	0.28	0.75
9	23	True	j	f	2.934363299998949	0	-35.0	-30.0	5.0	NW	43	(144, 144)	0.28	0.28	0.75
9	23	True	f	f	0.7285955999996077	1	-35.0	-40.0	-5.0	SE	43	(144, 144)	0.28	0.28	0.75
9	23	True	j	f	3.01715460000014	0	-35.0	-34.0	1.0	NW	43	(144, 144)	0.28	0.28	0.75
9	23	True	f	f	0.8772829999998066	1	-35.0	-36.0	-1.0	NW	43	(144, 144)	0.28	0.28	0.75
9	23	True	f	f	4.099893900000097	1	-35.0	-36.0	-1.0	NW	43	(144, 144)	0.28	0.28	0.75
9	23	True	j	f	1.6941112999993493	0	-35.0	-34.0	1.0	SE	43	(144, 144)	0.28	0.28	0.75
9	23	True	j	j	1.029175400000895	1	-35.0	-30.0	5.0	NW	43	(144, 144)	0.28	0.28	0.75
9	23	True	j	j	0.4716095000003406	1	-35.0	-30.0	5.0	SE	43	(144, 144)	0.28	0.28	0.75
9	23	True	f	f	1.0664053000000422	1	-35.0	-36.0	-1.0	NW	43	(144, 144)	0.28	0.28	0.75
9	23	True	f	f	0.3824736999995366	1	-35.0	-36.0	-1.0	SE	43	(144, 144)	0.28	0.28	0.75
9	23	True	f	f	0.8093186999994941	1	-35.0	-36.0	-1.0	SE	43	(144, 144)	0.28	0.28	0.75
9	23	True	f	f	0.8281136000005063	1	-35.0	-36.0	-1.0	SE	43	(144, 144)	0.28	0.28	0.75
9	23	True	f	f	0.6242885999999999	1	-35.0	-40.0	-5.0	NW	43	(144, 144)	0.28	0.28	0.75
9	23	True	j	j	0.7794228000002477	1	-35.0	-30.0	5.0	NW	43	(144, 144)	0.28	0.28	0.75
9	23	True	f	f	0.4342458999999508	1	-35.0	-40.0	-5.0	NW	43	(144, 144)	0.28	0.28	0.75
9	23	True	f	f	0.7619233999994321	1	-35.0	-40.0	-5.0	NW	43	(144, 144)	0.28	0.28	0.75
9	23	True	j	j	0.5457140999988042	1	-35.0	-34.0	1.0	SE	43	(144, 144)	0.28	0.28	0.75
9	23	True	j	j	0.7821248000000196	1	-35.0	-30.0	5.0	SE	43	(144, 144)	0.28	0.28	0.75
9	23	True	j	j	0.5200539999987086	1	-35.0	-30.0	5.0	SE	43	(144, 144)	0.28	0.28	0.75
9	23	True	j	j	0.603228100000706	1	-35.0	-34.0	1.0	SE	43	(144, 144)	0.28	0.28	0.75
9	23	True	j	j	0.4138344000002689	1	-35.0	-30.0	5.0	SE	43	(144, 144)	0.28	0.28	0.75
9	23	True	f	f	0.5688031000008777	1	-35.0	-36.0	-1.0	SE	43	(144, 144)	0.28	0.28	0.75
9	23	True	f	f	0.7574438999999984	1	-35.0	-40.0	-5.0	NW	43	(144, 144)	0.28	0.28	0.75
9	23	True	f	f	0.4413182000007509	1	-35.0	-40.0	-5.0	NW	43	(144, 144)	0.28	0.28	0.75
9	23	True	f	f	1.7770862000015768	1	-35.0	-36.0	-1.0	NW	43	(144, 144)	0.28	0.28	0.75
9	23	True	f	j	1.9315817999995488	0	-35.0	-36.0	-1.0	NW	43	(144, 144)	0.28	0.28	0.75
9	23	True	f	f	0.5829454000013357	1	-35.0	-40.0	-5.0	NW	43	(144, 144)	0.28	0.28	0.75
9	23	True	j	f	1.8115061999997124	0	-35.0	-34.0	1.0	SE	43	(144, 144)	0.28	0.28	0.75
9	23	True	j	j	0.4241459000004397	1	-35.0	-30.0	5.0	SE	43	(144, 144)	0.28	0.28	0.75
9	23	True	f	f	0.2717397000014898	1	-35.0	-40.0	-5.0	SE	43	(144, 144)	0.28	0.28	0.75
9	23	True	f	f	0.3356533999995008	1	-35.0	-40.0	-5.0	NW	43	(144, 144)	0.28	0.28	0.75
9	23	True	j	j	0.5359201999999641	1	-35.0	-30.0	5.0	SE	43	(144, 144)	0.28	0.28	0.75
9	23	True	j	j	0.6072469999999157	1	-35.0	-34.0	1.0	SE	43	(144, 144)	0.28	0.28	0.75
9	23	True	f	f	0.5242904000006092	1	-35.0	-40.0	-5.0	SE	43	(144, 144)	0.28	0.28	0.75
9	23	True	f	j	0.5292754000001878	0	-35.0	-36.0	-1.0	SE	43	(144, 144)	0.28	0.28	0.75
9	23	True	f	f	0.3390336000011302	1	-35.0	-40.0	-5.0	SE	43	(144, 144)	0.28	0.28	0.75
9	23	True	j	j	0.3657832000008056	1	-35.0	-30.0	5.0	SE	43	(144, 144)	0.28	0.28	0.75
9	23	True	f	f	1.0191923000002134	1	-35.0	-40.0	-5.0	NW	43	(144, 144)	0.28	0.28	0.75
9	23	True	j	j	0.9438570000002072	1	-35.0	-34.0	1.0	NW	43	(144, 144)	0.28	0.28	0.75
9	23	True	f	f	0.3114817000005132	1	-35.0	-36.0	-1.0	NW	43	(144, 144)	0.28	0.28	0.75
9	23	True	f	f	0.4296893000009731	1	-35.0	-40.0	-5.0	NW	43	(144, 144)	0.28	0.28	0.75
9	23	True	f	f	1.6280246000005718	1	-35.0	-36.0	-1.0	NW	43	(144, 144)	0.28	0.28	0.75
9	23	True	j	f	0.346248599998944	0	-35.0	-34.0	1.0	SE	43	(144, 144)	0.28	0.28	0.75
9	23	True	j	j	0.9430925000015122	1	-35.0	-30.0	5.0	NW	43	(144, 144)	0.28	0.28	0.75
9	23	True	f	j	0.95828530000108	0	-35.0	-36.0	-1.0	SE	43	(144, 144)	0.28	0.28	0.75
9	23	True	j	j	1.998725800000102	1	-35.0	-30.0	5.0	NW	43	(144, 144)	0.28	0.28	0.75
9	23	True	j	j	0.6796950999996625	1	-35.0	-34.0	1.0	NW	43	(144, 144)	0.28	0.28	0.75
9	23	True	f	f	0.2742654000012408	1	-35.0	-40.0	-5.0	SE	43	(144, 144)	0.28	0.28	0.75
9	23	True	j	j	0.3171696000008523	1	-35.0	-30.0	5.0	SE	43	(144, 144)	0.28	0.28	0.75
9	23	True	j	j	0.5934530999984418	1	-35.0	-30.0	5.0	NW	43	(144, 144)	0.28	0.28	0.75
9	23	True	j	j	0.9026610999990226	1	-35.0	-30.0	5.0	SE	43	(144, 144)	0.28	0.28	0.75
9	23	True	j	f	0.3600344999995286	0	-35.0	-34.0	1.0	NW	43	(144, 144)	0.28	0.28	0.75
9	23	True	f	f	0.3513154000011127	1	-35.0	-40.0	-5.0	NW	43	(144, 144)	0.28	0.28	0.75
9	23	True	f	f	0.557716999999684	1	-35.0	-40.0	-5.0	NW	43	(144, 144)	0.28	0.28	0.75
9	23	True	j	j	0.576064500000939	1	-35.0	-34.0	1.0	NW	43	(144, 144)	0.28	0.28	0.75
9	23	True	f	f	0.49296829999912	1	-35.0	-40.0	-5.0	SE	43	(144, 144)	0.28	0.28	0.75
9	23	True	j	j	0.352275199998985	1	-35.0	-30.0	5.0	SE	43	(144, 144)	0.28	0.28	0.75
9	23	True	f	f	0.4026172999983828	1	-35.0	-40.0	-5.0	SE	43	(144, 144)	0.28	0.28	0.75
9	23	True	j	j	0.3161440999992919	1	-35.0	-30.0	5.0	SE	43	(144, 144)	0.28	0.28	0.75
9	23	True	j	j	0.2560681000013574	1	-35.0	-30.0	5.0	SE	43	(144, 144)	0.28	0.28	0.75
9	23	True	f	f	0.229727300000377	1	-35.0	-36.0	-1.0	NW	43	(144, 144)	0.28	0.28	0.75
9	23	True	j	j	0.2665680999998585	1	-35.0	-30.0	5.0	NW	43	(144, 144)	0.28	0.28	0.75
9	23	True	f	f	0.2921771000001172	1	-35.0	-36.0	-1.0	SE	43	(144, 144)	0.28	0.28	0.75
9	23	True	f	j	0.2909242999994603	0	-35.0	-36.0	-1.0	SE	43	(144, 144)	0.28	0.28	0.75
9	23	True	f	f	0.2937089999995805	1	-35.0	-40.0	-5.0	NW	43	(144, 144)	0.28	0.28	0.75
9	23	True	j	j	0.2672047000014572	1	-35.0	-30.0	5.0	NW	43	(144, 144)	0.28	0.28	0.75
9	23	True	j	j	0.5421324999988428	1	-35.0	-34.0	1.0	SE	43	(144, 144)	0.28	0.28	0.75
9	23	True	f	f	0.515592600000673	1	-35.0	-36.0	-1.0	NW	43	(144, 144)	0.28	0.28	0.75
9	23	True	j	j	0.6469293999998627	1	-35.0	-34.0	1.0	SE	43	(144, 144)	0.28	0.28	0.75
9	23	True	f	f	0.4221297999993112	1	-35.0	-40.0	-5.0	SE	43	(144, 144)	0.28	0.28	0.75
9	23	True	j	j	0.35684399999991	1	-35.0	-30.0	5.0	NW	43	(144, 144)	0.28	0.28	0.75
9	23	True	j	j	0.556565099999716	1	-35.0	-30.0	5.0	SE	43	(144, 144)	0.28	0.28	0.75
9	23	True	f	f	0.787593699998979	1	-35.0	-36.0	-1.0	NW	43	(144, 144)	0.28	0.28	0.75
9	23	True	j	f	0.2759384999990288	0	-35.0	-34.0	1.0	SE	43	(144, 144)	0.28	0.28	0.75
9	23	True	f	f	0.3994065999995655	1	-35.0	-40.0	-5.0	SE	43	(144, 144)	0.28	0.28	0.75
9	23	True	j	j	0.225290499998664	1	-35.0	-34.0	1.0	NW	43	(144, 144)	0.28	0.28	0.75
9	23	True	j	j	0.2664333999982773	1	-35.0	-30.0	5.0	NW	43	(144, 144)	0.28	0.28	0.75
9	23	True	f	f	0.3109289000003628	1	-35.0	-40.0	-5.0	NW	43	(144, 144)	0.28	0.28	0.75
9	23	True	f	f	0.1909047000008286	1	-35.0	-40.0	-5.0	NW	43	(144, 144)	0.28	0.28	0.75
9	23	True	j	j	0.3239534000003914	1	-35.0	-30.0	5.0	NW	43	(144, 144)	0.28	0.28	0.75
9	23	True	f	j	0.2767755999993824	0	-35.0	-36.0	-1.0	SE	43	(144, 144)	0.28	0.28	0.75
9	23	True	f	f	0.1424987999998848	1	-35.0	-36.0	-1.0	SE	43	(144, 144)	0.28	0.28	0.75
9	23	True	j	j	0.30009710000013	1	-35.0	-34.0	1.0	SE	43	(144, 144)	0.28	0.28	0.75
9	23	True	f	f	0.2539907999998831	1	-35.0	-36.0	-1.0	SE	43	(144, 144)	0.28	0.28	0.75
9	23	True	f	f	0.2598764000013034	1	-35.0	-36.0	-1.0	NW	43	(144, 144)	0.28	0.28	0.75
9	23	True	j	j	0.2284973000005266	1	-35.0	-34.0	1.0	SE	43	(144, 144)	0.28	0.28	0.75
9	23	True	j	j	0.2872569000010117	1	-35.0	-30.0	5.0	NW	43	(144, 144)	0.28	0.28	0.75
9	23	True	j	f	0.2807792999992671	0	-35.0	-34.0	1.0	SE	43	(144, 144)	0.28	0.28	0.75
9	23	True	f	f	0.2629737999995996	1	-35.0	-40.0	-5.0	SE	43	(144, 144)	0.28	0.28	0.75
9	23	True	j	f	0.5463560000007419	0	-35.0	-34.0	1.0	NW	43	(144, 144)	0.28	0.28	0.75
9	23	True	j	j	0.2942528000003221	1	-35.0	-30.0	5.0	NW	43	(144, 144)	0.28	0.28	0.75
9	23	True	j	f	0.3133543000003556	0	-35.0	-34.0	1.0	SE	43	(144, 144)	0.28	0.28	0.75
9	23	True	f	f	0.4245717999983753	1	-35.0	-36.0	-1.0	NW	43	(144, 144)	0.28	0.28	0.75
9	23	True	f	f	0.2868573000014294	1	-35.0	-36.0	-1.0	SE	43	(144, 144)	0.28	0.28	0.75
9	23	True	f	f	0.3305099999997765	1	-35.0	-40.0	-5.0	SE	43	(144, 144)	0.28	0.28	0.75
9	23	True	j	f	0.3780573999993066	0	-35.0	-34.0	1.0	NW	43	(144, 144)	0.28	0.28	0.75
9	23	True	j	f	0.3714688000000024	0	-35.0	-34.0	1.0	NW	43	(144, 144)	0.28	0.28	0.75
9	23	True	j	j	0.340206599999874	1	-35.0	-30.0	5.0	SE	43	(144, 144)	0.28	0.28	0.75
9	23	True	j	j	0.4606531000008544	1	-35.0	-30.0	5.0	SE	43	(144, 144)	0.28	0.28	0.75
9	23	True	j	j	0.4228585000000748	1	-35.0	-34.0	1.0	NW	43	(144, 144)	0.28	0.28	0.75
9	23	True	j	j	0.381237699999474	1	-35.0	-30.0	5.0	SE	43	(144, 144)	0.28	0.28	0.75
9	23	True	j	j	0.3607752999996592	1	-35.0	-30.0	5.0	SE	43	(144, 144)	0.28	0.28	0.75
9	23	True	f	f	0.3517477000004874	1	-35.0	-40.0	-5.0	SE	43	(144, 144)	0.28	0.28	0.75
9	23	True	j	j	0.399423900000329	1	-35.0	-30.0	5.0	SE	43	(144, 144)	0.28	0.28	0.75
9	23	True	f	j	0.3225048999993305	0	-35.0	-36.0	-1.0	SE	43	(144, 144)	0.28	0.28	0.75
9	23	True	f	j	0.3430265000006329	0	-35.0	-36.0	-1.0	NW	43	(144, 144)	0.28	0.28	0.75
9	23	True	f	f	0.2666840999991109	1	-35.0	-36.0	-1.0	SE	43	(144, 144)	0.28	0.28	0.75
9	23	True	f	f	0.2601568000009138	1	-35.0	-40.0	-5.0	NW	43	(144, 144)	0.28	0.28	0.75
9	23	True	f	f	0.2448993000016344	1	-35.0	-36.0	-1.0	NW	43	(144, 144)	0.28	0.28	0.75
9	23	True	f	f	0.2959741000013309	1	-35.0	-40.0	-5.0	NW	43	(144, 144)	0.28	0.28	0.75
9	23	True	j	f	0.940763300000981	0	-35.0	-34.0	1.0	SE	43	(144, 144)	0.28	0.28	0.75
9	23	True	f	f	0.3122354999995878	1	-35.0	-36.0	-1.0	SE	43	(144, 144)	0.28	0.28	0.75
9	23	True	j	j	0.3090974999995524	1	-35.0	-34.0	1.0	SE	43	(144, 144)	0.28	0.28	0.75
9	23	True	f	f	0.317861499999708	1	-35.0	-40.0	-5.0	NW	43	(144, 144)	0.28	0.28	0.75
9	23	True	j	j	0.2953121999998984	1	-35.0	-34.0	1.0	SE	43	(144, 144)	0.28	0.28	0.75
9	23	True	f	f	0.3093344000008073	1	-35.0	-40.0	-5.0	NW	43	(144, 144)	0.28	0.28	0.75
9	23	True	f	f	0.4341487999990931	1	-35.0	-36.0	-1.0	NW	43	(144, 144)	0.28	0.28	0.75
9	23	True	f	f	0.3004492000000027	1	-35.0	-36.0	-1.0	SE	43	(144, 144)	0.28	0.28	0.75
9	23	True	f	f	0.2477085999998962	1	-35.0	-40.0	-5.0	SE	43	(144, 144)	0.28	0.28	0.75
9	23	True	f	f	0.422463400000197	1	-35.0	-36.0	-1.0	NW	43	(144, 144)	0.28	0.28	0.75
9	23	True	j	j	0.4648768000006384	1	-35.0	-30.0	5.0	SE	43	(144, 144)	0.28	0.28	0.75
9	23	True	j	j	0.3736176999991585	1	-35.0	-30.0	5.0	NW	43	(144, 144)	0.28	0.28	0.75
9	23	True	f	f	0.5818016000011994	1	-35.0	-40.0	-5.0	SE	43	(144, 144)	0.28	0.28	0.75
9	23	True	j	j	0.8032416000005469	1	-35.0	-30.0	5.0	SE	43	(144, 144)	0.28	0.28	0.75
9	23	True	f	f	0.3401311999987229	1	-35.0	-40.0	-5.0	SE	43	(144, 144)	0.28	0.28	0.75
9	23	True	f	f	0.3733701999990444	1	-35.0	-40.0	-5.0	NW	43	(144, 144)	0.28	0.28	0.75
9	23	True	j	f	1.0890565999998216	0	-35.0	-34.0	1.0	NW	43	(144, 144)	0.28	0.28	0.75
9	23	True	j	f	0.3021243000002869	0	-35.0	-34.0	1.0	NW	43	(144, 144)	0.28	0.28	0.75
9	23	True	f	f	0.2210025999993377	1	-35.0	-40.0	-5.0	NW	43	(144, 144)	0.28	0.28	0.75
9	23	True	f	f	0.3411089999990508	1	-35.0	-36.0	-1.0	NW	43	(144, 144)	0.28	0.28	0.75
9	23	True	f	f	0.2419640999996772	1	-35.0	-36.0	-1.0	SE	43	(144, 144)	0.28	0.28	0.75
9	23	True	f	f	0.321191799999724	1	-35.0	-40.0	-5.0	SE	43	(144, 144)	0.28	0.28	0.75
9	23	True	f	f	0.3535377000007429	1	-35.0	-40.0	-5.0	SE	43	(144, 144)	0.28	0.28	0.75
9	23	True	f	f	0.4706733000002714	1	-35.0	-40.0	-5.0	SE	43	(144, 144)	0.28	0.28	0.75
9	23	True	j	j	0.1293718999986595	1	-35.0	-30.0	5.0	NW	43	(144, 144)	0.28	0.28	0.75
9	23	True	f	f	0.25516030000108	1	-35.0	-36.0	-1.0	NW	43	(144, 144)	0.28	0.28	0.75
9	23	True	j	j	0.523996600000828	1	-35.0	-34.0	1.0	SE	43	(144, 144)	0.28	0.28	0.75
9	23	True	f	f	0.3720171999993908	1	-35.0	-40.0	-5.0	NW	43	(144, 144)	0.28	0.28	0.75
9	23	True	j	j	0.1724604000010003	1	-35.0	-30.0	5.0	NW	43	(144, 144)	0.28	0.28	0.75
9	23	True	j	j	0.2480138999999326	1	-35.0	-34.0	1.0	SE	43	(144, 144)	0.28	0.28	0.75
9	23	True	j	j	0.3484938999990845	1	-35.0	-34.0	1.0	SE	43	(144, 144)	0.28	0.28	0.75
9	23	True	f	j	0.2205853999985265	0	-35.0	-36.0	-1.0	SE	43	(144, 144)	0.28	0.28	0.75
9	23	True	j	j	0.2889692000007926	1	-35.0	-30.0	5.0	NW	43	(144, 144)	0.28	0.28	0.75
9	23	True	j	j	0.3359008999996149	1	-35.0	-34.0	1.0	SE	43	(144, 144)	0.28	0.28	0.75
9	23	True	j	j	1.723834899999929	1	-35.0	-34.0	1.0	SE	43	(144, 144)	0.28	0.28	0.75
9	23	True	j	j	0.3005016000006435	1	-35.0	-30.0	5.0	SE	43	(144, 144)	0.28	0.28	0.75
9	23	True	f	j	0.4135934000005363	0	-35.0	-36.0	-1.0	SE	43	(144, 144)	0.28	0.28	0.75
9	23	True	j	f	0.4977572000007058	0	-35.0	-34.0	1.0	SE	43	(144, 144)	0.28	0.28	0.75
9	23	True	j	j	0.2433461000000534	1	-35.0	-34.0	1.0	SE	43	(144, 144)	0.28	0.28	0.75
9	23	True	f	j	0.5574183999997331	0	-35.0	-36.0	-1.0	NW	43	(144, 144)	0.28	0.28	0.75
9	23	True	j	j	0.2563423999999941	1	-35.0	-30.0	5.0	SE	43	(144, 144)	0.28	0.28	0.75
9	23	True	f	f	0.2662316000005376	1	-35.0	-36.0	-1.0	SE	43	(144, 144)	0.28	0.28	0.75
9	23	True	j	j	0.3213493000002927	1	-35.0	-30.0	5.0	SE	43	(144, 144)	0.28	0.28	0.75
9	23	True	j	j	0.339156299998649	1	-35.0	-30.0	5.0	NW	43	(144, 144)	0.28	0.28	0.75
9	23	True	j	f	0.2838701000000583	0	-35.0	-34.0	1.0	NW	43	(144, 144)	0.28	0.28	0.75
9	23	True	f	f	0.3470223999993322	1	-35.0	-36.0	-1.0	NW	43	(144, 144)	0.28	0.28	0.75
9	23	True	f	j	0.3084159999998519	0	-35.0	-36.0	-1.0	NW	43	(144, 144)	0.28	0.28	0.75
9	23	True	f	f	0.3954333999990922	1	-35.0	-36.0	-1.0	SE	43	(144, 144)	0.28	0.28	0.75
9	23	True	j	j	0.1736627000009321	1	-35.0	-34.0	1.0	SE	43	(144, 144)	0.28	0.28	0.75
9	23	True	j	j	0.3162410000004456	1	-35.0	-34.0	1.0	NW	43	(144, 144)	0.28	0.28	0.75
9	23	True	f	f	0.1430037999998603	1	-35.0	-36.0	-1.0	NW	43	(144, 144)	0.28	0.28	0.75
9	23	True	f	f	0.2831753999998909	1	-35.0	-36.0	-1.0	SE	43	(144, 144)	0.28	0.28	0.75
9	23	True	f	f	0.2459691999993083	1	-35.0	-36.0	-1.0	NW	43	(144, 144)	0.28	0.28	0.75
9	23	True	f	f	0.364775499998359	1	-35.0	-40.0	-5.0	SE	43	(144, 144)	0.28	0.28	0.75
9	23	True	j	j	0.3873079999993933	1	-35.0	-30.0	5.0	SE	43	(144, 144)	0.28	0.28	0.75
9	23	True	j	j	0.3587453000000096	1	-35.0	-34.0	1.0	SE	43	(144, 144)	0.28	0.28	0.75
9	23	True	j	j	0.3372141999989253	1	-35.0	-34.0	1.0	SE	43	(144, 144)	0.28	0.28	0.75
9	23	True	j	j	0.2638065999999526	1	-35.0	-30.0	5.0	NW	43	(144, 144)	0.28	0.28	0.75
9	23	True	f	f	0.2961553999994066	1	-35.0	-40.0	-5.0	SE	43	(144, 144)	0.28	0.28	0.75
9	23	True	j	f	0.3170659000006708	0	-35.0	-34.0	1.0	SE	43	(144, 144)	0.28	0.28	0.75
9	23	True	j	j	0.2830916000002617	1	-35.0	-30.0	5.0	NW	43	(144, 144)	0.28	0.28	0.75
9	23	True	f	f	0.2736098000004858	1	-35.0	-36.0	-1.0	SE	43	(144, 144)	0.28	0.28	0.75
9	23	True	f	j	0.0941239000003406	0	-35.0	-36.0	-1.0	NW	43	(144, 144)	0.28	0.28	0.75
9	23	True	f	f	0.2977343999991717	1	-35.0	-40.0	-5.0	SE	43	(144, 144)	0.28	0.28	0.75
9	23	True	j	j	0.4152902999994694	1	-35.0	-34.0	1.0	SE	43	(144, 144)	0.28	0.28	0.75
9	23	True	f	f	0.400042499999472	1	-35.0	-36.0	-1.0	SE	43	(144, 144)	0.28	0.28	0.75
9	23	True	j	j	0.3105580999999802	1	-35.0	-34.0	1.0	NW	43	(144, 144)	0.28	0.28	0.75
9	23	True	j	j	0.3832610000008571	1	-35.0	-30.0	5.0	NW	43	(144, 144)	0.28	0.28	0.75
9	23	True	f	f	0.3853650000000925	1	-35.0	-40.0	-5.0	SE	43	(144, 144)	0.28	0.28	0.75
9	23	True	j	j	0.3095075000001088	1	-35.0	-34.0	1.0	SE	43	(144, 144)	0.28	0.28	0.75
9	23	True	f	j	0.6865665999994235	0	-35.0	-36.0	-1.0	NW	43	(144, 144)	0.28	0.28	0.75
9	23	True	j	j	0.304666800000632	1	-35.0	-34.0	1.0	SE	43	(144, 144)	0.28	0.28	0.75
9	23	True	j	f	0.308791100000235	0	-35.0	-34.0	1.0	SE	43	(144, 144)	0.28	0.28	0.75
9	23	True	j	j	0.517820799999754	1	-35.0	-30.0	5.0	NW	43	(144, 144)	0.28	0.28	0.75
9	23	True	j	j	0.2919077999995352	1	-35.0	-34.0	1.0	NW	43	(144, 144)	0.28	0.28	0.75
9	23	True	j	j	0.3369383999997808	1	-35.0	-34.0	1.0	SE	43	(144, 144)	0.28	0.28	0.75
9	23	True	f	f	0.2835778000007849	1	-35.0	-36.0	-1.0	NW	43	(144, 144)	0.28	0.28	0.75
9	23	True	j	j	0.6607640000001993	1	-35.0	-30.0	5.0	SE	43	(144, 144)	0.28	0.28	0.75
9	23	True	f	f	0.2511002999999618	1	-35.0	-40.0	-5.0	SE	43	(144, 144)	0.28	0.28	0.75
9	23	True	j	j	0.2803736000005301	1	-35.0	-30.0	5.0	NW	43	(144, 144)	0.28	0.28	0.75
9	23	True	j	j	0.2492775999999139	1	-35.0	-30.0	5.0	SE	43	(144, 144)	0.28	0.28	0.75
9	23	True	j	j	0.3761773000005632	1	-35.0	-34.0	1.0	NW	43	(144, 144)	0.28	0.28	0.75
9	23	True	j	j	0.2811282999991817	1	-35.0	-30.0	5.0	NW	43	(144, 144)	0.28	0.28	0.75
9	23	True	f	f	0.3178060999998706	1	-35.0	-40.0	-5.0	SE	43	(144, 144)	0.28	0.28	0.75
9	23	True	j	f	0.447999099998924	0	-35.0	-30.0	5.0	SE	43	(144, 144)	0.28	0.28	0.75
9	23	True	j	j	0.2815899000015633	1	-35.0	-30.0	5.0	NW	43	(144, 144)	0.28	0.28	0.75
9	23	True	f	j	0.3147040999992896	0	-35.0	-36.0	-1.0	SE	43	(144, 144)	0.28	0.28	0.75
9	23	True	f	f	0.3108002999997552	1	-35.0	-40.0	-5.0	NW	43	(144, 144)	0.28	0.28	0.75
9	23	True	f	f	0.3011633000005531	1	-35.0	-40.0	-5.0	SE	43	(144, 144)	0.28	0.28	0.75
9	23	True	j	j	0.2544139999990875	1	-35.0	-34.0	1.0	SE	43	(144, 144)	0.28	0.28	0.75
9	23	True	f	f	0.2776714999999967	1	-35.0	-36.0	-1.0	NW	43	(144, 144)	0.28	0.28	0.75
9	23	True	j	j	0.2775239999991754	1	-35.0	-30.0	5.0	NW	43	(144, 144)	0.28	0.28	0.75
9	23	True	f	j	0.2618779999993421	0	-35.0	-36.0	-1.0	SE	43	(144, 144)	0.28	0.28	0.75
9	23	True	f	f	0.3785536000013962	1	-35.0	-36.0	-1.0	NW	43	(144, 144)	0.28	0.28	0.75
9	23	True	j	j	0.2219027999999525	1	-35.0	-34.0	1.0	SE	43	(144, 144)	0.28	0.28	0.75
9	23	True	f	f	0.2724397999991197	1	-35.0	-36.0	-1.0	SE	43	(144, 144)	0.28	0.28	0.75
9	23	True	f	f	0.3657925000006798	1	-35.0	-40.0	-5.0	SE	43	(144, 144)	0.28	0.28	0.75
9	23	True	f	f	0.2563805000008869	1	-35.0	-36.0	-1.0	SE	43	(144, 144)	0.28	0.28	0.75
9	23	True	j	j	0.317282800000612	1	-35.0	-30.0	5.0	NW	43	(144, 144)	0.28	0.28	0.75
9	23	True	f	f	0.2954792999989877	1	-35.0	-40.0	-5.0	NW	43	(144, 144)	0.28	0.28	0.75
9	23	True	f	f	0.2725305999992997	1	-35.0	-36.0	-1.0	NW	43	(144, 144)	0.28	0.28	0.75
9	23	True	j	j	0.2519744000001083	1	-35.0	-30.0	5.0	NW	43	(144, 144)	0.28	0.28	0.75
9	23	True	f	f	0.2888151000006473	1	-35.0	-36.0	-1.0	SE	43	(144, 144)	0.28	0.28	0.75
9	23	True	j	f	0.3750980999993771	0	-35.0	-34.0	1.0	SE	43	(144, 144)	0.28	0.28	0.75
9	23	True	j	f	0.2984501000009913	0	-35.0	-34.0	1.0	NW	43	(144, 144)	0.28	0.28	0.75
9	23	True	j	j	0.3469912000000477	1	-35.0	-30.0	5.0	NW	43	(144, 144)	0.28	0.28	0.75
9	23	True	j	j	0.4797519000003376	1	-35.0	-34.0	1.0	NW	43	(144, 144)	0.28	0.28	0.75
9	23	True	j	j	0.3046880000001692	1	-35.0	-30.0	5.0	SE	43	(144, 144)	0.28	0.28	0.75
9	23	True	f	f	0.2766914000003453	1	-35.0	-40.0	-5.0	NW	43	(144, 144)	0.28	0.28	0.75
9	23	True	f	f	0.2824232999992091	1	-35.0	-40.0	-5.0	NW	43	(144, 144)	0.28	0.28	0.75
9	23	True	j	j	0.3035491000009642	1	-35.0	-30.0	5.0	NW	43	(144, 144)	0.28	0.28	0.75
9	23	True	f	f	0.2656243000001268	1	-35.0	-40.0	-5.0	SE	43	(144, 144)	0.28	0.28	0.75
9	23	True	f	j	0.2609060000013414	0	-35.0	-36.0	-1.0	SE	43	(144, 144)	0.28	0.28	0.75
9	23	True	f	f	0.2995412000000215	1	-35.0	-40.0	-5.0	SE	43	(144, 144)	0.28	0.28	0.75
9	23	True	f	f	0.3847478000006958	1	-35.0	-40.0	-5.0	SE	43	(144, 144)	0.28	0.28	0.75
9	23	True	j	j	0.6617482999990898	1	-35.0	-34.0	1.0	NW	43	(144, 144)	0.28	0.28	0.75
9	23	True	f	f	0.3215603000007832	1	-35.0	-40.0	-5.0	SE	43	(144, 144)	0.28	0.28	0.75
9	23	True	f	f	0.580909000000247	1	-35.0	-40.0	-5.0	NW	43	(144, 144)	0.28	0.28	0.75
9	23	True	j	j	0.3491106000001309	1	-35.0	-34.0	1.0	SE	43	(144, 144)	0.28	0.28	0.75
9	23	True	j	j	0.3871163000003434	1	-35.0	-34.0	1.0	NW	43	(144, 144)	0.28	0.28	0.75
9	23	True	f	f	0.3110017999988486	1	-35.0	-36.0	-1.0	SE	43	(144, 144)	0.28	0.28	0.75
9	23	True	j	j	0.3561239999999088	1	-35.0	-30.0	5.0	SE	43	(144, 144)	0.28	0.28	0.75
9	23	True	j	j	0.2723828999987745	1	-35.0	-30.0	5.0	NW	43	(144, 144)	0.28	0.28	0.75
9	23	True	j	j	0.4004662999996071	1	-35.0	-34.0	1.0	NW	43	(144, 144)	0.28	0.28	0.75
9	23	True	f	f	0.3287249000004522	1	-35.0	-40.0	-5.0	SE	43	(144, 144)	0.28	0.28	0.75
9	23	True	j	j	0.3524187000002712	1	-35.0	-34.0	1.0	SE	43	(144, 144)	0.28	0.28	0.75
9	23	True	f	f	0.3507224999993923	1	-35.0	-40.0	-5.0	SE	43	(144, 144)	0.28	0.28	0.75
9	23	True	j	j	0.2975705999997444	1	-35.0	-30.0	5.0	NW	43	(144, 144)	0.28	0.28	0.75
9	23	True	j	j	0.5044545000000653	1	-35.0	-34.0	1.0	SE	43	(144, 144)	0.28	0.28	0.75
9	23	True	f	f	0.2843501000006654	1	-35.0	-36.0	-1.0	NW	43	(144, 144)	0.28	0.28	0.75
9	23	True	f	f	0.3058160000000498	1	-35.0	-40.0	-5.0	SE	43	(144, 144)	0.28	0.28	0.75
9	23	True	j	j	0.3439772999990964	1	-35.0	-30.0	5.0	SE	43	(144, 144)	0.28	0.28	0.75
9	23	True	f	f	0.406925900000715	1	-35.0	-40.0	-5.0	SE	43	(144, 144)	0.28	0.28	0.75
9	23	True	j	j	0.3777370999996492	1	-35.0	-34.0	1.0	SE	43	(144, 144)	0.28	0.28	0.75
9	23	True	j	j	0.3793915000005654	1	-35.0	-34.0	1.0	SE	43	(144, 144)	0.28	0.28	0.75
9	23	True	j	j	0.3328476000006048	1	-35.0	-30.0	5.0	SE	43	(144, 144)	0.28	0.28	0.75
9	23	True	j	j	0.3671254999990196	1	-35.0	-30.0	5.0	SE	43	(144, 144)	0.28	0.28	0.75
9	23	True	f	j	0.5065991999999824	0	-35.0	-36.0	-1.0	SE	43	(144, 144)	0.28	0.28	0.75
9	23	True	f	j	0.368528700000752	0	-35.0	-36.0	-1.0	SE	43	(144, 144)	0.28	0.28	0.75
9	23	True	j	j	0.4105251000000862	1	-35.0	-30.0	5.0	SE	43	(144, 144)	0.28	0.28	0.75
9	23	True	f	f	0.5430609999984881	1	-35.0	-40.0	-5.0	NW	43	(144, 144)	0.28	0.28	0.75
9	23	True	j	j	0.372520999999324	1	-35.0	-34.0	1.0	NW	43	(144, 144)	0.28	0.28	0.75
9	23	True	f	f	0.4239020999993954	1	-35.0	-40.0	-5.0	NW	43	(144, 144)	0.28	0.28	0.75
9	23	True	j	j	0.5931102000013198	1	-35.0	-30.0	5.0	SE	43	(144, 144)	0.28	0.28	0.75
9	23	True	f	f	0.3016331999988324	1	-35.0	-40.0	-5.0	NW	43	(144, 144)	0.28	0.28	0.75
9	23	True	j	j	0.3225177000003896	1	-35.0	-30.0	5.0	NW	43	(144, 144)	0.28	0.28	0.75
9	23	True	f	j	0.3323586999995314	0	-35.0	-36.0	-1.0	SE	43	(144, 144)	0.28	0.28	0.75
9	23	True	j	j	0.2862920000006852	1	-35.0	-30.0	5.0	NW	43	(144, 144)	0.28	0.28	0.75
9	23	True	j	f	0.3547784000002139	0	-35.0	-34.0	1.0	NW	43	(144, 144)	0.28	0.28	0.75
9	23	True	j	j	0.309977599999911	1	-35.0	-34.0	1.0	SE	43	(144, 144)	0.28	0.28	0.75
9	23	True	j	j	0.9096812999996472	1	-35.0	-30.0	5.0	NW	43	(144, 144)	0.28	0.28	0.75
9	23	True	j	j	0.2850772000001598	1	-35.0	-34.0	1.0	NW	43	(144, 144)	0.28	0.28	0.75
9	23	True	j	j	0.3633354000012332	1	-35.0	-30.0	5.0	SE	43	(144, 144)	0.28	0.28	0.75
9	23	True	j	f	0.2897783000007621	0	-35.0	-34.0	1.0	NW	43	(144, 144)	0.28	0.28	0.75
9	23	True	f	f	0.2977210000008199	1	-35.0	-40.0	-5.0	SE	43	(144, 144)	0.28	0.28	0.75
