# Supplementary material for: The curriculum effect in visual learning: The role of readout dimensionality
Source: PLoS Comput Biol. 2026 Jul 24;22(7):e1014553. doi: 10.1371/journal.pcbi.1014553 (PMC13432104; doi:10.1371/journal.pcbi.1014553)
Supplement: S1 Data — (ZIP) [file pcbi.1014553.s009.zip › Data_Final_for_Repository/Shuffled_subjects/Original_10/Subject009/20250314_Subject009_SHUFFLED_Day_3.csv]

Participant ID	Age	Train	Correct Response	Response	Response time (s)	Correct	Reference Angle (deg)	Orientation (deg)	Angle Separation (deg)	Corner	Viewing Distance (cm)	Stimulus Size (px)	Fixation Time	Probe Time	Cue Time
9	23	True	j	j	1.1497547999897506	1	-35.0	-34.0	1.0	NW	43	(144, 144)	0.28	0.28	0.75
9	23	True	f	f	0.2859509999980218	1	-35.0	-36.0	-1.0	SE	43	(144, 144)	0.28	0.28	0.75
9	23	True	f	f	0.5144352000206709	1	-35.0	-36.0	-1.0	SE	43	(144, 144)	0.28	0.28	0.75
9	23	True	j	f	0.3098505999951157	0	-35.0	-34.0	1.0	NW	43	(144, 144)	0.28	0.28	0.75
9	23	True	f	f	0.4338864000164903	1	-35.0	-40.0	-5.0	SE	43	(144, 144)	0.28	0.28	0.75
9	23	True	j	j	0.2605681999993976	1	-35.0	-34.0	1.0	SE	43	(144, 144)	0.28	0.28	0.75
9	23	True	f	f	0.302913699997589	1	-35.0	-40.0	-5.0	NW	43	(144, 144)	0.28	0.28	0.75
9	23	True	j	j	0.2701264999923296	1	-35.0	-30.0	5.0	NW	43	(144, 144)	0.28	0.28	0.75
9	23	True	f	f	0.2821294000023044	1	-35.0	-40.0	-5.0	NW	43	(144, 144)	0.28	0.28	0.75
9	23	True	j	f	0.2732500999991316	0	-35.0	-34.0	1.0	SE	43	(144, 144)	0.28	0.28	0.75
9	23	True	f	f	0.2429476999968756	1	-35.0	-36.0	-1.0	NW	43	(144, 144)	0.28	0.28	0.75
9	23	True	j	j	0.2600789999996777	1	-35.0	-30.0	5.0	NW	43	(144, 144)	0.28	0.28	0.75
9	23	True	f	f	0.2771190000057686	1	-35.0	-40.0	-5.0	NW	43	(144, 144)	0.28	0.28	0.75
9	23	True	f	f	0.2477043999824673	1	-35.0	-40.0	-5.0	SE	43	(144, 144)	0.28	0.28	0.75
9	23	True	f	f	0.3051140999887138	1	-35.0	-36.0	-1.0	NW	43	(144, 144)	0.28	0.28	0.75
9	23	True	j	j	0.2819256999937352	1	-35.0	-30.0	5.0	NW	43	(144, 144)	0.28	0.28	0.75
9	23	True	j	j	0.3122984999790787	1	-35.0	-30.0	5.0	NW	43	(144, 144)	0.28	0.28	0.75
9	23	True	j	j	0.2738326000107918	1	-35.0	-30.0	5.0	NW	43	(144, 144)	0.28	0.28	0.75
9	23	True	f	f	0.3019662000006065	1	-35.0	-40.0	-5.0	NW	43	(144, 144)	0.28	0.28	0.75
9	23	True	j	j	0.2764108999981545	1	-35.0	-34.0	1.0	NW	43	(144, 144)	0.28	0.28	0.75
9	23	True	j	j	0.2516890999977477	1	-35.0	-30.0	5.0	NW	43	(144, 144)	0.28	0.28	0.75
9	23	True	j	j	0.2425786000094376	1	-35.0	-34.0	1.0	SE	43	(144, 144)	0.28	0.28	0.75
9	23	True	j	j	0.2570528000069316	1	-35.0	-30.0	5.0	SE	43	(144, 144)	0.28	0.28	0.75
9	23	True	f	f	0.2980830000014975	1	-35.0	-36.0	-1.0	SE	43	(144, 144)	0.28	0.28	0.75
9	23	True	j	j	0.2652617999992799	1	-35.0	-34.0	1.0	SE	43	(144, 144)	0.28	0.28	0.75
9	23	True	j	j	0.2691245999885723	1	-35.0	-34.0	1.0	SE	43	(144, 144)	0.28	0.28	0.75
9	23	True	j	j	0.2450912999920547	1	-35.0	-30.0	5.0	SE	43	(144, 144)	0.28	0.28	0.75
9	23	True	f	f	0.264816700015217	1	-35.0	-40.0	-5.0	SE	43	(144, 144)	0.28	0.28	0.75
9	23	True	f	f	0.2794186999963131	1	-35.0	-40.0	-5.0	SE	43	(144, 144)	0.28	0.28	0.75
9	23	True	j	j	0.1957956000114791	1	-35.0	-30.0	5.0	NW	43	(144, 144)	0.28	0.28	0.75
9	23	True	f	j	0.2475910000212025	0	-35.0	-36.0	-1.0	NW	43	(144, 144)	0.28	0.28	0.75
9	23	True	j	j	0.2859469999966677	1	-35.0	-30.0	5.0	SE	43	(144, 144)	0.28	0.28	0.75
9	23	True	f	f	0.2687955000146758	1	-35.0	-40.0	-5.0	SE	43	(144, 144)	0.28	0.28	0.75
9	23	True	j	f	0.258922100008931	0	-35.0	-34.0	1.0	NW	43	(144, 144)	0.28	0.28	0.75
9	23	True	f	j	0.3194347000098787	0	-35.0	-36.0	-1.0	SE	43	(144, 144)	0.28	0.28	0.75
9	23	True	f	f	0.2846286999993026	1	-35.0	-40.0	-5.0	SE	43	(144, 144)	0.28	0.28	0.75
9	23	True	f	f	0.2319601000053808	1	-35.0	-36.0	-1.0	NW	43	(144, 144)	0.28	0.28	0.75
9	23	True	j	f	0.457179899996845	0	-35.0	-34.0	1.0	NW	43	(144, 144)	0.28	0.28	0.75
9	23	True	f	f	0.216511199978413	1	-35.0	-40.0	-5.0	NW	43	(144, 144)	0.28	0.28	0.75
9	23	True	j	j	0.2994409000093583	1	-35.0	-30.0	5.0	NW	43	(144, 144)	0.28	0.28	0.75
9	23	True	j	j	0.2594501000130549	1	-35.0	-30.0	5.0	SE	43	(144, 144)	0.28	0.28	0.75
9	23	True	j	j	0.2453778999915812	1	-35.0	-34.0	1.0	NW	43	(144, 144)	0.28	0.28	0.75
9	23	True	f	f	0.2296753999835346	1	-35.0	-36.0	-1.0	NW	43	(144, 144)	0.28	0.28	0.75
9	23	True	j	j	0.3168159000051673	1	-35.0	-34.0	1.0	NW	43	(144, 144)	0.28	0.28	0.75
9	23	True	f	f	0.2844059999915771	1	-35.0	-40.0	-5.0	NW	43	(144, 144)	0.28	0.28	0.75
9	23	True	j	j	0.2667576000094414	1	-35.0	-30.0	5.0	NW	43	(144, 144)	0.28	0.28	0.75
9	23	True	f	f	0.2460792000056244	1	-35.0	-40.0	-5.0	NW	43	(144, 144)	0.28	0.28	0.75
9	23	True	j	f	0.2727001000021118	0	-35.0	-34.0	1.0	NW	43	(144, 144)	0.28	0.28	0.75
9	23	True	j	j	0.2924215999955777	1	-35.0	-30.0	5.0	SE	43	(144, 144)	0.28	0.28	0.75
9	23	True	f	f	0.2492032000154722	1	-35.0	-36.0	-1.0	NW	43	(144, 144)	0.28	0.28	0.75
9	23	True	j	j	0.28210750001017	1	-35.0	-34.0	1.0	NW	43	(144, 144)	0.28	0.28	0.75
9	23	True	j	j	0.3946314000058919	1	-35.0	-34.0	1.0	SE	43	(144, 144)	0.28	0.28	0.75
9	23	True	j	j	0.1683778000005986	1	-35.0	-30.0	5.0	NW	43	(144, 144)	0.28	0.28	0.75
9	23	True	f	f	0.24714550000499	1	-35.0	-40.0	-5.0	SE	43	(144, 144)	0.28	0.28	0.75
9	23	True	f	f	0.3146545000199694	1	-35.0	-40.0	-5.0	NW	43	(144, 144)	0.28	0.28	0.75
9	23	True	j	j	0.2878995000210125	1	-35.0	-34.0	1.0	SE	43	(144, 144)	0.28	0.28	0.75
9	23	True	f	f	0.3613037000177428	1	-35.0	-40.0	-5.0	NW	43	(144, 144)	0.28	0.28	0.75
9	23	True	f	f	0.2924848000111524	1	-35.0	-40.0	-5.0	NW	43	(144, 144)	0.28	0.28	0.75
9	23	True	j	f	0.2906589999911375	0	-35.0	-34.0	1.0	NW	43	(144, 144)	0.28	0.28	0.75
9	23	True	f	f	0.2631371000024955	1	-35.0	-40.0	-5.0	SE	43	(144, 144)	0.28	0.28	0.75
9	23	True	f	f	0.2818456999957561	1	-35.0	-36.0	-1.0	SE	43	(144, 144)	0.28	0.28	0.75
9	23	True	f	f	0.2866673999815248	1	-35.0	-40.0	-5.0	NW	43	(144, 144)	0.28	0.28	0.75
9	23	True	j	j	0.2763900000136345	1	-35.0	-34.0	1.0	NW	43	(144, 144)	0.28	0.28	0.75
9	23	True	f	j	0.2919026000017766	0	-35.0	-36.0	-1.0	SE	43	(144, 144)	0.28	0.28	0.75
9	23	True	f	f	0.2416486000001896	1	-35.0	-36.0	-1.0	SE	43	(144, 144)	0.28	0.28	0.75
9	23	True	j	j	0.2670433000021148	1	-35.0	-30.0	5.0	SE	43	(144, 144)	0.28	0.28	0.75
9	23	True	f	f	0.2618670000229031	1	-35.0	-36.0	-1.0	NW	43	(144, 144)	0.28	0.28	0.75
9	23	True	j	j	0.4840844999998808	1	-35.0	-30.0	5.0	SE	43	(144, 144)	0.28	0.28	0.75
9	23	True	j	j	0.3013911999878473	1	-35.0	-30.0	5.0	NW	43	(144, 144)	0.28	0.28	0.75
9	23	True	j	j	0.2773069000104442	1	-35.0	-30.0	5.0	SE	43	(144, 144)	0.28	0.28	0.75
9	23	True	j	f	0.3098451000114437	0	-35.0	-34.0	1.0	SE	43	(144, 144)	0.28	0.28	0.75
9	23	True	f	f	0.1886876999924425	1	-35.0	-36.0	-1.0	NW	43	(144, 144)	0.28	0.28	0.75
9	23	True	f	f	0.2844545000116341	1	-35.0	-40.0	-5.0	SE	43	(144, 144)	0.28	0.28	0.75
9	23	True	f	f	0.2525907000235747	1	-35.0	-36.0	-1.0	SE	43	(144, 144)	0.28	0.28	0.75
9	23	True	f	f	0.2430755000095814	1	-35.0	-40.0	-5.0	SE	43	(144, 144)	0.28	0.28	0.75
9	23	True	j	j	0.3282270999916363	1	-35.0	-30.0	5.0	SE	43	(144, 144)	0.28	0.28	0.75
9	23	True	f	f	0.3129518000059761	1	-35.0	-36.0	-1.0	NW	43	(144, 144)	0.28	0.28	0.75
9	23	True	j	j	0.3028230000054464	1	-35.0	-30.0	5.0	NW	43	(144, 144)	0.28	0.28	0.75
9	23	True	j	j	0.2880064999917522	1	-35.0	-30.0	5.0	NW	43	(144, 144)	0.28	0.28	0.75
9	23	True	j	f	0.339305899979081	0	-35.0	-34.0	1.0	NW	43	(144, 144)	0.28	0.28	0.75
9	23	True	f	f	0.2450271999987308	1	-35.0	-40.0	-5.0	NW	43	(144, 144)	0.28	0.28	0.75
9	23	True	j	j	0.2383928000053856	1	-35.0	-34.0	1.0	NW	43	(144, 144)	0.28	0.28	0.75
9	23	True	j	j	0.1384829000162426	1	-35.0	-30.0	5.0	NW	43	(144, 144)	0.28	0.28	0.75
9	23	True	f	f	0.2061011999903712	1	-35.0	-40.0	-5.0	SE	43	(144, 144)	0.28	0.28	0.75
9	23	True	f	f	0.3007871999870986	1	-35.0	-40.0	-5.0	SE	43	(144, 144)	0.28	0.28	0.75
9	23	True	f	f	0.2620594999752939	1	-35.0	-40.0	-5.0	NW	43	(144, 144)	0.28	0.28	0.75
9	23	True	j	j	0.2653518000151962	1	-35.0	-30.0	5.0	SE	43	(144, 144)	0.28	0.28	0.75
9	23	True	f	f	0.2341905999928712	1	-35.0	-36.0	-1.0	NW	43	(144, 144)	0.28	0.28	0.75
9	23	True	f	f	0.2340415999933611	1	-35.0	-36.0	-1.0	NW	43	(144, 144)	0.28	0.28	0.75
9	23	True	f	f	0.2835141000105068	1	-35.0	-40.0	-5.0	NW	43	(144, 144)	0.28	0.28	0.75
9	23	True	j	j	0.2525919000036083	1	-35.0	-30.0	5.0	NW	43	(144, 144)	0.28	0.28	0.75
9	23	True	f	f	0.26193899998907	1	-35.0	-40.0	-5.0	SE	43	(144, 144)	0.28	0.28	0.75
9	23	True	j	j	0.287125200004084	1	-35.0	-34.0	1.0	NW	43	(144, 144)	0.28	0.28	0.75
9	23	True	j	j	0.2855328999867197	1	-35.0	-34.0	1.0	SE	43	(144, 144)	0.28	0.28	0.75
9	23	True	f	f	0.2591900999832432	1	-35.0	-36.0	-1.0	NW	43	(144, 144)	0.28	0.28	0.75
9	23	True	j	j	0.1605991999967955	1	-35.0	-30.0	5.0	NW	43	(144, 144)	0.28	0.28	0.75
9	23	True	j	f	0.2377547000069171	0	-35.0	-30.0	5.0	NW	43	(144, 144)	0.28	0.28	0.75
9	23	True	f	f	0.2695052000053692	1	-35.0	-40.0	-5.0	SE	43	(144, 144)	0.28	0.28	0.75
9	23	True	f	f	0.3107166000118013	1	-35.0	-40.0	-5.0	SE	43	(144, 144)	0.28	0.28	0.75
9	23	True	j	f	0.2281860999937635	0	-35.0	-34.0	1.0	NW	43	(144, 144)	0.28	0.28	0.75
9	23	True	f	f	0.2643992000084836	1	-35.0	-36.0	-1.0	NW	43	(144, 144)	0.28	0.28	0.75
9	23	True	j	f	0.2458302000013645	0	-35.0	-34.0	1.0	NW	43	(144, 144)	0.28	0.28	0.75
9	23	True	f	f	0.2200200000079348	1	-35.0	-40.0	-5.0	NW	43	(144, 144)	0.28	0.28	0.75
9	23	True	f	f	0.2372747999907005	1	-35.0	-40.0	-5.0	NW	43	(144, 144)	0.28	0.28	0.75
9	23	True	j	f	0.2836818000068888	0	-35.0	-34.0	1.0	NW	43	(144, 144)	0.28	0.28	0.75
9	23	True	j	f	0.2786821000045165	0	-35.0	-34.0	1.0	NW	43	(144, 144)	0.28	0.28	0.75
9	23	True	f	f	0.2819037000008393	1	-35.0	-40.0	-5.0	SE	43	(144, 144)	0.28	0.28	0.75
9	23	True	j	f	0.2414489999937359	0	-35.0	-34.0	1.0	SE	43	(144, 144)	0.28	0.28	0.75
9	23	True	f	f	0.2660115000035148	1	-35.0	-36.0	-1.0	NW	43	(144, 144)	0.28	0.28	0.75
9	23	True	f	f	0.2684422000020277	1	-35.0	-40.0	-5.0	SE	43	(144, 144)	0.28	0.28	0.75
9	23	True	f	j	0.2791159999906085	0	-35.0	-36.0	-1.0	SE	43	(144, 144)	0.28	0.28	0.75
9	23	True	j	j	0.2684541000053286	1	-35.0	-34.0	1.0	SE	43	(144, 144)	0.28	0.28	0.75
9	23	True	f	f	0.2799787000112701	1	-35.0	-36.0	-1.0	SE	43	(144, 144)	0.28	0.28	0.75
9	23	True	f	j	1.022075099986978	0	-35.0	-36.0	-1.0	NW	43	(144, 144)	0.28	0.28	0.75
9	23	True	f	f	0.2096392999810632	1	-35.0	-36.0	-1.0	NW	43	(144, 144)	0.28	0.28	0.75
9	23	True	j	j	0.2554283999779727	1	-35.0	-30.0	5.0	SE	43	(144, 144)	0.28	0.28	0.75
9	23	True	f	f	0.2617185999988578	1	-35.0	-36.0	-1.0	NW	43	(144, 144)	0.28	0.28	0.75
9	23	True	f	f	0.2983267000236083	1	-35.0	-40.0	-5.0	NW	43	(144, 144)	0.28	0.28	0.75
9	23	True	f	f	0.2942054999875836	1	-35.0	-36.0	-1.0	NW	43	(144, 144)	0.28	0.28	0.75
9	23	True	f	f	0.3263420000148471	1	-35.0	-36.0	-1.0	SE	43	(144, 144)	0.28	0.28	0.75
9	23	True	j	j	0.2828359999984968	1	-35.0	-34.0	1.0	SE	43	(144, 144)	0.28	0.28	0.75
9	23	True	j	j	0.2293948000005912	1	-35.0	-34.0	1.0	SE	43	(144, 144)	0.28	0.28	0.75
9	23	True	j	j	0.2346129000070504	1	-35.0	-34.0	1.0	SE	43	(144, 144)	0.28	0.28	0.75
9	23	True	j	j	0.2061033000063616	1	-35.0	-34.0	1.0	SE	43	(144, 144)	0.28	0.28	0.75
9	23	True	j	j	0.231511899997713	1	-35.0	-30.0	5.0	NW	43	(144, 144)	0.28	0.28	0.75
9	23	True	f	f	0.4499500000092666	1	-35.0	-36.0	-1.0	SE	43	(144, 144)	0.28	0.28	0.75
9	23	True	f	f	0.2025743999984115	1	-35.0	-40.0	-5.0	SE	43	(144, 144)	0.28	0.28	0.75
9	23	True	j	f	0.2335325000167358	0	-35.0	-34.0	1.0	NW	43	(144, 144)	0.28	0.28	0.75
9	23	True	j	j	0.2374349999881815	1	-35.0	-30.0	5.0	NW	43	(144, 144)	0.28	0.28	0.75
9	23	True	f	f	0.2453276999876834	1	-35.0	-36.0	-1.0	SE	43	(144, 144)	0.28	0.28	0.75
9	23	True	j	j	0.2609359000052791	1	-35.0	-34.0	1.0	SE	43	(144, 144)	0.28	0.28	0.75
9	23	True	j	j	0.2688249000057112	1	-35.0	-30.0	5.0	SE	43	(144, 144)	0.28	0.28	0.75
9	23	True	j	j	0.1641721999912988	1	-35.0	-30.0	5.0	SE	43	(144, 144)	0.28	0.28	0.75
9	23	True	j	j	0.391266499995254	1	-35.0	-34.0	1.0	SE	43	(144, 144)	0.28	0.28	0.75
9	23	True	f	f	0.3310017999901902	1	-35.0	-40.0	-5.0	SE	43	(144, 144)	0.28	0.28	0.75
9	23	True	f	f	0.0744538999861106	1	-35.0	-40.0	-5.0	NW	43	(144, 144)	0.28	0.28	0.75
9	23	True	f	j	0.3779883999959565	0	-35.0	-36.0	-1.0	SE	43	(144, 144)	0.28	0.28	0.75
9	23	True	j	f	0.3548973999859299	0	-35.0	-34.0	1.0	SE	43	(144, 144)	0.28	0.28	0.75
9	23	True	f	f	0.102238200022839	1	-35.0	-36.0	-1.0	NW	43	(144, 144)	0.28	0.28	0.75
9	23	True	j	j	0.2829331000102684	1	-35.0	-30.0	5.0	SE	43	(144, 144)	0.28	0.28	0.75
9	23	True	f	f	0.1871810000156983	1	-35.0	-36.0	-1.0	SE	43	(144, 144)	0.28	0.28	0.75
9	23	True	j	j	0.3176975999958813	1	-35.0	-34.0	1.0	SE	43	(144, 144)	0.28	0.28	0.75
9	23	True	f	f	0.1155328000022564	1	-35.0	-40.0	-5.0	NW	43	(144, 144)	0.28	0.28	0.75
9	23	True	f	f	0.0731908999732695	1	-35.0	-36.0	-1.0	SE	43	(144, 144)	0.28	0.28	0.75
9	23	True	j	f	0.2867124000040348	0	-35.0	-34.0	1.0	SE	43	(144, 144)	0.28	0.28	0.75
9	23	True	j	f	0.4555846000148449	0	-35.0	-34.0	1.0	SE	43	(144, 144)	0.28	0.28	0.75
9	23	True	f	f	0.2504619999963324	1	-35.0	-40.0	-5.0	SE	43	(144, 144)	0.28	0.28	0.75
9	23	True	f	f	0.3004967999877408	1	-35.0	-40.0	-5.0	NW	43	(144, 144)	0.28	0.28	0.75
9	23	True	f	f	0.2845861999958288	1	-35.0	-40.0	-5.0	NW	43	(144, 144)	0.28	0.28	0.75
9	23	True	j	j	0.2437213000084739	1	-35.0	-34.0	1.0	SE	43	(144, 144)	0.28	0.28	0.75
9	23	True	f	f	0.3060371000028681	1	-35.0	-36.0	-1.0	NW	43	(144, 144)	0.28	0.28	0.75
9	23	True	f	f	0.2989196999988053	1	-35.0	-40.0	-5.0	SE	43	(144, 144)	0.28	0.28	0.75
9	23	True	f	f	0.2720805999997537	1	-35.0	-36.0	-1.0	SE	43	(144, 144)	0.28	0.28	0.75
9	23	True	f	f	0.2356208999990485	1	-35.0	-36.0	-1.0	NW	43	(144, 144)	0.28	0.28	0.75
9	23	True	f	f	0.2955301000038162	1	-35.0	-40.0	-5.0	SE	43	(144, 144)	0.28	0.28	0.75
9	23	True	f	f	0.3025199999974575	1	-35.0	-40.0	-5.0	NW	43	(144, 144)	0.28	0.28	0.75
9	23	True	j	j	0.2817372999852523	1	-35.0	-34.0	1.0	NW	43	(144, 144)	0.28	0.28	0.75
9	23	True	j	j	0.2573717000195756	1	-35.0	-34.0	1.0	SE	43	(144, 144)	0.28	0.28	0.75
9	23	True	j	f	0.5131612999830395	0	-35.0	-30.0	5.0	NW	43	(144, 144)	0.28	0.28	0.75
9	23	True	j	f	0.2125075000221841	0	-35.0	-34.0	1.0	NW	43	(144, 144)	0.28	0.28	0.75
9	23	True	j	j	0.247122800006764	1	-35.0	-34.0	1.0	NW	43	(144, 144)	0.28	0.28	0.75
9	23	True	f	f	0.2719233999960124	1	-35.0	-36.0	-1.0	SE	43	(144, 144)	0.28	0.28	0.75
9	23	True	f	f	0.2892999000032432	1	-35.0	-36.0	-1.0	SE	43	(144, 144)	0.28	0.28	0.75
9	23	True	j	f	0.2350890000234358	0	-35.0	-34.0	1.0	NW	43	(144, 144)	0.28	0.28	0.75
9	23	True	j	j	0.3128130999975838	1	-35.0	-30.0	5.0	SE	43	(144, 144)	0.28	0.28	0.75
9	23	True	j	j	0.1968648000038229	1	-35.0	-34.0	1.0	NW	43	(144, 144)	0.28	0.28	0.75
9	23	True	j	j	0.2582330000004731	1	-35.0	-30.0	5.0	NW	43	(144, 144)	0.28	0.28	0.75
9	23	True	j	j	0.3300420000159647	1	-35.0	-30.0	5.0	SE	43	(144, 144)	0.28	0.28	0.75
9	23	True	j	j	0.2656655999890063	1	-35.0	-34.0	1.0	SE	43	(144, 144)	0.28	0.28	0.75
9	23	True	j	j	0.2826988000015262	1	-35.0	-30.0	5.0	SE	43	(144, 144)	0.28	0.28	0.75
9	23	True	f	f	0.2196322999952826	1	-35.0	-36.0	-1.0	SE	43	(144, 144)	0.28	0.28	0.75
9	23	True	f	f	0.2876644999778364	1	-35.0	-40.0	-5.0	NW	43	(144, 144)	0.28	0.28	0.75
9	23	True	j	j	0.2552573000139091	1	-35.0	-34.0	1.0	NW	43	(144, 144)	0.28	0.28	0.75
9	23	True	j	j	0.2512022999871988	1	-35.0	-30.0	5.0	NW	43	(144, 144)	0.28	0.28	0.75
9	23	True	f	j	0.2584726000204682	0	-35.0	-36.0	-1.0	NW	43	(144, 144)	0.28	0.28	0.75
9	23	True	f	j	0.2083317999786231	0	-35.0	-36.0	-1.0	NW	43	(144, 144)	0.28	0.28	0.75
9	23	True	f	j	0.3194300000031944	0	-35.0	-36.0	-1.0	SE	43	(144, 144)	0.28	0.28	0.75
9	23	True	f	f	0.316621199977817	1	-35.0	-40.0	-5.0	NW	43	(144, 144)	0.28	0.28	0.75
9	23	True	j	j	0.2934821000089869	1	-35.0	-30.0	5.0	NW	43	(144, 144)	0.28	0.28	0.75
9	23	True	j	j	0.2630621999851428	1	-35.0	-34.0	1.0	NW	43	(144, 144)	0.28	0.28	0.75
9	23	True	j	j	0.2794878999993671	1	-35.0	-34.0	1.0	NW	43	(144, 144)	0.28	0.28	0.75
9	23	True	f	f	0.1981491000042297	1	-35.0	-36.0	-1.0	NW	43	(144, 144)	0.28	0.28	0.75
9	23	True	f	f	0.3023488000035286	1	-35.0	-40.0	-5.0	SE	43	(144, 144)	0.28	0.28	0.75
9	23	True	j	j	0.2764060999907087	1	-35.0	-34.0	1.0	SE	43	(144, 144)	0.28	0.28	0.75
9	23	True	f	j	0.2748323999985587	0	-35.0	-36.0	-1.0	SE	43	(144, 144)	0.28	0.28	0.75
9	23	True	j	j	0.318969299987657	1	-35.0	-30.0	5.0	SE	43	(144, 144)	0.28	0.28	0.75
9	23	True	f	f	0.2292864000191912	1	-35.0	-40.0	-5.0	SE	43	(144, 144)	0.28	0.28	0.75
9	23	True	j	j	0.2388455999898724	1	-35.0	-34.0	1.0	NW	43	(144, 144)	0.28	0.28	0.75
9	23	True	j	j	0.2313437999982852	1	-35.0	-34.0	1.0	NW	43	(144, 144)	0.28	0.28	0.75
9	23	True	j	j	0.3056606999889482	1	-35.0	-30.0	5.0	NW	43	(144, 144)	0.28	0.28	0.75
9	23	True	f	f	0.2250418000039644	1	-35.0	-40.0	-5.0	SE	43	(144, 144)	0.28	0.28	0.75
9	23	True	j	j	0.2730921999900602	1	-35.0	-34.0	1.0	SE	43	(144, 144)	0.28	0.28	0.75
9	23	True	f	j	0.2416440999950282	0	-35.0	-36.0	-1.0	NW	43	(144, 144)	0.28	0.28	0.75
9	23	True	j	j	0.2617512999859173	1	-35.0	-30.0	5.0	NW	43	(144, 144)	0.28	0.28	0.75
9	23	True	j	j	0.256702500017127	1	-35.0	-34.0	1.0	SE	43	(144, 144)	0.28	0.28	0.75
9	23	True	j	j	0.2551258000021335	1	-35.0	-30.0	5.0	NW	43	(144, 144)	0.28	0.28	0.75
9	23	True	j	j	0.2804004999925382	1	-35.0	-30.0	5.0	NW	43	(144, 144)	0.28	0.28	0.75
9	23	True	f	f	0.2559981000085827	1	-35.0	-36.0	-1.0	NW	43	(144, 144)	0.28	0.28	0.75
9	23	True	j	j	0.28053639997961	1	-35.0	-34.0	1.0	SE	43	(144, 144)	0.28	0.28	0.75
9	23	True	f	j	0.2452335999987553	0	-35.0	-36.0	-1.0	NW	43	(144, 144)	0.28	0.28	0.75
9	23	True	j	j	0.2721092000138014	1	-35.0	-34.0	1.0	NW	43	(144, 144)	0.28	0.28	0.75
9	23	True	j	j	0.2594451000040862	1	-35.0	-34.0	1.0	SE	43	(144, 144)	0.28	0.28	0.75
9	23	True	f	f	0.301188599987654	1	-35.0	-40.0	-5.0	NW	43	(144, 144)	0.28	0.28	0.75
9	23	True	f	f	0.229274900018936	1	-35.0	-36.0	-1.0	SE	43	(144, 144)	0.28	0.28	0.75
9	23	True	f	f	0.2713076000218279	1	-35.0	-40.0	-5.0	NW	43	(144, 144)	0.28	0.28	0.75
9	23	True	f	f	0.3038607999915257	1	-35.0	-40.0	-5.0	SE	43	(144, 144)	0.28	0.28	0.75
9	23	True	j	j	0.2855730000010226	1	-35.0	-30.0	5.0	NW	43	(144, 144)	0.28	0.28	0.75
9	23	True	f	f	0.3361091999977361	1	-35.0	-40.0	-5.0	NW	43	(144, 144)	0.28	0.28	0.75
9	23	True	j	f	0.278291700000409	0	-35.0	-34.0	1.0	NW	43	(144, 144)	0.28	0.28	0.75
9	23	True	j	j	0.2315424999978859	1	-35.0	-30.0	5.0	SE	43	(144, 144)	0.28	0.28	0.75
9	23	True	f	j	0.1813743999809958	0	-35.0	-36.0	-1.0	NW	43	(144, 144)	0.28	0.28	0.75
9	23	True	f	f	0.2462226999923586	1	-35.0	-40.0	-5.0	NW	43	(144, 144)	0.28	0.28	0.75
9	23	True	f	f	0.2728522999968845	1	-35.0	-40.0	-5.0	SE	43	(144, 144)	0.28	0.28	0.75
9	23	True	f	f	0.2859331000072416	1	-35.0	-36.0	-1.0	SE	43	(144, 144)	0.28	0.28	0.75
9	23	True	j	f	0.2056245999992825	0	-35.0	-34.0	1.0	SE	43	(144, 144)	0.28	0.28	0.75
9	23	True	f	j	0.2591406000137795	0	-35.0	-36.0	-1.0	NW	43	(144, 144)	0.28	0.28	0.75
9	23	True	f	j	0.2553866000089329	0	-35.0	-36.0	-1.0	SE	43	(144, 144)	0.28	0.28	0.75
9	23	True	j	j	0.290219500020612	1	-35.0	-34.0	1.0	NW	43	(144, 144)	0.28	0.28	0.75
9	23	True	f	f	0.2888480999972671	1	-35.0	-36.0	-1.0	NW	43	(144, 144)	0.28	0.28	0.75
9	23	True	j	f	0.2278985000157263	0	-35.0	-34.0	1.0	SE	43	(144, 144)	0.28	0.28	0.75
9	23	True	f	f	0.2480896000051871	1	-35.0	-40.0	-5.0	NW	43	(144, 144)	0.28	0.28	0.75
9	23	True	j	j	0.246977800008608	1	-35.0	-30.0	5.0	NW	43	(144, 144)	0.28	0.28	0.75
9	23	True	j	f	0.2728215999959502	0	-35.0	-34.0	1.0	NW	43	(144, 144)	0.28	0.28	0.75
9	23	True	j	j	0.2932433999958448	1	-35.0	-30.0	5.0	SE	43	(144, 144)	0.28	0.28	0.75
9	23	True	j	j	0.2818340999947395	1	-35.0	-34.0	1.0	SE	43	(144, 144)	0.28	0.28	0.75
9	23	True	j	j	0.2600066000013612	1	-35.0	-34.0	1.0	SE	43	(144, 144)	0.28	0.28	0.75
9	23	True	f	j	0.2813643999979831	0	-35.0	-36.0	-1.0	SE	43	(144, 144)	0.28	0.28	0.75
9	23	True	f	f	0.2892590000119526	1	-35.0	-40.0	-5.0	NW	43	(144, 144)	0.28	0.28	0.75
9	23	True	f	f	0.289641399984248	1	-35.0	-36.0	-1.0	SE	43	(144, 144)	0.28	0.28	0.75
9	23	True	j	f	0.2947722999961115	0	-35.0	-34.0	1.0	NW	43	(144, 144)	0.28	0.28	0.75
9	23	True	f	j	0.305971399997361	0	-35.0	-36.0	-1.0	SE	43	(144, 144)	0.28	0.28	0.75
9	23	True	f	f	0.1737912000098731	1	-35.0	-40.0	-5.0	NW	43	(144, 144)	0.28	0.28	0.75
9	23	True	j	j	0.4119078000076115	1	-35.0	-30.0	5.0	SE	43	(144, 144)	0.28	0.28	0.75
9	23	True	j	j	0.2527531000087037	1	-35.0	-34.0	1.0	NW	43	(144, 144)	0.28	0.28	0.75
9	23	True	j	f	0.3824956999742426	0	-35.0	-34.0	1.0	NW	43	(144, 144)	0.28	0.28	0.75
9	23	True	f	j	0.29413840000052	0	-35.0	-36.0	-1.0	NW	43	(144, 144)	0.28	0.28	0.75
9	23	True	j	f	0.2584003999945707	0	-35.0	-34.0	1.0	NW	43	(144, 144)	0.28	0.28	0.75
9	23	True	f	f	0.227024399995571	1	-35.0	-36.0	-1.0	NW	43	(144, 144)	0.28	0.28	0.75
9	23	True	f	j	0.1544391999777872	0	-35.0	-36.0	-1.0	SE	43	(144, 144)	0.28	0.28	0.75
9	23	True	j	j	0.3054127999930642	1	-35.0	-30.0	5.0	SE	43	(144, 144)	0.28	0.28	0.75
9	23	True	f	f	0.2431747000082396	1	-35.0	-40.0	-5.0	NW	43	(144, 144)	0.28	0.28	0.75
9	23	True	f	f	0.4522471000091173	1	-35.0	-36.0	-1.0	SE	43	(144, 144)	0.28	0.28	0.75
9	23	True	j	j	0.2333329000102821	1	-35.0	-30.0	5.0	NW	43	(144, 144)	0.28	0.28	0.75
9	23	True	j	j	0.3256955999822821	1	-35.0	-30.0	5.0	SE	43	(144, 144)	0.28	0.28	0.75
9	23	True	f	f	0.2836379999935161	1	-35.0	-40.0	-5.0	SE	43	(144, 144)	0.28	0.28	0.75
9	23	True	j	j	0.256282199989073	1	-35.0	-30.0	5.0	NW	43	(144, 144)	0.28	0.28	0.75
9	23	True	f	j	0.0762724000087473	0	-35.0	-36.0	-1.0	SE	43	(144, 144)	0.28	0.28	0.75
9	23	True	j	j	0.0761950000014621	1	-35.0	-30.0	5.0	NW	43	(144, 144)	0.28	0.28	0.75
9	23	True	j	j	0.1871860999963246	1	-35.0	-30.0	5.0	SE	43	(144, 144)	0.28	0.28	0.75
9	23	True	f	f	0.4429730999981984	1	-35.0	-36.0	-1.0	NW	43	(144, 144)	0.28	0.28	0.75
9	23	True	j	f	0.3869500999862794	0	-35.0	-34.0	1.0	NW	43	(144, 144)	0.28	0.28	0.75
9	23	True	f	f	0.2276237999903969	1	-35.0	-36.0	-1.0	SE	43	(144, 144)	0.28	0.28	0.75
9	23	True	j	j	0.0777353000012226	1	-35.0	-34.0	1.0	SE	43	(144, 144)	0.28	0.28	0.75
9	23	True	j	j	0.2197427000210154	1	-35.0	-34.0	1.0	SE	43	(144, 144)	0.28	0.28	0.75
9	23	True	j	j	0.4077367999998387	1	-35.0	-34.0	1.0	SE	43	(144, 144)	0.28	0.28	0.75
9	23	True	f	f	0.22812410001643	1	-35.0	-36.0	-1.0	NW	43	(144, 144)	0.28	0.28	0.75
9	23	True	j	j	0.2678226999996695	1	-35.0	-30.0	5.0	SE	43	(144, 144)	0.28	0.28	0.75
9	23	True	j	f	0.1782070000190287	0	-35.0	-34.0	1.0	SE	43	(144, 144)	0.28	0.28	0.75
9	23	True	j	j	0.2693086999934166	1	-35.0	-30.0	5.0	SE	43	(144, 144)	0.28	0.28	0.75
9	23	True	f	f	0.3015340999991167	1	-35.0	-36.0	-1.0	SE	43	(144, 144)	0.28	0.28	0.75
9	23	True	f	f	0.3053615000098943	1	-35.0	-40.0	-5.0	SE	43	(144, 144)	0.28	0.28	0.75
9	23	True	f	j	0.2328314000042155	0	-35.0	-36.0	-1.0	SE	43	(144, 144)	0.28	0.28	0.75
9	23	True	f	j	0.1207701999810524	0	-35.0	-36.0	-1.0	NW	43	(144, 144)	0.28	0.28	0.75
9	23	True	f	f	0.184107800014317	1	-35.0	-36.0	-1.0	NW	43	(144, 144)	0.28	0.28	0.75
9	23	True	f	f	0.5348295999865513	1	-35.0	-36.0	-1.0	SE	43	(144, 144)	0.28	0.28	0.75
9	23	True	j	f	0.2523707999789621	0	-35.0	-34.0	1.0	SE	43	(144, 144)	0.28	0.28	0.75
9	23	True	f	f	0.4322787999990396	1	-35.0	-36.0	-1.0	NW	43	(144, 144)	0.28	0.28	0.75
9	23	True	j	j	0.2679801000049338	1	-35.0	-34.0	1.0	SE	43	(144, 144)	0.28	0.28	0.75
9	23	True	f	f	0.1402577999979257	1	-35.0	-36.0	-1.0	SE	43	(144, 144)	0.28	0.28	0.75
9	23	True	f	f	0.2209872000094037	1	-35.0	-36.0	-1.0	NW	43	(144, 144)	0.28	0.28	0.75
9	23	True	j	j	0.3079985000076704	1	-35.0	-30.0	5.0	SE	43	(144, 144)	0.28	0.28	0.75
9	23	True	j	j	0.2400351999967824	1	-35.0	-30.0	5.0	SE	43	(144, 144)	0.28	0.28	0.75
9	23	True	f	f	0.242196299979696	1	-35.0	-36.0	-1.0	NW	43	(144, 144)	0.28	0.28	0.75
9	23	True	f	f	0.0646224999800324	1	-35.0	-36.0	-1.0	NW	43	(144, 144)	0.28	0.28	0.75
9	23	True	j	j	0.1990967000019736	1	-35.0	-34.0	1.0	SE	43	(144, 144)	0.28	0.28	0.75
9	23	True	f	f	0.2895196000172291	1	-35.0	-40.0	-5.0	NW	43	(144, 144)	0.28	0.28	0.75
9	23	True	f	f	0.2751694000035058	1	-35.0	-40.0	-5.0	NW	43	(144, 144)	0.28	0.28	0.75
9	23	True	j	j	0.3200446000264492	1	-35.0	-30.0	5.0	SE	43	(144, 144)	0.28	0.28	0.75
9	23	True	f	f	0.2780332999827806	1	-35.0	-40.0	-5.0	NW	43	(144, 144)	0.28	0.28	0.75
9	23	True	j	j	0.2000282000226434	1	-35.0	-34.0	1.0	SE	43	(144, 144)	0.28	0.28	0.75
9	23	True	f	f	0.2884871000132989	1	-35.0	-36.0	-1.0	NW	43	(144, 144)	0.28	0.28	0.75
9	23	True	f	f	0.2685080999799538	1	-35.0	-40.0	-5.0	NW	43	(144, 144)	0.28	0.28	0.75
9	23	True	j	j	0.2878951999882702	1	-35.0	-30.0	5.0	SE	43	(144, 144)	0.28	0.28	0.75
9	23	True	j	f	0.2100285000051371	0	-35.0	-34.0	1.0	NW	43	(144, 144)	0.28	0.28	0.75
9	23	True	j	j	0.2383429000037722	1	-35.0	-30.0	5.0	NW	43	(144, 144)	0.28	0.28	0.75
9	23	True	j	f	0.283114799996838	0	-35.0	-34.0	1.0	NW	43	(144, 144)	0.28	0.28	0.75
9	23	True	j	j	0.3653656000096816	1	-35.0	-30.0	5.0	SE	43	(144, 144)	0.28	0.28	0.75
9	23	True	j	j	0.2614200000243727	1	-35.0	-30.0	5.0	SE	43	(144, 144)	0.28	0.28	0.75
9	23	True	f	f	0.315304699994158	1	-35.0	-40.0	-5.0	NW	43	(144, 144)	0.28	0.28	0.75
9	23	True	f	f	0.240739200002281	1	-35.0	-40.0	-5.0	NW	43	(144, 144)	0.28	0.28	0.75
9	23	True	f	f	0.3054545999912079	1	-35.0	-36.0	-1.0	SE	43	(144, 144)	0.28	0.28	0.75
9	23	True	f	j	0.3951901999826077	0	-35.0	-36.0	-1.0	SE	43	(144, 144)	0.28	0.28	0.75
9	23	True	j	j	0.2992253999982495	1	-35.0	-30.0	5.0	SE	43	(144, 144)	0.28	0.28	0.75
9	23	True	f	f	0.2408673000172712	1	-35.0	-36.0	-1.0	NW	43	(144, 144)	0.28	0.28	0.75
9	23	True	f	j	0.2736965999938547	0	-35.0	-36.0	-1.0	SE	43	(144, 144)	0.28	0.28	0.75
9	23	True	f	f	0.1996049000008497	1	-35.0	-36.0	-1.0	SE	43	(144, 144)	0.28	0.28	0.75
9	23	True	j	f	0.2824442000128329	0	-35.0	-34.0	1.0	SE	43	(144, 144)	0.28	0.28	0.75
9	23	True	j	j	0.2458059999917168	1	-35.0	-30.0	5.0	NW	43	(144, 144)	0.28	0.28	0.75
9	23	True	f	f	0.305930599977728	1	-35.0	-36.0	-1.0	NW	43	(144, 144)	0.28	0.28	0.75
9	23	True	j	j	0.1536725000187289	1	-35.0	-34.0	1.0	NW	43	(144, 144)	0.28	0.28	0.75
9	23	True	j	j	0.2936921000073198	1	-35.0	-34.0	1.0	SE	43	(144, 144)	0.28	0.28	0.75
9	23	True	f	f	0.2980813000176567	1	-35.0	-40.0	-5.0	SE	43	(144, 144)	0.28	0.28	0.75
9	23	True	j	j	0.5383418000128586	1	-35.0	-34.0	1.0	SE	43	(144, 144)	0.28	0.28	0.75
9	23	True	f	f	0.2693951999826822	1	-35.0	-40.0	-5.0	SE	43	(144, 144)	0.28	0.28	0.75
9	23	True	f	f	0.3350145000149496	1	-35.0	-40.0	-5.0	NW	43	(144, 144)	0.28	0.28	0.75
9	23	True	j	j	0.279581299982965	1	-35.0	-30.0	5.0	NW	43	(144, 144)	0.28	0.28	0.75
9	23	True	f	j	0.3125781000126153	0	-35.0	-36.0	-1.0	SE	43	(144, 144)	0.28	0.28	0.75
9	23	True	f	f	0.2927798999880906	1	-35.0	-40.0	-5.0	SE	43	(144, 144)	0.28	0.28	0.75
9	23	True	f	f	0.2883444000035524	1	-35.0	-40.0	-5.0	SE	43	(144, 144)	0.28	0.28	0.75
9	23	True	j	j	0.3135392999975011	1	-35.0	-30.0	5.0	SE	43	(144, 144)	0.28	0.28	0.75
9	23	True	j	f	0.3191434000036679	0	-35.0	-34.0	1.0	SE	43	(144, 144)	0.28	0.28	0.75
9	23	True	f	f	0.1401755000115372	1	-35.0	-36.0	-1.0	NW	43	(144, 144)	0.28	0.28	0.75
9	23	True	f	f	0.2926789000048302	1	-35.0	-36.0	-1.0	SE	43	(144, 144)	0.28	0.28	0.75
9	23	True	j	j	0.3977025000203866	1	-35.0	-34.0	1.0	SE	43	(144, 144)	0.28	0.28	0.75
9	23	True	j	j	0.2706379999872297	1	-35.0	-34.0	1.0	NW	43	(144, 144)	0.28	0.28	0.75
9	23	True	j	j	0.3004475999914575	1	-35.0	-34.0	1.0	SE	43	(144, 144)	0.28	0.28	0.75
9	23	True	f	f	0.3406601000169758	1	-35.0	-36.0	-1.0	NW	43	(144, 144)	0.28	0.28	0.75
9	23	True	f	f	0.2406533000175841	1	-35.0	-40.0	-5.0	NW	43	(144, 144)	0.28	0.28	0.75
9	23	True	f	f	0.252113399998052	1	-35.0	-40.0	-5.0	SE	43	(144, 144)	0.28	0.28	0.75
9	23	True	f	f	0.170456899999408	1	-35.0	-36.0	-1.0	NW	43	(144, 144)	0.28	0.28	0.75
