# Supplementary material for: The curriculum effect in visual learning: The role of readout dimensionality
Source: PLoS Comput Biol. 2026 Jul 24;22(7):e1014553. doi: 10.1371/journal.pcbi.1014553 (PMC13432104; doi:10.1371/journal.pcbi.1014553)
Supplement: S1 Data — (ZIP) [file pcbi.1014553.s009.zip › Data_Final_for_Repository/Shuffled_subjects/Original_10/Subject009/20250313_Subject009_SHUFFLED_Day_2.csv]

Participant ID	Age	Train	Correct Response	Response	Response time (s)	Correct	Reference Angle (deg)	Orientation (deg)	Angle Separation (deg)	Corner	Viewing Distance (cm)	Stimulus Size (px)	Fixation Time	Probe Time	Cue Time
9	23	True	f	f	1.3254780000133906	1	-35.0	-40.0	-5.0	NW	43	(144, 144)	0.28	0.28	0.75
9	23	True	j	j	0.7038102999940747	1	-35.0	-34.0	1.0	SE	43	(144, 144)	0.28	0.28	0.75
9	23	True	j	j	0.256253800005652	1	-35.0	-30.0	5.0	NW	43	(144, 144)	0.28	0.28	0.75
9	23	True	f	f	0.2534067999949911	1	-35.0	-40.0	-5.0	NW	43	(144, 144)	0.28	0.28	0.75
9	23	True	f	f	0.2356698000075994	1	-35.0	-40.0	-5.0	SE	43	(144, 144)	0.28	0.28	0.75
9	23	True	f	j	0.2955498999945121	0	-35.0	-36.0	-1.0	SE	43	(144, 144)	0.28	0.28	0.75
9	23	True	j	j	0.2557150000066031	1	-35.0	-34.0	1.0	SE	43	(144, 144)	0.28	0.28	0.75
9	23	True	f	f	0.2484335000044666	1	-35.0	-36.0	-1.0	SE	43	(144, 144)	0.28	0.28	0.75
9	23	True	f	f	0.3642254000005778	1	-35.0	-40.0	-5.0	SE	43	(144, 144)	0.28	0.28	0.75
9	23	True	j	j	0.2526452999882167	1	-35.0	-30.0	5.0	NW	43	(144, 144)	0.28	0.28	0.75
9	23	True	j	j	0.3397969999932684	1	-35.0	-34.0	1.0	SE	43	(144, 144)	0.28	0.28	0.75
9	23	True	j	f	0.3732081999914953	0	-35.0	-34.0	1.0	NW	43	(144, 144)	0.28	0.28	0.75
9	23	True	f	f	0.3036679000069853	1	-35.0	-40.0	-5.0	NW	43	(144, 144)	0.28	0.28	0.75
9	23	True	f	f	0.2033637999993516	1	-35.0	-40.0	-5.0	NW	43	(144, 144)	0.28	0.28	0.75
9	23	True	f	f	0.514214400012861	1	-35.0	-36.0	-1.0	NW	43	(144, 144)	0.28	0.28	0.75
9	23	True	f	f	0.2691587000008439	1	-35.0	-36.0	-1.0	NW	43	(144, 144)	0.28	0.28	0.75
9	23	True	j	f	0.2628894999943441	0	-35.0	-34.0	1.0	SE	43	(144, 144)	0.28	0.28	0.75
9	23	True	j	j	0.3225994999957038	1	-35.0	-34.0	1.0	NW	43	(144, 144)	0.28	0.28	0.75
9	23	True	j	f	0.2251183000043966	0	-35.0	-34.0	1.0	SE	43	(144, 144)	0.28	0.28	0.75
9	23	True	f	f	0.275347500006319	1	-35.0	-36.0	-1.0	SE	43	(144, 144)	0.28	0.28	0.75
9	23	True	f	f	0.329472600002191	1	-35.0	-40.0	-5.0	SE	43	(144, 144)	0.28	0.28	0.75
9	23	True	j	j	0.2786988000007113	1	-35.0	-34.0	1.0	SE	43	(144, 144)	0.28	0.28	0.75
9	23	True	j	f	0.3483075999974971	0	-35.0	-34.0	1.0	SE	43	(144, 144)	0.28	0.28	0.75
9	23	True	f	f	0.3131762999983039	1	-35.0	-40.0	-5.0	NW	43	(144, 144)	0.28	0.28	0.75
9	23	True	f	f	0.2669036000006599	1	-35.0	-36.0	-1.0	SE	43	(144, 144)	0.28	0.28	0.75
9	23	True	f	f	0.2865807000052882	1	-35.0	-36.0	-1.0	NW	43	(144, 144)	0.28	0.28	0.75
9	23	True	f	f	0.31103759999678	1	-35.0	-40.0	-5.0	NW	43	(144, 144)	0.28	0.28	0.75
9	23	True	j	j	0.2638429999933578	1	-35.0	-34.0	1.0	SE	43	(144, 144)	0.28	0.28	0.75
9	23	True	f	f	0.3036652000009781	1	-35.0	-40.0	-5.0	SE	43	(144, 144)	0.28	0.28	0.75
9	23	True	f	j	0.3415166999911889	0	-35.0	-36.0	-1.0	SE	43	(144, 144)	0.28	0.28	0.75
9	23	True	f	f	0.3023310999997193	1	-35.0	-40.0	-5.0	SE	43	(144, 144)	0.28	0.28	0.75
9	23	True	j	j	0.3189396000088891	1	-35.0	-30.0	5.0	SE	43	(144, 144)	0.28	0.28	0.75
9	23	True	j	j	0.5309975999989547	1	-35.0	-34.0	1.0	SE	43	(144, 144)	0.28	0.28	0.75
9	23	True	f	j	0.3022171999909915	0	-35.0	-36.0	-1.0	SE	43	(144, 144)	0.28	0.28	0.75
9	23	True	j	j	0.3083606000000145	1	-35.0	-30.0	5.0	SE	43	(144, 144)	0.28	0.28	0.75
9	23	True	j	j	0.3093503000127384	1	-35.0	-34.0	1.0	SE	43	(144, 144)	0.28	0.28	0.75
9	23	True	j	j	0.2244198999978834	1	-35.0	-30.0	5.0	NW	43	(144, 144)	0.28	0.28	0.75
9	23	True	j	j	0.3027280999958748	1	-35.0	-30.0	5.0	SE	43	(144, 144)	0.28	0.28	0.75
9	23	True	f	f	0.2658205000043381	1	-35.0	-36.0	-1.0	NW	43	(144, 144)	0.28	0.28	0.75
9	23	True	j	j	0.3167746999970404	1	-35.0	-34.0	1.0	NW	43	(144, 144)	0.28	0.28	0.75
9	23	True	j	f	0.3073963000060757	0	-35.0	-34.0	1.0	NW	43	(144, 144)	0.28	0.28	0.75
9	23	True	j	f	0.2420406000019284	0	-35.0	-34.0	1.0	NW	43	(144, 144)	0.28	0.28	0.75
9	23	True	f	f	0.3067350999917835	1	-35.0	-40.0	-5.0	SE	43	(144, 144)	0.28	0.28	0.75
9	23	True	f	j	0.3588588999991771	0	-35.0	-36.0	-1.0	SE	43	(144, 144)	0.28	0.28	0.75
9	23	True	j	f	0.305771300001652	0	-35.0	-34.0	1.0	SE	43	(144, 144)	0.28	0.28	0.75
9	23	True	f	f	0.2979654999944614	1	-35.0	-40.0	-5.0	SE	43	(144, 144)	0.28	0.28	0.75
9	23	True	f	f	0.4471538999932818	1	-35.0	-40.0	-5.0	NW	43	(144, 144)	0.28	0.28	0.75
9	23	True	j	j	0.3232283999968786	1	-35.0	-34.0	1.0	NW	43	(144, 144)	0.28	0.28	0.75
9	23	True	j	j	0.3217492000112543	1	-35.0	-30.0	5.0	SE	43	(144, 144)	0.28	0.28	0.75
9	23	True	f	f	0.2681345000019064	1	-35.0	-40.0	-5.0	NW	43	(144, 144)	0.28	0.28	0.75
9	23	True	j	j	0.3002785999997286	1	-35.0	-34.0	1.0	SE	43	(144, 144)	0.28	0.28	0.75
9	23	True	j	j	0.3436519000097178	1	-35.0	-30.0	5.0	SE	43	(144, 144)	0.28	0.28	0.75
9	23	True	f	f	0.3368345000053523	1	-35.0	-36.0	-1.0	NW	43	(144, 144)	0.28	0.28	0.75
9	23	True	j	f	0.2535156999947503	0	-35.0	-30.0	5.0	NW	43	(144, 144)	0.28	0.28	0.75
9	23	True	f	f	0.2679868999985046	1	-35.0	-36.0	-1.0	SE	43	(144, 144)	0.28	0.28	0.75
9	23	True	f	f	0.2685655000095721	1	-35.0	-36.0	-1.0	NW	43	(144, 144)	0.28	0.28	0.75
9	23	True	j	j	0.2804726000031223	1	-35.0	-34.0	1.0	SE	43	(144, 144)	0.28	0.28	0.75
9	23	True	j	j	0.306693799997447	1	-35.0	-30.0	5.0	SE	43	(144, 144)	0.28	0.28	0.75
9	23	True	f	f	0.2910370000026887	1	-35.0	-36.0	-1.0	SE	43	(144, 144)	0.28	0.28	0.75
9	23	True	f	f	0.3084755000018049	1	-35.0	-36.0	-1.0	SE	43	(144, 144)	0.28	0.28	0.75
9	23	True	j	j	0.2574389999936102	1	-35.0	-34.0	1.0	NW	43	(144, 144)	0.28	0.28	0.75
9	23	True	f	f	0.2646395999909146	1	-35.0	-40.0	-5.0	NW	43	(144, 144)	0.28	0.28	0.75
9	23	True	f	f	0.2958289999951375	1	-35.0	-36.0	-1.0	SE	43	(144, 144)	0.28	0.28	0.75
9	23	True	f	f	0.2871280000108527	1	-35.0	-36.0	-1.0	NW	43	(144, 144)	0.28	0.28	0.75
9	23	True	f	f	0.3693715000117663	1	-35.0	-40.0	-5.0	SE	43	(144, 144)	0.28	0.28	0.75
9	23	True	j	j	0.3015368000051239	1	-35.0	-30.0	5.0	SE	43	(144, 144)	0.28	0.28	0.75
9	23	True	f	j	0.2917209999868646	0	-35.0	-36.0	-1.0	SE	43	(144, 144)	0.28	0.28	0.75
9	23	True	f	f	0.2574950999987777	1	-35.0	-40.0	-5.0	NW	43	(144, 144)	0.28	0.28	0.75
9	23	True	j	f	0.2712609000009252	0	-35.0	-34.0	1.0	NW	43	(144, 144)	0.28	0.28	0.75
9	23	True	f	f	0.3190892999991774	1	-35.0	-40.0	-5.0	NW	43	(144, 144)	0.28	0.28	0.75
9	23	True	f	f	0.2876221000042278	1	-35.0	-36.0	-1.0	NW	43	(144, 144)	0.28	0.28	0.75
9	23	True	j	j	0.3204695000022184	1	-35.0	-30.0	5.0	NW	43	(144, 144)	0.28	0.28	0.75
9	23	True	f	f	0.2853272000065772	1	-35.0	-40.0	-5.0	SE	43	(144, 144)	0.28	0.28	0.75
9	23	True	f	f	0.1674095000053057	1	-35.0	-40.0	-5.0	NW	43	(144, 144)	0.28	0.28	0.75
9	23	True	j	j	0.2757089999940945	1	-35.0	-34.0	1.0	NW	43	(144, 144)	0.28	0.28	0.75
9	23	True	j	j	0.3094914999965112	1	-35.0	-34.0	1.0	SE	43	(144, 144)	0.28	0.28	0.75
9	23	True	j	j	0.2841933000017889	1	-35.0	-30.0	5.0	SE	43	(144, 144)	0.28	0.28	0.75
9	23	True	f	f	0.3376677000051131	1	-35.0	-40.0	-5.0	SE	43	(144, 144)	0.28	0.28	0.75
9	23	True	f	f	0.3267183000134537	1	-35.0	-40.0	-5.0	NW	43	(144, 144)	0.28	0.28	0.75
9	23	True	j	j	0.2522671000042464	1	-35.0	-30.0	5.0	SE	43	(144, 144)	0.28	0.28	0.75
9	23	True	j	f	0.126765199995134	0	-35.0	-34.0	1.0	NW	43	(144, 144)	0.28	0.28	0.75
9	23	True	f	f	0.2888208999938797	1	-35.0	-40.0	-5.0	NW	43	(144, 144)	0.28	0.28	0.75
9	23	True	f	f	0.2456855000054929	1	-35.0	-40.0	-5.0	NW	43	(144, 144)	0.28	0.28	0.75
9	23	True	f	f	0.2550361999892629	1	-35.0	-36.0	-1.0	NW	43	(144, 144)	0.28	0.28	0.75
9	23	True	j	j	0.3033684999973047	1	-35.0	-34.0	1.0	SE	43	(144, 144)	0.28	0.28	0.75
9	23	True	j	j	0.2804428000090411	1	-35.0	-34.0	1.0	SE	43	(144, 144)	0.28	0.28	0.75
9	23	True	j	j	0.2371850000054109	1	-35.0	-30.0	5.0	SE	43	(144, 144)	0.28	0.28	0.75
9	23	True	f	f	0.2843691000016406	1	-35.0	-40.0	-5.0	NW	43	(144, 144)	0.28	0.28	0.75
9	23	True	j	j	0.3505283999984385	1	-35.0	-30.0	5.0	NW	43	(144, 144)	0.28	0.28	0.75
9	23	True	j	j	0.5728706999943824	1	-35.0	-34.0	1.0	NW	43	(144, 144)	0.28	0.28	0.75
9	23	True	f	f	0.5124817000032635	1	-35.0	-36.0	-1.0	NW	43	(144, 144)	0.28	0.28	0.75
9	23	True	j	f	0.3925377999985358	0	-35.0	-34.0	1.0	SE	43	(144, 144)	0.28	0.28	0.75
9	23	True	j	j	0.3256867999880342	1	-35.0	-30.0	5.0	SE	43	(144, 144)	0.28	0.28	0.75
9	23	True	f	f	0.3005584000056842	1	-35.0	-36.0	-1.0	NW	43	(144, 144)	0.28	0.28	0.75
9	23	True	f	j	0.2815771000023233	0	-35.0	-36.0	-1.0	SE	43	(144, 144)	0.28	0.28	0.75
9	23	True	f	f	0.3007179999985965	1	-35.0	-36.0	-1.0	NW	43	(144, 144)	0.28	0.28	0.75
9	23	True	f	f	0.2826129000022774	1	-35.0	-40.0	-5.0	NW	43	(144, 144)	0.28	0.28	0.75
9	23	True	f	f	0.2235672000097111	1	-35.0	-36.0	-1.0	SE	43	(144, 144)	0.28	0.28	0.75
9	23	True	f	f	0.2702139000030001	1	-35.0	-40.0	-5.0	SE	43	(144, 144)	0.28	0.28	0.75
9	23	True	j	j	0.2970218999980716	1	-35.0	-34.0	1.0	NW	43	(144, 144)	0.28	0.28	0.75
9	23	True	j	j	0.3457813000131864	1	-35.0	-34.0	1.0	NW	43	(144, 144)	0.28	0.28	0.75
9	23	True	f	f	0.3154807000100845	1	-35.0	-40.0	-5.0	NW	43	(144, 144)	0.28	0.28	0.75
9	23	True	f	f	0.3459061000030488	1	-35.0	-36.0	-1.0	NW	43	(144, 144)	0.28	0.28	0.75
9	23	True	j	j	0.2842181000014534	1	-35.0	-30.0	5.0	SE	43	(144, 144)	0.28	0.28	0.75
9	23	True	f	f	0.2986373999883653	1	-35.0	-40.0	-5.0	SE	43	(144, 144)	0.28	0.28	0.75
9	23	True	j	j	0.2290697999997064	1	-35.0	-30.0	5.0	SE	43	(144, 144)	0.28	0.28	0.75
9	23	True	f	f	0.3777381999971112	1	-35.0	-40.0	-5.0	SE	43	(144, 144)	0.28	0.28	0.75
9	23	True	j	j	0.2962136999994982	1	-35.0	-34.0	1.0	SE	43	(144, 144)	0.28	0.28	0.75
9	23	True	j	j	0.2766281999938655	1	-35.0	-30.0	5.0	NW	43	(144, 144)	0.28	0.28	0.75
9	23	True	f	j	0.3111959999951068	0	-35.0	-36.0	-1.0	SE	43	(144, 144)	0.28	0.28	0.75
9	23	True	j	f	0.2631787999998778	0	-35.0	-30.0	5.0	NW	43	(144, 144)	0.28	0.28	0.75
9	23	True	j	j	0.2716061999963131	1	-35.0	-30.0	5.0	NW	43	(144, 144)	0.28	0.28	0.75
9	23	True	j	j	0.1461993999982951	1	-35.0	-30.0	5.0	NW	43	(144, 144)	0.28	0.28	0.75
9	23	True	j	j	0.2938826000026893	1	-35.0	-30.0	5.0	SE	43	(144, 144)	0.28	0.28	0.75
9	23	True	j	j	0.2891711999982362	1	-35.0	-30.0	5.0	NW	43	(144, 144)	0.28	0.28	0.75
9	23	True	j	j	0.3508867999917129	1	-35.0	-30.0	5.0	NW	43	(144, 144)	0.28	0.28	0.75
9	23	True	f	f	0.3524595000053523	1	-35.0	-40.0	-5.0	SE	43	(144, 144)	0.28	0.28	0.75
9	23	True	j	j	0.3503051000006962	1	-35.0	-34.0	1.0	NW	43	(144, 144)	0.28	0.28	0.75
9	23	True	j	f	0.2789793999982066	0	-35.0	-34.0	1.0	NW	43	(144, 144)	0.28	0.28	0.75
9	23	True	f	f	0.3107722999993711	1	-35.0	-40.0	-5.0	NW	43	(144, 144)	0.28	0.28	0.75
9	23	True	j	j	0.2626637000066694	1	-35.0	-30.0	5.0	SE	43	(144, 144)	0.28	0.28	0.75
9	23	True	f	j	0.2950377000088338	0	-35.0	-36.0	-1.0	SE	43	(144, 144)	0.28	0.28	0.75
9	23	True	j	j	0.290615699996124	1	-35.0	-30.0	5.0	NW	43	(144, 144)	0.28	0.28	0.75
9	23	True	f	f	0.2663590000011027	1	-35.0	-40.0	-5.0	SE	43	(144, 144)	0.28	0.28	0.75
9	23	True	j	j	0.3209593999927165	1	-35.0	-30.0	5.0	SE	43	(144, 144)	0.28	0.28	0.75
9	23	True	j	j	0.3077696999971522	1	-35.0	-34.0	1.0	SE	43	(144, 144)	0.28	0.28	0.75
9	23	True	f	f	0.2941848999907961	1	-35.0	-40.0	-5.0	NW	43	(144, 144)	0.28	0.28	0.75
9	23	True	j	j	0.2807327000045916	1	-35.0	-30.0	5.0	NW	43	(144, 144)	0.28	0.28	0.75
9	23	True	j	j	0.2793029000022216	1	-35.0	-30.0	5.0	NW	43	(144, 144)	0.28	0.28	0.75
9	23	True	f	f	0.3599054999940563	1	-35.0	-40.0	-5.0	NW	43	(144, 144)	0.28	0.28	0.75
9	23	True	j	j	0.3464590000075986	1	-35.0	-30.0	5.0	SE	43	(144, 144)	0.28	0.28	0.75
9	23	True	f	f	0.3067737000092165	1	-35.0	-40.0	-5.0	SE	43	(144, 144)	0.28	0.28	0.75
9	23	True	f	j	0.2365184000082081	0	-35.0	-36.0	-1.0	NW	43	(144, 144)	0.28	0.28	0.75
9	23	True	f	f	0.255659199989168	1	-35.0	-40.0	-5.0	SE	43	(144, 144)	0.28	0.28	0.75
9	23	True	j	j	0.3274219000013545	1	-35.0	-30.0	5.0	SE	43	(144, 144)	0.28	0.28	0.75
9	23	True	f	f	0.2526442000089446	1	-35.0	-40.0	-5.0	NW	43	(144, 144)	0.28	0.28	0.75
9	23	True	j	j	0.3069090000062715	1	-35.0	-34.0	1.0	SE	43	(144, 144)	0.28	0.28	0.75
9	23	True	j	f	0.4372009999933652	0	-35.0	-34.0	1.0	NW	43	(144, 144)	0.28	0.28	0.75
9	23	True	j	j	0.3720954000018537	1	-35.0	-30.0	5.0	SE	43	(144, 144)	0.28	0.28	0.75
9	23	True	f	j	0.2811379999911878	0	-35.0	-36.0	-1.0	SE	43	(144, 144)	0.28	0.28	0.75
9	23	True	j	j	0.2717791000031866	1	-35.0	-34.0	1.0	SE	43	(144, 144)	0.28	0.28	0.75
9	23	True	j	j	0.33320090000052	1	-35.0	-34.0	1.0	SE	43	(144, 144)	0.28	0.28	0.75
9	23	True	f	f	0.2612929000024451	1	-35.0	-36.0	-1.0	NW	43	(144, 144)	0.28	0.28	0.75
9	23	True	f	j	0.2936010999983409	0	-35.0	-36.0	-1.0	SE	43	(144, 144)	0.28	0.28	0.75
9	23	True	f	f	0.2810549999994691	1	-35.0	-36.0	-1.0	SE	43	(144, 144)	0.28	0.28	0.75
9	23	True	f	f	0.310664300006465	1	-35.0	-36.0	-1.0	SE	43	(144, 144)	0.28	0.28	0.75
9	23	True	f	f	0.3328329999931156	1	-35.0	-40.0	-5.0	NW	43	(144, 144)	0.28	0.28	0.75
9	23	True	j	f	0.3353472000017063	0	-35.0	-34.0	1.0	NW	43	(144, 144)	0.28	0.28	0.75
9	23	True	j	j	0.3233890999981668	1	-35.0	-34.0	1.0	SE	43	(144, 144)	0.28	0.28	0.75
9	23	True	f	f	0.2823444999958155	1	-35.0	-40.0	-5.0	NW	43	(144, 144)	0.28	0.28	0.75
9	23	True	j	j	0.3307095000054687	1	-35.0	-30.0	5.0	SE	43	(144, 144)	0.28	0.28	0.75
9	23	True	j	j	0.3091017999977339	1	-35.0	-30.0	5.0	SE	43	(144, 144)	0.28	0.28	0.75
9	23	True	j	j	0.3234574999951292	1	-35.0	-34.0	1.0	SE	43	(144, 144)	0.28	0.28	0.75
9	23	True	f	f	0.2326965000102063	1	-35.0	-40.0	-5.0	NW	43	(144, 144)	0.28	0.28	0.75
9	23	True	j	f	0.3353629000048386	0	-35.0	-34.0	1.0	NW	43	(144, 144)	0.28	0.28	0.75
9	23	True	j	j	0.2912541999976383	1	-35.0	-34.0	1.0	NW	43	(144, 144)	0.28	0.28	0.75
9	23	True	j	j	0.2916303000092739	1	-35.0	-30.0	5.0	SE	43	(144, 144)	0.28	0.28	0.75
9	23	True	f	f	0.2744619000004604	1	-35.0	-40.0	-5.0	NW	43	(144, 144)	0.28	0.28	0.75
9	23	True	j	j	0.3100355000060517	1	-35.0	-30.0	5.0	SE	43	(144, 144)	0.28	0.28	0.75
9	23	True	f	f	0.3176598999998532	1	-35.0	-36.0	-1.0	SE	43	(144, 144)	0.28	0.28	0.75
9	23	True	f	f	0.3560398999979952	1	-35.0	-40.0	-5.0	NW	43	(144, 144)	0.28	0.28	0.75
9	23	True	j	j	0.2993523000041023	1	-35.0	-34.0	1.0	NW	43	(144, 144)	0.28	0.28	0.75
9	23	True	f	f	0.173030000005383	1	-35.0	-40.0	-5.0	SE	43	(144, 144)	0.28	0.28	0.75
9	23	True	j	j	0.2802110999909928	1	-35.0	-34.0	1.0	NW	43	(144, 144)	0.28	0.28	0.75
9	23	True	j	j	0.2862342000007629	1	-35.0	-34.0	1.0	SE	43	(144, 144)	0.28	0.28	0.75
9	23	True	j	j	0.2661550999910105	1	-35.0	-34.0	1.0	NW	43	(144, 144)	0.28	0.28	0.75
9	23	True	f	f	0.2359560000040801	1	-35.0	-40.0	-5.0	SE	43	(144, 144)	0.28	0.28	0.75
9	23	True	j	f	0.1640947999985655	0	-35.0	-34.0	1.0	NW	43	(144, 144)	0.28	0.28	0.75
9	23	True	j	j	0.2489098999940324	1	-35.0	-34.0	1.0	NW	43	(144, 144)	0.28	0.28	0.75
9	23	True	f	f	0.2838522999954875	1	-35.0	-40.0	-5.0	SE	43	(144, 144)	0.28	0.28	0.75
9	23	True	f	f	0.2674735000036889	1	-35.0	-40.0	-5.0	SE	43	(144, 144)	0.28	0.28	0.75
9	23	True	f	f	0.2855270000000018	1	-35.0	-40.0	-5.0	NW	43	(144, 144)	0.28	0.28	0.75
9	23	True	f	f	0.2476504999940516	1	-35.0	-36.0	-1.0	NW	43	(144, 144)	0.28	0.28	0.75
9	23	True	j	j	0.2793976000102702	1	-35.0	-30.0	5.0	NW	43	(144, 144)	0.28	0.28	0.75
9	23	True	f	f	0.289756700003636	1	-35.0	-36.0	-1.0	NW	43	(144, 144)	0.28	0.28	0.75
9	23	True	j	j	0.2770320999989053	1	-35.0	-34.0	1.0	NW	43	(144, 144)	0.28	0.28	0.75
9	23	True	j	j	0.2524632999993628	1	-35.0	-34.0	1.0	SE	43	(144, 144)	0.28	0.28	0.75
9	23	True	f	f	0.2946794000017689	1	-35.0	-36.0	-1.0	NW	43	(144, 144)	0.28	0.28	0.75
9	23	True	f	j	0.5490845000022091	0	-35.0	-36.0	-1.0	NW	43	(144, 144)	0.28	0.28	0.75
9	23	True	f	f	0.290194800007157	1	-35.0	-36.0	-1.0	NW	43	(144, 144)	0.28	0.28	0.75
9	23	True	j	f	0.552797800002736	0	-35.0	-34.0	1.0	SE	43	(144, 144)	0.28	0.28	0.75
9	23	True	j	j	0.2680396999930963	1	-35.0	-30.0	5.0	SE	43	(144, 144)	0.28	0.28	0.75
9	23	True	j	j	1.7943442999967374	1	-35.0	-30.0	5.0	NW	43	(144, 144)	0.28	0.28	0.75
9	23	True	f	f	0.4774615999922389	1	-35.0	-40.0	-5.0	NW	43	(144, 144)	0.28	0.28	0.75
9	23	True	j	j	0.2844146999996155	1	-35.0	-30.0	5.0	NW	43	(144, 144)	0.28	0.28	0.75
9	23	True	f	j	0.2878907999984221	0	-35.0	-36.0	-1.0	NW	43	(144, 144)	0.28	0.28	0.75
9	23	True	j	j	0.2781314000021666	1	-35.0	-30.0	5.0	SE	43	(144, 144)	0.28	0.28	0.75
9	23	True	j	j	0.2737587000010535	1	-35.0	-30.0	5.0	SE	43	(144, 144)	0.28	0.28	0.75
9	23	True	j	j	0.2246223999973153	1	-35.0	-30.0	5.0	SE	43	(144, 144)	0.28	0.28	0.75
9	23	True	f	f	0.2589640999940457	1	-35.0	-36.0	-1.0	NW	43	(144, 144)	0.28	0.28	0.75
9	23	True	f	f	0.3252170999912778	1	-35.0	-40.0	-5.0	SE	43	(144, 144)	0.28	0.28	0.75
9	23	True	f	f	0.2687879000004614	1	-35.0	-36.0	-1.0	NW	43	(144, 144)	0.28	0.28	0.75
9	23	True	f	f	0.357818500007852	1	-35.0	-36.0	-1.0	SE	43	(144, 144)	0.28	0.28	0.75
9	23	True	f	f	0.2632123999937903	1	-35.0	-40.0	-5.0	NW	43	(144, 144)	0.28	0.28	0.75
9	23	True	j	j	0.2969747999886749	1	-35.0	-30.0	5.0	SE	43	(144, 144)	0.28	0.28	0.75
9	23	True	f	f	0.3933899999974528	1	-35.0	-40.0	-5.0	SE	43	(144, 144)	0.28	0.28	0.75
9	23	True	j	j	0.3459818999981507	1	-35.0	-30.0	5.0	NW	43	(144, 144)	0.28	0.28	0.75
9	23	True	j	j	0.2627934000047389	1	-35.0	-34.0	1.0	NW	43	(144, 144)	0.28	0.28	0.75
9	23	True	f	j	0.2852982000040356	0	-35.0	-36.0	-1.0	SE	43	(144, 144)	0.28	0.28	0.75
9	23	True	f	f	0.4307635000004666	1	-35.0	-40.0	-5.0	SE	43	(144, 144)	0.28	0.28	0.75
9	23	True	j	j	0.3027578000037465	1	-35.0	-30.0	5.0	SE	43	(144, 144)	0.28	0.28	0.75
9	23	True	j	j	0.3714329000067664	1	-35.0	-30.0	5.0	NW	43	(144, 144)	0.28	0.28	0.75
9	23	True	f	j	0.0862745999911567	0	-35.0	-36.0	-1.0	NW	43	(144, 144)	0.28	0.28	0.75
9	23	True	f	f	0.2661179999995511	1	-35.0	-40.0	-5.0	SE	43	(144, 144)	0.28	0.28	0.75
9	23	True	f	f	0.2858497999986866	1	-35.0	-36.0	-1.0	SE	43	(144, 144)	0.28	0.28	0.75
9	23	True	f	f	0.0693075000017415	1	-35.0	-40.0	-5.0	NW	43	(144, 144)	0.28	0.28	0.75
9	23	True	f	f	0.6216430999920703	1	-35.0	-40.0	-5.0	NW	43	(144, 144)	0.28	0.28	0.75
9	23	True	j	j	0.2130253999930573	1	-35.0	-30.0	5.0	SE	43	(144, 144)	0.28	0.28	0.75
9	23	True	j	j	0.2656137000012677	1	-35.0	-30.0	5.0	NW	43	(144, 144)	0.28	0.28	0.75
9	23	True	j	j	0.2658423999964725	1	-35.0	-30.0	5.0	NW	43	(144, 144)	0.28	0.28	0.75
9	23	True	j	j	0.2730249000014737	1	-35.0	-30.0	5.0	SE	43	(144, 144)	0.28	0.28	0.75
9	23	True	j	j	0.2958392000000458	1	-35.0	-30.0	5.0	NW	43	(144, 144)	0.28	0.28	0.75
9	23	True	j	f	0.2693985999940196	0	-35.0	-34.0	1.0	NW	43	(144, 144)	0.28	0.28	0.75
9	23	True	j	f	0.2291391999897314	0	-35.0	-34.0	1.0	SE	43	(144, 144)	0.28	0.28	0.75
9	23	True	f	f	0.2774540999962482	1	-35.0	-40.0	-5.0	SE	43	(144, 144)	0.28	0.28	0.75
9	23	True	j	f	0.3544224999932339	0	-35.0	-34.0	1.0	NW	43	(144, 144)	0.28	0.28	0.75
9	23	True	j	j	0.2650142000056803	1	-35.0	-30.0	5.0	SE	43	(144, 144)	0.28	0.28	0.75
9	23	True	f	f	0.971207200011122	1	-35.0	-36.0	-1.0	NW	43	(144, 144)	0.28	0.28	0.75
9	23	True	f	j	0.7555615000019316	0	-35.0	-36.0	-1.0	NW	43	(144, 144)	0.28	0.28	0.75
9	23	True	j	j	1.6227395000023537	1	-35.0	-30.0	5.0	NW	43	(144, 144)	0.28	0.28	0.75
9	23	True	j	j	0.3399916999915149	1	-35.0	-34.0	1.0	NW	43	(144, 144)	0.28	0.28	0.75
9	23	True	f	f	0.2971173999976599	1	-35.0	-40.0	-5.0	NW	43	(144, 144)	0.28	0.28	0.75
9	23	True	f	f	0.2810271000053035	1	-35.0	-36.0	-1.0	SE	43	(144, 144)	0.28	0.28	0.75
9	23	True	j	f	0.6168188999872655	0	-35.0	-34.0	1.0	NW	43	(144, 144)	0.28	0.28	0.75
9	23	True	f	f	0.3254060000035679	1	-35.0	-40.0	-5.0	NW	43	(144, 144)	0.28	0.28	0.75
9	23	True	j	j	0.0104384000005666	1	-35.0	-30.0	5.0	SE	43	(144, 144)	0.28	0.28	0.75
9	23	True	j	j	0.0046285999997053	1	-35.0	-30.0	5.0	NW	43	(144, 144)	0.28	0.28	0.75
9	23	True	f	f	0.2832514000037918	1	-35.0	-40.0	-5.0	SE	43	(144, 144)	0.28	0.28	0.75
9	23	True	j	j	0.2948323000018717	1	-35.0	-34.0	1.0	SE	43	(144, 144)	0.28	0.28	0.75
9	23	True	j	j	0.2533300000068266	1	-35.0	-30.0	5.0	NW	43	(144, 144)	0.28	0.28	0.75
9	23	True	j	j	0.3238713999890024	1	-35.0	-30.0	5.0	SE	43	(144, 144)	0.28	0.28	0.75
9	23	True	f	f	0.2970150000037392	1	-35.0	-36.0	-1.0	SE	43	(144, 144)	0.28	0.28	0.75
9	23	True	j	j	0.3018592000007629	1	-35.0	-34.0	1.0	NW	43	(144, 144)	0.28	0.28	0.75
9	23	True	j	j	0.277442799997516	1	-35.0	-30.0	5.0	SE	43	(144, 144)	0.28	0.28	0.75
9	23	True	j	j	0.3081747000105679	1	-35.0	-34.0	1.0	SE	43	(144, 144)	0.28	0.28	0.75
9	23	True	j	j	0.2689624000049662	1	-35.0	-30.0	5.0	NW	43	(144, 144)	0.28	0.28	0.75
9	23	True	j	j	0.2639601999981096	1	-35.0	-30.0	5.0	SE	43	(144, 144)	0.28	0.28	0.75
9	23	True	f	f	0.2612192999949911	1	-35.0	-40.0	-5.0	NW	43	(144, 144)	0.28	0.28	0.75
9	23	True	f	f	0.3164833000046201	1	-35.0	-40.0	-5.0	SE	43	(144, 144)	0.28	0.28	0.75
9	23	True	j	j	0.2780938000069	1	-35.0	-34.0	1.0	NW	43	(144, 144)	0.28	0.28	0.75
9	23	True	f	f	0.273027400005958	1	-35.0	-40.0	-5.0	SE	43	(144, 144)	0.28	0.28	0.75
9	23	True	j	j	1.0371505999937654	1	-35.0	-30.0	5.0	NW	43	(144, 144)	0.28	0.28	0.75
9	23	True	f	f	0.3757875000010244	1	-35.0	-36.0	-1.0	SE	43	(144, 144)	0.28	0.28	0.75
9	23	True	j	j	0.2620759999990696	1	-35.0	-30.0	5.0	NW	43	(144, 144)	0.28	0.28	0.75
9	23	True	f	f	0.2739287000003969	1	-35.0	-40.0	-5.0	NW	43	(144, 144)	0.28	0.28	0.75
9	23	True	j	j	0.2800356999941868	1	-35.0	-30.0	5.0	NW	43	(144, 144)	0.28	0.28	0.75
9	23	True	f	f	0.274776300007943	1	-35.0	-40.0	-5.0	SE	43	(144, 144)	0.28	0.28	0.75
9	23	True	j	j	0.2817692999960854	1	-35.0	-30.0	5.0	NW	43	(144, 144)	0.28	0.28	0.75
9	23	True	f	f	0.2918788999959361	1	-35.0	-36.0	-1.0	NW	43	(144, 144)	0.28	0.28	0.75
9	23	True	f	f	0.2548616999993101	1	-35.0	-40.0	-5.0	NW	43	(144, 144)	0.28	0.28	0.75
9	23	True	f	f	0.3174110000109067	1	-35.0	-36.0	-1.0	SE	43	(144, 144)	0.28	0.28	0.75
9	23	True	f	f	0.3471040000003995	1	-35.0	-40.0	-5.0	NW	43	(144, 144)	0.28	0.28	0.75
9	23	True	f	f	0.2811997999961022	1	-35.0	-40.0	-5.0	SE	43	(144, 144)	0.28	0.28	0.75
9	23	True	f	f	0.2647375000087777	1	-35.0	-40.0	-5.0	SE	43	(144, 144)	0.28	0.28	0.75
9	23	True	j	j	0.2658325000084005	1	-35.0	-34.0	1.0	NW	43	(144, 144)	0.28	0.28	0.75
9	23	True	j	j	0.2551948000036645	1	-35.0	-34.0	1.0	SE	43	(144, 144)	0.28	0.28	0.75
9	23	True	f	f	0.2724962000065716	1	-35.0	-36.0	-1.0	NW	43	(144, 144)	0.28	0.28	0.75
9	23	True	f	f	0.2806953999970574	1	-35.0	-36.0	-1.0	NW	43	(144, 144)	0.28	0.28	0.75
9	23	True	f	f	0.3132672000065213	1	-35.0	-40.0	-5.0	SE	43	(144, 144)	0.28	0.28	0.75
9	23	True	j	j	0.2545879999961471	1	-35.0	-34.0	1.0	NW	43	(144, 144)	0.28	0.28	0.75
9	23	True	f	f	0.249464499996975	1	-35.0	-40.0	-5.0	SE	43	(144, 144)	0.28	0.28	0.75
9	23	True	j	j	0.2967637999972794	1	-35.0	-30.0	5.0	SE	43	(144, 144)	0.28	0.28	0.75
9	23	True	f	j	0.2540470999956596	0	-35.0	-36.0	-1.0	SE	43	(144, 144)	0.28	0.28	0.75
9	23	True	j	j	0.2186453000031178	1	-35.0	-34.0	1.0	SE	43	(144, 144)	0.28	0.28	0.75
9	23	True	j	f	0.4804447000060463	0	-35.0	-34.0	1.0	NW	43	(144, 144)	0.28	0.28	0.75
9	23	True	f	f	0.3013491000019712	1	-35.0	-40.0	-5.0	NW	43	(144, 144)	0.28	0.28	0.75
9	23	True	j	j	0.2496244000067236	1	-35.0	-30.0	5.0	NW	43	(144, 144)	0.28	0.28	0.75
9	23	True	f	f	0.257439200009685	1	-35.0	-36.0	-1.0	NW	43	(144, 144)	0.28	0.28	0.75
9	23	True	j	j	0.4339032999996561	1	-35.0	-30.0	5.0	SE	43	(144, 144)	0.28	0.28	0.75
9	23	True	f	f	0.2945994000037899	1	-35.0	-40.0	-5.0	SE	43	(144, 144)	0.28	0.28	0.75
9	23	True	f	f	0.2904129000089597	1	-35.0	-36.0	-1.0	NW	43	(144, 144)	0.28	0.28	0.75
9	23	True	j	j	0.2606021999963559	1	-35.0	-30.0	5.0	SE	43	(144, 144)	0.28	0.28	0.75
9	23	True	j	j	0.2575127000018256	1	-35.0	-34.0	1.0	SE	43	(144, 144)	0.28	0.28	0.75
9	23	True	j	j	0.262495899994974	1	-35.0	-30.0	5.0	NW	43	(144, 144)	0.28	0.28	0.75
9	23	True	j	f	0.2767987999977777	0	-35.0	-34.0	1.0	NW	43	(144, 144)	0.28	0.28	0.75
9	23	True	f	f	0.3185578999982681	1	-35.0	-36.0	-1.0	NW	43	(144, 144)	0.28	0.28	0.75
9	23	True	f	f	0.3037900000053923	1	-35.0	-40.0	-5.0	NW	43	(144, 144)	0.28	0.28	0.75
9	23	True	j	f	0.2886448000062955	0	-35.0	-34.0	1.0	SE	43	(144, 144)	0.28	0.28	0.75
9	23	True	f	f	0.2731046999979298	1	-35.0	-36.0	-1.0	NW	43	(144, 144)	0.28	0.28	0.75
9	23	True	j	j	0.2930438999901525	1	-35.0	-30.0	5.0	SE	43	(144, 144)	0.28	0.28	0.75
9	23	True	j	j	0.2664207000052556	1	-35.0	-30.0	5.0	SE	43	(144, 144)	0.28	0.28	0.75
9	23	True	f	f	0.4094184999994468	1	-35.0	-40.0	-5.0	NW	43	(144, 144)	0.28	0.28	0.75
9	23	True	f	f	0.322193400003016	1	-35.0	-36.0	-1.0	NW	43	(144, 144)	0.28	0.28	0.75
9	23	True	j	j	0.3366611000092234	1	-35.0	-30.0	5.0	NW	43	(144, 144)	0.28	0.28	0.75
9	23	True	f	f	0.3118080000131158	1	-35.0	-40.0	-5.0	SE	43	(144, 144)	0.28	0.28	0.75
9	23	True	f	f	0.2806417999963742	1	-35.0	-36.0	-1.0	NW	43	(144, 144)	0.28	0.28	0.75
9	23	True	j	j	0.2941181999922264	1	-35.0	-30.0	5.0	NW	43	(144, 144)	0.28	0.28	0.75
9	23	True	f	f	0.274854499992216	1	-35.0	-40.0	-5.0	SE	43	(144, 144)	0.28	0.28	0.75
9	23	True	j	j	0.380852699992829	1	-35.0	-34.0	1.0	SE	43	(144, 144)	0.28	0.28	0.75
9	23	True	j	j	0.3088523000042187	1	-35.0	-34.0	1.0	SE	43	(144, 144)	0.28	0.28	0.75
9	23	True	j	j	0.2597707999957492	1	-35.0	-30.0	5.0	NW	43	(144, 144)	0.28	0.28	0.75
9	23	True	f	f	0.2755375000124331	1	-35.0	-36.0	-1.0	SE	43	(144, 144)	0.28	0.28	0.75
9	23	True	j	j	0.2939736999978777	1	-35.0	-30.0	5.0	NW	43	(144, 144)	0.28	0.28	0.75
9	23	True	f	f	0.2821336000051815	1	-35.0	-36.0	-1.0	NW	43	(144, 144)	0.28	0.28	0.75
9	23	True	f	f	0.2372340000001713	1	-35.0	-40.0	-5.0	SE	43	(144, 144)	0.28	0.28	0.75
9	23	True	j	j	0.3109938999987207	1	-35.0	-30.0	5.0	SE	43	(144, 144)	0.28	0.28	0.75
9	23	True	j	f	0.4375491000100737	0	-35.0	-34.0	1.0	NW	43	(144, 144)	0.28	0.28	0.75
9	23	True	j	j	0.2421099999919533	1	-35.0	-30.0	5.0	NW	43	(144, 144)	0.28	0.28	0.75
9	23	True	f	f	0.2836084999871673	1	-35.0	-40.0	-5.0	SE	43	(144, 144)	0.28	0.28	0.75
9	23	True	j	j	0.2946492000046419	1	-35.0	-30.0	5.0	SE	43	(144, 144)	0.28	0.28	0.75
9	23	True	j	j	0.1725199000065913	1	-35.0	-30.0	5.0	NW	43	(144, 144)	0.28	0.28	0.75
9	23	True	f	j	0.2860082999977749	0	-35.0	-36.0	-1.0	SE	43	(144, 144)	0.28	0.28	0.75
9	23	True	j	j	0.2307025999907637	1	-35.0	-34.0	1.0	SE	43	(144, 144)	0.28	0.28	0.75
9	23	True	f	j	0.2512455999967642	0	-35.0	-36.0	-1.0	SE	43	(144, 144)	0.28	0.28	0.75
9	23	True	f	f	0.2250771999970311	1	-35.0	-36.0	-1.0	NW	43	(144, 144)	0.28	0.28	0.75
9	23	True	f	f	0.2577566999971168	1	-35.0	-36.0	-1.0	NW	43	(144, 144)	0.28	0.28	0.75
9	23	True	f	f	0.2796844999975292	1	-35.0	-36.0	-1.0	SE	43	(144, 144)	0.28	0.28	0.75
9	23	True	f	f	0.7577235000062501	1	-35.0	-36.0	-1.0	SE	43	(144, 144)	0.28	0.28	0.75
9	23	True	f	f	0.288197299989406	1	-35.0	-36.0	-1.0	NW	43	(144, 144)	0.28	0.28	0.75
9	23	True	f	f	0.3226823000004515	1	-35.0	-36.0	-1.0	SE	43	(144, 144)	0.28	0.28	0.75
9	23	True	j	j	0.3117525999987265	1	-35.0	-30.0	5.0	NW	43	(144, 144)	0.28	0.28	0.75
9	23	True	j	j	0.2656543000048259	1	-35.0	-30.0	5.0	NW	43	(144, 144)	0.28	0.28	0.75
9	23	True	f	f	0.2816015999997034	1	-35.0	-40.0	-5.0	SE	43	(144, 144)	0.28	0.28	0.75
9	23	True	f	f	0.2927957000065362	1	-35.0	-40.0	-5.0	SE	43	(144, 144)	0.28	0.28	0.75
9	23	True	j	j	0.2926273999910336	1	-35.0	-34.0	1.0	SE	43	(144, 144)	0.28	0.28	0.75
9	23	True	f	f	0.2708142000046791	1	-35.0	-40.0	-5.0	NW	43	(144, 144)	0.28	0.28	0.75
9	23	True	j	j	0.1711651999939931	1	-35.0	-30.0	5.0	NW	43	(144, 144)	0.28	0.28	0.75
9	23	True	f	j	0.2632383000018308	0	-35.0	-36.0	-1.0	NW	43	(144, 144)	0.28	0.28	0.75
9	23	True	j	j	0.3132634999928996	1	-35.0	-30.0	5.0	SE	43	(144, 144)	0.28	0.28	0.75
9	23	True	f	f	0.2698595999972895	1	-35.0	-36.0	-1.0	SE	43	(144, 144)	0.28	0.28	0.75
