# Supplementary material for: The curriculum effect in visual learning: The role of readout dimensionality
Source: PLoS Comput Biol. 2026 Jul 24;22(7):e1014553. doi: 10.1371/journal.pcbi.1014553 (PMC13432104; doi:10.1371/journal.pcbi.1014553)
Supplement: S1 Data — (ZIP) [file pcbi.1014553.s009.zip › Data_Final_for_Repository/Shuffled_subjects/Original_10/Subject009/20250316_Subject009_SHUFFLED_Day_5.csv]

Participant ID	Age	Train	Correct Response	Response	Response time (s)	Correct	Reference Angle (deg)	Orientation (deg)	Angle Separation (deg)	Corner	Viewing Distance (cm)	Stimulus Size (px)	Fixation Time	Probe Time	Cue Time
9	23	False	f	f	0.4170964999939315	1	55.0	54.0	-1.0	SW	43	(144, 144)	0.28	0.28	0.75
9	23	False	f	f	0.3753310000174679	1	55.0	54.0	-1.0	SW	43	(144, 144)	0.28	0.28	0.75
9	23	False	f	f	0.91093670000555	1	55.0	54.0	-1.0	NE	43	(144, 144)	0.28	0.28	0.75
9	23	False	j	f	0.283382800000254	0	55.0	56.0	1.0	SW	43	(144, 144)	0.28	0.28	0.75
9	23	False	j	f	0.4222391999792307	0	55.0	56.0	1.0	NE	43	(144, 144)	0.28	0.28	0.75
9	23	False	j	j	0.2945168000296689	1	55.0	56.0	1.0	NE	43	(144, 144)	0.28	0.28	0.75
9	23	False	j	f	0.3200607000035234	0	55.0	56.0	1.0	NE	43	(144, 144)	0.28	0.28	0.75
9	23	False	f	f	0.3746300999773666	1	55.0	54.0	-1.0	SW	43	(144, 144)	0.28	0.28	0.75
9	23	False	f	f	0.3048035000101663	1	55.0	54.0	-1.0	SW	43	(144, 144)	0.28	0.28	0.75
9	23	False	f	j	0.4980067000142298	0	55.0	54.0	-1.0	SW	43	(144, 144)	0.28	0.28	0.75
9	23	False	j	f	0.297577099991031	0	55.0	56.0	1.0	NE	43	(144, 144)	0.28	0.28	0.75
9	23	False	f	f	0.2931002999539487	1	55.0	54.0	-1.0	SW	43	(144, 144)	0.28	0.28	0.75
9	23	False	j	f	0.8321159000042826	0	55.0	56.0	1.0	NE	43	(144, 144)	0.28	0.28	0.75
9	23	False	f	j	0.3519930999609642	0	55.0	54.0	-1.0	NE	43	(144, 144)	0.28	0.28	0.75
9	23	False	j	j	0.3233750999788753	1	55.0	56.0	1.0	SW	43	(144, 144)	0.28	0.28	0.75
9	23	False	f	j	0.3405116999638267	0	55.0	54.0	-1.0	NE	43	(144, 144)	0.28	0.28	0.75
9	23	False	j	j	0.3056882999953814	1	55.0	56.0	1.0	SW	43	(144, 144)	0.28	0.28	0.75
9	23	False	f	j	0.2998576000100001	0	55.0	54.0	-1.0	SW	43	(144, 144)	0.28	0.28	0.75
9	23	False	f	f	0.2891828999854624	1	55.0	54.0	-1.0	NE	43	(144, 144)	0.28	0.28	0.75
9	23	False	j	f	0.298986200010404	0	55.0	56.0	1.0	SW	43	(144, 144)	0.28	0.28	0.75
9	23	False	f	j	0.5361282000085339	0	55.0	54.0	-1.0	NE	43	(144, 144)	0.28	0.28	0.75
9	23	False	j	j	1.0507976000080816	1	55.0	56.0	1.0	NE	43	(144, 144)	0.28	0.28	0.75
9	23	False	j	j	0.3263743999996222	1	55.0	56.0	1.0	NE	43	(144, 144)	0.28	0.28	0.75
9	23	False	f	j	0.3173998999991454	0	55.0	54.0	-1.0	NE	43	(144, 144)	0.28	0.28	0.75
9	23	False	f	j	0.305711799999699	0	55.0	54.0	-1.0	NE	43	(144, 144)	0.28	0.28	0.75
9	23	False	j	j	0.3250397999654524	1	55.0	56.0	1.0	NE	43	(144, 144)	0.28	0.28	0.75
9	23	False	j	j	1.1971737999701872	1	55.0	56.0	1.0	SW	43	(144, 144)	0.28	0.28	0.75
9	23	False	f	j	0.3415928999893367	0	55.0	54.0	-1.0	NE	43	(144, 144)	0.28	0.28	0.75
9	23	False	f	f	0.8437844000291079	1	55.0	54.0	-1.0	NE	43	(144, 144)	0.28	0.28	0.75
9	23	False	f	f	0.738457599945832	1	55.0	54.0	-1.0	SW	43	(144, 144)	0.28	0.28	0.75
9	23	False	f	j	0.4951953999698162	0	55.0	54.0	-1.0	SW	43	(144, 144)	0.28	0.28	0.75
9	23	False	j	f	0.2965236000018194	0	55.0	56.0	1.0	SW	43	(144, 144)	0.28	0.28	0.75
9	23	False	f	f	0.3054317000205628	1	55.0	54.0	-1.0	NE	43	(144, 144)	0.28	0.28	0.75
9	23	False	j	f	0.3275046000489965	0	55.0	56.0	1.0	SW	43	(144, 144)	0.28	0.28	0.75
9	23	False	f	f	1.6266663999995217	1	55.0	54.0	-1.0	NE	43	(144, 144)	0.28	0.28	0.75
9	23	False	j	f	0.5333000000100583	0	55.0	56.0	1.0	SW	43	(144, 144)	0.28	0.28	0.75
9	23	False	f	f	0.2529204000020399	1	55.0	54.0	-1.0	SW	43	(144, 144)	0.28	0.28	0.75
9	23	False	j	f	1.1574546999763695	0	55.0	56.0	1.0	NE	43	(144, 144)	0.28	0.28	0.75
9	23	False	f	f	0.3156597999623045	1	55.0	54.0	-1.0	SW	43	(144, 144)	0.28	0.28	0.75
9	23	False	j	j	0.4736370999598875	1	55.0	56.0	1.0	NE	43	(144, 144)	0.28	0.28	0.75
9	23	False	j	f	0.2799005000269972	0	55.0	56.0	1.0	SW	43	(144, 144)	0.28	0.28	0.75
9	23	False	j	f	0.3985078000114299	0	55.0	56.0	1.0	SW	43	(144, 144)	0.28	0.28	0.75
9	23	False	j	f	0.3761724000214599	0	55.0	56.0	1.0	NE	43	(144, 144)	0.28	0.28	0.75
9	23	False	j	f	0.943480699963402	0	55.0	56.0	1.0	NE	43	(144, 144)	0.28	0.28	0.75
9	23	False	f	f	0.95771359995706	1	55.0	54.0	-1.0	NE	43	(144, 144)	0.28	0.28	0.75
9	23	False	f	j	0.3117682000156492	0	55.0	54.0	-1.0	SW	43	(144, 144)	0.28	0.28	0.75
9	23	False	f	f	0.3161432999768294	1	55.0	54.0	-1.0	NE	43	(144, 144)	0.28	0.28	0.75
9	23	False	j	j	0.3290317999781109	1	55.0	56.0	1.0	SW	43	(144, 144)	0.28	0.28	0.75
9	23	False	j	f	0.4540428000036627	0	55.0	56.0	1.0	SW	43	(144, 144)	0.28	0.28	0.75
9	23	False	f	f	0.3046227000304498	1	55.0	54.0	-1.0	SW	43	(144, 144)	0.28	0.28	0.75
9	23	False	j	j	0.2760942000313662	1	55.0	56.0	1.0	NE	43	(144, 144)	0.28	0.28	0.75
9	23	False	j	f	0.362781299976632	0	55.0	56.0	1.0	SW	43	(144, 144)	0.28	0.28	0.75
9	23	False	f	f	0.3052720000268891	1	55.0	54.0	-1.0	NE	43	(144, 144)	0.28	0.28	0.75
9	23	False	f	j	0.4162630999926477	0	55.0	54.0	-1.0	NE	43	(144, 144)	0.28	0.28	0.75
9	23	False	f	j	0.40550340001937	0	55.0	54.0	-1.0	SW	43	(144, 144)	0.28	0.28	0.75
9	23	False	j	j	0.3622018999885767	1	55.0	56.0	1.0	NE	43	(144, 144)	0.28	0.28	0.75
9	23	False	f	f	0.3115295000025071	1	55.0	54.0	-1.0	SW	43	(144, 144)	0.28	0.28	0.75
9	23	False	j	j	0.3300185999833047	1	55.0	56.0	1.0	NE	43	(144, 144)	0.28	0.28	0.75
9	23	False	j	j	0.915113199967891	1	55.0	56.0	1.0	NE	43	(144, 144)	0.28	0.28	0.75
9	23	False	j	f	0.3385606000083498	0	55.0	56.0	1.0	NE	43	(144, 144)	0.28	0.28	0.75
9	23	False	j	j	0.3387763999635353	1	55.0	56.0	1.0	SW	43	(144, 144)	0.28	0.28	0.75
9	23	False	j	j	0.3492329999571666	1	55.0	56.0	1.0	NE	43	(144, 144)	0.28	0.28	0.75
9	23	False	j	j	0.3192817000090144	1	55.0	56.0	1.0	NE	43	(144, 144)	0.28	0.28	0.75
9	23	False	j	j	0.3560031999950297	1	55.0	56.0	1.0	NE	43	(144, 144)	0.28	0.28	0.75
9	23	False	f	f	0.3339410000480711	1	55.0	54.0	-1.0	SW	43	(144, 144)	0.28	0.28	0.75
9	23	False	j	f	0.3447244999697432	0	55.0	56.0	1.0	NE	43	(144, 144)	0.28	0.28	0.75
9	23	False	f	f	0.3762906999909319	1	55.0	54.0	-1.0	NE	43	(144, 144)	0.28	0.28	0.75
9	23	False	f	j	0.3397495999815874	0	55.0	54.0	-1.0	NE	43	(144, 144)	0.28	0.28	0.75
9	23	False	j	f	0.3024809000198729	0	55.0	56.0	1.0	SW	43	(144, 144)	0.28	0.28	0.75
9	23	False	j	j	0.373095299990382	1	55.0	56.0	1.0	SW	43	(144, 144)	0.28	0.28	0.75
9	23	False	j	f	0.4047713999752886	0	55.0	56.0	1.0	SW	43	(144, 144)	0.28	0.28	0.75
9	23	False	j	j	0.328119300014805	1	55.0	56.0	1.0	SW	43	(144, 144)	0.28	0.28	0.75
9	23	False	f	f	0.3568059999961406	1	55.0	54.0	-1.0	SW	43	(144, 144)	0.28	0.28	0.75
9	23	False	j	f	0.633373299962841	0	55.0	56.0	1.0	SW	43	(144, 144)	0.28	0.28	0.75
9	23	False	j	j	0.3220754000358283	1	55.0	56.0	1.0	NE	43	(144, 144)	0.28	0.28	0.75
9	23	False	j	f	0.2678454000269994	0	55.0	56.0	1.0	SW	43	(144, 144)	0.28	0.28	0.75
9	23	False	f	j	0.3601046999683603	0	55.0	54.0	-1.0	SW	43	(144, 144)	0.28	0.28	0.75
9	23	False	f	j	0.2469378999667242	0	55.0	54.0	-1.0	NE	43	(144, 144)	0.28	0.28	0.75
9	23	False	j	j	0.30466660001548	1	55.0	56.0	1.0	NE	43	(144, 144)	0.28	0.28	0.75
9	23	False	f	f	0.3830234000342898	1	55.0	54.0	-1.0	NE	43	(144, 144)	0.28	0.28	0.75
9	23	False	f	f	0.3186169000109657	1	55.0	54.0	-1.0	SW	43	(144, 144)	0.28	0.28	0.75
9	23	False	f	f	0.3679840000113472	1	55.0	54.0	-1.0	NE	43	(144, 144)	0.28	0.28	0.75
9	23	False	f	j	0.3281230999855324	0	55.0	54.0	-1.0	SW	43	(144, 144)	0.28	0.28	0.75
9	23	False	f	j	0.4311231000465341	0	55.0	54.0	-1.0	NE	43	(144, 144)	0.28	0.28	0.75
9	23	False	f	f	0.2647670999867841	1	55.0	54.0	-1.0	NE	43	(144, 144)	0.28	0.28	0.75
9	23	False	j	f	0.2936930999858305	0	55.0	56.0	1.0	SW	43	(144, 144)	0.28	0.28	0.75
9	23	False	j	f	0.4979739999980666	0	55.0	56.0	1.0	NE	43	(144, 144)	0.28	0.28	0.75
9	23	False	f	f	0.2482352999504655	1	55.0	54.0	-1.0	NE	43	(144, 144)	0.28	0.28	0.75
9	23	False	f	f	0.3323883999837562	1	55.0	54.0	-1.0	SW	43	(144, 144)	0.28	0.28	0.75
9	23	False	f	f	0.6711061999667436	1	55.0	54.0	-1.0	SW	43	(144, 144)	0.28	0.28	0.75
9	23	False	j	f	1.1851424999767914	0	55.0	56.0	1.0	SW	43	(144, 144)	0.28	0.28	0.75
9	23	False	j	f	0.2382037999923341	0	55.0	56.0	1.0	SW	43	(144, 144)	0.28	0.28	0.75
9	23	False	j	j	0.3136254000128247	1	55.0	56.0	1.0	NE	43	(144, 144)	0.28	0.28	0.75
9	23	False	j	j	0.2674234000151045	1	55.0	56.0	1.0	SW	43	(144, 144)	0.28	0.28	0.75
9	23	False	j	j	0.30394349998096	1	55.0	56.0	1.0	NE	43	(144, 144)	0.28	0.28	0.75
9	23	False	f	j	1.003354999993462	0	55.0	54.0	-1.0	SW	43	(144, 144)	0.28	0.28	0.75
9	23	False	j	j	0.267284200002905	1	55.0	56.0	1.0	NE	43	(144, 144)	0.28	0.28	0.75
9	23	False	j	j	0.4515030999900773	1	55.0	56.0	1.0	SW	43	(144, 144)	0.28	0.28	0.75
9	23	False	f	j	0.2806955999694764	0	55.0	54.0	-1.0	NE	43	(144, 144)	0.28	0.28	0.75
9	23	False	f	f	0.3355086999945342	1	55.0	54.0	-1.0	SW	43	(144, 144)	0.28	0.28	0.75
9	23	False	f	f	0.3143848999752663	1	55.0	54.0	-1.0	SW	43	(144, 144)	0.28	0.28	0.75
9	23	False	f	j	0.3565638000145554	0	55.0	54.0	-1.0	NE	43	(144, 144)	0.28	0.28	0.75
9	23	False	f	j	0.2735884999856353	0	55.0	54.0	-1.0	SW	43	(144, 144)	0.28	0.28	0.75
9	23	False	j	f	0.4500066999462433	0	55.0	56.0	1.0	SW	43	(144, 144)	0.28	0.28	0.75
9	23	False	j	j	0.3099693999974988	1	55.0	56.0	1.0	NE	43	(144, 144)	0.28	0.28	0.75
9	23	False	j	f	0.2649715999723412	0	55.0	56.0	1.0	NE	43	(144, 144)	0.28	0.28	0.75
9	23	False	j	f	0.2793163000023924	0	55.0	56.0	1.0	NE	43	(144, 144)	0.28	0.28	0.75
9	23	False	f	f	0.4457866000011563	1	55.0	54.0	-1.0	SW	43	(144, 144)	0.28	0.28	0.75
9	23	False	f	f	0.3363584000035189	1	55.0	54.0	-1.0	SW	43	(144, 144)	0.28	0.28	0.75
9	23	False	f	f	0.7771196000394411	1	55.0	54.0	-1.0	SW	43	(144, 144)	0.28	0.28	0.75
9	23	False	j	j	0.2540672000031918	1	55.0	56.0	1.0	NE	43	(144, 144)	0.28	0.28	0.75
9	23	False	j	f	0.5597916000406258	0	55.0	56.0	1.0	NE	43	(144, 144)	0.28	0.28	0.75
9	23	False	f	f	0.28091349999886	1	55.0	54.0	-1.0	SW	43	(144, 144)	0.28	0.28	0.75
9	23	False	j	j	0.2164101999951526	1	55.0	56.0	1.0	NE	43	(144, 144)	0.28	0.28	0.75
9	23	False	f	j	0.4364395000156946	0	55.0	54.0	-1.0	SW	43	(144, 144)	0.28	0.28	0.75
9	23	False	j	j	0.3660297999740578	1	55.0	56.0	1.0	NE	43	(144, 144)	0.28	0.28	0.75
9	23	False	f	f	0.2947780999820679	1	55.0	54.0	-1.0	SW	43	(144, 144)	0.28	0.28	0.75
9	23	False	j	j	0.3715384000097401	1	55.0	56.0	1.0	NE	43	(144, 144)	0.28	0.28	0.75
9	23	False	f	f	0.5469576999894343	1	55.0	54.0	-1.0	SW	43	(144, 144)	0.28	0.28	0.75
9	23	False	j	f	0.4460163000039756	0	55.0	56.0	1.0	SW	43	(144, 144)	0.28	0.28	0.75
9	23	False	j	j	0.348070900014136	1	55.0	56.0	1.0	SW	43	(144, 144)	0.28	0.28	0.75
9	23	False	f	j	0.6513255999889225	0	55.0	54.0	-1.0	NE	43	(144, 144)	0.28	0.28	0.75
9	23	False	f	j	0.3199152000015601	0	55.0	54.0	-1.0	SW	43	(144, 144)	0.28	0.28	0.75
9	23	False	f	j	0.3669510000036098	0	55.0	54.0	-1.0	SW	43	(144, 144)	0.28	0.28	0.75
9	23	False	j	f	0.4057149000000208	0	55.0	56.0	1.0	NE	43	(144, 144)	0.28	0.28	0.75
9	23	False	f	j	0.3704848999623209	0	55.0	54.0	-1.0	NE	43	(144, 144)	0.28	0.28	0.75
9	23	False	j	j	0.4859637999907136	1	55.0	56.0	1.0	NE	43	(144, 144)	0.28	0.28	0.75
9	23	False	j	f	0.5091441000113264	0	55.0	56.0	1.0	SW	43	(144, 144)	0.28	0.28	0.75
9	23	False	j	j	0.3395146999973804	1	55.0	56.0	1.0	NE	43	(144, 144)	0.28	0.28	0.75
9	23	False	j	j	0.7718727000174113	1	55.0	56.0	1.0	SW	43	(144, 144)	0.28	0.28	0.75
9	23	False	j	j	0.3486687999684363	1	55.0	56.0	1.0	SW	43	(144, 144)	0.28	0.28	0.75
9	23	False	f	j	0.3763545000110753	0	55.0	54.0	-1.0	SW	43	(144, 144)	0.28	0.28	0.75
9	23	False	f	j	0.3658161999774165	0	55.0	54.0	-1.0	SW	43	(144, 144)	0.28	0.28	0.75
9	23	False	f	j	0.310751800017897	0	55.0	54.0	-1.0	SW	43	(144, 144)	0.28	0.28	0.75
9	23	False	j	j	0.3159918999881483	1	55.0	56.0	1.0	NE	43	(144, 144)	0.28	0.28	0.75
9	23	False	f	j	0.3390851999865845	0	55.0	54.0	-1.0	NE	43	(144, 144)	0.28	0.28	0.75
9	23	False	f	j	0.3092312000226229	0	55.0	54.0	-1.0	SW	43	(144, 144)	0.28	0.28	0.75
9	23	False	j	j	0.4246485000476241	1	55.0	56.0	1.0	SW	43	(144, 144)	0.28	0.28	0.75
9	23	False	f	j	0.2825417999993078	0	55.0	54.0	-1.0	NE	43	(144, 144)	0.28	0.28	0.75
9	23	False	j	f	0.3350451999576762	0	55.0	56.0	1.0	SW	43	(144, 144)	0.28	0.28	0.75
9	23	False	f	j	0.3306818000273779	0	55.0	54.0	-1.0	SW	43	(144, 144)	0.28	0.28	0.75
9	23	False	j	j	0.3048421000130474	1	55.0	56.0	1.0	NE	43	(144, 144)	0.28	0.28	0.75
9	23	False	f	f	0.3144570000004023	1	55.0	54.0	-1.0	NE	43	(144, 144)	0.28	0.28	0.75
9	23	False	j	j	0.2737338000442832	1	55.0	56.0	1.0	NE	43	(144, 144)	0.28	0.28	0.75
9	23	False	f	j	0.321034399967175	0	55.0	54.0	-1.0	NE	43	(144, 144)	0.28	0.28	0.75
9	23	False	f	j	0.3572706999839283	0	55.0	54.0	-1.0	NE	43	(144, 144)	0.28	0.28	0.75
9	23	False	j	j	0.320562599983532	1	55.0	56.0	1.0	SW	43	(144, 144)	0.28	0.28	0.75
9	23	False	j	j	0.4528972000116482	1	55.0	56.0	1.0	NE	43	(144, 144)	0.28	0.28	0.75
9	23	False	f	j	0.2698264999780804	0	55.0	54.0	-1.0	NE	43	(144, 144)	0.28	0.28	0.75
9	23	False	f	j	0.3266370000201277	0	55.0	54.0	-1.0	SW	43	(144, 144)	0.28	0.28	0.75
9	23	False	j	j	0.2476315000094473	1	55.0	56.0	1.0	NE	43	(144, 144)	0.28	0.28	0.75
9	23	False	f	f	0.3167209000093862	1	55.0	54.0	-1.0	SW	43	(144, 144)	0.28	0.28	0.75
9	23	False	j	j	0.3349936000304296	1	55.0	56.0	1.0	SW	43	(144, 144)	0.28	0.28	0.75
9	23	False	f	j	0.7852112000109628	0	55.0	54.0	-1.0	NE	43	(144, 144)	0.28	0.28	0.75
9	23	False	f	f	0.318231499986723	1	55.0	54.0	-1.0	SW	43	(144, 144)	0.28	0.28	0.75
9	23	False	f	f	0.4039352999534458	1	55.0	54.0	-1.0	NE	43	(144, 144)	0.28	0.28	0.75
9	23	False	f	f	0.364144200051669	1	55.0	54.0	-1.0	SW	43	(144, 144)	0.28	0.28	0.75
9	23	False	f	j	0.3184777999995276	0	55.0	54.0	-1.0	SW	43	(144, 144)	0.28	0.28	0.75
9	23	False	j	f	0.3285318000125699	0	55.0	56.0	1.0	SW	43	(144, 144)	0.28	0.28	0.75
9	23	False	f	j	0.3917101999977603	0	55.0	54.0	-1.0	SW	43	(144, 144)	0.28	0.28	0.75
9	23	False	j	j	0.3246704000048339	1	55.0	56.0	1.0	SW	43	(144, 144)	0.28	0.28	0.75
9	23	False	f	f	0.3073700999957509	1	55.0	54.0	-1.0	SW	43	(144, 144)	0.28	0.28	0.75
9	23	False	f	f	0.3373454999527894	1	55.0	54.0	-1.0	SW	43	(144, 144)	0.28	0.28	0.75
9	23	False	f	f	0.2223252999829128	1	55.0	54.0	-1.0	NE	43	(144, 144)	0.28	0.28	0.75
9	23	False	f	f	0.2623539000051096	1	55.0	54.0	-1.0	NE	43	(144, 144)	0.28	0.28	0.75
9	23	False	j	f	0.2877485000062734	0	55.0	56.0	1.0	SW	43	(144, 144)	0.28	0.28	0.75
9	23	False	j	j	0.2947307999711483	1	55.0	56.0	1.0	NE	43	(144, 144)	0.28	0.28	0.75
9	23	False	j	j	0.2878891000291332	1	55.0	56.0	1.0	SW	43	(144, 144)	0.28	0.28	0.75
9	23	False	j	j	0.3930235999869182	1	55.0	56.0	1.0	NE	43	(144, 144)	0.28	0.28	0.75
9	23	False	f	f	0.2894936999655328	1	55.0	54.0	-1.0	SW	43	(144, 144)	0.28	0.28	0.75
9	23	False	j	f	0.3363687999662943	0	55.0	56.0	1.0	NE	43	(144, 144)	0.28	0.28	0.75
9	23	False	f	f	0.3203576999949291	1	55.0	54.0	-1.0	SW	43	(144, 144)	0.28	0.28	0.75
9	23	False	j	j	0.300324100011494	1	55.0	56.0	1.0	SW	43	(144, 144)	0.28	0.28	0.75
9	23	False	f	f	0.3312334999791346	1	55.0	54.0	-1.0	SW	43	(144, 144)	0.28	0.28	0.75
9	23	False	f	f	0.6172741999616846	1	55.0	54.0	-1.0	SW	43	(144, 144)	0.28	0.28	0.75
9	23	False	f	f	0.3612206000252627	1	55.0	54.0	-1.0	NE	43	(144, 144)	0.28	0.28	0.75
9	23	False	j	j	0.2902180000091903	1	55.0	56.0	1.0	NE	43	(144, 144)	0.28	0.28	0.75
9	23	False	j	j	0.2946300999610685	1	55.0	56.0	1.0	NE	43	(144, 144)	0.28	0.28	0.75
9	23	False	j	j	0.2927979999803938	1	55.0	56.0	1.0	NE	43	(144, 144)	0.28	0.28	0.75
9	23	False	f	f	0.2482529000262729	1	55.0	54.0	-1.0	SW	43	(144, 144)	0.28	0.28	0.75
9	23	False	j	j	0.2534073000424541	1	55.0	56.0	1.0	SW	43	(144, 144)	0.28	0.28	0.75
9	23	False	j	j	0.3324507999932393	1	55.0	56.0	1.0	SW	43	(144, 144)	0.28	0.28	0.75
9	23	False	f	f	0.312107499979902	1	55.0	54.0	-1.0	NE	43	(144, 144)	0.28	0.28	0.75
9	23	False	j	j	0.299975500034634	1	55.0	56.0	1.0	SW	43	(144, 144)	0.28	0.28	0.75
9	23	False	f	f	0.3054669999983161	1	55.0	54.0	-1.0	SW	43	(144, 144)	0.28	0.28	0.75
9	23	False	f	f	0.3976822000113316	1	55.0	54.0	-1.0	NE	43	(144, 144)	0.28	0.28	0.75
9	23	False	f	j	0.3264173999777995	0	55.0	54.0	-1.0	NE	43	(144, 144)	0.28	0.28	0.75
9	23	False	f	j	0.3350335000432096	0	55.0	54.0	-1.0	NE	43	(144, 144)	0.28	0.28	0.75
9	23	False	f	f	0.3704214000026695	1	55.0	54.0	-1.0	NE	43	(144, 144)	0.28	0.28	0.75
9	23	False	f	f	0.2913765999837778	1	55.0	54.0	-1.0	SW	43	(144, 144)	0.28	0.28	0.75
9	23	False	f	f	0.49058599997079	1	55.0	54.0	-1.0	SW	43	(144, 144)	0.28	0.28	0.75
9	23	False	f	j	0.3477143999771215	0	55.0	54.0	-1.0	SW	43	(144, 144)	0.28	0.28	0.75
9	23	False	j	j	0.3894949000095948	1	55.0	56.0	1.0	NE	43	(144, 144)	0.28	0.28	0.75
9	23	False	f	j	0.3981457999907434	0	55.0	54.0	-1.0	SW	43	(144, 144)	0.28	0.28	0.75
9	23	False	j	j	0.310388799989596	1	55.0	56.0	1.0	SW	43	(144, 144)	0.28	0.28	0.75
9	23	False	f	f	0.2523713000118732	1	55.0	54.0	-1.0	SW	43	(144, 144)	0.28	0.28	0.75
9	23	False	j	f	0.4303206999902613	0	55.0	56.0	1.0	SW	43	(144, 144)	0.28	0.28	0.75
9	23	False	j	f	0.3393872000160627	0	55.0	56.0	1.0	SW	43	(144, 144)	0.28	0.28	0.75
9	23	False	j	j	0.3094425000017509	1	55.0	56.0	1.0	NE	43	(144, 144)	0.28	0.28	0.75
9	23	False	j	j	0.2849077000282705	1	55.0	56.0	1.0	NE	43	(144, 144)	0.28	0.28	0.75
9	23	False	f	f	0.4675167999812402	1	55.0	54.0	-1.0	NE	43	(144, 144)	0.28	0.28	0.75
9	23	False	f	f	0.2951546999975107	1	55.0	54.0	-1.0	SW	43	(144, 144)	0.28	0.28	0.75
9	23	False	j	j	0.3620997999678366	1	55.0	56.0	1.0	NE	43	(144, 144)	0.28	0.28	0.75
9	23	False	j	j	0.319756899960339	1	55.0	56.0	1.0	SW	43	(144, 144)	0.28	0.28	0.75
9	23	False	f	j	0.3363235000288114	0	55.0	54.0	-1.0	SW	43	(144, 144)	0.28	0.28	0.75
9	23	False	f	f	0.2654425000073388	1	55.0	54.0	-1.0	SW	43	(144, 144)	0.28	0.28	0.75
9	23	False	j	j	0.4422883999650366	1	55.0	56.0	1.0	NE	43	(144, 144)	0.28	0.28	0.75
9	23	False	f	f	0.3077959000365808	1	55.0	54.0	-1.0	SW	43	(144, 144)	0.28	0.28	0.75
9	23	False	f	f	0.7950157999875955	1	55.0	54.0	-1.0	SW	43	(144, 144)	0.28	0.28	0.75
9	23	False	f	j	0.3859559000120498	0	55.0	54.0	-1.0	SW	43	(144, 144)	0.28	0.28	0.75
9	23	False	j	j	0.3552492000162601	1	55.0	56.0	1.0	SW	43	(144, 144)	0.28	0.28	0.75
9	23	False	j	f	0.3036085999920033	0	55.0	56.0	1.0	SW	43	(144, 144)	0.28	0.28	0.75
9	23	False	j	j	0.3250104999751784	1	55.0	56.0	1.0	NE	43	(144, 144)	0.28	0.28	0.75
9	23	False	j	j	0.2746997000067495	1	55.0	56.0	1.0	NE	43	(144, 144)	0.28	0.28	0.75
9	23	False	j	j	0.3497759000165388	1	55.0	56.0	1.0	NE	43	(144, 144)	0.28	0.28	0.75
9	23	False	j	f	0.3088970999815501	0	55.0	56.0	1.0	NE	43	(144, 144)	0.28	0.28	0.75
9	23	False	f	j	0.3297222000546753	0	55.0	54.0	-1.0	NE	43	(144, 144)	0.28	0.28	0.75
9	23	False	j	f	0.5913874999969266	0	55.0	56.0	1.0	NE	43	(144, 144)	0.28	0.28	0.75
9	23	False	j	j	0.6475868999841623	1	55.0	56.0	1.0	NE	43	(144, 144)	0.28	0.28	0.75
9	23	False	f	j	0.3983241000096313	0	55.0	54.0	-1.0	NE	43	(144, 144)	0.28	0.28	0.75
9	23	False	f	f	0.392670499975793	1	55.0	54.0	-1.0	SW	43	(144, 144)	0.28	0.28	0.75
9	23	False	f	j	0.3573979000211693	0	55.0	54.0	-1.0	SW	43	(144, 144)	0.28	0.28	0.75
9	23	False	f	j	0.3112260999623686	0	55.0	54.0	-1.0	SW	43	(144, 144)	0.28	0.28	0.75
9	23	False	j	j	0.3004812999861315	1	55.0	56.0	1.0	SW	43	(144, 144)	0.28	0.28	0.75
9	23	False	j	j	0.2900537999812513	1	55.0	56.0	1.0	NE	43	(144, 144)	0.28	0.28	0.75
9	23	False	j	j	0.314895500021521	1	55.0	56.0	1.0	SW	43	(144, 144)	0.28	0.28	0.75
9	23	False	j	j	0.6582059999927878	1	55.0	56.0	1.0	SW	43	(144, 144)	0.28	0.28	0.75
9	23	False	f	j	0.3159483000054024	0	55.0	54.0	-1.0	NE	43	(144, 144)	0.28	0.28	0.75
9	23	False	j	j	0.3766073000151664	1	55.0	56.0	1.0	NE	43	(144, 144)	0.28	0.28	0.75
9	23	False	f	j	0.3553996999980882	0	55.0	54.0	-1.0	SW	43	(144, 144)	0.28	0.28	0.75
9	23	False	f	f	0.2971849999739788	1	55.0	54.0	-1.0	SW	43	(144, 144)	0.28	0.28	0.75
9	23	False	j	j	0.3234432999743148	1	55.0	56.0	1.0	SW	43	(144, 144)	0.28	0.28	0.75
9	23	False	f	f	0.3676628000102937	1	55.0	54.0	-1.0	NE	43	(144, 144)	0.28	0.28	0.75
9	23	False	f	f	0.262931200035382	1	55.0	54.0	-1.0	NE	43	(144, 144)	0.28	0.28	0.75
9	23	False	f	f	0.5821693999459967	1	55.0	54.0	-1.0	SW	43	(144, 144)	0.28	0.28	0.75
9	23	False	j	j	0.3316883000079542	1	55.0	56.0	1.0	NE	43	(144, 144)	0.28	0.28	0.75
9	23	False	j	j	0.2939441000344232	1	55.0	56.0	1.0	NE	43	(144, 144)	0.28	0.28	0.75
9	23	False	j	j	0.3032091000350192	1	55.0	56.0	1.0	NE	43	(144, 144)	0.28	0.28	0.75
9	23	False	j	j	0.4793268999783322	1	55.0	56.0	1.0	NE	43	(144, 144)	0.28	0.28	0.75
9	23	False	j	j	0.3866804999997839	1	55.0	56.0	1.0	NE	43	(144, 144)	0.28	0.28	0.75
9	23	False	f	f	0.3295390999992378	1	55.0	54.0	-1.0	SW	43	(144, 144)	0.28	0.28	0.75
9	23	False	f	f	0.2822602000087499	1	55.0	54.0	-1.0	SW	43	(144, 144)	0.28	0.28	0.75
9	23	False	f	j	0.3671669000177644	0	55.0	54.0	-1.0	SW	43	(144, 144)	0.28	0.28	0.75
9	23	False	j	j	0.312373699969612	1	55.0	56.0	1.0	SW	43	(144, 144)	0.28	0.28	0.75
9	23	False	f	f	0.2879440999822691	1	55.0	54.0	-1.0	SW	43	(144, 144)	0.28	0.28	0.75
9	23	False	j	j	0.3041372000006959	1	55.0	56.0	1.0	SW	43	(144, 144)	0.28	0.28	0.75
9	23	False	j	j	0.2540750000043772	1	55.0	56.0	1.0	NE	43	(144, 144)	0.28	0.28	0.75
9	23	False	j	f	0.2780154999927617	0	55.0	56.0	1.0	SW	43	(144, 144)	0.28	0.28	0.75
9	23	False	j	j	0.314331499976106	1	55.0	56.0	1.0	NE	43	(144, 144)	0.28	0.28	0.75
9	23	False	f	f	0.2513713000225834	1	55.0	54.0	-1.0	NE	43	(144, 144)	0.28	0.28	0.75
9	23	False	j	f	0.3350008999696001	0	55.0	56.0	1.0	SW	43	(144, 144)	0.28	0.28	0.75
9	23	False	j	j	0.2541818000026978	1	55.0	56.0	1.0	SW	43	(144, 144)	0.28	0.28	0.75
9	23	False	j	j	0.2849655000027269	1	55.0	56.0	1.0	SW	43	(144, 144)	0.28	0.28	0.75
9	23	False	j	j	0.2270604000077583	1	55.0	56.0	1.0	NE	43	(144, 144)	0.28	0.28	0.75
9	23	False	f	f	0.2598123999778181	1	55.0	54.0	-1.0	SW	43	(144, 144)	0.28	0.28	0.75
9	23	False	j	f	0.3360712999710813	0	55.0	56.0	1.0	SW	43	(144, 144)	0.28	0.28	0.75
9	23	False	f	j	0.4887634000042453	0	55.0	54.0	-1.0	NE	43	(144, 144)	0.28	0.28	0.75
9	23	False	f	j	0.2917672999901697	0	55.0	54.0	-1.0	NE	43	(144, 144)	0.28	0.28	0.75
9	23	False	j	j	0.262069100048393	1	55.0	56.0	1.0	NE	43	(144, 144)	0.28	0.28	0.75
9	23	False	f	j	0.2430057000019587	0	55.0	54.0	-1.0	SW	43	(144, 144)	0.28	0.28	0.75
9	23	False	j	j	0.3542605999973602	1	55.0	56.0	1.0	SW	43	(144, 144)	0.28	0.28	0.75
9	23	False	f	j	0.2460176000022329	0	55.0	54.0	-1.0	NE	43	(144, 144)	0.28	0.28	0.75
9	23	False	f	j	0.8471413000370376	0	55.0	54.0	-1.0	NE	43	(144, 144)	0.28	0.28	0.75
9	23	False	f	j	0.2593076000339351	0	55.0	54.0	-1.0	NE	43	(144, 144)	0.28	0.28	0.75
9	23	False	j	j	0.23318099998869	1	55.0	56.0	1.0	SW	43	(144, 144)	0.28	0.28	0.75
9	23	False	f	f	0.545000699989032	1	55.0	54.0	-1.0	SW	43	(144, 144)	0.28	0.28	0.75
9	23	False	f	j	0.2520146999740973	0	55.0	54.0	-1.0	NE	43	(144, 144)	0.28	0.28	0.75
9	23	False	j	j	0.4423666999791749	1	55.0	56.0	1.0	NE	43	(144, 144)	0.28	0.28	0.75
9	23	False	j	j	0.3153490999829955	1	55.0	56.0	1.0	SW	43	(144, 144)	0.28	0.28	0.75
9	23	False	f	j	0.5832789000123739	0	55.0	54.0	-1.0	SW	43	(144, 144)	0.28	0.28	0.75
9	23	False	j	j	0.3606607000110671	1	55.0	56.0	1.0	NE	43	(144, 144)	0.28	0.28	0.75
9	23	False	f	j	0.3001246999483555	0	55.0	54.0	-1.0	NE	43	(144, 144)	0.28	0.28	0.75
9	23	False	f	f	0.3842334999935701	1	55.0	54.0	-1.0	NE	43	(144, 144)	0.28	0.28	0.75
9	23	False	j	f	0.3325382000184618	0	55.0	56.0	1.0	SW	43	(144, 144)	0.28	0.28	0.75
9	23	False	f	f	0.2897009999724105	1	55.0	54.0	-1.0	SW	43	(144, 144)	0.28	0.28	0.75
9	23	False	j	f	0.261981800023932	0	55.0	56.0	1.0	SW	43	(144, 144)	0.28	0.28	0.75
9	23	False	j	j	0.2696145999943837	1	55.0	56.0	1.0	SW	43	(144, 144)	0.28	0.28	0.75
9	23	False	f	f	0.3021690999739803	1	55.0	54.0	-1.0	SW	43	(144, 144)	0.28	0.28	0.75
9	23	False	f	f	0.5985374000156298	1	55.0	54.0	-1.0	NE	43	(144, 144)	0.28	0.28	0.75
9	23	False	j	j	0.3382891000364907	1	55.0	56.0	1.0	NE	43	(144, 144)	0.28	0.28	0.75
9	23	False	j	j	0.2886287000146694	1	55.0	56.0	1.0	NE	43	(144, 144)	0.28	0.28	0.75
9	23	False	j	j	0.3052530999993905	1	55.0	56.0	1.0	NE	43	(144, 144)	0.28	0.28	0.75
9	23	False	j	j	0.3855256999959238	1	55.0	56.0	1.0	SW	43	(144, 144)	0.28	0.28	0.75
9	23	False	f	j	0.3613043000223115	0	55.0	54.0	-1.0	NE	43	(144, 144)	0.28	0.28	0.75
9	23	False	j	j	0.2659675999893807	1	55.0	56.0	1.0	SW	43	(144, 144)	0.28	0.28	0.75
9	23	False	f	f	0.3528341999626718	1	55.0	54.0	-1.0	NE	43	(144, 144)	0.28	0.28	0.75
9	23	False	f	f	0.470135300012771	1	55.0	54.0	-1.0	NE	43	(144, 144)	0.28	0.28	0.75
9	23	False	f	j	0.3349301000125706	0	55.0	54.0	-1.0	NE	43	(144, 144)	0.28	0.28	0.75
9	23	False	j	j	0.5186165999621153	1	55.0	56.0	1.0	SW	43	(144, 144)	0.28	0.28	0.75
9	23	False	j	j	0.4322403999976814	1	55.0	56.0	1.0	NE	43	(144, 144)	0.28	0.28	0.75
9	23	False	f	j	0.279620099987369	0	55.0	54.0	-1.0	NE	43	(144, 144)	0.28	0.28	0.75
9	23	False	j	f	0.3517586000380106	0	55.0	56.0	1.0	SW	43	(144, 144)	0.28	0.28	0.75
9	23	False	f	f	0.3065332000260241	1	55.0	54.0	-1.0	NE	43	(144, 144)	0.28	0.28	0.75
9	23	False	f	f	0.3867906000232324	1	55.0	54.0	-1.0	NE	43	(144, 144)	0.28	0.28	0.75
9	23	False	f	j	0.3753671000013128	0	55.0	54.0	-1.0	NE	43	(144, 144)	0.28	0.28	0.75
9	23	False	f	f	0.4670505999820307	1	55.0	54.0	-1.0	NE	43	(144, 144)	0.28	0.28	0.75
9	23	False	f	f	0.3044048000010662	1	55.0	54.0	-1.0	NE	43	(144, 144)	0.28	0.28	0.75
9	23	False	j	f	0.2719036999624222	0	55.0	56.0	1.0	SW	43	(144, 144)	0.28	0.28	0.75
9	23	False	f	f	0.2853981999796815	1	55.0	54.0	-1.0	NE	43	(144, 144)	0.28	0.28	0.75
9	23	False	f	f	0.2666004999773577	1	55.0	54.0	-1.0	NE	43	(144, 144)	0.28	0.28	0.75
9	23	False	f	f	0.3435445999493822	1	55.0	54.0	-1.0	SW	43	(144, 144)	0.28	0.28	0.75
9	23	False	f	j	0.3005711000296287	0	55.0	54.0	-1.0	NE	43	(144, 144)	0.28	0.28	0.75
9	23	False	f	j	0.3711560000083409	0	55.0	54.0	-1.0	NE	43	(144, 144)	0.28	0.28	0.75
9	23	False	j	j	0.2933413999853655	1	55.0	56.0	1.0	NE	43	(144, 144)	0.28	0.28	0.75
9	23	False	f	f	0.3302401999826543	1	55.0	54.0	-1.0	NE	43	(144, 144)	0.28	0.28	0.75
9	23	False	j	j	0.3026387999998405	1	55.0	56.0	1.0	NE	43	(144, 144)	0.28	0.28	0.75
9	23	False	j	j	0.2672430999809876	1	55.0	56.0	1.0	SW	43	(144, 144)	0.28	0.28	0.75
9	23	False	j	j	0.4894511000020429	1	55.0	56.0	1.0	SW	43	(144, 144)	0.28	0.28	0.75
9	23	False	j	f	0.3449122000019997	0	55.0	56.0	1.0	SW	43	(144, 144)	0.28	0.28	0.75
9	23	False	f	j	0.316279900027439	0	55.0	54.0	-1.0	NE	43	(144, 144)	0.28	0.28	0.75
9	23	False	f	j	0.3355655000195838	0	55.0	54.0	-1.0	NE	43	(144, 144)	0.28	0.28	0.75
9	23	False	f	f	0.2959332999889739	1	55.0	54.0	-1.0	NE	43	(144, 144)	0.28	0.28	0.75
9	23	False	j	j	0.4290852000121958	1	55.0	56.0	1.0	NE	43	(144, 144)	0.28	0.28	0.75
9	23	False	f	j	0.3271084000007249	0	55.0	54.0	-1.0	SW	43	(144, 144)	0.28	0.28	0.75
9	23	False	j	f	0.4870133000076748	0	55.0	56.0	1.0	SW	43	(144, 144)	0.28	0.28	0.75
9	23	False	j	j	0.2963542999932542	1	55.0	56.0	1.0	SW	43	(144, 144)	0.28	0.28	0.75
9	23	False	j	j	0.3143936999840662	1	55.0	56.0	1.0	SW	43	(144, 144)	0.28	0.28	0.75
9	23	False	f	j	0.2994419999886304	0	55.0	54.0	-1.0	NE	43	(144, 144)	0.28	0.28	0.75
9	23	False	j	j	0.2622123000328429	1	55.0	56.0	1.0	NE	43	(144, 144)	0.28	0.28	0.75
9	23	False	j	f	0.3036039999569766	0	55.0	56.0	1.0	NE	43	(144, 144)	0.28	0.28	0.75
