# Supplementary material for: The curriculum effect in visual learning: The role of readout dimensionality
Source: PLoS Comput Biol. 2026 Jul 24;22(7):e1014553. doi: 10.1371/journal.pcbi.1014553 (PMC13432104; doi:10.1371/journal.pcbi.1014553)
Supplement: S1 Data — (ZIP) [file pcbi.1014553.s009.zip › Data_Final_for_Repository/Shuffled_subjects/Original_10/Subject006/20241211_Subject006_SHUFFLED_Day_5.csv]

Participant ID	Age	Train	Correct Response	Response	Response time (s)	Correct	Reference Angle (deg)	Orientation (deg)	Angle Separation (deg)	Corner	Viewing Distance (cm)	Stimulus Size (px)	Fixation Time	Probe Time	Cue Time
6	18	False	f	f	0.9566385829821228	1	55.0	54.0	-1.0	NE	45	(230, 230)	0.28	0.28	0.75
6	18	False	j	f	0.2261682080570608	0	55.0	56.0	1.0	SW	45	(230, 230)	0.28	0.28	0.75
6	18	False	j	f	0.0618881250265985	0	55.0	56.0	1.0	NE	45	(230, 230)	0.28	0.28	0.75
6	18	False	j	f	2.33787295804359	0	55.0	56.0	1.0	NE	45	(230, 230)	0.28	0.28	0.75
6	18	False	f	j	0.3072504589799791	0	55.0	54.0	-1.0	NE	45	(230, 230)	0.28	0.28	0.75
6	18	False	f	f	1.1356860420200974	1	55.0	54.0	-1.0	SW	45	(230, 230)	0.28	0.28	0.75
6	18	False	j	j	0.2330529999453574	1	55.0	56.0	1.0	NE	45	(230, 230)	0.28	0.28	0.75
6	18	False	j	j	0.3309074169956147	1	55.0	56.0	1.0	NE	45	(230, 230)	0.28	0.28	0.75
6	18	False	f	f	0.0862514160107821	1	55.0	54.0	-1.0	SW	45	(230, 230)	0.28	0.28	0.75
6	18	False	j	j	0.0542751250322908	1	55.0	56.0	1.0	SW	45	(230, 230)	0.28	0.28	0.75
6	18	False	j	j	0.5561137499753386	1	55.0	56.0	1.0	NE	45	(230, 230)	0.28	0.28	0.75
6	18	False	j	f	0.2614089581184089	0	55.0	56.0	1.0	NE	45	(230, 230)	0.28	0.28	0.75
6	18	False	j	j	1.0990853330586106	1	55.0	56.0	1.0	NE	45	(230, 230)	0.28	0.28	0.75
6	18	False	j	j	0.2853913749568164	1	55.0	56.0	1.0	NE	45	(230, 230)	0.28	0.28	0.75
6	18	False	j	f	0.1306102089583873	0	55.0	56.0	1.0	SW	45	(230, 230)	0.28	0.28	0.75
6	18	False	j	j	0.2961851248983294	1	55.0	56.0	1.0	SW	45	(230, 230)	0.28	0.28	0.75
6	18	False	f	j	0.3229347909800708	0	55.0	54.0	-1.0	SW	45	(230, 230)	0.28	0.28	0.75
6	18	False	f	f	0.3771561249159276	1	55.0	54.0	-1.0	SW	45	(230, 230)	0.28	0.28	0.75
6	18	False	f	f	0.2943163339514285	1	55.0	54.0	-1.0	NE	45	(230, 230)	0.28	0.28	0.75
6	18	False	j	f	0.1210336671210825	0	55.0	56.0	1.0	SW	45	(230, 230)	0.28	0.28	0.75
6	18	False	j	f	0.0081390419509261	0	55.0	56.0	1.0	SW	45	(230, 230)	0.28	0.28	0.75
6	18	False	f	j	0.0429375828243792	0	55.0	54.0	-1.0	SW	45	(230, 230)	0.28	0.28	0.75
6	18	False	j	f	0.0433300829026848	0	55.0	56.0	1.0	NE	45	(230, 230)	0.28	0.28	0.75
6	18	False	f	f	0.2735251660924405	1	55.0	54.0	-1.0	SW	45	(230, 230)	0.28	0.28	0.75
6	18	False	f	f	0.3210600840393454	1	55.0	54.0	-1.0	NE	45	(230, 230)	0.28	0.28	0.75
6	18	False	f	j	0.3597849579527974	0	55.0	54.0	-1.0	SW	45	(230, 230)	0.28	0.28	0.75
6	18	False	f	j	0.4748855410143733	0	55.0	54.0	-1.0	SW	45	(230, 230)	0.28	0.28	0.75
6	18	False	j	j	0.2803568749222904	1	55.0	56.0	1.0	NE	45	(230, 230)	0.28	0.28	0.75
6	18	False	f	j	0.3501320830546319	0	55.0	54.0	-1.0	NE	45	(230, 230)	0.28	0.28	0.75
6	18	False	j	f	0.0530861669685691	0	55.0	56.0	1.0	NE	45	(230, 230)	0.28	0.28	0.75
6	18	False	j	j	0.2783032080624252	1	55.0	56.0	1.0	NE	45	(230, 230)	0.28	0.28	0.75
6	18	False	j	j	0.2808014580514282	1	55.0	56.0	1.0	SW	45	(230, 230)	0.28	0.28	0.75
6	18	False	f	f	0.0972044579684734	1	55.0	54.0	-1.0	NE	45	(230, 230)	0.28	0.28	0.75
6	18	False	f	j	0.2798659168183803	0	55.0	54.0	-1.0	SW	45	(230, 230)	0.28	0.28	0.75
6	18	False	f	f	0.2077560420148074	1	55.0	54.0	-1.0	SW	45	(230, 230)	0.28	0.28	0.75
6	18	False	j	f	0.2106687079649418	0	55.0	56.0	1.0	SW	45	(230, 230)	0.28	0.28	0.75
6	18	False	f	j	0.228841874981299	0	55.0	54.0	-1.0	SW	45	(230, 230)	0.28	0.28	0.75
6	18	False	f	f	0.139970124932006	1	55.0	54.0	-1.0	NE	45	(230, 230)	0.28	0.28	0.75
6	18	False	j	j	0.4094964580144733	1	55.0	56.0	1.0	NE	45	(230, 230)	0.28	0.28	0.75
6	18	False	j	j	1.42170074977912	1	55.0	56.0	1.0	NE	45	(230, 230)	0.28	0.28	0.75
6	18	False	f	f	0.3869217908941209	1	55.0	54.0	-1.0	SW	45	(230, 230)	0.28	0.28	0.75
6	18	False	f	j	0.2364418329671025	0	55.0	54.0	-1.0	SW	45	(230, 230)	0.28	0.28	0.75
6	18	False	f	j	0.5438870410434902	0	55.0	54.0	-1.0	NE	45	(230, 230)	0.28	0.28	0.75
6	18	False	j	f	0.2250542920082807	0	55.0	56.0	1.0	NE	45	(230, 230)	0.28	0.28	0.75
6	18	False	j	j	0.3672782089561224	1	55.0	56.0	1.0	NE	45	(230, 230)	0.28	0.28	0.75
6	18	False	j	j	0.2201280000153929	1	55.0	56.0	1.0	SW	45	(230, 230)	0.28	0.28	0.75
6	18	False	f	j	0.2583291251212358	0	55.0	54.0	-1.0	SW	45	(230, 230)	0.28	0.28	0.75
6	18	False	f	f	0.1119427077937871	1	55.0	54.0	-1.0	SW	45	(230, 230)	0.28	0.28	0.75
6	18	False	j	j	0.2791922921314835	1	55.0	56.0	1.0	SW	45	(230, 230)	0.28	0.28	0.75
6	18	False	j	j	0.1464976668357849	1	55.0	56.0	1.0	NE	45	(230, 230)	0.28	0.28	0.75
6	18	False	j	j	0.0339451248291879	1	55.0	56.0	1.0	SW	45	(230, 230)	0.28	0.28	0.75
6	18	False	j	j	0.331046334002167	1	55.0	56.0	1.0	NE	45	(230, 230)	0.28	0.28	0.75
6	18	False	f	j	0.1274540419690311	0	55.0	54.0	-1.0	NE	45	(230, 230)	0.28	0.28	0.75
6	18	False	f	j	0.9702047081664203	0	55.0	54.0	-1.0	NE	45	(230, 230)	0.28	0.28	0.75
6	18	False	f	j	0.3998537498991936	0	55.0	54.0	-1.0	SW	45	(230, 230)	0.28	0.28	0.75
6	18	False	j	j	0.2925959159620106	1	55.0	56.0	1.0	SW	45	(230, 230)	0.28	0.28	0.75
6	18	False	f	f	0.2674918328411877	1	55.0	54.0	-1.0	NE	45	(230, 230)	0.28	0.28	0.75
6	18	False	f	j	0.3600953340064734	0	55.0	54.0	-1.0	SW	45	(230, 230)	0.28	0.28	0.75
6	18	False	j	j	0.2657728330232203	1	55.0	56.0	1.0	NE	45	(230, 230)	0.28	0.28	0.75
6	18	False	j	j	0.3432131670415401	1	55.0	56.0	1.0	SW	45	(230, 230)	0.28	0.28	0.75
6	18	False	f	j	0.3380340000148862	0	55.0	54.0	-1.0	SW	45	(230, 230)	0.28	0.28	0.75
6	18	False	j	j	0.3402622500434518	1	55.0	56.0	1.0	NE	45	(230, 230)	0.28	0.28	0.75
6	18	False	j	f	0.280506124952808	0	55.0	56.0	1.0	SW	45	(230, 230)	0.28	0.28	0.75
6	18	False	j	j	0.2812286249827593	1	55.0	56.0	1.0	NE	45	(230, 230)	0.28	0.28	0.75
6	18	False	j	f	0.243539375020191	0	55.0	56.0	1.0	NE	45	(230, 230)	0.28	0.28	0.75
6	18	False	j	j	0.6124254579190165	1	55.0	56.0	1.0	SW	45	(230, 230)	0.28	0.28	0.75
6	18	False	j	j	0.304013584041968	1	55.0	56.0	1.0	NE	45	(230, 230)	0.28	0.28	0.75
6	18	False	f	f	0.2981181668583303	1	55.0	54.0	-1.0	NE	45	(230, 230)	0.28	0.28	0.75
6	18	False	j	f	0.3268063748255372	0	55.0	56.0	1.0	SW	45	(230, 230)	0.28	0.28	0.75
6	18	False	j	j	0.2949679160956293	1	55.0	56.0	1.0	NE	45	(230, 230)	0.28	0.28	0.75
6	18	False	f	j	0.3431983748450875	0	55.0	54.0	-1.0	NE	45	(230, 230)	0.28	0.28	0.75
6	18	False	j	f	0.1766921668313443	0	55.0	56.0	1.0	SW	45	(230, 230)	0.28	0.28	0.75
6	18	False	f	f	0.2556712501682341	1	55.0	54.0	-1.0	NE	45	(230, 230)	0.28	0.28	0.75
6	18	False	j	j	0.3098549169953912	1	55.0	56.0	1.0	NE	45	(230, 230)	0.28	0.28	0.75
6	18	False	f	f	0.3056871248409152	1	55.0	54.0	-1.0	SW	45	(230, 230)	0.28	0.28	0.75
6	18	False	f	j	0.2935255840420723	0	55.0	54.0	-1.0	SW	45	(230, 230)	0.28	0.28	0.75
6	18	False	f	f	0.1961547909304499	1	55.0	54.0	-1.0	SW	45	(230, 230)	0.28	0.28	0.75
6	18	False	j	j	0.2815027500037104	1	55.0	56.0	1.0	NE	45	(230, 230)	0.28	0.28	0.75
6	18	False	j	j	0.2888786250259727	1	55.0	56.0	1.0	NE	45	(230, 230)	0.28	0.28	0.75
6	18	False	j	f	0.1739374159369617	0	55.0	56.0	1.0	SW	45	(230, 230)	0.28	0.28	0.75
6	18	False	f	f	0.1696854578331113	1	55.0	54.0	-1.0	NE	45	(230, 230)	0.28	0.28	0.75
6	18	False	j	j	0.0921200839802622	1	55.0	56.0	1.0	SW	45	(230, 230)	0.28	0.28	0.75
6	18	False	j	j	0.2753914999775588	1	55.0	56.0	1.0	SW	45	(230, 230)	0.28	0.28	0.75
6	18	False	f	j	0.3541795420460403	0	55.0	54.0	-1.0	SW	45	(230, 230)	0.28	0.28	0.75
6	18	False	f	f	0.2208673749119043	1	55.0	54.0	-1.0	SW	45	(230, 230)	0.28	0.28	0.75
6	18	False	j	f	0.2536798331420868	0	55.0	56.0	1.0	NE	45	(230, 230)	0.28	0.28	0.75
6	18	False	j	j	0.2803229168057441	1	55.0	56.0	1.0	NE	45	(230, 230)	0.28	0.28	0.75
6	18	False	j	j	0.1976775829680264	1	55.0	56.0	1.0	SW	45	(230, 230)	0.28	0.28	0.75
6	18	False	f	f	0.2253382501658052	1	55.0	54.0	-1.0	SW	45	(230, 230)	0.28	0.28	0.75
6	18	False	f	f	0.3004150830674916	1	55.0	54.0	-1.0	NE	45	(230, 230)	0.28	0.28	0.75
6	18	False	j	j	0.2436975829768926	1	55.0	56.0	1.0	NE	45	(230, 230)	0.28	0.28	0.75
6	18	False	f	f	0.1558946250006556	1	55.0	54.0	-1.0	SW	45	(230, 230)	0.28	0.28	0.75
6	18	False	f	f	0.6019768749829382	1	55.0	54.0	-1.0	SW	45	(230, 230)	0.28	0.28	0.75
6	18	False	f	j	0.2577980831265449	0	55.0	54.0	-1.0	SW	45	(230, 230)	0.28	0.28	0.75
6	18	False	j	j	0.3201120828744024	1	55.0	56.0	1.0	NE	45	(230, 230)	0.28	0.28	0.75
6	18	False	f	j	0.2528062500059604	0	55.0	54.0	-1.0	SW	45	(230, 230)	0.28	0.28	0.75
6	18	False	f	f	0.1327499591279775	1	55.0	54.0	-1.0	NE	45	(230, 230)	0.28	0.28	0.75
6	18	False	j	j	0.2478180420584976	1	55.0	56.0	1.0	NE	45	(230, 230)	0.28	0.28	0.75
6	18	False	f	f	0.3280923329293728	1	55.0	54.0	-1.0	NE	45	(230, 230)	0.28	0.28	0.75
6	18	False	f	f	0.2988151249010116	1	55.0	54.0	-1.0	SW	45	(230, 230)	0.28	0.28	0.75
6	18	False	f	f	0.1751465001143515	1	55.0	54.0	-1.0	NE	45	(230, 230)	0.28	0.28	0.75
6	18	False	f	f	0.1742830420844257	1	55.0	54.0	-1.0	NE	45	(230, 230)	0.28	0.28	0.75
6	18	False	j	j	0.2930246249306947	1	55.0	56.0	1.0	SW	45	(230, 230)	0.28	0.28	0.75
6	18	False	j	f	0.3238057501148432	0	55.0	56.0	1.0	SW	45	(230, 230)	0.28	0.28	0.75
6	18	False	f	f	0.2895007089246064	1	55.0	54.0	-1.0	NE	45	(230, 230)	0.28	0.28	0.75
6	18	False	j	f	0.2733588330447674	0	55.0	56.0	1.0	SW	45	(230, 230)	0.28	0.28	0.75
6	18	False	f	f	0.1220997080672532	1	55.0	54.0	-1.0	SW	45	(230, 230)	0.28	0.28	0.75
6	18	False	f	f	0.2645238749682903	1	55.0	54.0	-1.0	NE	45	(230, 230)	0.28	0.28	0.75
6	18	False	j	j	0.2762795418966561	1	55.0	56.0	1.0	NE	45	(230, 230)	0.28	0.28	0.75
6	18	False	f	j	0.2844730420038104	0	55.0	54.0	-1.0	SW	45	(230, 230)	0.28	0.28	0.75
6	18	False	f	f	0.3596830409951508	1	55.0	54.0	-1.0	SW	45	(230, 230)	0.28	0.28	0.75
6	18	False	j	j	0.2844716249965131	1	55.0	56.0	1.0	SW	45	(230, 230)	0.28	0.28	0.75
6	18	False	f	f	0.1399463748093694	1	55.0	54.0	-1.0	NE	45	(230, 230)	0.28	0.28	0.75
6	18	False	j	j	0.4141674588900059	1	55.0	56.0	1.0	SW	45	(230, 230)	0.28	0.28	0.75
6	18	False	j	f	0.9743044171482323	0	55.0	56.0	1.0	NE	45	(230, 230)	0.28	0.28	0.75
6	18	False	f	f	0.1609081248752772	1	55.0	54.0	-1.0	NE	45	(230, 230)	0.28	0.28	0.75
6	18	False	j	f	0.2774858330376446	0	55.0	56.0	1.0	NE	45	(230, 230)	0.28	0.28	0.75
6	18	False	j	f	0.1758382921107113	0	55.0	56.0	1.0	NE	45	(230, 230)	0.28	0.28	0.75
6	18	False	j	j	0.2941499159205705	1	55.0	56.0	1.0	NE	45	(230, 230)	0.28	0.28	0.75
6	18	False	j	j	0.1073872500564903	1	55.0	56.0	1.0	SW	45	(230, 230)	0.28	0.28	0.75
6	18	False	f	f	0.2046314580366015	1	55.0	54.0	-1.0	SW	45	(230, 230)	0.28	0.28	0.75
6	18	False	f	f	0.1123839169740676	1	55.0	54.0	-1.0	SW	45	(230, 230)	0.28	0.28	0.75
6	18	False	f	f	0.2045459998771548	1	55.0	54.0	-1.0	NE	45	(230, 230)	0.28	0.28	0.75
6	18	False	f	f	0.0408088332042098	1	55.0	54.0	-1.0	NE	45	(230, 230)	0.28	0.28	0.75
6	18	False	j	j	0.1163930408656597	1	55.0	56.0	1.0	NE	45	(230, 230)	0.28	0.28	0.75
6	18	False	j	f	0.2665476659312844	0	55.0	56.0	1.0	SW	45	(230, 230)	0.28	0.28	0.75
6	18	False	f	f	0.0922925421036779	1	55.0	54.0	-1.0	NE	45	(230, 230)	0.28	0.28	0.75
6	18	False	j	f	0.1927445419132709	0	55.0	56.0	1.0	SW	45	(230, 230)	0.28	0.28	0.75
6	18	False	f	f	0.2735500419512391	1	55.0	54.0	-1.0	SW	45	(230, 230)	0.28	0.28	0.75
6	18	False	j	f	0.007229832932353	0	55.0	56.0	1.0	NE	45	(230, 230)	0.28	0.28	0.75
6	18	False	f	j	0.2342905001714825	0	55.0	54.0	-1.0	NE	45	(230, 230)	0.28	0.28	0.75
6	18	False	f	f	0.1739880419336259	1	55.0	54.0	-1.0	NE	45	(230, 230)	0.28	0.28	0.75
6	18	False	j	j	0.3215770421084016	1	55.0	56.0	1.0	SW	45	(230, 230)	0.28	0.28	0.75
6	18	False	f	j	0.2789869590196758	0	55.0	54.0	-1.0	SW	45	(230, 230)	0.28	0.28	0.75
6	18	False	f	f	0.2620216670911759	1	55.0	54.0	-1.0	SW	45	(230, 230)	0.28	0.28	0.75
6	18	False	j	j	0.3652954581193626	1	55.0	56.0	1.0	SW	45	(230, 230)	0.28	0.28	0.75
6	18	False	j	j	0.0142219997942447	1	55.0	56.0	1.0	NE	45	(230, 230)	0.28	0.28	0.75
6	18	False	f	j	0.1233831250574439	0	55.0	54.0	-1.0	NE	45	(230, 230)	0.28	0.28	0.75
6	18	False	j	f	0.1026053340174257	0	55.0	56.0	1.0	SW	45	(230, 230)	0.28	0.28	0.75
6	18	False	f	j	0.1113907499238848	0	55.0	54.0	-1.0	SW	45	(230, 230)	0.28	0.28	0.75
6	18	False	j	f	0.0880358330905437	0	55.0	56.0	1.0	SW	45	(230, 230)	0.28	0.28	0.75
6	18	False	f	j	0.1708446249831468	0	55.0	54.0	-1.0	SW	45	(230, 230)	0.28	0.28	0.75
6	18	False	f	j	0.2850349592044949	0	55.0	54.0	-1.0	NE	45	(230, 230)	0.28	0.28	0.75
6	18	False	j	f	0.2429728340357542	0	55.0	56.0	1.0	SW	45	(230, 230)	0.28	0.28	0.75
6	18	False	j	j	0.0892738751135766	1	55.0	56.0	1.0	SW	45	(230, 230)	0.28	0.28	0.75
6	18	False	j	j	0.9588843330275268	1	55.0	56.0	1.0	NE	45	(230, 230)	0.28	0.28	0.75
6	18	False	j	j	0.2877809170167893	1	55.0	56.0	1.0	SW	45	(230, 230)	0.28	0.28	0.75
6	18	False	f	f	0.2522271249908954	1	55.0	54.0	-1.0	SW	45	(230, 230)	0.28	0.28	0.75
6	18	False	f	j	0.1333847499918192	0	55.0	54.0	-1.0	NE	45	(230, 230)	0.28	0.28	0.75
6	18	False	f	f	0.4248055000789463	1	55.0	54.0	-1.0	SW	45	(230, 230)	0.28	0.28	0.75
6	18	False	j	j	0.2539748749695718	1	55.0	56.0	1.0	NE	45	(230, 230)	0.28	0.28	0.75
6	18	False	j	j	0.2491009160876274	1	55.0	56.0	1.0	NE	45	(230, 230)	0.28	0.28	0.75
6	18	False	j	j	0.2897540419362485	1	55.0	56.0	1.0	SW	45	(230, 230)	0.28	0.28	0.75
6	18	False	j	f	0.1372849158942699	0	55.0	56.0	1.0	SW	45	(230, 230)	0.28	0.28	0.75
6	18	False	f	j	0.3041503748390823	0	55.0	54.0	-1.0	SW	45	(230, 230)	0.28	0.28	0.75
6	18	False	j	j	0.3104061249177903	1	55.0	56.0	1.0	NE	45	(230, 230)	0.28	0.28	0.75
6	18	False	f	f	0.1111902089323848	1	55.0	54.0	-1.0	NE	45	(230, 230)	0.28	0.28	0.75
6	18	False	j	j	0.2542938750702888	1	55.0	56.0	1.0	NE	45	(230, 230)	0.28	0.28	0.75
6	18	False	f	f	0.1750066671520471	1	55.0	54.0	-1.0	SW	45	(230, 230)	0.28	0.28	0.75
6	18	False	f	f	0.2668348748702556	1	55.0	54.0	-1.0	SW	45	(230, 230)	0.28	0.28	0.75
6	18	False	f	f	0.3128878751304	1	55.0	54.0	-1.0	NE	45	(230, 230)	0.28	0.28	0.75
6	18	False	j	f	0.057968416949734	0	55.0	56.0	1.0	SW	45	(230, 230)	0.28	0.28	0.75
6	18	False	f	f	0.0926676248200237	1	55.0	54.0	-1.0	NE	45	(230, 230)	0.28	0.28	0.75
6	18	False	j	f	0.8127770840656012	0	55.0	56.0	1.0	SW	45	(230, 230)	0.28	0.28	0.75
6	18	False	j	j	0.1549186669290065	1	55.0	56.0	1.0	SW	45	(230, 230)	0.28	0.28	0.75
6	18	False	j	f	0.1017659169156104	0	55.0	56.0	1.0	NE	45	(230, 230)	0.28	0.28	0.75
6	18	False	j	f	0.4215731660369783	0	55.0	56.0	1.0	SW	45	(230, 230)	0.28	0.28	0.75
6	18	False	f	f	0.3144361670129001	1	55.0	54.0	-1.0	NE	45	(230, 230)	0.28	0.28	0.75
6	18	False	j	f	0.2077800841070711	0	55.0	56.0	1.0	NE	45	(230, 230)	0.28	0.28	0.75
6	18	False	f	f	0.0730710420757532	1	55.0	54.0	-1.0	NE	45	(230, 230)	0.28	0.28	0.75
6	18	False	j	j	0.3712099581025541	1	55.0	56.0	1.0	SW	45	(230, 230)	0.28	0.28	0.75
6	18	False	j	j	0.3051392079796642	1	55.0	56.0	1.0	NE	45	(230, 230)	0.28	0.28	0.75
6	18	False	f	f	0.1675050409976393	1	55.0	54.0	-1.0	SW	45	(230, 230)	0.28	0.28	0.75
6	18	False	f	f	0.2599231661297381	1	55.0	54.0	-1.0	NE	45	(230, 230)	0.28	0.28	0.75
6	18	False	j	j	0.2838436248712241	1	55.0	56.0	1.0	NE	45	(230, 230)	0.28	0.28	0.75
6	18	False	j	f	0.3095097502227872	0	55.0	56.0	1.0	SW	45	(230, 230)	0.28	0.28	0.75
6	18	False	f	f	0.3957802080549299	1	55.0	54.0	-1.0	SW	45	(230, 230)	0.28	0.28	0.75
6	18	False	f	f	0.1539540830999612	1	55.0	54.0	-1.0	SW	45	(230, 230)	0.28	0.28	0.75
6	18	False	j	f	0.4718639999628067	0	55.0	56.0	1.0	SW	45	(230, 230)	0.28	0.28	0.75
6	18	False	f	f	0.2382812078576535	1	55.0	54.0	-1.0	SW	45	(230, 230)	0.28	0.28	0.75
6	18	False	f	f	0.260708041023463	1	55.0	54.0	-1.0	SW	45	(230, 230)	0.28	0.28	0.75
6	18	False	j	j	0.1890436669345945	1	55.0	56.0	1.0	NE	45	(230, 230)	0.28	0.28	0.75
6	18	False	f	j	0.1315144579857587	0	55.0	54.0	-1.0	NE	45	(230, 230)	0.28	0.28	0.75
6	18	False	j	j	0.2488397089764475	1	55.0	56.0	1.0	SW	45	(230, 230)	0.28	0.28	0.75
6	18	False	f	f	0.1714747499208897	1	55.0	54.0	-1.0	NE	45	(230, 230)	0.28	0.28	0.75
6	18	False	f	j	0.2682875411119312	0	55.0	54.0	-1.0	NE	45	(230, 230)	0.28	0.28	0.75
6	18	False	f	f	0.2316219999920576	1	55.0	54.0	-1.0	SW	45	(230, 230)	0.28	0.28	0.75
6	18	False	f	f	0.1267803329974413	1	55.0	54.0	-1.0	SW	45	(230, 230)	0.28	0.28	0.75
6	18	False	f	j	0.2826471251901239	0	55.0	54.0	-1.0	NE	45	(230, 230)	0.28	0.28	0.75
6	18	False	f	j	0.2567364999558776	0	55.0	54.0	-1.0	SW	45	(230, 230)	0.28	0.28	0.75
6	18	False	f	f	0.2760661670472473	1	55.0	54.0	-1.0	SW	45	(230, 230)	0.28	0.28	0.75
6	18	False	f	j	0.2811354158911854	0	55.0	54.0	-1.0	SW	45	(230, 230)	0.28	0.28	0.75
6	18	False	j	j	0.0371556659229099	1	55.0	56.0	1.0	NE	45	(230, 230)	0.28	0.28	0.75
6	18	False	f	f	0.1703517080750316	1	55.0	54.0	-1.0	NE	45	(230, 230)	0.28	0.28	0.75
6	18	False	j	j	0.0589301669970154	1	55.0	56.0	1.0	SW	45	(230, 230)	0.28	0.28	0.75
6	18	False	j	f	0.1339189999271184	0	55.0	56.0	1.0	SW	45	(230, 230)	0.28	0.28	0.75
6	18	False	j	j	0.2945676248054951	1	55.0	56.0	1.0	SW	45	(230, 230)	0.28	0.28	0.75
6	18	False	j	f	0.0428838750813156	0	55.0	56.0	1.0	SW	45	(230, 230)	0.28	0.28	0.75
6	18	False	f	f	0.085742374882102	1	55.0	54.0	-1.0	NE	45	(230, 230)	0.28	0.28	0.75
6	18	False	f	j	0.2478384161368012	0	55.0	54.0	-1.0	SW	45	(230, 230)	0.28	0.28	0.75
6	18	False	j	j	0.0650789579376578	1	55.0	56.0	1.0	SW	45	(230, 230)	0.28	0.28	0.75
6	18	False	j	j	0.2875367081724107	1	55.0	56.0	1.0	NE	45	(230, 230)	0.28	0.28	0.75
6	18	False	f	j	0.2972017920110374	0	55.0	54.0	-1.0	SW	45	(230, 230)	0.28	0.28	0.75
6	18	False	f	f	0.2674339590594172	1	55.0	54.0	-1.0	NE	45	(230, 230)	0.28	0.28	0.75
6	18	False	f	j	0.212116542039439	0	55.0	54.0	-1.0	SW	45	(230, 230)	0.28	0.28	0.75
6	18	False	f	f	0.1382668330334127	1	55.0	54.0	-1.0	NE	45	(230, 230)	0.28	0.28	0.75
6	18	False	j	j	0.3232147500384599	1	55.0	56.0	1.0	SW	45	(230, 230)	0.28	0.28	0.75
6	18	False	f	f	0.2509627500548959	1	55.0	54.0	-1.0	SW	45	(230, 230)	0.28	0.28	0.75
6	18	False	f	j	0.2547900001518428	0	55.0	54.0	-1.0	NE	45	(230, 230)	0.28	0.28	0.75
6	18	False	j	f	0.1947480000089854	0	55.0	56.0	1.0	NE	45	(230, 230)	0.28	0.28	0.75
6	18	False	f	f	0.3007988329045474	1	55.0	54.0	-1.0	NE	45	(230, 230)	0.28	0.28	0.75
6	18	False	f	j	0.240243709180504	0	55.0	54.0	-1.0	NE	45	(230, 230)	0.28	0.28	0.75
6	18	False	f	f	0.2605871250852942	1	55.0	54.0	-1.0	NE	45	(230, 230)	0.28	0.28	0.75
6	18	False	j	f	0.225960292154923	0	55.0	56.0	1.0	NE	45	(230, 230)	0.28	0.28	0.75
6	18	False	f	f	0.4576397920027375	1	55.0	54.0	-1.0	SW	45	(230, 230)	0.28	0.28	0.75
6	18	False	j	f	0.1816588339861482	0	55.0	56.0	1.0	NE	45	(230, 230)	0.28	0.28	0.75
6	18	False	j	f	0.262199749937281	0	55.0	56.0	1.0	NE	45	(230, 230)	0.28	0.28	0.75
6	18	False	j	f	0.3075854170601815	0	55.0	56.0	1.0	NE	45	(230, 230)	0.28	0.28	0.75
6	18	False	f	j	0.2557579998392612	0	55.0	54.0	-1.0	SW	45	(230, 230)	0.28	0.28	0.75
6	18	False	j	f	0.2986255411524325	0	55.0	56.0	1.0	NE	45	(230, 230)	0.28	0.28	0.75
6	18	False	f	j	0.2977515419479459	0	55.0	54.0	-1.0	SW	45	(230, 230)	0.28	0.28	0.75
6	18	False	j	f	0.276641083182767	0	55.0	56.0	1.0	NE	45	(230, 230)	0.28	0.28	0.75
6	18	False	f	f	0.2487927081529051	1	55.0	54.0	-1.0	NE	45	(230, 230)	0.28	0.28	0.75
6	18	False	f	j	0.253444500034675	0	55.0	54.0	-1.0	SW	45	(230, 230)	0.28	0.28	0.75
6	18	False	j	f	0.2338345418684184	0	55.0	56.0	1.0	NE	45	(230, 230)	0.28	0.28	0.75
6	18	False	f	f	0.1095470839645713	1	55.0	54.0	-1.0	SW	45	(230, 230)	0.28	0.28	0.75
6	18	False	f	f	0.2168787918053567	1	55.0	54.0	-1.0	SW	45	(230, 230)	0.28	0.28	0.75
6	18	False	j	f	0.195019582984969	0	55.0	56.0	1.0	NE	45	(230, 230)	0.28	0.28	0.75
6	18	False	f	f	0.2325474170502275	1	55.0	54.0	-1.0	SW	45	(230, 230)	0.28	0.28	0.75
6	18	False	f	f	0.2426806250587105	1	55.0	54.0	-1.0	NE	45	(230, 230)	0.28	0.28	0.75
6	18	False	f	f	0.2160052079707384	1	55.0	54.0	-1.0	NE	45	(230, 230)	0.28	0.28	0.75
6	18	False	j	f	0.3212786251679063	0	55.0	56.0	1.0	NE	45	(230, 230)	0.28	0.28	0.75
6	18	False	j	f	0.278880416881293	0	55.0	56.0	1.0	SW	45	(230, 230)	0.28	0.28	0.75
6	18	False	f	f	0.3212983750272542	1	55.0	54.0	-1.0	NE	45	(230, 230)	0.28	0.28	0.75
6	18	False	j	f	0.3082124169450253	0	55.0	56.0	1.0	SW	45	(230, 230)	0.28	0.28	0.75
6	18	False	f	f	0.3012213339097798	1	55.0	54.0	-1.0	NE	45	(230, 230)	0.28	0.28	0.75
6	18	False	j	f	0.7654265421442688	0	55.0	56.0	1.0	NE	45	(230, 230)	0.28	0.28	0.75
6	18	False	f	j	0.3008428330067545	0	55.0	54.0	-1.0	NE	45	(230, 230)	0.28	0.28	0.75
6	18	False	f	j	0.3009787909686565	0	55.0	54.0	-1.0	NE	45	(230, 230)	0.28	0.28	0.75
6	18	False	f	f	0.3265063748694956	1	55.0	54.0	-1.0	NE	45	(230, 230)	0.28	0.28	0.75
6	18	False	j	j	0.1646538749337196	1	55.0	56.0	1.0	SW	45	(230, 230)	0.28	0.28	0.75
6	18	False	f	j	0.2692037499509752	0	55.0	54.0	-1.0	NE	45	(230, 230)	0.28	0.28	0.75
6	18	False	f	f	0.0024149999953806	1	55.0	54.0	-1.0	SW	45	(230, 230)	0.28	0.28	0.75
6	18	False	f	f	0.6982200830243528	1	55.0	54.0	-1.0	NE	45	(230, 230)	0.28	0.28	0.75
6	18	False	f	f	0.2973402079660445	1	55.0	54.0	-1.0	NE	45	(230, 230)	0.28	0.28	0.75
6	18	False	f	j	0.1330066251102835	0	55.0	54.0	-1.0	NE	45	(230, 230)	0.28	0.28	0.75
6	18	False	j	j	0.0027561669703572	1	55.0	56.0	1.0	NE	45	(230, 230)	0.28	0.28	0.75
6	18	False	f	j	0.3190352090168744	0	55.0	54.0	-1.0	NE	45	(230, 230)	0.28	0.28	0.75
6	18	False	f	j	0.2525852499529719	0	55.0	54.0	-1.0	SW	45	(230, 230)	0.28	0.28	0.75
6	18	False	f	f	0.9526387080550194	1	55.0	54.0	-1.0	NE	45	(230, 230)	0.28	0.28	0.75
6	18	False	j	j	0.0819522091187536	1	55.0	56.0	1.0	NE	45	(230, 230)	0.28	0.28	0.75
6	18	False	j	j	0.1973749159369617	1	55.0	56.0	1.0	NE	45	(230, 230)	0.28	0.28	0.75
6	18	False	f	j	0.274138499982655	0	55.0	54.0	-1.0	NE	45	(230, 230)	0.28	0.28	0.75
6	18	False	j	j	0.2552479170262813	1	55.0	56.0	1.0	NE	45	(230, 230)	0.28	0.28	0.75
6	18	False	j	j	0.2513656669761985	1	55.0	56.0	1.0	NE	45	(230, 230)	0.28	0.28	0.75
6	18	False	f	j	0.2522684580180794	0	55.0	54.0	-1.0	NE	45	(230, 230)	0.28	0.28	0.75
6	18	False	f	f	0.2814639590214938	1	55.0	54.0	-1.0	NE	45	(230, 230)	0.28	0.28	0.75
6	18	False	j	j	0.0281950419303029	1	55.0	56.0	1.0	SW	45	(230, 230)	0.28	0.28	0.75
6	18	False	j	j	0.3663260000757873	1	55.0	56.0	1.0	NE	45	(230, 230)	0.28	0.28	0.75
6	18	False	f	j	0.2513176659122109	0	55.0	54.0	-1.0	SW	45	(230, 230)	0.28	0.28	0.75
6	18	False	j	f	0.7600332500878721	0	55.0	56.0	1.0	NE	45	(230, 230)	0.28	0.28	0.75
6	18	False	j	f	0.3222148749046027	0	55.0	56.0	1.0	SW	45	(230, 230)	0.28	0.28	0.75
6	18	False	j	j	0.2529011250007897	1	55.0	56.0	1.0	SW	45	(230, 230)	0.28	0.28	0.75
6	18	False	f	f	0.5119132499676198	1	55.0	54.0	-1.0	NE	45	(230, 230)	0.28	0.28	0.75
6	18	False	f	j	0.2348146250005811	0	55.0	54.0	-1.0	SW	45	(230, 230)	0.28	0.28	0.75
6	18	False	f	f	0.2917566250544041	1	55.0	54.0	-1.0	SW	45	(230, 230)	0.28	0.28	0.75
6	18	False	f	f	0.2447003331035375	1	55.0	54.0	-1.0	NE	45	(230, 230)	0.28	0.28	0.75
6	18	False	f	j	0.3042337498627603	0	55.0	54.0	-1.0	SW	45	(230, 230)	0.28	0.28	0.75
6	18	False	f	f	0.3977046669460833	1	55.0	54.0	-1.0	SW	45	(230, 230)	0.28	0.28	0.75
6	18	False	f	f	0.2729464170988649	1	55.0	54.0	-1.0	NE	45	(230, 230)	0.28	0.28	0.75
6	18	False	f	j	0.0798357080202549	0	55.0	54.0	-1.0	SW	45	(230, 230)	0.28	0.28	0.75
6	18	False	f	f	0.2800280419178307	1	55.0	54.0	-1.0	SW	45	(230, 230)	0.28	0.28	0.75
6	18	False	f	j	0.2518082498572767	0	55.0	54.0	-1.0	SW	45	(230, 230)	0.28	0.28	0.75
6	18	False	f	f	0.1307587919291108	1	55.0	54.0	-1.0	SW	45	(230, 230)	0.28	0.28	0.75
6	18	False	j	j	0.284325250191614	1	55.0	56.0	1.0	SW	45	(230, 230)	0.28	0.28	0.75
6	18	False	j	f	0.2327849171124398	0	55.0	56.0	1.0	SW	45	(230, 230)	0.28	0.28	0.75
6	18	False	f	j	0.5061233749147505	0	55.0	54.0	-1.0	SW	45	(230, 230)	0.28	0.28	0.75
6	18	False	j	j	0.3132560409139842	1	55.0	56.0	1.0	NE	45	(230, 230)	0.28	0.28	0.75
6	18	False	j	f	0.6905708748381585	0	55.0	56.0	1.0	NE	45	(230, 230)	0.28	0.28	0.75
6	18	False	f	j	0.2632047499064356	0	55.0	54.0	-1.0	SW	45	(230, 230)	0.28	0.28	0.75
6	18	False	j	f	0.3138554168399423	0	55.0	56.0	1.0	NE	45	(230, 230)	0.28	0.28	0.75
6	18	False	f	f	0.2522474168799817	1	55.0	54.0	-1.0	NE	45	(230, 230)	0.28	0.28	0.75
6	18	False	j	j	0.2174364170059561	1	55.0	56.0	1.0	NE	45	(230, 230)	0.28	0.28	0.75
6	18	False	j	f	0.3093181250151247	0	55.0	56.0	1.0	NE	45	(230, 230)	0.28	0.28	0.75
6	18	False	f	f	0.2413274580612778	1	55.0	54.0	-1.0	NE	45	(230, 230)	0.28	0.28	0.75
6	18	False	j	f	0.2902199171949178	0	55.0	56.0	1.0	NE	45	(230, 230)	0.28	0.28	0.75
6	18	False	j	j	0.3100050410721451	1	55.0	56.0	1.0	SW	45	(230, 230)	0.28	0.28	0.75
6	18	False	j	f	0.1757272919639945	0	55.0	56.0	1.0	NE	45	(230, 230)	0.28	0.28	0.75
6	18	False	j	f	0.0928311250172555	0	55.0	56.0	1.0	SW	45	(230, 230)	0.28	0.28	0.75
6	18	False	j	j	0.0742256660014391	1	55.0	56.0	1.0	SW	45	(230, 230)	0.28	0.28	0.75
6	18	False	j	f	0.3152557080611586	0	55.0	56.0	1.0	NE	45	(230, 230)	0.28	0.28	0.75
6	18	False	f	j	0.3129725421313196	0	55.0	54.0	-1.0	SW	45	(230, 230)	0.28	0.28	0.75
6	18	False	f	f	0.2801883339416235	1	55.0	54.0	-1.0	SW	45	(230, 230)	0.28	0.28	0.75
6	18	False	j	f	0.2770974580198526	0	55.0	56.0	1.0	NE	45	(230, 230)	0.28	0.28	0.75
6	18	False	f	j	0.2951824578922242	0	55.0	54.0	-1.0	SW	45	(230, 230)	0.28	0.28	0.75
6	18	False	f	f	0.042006708914414	1	55.0	54.0	-1.0	NE	45	(230, 230)	0.28	0.28	0.75
6	18	False	f	f	0.0564772919751703	1	55.0	54.0	-1.0	NE	45	(230, 230)	0.28	0.28	0.75
6	18	False	f	f	0.243649624986574	1	55.0	54.0	-1.0	NE	45	(230, 230)	0.28	0.28	0.75
6	18	False	j	j	0.2607265841215849	1	55.0	56.0	1.0	SW	45	(230, 230)	0.28	0.28	0.75
6	18	False	j	f	0.1826522499322891	0	55.0	56.0	1.0	NE	45	(230, 230)	0.28	0.28	0.75
6	18	False	j	f	0.2485136669129133	0	55.0	56.0	1.0	NE	45	(230, 230)	0.28	0.28	0.75
6	18	False	f	j	0.0016504589002579	0	55.0	54.0	-1.0	SW	45	(230, 230)	0.28	0.28	0.75
6	18	False	f	f	0.967468624934554	1	55.0	54.0	-1.0	SW	45	(230, 230)	0.28	0.28	0.75
6	18	False	f	f	0.0753075829707086	1	55.0	54.0	-1.0	SW	45	(230, 230)	0.28	0.28	0.75
6	18	False	j	j	0.7198560838587582	1	55.0	56.0	1.0	NE	45	(230, 230)	0.28	0.28	0.75
6	18	False	f	j	0.3375325000379234	0	55.0	54.0	-1.0	NE	45	(230, 230)	0.28	0.28	0.75
6	18	False	f	f	0.5252073751762509	1	55.0	54.0	-1.0	SW	45	(230, 230)	0.28	0.28	0.75
6	18	False	f	j	0.3262060829438269	0	55.0	54.0	-1.0	SW	45	(230, 230)	0.28	0.28	0.75
6	18	False	j	j	0.291599249932915	1	55.0	56.0	1.0	SW	45	(230, 230)	0.28	0.28	0.75
6	18	False	j	j	0.3083892909344286	1	55.0	56.0	1.0	SW	45	(230, 230)	0.28	0.28	0.75
6	18	False	f	j	0.2600707910023629	0	55.0	54.0	-1.0	SW	45	(230, 230)	0.28	0.28	0.75
6	18	False	f	f	0.2292797910049557	1	55.0	54.0	-1.0	SW	45	(230, 230)	0.28	0.28	0.75
6	18	False	j	f	0.1141434160526841	0	55.0	56.0	1.0	SW	45	(230, 230)	0.28	0.28	0.75
6	18	False	j	f	0.012438875157386	0	55.0	56.0	1.0	NE	45	(230, 230)	0.28	0.28	0.75
6	18	False	f	j	0.3099536248482764	0	55.0	54.0	-1.0	SW	45	(230, 230)	0.28	0.28	0.75
6	18	False	f	f	0.0696420830208808	1	55.0	54.0	-1.0	NE	45	(230, 230)	0.28	0.28	0.75
6	18	False	j	j	0.2744225829374045	1	55.0	56.0	1.0	NE	45	(230, 230)	0.28	0.28	0.75
6	18	False	j	j	0.288222833070904	1	55.0	56.0	1.0	NE	45	(230, 230)	0.28	0.28	0.75
6	18	False	f	f	0.2054302080068737	1	55.0	54.0	-1.0	NE	45	(230, 230)	0.28	0.28	0.75
6	18	False	f	j	0.3206117500085383	0	55.0	54.0	-1.0	NE	45	(230, 230)	0.28	0.28	0.75
