# Supplementary material for: The curriculum effect in visual learning: The role of readout dimensionality
Source: PLoS Comput Biol. 2026 Jul 24;22(7):e1014553. doi: 10.1371/journal.pcbi.1014553 (PMC13432104; doi:10.1371/journal.pcbi.1014553)
Supplement: S1 Data — (ZIP) [file pcbi.1014553.s009.zip › Data_Final_for_Repository/Shuffled_subjects/Original_10/Subject006/20241208_Subject006_SHUFFLED_Day_2.csv]

Participant ID	Age	Train	Correct Response	Response	Response time (s)	Correct	Reference Angle (deg)	Orientation (deg)	Angle Separation (deg)	Corner	Viewing Distance (cm)	Stimulus Size (px)	Fixation Time	Probe Time	Cue Time
6	18	True	f	j	0.3170807501301169	0	-35.0	-36.0	-1.0	NW	45	(230, 230)	0.28	0.28	0.75
6	18	True	f	f	0.2383031249046325	1	-35.0	-36.0	-1.0	SE	45	(230, 230)	0.28	0.28	0.75
6	18	True	f	f	0.2943588751368224	1	-35.0	-40.0	-5.0	NW	45	(230, 230)	0.28	0.28	0.75
6	18	True	j	j	0.3051595410797745	1	-35.0	-34.0	1.0	SE	45	(230, 230)	0.28	0.28	0.75
6	18	True	j	j	0.2724897919688374	1	-35.0	-30.0	5.0	SE	45	(230, 230)	0.28	0.28	0.75
6	18	True	f	f	0.2672466251533478	1	-35.0	-36.0	-1.0	NW	45	(230, 230)	0.28	0.28	0.75
6	18	True	j	j	0.2541147910524159	1	-35.0	-34.0	1.0	NW	45	(230, 230)	0.28	0.28	0.75
6	18	True	j	f	0.4018446248956024	0	-35.0	-30.0	5.0	NW	45	(230, 230)	0.28	0.28	0.75
6	18	True	j	j	0.314541291911155	1	-35.0	-30.0	5.0	SE	45	(230, 230)	0.28	0.28	0.75
6	18	True	j	j	0.3849879999179393	1	-35.0	-30.0	5.0	SE	45	(230, 230)	0.28	0.28	0.75
6	18	True	f	f	0.0722637500148266	1	-35.0	-40.0	-5.0	SE	45	(230, 230)	0.28	0.28	0.75
6	18	True	f	f	0.1469861250370741	1	-35.0	-36.0	-1.0	NW	45	(230, 230)	0.28	0.28	0.75
6	18	True	f	f	0.2833897909149527	1	-35.0	-40.0	-5.0	NW	45	(230, 230)	0.28	0.28	0.75
6	18	True	j	j	0.2211092920042574	1	-35.0	-34.0	1.0	NW	45	(230, 230)	0.28	0.28	0.75
6	18	True	j	f	0.2332248748280108	0	-35.0	-34.0	1.0	NW	45	(230, 230)	0.28	0.28	0.75
6	18	True	j	j	0.1844491669908166	1	-35.0	-30.0	5.0	NW	45	(230, 230)	0.28	0.28	0.75
6	18	True	f	f	0.2800707079004496	1	-35.0	-36.0	-1.0	NW	45	(230, 230)	0.28	0.28	0.75
6	18	True	j	j	0.3034552920144051	1	-35.0	-34.0	1.0	NW	45	(230, 230)	0.28	0.28	0.75
6	18	True	j	j	0.2915619588457048	1	-35.0	-30.0	5.0	NW	45	(230, 230)	0.28	0.28	0.75
6	18	True	f	f	0.2402588338591158	1	-35.0	-40.0	-5.0	NW	45	(230, 230)	0.28	0.28	0.75
6	18	True	f	f	0.1907921670936048	1	-35.0	-40.0	-5.0	NW	45	(230, 230)	0.28	0.28	0.75
6	18	True	f	f	0.2655294169671833	1	-35.0	-40.0	-5.0	NW	45	(230, 230)	0.28	0.28	0.75
6	18	True	j	j	0.1475983751006424	1	-35.0	-30.0	5.0	SE	45	(230, 230)	0.28	0.28	0.75
6	18	True	j	j	0.1446343748830258	1	-35.0	-30.0	5.0	SE	45	(230, 230)	0.28	0.28	0.75
6	18	True	f	f	0.011340457946062	1	-35.0	-40.0	-5.0	NW	45	(230, 230)	0.28	0.28	0.75
6	18	True	j	j	0.2161162919364869	1	-35.0	-34.0	1.0	SE	45	(230, 230)	0.28	0.28	0.75
6	18	True	f	f	0.0913062079343944	1	-35.0	-40.0	-5.0	SE	45	(230, 230)	0.28	0.28	0.75
6	18	True	j	j	0.2571139170322567	1	-35.0	-30.0	5.0	SE	45	(230, 230)	0.28	0.28	0.75
6	18	True	j	f	0.2296105418354272	0	-35.0	-34.0	1.0	NW	45	(230, 230)	0.28	0.28	0.75
6	18	True	f	j	0.2605584589764476	0	-35.0	-36.0	-1.0	NW	45	(230, 230)	0.28	0.28	0.75
6	18	True	j	j	0.2281896658241748	1	-35.0	-30.0	5.0	SE	45	(230, 230)	0.28	0.28	0.75
6	18	True	f	f	0.383241708856076	1	-35.0	-40.0	-5.0	SE	45	(230, 230)	0.28	0.28	0.75
6	18	True	f	f	0.119409125065431	1	-35.0	-36.0	-1.0	SE	45	(230, 230)	0.28	0.28	0.75
6	18	True	f	f	0.338050042046234	1	-35.0	-36.0	-1.0	NW	45	(230, 230)	0.28	0.28	0.75
6	18	True	f	j	0.0225390831474214	0	-35.0	-36.0	-1.0	SE	45	(230, 230)	0.28	0.28	0.75
6	18	True	f	f	0.1061545840930193	1	-35.0	-40.0	-5.0	SE	45	(230, 230)	0.28	0.28	0.75
6	18	True	j	j	0.0352240419015288	1	-35.0	-34.0	1.0	SE	45	(230, 230)	0.28	0.28	0.75
6	18	True	j	j	0.1824670408386737	1	-35.0	-34.0	1.0	NW	45	(230, 230)	0.28	0.28	0.75
6	18	True	j	j	0.1259182090871036	1	-35.0	-30.0	5.0	SE	45	(230, 230)	0.28	0.28	0.75
6	18	True	j	j	0.2674137910362333	1	-35.0	-30.0	5.0	NW	45	(230, 230)	0.28	0.28	0.75
6	18	True	j	j	0.354293999960646	1	-35.0	-30.0	5.0	NW	45	(230, 230)	0.28	0.28	0.75
6	18	True	f	f	0.2460272079333663	1	-35.0	-40.0	-5.0	SE	45	(230, 230)	0.28	0.28	0.75
6	18	True	f	f	0.3214353329967707	1	-35.0	-36.0	-1.0	NW	45	(230, 230)	0.28	0.28	0.75
6	18	True	f	f	0.2806000839918852	1	-35.0	-40.0	-5.0	SE	45	(230, 230)	0.28	0.28	0.75
6	18	True	f	f	0.2913492498919368	1	-35.0	-40.0	-5.0	NW	45	(230, 230)	0.28	0.28	0.75
6	18	True	f	j	0.0954513328615576	0	-35.0	-36.0	-1.0	NW	45	(230, 230)	0.28	0.28	0.75
6	18	True	f	f	0.1709993749391287	1	-35.0	-40.0	-5.0	SE	45	(230, 230)	0.28	0.28	0.75
6	18	True	j	j	0.2141193749848753	1	-35.0	-34.0	1.0	NW	45	(230, 230)	0.28	0.28	0.75
6	18	True	f	j	0.1570105410646647	0	-35.0	-40.0	-5.0	NW	45	(230, 230)	0.28	0.28	0.75
6	18	True	f	j	0.3611296250019222	0	-35.0	-36.0	-1.0	SE	45	(230, 230)	0.28	0.28	0.75
6	18	True	f	f	0.050210541114211	1	-35.0	-40.0	-5.0	NW	45	(230, 230)	0.28	0.28	0.75
6	18	True	f	j	0.2108321250416338	0	-35.0	-36.0	-1.0	NW	45	(230, 230)	0.28	0.28	0.75
6	18	True	j	j	0.3168540420010686	1	-35.0	-30.0	5.0	SE	45	(230, 230)	0.28	0.28	0.75
6	18	True	f	f	0.0881524169817566	1	-35.0	-40.0	-5.0	SE	45	(230, 230)	0.28	0.28	0.75
6	18	True	j	j	0.538078041980043	1	-35.0	-30.0	5.0	SE	45	(230, 230)	0.28	0.28	0.75
6	18	True	j	j	0.3450630828738212	1	-35.0	-30.0	5.0	NW	45	(230, 230)	0.28	0.28	0.75
6	18	True	j	j	0.2751300411764532	1	-35.0	-30.0	5.0	NW	45	(230, 230)	0.28	0.28	0.75
6	18	True	j	f	0.3162017499562353	0	-35.0	-34.0	1.0	NW	45	(230, 230)	0.28	0.28	0.75
6	18	True	f	j	0.1881104169879108	0	-35.0	-36.0	-1.0	NW	45	(230, 230)	0.28	0.28	0.75
6	18	True	f	f	0.284904999891296	1	-35.0	-40.0	-5.0	NW	45	(230, 230)	0.28	0.28	0.75
6	18	True	j	j	0.2155872501898557	1	-35.0	-34.0	1.0	NW	45	(230, 230)	0.28	0.28	0.75
6	18	True	f	f	0.2077045829501003	1	-35.0	-40.0	-5.0	SE	45	(230, 230)	0.28	0.28	0.75
6	18	True	f	f	0.23516416689381	1	-35.0	-40.0	-5.0	NW	45	(230, 230)	0.28	0.28	0.75
6	18	True	j	j	0.2699532080441713	1	-35.0	-34.0	1.0	NW	45	(230, 230)	0.28	0.28	0.75
6	18	True	j	j	0.2855161251500249	1	-35.0	-30.0	5.0	NW	45	(230, 230)	0.28	0.28	0.75
6	18	True	j	f	0.0233889170922338	0	-35.0	-34.0	1.0	SE	45	(230, 230)	0.28	0.28	0.75
6	18	True	f	f	0.1099252079147845	1	-35.0	-40.0	-5.0	SE	45	(230, 230)	0.28	0.28	0.75
6	18	True	f	j	0.3027012080419808	0	-35.0	-36.0	-1.0	SE	45	(230, 230)	0.28	0.28	0.75
6	18	True	j	j	0.2788301659747958	1	-35.0	-34.0	1.0	NW	45	(230, 230)	0.28	0.28	0.75
6	18	True	j	j	0.3209928751457482	1	-35.0	-34.0	1.0	NW	45	(230, 230)	0.28	0.28	0.75
6	18	True	f	f	0.2303245409857481	1	-35.0	-40.0	-5.0	SE	45	(230, 230)	0.28	0.28	0.75
6	18	True	j	j	0.3485159168485552	1	-35.0	-30.0	5.0	NW	45	(230, 230)	0.28	0.28	0.75
6	18	True	j	j	0.3715489578898996	1	-35.0	-34.0	1.0	NW	45	(230, 230)	0.28	0.28	0.75
6	18	True	j	j	0.3047355839516967	1	-35.0	-34.0	1.0	NW	45	(230, 230)	0.28	0.28	0.75
6	18	True	f	f	0.2900177498813718	1	-35.0	-40.0	-5.0	NW	45	(230, 230)	0.28	0.28	0.75
6	18	True	j	j	0.3058751670178026	1	-35.0	-34.0	1.0	SE	45	(230, 230)	0.28	0.28	0.75
6	18	True	f	f	0.3049067920073867	1	-35.0	-36.0	-1.0	NW	45	(230, 230)	0.28	0.28	0.75
6	18	True	j	j	0.3128718750085681	1	-35.0	-30.0	5.0	SE	45	(230, 230)	0.28	0.28	0.75
6	18	True	f	f	0.2833362089004367	1	-35.0	-40.0	-5.0	SE	45	(230, 230)	0.28	0.28	0.75
6	18	True	f	j	0.285831666784361	0	-35.0	-36.0	-1.0	NW	45	(230, 230)	0.28	0.28	0.75
6	18	True	f	j	0.4607882918789983	0	-35.0	-40.0	-5.0	SE	45	(230, 230)	0.28	0.28	0.75
6	18	True	j	j	0.1475278749130666	1	-35.0	-34.0	1.0	NW	45	(230, 230)	0.28	0.28	0.75
6	18	True	j	j	0.3170910829212516	1	-35.0	-30.0	5.0	NW	45	(230, 230)	0.28	0.28	0.75
6	18	True	j	f	0.2800194998271763	0	-35.0	-34.0	1.0	NW	45	(230, 230)	0.28	0.28	0.75
6	18	True	j	f	0.3155112499371171	0	-35.0	-34.0	1.0	NW	45	(230, 230)	0.28	0.28	0.75
6	18	True	j	j	0.0546506668906658	1	-35.0	-30.0	5.0	NW	45	(230, 230)	0.28	0.28	0.75
6	18	True	j	j	0.2168224160559475	1	-35.0	-30.0	5.0	SE	45	(230, 230)	0.28	0.28	0.75
6	18	True	j	j	0.0891118329018354	1	-35.0	-30.0	5.0	SE	45	(230, 230)	0.28	0.28	0.75
6	18	True	f	f	0.2486625001765787	1	-35.0	-40.0	-5.0	SE	45	(230, 230)	0.28	0.28	0.75
6	18	True	f	f	0.265614999923855	1	-35.0	-40.0	-5.0	SE	45	(230, 230)	0.28	0.28	0.75
6	18	True	f	f	0.0557739168871194	1	-35.0	-40.0	-5.0	NW	45	(230, 230)	0.28	0.28	0.75
6	18	True	j	j	0.2495008339174091	1	-35.0	-30.0	5.0	SE	45	(230, 230)	0.28	0.28	0.75
6	18	True	f	f	0.1035565419588238	1	-35.0	-36.0	-1.0	NW	45	(230, 230)	0.28	0.28	0.75
6	18	True	f	f	0.261877124896273	1	-35.0	-40.0	-5.0	NW	45	(230, 230)	0.28	0.28	0.75
6	18	True	j	j	0.3845084581989795	1	-35.0	-34.0	1.0	NW	45	(230, 230)	0.28	0.28	0.75
6	18	True	j	j	0.290339375147596	1	-35.0	-30.0	5.0	SE	45	(230, 230)	0.28	0.28	0.75
6	18	True	j	j	0.2201139158569276	1	-35.0	-34.0	1.0	SE	45	(230, 230)	0.28	0.28	0.75
6	18	True	j	j	0.2817752910777926	1	-35.0	-30.0	5.0	SE	45	(230, 230)	0.28	0.28	0.75
6	18	True	j	f	0.2401852500624954	0	-35.0	-34.0	1.0	NW	45	(230, 230)	0.28	0.28	0.75
6	18	True	j	j	0.1958416670095175	1	-35.0	-34.0	1.0	SE	45	(230, 230)	0.28	0.28	0.75
6	18	True	j	j	0.2660232500638813	1	-35.0	-34.0	1.0	NW	45	(230, 230)	0.28	0.28	0.75
6	18	True	j	j	0.0698384169954806	1	-35.0	-34.0	1.0	SE	45	(230, 230)	0.28	0.28	0.75
6	18	True	f	f	0.2710187500342726	1	-35.0	-36.0	-1.0	SE	45	(230, 230)	0.28	0.28	0.75
6	18	True	j	j	0.4005518751218915	1	-35.0	-30.0	5.0	SE	45	(230, 230)	0.28	0.28	0.75
6	18	True	j	j	0.162292709108442	1	-35.0	-34.0	1.0	NW	45	(230, 230)	0.28	0.28	0.75
6	18	True	f	f	0.345106208929792	1	-35.0	-40.0	-5.0	SE	45	(230, 230)	0.28	0.28	0.75
6	18	True	f	j	0.2837149170227349	0	-35.0	-36.0	-1.0	SE	45	(230, 230)	0.28	0.28	0.75
6	18	True	j	j	0.0979643331374973	1	-35.0	-34.0	1.0	SE	45	(230, 230)	0.28	0.28	0.75
6	18	True	j	f	0.313916458049789	0	-35.0	-34.0	1.0	NW	45	(230, 230)	0.28	0.28	0.75
6	18	True	f	f	0.2200155830942094	1	-35.0	-40.0	-5.0	NW	45	(230, 230)	0.28	0.28	0.75
6	18	True	j	j	0.1633809579070657	1	-35.0	-30.0	5.0	NW	45	(230, 230)	0.28	0.28	0.75
6	18	True	f	f	0.2552199999336153	1	-35.0	-40.0	-5.0	SE	45	(230, 230)	0.28	0.28	0.75
6	18	True	j	j	0.3742903748061508	1	-35.0	-30.0	5.0	SE	45	(230, 230)	0.28	0.28	0.75
6	18	True	f	f	0.1261480839457363	1	-35.0	-40.0	-5.0	SE	45	(230, 230)	0.28	0.28	0.75
6	18	True	j	j	0.2097317920997738	1	-35.0	-30.0	5.0	SE	45	(230, 230)	0.28	0.28	0.75
6	18	True	f	f	0.3750172909349203	1	-35.0	-40.0	-5.0	SE	45	(230, 230)	0.28	0.28	0.75
6	18	True	f	f	0.1589408749714493	1	-35.0	-40.0	-5.0	NW	45	(230, 230)	0.28	0.28	0.75
6	18	True	j	j	0.2787373748142272	1	-35.0	-34.0	1.0	NW	45	(230, 230)	0.28	0.28	0.75
6	18	True	f	j	0.2276639591436833	0	-35.0	-36.0	-1.0	NW	45	(230, 230)	0.28	0.28	0.75
6	18	True	j	j	0.2159399162046611	1	-35.0	-30.0	5.0	SE	45	(230, 230)	0.28	0.28	0.75
6	18	True	f	f	0.0314715418498963	1	-35.0	-40.0	-5.0	NW	45	(230, 230)	0.28	0.28	0.75
6	18	True	j	j	0.36999037489295	1	-35.0	-34.0	1.0	NW	45	(230, 230)	0.28	0.28	0.75
6	18	True	j	j	0.2766013341024518	1	-35.0	-34.0	1.0	NW	45	(230, 230)	0.28	0.28	0.75
6	18	True	f	f	0.3271661249455064	1	-35.0	-40.0	-5.0	SE	45	(230, 230)	0.28	0.28	0.75
6	18	True	j	j	0.0366593750659376	1	-35.0	-34.0	1.0	SE	45	(230, 230)	0.28	0.28	0.75
6	18	True	j	j	0.1063047081697732	1	-35.0	-34.0	1.0	SE	45	(230, 230)	0.28	0.28	0.75
6	18	True	j	j	0.1233651251532137	1	-35.0	-30.0	5.0	NW	45	(230, 230)	0.28	0.28	0.75
6	18	True	j	j	0.0855017080903053	1	-35.0	-30.0	5.0	NW	45	(230, 230)	0.28	0.28	0.75
6	18	True	j	j	0.1661324168089777	1	-35.0	-34.0	1.0	NW	45	(230, 230)	0.28	0.28	0.75
6	18	True	j	j	0.0159842090215533	1	-35.0	-30.0	5.0	NW	45	(230, 230)	0.28	0.28	0.75
6	18	True	j	j	0.0513424589298665	1	-35.0	-34.0	1.0	NW	45	(230, 230)	0.28	0.28	0.75
6	18	True	f	j	0.1041306669358164	0	-35.0	-36.0	-1.0	SE	45	(230, 230)	0.28	0.28	0.75
6	18	True	f	f	0.4180317921563983	1	-35.0	-36.0	-1.0	NW	45	(230, 230)	0.28	0.28	0.75
6	18	True	f	f	0.1517748751211911	1	-35.0	-40.0	-5.0	SE	45	(230, 230)	0.28	0.28	0.75
6	18	True	f	f	0.0243099161889404	1	-35.0	-40.0	-5.0	NW	45	(230, 230)	0.28	0.28	0.75
6	18	True	f	f	0.2103667920455336	1	-35.0	-36.0	-1.0	SE	45	(230, 230)	0.28	0.28	0.75
6	18	True	f	f	0.1695524579845369	1	-35.0	-40.0	-5.0	NW	45	(230, 230)	0.28	0.28	0.75
6	18	True	j	j	0.1815717918798327	1	-35.0	-34.0	1.0	NW	45	(230, 230)	0.28	0.28	0.75
6	18	True	f	f	0.0879611249547451	1	-35.0	-40.0	-5.0	SE	45	(230, 230)	0.28	0.28	0.75
6	18	True	f	f	0.0908319170121103	1	-35.0	-36.0	-1.0	SE	45	(230, 230)	0.28	0.28	0.75
6	18	True	j	j	0.1977586669381708	1	-35.0	-34.0	1.0	NW	45	(230, 230)	0.28	0.28	0.75
6	18	True	f	f	0.0244817910715937	1	-35.0	-40.0	-5.0	SE	45	(230, 230)	0.28	0.28	0.75
6	18	True	f	f	0.1446790827903896	1	-35.0	-36.0	-1.0	NW	45	(230, 230)	0.28	0.28	0.75
6	18	True	f	f	0.1734637920744717	1	-35.0	-36.0	-1.0	NW	45	(230, 230)	0.28	0.28	0.75
6	18	True	f	f	0.1150057078339159	1	-35.0	-40.0	-5.0	NW	45	(230, 230)	0.28	0.28	0.75
6	18	True	f	f	0.2004326251335442	1	-35.0	-36.0	-1.0	NW	45	(230, 230)	0.28	0.28	0.75
6	18	True	j	f	0.0750759579241275	0	-35.0	-34.0	1.0	SE	45	(230, 230)	0.28	0.28	0.75
6	18	True	j	j	0.2259284169413149	1	-35.0	-30.0	5.0	NW	45	(230, 230)	0.28	0.28	0.75
6	18	True	f	f	0.0522199580445885	1	-35.0	-40.0	-5.0	NW	45	(230, 230)	0.28	0.28	0.75
6	18	True	f	f	0.1029862500727176	1	-35.0	-36.0	-1.0	SE	45	(230, 230)	0.28	0.28	0.75
6	18	True	j	j	0.0689446250908076	1	-35.0	-34.0	1.0	NW	45	(230, 230)	0.28	0.28	0.75
6	18	True	f	f	0.7110398339573294	1	-35.0	-40.0	-5.0	SE	45	(230, 230)	0.28	0.28	0.75
6	18	True	j	j	0.8974465830251575	1	-35.0	-30.0	5.0	SE	45	(230, 230)	0.28	0.28	0.75
6	18	True	f	f	0.1670548748224973	1	-35.0	-36.0	-1.0	NW	45	(230, 230)	0.28	0.28	0.75
6	18	True	j	j	0.1283433330245316	1	-35.0	-34.0	1.0	SE	45	(230, 230)	0.28	0.28	0.75
6	18	True	j	j	0.009830999886617	1	-35.0	-30.0	5.0	SE	45	(230, 230)	0.28	0.28	0.75
6	18	True	j	j	0.0465716251637786	1	-35.0	-34.0	1.0	SE	45	(230, 230)	0.28	0.28	0.75
6	18	True	f	f	0.169363124994561	1	-35.0	-40.0	-5.0	NW	45	(230, 230)	0.28	0.28	0.75
6	18	True	j	j	0.0854809170123189	1	-35.0	-30.0	5.0	SE	45	(230, 230)	0.28	0.28	0.75
6	18	True	j	j	0.0864076251164078	1	-35.0	-34.0	1.0	NW	45	(230, 230)	0.28	0.28	0.75
6	18	True	j	f	0.0906865419819951	0	-35.0	-34.0	1.0	SE	45	(230, 230)	0.28	0.28	0.75
6	18	True	f	f	0.087032999843359	1	-35.0	-36.0	-1.0	SE	45	(230, 230)	0.28	0.28	0.75
6	18	True	f	f	0.0630972499493509	1	-35.0	-36.0	-1.0	SE	45	(230, 230)	0.28	0.28	0.75
6	18	True	j	j	0.3635644998867064	1	-35.0	-34.0	1.0	SE	45	(230, 230)	0.28	0.28	0.75
6	18	True	f	j	0.0375819590408355	0	-35.0	-36.0	-1.0	NW	45	(230, 230)	0.28	0.28	0.75
6	18	True	j	j	0.053033540956676	1	-35.0	-34.0	1.0	SE	45	(230, 230)	0.28	0.28	0.75
6	18	True	j	j	0.1553247079718858	1	-35.0	-30.0	5.0	SE	45	(230, 230)	0.28	0.28	0.75
6	18	True	j	j	0.0330552919767797	1	-35.0	-30.0	5.0	NW	45	(230, 230)	0.28	0.28	0.75
6	18	True	f	f	0.3075778749771416	1	-35.0	-36.0	-1.0	SE	45	(230, 230)	0.28	0.28	0.75
6	18	True	j	f	0.0318474159575998	0	-35.0	-34.0	1.0	NW	45	(230, 230)	0.28	0.28	0.75
6	18	True	f	f	0.0643792089540511	1	-35.0	-40.0	-5.0	SE	45	(230, 230)	0.28	0.28	0.75
6	18	True	f	f	0.0690207500010728	1	-35.0	-40.0	-5.0	SE	45	(230, 230)	0.28	0.28	0.75
6	18	True	j	j	0.1324765828903764	1	-35.0	-34.0	1.0	SE	45	(230, 230)	0.28	0.28	0.75
6	18	True	j	j	0.3240821659564972	1	-35.0	-30.0	5.0	SE	45	(230, 230)	0.28	0.28	0.75
6	18	True	j	j	0.1908225000370293	1	-35.0	-34.0	1.0	SE	45	(230, 230)	0.28	0.28	0.75
6	18	True	f	f	0.1386847498361021	1	-35.0	-36.0	-1.0	SE	45	(230, 230)	0.28	0.28	0.75
6	18	True	j	j	0.1361070000566542	1	-35.0	-34.0	1.0	NW	45	(230, 230)	0.28	0.28	0.75
6	18	True	j	j	0.0190644171088933	1	-35.0	-34.0	1.0	SE	45	(230, 230)	0.28	0.28	0.75
6	18	True	j	j	0.0789577921386808	1	-35.0	-34.0	1.0	SE	45	(230, 230)	0.28	0.28	0.75
6	18	True	j	j	0.00930329086259	1	-35.0	-30.0	5.0	SE	45	(230, 230)	0.28	0.28	0.75
6	18	True	f	f	0.0286009169649332	1	-35.0	-40.0	-5.0	NW	45	(230, 230)	0.28	0.28	0.75
6	18	True	j	j	0.2293633329682052	1	-35.0	-34.0	1.0	NW	45	(230, 230)	0.28	0.28	0.75
6	18	True	f	f	0.0752841250505298	1	-35.0	-36.0	-1.0	NW	45	(230, 230)	0.28	0.28	0.75
6	18	True	f	f	0.0134031670168042	1	-35.0	-40.0	-5.0	NW	45	(230, 230)	0.28	0.28	0.75
6	18	True	f	f	0.0843802499584853	1	-35.0	-40.0	-5.0	NW	45	(230, 230)	0.28	0.28	0.75
6	18	True	j	f	0.2694365829229355	0	-35.0	-34.0	1.0	SE	45	(230, 230)	0.28	0.28	0.75
6	18	True	f	f	0.0447613750584423	1	-35.0	-40.0	-5.0	SE	45	(230, 230)	0.28	0.28	0.75
6	18	True	j	j	0.1102544998284429	1	-35.0	-34.0	1.0	NW	45	(230, 230)	0.28	0.28	0.75
6	18	True	f	f	0.2691570830065757	1	-35.0	-36.0	-1.0	NW	45	(230, 230)	0.28	0.28	0.75
6	18	True	f	f	0.3570649998728186	1	-35.0	-40.0	-5.0	NW	45	(230, 230)	0.28	0.28	0.75
6	18	True	j	f	0.1243405418936163	0	-35.0	-30.0	5.0	SE	45	(230, 230)	0.28	0.28	0.75
6	18	True	j	j	0.0404310410376638	1	-35.0	-30.0	5.0	NW	45	(230, 230)	0.28	0.28	0.75
6	18	True	j	j	0.1269265841692686	1	-35.0	-30.0	5.0	SE	45	(230, 230)	0.28	0.28	0.75
6	18	True	f	f	0.0637358329258859	1	-35.0	-36.0	-1.0	SE	45	(230, 230)	0.28	0.28	0.75
6	18	True	f	f	0.160730707924813	1	-35.0	-36.0	-1.0	SE	45	(230, 230)	0.28	0.28	0.75
6	18	True	f	f	0.244648375082761	1	-35.0	-40.0	-5.0	SE	45	(230, 230)	0.28	0.28	0.75
6	18	True	j	j	0.0328170421998947	1	-35.0	-34.0	1.0	SE	45	(230, 230)	0.28	0.28	0.75
6	18	True	j	f	0.0966594158671796	0	-35.0	-34.0	1.0	NW	45	(230, 230)	0.28	0.28	0.75
6	18	True	j	j	0.1197169579099863	1	-35.0	-34.0	1.0	SE	45	(230, 230)	0.28	0.28	0.75
6	18	True	f	f	0.1429017910268157	1	-35.0	-36.0	-1.0	NW	45	(230, 230)	0.28	0.28	0.75
6	18	True	f	f	0.0088046670425683	1	-35.0	-36.0	-1.0	NW	45	(230, 230)	0.28	0.28	0.75
6	18	True	f	f	0.2064739170018583	1	-35.0	-36.0	-1.0	SE	45	(230, 230)	0.28	0.28	0.75
6	18	True	f	f	0.2279210418928414	1	-35.0	-40.0	-5.0	NW	45	(230, 230)	0.28	0.28	0.75
6	18	True	j	j	0.0401458751875907	1	-35.0	-34.0	1.0	NW	45	(230, 230)	0.28	0.28	0.75
6	18	True	f	f	0.0665763751603663	1	-35.0	-40.0	-5.0	NW	45	(230, 230)	0.28	0.28	0.75
6	18	True	j	j	0.4822089998051524	1	-35.0	-34.0	1.0	SE	45	(230, 230)	0.28	0.28	0.75
6	18	True	j	j	0.0781367500312626	1	-35.0	-30.0	5.0	SE	45	(230, 230)	0.28	0.28	0.75
6	18	True	f	f	0.037673250073567	1	-35.0	-40.0	-5.0	NW	45	(230, 230)	0.28	0.28	0.75
6	18	True	f	f	0.1355185830034315	1	-35.0	-40.0	-5.0	SE	45	(230, 230)	0.28	0.28	0.75
6	18	True	j	j	0.0349082502070814	1	-35.0	-34.0	1.0	NW	45	(230, 230)	0.28	0.28	0.75
6	18	True	f	f	0.0293608750216662	1	-35.0	-36.0	-1.0	SE	45	(230, 230)	0.28	0.28	0.75
6	18	True	f	f	0.0366172920912504	1	-35.0	-40.0	-5.0	SE	45	(230, 230)	0.28	0.28	0.75
6	18	True	f	f	0.092863209079951	1	-35.0	-36.0	-1.0	NW	45	(230, 230)	0.28	0.28	0.75
6	18	True	f	f	0.3837597500532865	1	-35.0	-40.0	-5.0	SE	45	(230, 230)	0.28	0.28	0.75
6	18	True	f	f	0.1602780420798808	1	-35.0	-40.0	-5.0	SE	45	(230, 230)	0.28	0.28	0.75
6	18	True	f	f	0.3430931668262929	1	-35.0	-40.0	-5.0	SE	45	(230, 230)	0.28	0.28	0.75
6	18	True	f	f	0.2373856659978628	1	-35.0	-40.0	-5.0	NW	45	(230, 230)	0.28	0.28	0.75
6	18	True	f	j	0.0218156250193715	0	-35.0	-36.0	-1.0	NW	45	(230, 230)	0.28	0.28	0.75
6	18	True	f	j	0.0080629161093384	0	-35.0	-36.0	-1.0	NW	45	(230, 230)	0.28	0.28	0.75
6	18	True	f	f	0.0218570830766111	1	-35.0	-40.0	-5.0	SE	45	(230, 230)	0.28	0.28	0.75
6	18	True	f	f	0.1061058749910444	1	-35.0	-36.0	-1.0	NW	45	(230, 230)	0.28	0.28	0.75
6	18	True	f	f	0.3598937499336898	1	-35.0	-40.0	-5.0	SE	45	(230, 230)	0.28	0.28	0.75
6	18	True	f	j	0.3136255000717938	0	-35.0	-36.0	-1.0	NW	45	(230, 230)	0.28	0.28	0.75
6	18	True	j	j	0.1750182919204235	1	-35.0	-30.0	5.0	SE	45	(230, 230)	0.28	0.28	0.75
6	18	True	j	j	0.0195704998914152	1	-35.0	-30.0	5.0	NW	45	(230, 230)	0.28	0.28	0.75
6	18	True	f	f	0.1189675421919673	1	-35.0	-40.0	-5.0	SE	45	(230, 230)	0.28	0.28	0.75
6	18	True	j	j	0.0019117500633001	1	-35.0	-30.0	5.0	SE	45	(230, 230)	0.28	0.28	0.75
6	18	True	j	j	0.3765716669149697	1	-35.0	-30.0	5.0	SE	45	(230, 230)	0.28	0.28	0.75
6	18	True	f	f	0.0456864580046385	1	-35.0	-36.0	-1.0	NW	45	(230, 230)	0.28	0.28	0.75
6	18	True	j	j	0.2480415420141071	1	-35.0	-34.0	1.0	SE	45	(230, 230)	0.28	0.28	0.75
6	18	True	f	f	0.0856213339138776	1	-35.0	-40.0	-5.0	SE	45	(230, 230)	0.28	0.28	0.75
6	18	True	f	f	0.020689042052254	1	-35.0	-36.0	-1.0	NW	45	(230, 230)	0.28	0.28	0.75
6	18	True	j	j	0.1602462499868124	1	-35.0	-34.0	1.0	SE	45	(230, 230)	0.28	0.28	0.75
6	18	True	j	j	0.1189166668336838	1	-35.0	-34.0	1.0	NW	45	(230, 230)	0.28	0.28	0.75
6	18	True	j	j	0.1375915841199457	1	-35.0	-30.0	5.0	NW	45	(230, 230)	0.28	0.28	0.75
6	18	True	f	f	0.0552466250956058	1	-35.0	-36.0	-1.0	SE	45	(230, 230)	0.28	0.28	0.75
6	18	True	f	f	0.3149624578654766	1	-35.0	-40.0	-5.0	NW	45	(230, 230)	0.28	0.28	0.75
6	18	True	j	j	0.1828602917958051	1	-35.0	-30.0	5.0	NW	45	(230, 230)	0.28	0.28	0.75
6	18	True	f	f	0.2450620420277118	1	-35.0	-36.0	-1.0	NW	45	(230, 230)	0.28	0.28	0.75
6	18	True	j	j	0.1503823748789727	1	-35.0	-34.0	1.0	NW	45	(230, 230)	0.28	0.28	0.75
6	18	True	f	f	0.122722249943763	1	-35.0	-40.0	-5.0	NW	45	(230, 230)	0.28	0.28	0.75
6	18	True	j	j	0.0288755830843001	1	-35.0	-30.0	5.0	SE	45	(230, 230)	0.28	0.28	0.75
6	18	True	f	j	0.1834251671098172	0	-35.0	-36.0	-1.0	NW	45	(230, 230)	0.28	0.28	0.75
6	18	True	j	j	0.0323790409602224	1	-35.0	-30.0	5.0	SE	45	(230, 230)	0.28	0.28	0.75
6	18	True	j	j	0.1978001249954104	1	-35.0	-30.0	5.0	NW	45	(230, 230)	0.28	0.28	0.75
6	18	True	j	j	0.386631750036031	1	-35.0	-30.0	5.0	NW	45	(230, 230)	0.28	0.28	0.75
6	18	True	j	j	0.0687358330469578	1	-35.0	-30.0	5.0	SE	45	(230, 230)	0.28	0.28	0.75
6	18	True	f	j	0.0465495828539133	0	-35.0	-36.0	-1.0	NW	45	(230, 230)	0.28	0.28	0.75
6	18	True	j	j	0.0891479579731822	1	-35.0	-34.0	1.0	NW	45	(230, 230)	0.28	0.28	0.75
6	18	True	f	f	0.1583014170173555	1	-35.0	-40.0	-5.0	NW	45	(230, 230)	0.28	0.28	0.75
6	18	True	j	j	0.0335540419910103	1	-35.0	-30.0	5.0	NW	45	(230, 230)	0.28	0.28	0.75
6	18	True	j	j	0.0383314159698784	1	-35.0	-34.0	1.0	SE	45	(230, 230)	0.28	0.28	0.75
6	18	True	j	j	0.179550000000745	1	-35.0	-34.0	1.0	SE	45	(230, 230)	0.28	0.28	0.75
6	18	True	f	f	0.0030458329711109	1	-35.0	-40.0	-5.0	SE	45	(230, 230)	0.28	0.28	0.75
6	18	True	f	f	0.2382552910130471	1	-35.0	-36.0	-1.0	SE	45	(230, 230)	0.28	0.28	0.75
6	18	True	f	f	0.241294875042513	1	-35.0	-40.0	-5.0	SE	45	(230, 230)	0.28	0.28	0.75
6	18	True	f	f	0.0076337079517543	1	-35.0	-40.0	-5.0	NW	45	(230, 230)	0.28	0.28	0.75
6	18	True	f	f	0.1490468748379498	1	-35.0	-40.0	-5.0	NW	45	(230, 230)	0.28	0.28	0.75
6	18	True	f	f	0.0173211658839136	1	-35.0	-40.0	-5.0	NW	45	(230, 230)	0.28	0.28	0.75
6	18	True	j	j	0.1465870840474963	1	-35.0	-30.0	5.0	SE	45	(230, 230)	0.28	0.28	0.75
6	18	True	f	f	0.142644084058702	1	-35.0	-40.0	-5.0	SE	45	(230, 230)	0.28	0.28	0.75
6	18	True	j	j	0.5196894169785082	1	-35.0	-34.0	1.0	NW	45	(230, 230)	0.28	0.28	0.75
6	18	True	j	j	0.0101264580152928	1	-35.0	-30.0	5.0	NW	45	(230, 230)	0.28	0.28	0.75
6	18	True	f	f	0.4140362499747425	1	-35.0	-36.0	-1.0	NW	45	(230, 230)	0.28	0.28	0.75
6	18	True	j	j	0.3162401248700917	1	-35.0	-34.0	1.0	SE	45	(230, 230)	0.28	0.28	0.75
6	18	True	f	f	0.0641185420099645	1	-35.0	-40.0	-5.0	NW	45	(230, 230)	0.28	0.28	0.75
6	18	True	j	j	0.5371059589087963	1	-35.0	-30.0	5.0	SE	45	(230, 230)	0.28	0.28	0.75
6	18	True	j	j	0.0274655842222273	1	-35.0	-34.0	1.0	NW	45	(230, 230)	0.28	0.28	0.75
6	18	True	j	j	0.0097211671527475	1	-35.0	-30.0	5.0	SE	45	(230, 230)	0.28	0.28	0.75
6	18	True	f	f	0.099936582846567	1	-35.0	-40.0	-5.0	SE	45	(230, 230)	0.28	0.28	0.75
6	18	True	f	f	0.1756160838995129	1	-35.0	-36.0	-1.0	SE	45	(230, 230)	0.28	0.28	0.75
6	18	True	f	f	0.1857143340166658	1	-35.0	-40.0	-5.0	SE	45	(230, 230)	0.28	0.28	0.75
6	18	True	f	f	0.0709150838665664	1	-35.0	-40.0	-5.0	NW	45	(230, 230)	0.28	0.28	0.75
6	18	True	f	f	0.1039777910336852	1	-35.0	-40.0	-5.0	SE	45	(230, 230)	0.28	0.28	0.75
6	18	True	f	f	0.04365229094401	1	-35.0	-40.0	-5.0	SE	45	(230, 230)	0.28	0.28	0.75
6	18	True	j	j	0.1518871248699724	1	-35.0	-34.0	1.0	NW	45	(230, 230)	0.28	0.28	0.75
6	18	True	f	j	0.4259913749992847	0	-35.0	-36.0	-1.0	SE	45	(230, 230)	0.28	0.28	0.75
6	18	True	f	j	0.3350714999251067	0	-35.0	-36.0	-1.0	SE	45	(230, 230)	0.28	0.28	0.75
6	18	True	f	j	0.1071312499698251	0	-35.0	-36.0	-1.0	SE	45	(230, 230)	0.28	0.28	0.75
6	18	True	j	j	0.1957332079764455	1	-35.0	-30.0	5.0	NW	45	(230, 230)	0.28	0.28	0.75
6	18	True	f	j	0.1831374168395996	0	-35.0	-36.0	-1.0	NW	45	(230, 230)	0.28	0.28	0.75
6	18	True	j	j	0.1396373331081122	1	-35.0	-30.0	5.0	NW	45	(230, 230)	0.28	0.28	0.75
6	18	True	j	j	0.0071554579772055	1	-35.0	-34.0	1.0	SE	45	(230, 230)	0.28	0.28	0.75
6	18	True	j	j	0.0103316667955368	1	-35.0	-30.0	5.0	SE	45	(230, 230)	0.28	0.28	0.75
6	18	True	j	j	0.0042961658909916	1	-35.0	-34.0	1.0	NW	45	(230, 230)	0.28	0.28	0.75
6	18	True	j	j	0.0760184170212596	1	-35.0	-30.0	5.0	SE	45	(230, 230)	0.28	0.28	0.75
6	18	True	f	f	0.0154862499330192	1	-35.0	-36.0	-1.0	SE	45	(230, 230)	0.28	0.28	0.75
6	18	True	f	f	0.2205116669647395	1	-35.0	-40.0	-5.0	SE	45	(230, 230)	0.28	0.28	0.75
6	18	True	j	j	0.1874624169431626	1	-35.0	-34.0	1.0	NW	45	(230, 230)	0.28	0.28	0.75
6	18	True	f	f	0.1400595421437174	1	-35.0	-36.0	-1.0	SE	45	(230, 230)	0.28	0.28	0.75
6	18	True	j	j	0.0134650829713791	1	-35.0	-34.0	1.0	NW	45	(230, 230)	0.28	0.28	0.75
6	18	True	j	j	0.036972084082663	1	-35.0	-34.0	1.0	NW	45	(230, 230)	0.28	0.28	0.75
6	18	True	j	j	0.0233161670621484	1	-35.0	-34.0	1.0	SE	45	(230, 230)	0.28	0.28	0.75
6	18	True	j	j	0.0147617079783231	1	-35.0	-34.0	1.0	SE	45	(230, 230)	0.28	0.28	0.75
6	18	True	j	j	0.0979509998578578	1	-35.0	-34.0	1.0	SE	45	(230, 230)	0.28	0.28	0.75
6	18	True	f	f	0.0361489581409841	1	-35.0	-40.0	-5.0	NW	45	(230, 230)	0.28	0.28	0.75
6	18	True	f	j	0.0858090419787913	0	-35.0	-36.0	-1.0	NW	45	(230, 230)	0.28	0.28	0.75
6	18	True	j	j	0.1539556251373142	1	-35.0	-34.0	1.0	NW	45	(230, 230)	0.28	0.28	0.75
6	18	True	j	j	0.1079350421205163	1	-35.0	-30.0	5.0	NW	45	(230, 230)	0.28	0.28	0.75
6	18	True	f	f	0.0809885829221457	1	-35.0	-40.0	-5.0	NW	45	(230, 230)	0.28	0.28	0.75
6	18	True	f	j	0.3396573748905211	0	-35.0	-36.0	-1.0	SE	45	(230, 230)	0.28	0.28	0.75
6	18	True	f	f	0.2812779161613434	1	-35.0	-36.0	-1.0	SE	45	(230, 230)	0.28	0.28	0.75
6	18	True	j	f	0.0654291659593582	0	-35.0	-34.0	1.0	SE	45	(230, 230)	0.28	0.28	0.75
6	18	True	j	j	0.0016156251076608	1	-35.0	-30.0	5.0	NW	45	(230, 230)	0.28	0.28	0.75
6	18	True	f	j	0.4651122081559151	0	-35.0	-36.0	-1.0	NW	45	(230, 230)	0.28	0.28	0.75
6	18	True	f	f	0.2769870839547366	1	-35.0	-40.0	-5.0	SE	45	(230, 230)	0.28	0.28	0.75
6	18	True	f	f	0.2469308748841285	1	-35.0	-36.0	-1.0	NW	45	(230, 230)	0.28	0.28	0.75
6	18	True	j	j	0.2029037908650934	1	-35.0	-30.0	5.0	SE	45	(230, 230)	0.28	0.28	0.75
6	18	True	j	j	0.0632899170741438	1	-35.0	-34.0	1.0	NW	45	(230, 230)	0.28	0.28	0.75
6	18	True	j	j	0.0521750419866293	1	-35.0	-30.0	5.0	NW	45	(230, 230)	0.28	0.28	0.75
6	18	True	j	j	0.3037914580199867	1	-35.0	-34.0	1.0	NW	45	(230, 230)	0.28	0.28	0.75
6	18	True	j	j	0.1666930830106139	1	-35.0	-30.0	5.0	NW	45	(230, 230)	0.28	0.28	0.75
6	18	True	f	f	0.365773375146091	1	-35.0	-40.0	-5.0	NW	45	(230, 230)	0.28	0.28	0.75
6	18	True	f	f	0.0955470828339457	1	-35.0	-40.0	-5.0	SE	45	(230, 230)	0.28	0.28	0.75
6	18	True	j	j	0.1555297090671956	1	-35.0	-30.0	5.0	SE	45	(230, 230)	0.28	0.28	0.75
6	18	True	j	j	0.1628310000523924	1	-35.0	-30.0	5.0	SE	45	(230, 230)	0.28	0.28	0.75
6	18	True	f	f	0.1878892921376973	1	-35.0	-36.0	-1.0	SE	45	(230, 230)	0.28	0.28	0.75
6	18	True	f	j	0.1198753339704126	0	-35.0	-36.0	-1.0	SE	45	(230, 230)	0.28	0.28	0.75
6	18	True	j	j	0.0051897920202463	1	-35.0	-30.0	5.0	NW	45	(230, 230)	0.28	0.28	0.75
6	18	True	j	j	0.0012688329443335	1	-35.0	-30.0	5.0	SE	45	(230, 230)	0.28	0.28	0.75
