# Supplementary material for: The curriculum effect in visual learning: The role of readout dimensionality
Source: PLoS Comput Biol. 2026 Jul 24;22(7):e1014553. doi: 10.1371/journal.pcbi.1014553 (PMC13432104; doi:10.1371/journal.pcbi.1014553)
Supplement: S1 Data — (ZIP) [file pcbi.1014553.s009.zip › Data_Final_for_Repository/Shuffled_subjects/Original_10/Subject006/20241207_Subject006_SHUFFLED_Day_1.csv]

Participant ID	Age	Train	Correct Response	Response	Response time (s)	Correct	Reference Angle (deg)	Orientation (deg)	Angle Separation (deg)	Corner	Viewing Distance (cm)	Stimulus Size (px)	Fixation Time	Probe Time	Cue Time
6	18	True	j	f	10.00010500010103	0	-35.0	-30.0	5.0	NW	45	(230, 230)	0.28	0.28	0.75
6	18	True	j	f	10.000085375038909	0	-35.0	-30.0	5.0	SE	45	(230, 230)	0.28	0.28	0.75
6	18	True	f	j	10.00007624994032	0	-35.0	-40.0	-5.0	NW	45	(230, 230)	0.28	0.28	0.75
6	18	True	f	j	10.000080458121374	0	-35.0	-40.0	-5.0	SE	45	(230, 230)	0.28	0.28	0.75
6	18	True	j	f	10.000094542047009	0	-35.0	-34.0	1.0	NW	45	(230, 230)	0.28	0.28	0.75
6	18	True	f	j	10.0001910419669	0	-35.0	-36.0	-1.0	SE	45	(230, 230)	0.28	0.28	0.75
6	18	True	j	f	2.482998500112444	0	-35.0	-30.0	5.0	NW	45	(230, 230)	0.28	0.28	0.75
6	18	True	f	j	10.00010724994354	0	-35.0	-40.0	-5.0	NW	45	(230, 230)	0.28	0.28	0.75
6	18	True	f	j	10.000120125012472	0	-35.0	-36.0	-1.0	NW	45	(230, 230)	0.28	0.28	0.75
6	18	True	f	f	0.0958592090755701	1	-35.0	-36.0	-1.0	NW	45	(230, 230)	0.28	0.28	0.75
6	18	True	f	j	3.644087916938588	0	-35.0	-36.0	-1.0	SE	45	(230, 230)	0.28	0.28	0.75
6	18	True	j	j	3.5344006661325693	1	-35.0	-34.0	1.0	SE	45	(230, 230)	0.28	0.28	0.75
6	18	True	j	j	3.622769042151049	1	-35.0	-30.0	5.0	NW	45	(230, 230)	0.28	0.28	0.75
6	18	True	j	j	2.1660090419463813	1	-35.0	-34.0	1.0	NW	45	(230, 230)	0.28	0.28	0.75
6	18	True	f	j	0.8124704579822719	0	-35.0	-36.0	-1.0	NW	45	(230, 230)	0.28	0.28	0.75
6	18	True	f	j	1.957664042012766	0	-35.0	-36.0	-1.0	SE	45	(230, 230)	0.28	0.28	0.75
6	18	True	f	f	4.276155666913837	1	-35.0	-40.0	-5.0	SE	45	(230, 230)	0.28	0.28	0.75
6	18	True	j	f	10.000170416897165	0	-35.0	-34.0	1.0	NW	45	(230, 230)	0.28	0.28	0.75
6	18	True	f	f	0.6138471669983119	1	-35.0	-36.0	-1.0	NW	45	(230, 230)	0.28	0.28	0.75
6	18	True	j	j	1.3913424578495324	1	-35.0	-34.0	1.0	SE	45	(230, 230)	0.28	0.28	0.75
6	18	True	j	j	2.577700084075332	1	-35.0	-34.0	1.0	NW	45	(230, 230)	0.28	0.28	0.75
6	18	True	j	f	10.00022254209034	0	-35.0	-30.0	5.0	SE	45	(230, 230)	0.28	0.28	0.75
6	18	True	f	j	1.4033390418626368	0	-35.0	-40.0	-5.0	NW	45	(230, 230)	0.28	0.28	0.75
6	18	True	f	j	0.8375383340753615	0	-35.0	-40.0	-5.0	SE	45	(230, 230)	0.28	0.28	0.75
6	18	True	j	f	1.2599227919708935	0	-35.0	-34.0	1.0	NW	45	(230, 230)	0.28	0.28	0.75
6	18	True	f	j	2.3674846251960844	0	-35.0	-40.0	-5.0	SE	45	(230, 230)	0.28	0.28	0.75
6	18	True	f	j	3.618989791953936	0	-35.0	-40.0	-5.0	SE	45	(230, 230)	0.28	0.28	0.75
6	18	True	j	j	0.7628808340523392	1	-35.0	-30.0	5.0	SE	45	(230, 230)	0.28	0.28	0.75
6	18	True	f	f	0.1336849580984562	1	-35.0	-40.0	-5.0	SE	45	(230, 230)	0.28	0.28	0.75
6	18	True	j	j	0.8005151669494808	1	-35.0	-30.0	5.0	NW	45	(230, 230)	0.28	0.28	0.75
6	18	True	j	j	0.0677797081880271	1	-35.0	-30.0	5.0	SE	45	(230, 230)	0.28	0.28	0.75
6	18	True	j	f	0.082312666112557	0	-35.0	-34.0	1.0	NW	45	(230, 230)	0.28	0.28	0.75
6	18	True	f	f	0.7637846670113504	1	-35.0	-40.0	-5.0	SE	45	(230, 230)	0.28	0.28	0.75
6	18	True	f	j	0.5896931658498943	0	-35.0	-36.0	-1.0	NW	45	(230, 230)	0.28	0.28	0.75
6	18	True	j	j	0.883103207917884	1	-35.0	-34.0	1.0	NW	45	(230, 230)	0.28	0.28	0.75
6	18	True	f	f	0.5681998750660568	1	-35.0	-40.0	-5.0	SE	45	(230, 230)	0.28	0.28	0.75
6	18	True	j	j	0.618236708920449	1	-35.0	-30.0	5.0	NW	45	(230, 230)	0.28	0.28	0.75
6	18	True	f	f	0.3789122500456869	1	-35.0	-40.0	-5.0	SE	45	(230, 230)	0.28	0.28	0.75
6	18	True	f	f	0.4873550829943269	1	-35.0	-40.0	-5.0	NW	45	(230, 230)	0.28	0.28	0.75
6	18	True	f	j	0.0109912080224603	0	-35.0	-36.0	-1.0	NW	45	(230, 230)	0.28	0.28	0.75
6	18	True	f	f	0.1043386668898165	1	-35.0	-40.0	-5.0	SE	45	(230, 230)	0.28	0.28	0.75
6	18	True	j	j	0.5390731669031084	1	-35.0	-30.0	5.0	NW	45	(230, 230)	0.28	0.28	0.75
6	18	True	f	f	0.4441987921018153	1	-35.0	-40.0	-5.0	NW	45	(230, 230)	0.28	0.28	0.75
6	18	True	f	j	0.4977919170632958	0	-35.0	-36.0	-1.0	SE	45	(230, 230)	0.28	0.28	0.75
6	18	True	j	j	0.6528206248767674	1	-35.0	-30.0	5.0	NW	45	(230, 230)	0.28	0.28	0.75
6	18	True	f	f	0.4280236670747399	1	-35.0	-40.0	-5.0	SE	45	(230, 230)	0.28	0.28	0.75
6	18	True	j	j	0.7065519168972969	1	-35.0	-34.0	1.0	NW	45	(230, 230)	0.28	0.28	0.75
6	18	True	j	f	0.4194933329708874	0	-35.0	-34.0	1.0	NW	45	(230, 230)	0.28	0.28	0.75
6	18	True	f	j	0.4824347088579088	0	-35.0	-36.0	-1.0	NW	45	(230, 230)	0.28	0.28	0.75
6	18	True	j	j	0.3722409999463707	1	-35.0	-30.0	5.0	NW	45	(230, 230)	0.28	0.28	0.75
6	18	True	f	f	0.4772769161500036	1	-35.0	-40.0	-5.0	NW	45	(230, 230)	0.28	0.28	0.75
6	18	True	f	f	0.3599502078723162	1	-35.0	-40.0	-5.0	SE	45	(230, 230)	0.28	0.28	0.75
6	18	True	j	j	0.4208925829734653	1	-35.0	-30.0	5.0	NW	45	(230, 230)	0.28	0.28	0.75
6	18	True	f	f	0.4374786249827593	1	-35.0	-40.0	-5.0	NW	45	(230, 230)	0.28	0.28	0.75
6	18	True	j	j	0.4089702090714127	1	-35.0	-34.0	1.0	SE	45	(230, 230)	0.28	0.28	0.75
6	18	True	j	j	0.6991390828043222	1	-35.0	-30.0	5.0	NW	45	(230, 230)	0.28	0.28	0.75
6	18	True	j	j	0.4449697500094771	1	-35.0	-34.0	1.0	NW	45	(230, 230)	0.28	0.28	0.75
6	18	True	j	j	0.5011708331294358	1	-35.0	-30.0	5.0	SE	45	(230, 230)	0.28	0.28	0.75
6	18	True	f	j	0.3704893749672919	0	-35.0	-36.0	-1.0	NW	45	(230, 230)	0.28	0.28	0.75
6	18	True	f	f	0.4975621660705656	1	-35.0	-40.0	-5.0	SE	45	(230, 230)	0.28	0.28	0.75
6	18	True	f	f	0.1042700828984379	1	-35.0	-36.0	-1.0	SE	45	(230, 230)	0.28	0.28	0.75
6	18	True	j	j	0.5149398329667747	1	-35.0	-34.0	1.0	NW	45	(230, 230)	0.28	0.28	0.75
6	18	True	j	j	0.2137113339267671	1	-35.0	-34.0	1.0	NW	45	(230, 230)	0.28	0.28	0.75
6	18	True	f	f	0.3472552918829024	1	-35.0	-40.0	-5.0	SE	45	(230, 230)	0.28	0.28	0.75
6	18	True	f	f	0.3708421669434756	1	-35.0	-40.0	-5.0	SE	45	(230, 230)	0.28	0.28	0.75
6	18	True	f	f	0.3748323330655694	1	-35.0	-40.0	-5.0	SE	45	(230, 230)	0.28	0.28	0.75
6	18	True	j	j	0.0176192498765885	1	-35.0	-30.0	5.0	SE	45	(230, 230)	0.28	0.28	0.75
6	18	True	j	j	0.2996657080948353	1	-35.0	-30.0	5.0	SE	45	(230, 230)	0.28	0.28	0.75
6	18	True	j	j	0.391375666949898	1	-35.0	-30.0	5.0	NW	45	(230, 230)	0.28	0.28	0.75
6	18	True	f	f	0.3497476249467581	1	-35.0	-36.0	-1.0	NW	45	(230, 230)	0.28	0.28	0.75
6	18	True	j	j	0.3430505418218672	1	-35.0	-30.0	5.0	SE	45	(230, 230)	0.28	0.28	0.75
6	18	True	f	j	0.3717527911067009	0	-35.0	-36.0	-1.0	SE	45	(230, 230)	0.28	0.28	0.75
6	18	True	j	j	0.2935156251769513	1	-35.0	-34.0	1.0	NW	45	(230, 230)	0.28	0.28	0.75
6	18	True	j	j	0.4006722499616444	1	-35.0	-30.0	5.0	SE	45	(230, 230)	0.28	0.28	0.75
6	18	True	f	j	0.5106141660362482	0	-35.0	-36.0	-1.0	SE	45	(230, 230)	0.28	0.28	0.75
6	18	True	f	f	0.325638874899596	1	-35.0	-40.0	-5.0	NW	45	(230, 230)	0.28	0.28	0.75
6	18	True	f	f	0.6276645411271602	1	-35.0	-36.0	-1.0	SE	45	(230, 230)	0.28	0.28	0.75
6	18	True	j	j	0.1327518748585134	1	-35.0	-34.0	1.0	NW	45	(230, 230)	0.28	0.28	0.75
6	18	True	f	f	0.3018927909433841	1	-35.0	-40.0	-5.0	SE	45	(230, 230)	0.28	0.28	0.75
6	18	True	j	j	0.6081967919599265	1	-35.0	-34.0	1.0	SE	45	(230, 230)	0.28	0.28	0.75
6	18	True	j	j	0.3406524579040706	1	-35.0	-30.0	5.0	NW	45	(230, 230)	0.28	0.28	0.75
6	18	True	f	f	0.4298139999154955	1	-35.0	-40.0	-5.0	SE	45	(230, 230)	0.28	0.28	0.75
6	18	True	f	f	0.3013297498691827	1	-35.0	-40.0	-5.0	SE	45	(230, 230)	0.28	0.28	0.75
6	18	True	j	j	0.0184235421475023	1	-35.0	-30.0	5.0	NW	45	(230, 230)	0.28	0.28	0.75
6	18	True	j	j	0.1715982910245657	1	-35.0	-34.0	1.0	NW	45	(230, 230)	0.28	0.28	0.75
6	18	True	f	f	0.3231170407962054	1	-35.0	-40.0	-5.0	SE	45	(230, 230)	0.28	0.28	0.75
6	18	True	j	j	0.295915458118543	1	-35.0	-30.0	5.0	NW	45	(230, 230)	0.28	0.28	0.75
6	18	True	j	j	0.0796443750150501	1	-35.0	-34.0	1.0	SE	45	(230, 230)	0.28	0.28	0.75
6	18	True	f	f	0.0261523339431732	1	-35.0	-40.0	-5.0	NW	45	(230, 230)	0.28	0.28	0.75
6	18	True	j	j	0.3417364589404315	1	-35.0	-30.0	5.0	SE	45	(230, 230)	0.28	0.28	0.75
6	18	True	f	f	0.3076731672044843	1	-35.0	-40.0	-5.0	SE	45	(230, 230)	0.28	0.28	0.75
6	18	True	j	j	0.3249440840445459	1	-35.0	-30.0	5.0	SE	45	(230, 230)	0.28	0.28	0.75
6	18	True	j	j	0.23712645820342	1	-35.0	-34.0	1.0	NW	45	(230, 230)	0.28	0.28	0.75
6	18	True	f	f	0.27372045814991	1	-35.0	-40.0	-5.0	SE	45	(230, 230)	0.28	0.28	0.75
6	18	True	j	f	0.436366792069748	0	-35.0	-34.0	1.0	NW	45	(230, 230)	0.28	0.28	0.75
6	18	True	j	j	0.2713955419603735	1	-35.0	-30.0	5.0	SE	45	(230, 230)	0.28	0.28	0.75
6	18	True	f	f	0.2806964579503983	1	-35.0	-40.0	-5.0	SE	45	(230, 230)	0.28	0.28	0.75
6	18	True	j	j	0.2657349579967558	1	-35.0	-30.0	5.0	SE	45	(230, 230)	0.28	0.28	0.75
6	18	True	j	j	0.0634461250156164	1	-35.0	-30.0	5.0	NW	45	(230, 230)	0.28	0.28	0.75
6	18	True	f	j	0.4034903340507298	0	-35.0	-36.0	-1.0	NW	45	(230, 230)	0.28	0.28	0.75
6	18	True	f	f	0.3631423751357943	1	-35.0	-36.0	-1.0	SE	45	(230, 230)	0.28	0.28	0.75
6	18	True	j	j	0.3990107080899179	1	-35.0	-30.0	5.0	NW	45	(230, 230)	0.28	0.28	0.75
6	18	True	j	j	0.2609910410828888	1	-35.0	-30.0	5.0	SE	45	(230, 230)	0.28	0.28	0.75
6	18	True	j	j	0.2854346251115203	1	-35.0	-30.0	5.0	SE	45	(230, 230)	0.28	0.28	0.75
6	18	True	j	j	0.363570790970698	1	-35.0	-30.0	5.0	SE	45	(230, 230)	0.28	0.28	0.75
6	18	True	f	f	0.3183759169187397	1	-35.0	-40.0	-5.0	SE	45	(230, 230)	0.28	0.28	0.75
6	18	True	f	f	0.2355925829615444	1	-35.0	-40.0	-5.0	NW	45	(230, 230)	0.28	0.28	0.75
6	18	True	j	j	0.1569137501064688	1	-35.0	-34.0	1.0	SE	45	(230, 230)	0.28	0.28	0.75
6	18	True	f	f	0.1106874160468578	1	-35.0	-40.0	-5.0	SE	45	(230, 230)	0.28	0.28	0.75
6	18	True	j	j	0.2417781248223036	1	-35.0	-34.0	1.0	SE	45	(230, 230)	0.28	0.28	0.75
6	18	True	j	j	0.0183970420621335	1	-35.0	-30.0	5.0	SE	45	(230, 230)	0.28	0.28	0.75
6	18	True	j	j	0.2535725419875234	1	-35.0	-34.0	1.0	SE	45	(230, 230)	0.28	0.28	0.75
6	18	True	f	j	0.2868471250403672	0	-35.0	-36.0	-1.0	SE	45	(230, 230)	0.28	0.28	0.75
6	18	True	f	f	0.0139669580385088	1	-35.0	-40.0	-5.0	NW	45	(230, 230)	0.28	0.28	0.75
6	18	True	f	j	0.3350765421055257	0	-35.0	-36.0	-1.0	SE	45	(230, 230)	0.28	0.28	0.75
6	18	True	f	f	0.2580065419897437	1	-35.0	-36.0	-1.0	NW	45	(230, 230)	0.28	0.28	0.75
6	18	True	f	f	0.3720105409156531	1	-35.0	-40.0	-5.0	NW	45	(230, 230)	0.28	0.28	0.75
6	18	True	f	j	0.0224137080367654	0	-35.0	-36.0	-1.0	NW	45	(230, 230)	0.28	0.28	0.75
6	18	True	j	j	0.2538804591167718	1	-35.0	-30.0	5.0	SE	45	(230, 230)	0.28	0.28	0.75
6	18	True	j	j	0.2703350419178605	1	-35.0	-34.0	1.0	NW	45	(230, 230)	0.28	0.28	0.75
6	18	True	f	f	0.6636290829628706	1	-35.0	-36.0	-1.0	NW	45	(230, 230)	0.28	0.28	0.75
6	18	True	f	f	0.2748630410060286	1	-35.0	-40.0	-5.0	NW	45	(230, 230)	0.28	0.28	0.75
6	18	True	f	f	0.3552583327982574	1	-35.0	-40.0	-5.0	NW	45	(230, 230)	0.28	0.28	0.75
6	18	True	f	j	0.354299500118941	0	-35.0	-36.0	-1.0	SE	45	(230, 230)	0.28	0.28	0.75
6	18	True	f	f	0.1462049998808652	1	-35.0	-40.0	-5.0	SE	45	(230, 230)	0.28	0.28	0.75
6	18	True	f	j	0.3912108750082552	0	-35.0	-36.0	-1.0	SE	45	(230, 230)	0.28	0.28	0.75
6	18	True	f	j	0.3605687078088522	0	-35.0	-36.0	-1.0	NW	45	(230, 230)	0.28	0.28	0.75
6	18	True	f	f	0.2373947920277714	1	-35.0	-36.0	-1.0	NW	45	(230, 230)	0.28	0.28	0.75
6	18	True	f	j	0.229759959038347	0	-35.0	-36.0	-1.0	NW	45	(230, 230)	0.28	0.28	0.75
6	18	True	j	j	0.3538593749981373	1	-35.0	-34.0	1.0	SE	45	(230, 230)	0.28	0.28	0.75
6	18	True	j	j	0.2451575000304728	1	-35.0	-30.0	5.0	SE	45	(230, 230)	0.28	0.28	0.75
6	18	True	f	f	0.2093447090592235	1	-35.0	-40.0	-5.0	NW	45	(230, 230)	0.28	0.28	0.75
6	18	True	f	j	0.0515550409909337	0	-35.0	-36.0	-1.0	NW	45	(230, 230)	0.28	0.28	0.75
6	18	True	j	j	0.3560704998672008	1	-35.0	-30.0	5.0	SE	45	(230, 230)	0.28	0.28	0.75
6	18	True	j	j	0.3925621248781681	1	-35.0	-34.0	1.0	NW	45	(230, 230)	0.28	0.28	0.75
6	18	True	f	j	0.2509809168986976	0	-35.0	-36.0	-1.0	NW	45	(230, 230)	0.28	0.28	0.75
6	18	True	f	f	0.2820150831248611	1	-35.0	-36.0	-1.0	SE	45	(230, 230)	0.28	0.28	0.75
6	18	True	f	f	0.3874882501550019	1	-35.0	-40.0	-5.0	NW	45	(230, 230)	0.28	0.28	0.75
6	18	True	j	j	0.4484880000818521	1	-35.0	-30.0	5.0	SE	45	(230, 230)	0.28	0.28	0.75
6	18	True	f	f	0.2830373749602586	1	-35.0	-36.0	-1.0	NW	45	(230, 230)	0.28	0.28	0.75
6	18	True	f	j	0.2639602080453187	0	-35.0	-36.0	-1.0	SE	45	(230, 230)	0.28	0.28	0.75
6	18	True	f	f	0.4042257079854607	1	-35.0	-40.0	-5.0	NW	45	(230, 230)	0.28	0.28	0.75
6	18	True	f	f	0.3574239171575755	1	-35.0	-40.0	-5.0	NW	45	(230, 230)	0.28	0.28	0.75
6	18	True	f	f	0.1429945831187069	1	-35.0	-40.0	-5.0	SE	45	(230, 230)	0.28	0.28	0.75
6	18	True	f	f	0.3722670418210327	1	-35.0	-36.0	-1.0	NW	45	(230, 230)	0.28	0.28	0.75
6	18	True	j	j	0.4739363328553736	1	-35.0	-34.0	1.0	SE	45	(230, 230)	0.28	0.28	0.75
6	18	True	j	j	0.4215115001425147	1	-35.0	-34.0	1.0	SE	45	(230, 230)	0.28	0.28	0.75
6	18	True	f	f	0.3362667919136584	1	-35.0	-36.0	-1.0	SE	45	(230, 230)	0.28	0.28	0.75
6	18	True	j	f	0.3113231670577079	0	-35.0	-34.0	1.0	SE	45	(230, 230)	0.28	0.28	0.75
6	18	True	j	j	0.3376882090233266	1	-35.0	-30.0	5.0	SE	45	(230, 230)	0.28	0.28	0.75
6	18	True	f	f	0.1574970001820475	1	-35.0	-36.0	-1.0	SE	45	(230, 230)	0.28	0.28	0.75
6	18	True	f	f	0.3084373751189559	1	-35.0	-40.0	-5.0	SE	45	(230, 230)	0.28	0.28	0.75
6	18	True	f	f	0.3084784168750047	1	-35.0	-40.0	-5.0	SE	45	(230, 230)	0.28	0.28	0.75
6	18	True	j	j	0.3588434578850865	1	-35.0	-30.0	5.0	SE	45	(230, 230)	0.28	0.28	0.75
6	18	True	f	f	0.3506315001286566	1	-35.0	-40.0	-5.0	SE	45	(230, 230)	0.28	0.28	0.75
6	18	True	j	j	0.2841116250492632	1	-35.0	-34.0	1.0	SE	45	(230, 230)	0.28	0.28	0.75
6	18	True	f	j	0.2694341249298304	0	-35.0	-36.0	-1.0	SE	45	(230, 230)	0.28	0.28	0.75
6	18	True	f	f	0.2764104171656072	1	-35.0	-40.0	-5.0	NW	45	(230, 230)	0.28	0.28	0.75
6	18	True	f	f	0.0406634579412639	1	-35.0	-36.0	-1.0	NW	45	(230, 230)	0.28	0.28	0.75
6	18	True	f	f	0.0311210840009152	1	-35.0	-36.0	-1.0	SE	45	(230, 230)	0.28	0.28	0.75
6	18	True	f	j	0.4206530419178307	0	-35.0	-36.0	-1.0	NW	45	(230, 230)	0.28	0.28	0.75
6	18	True	f	j	0.3023019158281386	0	-35.0	-36.0	-1.0	NW	45	(230, 230)	0.28	0.28	0.75
6	18	True	f	f	0.2528487080708146	1	-35.0	-36.0	-1.0	NW	45	(230, 230)	0.28	0.28	0.75
6	18	True	f	f	0.269361708080396	1	-35.0	-40.0	-5.0	NW	45	(230, 230)	0.28	0.28	0.75
6	18	True	f	f	0.3049487909302115	1	-35.0	-36.0	-1.0	SE	45	(230, 230)	0.28	0.28	0.75
6	18	True	f	j	0.2331999999005347	0	-35.0	-36.0	-1.0	SE	45	(230, 230)	0.28	0.28	0.75
6	18	True	j	f	0.22759775002487	0	-35.0	-34.0	1.0	NW	45	(230, 230)	0.28	0.28	0.75
6	18	True	f	f	0.1221234579570591	1	-35.0	-36.0	-1.0	NW	45	(230, 230)	0.28	0.28	0.75
6	18	True	f	j	0.320033999858424	0	-35.0	-36.0	-1.0	SE	45	(230, 230)	0.28	0.28	0.75
6	18	True	f	f	0.024264832958579	1	-35.0	-40.0	-5.0	NW	45	(230, 230)	0.28	0.28	0.75
6	18	True	f	j	0.2765419171191752	0	-35.0	-36.0	-1.0	SE	45	(230, 230)	0.28	0.28	0.75
6	18	True	j	j	0.2098703330848366	1	-35.0	-34.0	1.0	NW	45	(230, 230)	0.28	0.28	0.75
6	18	True	j	f	0.3317734999582171	0	-35.0	-34.0	1.0	SE	45	(230, 230)	0.28	0.28	0.75
6	18	True	j	j	0.0644180828239768	1	-35.0	-30.0	5.0	NW	45	(230, 230)	0.28	0.28	0.75
6	18	True	f	f	0.3160253330133855	1	-35.0	-40.0	-5.0	SE	45	(230, 230)	0.28	0.28	0.75
6	18	True	f	f	0.1786174580920487	1	-35.0	-36.0	-1.0	NW	45	(230, 230)	0.28	0.28	0.75
6	18	True	f	f	0.276934958063066	1	-35.0	-36.0	-1.0	NW	45	(230, 230)	0.28	0.28	0.75
6	18	True	j	f	0.2343069580383598	0	-35.0	-34.0	1.0	SE	45	(230, 230)	0.28	0.28	0.75
6	18	True	f	j	0.4065075411926955	0	-35.0	-36.0	-1.0	SE	45	(230, 230)	0.28	0.28	0.75
6	18	True	f	f	0.2252068750094622	1	-35.0	-36.0	-1.0	NW	45	(230, 230)	0.28	0.28	0.75
6	18	True	j	j	0.1924213329330086	1	-35.0	-30.0	5.0	SE	45	(230, 230)	0.28	0.28	0.75
6	18	True	j	j	0.3006234997883439	1	-35.0	-34.0	1.0	NW	45	(230, 230)	0.28	0.28	0.75
6	18	True	f	f	0.3258204169105738	1	-35.0	-40.0	-5.0	SE	45	(230, 230)	0.28	0.28	0.75
6	18	True	j	j	0.1945077087730169	1	-35.0	-30.0	5.0	NW	45	(230, 230)	0.28	0.28	0.75
6	18	True	j	j	0.3434147089719772	1	-35.0	-30.0	5.0	SE	45	(230, 230)	0.28	0.28	0.75
6	18	True	j	j	0.4316220418550074	1	-35.0	-30.0	5.0	SE	45	(230, 230)	0.28	0.28	0.75
6	18	True	j	f	0.2867729170247912	0	-35.0	-34.0	1.0	SE	45	(230, 230)	0.28	0.28	0.75
6	18	True	f	f	0.0891329159494489	1	-35.0	-40.0	-5.0	NW	45	(230, 230)	0.28	0.28	0.75
6	18	True	f	j	0.3440971670206636	0	-35.0	-36.0	-1.0	NW	45	(230, 230)	0.28	0.28	0.75
6	18	True	f	j	0.1123270420357585	0	-35.0	-36.0	-1.0	SE	45	(230, 230)	0.28	0.28	0.75
6	18	True	f	f	0.2314922912046313	1	-35.0	-40.0	-5.0	SE	45	(230, 230)	0.28	0.28	0.75
6	18	True	j	j	0.2554608748760074	1	-35.0	-34.0	1.0	NW	45	(230, 230)	0.28	0.28	0.75
6	18	True	j	j	0.7056849161162972	1	-35.0	-34.0	1.0	NW	45	(230, 230)	0.28	0.28	0.75
6	18	True	j	j	0.2710130841005593	1	-35.0	-34.0	1.0	SE	45	(230, 230)	0.28	0.28	0.75
6	18	True	f	f	0.3509767921641469	1	-35.0	-36.0	-1.0	NW	45	(230, 230)	0.28	0.28	0.75
6	18	True	f	f	0.2518794999923557	1	-35.0	-40.0	-5.0	NW	45	(230, 230)	0.28	0.28	0.75
6	18	True	j	j	0.2611574169714004	1	-35.0	-30.0	5.0	NW	45	(230, 230)	0.28	0.28	0.75
6	18	True	j	f	0.2508719579782337	0	-35.0	-34.0	1.0	NW	45	(230, 230)	0.28	0.28	0.75
6	18	True	j	j	0.3029458750970661	1	-35.0	-30.0	5.0	SE	45	(230, 230)	0.28	0.28	0.75
6	18	True	j	f	0.1053663748316466	0	-35.0	-34.0	1.0	SE	45	(230, 230)	0.28	0.28	0.75
6	18	True	j	j	0.2683145001064986	1	-35.0	-30.0	5.0	SE	45	(230, 230)	0.28	0.28	0.75
6	18	True	j	j	0.176945790881291	1	-35.0	-30.0	5.0	SE	45	(230, 230)	0.28	0.28	0.75
6	18	True	j	j	0.275723917176947	1	-35.0	-34.0	1.0	NW	45	(230, 230)	0.28	0.28	0.75
6	18	True	f	f	0.2850484999362379	1	-35.0	-40.0	-5.0	SE	45	(230, 230)	0.28	0.28	0.75
6	18	True	f	f	0.0454442910850048	1	-35.0	-40.0	-5.0	NW	45	(230, 230)	0.28	0.28	0.75
6	18	True	f	j	0.2525484170764684	0	-35.0	-36.0	-1.0	SE	45	(230, 230)	0.28	0.28	0.75
6	18	True	f	j	0.304135707905516	0	-35.0	-36.0	-1.0	NW	45	(230, 230)	0.28	0.28	0.75
6	18	True	j	j	0.2796559159178287	1	-35.0	-30.0	5.0	NW	45	(230, 230)	0.28	0.28	0.75
6	18	True	j	j	0.0723321661353111	1	-35.0	-30.0	5.0	SE	45	(230, 230)	0.28	0.28	0.75
6	18	True	j	j	0.3930786249693483	1	-35.0	-30.0	5.0	NW	45	(230, 230)	0.28	0.28	0.75
6	18	True	f	f	0.2310282499529421	1	-35.0	-40.0	-5.0	SE	45	(230, 230)	0.28	0.28	0.75
6	18	True	j	j	0.2241212078370154	1	-35.0	-34.0	1.0	SE	45	(230, 230)	0.28	0.28	0.75
6	18	True	j	j	0.2835754998959601	1	-35.0	-30.0	5.0	NW	45	(230, 230)	0.28	0.28	0.75
6	18	True	f	f	0.144186208024621	1	-35.0	-40.0	-5.0	SE	45	(230, 230)	0.28	0.28	0.75
6	18	True	j	j	0.0187867500353604	1	-35.0	-34.0	1.0	NW	45	(230, 230)	0.28	0.28	0.75
6	18	True	j	j	0.292819958878681	1	-35.0	-30.0	5.0	NW	45	(230, 230)	0.28	0.28	0.75
6	18	True	j	j	0.3093508330639452	1	-35.0	-34.0	1.0	NW	45	(230, 230)	0.28	0.28	0.75
6	18	True	j	j	0.2661041249521076	1	-35.0	-30.0	5.0	SE	45	(230, 230)	0.28	0.28	0.75
6	18	True	f	f	0.1408673750702291	1	-35.0	-36.0	-1.0	NW	45	(230, 230)	0.28	0.28	0.75
6	18	True	j	j	0.1858997920062393	1	-35.0	-34.0	1.0	SE	45	(230, 230)	0.28	0.28	0.75
6	18	True	f	f	0.2250683337915688	1	-35.0	-36.0	-1.0	NW	45	(230, 230)	0.28	0.28	0.75
6	18	True	j	f	0.0367912088986486	0	-35.0	-34.0	1.0	NW	45	(230, 230)	0.28	0.28	0.75
6	18	True	j	j	0.2765499579254538	1	-35.0	-34.0	1.0	SE	45	(230, 230)	0.28	0.28	0.75
6	18	True	j	j	0.2442487920634448	1	-35.0	-30.0	5.0	SE	45	(230, 230)	0.28	0.28	0.75
6	18	True	j	j	0.037877291906625	1	-35.0	-34.0	1.0	SE	45	(230, 230)	0.28	0.28	0.75
6	18	True	f	f	0.1337087501306086	1	-35.0	-40.0	-5.0	SE	45	(230, 230)	0.28	0.28	0.75
6	18	True	f	f	0.2037054591346532	1	-35.0	-40.0	-5.0	SE	45	(230, 230)	0.28	0.28	0.75
6	18	True	j	f	0.1089455829933285	0	-35.0	-34.0	1.0	NW	45	(230, 230)	0.28	0.28	0.75
6	18	True	f	f	0.2602196659427136	1	-35.0	-40.0	-5.0	NW	45	(230, 230)	0.28	0.28	0.75
6	18	True	f	f	0.3203882919624448	1	-35.0	-40.0	-5.0	SE	45	(230, 230)	0.28	0.28	0.75
6	18	True	j	j	0.0200529999565333	1	-35.0	-30.0	5.0	SE	45	(230, 230)	0.28	0.28	0.75
6	18	True	j	f	0.0168342920951545	0	-35.0	-34.0	1.0	NW	45	(230, 230)	0.28	0.28	0.75
6	18	True	j	j	0.144715417176485	1	-35.0	-30.0	5.0	SE	45	(230, 230)	0.28	0.28	0.75
6	18	True	f	f	0.0797172088641673	1	-35.0	-36.0	-1.0	NW	45	(230, 230)	0.28	0.28	0.75
6	18	True	j	j	0.1223934588488191	1	-35.0	-34.0	1.0	NW	45	(230, 230)	0.28	0.28	0.75
6	18	True	j	j	0.0455819999333471	1	-35.0	-30.0	5.0	SE	45	(230, 230)	0.28	0.28	0.75
6	18	True	f	j	0.1655720418784767	0	-35.0	-36.0	-1.0	SE	45	(230, 230)	0.28	0.28	0.75
6	18	True	j	f	0.3667312909383327	0	-35.0	-30.0	5.0	NW	45	(230, 230)	0.28	0.28	0.75
6	18	True	j	j	0.3208663749974221	1	-35.0	-34.0	1.0	SE	45	(230, 230)	0.28	0.28	0.75
6	18	True	j	j	0.2948462499771267	1	-35.0	-30.0	5.0	SE	45	(230, 230)	0.28	0.28	0.75
6	18	True	f	f	0.3704586671665311	1	-35.0	-36.0	-1.0	NW	45	(230, 230)	0.28	0.28	0.75
6	18	True	f	j	0.3704771669581532	0	-35.0	-36.0	-1.0	SE	45	(230, 230)	0.28	0.28	0.75
6	18	True	j	j	0.1791025409474969	1	-35.0	-30.0	5.0	NW	45	(230, 230)	0.28	0.28	0.75
6	18	True	j	j	0.3030947088263929	1	-35.0	-30.0	5.0	NW	45	(230, 230)	0.28	0.28	0.75
6	18	True	j	j	0.2134329171385616	1	-35.0	-34.0	1.0	NW	45	(230, 230)	0.28	0.28	0.75
6	18	True	f	j	0.2229095830116421	0	-35.0	-36.0	-1.0	NW	45	(230, 230)	0.28	0.28	0.75
6	18	True	f	f	0.3178607921581715	1	-35.0	-40.0	-5.0	SE	45	(230, 230)	0.28	0.28	0.75
6	18	True	j	j	0.3500225420575589	1	-35.0	-30.0	5.0	SE	45	(230, 230)	0.28	0.28	0.75
6	18	True	j	j	0.3290689170826226	1	-35.0	-30.0	5.0	NW	45	(230, 230)	0.28	0.28	0.75
6	18	True	j	j	0.0996272081974893	1	-35.0	-30.0	5.0	SE	45	(230, 230)	0.28	0.28	0.75
6	18	True	f	f	0.2466632919386029	1	-35.0	-36.0	-1.0	NW	45	(230, 230)	0.28	0.28	0.75
6	18	True	f	f	0.1721404581330716	1	-35.0	-40.0	-5.0	SE	45	(230, 230)	0.28	0.28	0.75
6	18	True	j	f	0.2043642080388963	0	-35.0	-34.0	1.0	NW	45	(230, 230)	0.28	0.28	0.75
6	18	True	j	j	0.3332497500814497	1	-35.0	-30.0	5.0	NW	45	(230, 230)	0.28	0.28	0.75
6	18	True	j	j	0.5388903750572354	1	-35.0	-30.0	5.0	NW	45	(230, 230)	0.28	0.28	0.75
6	18	True	j	j	0.2613639580085873	1	-35.0	-30.0	5.0	SE	45	(230, 230)	0.28	0.28	0.75
6	18	True	f	j	0.1799624590203166	0	-35.0	-36.0	-1.0	SE	45	(230, 230)	0.28	0.28	0.75
6	18	True	f	f	0.1740572499111294	1	-35.0	-40.0	-5.0	SE	45	(230, 230)	0.28	0.28	0.75
6	18	True	f	f	0.2614465418737381	1	-35.0	-40.0	-5.0	NW	45	(230, 230)	0.28	0.28	0.75
6	18	True	j	f	0.0916307910811156	0	-35.0	-34.0	1.0	SE	45	(230, 230)	0.28	0.28	0.75
6	18	True	f	f	0.0542288748547434	1	-35.0	-40.0	-5.0	NW	45	(230, 230)	0.28	0.28	0.75
6	18	True	f	f	0.3059998750686645	1	-35.0	-36.0	-1.0	NW	45	(230, 230)	0.28	0.28	0.75
6	18	True	f	f	0.3022691251244396	1	-35.0	-36.0	-1.0	NW	45	(230, 230)	0.28	0.28	0.75
6	18	True	j	j	0.2724085000809282	1	-35.0	-30.0	5.0	NW	45	(230, 230)	0.28	0.28	0.75
6	18	True	j	j	0.3398366249166429	1	-35.0	-34.0	1.0	SE	45	(230, 230)	0.28	0.28	0.75
6	18	True	f	f	0.2563334580045193	1	-35.0	-40.0	-5.0	NW	45	(230, 230)	0.28	0.28	0.75
6	18	True	j	f	0.2346921658609062	0	-35.0	-34.0	1.0	SE	45	(230, 230)	0.28	0.28	0.75
6	18	True	j	f	0.1778962919488549	0	-35.0	-34.0	1.0	NW	45	(230, 230)	0.28	0.28	0.75
6	18	True	f	f	0.6127217500470579	1	-35.0	-36.0	-1.0	SE	45	(230, 230)	0.28	0.28	0.75
6	18	True	j	j	0.108198249945417	1	-35.0	-30.0	5.0	NW	45	(230, 230)	0.28	0.28	0.75
6	18	True	f	f	0.2482254579663276	1	-35.0	-40.0	-5.0	NW	45	(230, 230)	0.28	0.28	0.75
6	18	True	f	j	0.3247458329424262	0	-35.0	-36.0	-1.0	SE	45	(230, 230)	0.28	0.28	0.75
6	18	True	f	f	0.0564497080631554	1	-35.0	-36.0	-1.0	SE	45	(230, 230)	0.28	0.28	0.75
6	18	True	j	f	0.3878858750686049	0	-35.0	-34.0	1.0	SE	45	(230, 230)	0.28	0.28	0.75
6	18	True	f	f	0.2662783749401569	1	-35.0	-40.0	-5.0	SE	45	(230, 230)	0.28	0.28	0.75
6	18	True	f	f	0.3514125829096883	1	-35.0	-36.0	-1.0	NW	45	(230, 230)	0.28	0.28	0.75
6	18	True	j	j	0.2991073329467326	1	-35.0	-34.0	1.0	SE	45	(230, 230)	0.28	0.28	0.75
6	18	True	j	j	0.2455077080521732	1	-35.0	-30.0	5.0	SE	45	(230, 230)	0.28	0.28	0.75
6	18	True	j	j	0.2538539168890565	1	-35.0	-30.0	5.0	NW	45	(230, 230)	0.28	0.28	0.75
6	18	True	j	f	0.124576749978587	0	-35.0	-34.0	1.0	NW	45	(230, 230)	0.28	0.28	0.75
6	18	True	j	j	0.1172960409894585	1	-35.0	-30.0	5.0	SE	45	(230, 230)	0.28	0.28	0.75
6	18	True	f	f	0.1815203751903027	1	-35.0	-40.0	-5.0	SE	45	(230, 230)	0.28	0.28	0.75
6	18	True	j	j	0.0417553330771625	1	-35.0	-30.0	5.0	NW	45	(230, 230)	0.28	0.28	0.75
6	18	True	j	f	0.1593400000128895	0	-35.0	-34.0	1.0	SE	45	(230, 230)	0.28	0.28	0.75
6	18	True	f	f	0.2411862080916762	1	-35.0	-36.0	-1.0	NW	45	(230, 230)	0.28	0.28	0.75
6	18	True	j	f	0.0581663341727107	0	-35.0	-34.0	1.0	NW	45	(230, 230)	0.28	0.28	0.75
6	18	True	f	f	0.0838542091660201	1	-35.0	-36.0	-1.0	SE	45	(230, 230)	0.28	0.28	0.75
6	18	True	f	f	0.1891504998784512	1	-35.0	-36.0	-1.0	SE	45	(230, 230)	0.28	0.28	0.75
6	18	True	j	j	0.1425733328796923	1	-35.0	-30.0	5.0	NW	45	(230, 230)	0.28	0.28	0.75
6	18	True	j	j	0.1559144579805433	1	-35.0	-34.0	1.0	NW	45	(230, 230)	0.28	0.28	0.75
6	18	True	j	j	0.1730925419833511	1	-35.0	-30.0	5.0	NW	45	(230, 230)	0.28	0.28	0.75
6	18	True	j	j	0.1245959170628339	1	-35.0	-30.0	5.0	NW	45	(230, 230)	0.28	0.28	0.75
6	18	True	f	f	0.2297933329828083	1	-35.0	-36.0	-1.0	NW	45	(230, 230)	0.28	0.28	0.75
6	18	True	f	f	0.2207556250505149	1	-35.0	-40.0	-5.0	SE	45	(230, 230)	0.28	0.28	0.75
6	18	True	j	j	0.1922232080250978	1	-35.0	-30.0	5.0	NW	45	(230, 230)	0.28	0.28	0.75
6	18	True	f	f	0.3345805830322206	1	-35.0	-40.0	-5.0	SE	45	(230, 230)	0.28	0.28	0.75
6	18	True	f	j	0.2978202910162508	0	-35.0	-40.0	-5.0	NW	45	(230, 230)	0.28	0.28	0.75
6	18	True	j	j	0.1786391669884324	1	-35.0	-30.0	5.0	NW	45	(230, 230)	0.28	0.28	0.75
6	18	True	j	f	0.0733263329602778	0	-35.0	-34.0	1.0	SE	45	(230, 230)	0.28	0.28	0.75
6	18	True	f	f	0.3060494160745293	1	-35.0	-40.0	-5.0	SE	45	(230, 230)	0.28	0.28	0.75
6	18	True	f	f	0.2660839159507304	1	-35.0	-36.0	-1.0	NW	45	(230, 230)	0.28	0.28	0.75
6	18	True	f	f	0.3332152501679957	1	-35.0	-40.0	-5.0	NW	45	(230, 230)	0.28	0.28	0.75
6	18	True	f	f	0.3158014169894159	1	-35.0	-36.0	-1.0	NW	45	(230, 230)	0.28	0.28	0.75
6	18	True	f	f	0.3423612921033054	1	-35.0	-36.0	-1.0	SE	45	(230, 230)	0.28	0.28	0.75
6	18	True	j	f	0.2831374160014093	0	-35.0	-34.0	1.0	SE	45	(230, 230)	0.28	0.28	0.75
6	18	True	j	j	0.053656707983464	1	-35.0	-30.0	5.0	SE	45	(230, 230)	0.28	0.28	0.75
6	18	True	f	f	0.304025457939133	1	-35.0	-40.0	-5.0	NW	45	(230, 230)	0.28	0.28	0.75
6	18	True	f	f	0.2972311661578715	1	-35.0	-40.0	-5.0	NW	45	(230, 230)	0.28	0.28	0.75
6	18	True	j	j	0.0774302498903125	1	-35.0	-30.0	5.0	NW	45	(230, 230)	0.28	0.28	0.75
6	18	True	j	j	0.2255903750192374	1	-35.0	-34.0	1.0	SE	45	(230, 230)	0.28	0.28	0.75
6	18	True	f	f	0.1294246250763535	1	-35.0	-36.0	-1.0	NW	45	(230, 230)	0.28	0.28	0.75
6	18	True	j	f	0.2975179159548133	0	-35.0	-34.0	1.0	NW	45	(230, 230)	0.28	0.28	0.75
6	18	True	j	j	0.3004719170276075	1	-35.0	-30.0	5.0	NW	45	(230, 230)	0.28	0.28	0.75
6	18	True	j	j	0.1988351249601692	1	-35.0	-30.0	5.0	SE	45	(230, 230)	0.28	0.28	0.75
6	18	True	f	f	0.0575002077966928	1	-35.0	-36.0	-1.0	SE	45	(230, 230)	0.28	0.28	0.75
6	18	True	j	f	0.3778227919247001	0	-35.0	-34.0	1.0	SE	45	(230, 230)	0.28	0.28	0.75
6	18	True	j	j	0.1329975409898907	1	-35.0	-30.0	5.0	SE	45	(230, 230)	0.28	0.28	0.75
6	18	True	f	f	0.3016028748825192	1	-35.0	-36.0	-1.0	SE	45	(230, 230)	0.28	0.28	0.75
6	18	True	j	j	0.2027476672083139	1	-35.0	-34.0	1.0	NW	45	(230, 230)	0.28	0.28	0.75
6	18	True	j	f	0.1528400001116097	0	-35.0	-34.0	1.0	SE	45	(230, 230)	0.28	0.28	0.75
