# Supplementary material for: The curriculum effect in visual learning: The role of readout dimensionality
Source: PLoS Comput Biol. 2026 Jul 24;22(7):e1014553. doi: 10.1371/journal.pcbi.1014553 (PMC13432104; doi:10.1371/journal.pcbi.1014553)
Supplement: S1 Data — (ZIP) [file pcbi.1014553.s009.zip › Data_Final_for_Repository/Shuffled_subjects/Original_10/Subject006/20241210_Subject006_SHUFFLED_Day_4.csv]

Participant ID	Age	Train	Correct Response	Response	Response time (s)	Correct	Reference Angle (deg)	Orientation (deg)	Angle Separation (deg)	Corner	Viewing Distance (cm)	Stimulus Size (px)	Fixation Time	Probe Time	Cue Time
6	18	True	f	f	0.1825199578888714	1	-35.0	-40.0	-5.0	NW	45	(230, 230)	0.28	0.28	0.75
6	18	True	f	f	0.1330090002156794	1	-35.0	-36.0	-1.0	SE	45	(230, 230)	0.28	0.28	0.75
6	18	True	f	j	0.4580777499359101	0	-35.0	-36.0	-1.0	NW	45	(230, 230)	0.28	0.28	0.75
6	18	True	j	j	0.1366302499081939	1	-35.0	-30.0	5.0	SE	45	(230, 230)	0.28	0.28	0.75
6	18	True	f	j	0.015193791128695	0	-35.0	-36.0	-1.0	SE	45	(230, 230)	0.28	0.28	0.75
6	18	True	j	j	0.2756872910540551	1	-35.0	-34.0	1.0	NW	45	(230, 230)	0.28	0.28	0.75
6	18	True	j	j	0.3872234169393778	1	-35.0	-30.0	5.0	SE	45	(230, 230)	0.28	0.28	0.75
6	18	True	j	j	0.0567487499210983	1	-35.0	-30.0	5.0	SE	45	(230, 230)	0.28	0.28	0.75
6	18	True	j	j	0.320667624939233	1	-35.0	-30.0	5.0	NW	45	(230, 230)	0.28	0.28	0.75
6	18	True	j	j	0.0203768748324364	1	-35.0	-34.0	1.0	SE	45	(230, 230)	0.28	0.28	0.75
6	18	True	j	j	0.0088264169171452	1	-35.0	-30.0	5.0	NW	45	(230, 230)	0.28	0.28	0.75
6	18	True	j	j	0.2002402499783784	1	-35.0	-30.0	5.0	SE	45	(230, 230)	0.28	0.28	0.75
6	18	True	j	j	0.1837833339814096	1	-35.0	-34.0	1.0	SE	45	(230, 230)	0.28	0.28	0.75
6	18	True	f	f	0.1275622500106692	1	-35.0	-40.0	-5.0	NW	45	(230, 230)	0.28	0.28	0.75
6	18	True	f	j	0.1466652080416679	0	-35.0	-36.0	-1.0	SE	45	(230, 230)	0.28	0.28	0.75
6	18	True	f	j	0.1071868750732392	0	-35.0	-36.0	-1.0	NW	45	(230, 230)	0.28	0.28	0.75
6	18	True	f	f	0.1614109158981591	1	-35.0	-36.0	-1.0	NW	45	(230, 230)	0.28	0.28	0.75
6	18	True	j	j	0.17043162509799	1	-35.0	-30.0	5.0	SE	45	(230, 230)	0.28	0.28	0.75
6	18	True	f	f	0.2195183341391384	1	-35.0	-40.0	-5.0	NW	45	(230, 230)	0.28	0.28	0.75
6	18	True	f	j	0.2366757499985397	0	-35.0	-36.0	-1.0	NW	45	(230, 230)	0.28	0.28	0.75
6	18	True	f	f	0.0913592090364545	1	-35.0	-36.0	-1.0	SE	45	(230, 230)	0.28	0.28	0.75
6	18	True	j	j	0.2704349579289555	1	-35.0	-34.0	1.0	NW	45	(230, 230)	0.28	0.28	0.75
6	18	True	j	j	0.041538625024259	1	-35.0	-34.0	1.0	NW	45	(230, 230)	0.28	0.28	0.75
6	18	True	f	j	0.0481577920727431	0	-35.0	-36.0	-1.0	NW	45	(230, 230)	0.28	0.28	0.75
6	18	True	j	j	0.1276799999177456	1	-35.0	-30.0	5.0	SE	45	(230, 230)	0.28	0.28	0.75
6	18	True	j	j	0.2704368340782821	1	-35.0	-30.0	5.0	SE	45	(230, 230)	0.28	0.28	0.75
6	18	True	j	j	0.0765516250394284	1	-35.0	-30.0	5.0	SE	45	(230, 230)	0.28	0.28	0.75
6	18	True	j	f	0.5415755838621408	0	-35.0	-34.0	1.0	NW	45	(230, 230)	0.28	0.28	0.75
6	18	True	f	j	0.1008775001391768	0	-35.0	-36.0	-1.0	NW	45	(230, 230)	0.28	0.28	0.75
6	18	True	j	j	0.0306461250875145	1	-35.0	-30.0	5.0	SE	45	(230, 230)	0.28	0.28	0.75
6	18	True	j	j	0.1619620420970022	1	-35.0	-34.0	1.0	NW	45	(230, 230)	0.28	0.28	0.75
6	18	True	f	j	0.0321859170217067	0	-35.0	-36.0	-1.0	NW	45	(230, 230)	0.28	0.28	0.75
6	18	True	j	j	0.3186884170863777	1	-35.0	-30.0	5.0	NW	45	(230, 230)	0.28	0.28	0.75
6	18	True	f	f	0.247007500147447	1	-35.0	-40.0	-5.0	NW	45	(230, 230)	0.28	0.28	0.75
6	18	True	j	j	0.3538464580196887	1	-35.0	-30.0	5.0	NW	45	(230, 230)	0.28	0.28	0.75
6	18	True	f	f	0.0726735841017216	1	-35.0	-36.0	-1.0	SE	45	(230, 230)	0.28	0.28	0.75
6	18	True	j	j	0.1767269589472562	1	-35.0	-34.0	1.0	SE	45	(230, 230)	0.28	0.28	0.75
6	18	True	f	f	0.2462110829073935	1	-35.0	-40.0	-5.0	NW	45	(230, 230)	0.28	0.28	0.75
6	18	True	f	f	0.2401205000933259	1	-35.0	-40.0	-5.0	NW	45	(230, 230)	0.28	0.28	0.75
6	18	True	f	f	0.0509081250056624	1	-35.0	-36.0	-1.0	SE	45	(230, 230)	0.28	0.28	0.75
6	18	True	f	f	0.2050832090899348	1	-35.0	-36.0	-1.0	SE	45	(230, 230)	0.28	0.28	0.75
6	18	True	f	f	0.1192214998882263	1	-35.0	-40.0	-5.0	NW	45	(230, 230)	0.28	0.28	0.75
6	18	True	j	j	0.1017792909406125	1	-35.0	-34.0	1.0	SE	45	(230, 230)	0.28	0.28	0.75
6	18	True	j	j	0.0971613749861717	1	-35.0	-30.0	5.0	SE	45	(230, 230)	0.28	0.28	0.75
6	18	True	j	j	0.1198277499061077	1	-35.0	-30.0	5.0	NW	45	(230, 230)	0.28	0.28	0.75
6	18	True	j	j	0.046476624906063	1	-35.0	-34.0	1.0	NW	45	(230, 230)	0.28	0.28	0.75
6	18	True	j	j	0.2807202918920666	1	-35.0	-34.0	1.0	SE	45	(230, 230)	0.28	0.28	0.75
6	18	True	f	f	0.0220961670856922	1	-35.0	-36.0	-1.0	NW	45	(230, 230)	0.28	0.28	0.75
6	18	True	j	j	0.2765818748157471	1	-35.0	-30.0	5.0	SE	45	(230, 230)	0.28	0.28	0.75
6	18	True	f	j	0.1140921670012176	0	-35.0	-36.0	-1.0	NW	45	(230, 230)	0.28	0.28	0.75
6	18	True	j	j	0.0537020419724285	1	-35.0	-34.0	1.0	NW	45	(230, 230)	0.28	0.28	0.75
6	18	True	j	j	0.2231149999424815	1	-35.0	-34.0	1.0	SE	45	(230, 230)	0.28	0.28	0.75
6	18	True	j	f	0.134529709117487	0	-35.0	-34.0	1.0	NW	45	(230, 230)	0.28	0.28	0.75
6	18	True	f	f	0.0159487919881939	1	-35.0	-36.0	-1.0	SE	45	(230, 230)	0.28	0.28	0.75
6	18	True	f	f	0.228129083989188	1	-35.0	-40.0	-5.0	NW	45	(230, 230)	0.28	0.28	0.75
6	18	True	f	f	0.1508428750094026	1	-35.0	-40.0	-5.0	NW	45	(230, 230)	0.28	0.28	0.75
6	18	True	j	f	0.4954571658745408	0	-35.0	-34.0	1.0	SE	45	(230, 230)	0.28	0.28	0.75
6	18	True	f	f	0.0877377919387072	1	-35.0	-40.0	-5.0	NW	45	(230, 230)	0.28	0.28	0.75
6	18	True	f	f	0.2592900411691516	1	-35.0	-40.0	-5.0	SE	45	(230, 230)	0.28	0.28	0.75
6	18	True	f	f	0.1291676671244204	1	-35.0	-40.0	-5.0	NW	45	(230, 230)	0.28	0.28	0.75
6	18	True	j	j	0.2223191249649971	1	-35.0	-30.0	5.0	NW	45	(230, 230)	0.28	0.28	0.75
6	18	True	j	j	0.0442280829884111	1	-35.0	-34.0	1.0	NW	45	(230, 230)	0.28	0.28	0.75
6	18	True	f	f	0.0284635829739272	1	-35.0	-40.0	-5.0	SE	45	(230, 230)	0.28	0.28	0.75
6	18	True	f	f	0.2205711249262094	1	-35.0	-36.0	-1.0	SE	45	(230, 230)	0.28	0.28	0.75
6	18	True	j	j	0.2996260412037372	1	-35.0	-30.0	5.0	SE	45	(230, 230)	0.28	0.28	0.75
6	18	True	f	f	0.1419246250297874	1	-35.0	-36.0	-1.0	NW	45	(230, 230)	0.28	0.28	0.75
6	18	True	f	f	0.2203275000210851	1	-35.0	-36.0	-1.0	SE	45	(230, 230)	0.28	0.28	0.75
6	18	True	j	j	0.1919726671185344	1	-35.0	-34.0	1.0	NW	45	(230, 230)	0.28	0.28	0.75
6	18	True	j	j	0.2704551659990102	1	-35.0	-34.0	1.0	SE	45	(230, 230)	0.28	0.28	0.75
6	18	True	f	f	0.1059727498795837	1	-35.0	-36.0	-1.0	SE	45	(230, 230)	0.28	0.28	0.75
6	18	True	f	f	0.3210483752191067	1	-35.0	-40.0	-5.0	NW	45	(230, 230)	0.28	0.28	0.75
6	18	True	f	f	0.3129870002157986	1	-35.0	-40.0	-5.0	SE	45	(230, 230)	0.28	0.28	0.75
6	18	True	f	j	0.2940807919949293	0	-35.0	-36.0	-1.0	NW	45	(230, 230)	0.28	0.28	0.75
6	18	True	j	j	0.1827714999672025	1	-35.0	-30.0	5.0	NW	45	(230, 230)	0.28	0.28	0.75
6	18	True	j	j	0.1788695408031344	1	-35.0	-30.0	5.0	NW	45	(230, 230)	0.28	0.28	0.75
6	18	True	j	j	0.1590444159228354	1	-35.0	-34.0	1.0	NW	45	(230, 230)	0.28	0.28	0.75
6	18	True	f	f	0.0573192918673157	1	-35.0	-40.0	-5.0	SE	45	(230, 230)	0.28	0.28	0.75
6	18	True	j	j	0.3191789172124117	1	-35.0	-30.0	5.0	NW	45	(230, 230)	0.28	0.28	0.75
6	18	True	j	j	0.036228833021596	1	-35.0	-34.0	1.0	SE	45	(230, 230)	0.28	0.28	0.75
6	18	True	j	j	0.0309453338850289	1	-35.0	-30.0	5.0	NW	45	(230, 230)	0.28	0.28	0.75
6	18	True	j	j	0.3140801249537617	1	-35.0	-30.0	5.0	SE	45	(230, 230)	0.28	0.28	0.75
6	18	True	j	j	0.0642346669919788	1	-35.0	-30.0	5.0	NW	45	(230, 230)	0.28	0.28	0.75
6	18	True	f	f	0.1594088340643793	1	-35.0	-36.0	-1.0	NW	45	(230, 230)	0.28	0.28	0.75
6	18	True	j	j	0.2257306668907404	1	-35.0	-30.0	5.0	NW	45	(230, 230)	0.28	0.28	0.75
6	18	True	j	j	0.3337055828887969	1	-35.0	-30.0	5.0	NW	45	(230, 230)	0.28	0.28	0.75
6	18	True	j	j	0.3199627909343689	1	-35.0	-30.0	5.0	NW	45	(230, 230)	0.28	0.28	0.75
6	18	True	f	f	0.030983000062406	1	-35.0	-36.0	-1.0	SE	45	(230, 230)	0.28	0.28	0.75
6	18	True	f	f	0.0482618750538677	1	-35.0	-40.0	-5.0	NW	45	(230, 230)	0.28	0.28	0.75
6	18	True	f	f	0.0740575829986482	1	-35.0	-36.0	-1.0	SE	45	(230, 230)	0.28	0.28	0.75
6	18	True	j	j	0.1163019589148461	1	-35.0	-30.0	5.0	SE	45	(230, 230)	0.28	0.28	0.75
6	18	True	j	f	0.2156740410719066	0	-35.0	-34.0	1.0	SE	45	(230, 230)	0.28	0.28	0.75
6	18	True	f	f	0.1508043750654906	1	-35.0	-36.0	-1.0	SE	45	(230, 230)	0.28	0.28	0.75
6	18	True	f	f	0.0433214998338371	1	-35.0	-36.0	-1.0	SE	45	(230, 230)	0.28	0.28	0.75
6	18	True	f	f	0.1014886668417602	1	-35.0	-40.0	-5.0	SE	45	(230, 230)	0.28	0.28	0.75
6	18	True	j	j	0.0480052500497549	1	-35.0	-30.0	5.0	SE	45	(230, 230)	0.28	0.28	0.75
6	18	True	f	f	0.3001004578545689	1	-35.0	-40.0	-5.0	NW	45	(230, 230)	0.28	0.28	0.75
6	18	True	f	f	0.0191785842180252	1	-35.0	-40.0	-5.0	SE	45	(230, 230)	0.28	0.28	0.75
6	18	True	j	j	0.0354508750606328	1	-35.0	-30.0	5.0	NW	45	(230, 230)	0.28	0.28	0.75
6	18	True	j	j	0.0674304999411106	1	-35.0	-30.0	5.0	SE	45	(230, 230)	0.28	0.28	0.75
6	18	True	j	j	0.0429658750072121	1	-35.0	-30.0	5.0	SE	45	(230, 230)	0.28	0.28	0.75
6	18	True	f	f	0.5496210409328341	1	-35.0	-36.0	-1.0	SE	45	(230, 230)	0.28	0.28	0.75
6	18	True	j	j	0.1339898749720305	1	-35.0	-34.0	1.0	SE	45	(230, 230)	0.28	0.28	0.75
6	18	True	f	j	0.3887111670337617	0	-35.0	-36.0	-1.0	SE	45	(230, 230)	0.28	0.28	0.75
6	18	True	j	f	0.260122749954462	0	-35.0	-34.0	1.0	SE	45	(230, 230)	0.28	0.28	0.75
6	18	True	f	j	0.1320099998265504	0	-35.0	-36.0	-1.0	NW	45	(230, 230)	0.28	0.28	0.75
6	18	True	j	j	0.0130874591413885	1	-35.0	-30.0	5.0	SE	45	(230, 230)	0.28	0.28	0.75
6	18	True	j	j	0.1721650001127272	1	-35.0	-30.0	5.0	SE	45	(230, 230)	0.28	0.28	0.75
6	18	True	j	j	0.0349891250953078	1	-35.0	-30.0	5.0	SE	45	(230, 230)	0.28	0.28	0.75
6	18	True	f	j	0.0463717081584036	0	-35.0	-36.0	-1.0	SE	45	(230, 230)	0.28	0.28	0.75
6	18	True	j	j	0.2896422501653433	1	-35.0	-30.0	5.0	NW	45	(230, 230)	0.28	0.28	0.75
6	18	True	f	f	0.2064373749308288	1	-35.0	-40.0	-5.0	SE	45	(230, 230)	0.28	0.28	0.75
6	18	True	j	j	0.2094244579784572	1	-35.0	-30.0	5.0	SE	45	(230, 230)	0.28	0.28	0.75
6	18	True	f	f	0.3227373328991234	1	-35.0	-40.0	-5.0	NW	45	(230, 230)	0.28	0.28	0.75
6	18	True	f	f	0.0762060421984642	1	-35.0	-40.0	-5.0	SE	45	(230, 230)	0.28	0.28	0.75
6	18	True	j	j	0.0865279589779675	1	-35.0	-30.0	5.0	NW	45	(230, 230)	0.28	0.28	0.75
6	18	True	f	f	0.2552576251327991	1	-35.0	-36.0	-1.0	NW	45	(230, 230)	0.28	0.28	0.75
6	18	True	f	f	0.0816640830598771	1	-35.0	-36.0	-1.0	NW	45	(230, 230)	0.28	0.28	0.75
6	18	True	f	f	0.1237131659872829	1	-35.0	-40.0	-5.0	SE	45	(230, 230)	0.28	0.28	0.75
6	18	True	j	j	0.2902550408616662	1	-35.0	-30.0	5.0	NW	45	(230, 230)	0.28	0.28	0.75
6	18	True	f	j	0.4033866671379655	0	-35.0	-36.0	-1.0	NW	45	(230, 230)	0.28	0.28	0.75
6	18	True	f	j	0.0094315418973565	0	-35.0	-36.0	-1.0	SE	45	(230, 230)	0.28	0.28	0.75
6	18	True	j	j	0.1310882919933647	1	-35.0	-30.0	5.0	SE	45	(230, 230)	0.28	0.28	0.75
6	18	True	f	f	0.1093021251726895	1	-35.0	-40.0	-5.0	SE	45	(230, 230)	0.28	0.28	0.75
6	18	True	f	f	0.2730711670592427	1	-35.0	-40.0	-5.0	NW	45	(230, 230)	0.28	0.28	0.75
6	18	True	j	j	0.1206957090180367	1	-35.0	-34.0	1.0	NW	45	(230, 230)	0.28	0.28	0.75
6	18	True	f	f	0.3465156250167638	1	-35.0	-36.0	-1.0	SE	45	(230, 230)	0.28	0.28	0.75
6	18	True	f	f	0.0183373331092298	1	-35.0	-40.0	-5.0	SE	45	(230, 230)	0.28	0.28	0.75
6	18	True	f	f	0.2153284170199185	1	-35.0	-40.0	-5.0	SE	45	(230, 230)	0.28	0.28	0.75
6	18	True	j	j	0.2824232089333236	1	-35.0	-30.0	5.0	SE	45	(230, 230)	0.28	0.28	0.75
6	18	True	f	f	0.0677323748823255	1	-35.0	-40.0	-5.0	SE	45	(230, 230)	0.28	0.28	0.75
6	18	True	j	j	0.2308709579519927	1	-35.0	-30.0	5.0	NW	45	(230, 230)	0.28	0.28	0.75
6	18	True	j	j	0.3641744158230722	1	-35.0	-34.0	1.0	NW	45	(230, 230)	0.28	0.28	0.75
6	18	True	f	f	0.0013901670463383	1	-35.0	-36.0	-1.0	SE	45	(230, 230)	0.28	0.28	0.75
6	18	True	f	f	0.032120042014867	1	-35.0	-36.0	-1.0	SE	45	(230, 230)	0.28	0.28	0.75
6	18	True	f	f	0.2409705000463873	1	-35.0	-40.0	-5.0	SE	45	(230, 230)	0.28	0.28	0.75
6	18	True	j	f	0.058450625045225	0	-35.0	-34.0	1.0	SE	45	(230, 230)	0.28	0.28	0.75
6	18	True	j	j	0.0542435410898178	1	-35.0	-34.0	1.0	SE	45	(230, 230)	0.28	0.28	0.75
6	18	True	f	f	0.1079297501128166	1	-35.0	-40.0	-5.0	SE	45	(230, 230)	0.28	0.28	0.75
6	18	True	f	f	0.241318792104721	1	-35.0	-40.0	-5.0	SE	45	(230, 230)	0.28	0.28	0.75
6	18	True	j	j	0.1943243751302361	1	-35.0	-34.0	1.0	NW	45	(230, 230)	0.28	0.28	0.75
6	18	True	f	f	0.2401014580391347	1	-35.0	-36.0	-1.0	SE	45	(230, 230)	0.28	0.28	0.75
6	18	True	f	f	0.1113592500332742	1	-35.0	-40.0	-5.0	NW	45	(230, 230)	0.28	0.28	0.75
6	18	True	j	j	0.2318526250310242	1	-35.0	-30.0	5.0	NW	45	(230, 230)	0.28	0.28	0.75
6	18	True	j	j	0.2151151660364121	1	-35.0	-34.0	1.0	NW	45	(230, 230)	0.28	0.28	0.75
6	18	True	j	j	0.4172079169657081	1	-35.0	-34.0	1.0	SE	45	(230, 230)	0.28	0.28	0.75
6	18	True	f	f	0.1688780831173062	1	-35.0	-36.0	-1.0	NW	45	(230, 230)	0.28	0.28	0.75
6	18	True	j	j	0.2574454999994486	1	-35.0	-34.0	1.0	NW	45	(230, 230)	0.28	0.28	0.75
6	18	True	f	f	0.0159742501564323	1	-35.0	-36.0	-1.0	SE	45	(230, 230)	0.28	0.28	0.75
6	18	True	f	f	0.25729945814237	1	-35.0	-40.0	-5.0	SE	45	(230, 230)	0.28	0.28	0.75
6	18	True	j	j	0.2014916671905666	1	-35.0	-30.0	5.0	NW	45	(230, 230)	0.28	0.28	0.75
6	18	True	f	f	0.2228661249391734	1	-35.0	-36.0	-1.0	SE	45	(230, 230)	0.28	0.28	0.75
6	18	True	f	f	0.0802734158933162	1	-35.0	-40.0	-5.0	SE	45	(230, 230)	0.28	0.28	0.75
6	18	True	j	f	0.208957958035171	0	-35.0	-34.0	1.0	SE	45	(230, 230)	0.28	0.28	0.75
6	18	True	j	j	0.2106390409171581	1	-35.0	-30.0	5.0	SE	45	(230, 230)	0.28	0.28	0.75
6	18	True	f	f	0.007937500020489	1	-35.0	-36.0	-1.0	NW	45	(230, 230)	0.28	0.28	0.75
6	18	True	j	j	0.2093738329131156	1	-35.0	-30.0	5.0	SE	45	(230, 230)	0.28	0.28	0.75
6	18	True	j	f	0.4077655000146478	0	-35.0	-34.0	1.0	NW	45	(230, 230)	0.28	0.28	0.75
6	18	True	j	j	0.0293623339384794	1	-35.0	-34.0	1.0	NW	45	(230, 230)	0.28	0.28	0.75
6	18	True	j	j	0.231495541986078	1	-35.0	-30.0	5.0	NW	45	(230, 230)	0.28	0.28	0.75
6	18	True	j	j	0.1586164999753236	1	-35.0	-30.0	5.0	NW	45	(230, 230)	0.28	0.28	0.75
6	18	True	j	j	0.1045687920413911	1	-35.0	-30.0	5.0	SE	45	(230, 230)	0.28	0.28	0.75
6	18	True	f	f	0.1304651668760925	1	-35.0	-40.0	-5.0	SE	45	(230, 230)	0.28	0.28	0.75
6	18	True	j	j	0.1032211249694228	1	-35.0	-30.0	5.0	SE	45	(230, 230)	0.28	0.28	0.75
6	18	True	j	j	0.1054337921086698	1	-35.0	-34.0	1.0	NW	45	(230, 230)	0.28	0.28	0.75
6	18	True	f	f	0.2452800420578569	1	-35.0	-40.0	-5.0	NW	45	(230, 230)	0.28	0.28	0.75
6	18	True	f	j	0.1164490832015872	0	-35.0	-40.0	-5.0	SE	45	(230, 230)	0.28	0.28	0.75
6	18	True	j	j	0.172854334115982	1	-35.0	-30.0	5.0	SE	45	(230, 230)	0.28	0.28	0.75
6	18	True	f	f	0.0616867919452488	1	-35.0	-36.0	-1.0	SE	45	(230, 230)	0.28	0.28	0.75
6	18	True	f	f	0.1365333748981356	1	-35.0	-36.0	-1.0	SE	45	(230, 230)	0.28	0.28	0.75
6	18	True	f	j	0.1205362498294562	0	-35.0	-36.0	-1.0	SE	45	(230, 230)	0.28	0.28	0.75
6	18	True	j	j	0.3456925000064075	1	-35.0	-34.0	1.0	NW	45	(230, 230)	0.28	0.28	0.75
6	18	True	j	f	0.3895625411532819	0	-35.0	-34.0	1.0	SE	45	(230, 230)	0.28	0.28	0.75
6	18	True	j	j	0.0477595829870551	1	-35.0	-30.0	5.0	NW	45	(230, 230)	0.28	0.28	0.75
6	18	True	j	j	0.2191941658966243	1	-35.0	-30.0	5.0	SE	45	(230, 230)	0.28	0.28	0.75
6	18	True	f	j	0.0931806250009685	0	-35.0	-36.0	-1.0	NW	45	(230, 230)	0.28	0.28	0.75
6	18	True	f	f	0.0509654998313635	1	-35.0	-40.0	-5.0	NW	45	(230, 230)	0.28	0.28	0.75
6	18	True	f	j	0.1632976250257343	0	-35.0	-36.0	-1.0	SE	45	(230, 230)	0.28	0.28	0.75
6	18	True	f	f	0.4015156251844018	1	-35.0	-36.0	-1.0	SE	45	(230, 230)	0.28	0.28	0.75
6	18	True	j	j	0.2625911249779165	1	-35.0	-34.0	1.0	SE	45	(230, 230)	0.28	0.28	0.75
6	18	True	j	j	0.1153969999868422	1	-35.0	-30.0	5.0	SE	45	(230, 230)	0.28	0.28	0.75
6	18	True	f	j	0.1898174581583589	0	-35.0	-36.0	-1.0	NW	45	(230, 230)	0.28	0.28	0.75
6	18	True	j	j	0.1654924170579761	1	-35.0	-34.0	1.0	SE	45	(230, 230)	0.28	0.28	0.75
6	18	True	f	f	0.1617020422127097	1	-35.0	-36.0	-1.0	NW	45	(230, 230)	0.28	0.28	0.75
6	18	True	j	j	0.0735079168807715	1	-35.0	-34.0	1.0	SE	45	(230, 230)	0.28	0.28	0.75
6	18	True	f	j	0.1097419168800115	0	-35.0	-36.0	-1.0	NW	45	(230, 230)	0.28	0.28	0.75
6	18	True	f	f	0.2591983748134225	1	-35.0	-40.0	-5.0	SE	45	(230, 230)	0.28	0.28	0.75
6	18	True	j	j	0.2554762079380452	1	-35.0	-34.0	1.0	SE	45	(230, 230)	0.28	0.28	0.75
6	18	True	f	j	0.2178058749996125	0	-35.0	-36.0	-1.0	NW	45	(230, 230)	0.28	0.28	0.75
6	18	True	f	f	0.2683004580903798	1	-35.0	-40.0	-5.0	NW	45	(230, 230)	0.28	0.28	0.75
6	18	True	f	f	0.0398934578988701	1	-35.0	-40.0	-5.0	SE	45	(230, 230)	0.28	0.28	0.75
6	18	True	j	j	0.027331082848832	1	-35.0	-30.0	5.0	SE	45	(230, 230)	0.28	0.28	0.75
6	18	True	j	j	0.118367041926831	1	-35.0	-34.0	1.0	SE	45	(230, 230)	0.28	0.28	0.75
6	18	True	f	f	0.3921222500503063	1	-35.0	-36.0	-1.0	NW	45	(230, 230)	0.28	0.28	0.75
6	18	True	f	f	0.0488820001482963	1	-35.0	-40.0	-5.0	SE	45	(230, 230)	0.28	0.28	0.75
6	18	True	f	f	0.0740069579333067	1	-35.0	-40.0	-5.0	SE	45	(230, 230)	0.28	0.28	0.75
6	18	True	j	j	0.2844680831767618	1	-35.0	-30.0	5.0	SE	45	(230, 230)	0.28	0.28	0.75
6	18	True	j	j	0.2464640829712152	1	-35.0	-30.0	5.0	SE	45	(230, 230)	0.28	0.28	0.75
6	18	True	f	j	0.2329804999753832	0	-35.0	-36.0	-1.0	NW	45	(230, 230)	0.28	0.28	0.75
6	18	True	j	j	0.0010902918875217	1	-35.0	-34.0	1.0	SE	45	(230, 230)	0.28	0.28	0.75
6	18	True	f	j	0.0503557079937309	0	-35.0	-36.0	-1.0	NW	45	(230, 230)	0.28	0.28	0.75
6	18	True	j	j	0.0084196249954402	1	-35.0	-34.0	1.0	NW	45	(230, 230)	0.28	0.28	0.75
6	18	True	f	f	0.2521477909758687	1	-35.0	-40.0	-5.0	NW	45	(230, 230)	0.28	0.28	0.75
6	18	True	j	j	0.0850695420522242	1	-35.0	-30.0	5.0	SE	45	(230, 230)	0.28	0.28	0.75
6	18	True	j	j	0.0868217919487506	1	-35.0	-34.0	1.0	SE	45	(230, 230)	0.28	0.28	0.75
6	18	True	f	f	0.2362969159148633	1	-35.0	-40.0	-5.0	SE	45	(230, 230)	0.28	0.28	0.75
6	18	True	j	j	0.2838660411071032	1	-35.0	-34.0	1.0	SE	45	(230, 230)	0.28	0.28	0.75
6	18	True	f	j	0.0108872919809073	0	-35.0	-36.0	-1.0	SE	45	(230, 230)	0.28	0.28	0.75
6	18	True	j	j	0.2451004160102456	1	-35.0	-34.0	1.0	NW	45	(230, 230)	0.28	0.28	0.75
6	18	True	j	j	0.4721890410874039	1	-35.0	-34.0	1.0	SE	45	(230, 230)	0.28	0.28	0.75
6	18	True	f	f	0.1973445829935372	1	-35.0	-40.0	-5.0	SE	45	(230, 230)	0.28	0.28	0.75
6	18	True	j	f	0.3490125408861786	0	-35.0	-34.0	1.0	SE	45	(230, 230)	0.28	0.28	0.75
6	18	True	f	f	0.2147652921266853	1	-35.0	-40.0	-5.0	NW	45	(230, 230)	0.28	0.28	0.75
6	18	True	f	j	0.0259276251308619	0	-35.0	-36.0	-1.0	NW	45	(230, 230)	0.28	0.28	0.75
6	18	True	f	j	0.2900730830151588	0	-35.0	-36.0	-1.0	NW	45	(230, 230)	0.28	0.28	0.75
6	18	True	f	f	0.2862126249819994	1	-35.0	-40.0	-5.0	SE	45	(230, 230)	0.28	0.28	0.75
6	18	True	f	f	0.3136617080308497	1	-35.0	-40.0	-5.0	SE	45	(230, 230)	0.28	0.28	0.75
6	18	True	j	j	0.3250427080783993	1	-35.0	-30.0	5.0	NW	45	(230, 230)	0.28	0.28	0.75
6	18	True	f	f	0.309212792199105	1	-35.0	-40.0	-5.0	SE	45	(230, 230)	0.28	0.28	0.75
6	18	True	f	f	0.096832875162363	1	-35.0	-40.0	-5.0	SE	45	(230, 230)	0.28	0.28	0.75
6	18	True	j	j	0.0318939168937504	1	-35.0	-30.0	5.0	SE	45	(230, 230)	0.28	0.28	0.75
6	18	True	j	j	0.0230968750547617	1	-35.0	-34.0	1.0	SE	45	(230, 230)	0.28	0.28	0.75
6	18	True	j	j	0.310179749969393	1	-35.0	-34.0	1.0	SE	45	(230, 230)	0.28	0.28	0.75
6	18	True	f	j	0.2980262499768287	0	-35.0	-36.0	-1.0	SE	45	(230, 230)	0.28	0.28	0.75
6	18	True	f	f	0.3904286248143762	1	-35.0	-40.0	-5.0	NW	45	(230, 230)	0.28	0.28	0.75
6	18	True	f	f	0.1508179157972335	1	-35.0	-40.0	-5.0	NW	45	(230, 230)	0.28	0.28	0.75
6	18	True	j	j	0.1812371248379349	1	-35.0	-30.0	5.0	NW	45	(230, 230)	0.28	0.28	0.75
6	18	True	f	j	0.1556637501344084	0	-35.0	-36.0	-1.0	SE	45	(230, 230)	0.28	0.28	0.75
6	18	True	f	j	0.0225172918289899	0	-35.0	-36.0	-1.0	SE	45	(230, 230)	0.28	0.28	0.75
6	18	True	j	j	0.253664709161967	1	-35.0	-30.0	5.0	NW	45	(230, 230)	0.28	0.28	0.75
6	18	True	f	f	0.2433074158616364	1	-35.0	-40.0	-5.0	NW	45	(230, 230)	0.28	0.28	0.75
6	18	True	f	f	0.0388912500347942	1	-35.0	-36.0	-1.0	NW	45	(230, 230)	0.28	0.28	0.75
6	18	True	j	j	0.2148532909341156	1	-35.0	-30.0	5.0	NW	45	(230, 230)	0.28	0.28	0.75
6	18	True	f	f	0.2207167500164359	1	-35.0	-40.0	-5.0	SE	45	(230, 230)	0.28	0.28	0.75
6	18	True	f	f	0.1982992908451706	1	-35.0	-40.0	-5.0	SE	45	(230, 230)	0.28	0.28	0.75
6	18	True	j	j	0.1901569170877337	1	-35.0	-34.0	1.0	SE	45	(230, 230)	0.28	0.28	0.75
6	18	True	f	f	0.3295171249192208	1	-35.0	-40.0	-5.0	SE	45	(230, 230)	0.28	0.28	0.75
6	18	True	j	j	0.3417538329958915	1	-35.0	-30.0	5.0	SE	45	(230, 230)	0.28	0.28	0.75
6	18	True	j	j	0.2486178330145776	1	-35.0	-34.0	1.0	SE	45	(230, 230)	0.28	0.28	0.75
6	18	True	j	j	0.3282897910103202	1	-35.0	-34.0	1.0	NW	45	(230, 230)	0.28	0.28	0.75
6	18	True	j	j	0.221144292037934	1	-35.0	-30.0	5.0	SE	45	(230, 230)	0.28	0.28	0.75
6	18	True	f	f	0.3578286250121891	1	-35.0	-40.0	-5.0	SE	45	(230, 230)	0.28	0.28	0.75
6	18	True	f	f	0.1602700420189649	1	-35.0	-40.0	-5.0	SE	45	(230, 230)	0.28	0.28	0.75
6	18	True	f	f	0.1589584168978035	1	-35.0	-40.0	-5.0	SE	45	(230, 230)	0.28	0.28	0.75
6	18	True	f	f	0.0837416250724345	1	-35.0	-40.0	-5.0	NW	45	(230, 230)	0.28	0.28	0.75
6	18	True	f	f	0.1339772080536931	1	-35.0	-36.0	-1.0	SE	45	(230, 230)	0.28	0.28	0.75
6	18	True	f	f	0.2250036669429391	1	-35.0	-36.0	-1.0	NW	45	(230, 230)	0.28	0.28	0.75
6	18	True	f	f	0.0439751248341053	1	-35.0	-40.0	-5.0	NW	45	(230, 230)	0.28	0.28	0.75
6	18	True	j	j	0.2326464590150863	1	-35.0	-34.0	1.0	SE	45	(230, 230)	0.28	0.28	0.75
6	18	True	j	j	0.0275781250093132	1	-35.0	-30.0	5.0	NW	45	(230, 230)	0.28	0.28	0.75
6	18	True	j	j	0.3668759160209447	1	-35.0	-30.0	5.0	NW	45	(230, 230)	0.28	0.28	0.75
6	18	True	f	f	0.1851592501625418	1	-35.0	-36.0	-1.0	SE	45	(230, 230)	0.28	0.28	0.75
6	18	True	f	f	0.2773047089576721	1	-35.0	-40.0	-5.0	NW	45	(230, 230)	0.28	0.28	0.75
6	18	True	j	j	0.1475929580628872	1	-35.0	-34.0	1.0	SE	45	(230, 230)	0.28	0.28	0.75
6	18	True	j	j	0.2477717499714344	1	-35.0	-30.0	5.0	SE	45	(230, 230)	0.28	0.28	0.75
6	18	True	f	j	0.0779234580695629	0	-35.0	-36.0	-1.0	SE	45	(230, 230)	0.28	0.28	0.75
6	18	True	j	j	0.0169321249704808	1	-35.0	-34.0	1.0	NW	45	(230, 230)	0.28	0.28	0.75
6	18	True	j	j	0.1646972498856485	1	-35.0	-34.0	1.0	SE	45	(230, 230)	0.28	0.28	0.75
6	18	True	j	j	0.0823214999400079	1	-35.0	-34.0	1.0	SE	45	(230, 230)	0.28	0.28	0.75
6	18	True	j	j	0.2616082080639899	1	-35.0	-34.0	1.0	SE	45	(230, 230)	0.28	0.28	0.75
6	18	True	j	j	0.1671986249275505	1	-35.0	-34.0	1.0	NW	45	(230, 230)	0.28	0.28	0.75
6	18	True	f	f	0.2848574579693377	1	-35.0	-40.0	-5.0	NW	45	(230, 230)	0.28	0.28	0.75
6	18	True	f	f	0.0694858750794082	1	-35.0	-40.0	-5.0	SE	45	(230, 230)	0.28	0.28	0.75
6	18	True	j	j	0.3224481248762458	1	-35.0	-34.0	1.0	NW	45	(230, 230)	0.28	0.28	0.75
6	18	True	j	j	0.2869026251137256	1	-35.0	-34.0	1.0	SE	45	(230, 230)	0.28	0.28	0.75
6	18	True	f	f	0.0265967501327395	1	-35.0	-40.0	-5.0	SE	45	(230, 230)	0.28	0.28	0.75
6	18	True	f	j	0.2625602080952376	0	-35.0	-36.0	-1.0	NW	45	(230, 230)	0.28	0.28	0.75
6	18	True	j	j	0.2352082079742103	1	-35.0	-34.0	1.0	SE	45	(230, 230)	0.28	0.28	0.75
6	18	True	j	j	0.0967522920109331	1	-35.0	-30.0	5.0	NW	45	(230, 230)	0.28	0.28	0.75
6	18	True	j	j	0.1985887079499662	1	-35.0	-30.0	5.0	SE	45	(230, 230)	0.28	0.28	0.75
6	18	True	f	j	0.0901081250049173	0	-35.0	-36.0	-1.0	NW	45	(230, 230)	0.28	0.28	0.75
6	18	True	j	f	0.0163795831613242	0	-35.0	-30.0	5.0	NW	45	(230, 230)	0.28	0.28	0.75
6	18	True	j	j	0.3830092081334442	1	-35.0	-34.0	1.0	NW	45	(230, 230)	0.28	0.28	0.75
6	18	True	f	f	0.0908021670766174	1	-35.0	-40.0	-5.0	SE	45	(230, 230)	0.28	0.28	0.75
6	18	True	j	j	0.1514057500753551	1	-35.0	-30.0	5.0	NW	45	(230, 230)	0.28	0.28	0.75
6	18	True	f	f	0.1445720829069614	1	-35.0	-40.0	-5.0	NW	45	(230, 230)	0.28	0.28	0.75
6	18	True	j	j	0.2361671249382197	1	-35.0	-30.0	5.0	SE	45	(230, 230)	0.28	0.28	0.75
6	18	True	f	f	0.1266077910549938	1	-35.0	-36.0	-1.0	NW	45	(230, 230)	0.28	0.28	0.75
6	18	True	f	j	0.0112465408165007	0	-35.0	-36.0	-1.0	SE	45	(230, 230)	0.28	0.28	0.75
6	18	True	j	j	0.1142110419459641	1	-35.0	-30.0	5.0	NW	45	(230, 230)	0.28	0.28	0.75
6	18	True	j	j	0.0740124161820858	1	-35.0	-34.0	1.0	NW	45	(230, 230)	0.28	0.28	0.75
6	18	True	f	f	0.3275284999981522	1	-35.0	-40.0	-5.0	SE	45	(230, 230)	0.28	0.28	0.75
6	18	True	f	f	0.0423593751620501	1	-35.0	-40.0	-5.0	NW	45	(230, 230)	0.28	0.28	0.75
6	18	True	f	f	0.1460117499809712	1	-35.0	-40.0	-5.0	SE	45	(230, 230)	0.28	0.28	0.75
6	18	True	f	f	0.2514558748807758	1	-35.0	-40.0	-5.0	SE	45	(230, 230)	0.28	0.28	0.75
6	18	True	f	j	0.0353582079987973	0	-35.0	-36.0	-1.0	SE	45	(230, 230)	0.28	0.28	0.75
6	18	True	j	j	0.1736587500199675	1	-35.0	-34.0	1.0	NW	45	(230, 230)	0.28	0.28	0.75
6	18	True	f	f	0.1535222078673541	1	-35.0	-40.0	-5.0	NW	45	(230, 230)	0.28	0.28	0.75
6	18	True	f	f	0.1413852910045534	1	-35.0	-40.0	-5.0	NW	45	(230, 230)	0.28	0.28	0.75
6	18	True	f	j	0.2410838750656694	0	-35.0	-36.0	-1.0	NW	45	(230, 230)	0.28	0.28	0.75
6	18	True	f	j	0.3217851251829415	0	-35.0	-36.0	-1.0	SE	45	(230, 230)	0.28	0.28	0.75
6	18	True	j	j	0.1679627080447971	1	-35.0	-34.0	1.0	NW	45	(230, 230)	0.28	0.28	0.75
6	18	True	j	j	0.2751969581004232	1	-35.0	-30.0	5.0	NW	45	(230, 230)	0.28	0.28	0.75
6	18	True	f	f	0.1983288330957293	1	-35.0	-40.0	-5.0	NW	45	(230, 230)	0.28	0.28	0.75
6	18	True	j	j	0.4030366248916834	1	-35.0	-34.0	1.0	SE	45	(230, 230)	0.28	0.28	0.75
6	18	True	j	j	0.2017980408854782	1	-35.0	-34.0	1.0	SE	45	(230, 230)	0.28	0.28	0.75
6	18	True	f	f	0.0353387920185923	1	-35.0	-40.0	-5.0	SE	45	(230, 230)	0.28	0.28	0.75
6	18	True	f	j	0.1543476670049131	0	-35.0	-36.0	-1.0	NW	45	(230, 230)	0.28	0.28	0.75
6	18	True	j	j	0.1164598751347512	1	-35.0	-34.0	1.0	NW	45	(230, 230)	0.28	0.28	0.75
6	18	True	j	j	0.1906720420811325	1	-35.0	-30.0	5.0	SE	45	(230, 230)	0.28	0.28	0.75
6	18	True	f	j	0.3689012909308076	0	-35.0	-36.0	-1.0	SE	45	(230, 230)	0.28	0.28	0.75
6	18	True	f	f	0.0392505840864032	1	-35.0	-40.0	-5.0	SE	45	(230, 230)	0.28	0.28	0.75
6	18	True	j	j	0.2710796250030398	1	-35.0	-30.0	5.0	SE	45	(230, 230)	0.28	0.28	0.75
6	18	True	f	f	0.049761707894504	1	-35.0	-36.0	-1.0	SE	45	(230, 230)	0.28	0.28	0.75
6	18	True	j	j	0.1141714591067284	1	-35.0	-30.0	5.0	SE	45	(230, 230)	0.28	0.28	0.75
6	18	True	f	f	0.4866597910877317	1	-35.0	-40.0	-5.0	SE	45	(230, 230)	0.28	0.28	0.75
6	18	True	f	f	0.2355793749447912	1	-35.0	-40.0	-5.0	SE	45	(230, 230)	0.28	0.28	0.75
6	18	True	j	j	0.0692551250103861	1	-35.0	-34.0	1.0	SE	45	(230, 230)	0.28	0.28	0.75
6	18	True	j	j	0.3519942921120673	1	-35.0	-34.0	1.0	NW	45	(230, 230)	0.28	0.28	0.75
6	18	True	f	j	0.1693831661250442	0	-35.0	-40.0	-5.0	NW	45	(230, 230)	0.28	0.28	0.75
6	18	True	f	f	0.3137721249368042	1	-35.0	-36.0	-1.0	NW	45	(230, 230)	0.28	0.28	0.75
6	18	True	j	j	0.2796424580737948	1	-35.0	-30.0	5.0	NW	45	(230, 230)	0.28	0.28	0.75
6	18	True	f	f	0.2675246251747012	1	-35.0	-36.0	-1.0	NW	45	(230, 230)	0.28	0.28	0.75
6	18	True	f	j	0.3484507920220494	0	-35.0	-36.0	-1.0	NW	45	(230, 230)	0.28	0.28	0.75
6	18	True	j	j	0.1477210421580821	1	-35.0	-30.0	5.0	SE	45	(230, 230)	0.28	0.28	0.75
6	18	True	f	f	0.2161197080276906	1	-35.0	-40.0	-5.0	SE	45	(230, 230)	0.28	0.28	0.75
6	18	True	f	j	0.2530781668610871	0	-35.0	-36.0	-1.0	NW	45	(230, 230)	0.28	0.28	0.75
6	18	True	f	f	0.0238662920892238	1	-35.0	-40.0	-5.0	SE	45	(230, 230)	0.28	0.28	0.75
6	18	True	j	j	0.2070125418249517	1	-35.0	-30.0	5.0	SE	45	(230, 230)	0.28	0.28	0.75
6	18	True	j	j	0.1099401658866554	1	-35.0	-34.0	1.0	SE	45	(230, 230)	0.28	0.28	0.75
6	18	True	j	j	0.153503332985565	1	-35.0	-30.0	5.0	SE	45	(230, 230)	0.28	0.28	0.75
