# Supplementary material for: The curriculum effect in visual learning: The role of readout dimensionality
Source: PLoS Comput Biol. 2026 Jul 24;22(7):e1014553. doi: 10.1371/journal.pcbi.1014553 (PMC13432104; doi:10.1371/journal.pcbi.1014553)
Supplement: S1 Data — (ZIP) [file pcbi.1014553.s009.zip › Data_Final_for_Repository/Shuffled_subjects/Original_10/Subject006/20241209_Subject006_SHUFFLED_Day_3.csv]

Participant ID	Age	Train	Correct Response	Response	Response time (s)	Correct	Reference Angle (deg)	Orientation (deg)	Angle Separation (deg)	Corner	Viewing Distance (cm)	Stimulus Size (px)	Fixation Time	Probe Time	Cue Time
6	18	True	f	f	0.4413847918622195	1	-35.0	-40.0	-5.0	SE	45	(230, 230)	0.28	0.28	0.75
6	18	True	j	f	0.006851791171357	0	-35.0	-34.0	1.0	SE	45	(230, 230)	0.28	0.28	0.75
6	18	True	f	f	0.2305045421235263	1	-35.0	-36.0	-1.0	NW	45	(230, 230)	0.28	0.28	0.75
6	18	True	j	j	0.1829767918679863	1	-35.0	-30.0	5.0	NW	45	(230, 230)	0.28	0.28	0.75
6	18	True	f	f	0.3050702500622719	1	-35.0	-36.0	-1.0	NW	45	(230, 230)	0.28	0.28	0.75
6	18	True	j	j	0.1972391249146312	1	-35.0	-30.0	5.0	SE	45	(230, 230)	0.28	0.28	0.75
6	18	True	j	j	0.1730360421352088	1	-35.0	-30.0	5.0	SE	45	(230, 230)	0.28	0.28	0.75
6	18	True	f	f	0.0568157499656081	1	-35.0	-40.0	-5.0	NW	45	(230, 230)	0.28	0.28	0.75
6	18	True	j	j	0.2672933330759406	1	-35.0	-30.0	5.0	SE	45	(230, 230)	0.28	0.28	0.75
6	18	True	f	f	0.1690824581310153	1	-35.0	-36.0	-1.0	NW	45	(230, 230)	0.28	0.28	0.75
6	18	True	j	j	0.3373057078570127	1	-35.0	-34.0	1.0	NW	45	(230, 230)	0.28	0.28	0.75
6	18	True	f	f	0.104019541060552	1	-35.0	-40.0	-5.0	SE	45	(230, 230)	0.28	0.28	0.75
6	18	True	j	j	0.1942456250544637	1	-35.0	-34.0	1.0	SE	45	(230, 230)	0.28	0.28	0.75
6	18	True	j	j	0.0352218749467283	1	-35.0	-34.0	1.0	NW	45	(230, 230)	0.28	0.28	0.75
6	18	True	f	f	0.1709167908411473	1	-35.0	-36.0	-1.0	SE	45	(230, 230)	0.28	0.28	0.75
6	18	True	j	j	0.1465664161369204	1	-35.0	-30.0	5.0	SE	45	(230, 230)	0.28	0.28	0.75
6	18	True	f	f	0.2404755828902125	1	-35.0	-36.0	-1.0	NW	45	(230, 230)	0.28	0.28	0.75
6	18	True	f	j	0.2470885831862688	0	-35.0	-36.0	-1.0	NW	45	(230, 230)	0.28	0.28	0.75
6	18	True	j	j	0.1838691250886768	1	-35.0	-34.0	1.0	NW	45	(230, 230)	0.28	0.28	0.75
6	18	True	f	f	0.2111678340006619	1	-35.0	-36.0	-1.0	SE	45	(230, 230)	0.28	0.28	0.75
6	18	True	f	f	0.3461194168776274	1	-35.0	-40.0	-5.0	SE	45	(230, 230)	0.28	0.28	0.75
6	18	True	j	j	0.1543289171531796	1	-35.0	-34.0	1.0	NW	45	(230, 230)	0.28	0.28	0.75
6	18	True	f	j	0.0924709169194102	0	-35.0	-36.0	-1.0	NW	45	(230, 230)	0.28	0.28	0.75
6	18	True	f	f	0.1552312090061605	1	-35.0	-36.0	-1.0	NW	45	(230, 230)	0.28	0.28	0.75
6	18	True	j	j	0.0453342092223465	1	-35.0	-34.0	1.0	SE	45	(230, 230)	0.28	0.28	0.75
6	18	True	f	f	0.0538468749728053	1	-35.0	-40.0	-5.0	NW	45	(230, 230)	0.28	0.28	0.75
6	18	True	j	j	0.0731198331341147	1	-35.0	-34.0	1.0	SE	45	(230, 230)	0.28	0.28	0.75
6	18	True	f	j	0.0999184169340878	0	-35.0	-36.0	-1.0	SE	45	(230, 230)	0.28	0.28	0.75
6	18	True	j	f	0.2403982907999307	0	-35.0	-34.0	1.0	SE	45	(230, 230)	0.28	0.28	0.75
6	18	True	f	f	0.1680570421740412	1	-35.0	-40.0	-5.0	SE	45	(230, 230)	0.28	0.28	0.75
6	18	True	j	j	0.0616562499199062	1	-35.0	-30.0	5.0	NW	45	(230, 230)	0.28	0.28	0.75
6	18	True	f	f	0.1936747499275952	1	-35.0	-40.0	-5.0	SE	45	(230, 230)	0.28	0.28	0.75
6	18	True	f	f	0.1289551658555865	1	-35.0	-40.0	-5.0	NW	45	(230, 230)	0.28	0.28	0.75
6	18	True	j	j	0.1262672080192715	1	-35.0	-30.0	5.0	SE	45	(230, 230)	0.28	0.28	0.75
6	18	True	f	f	0.0146099999547004	1	-35.0	-36.0	-1.0	NW	45	(230, 230)	0.28	0.28	0.75
6	18	True	j	j	0.1250468750949949	1	-35.0	-34.0	1.0	SE	45	(230, 230)	0.28	0.28	0.75
6	18	True	j	j	0.2368510840460658	1	-35.0	-34.0	1.0	NW	45	(230, 230)	0.28	0.28	0.75
6	18	True	j	j	0.1127076251432299	1	-35.0	-34.0	1.0	NW	45	(230, 230)	0.28	0.28	0.75
6	18	True	j	j	0.1652933328878134	1	-35.0	-30.0	5.0	NW	45	(230, 230)	0.28	0.28	0.75
6	18	True	j	j	0.1864573750644922	1	-35.0	-34.0	1.0	NW	45	(230, 230)	0.28	0.28	0.75
6	18	True	j	j	0.0552507909014821	1	-35.0	-30.0	5.0	SE	45	(230, 230)	0.28	0.28	0.75
6	18	True	f	f	0.0301426670048385	1	-35.0	-36.0	-1.0	NW	45	(230, 230)	0.28	0.28	0.75
6	18	True	f	j	0.12530312477611	0	-35.0	-36.0	-1.0	NW	45	(230, 230)	0.28	0.28	0.75
6	18	True	f	f	0.4193892918992787	1	-35.0	-40.0	-5.0	NW	45	(230, 230)	0.28	0.28	0.75
6	18	True	f	f	0.2958521670661866	1	-35.0	-40.0	-5.0	SE	45	(230, 230)	0.28	0.28	0.75
6	18	True	f	f	0.2767895408906042	1	-35.0	-40.0	-5.0	NW	45	(230, 230)	0.28	0.28	0.75
6	18	True	f	f	0.1985966248903423	1	-35.0	-40.0	-5.0	NW	45	(230, 230)	0.28	0.28	0.75
6	18	True	j	j	0.0122935830149799	1	-35.0	-30.0	5.0	SE	45	(230, 230)	0.28	0.28	0.75
6	18	True	j	j	0.0013137909118086	1	-35.0	-30.0	5.0	SE	45	(230, 230)	0.28	0.28	0.75
6	18	True	f	f	0.1264531670603901	1	-35.0	-40.0	-5.0	SE	45	(230, 230)	0.28	0.28	0.75
6	18	True	f	f	0.1864364170469343	1	-35.0	-36.0	-1.0	NW	45	(230, 230)	0.28	0.28	0.75
6	18	True	f	f	0.156394625082612	1	-35.0	-36.0	-1.0	NW	45	(230, 230)	0.28	0.28	0.75
6	18	True	f	f	0.0246870419941842	1	-35.0	-40.0	-5.0	SE	45	(230, 230)	0.28	0.28	0.75
6	18	True	j	j	0.1094734999351203	1	-35.0	-30.0	5.0	NW	45	(230, 230)	0.28	0.28	0.75
6	18	True	f	f	0.2150193750858307	1	-35.0	-40.0	-5.0	SE	45	(230, 230)	0.28	0.28	0.75
6	18	True	f	f	0.2936104580294341	1	-35.0	-40.0	-5.0	NW	45	(230, 230)	0.28	0.28	0.75
6	18	True	j	j	0.0967604159377515	1	-35.0	-30.0	5.0	SE	45	(230, 230)	0.28	0.28	0.75
6	18	True	j	j	0.1134681669063866	1	-35.0	-34.0	1.0	SE	45	(230, 230)	0.28	0.28	0.75
6	18	True	f	f	0.2972325419541448	1	-35.0	-40.0	-5.0	SE	45	(230, 230)	0.28	0.28	0.75
6	18	True	f	f	0.2932525421492755	1	-35.0	-36.0	-1.0	NW	45	(230, 230)	0.28	0.28	0.75
6	18	True	f	f	0.0382683749776333	1	-35.0	-40.0	-5.0	NW	45	(230, 230)	0.28	0.28	0.75
6	18	True	f	f	0.0421839158516377	1	-35.0	-40.0	-5.0	NW	45	(230, 230)	0.28	0.28	0.75
6	18	True	f	f	0.4093297091312706	1	-35.0	-40.0	-5.0	SE	45	(230, 230)	0.28	0.28	0.75
6	18	True	j	j	0.3161298751365393	1	-35.0	-30.0	5.0	SE	45	(230, 230)	0.28	0.28	0.75
6	18	True	f	f	0.2722044170368463	1	-35.0	-40.0	-5.0	NW	45	(230, 230)	0.28	0.28	0.75
6	18	True	j	j	0.0416453331708908	1	-35.0	-34.0	1.0	SE	45	(230, 230)	0.28	0.28	0.75
6	18	True	f	j	0.314499291125685	0	-35.0	-36.0	-1.0	NW	45	(230, 230)	0.28	0.28	0.75
6	18	True	j	j	0.0814970000647008	1	-35.0	-34.0	1.0	SE	45	(230, 230)	0.28	0.28	0.75
6	18	True	f	f	0.1379255829378962	1	-35.0	-36.0	-1.0	NW	45	(230, 230)	0.28	0.28	0.75
6	18	True	j	j	0.0011039590463042	1	-35.0	-34.0	1.0	NW	45	(230, 230)	0.28	0.28	0.75
6	18	True	j	j	0.0234821250196546	1	-35.0	-30.0	5.0	SE	45	(230, 230)	0.28	0.28	0.75
6	18	True	j	j	0.1456128749996423	1	-35.0	-30.0	5.0	NW	45	(230, 230)	0.28	0.28	0.75
6	18	True	j	j	0.1005867081694305	1	-35.0	-34.0	1.0	SE	45	(230, 230)	0.28	0.28	0.75
6	18	True	j	j	0.1461419579572975	1	-35.0	-34.0	1.0	SE	45	(230, 230)	0.28	0.28	0.75
6	18	True	j	j	0.4122553749475628	1	-35.0	-34.0	1.0	SE	45	(230, 230)	0.28	0.28	0.75
6	18	True	f	f	0.2450720421038568	1	-35.0	-40.0	-5.0	NW	45	(230, 230)	0.28	0.28	0.75
6	18	True	j	j	0.1141968751326203	1	-35.0	-34.0	1.0	NW	45	(230, 230)	0.28	0.28	0.75
6	18	True	f	f	0.0662169170100241	1	-35.0	-40.0	-5.0	NW	45	(230, 230)	0.28	0.28	0.75
6	18	True	f	j	0.228323332965374	0	-35.0	-36.0	-1.0	SE	45	(230, 230)	0.28	0.28	0.75
6	18	True	j	j	0.1752620409242808	1	-35.0	-34.0	1.0	NW	45	(230, 230)	0.28	0.28	0.75
6	18	True	j	j	0.1923989579081535	1	-35.0	-34.0	1.0	SE	45	(230, 230)	0.28	0.28	0.75
6	18	True	f	f	0.1126853751484304	1	-35.0	-40.0	-5.0	SE	45	(230, 230)	0.28	0.28	0.75
6	18	True	j	j	0.1327139160130173	1	-35.0	-34.0	1.0	NW	45	(230, 230)	0.28	0.28	0.75
6	18	True	f	f	0.3534548750612885	1	-35.0	-40.0	-5.0	SE	45	(230, 230)	0.28	0.28	0.75
6	18	True	f	f	0.0586612501647323	1	-35.0	-40.0	-5.0	SE	45	(230, 230)	0.28	0.28	0.75
6	18	True	j	j	0.1247036671265959	1	-35.0	-30.0	5.0	NW	45	(230, 230)	0.28	0.28	0.75
6	18	True	j	j	0.0888740001246333	1	-35.0	-30.0	5.0	NW	45	(230, 230)	0.28	0.28	0.75
6	18	True	f	f	0.0156258749775588	1	-35.0	-36.0	-1.0	SE	45	(230, 230)	0.28	0.28	0.75
6	18	True	j	j	0.1069039590656757	1	-35.0	-34.0	1.0	NW	45	(230, 230)	0.28	0.28	0.75
6	18	True	j	j	0.4340262920595705	1	-35.0	-30.0	5.0	NW	45	(230, 230)	0.28	0.28	0.75
6	18	True	f	f	0.0179477499332278	1	-35.0	-40.0	-5.0	SE	45	(230, 230)	0.28	0.28	0.75
6	18	True	f	f	0.0460443329066038	1	-35.0	-36.0	-1.0	SE	45	(230, 230)	0.28	0.28	0.75
6	18	True	j	j	0.360872833058238	1	-35.0	-30.0	5.0	SE	45	(230, 230)	0.28	0.28	0.75
6	18	True	f	j	0.0192021250259131	0	-35.0	-36.0	-1.0	SE	45	(230, 230)	0.28	0.28	0.75
6	18	True	j	f	0.4769660828169435	0	-35.0	-34.0	1.0	NW	45	(230, 230)	0.28	0.28	0.75
6	18	True	f	f	0.058439957909286	1	-35.0	-40.0	-5.0	NW	45	(230, 230)	0.28	0.28	0.75
6	18	True	j	j	0.2376379161141812	1	-35.0	-30.0	5.0	NW	45	(230, 230)	0.28	0.28	0.75
6	18	True	j	j	0.0196404999587684	1	-35.0	-34.0	1.0	SE	45	(230, 230)	0.28	0.28	0.75
6	18	True	f	j	0.415759583003819	0	-35.0	-36.0	-1.0	NW	45	(230, 230)	0.28	0.28	0.75
6	18	True	f	f	0.2842198330909014	1	-35.0	-36.0	-1.0	NW	45	(230, 230)	0.28	0.28	0.75
6	18	True	f	f	0.1689365000929683	1	-35.0	-40.0	-5.0	NW	45	(230, 230)	0.28	0.28	0.75
6	18	True	f	f	0.1309443330392241	1	-35.0	-40.0	-5.0	SE	45	(230, 230)	0.28	0.28	0.75
6	18	True	f	f	0.0730488339904695	1	-35.0	-36.0	-1.0	SE	45	(230, 230)	0.28	0.28	0.75
6	18	True	f	j	0.2082157919649034	0	-35.0	-36.0	-1.0	SE	45	(230, 230)	0.28	0.28	0.75
6	18	True	f	f	0.1111188330687582	1	-35.0	-40.0	-5.0	NW	45	(230, 230)	0.28	0.28	0.75
6	18	True	j	f	0.0942218340933322	0	-35.0	-34.0	1.0	NW	45	(230, 230)	0.28	0.28	0.75
6	18	True	f	f	0.2023372079711407	1	-35.0	-36.0	-1.0	SE	45	(230, 230)	0.28	0.28	0.75
6	18	True	j	j	0.1476736669428646	1	-35.0	-34.0	1.0	NW	45	(230, 230)	0.28	0.28	0.75
6	18	True	f	f	0.0853965000715106	1	-35.0	-40.0	-5.0	NW	45	(230, 230)	0.28	0.28	0.75
6	18	True	j	j	0.3836346669122576	1	-35.0	-30.0	5.0	NW	45	(230, 230)	0.28	0.28	0.75
6	18	True	j	j	0.0038093749899417	1	-35.0	-34.0	1.0	SE	45	(230, 230)	0.28	0.28	0.75
6	18	True	f	f	0.0462127078790217	1	-35.0	-36.0	-1.0	SE	45	(230, 230)	0.28	0.28	0.75
6	18	True	f	j	0.2202406669966876	0	-35.0	-36.0	-1.0	SE	45	(230, 230)	0.28	0.28	0.75
6	18	True	j	j	0.2437797919847071	1	-35.0	-34.0	1.0	SE	45	(230, 230)	0.28	0.28	0.75
6	18	True	f	f	0.0107596248853951	1	-35.0	-40.0	-5.0	NW	45	(230, 230)	0.28	0.28	0.75
6	18	True	f	f	0.1920087919570505	1	-35.0	-40.0	-5.0	SE	45	(230, 230)	0.28	0.28	0.75
6	18	True	j	j	0.5093364580534399	1	-35.0	-30.0	5.0	SE	45	(230, 230)	0.28	0.28	0.75
6	18	True	j	j	0.2653786248993128	1	-35.0	-30.0	5.0	NW	45	(230, 230)	0.28	0.28	0.75
6	18	True	j	j	0.1397072079125791	1	-35.0	-30.0	5.0	NW	45	(230, 230)	0.28	0.28	0.75
6	18	True	f	f	0.1268474999815225	1	-35.0	-36.0	-1.0	SE	45	(230, 230)	0.28	0.28	0.75
6	18	True	j	j	1.5476161669939756	1	-35.0	-30.0	5.0	NW	45	(230, 230)	0.28	0.28	0.75
6	18	True	j	j	0.3456026669591665	1	-35.0	-34.0	1.0	SE	45	(230, 230)	0.28	0.28	0.75
6	18	True	f	f	0.1472311669494956	1	-35.0	-36.0	-1.0	SE	45	(230, 230)	0.28	0.28	0.75
6	18	True	f	j	0.0115989579353481	0	-35.0	-36.0	-1.0	NW	45	(230, 230)	0.28	0.28	0.75
6	18	True	j	j	0.0208219168707728	1	-35.0	-30.0	5.0	SE	45	(230, 230)	0.28	0.28	0.75
6	18	True	j	j	0.004109582863748	1	-35.0	-34.0	1.0	NW	45	(230, 230)	0.28	0.28	0.75
6	18	True	j	j	0.2305036250036209	1	-35.0	-30.0	5.0	SE	45	(230, 230)	0.28	0.28	0.75
6	18	True	f	j	0.1899575830902904	0	-35.0	-36.0	-1.0	NW	45	(230, 230)	0.28	0.28	0.75
6	18	True	j	j	0.280118916882202	1	-35.0	-34.0	1.0	SE	45	(230, 230)	0.28	0.28	0.75
6	18	True	f	f	0.1476139589212834	1	-35.0	-36.0	-1.0	NW	45	(230, 230)	0.28	0.28	0.75
6	18	True	f	f	0.0958860828541219	1	-35.0	-40.0	-5.0	SE	45	(230, 230)	0.28	0.28	0.75
6	18	True	j	j	0.3202034998685121	1	-35.0	-30.0	5.0	NW	45	(230, 230)	0.28	0.28	0.75
6	18	True	f	f	0.264488958986476	1	-35.0	-40.0	-5.0	NW	45	(230, 230)	0.28	0.28	0.75
6	18	True	f	f	0.0650443751364946	1	-35.0	-40.0	-5.0	NW	45	(230, 230)	0.28	0.28	0.75
6	18	True	j	j	0.2420547499787062	1	-35.0	-34.0	1.0	NW	45	(230, 230)	0.28	0.28	0.75
6	18	True	f	f	0.1674505001865327	1	-35.0	-36.0	-1.0	SE	45	(230, 230)	0.28	0.28	0.75
6	18	True	j	j	0.2173130000010132	1	-35.0	-30.0	5.0	SE	45	(230, 230)	0.28	0.28	0.75
6	18	True	j	j	0.3123487089760601	1	-35.0	-34.0	1.0	NW	45	(230, 230)	0.28	0.28	0.75
6	18	True	f	f	0.1047166669741272	1	-35.0	-40.0	-5.0	SE	45	(230, 230)	0.28	0.28	0.75
6	18	True	j	j	0.2517276250291616	1	-35.0	-30.0	5.0	SE	45	(230, 230)	0.28	0.28	0.75
6	18	True	f	f	0.0273964169900864	1	-35.0	-40.0	-5.0	NW	45	(230, 230)	0.28	0.28	0.75
6	18	True	f	f	0.3399388340767473	1	-35.0	-40.0	-5.0	NW	45	(230, 230)	0.28	0.28	0.75
6	18	True	f	f	0.2990147089585662	1	-35.0	-40.0	-5.0	SE	45	(230, 230)	0.28	0.28	0.75
6	18	True	j	j	0.491154707968235	1	-35.0	-34.0	1.0	SE	45	(230, 230)	0.28	0.28	0.75
6	18	True	f	f	0.2478667499963194	1	-35.0	-40.0	-5.0	NW	45	(230, 230)	0.28	0.28	0.75
6	18	True	j	j	0.4629228750709444	1	-35.0	-30.0	5.0	SE	45	(230, 230)	0.28	0.28	0.75
6	18	True	f	f	0.2519810830708593	1	-35.0	-40.0	-5.0	SE	45	(230, 230)	0.28	0.28	0.75
6	18	True	f	f	0.243504042038694	1	-35.0	-40.0	-5.0	SE	45	(230, 230)	0.28	0.28	0.75
6	18	True	j	j	0.1849278328008949	1	-35.0	-30.0	5.0	NW	45	(230, 230)	0.28	0.28	0.75
6	18	True	j	j	0.2367625830229371	1	-35.0	-30.0	5.0	NW	45	(230, 230)	0.28	0.28	0.75
6	18	True	j	j	0.2995226250495761	1	-35.0	-30.0	5.0	SE	45	(230, 230)	0.28	0.28	0.75
6	18	True	j	j	0.2275320829357952	1	-35.0	-30.0	5.0	SE	45	(230, 230)	0.28	0.28	0.75
6	18	True	j	j	0.2587908329442143	1	-35.0	-30.0	5.0	NW	45	(230, 230)	0.28	0.28	0.75
6	18	True	j	j	0.093848125077784	1	-35.0	-30.0	5.0	SE	45	(230, 230)	0.28	0.28	0.75
6	18	True	f	f	0.2315917499363422	1	-35.0	-40.0	-5.0	NW	45	(230, 230)	0.28	0.28	0.75
6	18	True	f	f	0.1714218331035226	1	-35.0	-36.0	-1.0	SE	45	(230, 230)	0.28	0.28	0.75
6	18	True	f	f	0.315948124974966	1	-35.0	-40.0	-5.0	SE	45	(230, 230)	0.28	0.28	0.75
6	18	True	f	f	0.2659623341169208	1	-35.0	-40.0	-5.0	SE	45	(230, 230)	0.28	0.28	0.75
6	18	True	f	f	0.2940882919356227	1	-35.0	-36.0	-1.0	SE	45	(230, 230)	0.28	0.28	0.75
6	18	True	j	j	0.3146507500205189	1	-35.0	-30.0	5.0	SE	45	(230, 230)	0.28	0.28	0.75
6	18	True	f	j	0.1396761671639979	0	-35.0	-36.0	-1.0	SE	45	(230, 230)	0.28	0.28	0.75
6	18	True	f	f	0.2029389168601483	1	-35.0	-40.0	-5.0	NW	45	(230, 230)	0.28	0.28	0.75
6	18	True	j	j	0.254520625108853	1	-35.0	-30.0	5.0	NW	45	(230, 230)	0.28	0.28	0.75
6	18	True	f	f	0.0949154158588498	1	-35.0	-40.0	-5.0	NW	45	(230, 230)	0.28	0.28	0.75
6	18	True	j	j	0.0784302079118788	1	-35.0	-30.0	5.0	SE	45	(230, 230)	0.28	0.28	0.75
6	18	True	f	j	0.0167283329647034	0	-35.0	-36.0	-1.0	SE	45	(230, 230)	0.28	0.28	0.75
6	18	True	f	f	0.1606714171357453	1	-35.0	-36.0	-1.0	NW	45	(230, 230)	0.28	0.28	0.75
6	18	True	f	j	0.2460684161633253	0	-35.0	-36.0	-1.0	NW	45	(230, 230)	0.28	0.28	0.75
6	18	True	f	j	0.2816642499528825	0	-35.0	-36.0	-1.0	NW	45	(230, 230)	0.28	0.28	0.75
6	18	True	j	j	0.0389072077814489	1	-35.0	-34.0	1.0	SE	45	(230, 230)	0.28	0.28	0.75
6	18	True	f	f	0.0849002501927316	1	-35.0	-36.0	-1.0	SE	45	(230, 230)	0.28	0.28	0.75
6	18	True	j	j	0.1834813330788165	1	-35.0	-30.0	5.0	SE	45	(230, 230)	0.28	0.28	0.75
6	18	True	f	f	0.2023784171324223	1	-35.0	-36.0	-1.0	SE	45	(230, 230)	0.28	0.28	0.75
6	18	True	j	j	0.272077624918893	1	-35.0	-34.0	1.0	NW	45	(230, 230)	0.28	0.28	0.75
6	18	True	f	f	0.2867164160124957	1	-35.0	-40.0	-5.0	SE	45	(230, 230)	0.28	0.28	0.75
6	18	True	f	j	0.3024328330066055	0	-35.0	-36.0	-1.0	NW	45	(230, 230)	0.28	0.28	0.75
6	18	True	j	j	0.2997603749390691	1	-35.0	-30.0	5.0	NW	45	(230, 230)	0.28	0.28	0.75
6	18	True	f	f	0.4436317908111959	1	-35.0	-40.0	-5.0	NW	45	(230, 230)	0.28	0.28	0.75
6	18	True	f	j	0.1599461669102311	0	-35.0	-36.0	-1.0	NW	45	(230, 230)	0.28	0.28	0.75
6	18	True	j	j	0.2150685829110443	1	-35.0	-30.0	5.0	SE	45	(230, 230)	0.28	0.28	0.75
6	18	True	f	f	0.197371708927676	1	-35.0	-40.0	-5.0	NW	45	(230, 230)	0.28	0.28	0.75
6	18	True	j	j	0.3603859590366483	1	-35.0	-34.0	1.0	NW	45	(230, 230)	0.28	0.28	0.75
6	18	True	f	f	0.0580058330669999	1	-35.0	-36.0	-1.0	SE	45	(230, 230)	0.28	0.28	0.75
6	18	True	j	j	0.1024340409785509	1	-35.0	-30.0	5.0	NW	45	(230, 230)	0.28	0.28	0.75
6	18	True	j	f	0.1296393331140279	0	-35.0	-34.0	1.0	SE	45	(230, 230)	0.28	0.28	0.75
6	18	True	f	f	0.1665743750054389	1	-35.0	-40.0	-5.0	NW	45	(230, 230)	0.28	0.28	0.75
6	18	True	f	f	0.3735712501220405	1	-35.0	-40.0	-5.0	SE	45	(230, 230)	0.28	0.28	0.75
6	18	True	f	f	0.2907589168753475	1	-35.0	-40.0	-5.0	NW	45	(230, 230)	0.28	0.28	0.75
6	18	True	f	f	0.1070438339374959	1	-35.0	-40.0	-5.0	NW	45	(230, 230)	0.28	0.28	0.75
6	18	True	j	j	0.0819985419511795	1	-35.0	-30.0	5.0	SE	45	(230, 230)	0.28	0.28	0.75
6	18	True	f	j	0.2143527078442275	0	-35.0	-36.0	-1.0	NW	45	(230, 230)	0.28	0.28	0.75
6	18	True	f	f	0.1146839580032974	1	-35.0	-40.0	-5.0	NW	45	(230, 230)	0.28	0.28	0.75
6	18	True	j	j	0.323778125224635	1	-35.0	-34.0	1.0	NW	45	(230, 230)	0.28	0.28	0.75
6	18	True	j	j	0.0462205831427127	1	-35.0	-30.0	5.0	NW	45	(230, 230)	0.28	0.28	0.75
6	18	True	f	f	0.1580413749907165	1	-35.0	-40.0	-5.0	NW	45	(230, 230)	0.28	0.28	0.75
6	18	True	j	j	0.2473710000049322	1	-35.0	-34.0	1.0	SE	45	(230, 230)	0.28	0.28	0.75
6	18	True	j	j	0.2487831658218056	1	-35.0	-30.0	5.0	NW	45	(230, 230)	0.28	0.28	0.75
6	18	True	j	j	0.1358892088755965	1	-35.0	-34.0	1.0	NW	45	(230, 230)	0.28	0.28	0.75
6	18	True	j	j	0.2682341248728335	1	-35.0	-30.0	5.0	NW	45	(230, 230)	0.28	0.28	0.75
6	18	True	f	f	0.0624708340037614	1	-35.0	-40.0	-5.0	SE	45	(230, 230)	0.28	0.28	0.75
6	18	True	j	j	0.2572918750811368	1	-35.0	-30.0	5.0	NW	45	(230, 230)	0.28	0.28	0.75
6	18	True	j	j	0.0397379579953849	1	-35.0	-30.0	5.0	SE	45	(230, 230)	0.28	0.28	0.75
6	18	True	f	f	0.3320481248665601	1	-35.0	-40.0	-5.0	NW	45	(230, 230)	0.28	0.28	0.75
6	18	True	j	j	0.0254091669339686	1	-35.0	-34.0	1.0	NW	45	(230, 230)	0.28	0.28	0.75
6	18	True	j	f	0.2546455000992864	0	-35.0	-34.0	1.0	SE	45	(230, 230)	0.28	0.28	0.75
6	18	True	f	f	0.1801945830229669	1	-35.0	-40.0	-5.0	NW	45	(230, 230)	0.28	0.28	0.75
6	18	True	f	f	0.1036655839998275	1	-35.0	-36.0	-1.0	SE	45	(230, 230)	0.28	0.28	0.75
6	18	True	j	j	0.0887334579601883	1	-35.0	-34.0	1.0	SE	45	(230, 230)	0.28	0.28	0.75
6	18	True	f	f	0.1803842920344323	1	-35.0	-40.0	-5.0	NW	45	(230, 230)	0.28	0.28	0.75
6	18	True	f	f	0.0129435840062797	1	-35.0	-40.0	-5.0	NW	45	(230, 230)	0.28	0.28	0.75
6	18	True	f	f	0.0978286659810692	1	-35.0	-40.0	-5.0	NW	45	(230, 230)	0.28	0.28	0.75
6	18	True	j	j	0.0484679997898638	1	-35.0	-34.0	1.0	SE	45	(230, 230)	0.28	0.28	0.75
6	18	True	j	j	0.3203600419219583	1	-35.0	-34.0	1.0	SE	45	(230, 230)	0.28	0.28	0.75
6	18	True	j	j	0.0191211670171469	1	-35.0	-34.0	1.0	SE	45	(230, 230)	0.28	0.28	0.75
6	18	True	f	j	0.0591623750515282	0	-35.0	-36.0	-1.0	NW	45	(230, 230)	0.28	0.28	0.75
6	18	True	f	j	0.1224620828870683	0	-35.0	-36.0	-1.0	NW	45	(230, 230)	0.28	0.28	0.75
6	18	True	j	f	0.2329105839598924	0	-35.0	-34.0	1.0	NW	45	(230, 230)	0.28	0.28	0.75
6	18	True	j	j	0.2313758751843124	1	-35.0	-30.0	5.0	SE	45	(230, 230)	0.28	0.28	0.75
6	18	True	j	j	0.0996757079847157	1	-35.0	-34.0	1.0	NW	45	(230, 230)	0.28	0.28	0.75
6	18	True	j	j	0.1190789591055363	1	-35.0	-30.0	5.0	NW	45	(230, 230)	0.28	0.28	0.75
6	18	True	j	j	0.2116422920953482	1	-35.0	-30.0	5.0	SE	45	(230, 230)	0.28	0.28	0.75
6	18	True	j	j	0.1761416671797633	1	-35.0	-34.0	1.0	SE	45	(230, 230)	0.28	0.28	0.75
6	18	True	f	f	0.0967682499904185	1	-35.0	-40.0	-5.0	SE	45	(230, 230)	0.28	0.28	0.75
6	18	True	f	f	0.2215209170244634	1	-35.0	-40.0	-5.0	SE	45	(230, 230)	0.28	0.28	0.75
6	18	True	f	f	0.3461328749544918	1	-35.0	-40.0	-5.0	SE	45	(230, 230)	0.28	0.28	0.75
6	18	True	f	f	0.2038337090052664	1	-35.0	-40.0	-5.0	NW	45	(230, 230)	0.28	0.28	0.75
6	18	True	j	j	0.2752292910590768	1	-35.0	-34.0	1.0	SE	45	(230, 230)	0.28	0.28	0.75
6	18	True	f	f	0.2990525839850306	1	-35.0	-40.0	-5.0	NW	45	(230, 230)	0.28	0.28	0.75
6	18	True	f	f	0.2531891248654574	1	-35.0	-40.0	-5.0	NW	45	(230, 230)	0.28	0.28	0.75
6	18	True	j	j	0.0687269999179989	1	-35.0	-34.0	1.0	SE	45	(230, 230)	0.28	0.28	0.75
6	18	True	j	j	0.0512196670752018	1	-35.0	-30.0	5.0	SE	45	(230, 230)	0.28	0.28	0.75
6	18	True	f	f	0.1279390000272542	1	-35.0	-40.0	-5.0	SE	45	(230, 230)	0.28	0.28	0.75
6	18	True	j	j	0.3918523748870939	1	-35.0	-34.0	1.0	NW	45	(230, 230)	0.28	0.28	0.75
6	18	True	j	j	0.1619014169555157	1	-35.0	-34.0	1.0	SE	45	(230, 230)	0.28	0.28	0.75
6	18	True	j	j	0.2840042500756681	1	-35.0	-30.0	5.0	SE	45	(230, 230)	0.28	0.28	0.75
6	18	True	j	j	0.134903916856274	1	-35.0	-34.0	1.0	SE	45	(230, 230)	0.28	0.28	0.75
6	18	True	j	f	0.3799529578536749	0	-35.0	-34.0	1.0	NW	45	(230, 230)	0.28	0.28	0.75
6	18	True	j	j	0.3616155418567359	1	-35.0	-30.0	5.0	NW	45	(230, 230)	0.28	0.28	0.75
6	18	True	j	f	0.3683414158876985	0	-35.0	-34.0	1.0	SE	45	(230, 230)	0.28	0.28	0.75
6	18	True	j	j	0.007218750193715	1	-35.0	-34.0	1.0	NW	45	(230, 230)	0.28	0.28	0.75
6	18	True	j	f	0.2526185840833932	0	-35.0	-34.0	1.0	SE	45	(230, 230)	0.28	0.28	0.75
6	18	True	f	f	0.2552294582128525	1	-35.0	-40.0	-5.0	SE	45	(230, 230)	0.28	0.28	0.75
6	18	True	f	f	0.1660167081281542	1	-35.0	-40.0	-5.0	SE	45	(230, 230)	0.28	0.28	0.75
6	18	True	j	j	0.0722009581513702	1	-35.0	-30.0	5.0	NW	45	(230, 230)	0.28	0.28	0.75
6	18	True	j	j	0.3470226668287068	1	-35.0	-34.0	1.0	NW	45	(230, 230)	0.28	0.28	0.75
6	18	True	j	j	0.2516952091827988	1	-35.0	-34.0	1.0	NW	45	(230, 230)	0.28	0.28	0.75
6	18	True	j	j	0.1985362500417977	1	-35.0	-30.0	5.0	SE	45	(230, 230)	0.28	0.28	0.75
6	18	True	j	j	0.2327787089161574	1	-35.0	-34.0	1.0	SE	45	(230, 230)	0.28	0.28	0.75
6	18	True	f	f	0.2635446249041706	1	-35.0	-40.0	-5.0	SE	45	(230, 230)	0.28	0.28	0.75
6	18	True	j	j	0.1394114580471068	1	-35.0	-34.0	1.0	NW	45	(230, 230)	0.28	0.28	0.75
6	18	True	j	j	0.3655024589970708	1	-35.0	-30.0	5.0	SE	45	(230, 230)	0.28	0.28	0.75
6	18	True	f	f	0.1705907501745969	1	-35.0	-40.0	-5.0	NW	45	(230, 230)	0.28	0.28	0.75
6	18	True	j	j	0.2046856249216944	1	-35.0	-30.0	5.0	NW	45	(230, 230)	0.28	0.28	0.75
6	18	True	f	f	0.1457600831054151	1	-35.0	-40.0	-5.0	NW	45	(230, 230)	0.28	0.28	0.75
6	18	True	f	f	0.1141533749178052	1	-35.0	-36.0	-1.0	SE	45	(230, 230)	0.28	0.28	0.75
6	18	True	f	f	0.2302821250632405	1	-35.0	-36.0	-1.0	NW	45	(230, 230)	0.28	0.28	0.75
6	18	True	j	j	0.4175603329204023	1	-35.0	-34.0	1.0	SE	45	(230, 230)	0.28	0.28	0.75
6	18	True	f	f	0.3700512079522013	1	-35.0	-40.0	-5.0	SE	45	(230, 230)	0.28	0.28	0.75
6	18	True	f	j	0.1025191249791532	0	-35.0	-36.0	-1.0	NW	45	(230, 230)	0.28	0.28	0.75
6	18	True	f	f	0.1240150420926511	1	-35.0	-40.0	-5.0	SE	45	(230, 230)	0.28	0.28	0.75
6	18	True	j	j	0.1303548750001937	1	-35.0	-34.0	1.0	NW	45	(230, 230)	0.28	0.28	0.75
6	18	True	j	j	0.1734716249629855	1	-35.0	-34.0	1.0	NW	45	(230, 230)	0.28	0.28	0.75
6	18	True	f	f	0.0434478749521076	1	-35.0	-40.0	-5.0	NW	45	(230, 230)	0.28	0.28	0.75
6	18	True	f	f	0.076953083043918	1	-35.0	-40.0	-5.0	NW	45	(230, 230)	0.28	0.28	0.75
6	18	True	j	j	0.0642526249866932	1	-35.0	-30.0	5.0	SE	45	(230, 230)	0.28	0.28	0.75
6	18	True	f	f	0.0750077499542385	1	-35.0	-40.0	-5.0	SE	45	(230, 230)	0.28	0.28	0.75
6	18	True	f	f	0.036421958124265	1	-35.0	-40.0	-5.0	SE	45	(230, 230)	0.28	0.28	0.75
6	18	True	f	f	0.0660356250591576	1	-35.0	-40.0	-5.0	SE	45	(230, 230)	0.28	0.28	0.75
6	18	True	j	j	0.2598238340578973	1	-35.0	-30.0	5.0	SE	45	(230, 230)	0.28	0.28	0.75
6	18	True	f	j	0.3297051670961082	0	-35.0	-36.0	-1.0	NW	45	(230, 230)	0.28	0.28	0.75
6	18	True	f	f	0.2987061659805476	1	-35.0	-40.0	-5.0	SE	45	(230, 230)	0.28	0.28	0.75
6	18	True	f	j	0.3318254998885095	0	-35.0	-36.0	-1.0	NW	45	(230, 230)	0.28	0.28	0.75
6	18	True	j	f	0.4728484170045703	0	-35.0	-34.0	1.0	NW	45	(230, 230)	0.28	0.28	0.75
6	18	True	j	j	0.3200987079180777	1	-35.0	-34.0	1.0	SE	45	(230, 230)	0.28	0.28	0.75
6	18	True	j	j	0.2542979998979717	1	-35.0	-30.0	5.0	SE	45	(230, 230)	0.28	0.28	0.75
6	18	True	j	j	0.4376984578557312	1	-35.0	-30.0	5.0	NW	45	(230, 230)	0.28	0.28	0.75
6	18	True	j	j	0.2700792921241373	1	-35.0	-34.0	1.0	SE	45	(230, 230)	0.28	0.28	0.75
6	18	True	f	f	0.388675041962415	1	-35.0	-40.0	-5.0	NW	45	(230, 230)	0.28	0.28	0.75
6	18	True	j	j	0.0175784579478204	1	-35.0	-34.0	1.0	NW	45	(230, 230)	0.28	0.28	0.75
6	18	True	f	f	0.1036607499700039	1	-35.0	-40.0	-5.0	NW	45	(230, 230)	0.28	0.28	0.75
6	18	True	j	j	0.4386558339465409	1	-35.0	-30.0	5.0	SE	45	(230, 230)	0.28	0.28	0.75
6	18	True	j	j	0.3212278331629932	1	-35.0	-30.0	5.0	NW	45	(230, 230)	0.28	0.28	0.75
6	18	True	f	j	0.1449870418291539	0	-35.0	-36.0	-1.0	NW	45	(230, 230)	0.28	0.28	0.75
6	18	True	j	j	0.0379537499975413	1	-35.0	-34.0	1.0	SE	45	(230, 230)	0.28	0.28	0.75
6	18	True	f	f	0.2045337921008467	1	-35.0	-36.0	-1.0	SE	45	(230, 230)	0.28	0.28	0.75
6	18	True	j	j	0.1008200419601053	1	-35.0	-34.0	1.0	SE	45	(230, 230)	0.28	0.28	0.75
6	18	True	f	f	0.2389388750307262	1	-35.0	-36.0	-1.0	NW	45	(230, 230)	0.28	0.28	0.75
6	18	True	j	j	0.2389494171366095	1	-35.0	-30.0	5.0	NW	45	(230, 230)	0.28	0.28	0.75
6	18	True	j	j	0.242204416077584	1	-35.0	-30.0	5.0	NW	45	(230, 230)	0.28	0.28	0.75
6	18	True	f	j	0.0268921670503914	0	-35.0	-36.0	-1.0	NW	45	(230, 230)	0.28	0.28	0.75
6	18	True	f	f	0.0523215420544147	1	-35.0	-40.0	-5.0	SE	45	(230, 230)	0.28	0.28	0.75
6	18	True	f	f	0.1029055409599095	1	-35.0	-40.0	-5.0	NW	45	(230, 230)	0.28	0.28	0.75
6	18	True	j	j	0.1030667498707771	1	-35.0	-30.0	5.0	NW	45	(230, 230)	0.28	0.28	0.75
6	18	True	j	j	0.2959642501082271	1	-35.0	-34.0	1.0	SE	45	(230, 230)	0.28	0.28	0.75
6	18	True	f	j	0.034837040817365	0	-35.0	-36.0	-1.0	SE	45	(230, 230)	0.28	0.28	0.75
6	18	True	f	f	0.2329729578923434	1	-35.0	-40.0	-5.0	NW	45	(230, 230)	0.28	0.28	0.75
6	18	True	f	f	0.0252682089339941	1	-35.0	-40.0	-5.0	NW	45	(230, 230)	0.28	0.28	0.75
6	18	True	f	j	0.1981018749065697	0	-35.0	-36.0	-1.0	NW	45	(230, 230)	0.28	0.28	0.75
6	18	True	f	j	0.2063773339614272	0	-35.0	-36.0	-1.0	NW	45	(230, 230)	0.28	0.28	0.75
6	18	True	f	f	0.1386736249551177	1	-35.0	-40.0	-5.0	SE	45	(230, 230)	0.28	0.28	0.75
6	18	True	j	j	0.0644953330047428	1	-35.0	-34.0	1.0	SE	45	(230, 230)	0.28	0.28	0.75
6	18	True	j	j	0.4669294999912381	1	-35.0	-30.0	5.0	NW	45	(230, 230)	0.28	0.28	0.75
6	18	True	j	j	0.106063709128648	1	-35.0	-30.0	5.0	SE	45	(230, 230)	0.28	0.28	0.75
6	18	True	j	j	0.0146741250064224	1	-35.0	-34.0	1.0	NW	45	(230, 230)	0.28	0.28	0.75
6	18	True	j	j	0.2338965001981705	1	-35.0	-30.0	5.0	NW	45	(230, 230)	0.28	0.28	0.75
6	18	True	j	j	0.2457984169013798	1	-35.0	-34.0	1.0	SE	45	(230, 230)	0.28	0.28	0.75
6	18	True	f	f	0.1536152500193566	1	-35.0	-40.0	-5.0	NW	45	(230, 230)	0.28	0.28	0.75
6	18	True	j	j	0.1157799998763948	1	-35.0	-30.0	5.0	SE	45	(230, 230)	0.28	0.28	0.75
6	18	True	j	j	0.2269821250811219	1	-35.0	-34.0	1.0	SE	45	(230, 230)	0.28	0.28	0.75
6	18	True	f	j	0.0505591251421719	0	-35.0	-36.0	-1.0	NW	45	(230, 230)	0.28	0.28	0.75
6	18	True	f	f	0.1586886248551309	1	-35.0	-36.0	-1.0	SE	45	(230, 230)	0.28	0.28	0.75
6	18	True	f	f	0.0545717079658061	1	-35.0	-36.0	-1.0	SE	45	(230, 230)	0.28	0.28	0.75
6	18	True	f	f	0.0320073338225483	1	-35.0	-36.0	-1.0	NW	45	(230, 230)	0.28	0.28	0.75
6	18	True	j	j	0.2000579158775508	1	-35.0	-30.0	5.0	SE	45	(230, 230)	0.28	0.28	0.75
6	18	True	f	f	0.1719349159393459	1	-35.0	-36.0	-1.0	SE	45	(230, 230)	0.28	0.28	0.75
6	18	True	j	j	0.0293367921840399	1	-35.0	-30.0	5.0	NW	45	(230, 230)	0.28	0.28	0.75
6	18	True	f	f	0.0088993338868021	1	-35.0	-36.0	-1.0	NW	45	(230, 230)	0.28	0.28	0.75
6	18	True	j	f	0.127903708955273	0	-35.0	-30.0	5.0	NW	45	(230, 230)	0.28	0.28	0.75
6	18	True	j	j	0.0431237088050693	1	-35.0	-30.0	5.0	SE	45	(230, 230)	0.28	0.28	0.75
6	18	True	j	f	0.1370872920379042	0	-35.0	-34.0	1.0	SE	45	(230, 230)	0.28	0.28	0.75
