# Supplementary material for: The curriculum effect in visual learning: The role of readout dimensionality
Source: PLoS Comput Biol. 2026 Jul 24;22(7):e1014553. doi: 10.1371/journal.pcbi.1014553 (PMC13432104; doi:10.1371/journal.pcbi.1014553)
Supplement: S1 Data — (ZIP) [file pcbi.1014553.s009.zip › Data_Final_for_Repository/Shuffled_subjects/Original_10/Subject001/20241101_Subject001_SHUFFLED_Day_5.csv]

Participant ID	Age	Train	Correct Response	Response	Response time (s)	Correct	Reference Angle (deg)	Orientation (deg)	Angle Separation (deg)	Corner	Viewing Distance (cm)	Stimulus Size (px)	Fixation Time	Probe Time	Cue Time
1	26	False	f	f	0.3547923564910888	1	55.0	54.0	-1.0	NE	50	(167, 167)	0.28	0.28	0.75
1	26	False	f	f	0.2690310478210449	1	55.0	54.0	-1.0	NE	50	(167, 167)	0.28	0.28	0.75
1	26	False	f	f	0.274918794631958	1	55.0	54.0	-1.0	SW	50	(167, 167)	0.28	0.28	0.75
1	26	False	j	j	0.4569242000579834	1	55.0	56.0	1.0	SW	50	(167, 167)	0.28	0.28	0.75
1	26	False	j	f	0.2788417339324951	0	55.0	56.0	1.0	SW	50	(167, 167)	0.28	0.28	0.75
1	26	False	f	f	0.2577073574066162	1	55.0	54.0	-1.0	NE	50	(167, 167)	0.28	0.28	0.75
1	26	False	f	f	0.2813191413879394	1	55.0	54.0	-1.0	NE	50	(167, 167)	0.28	0.28	0.75
1	26	False	j	j	0.3000228404998779	1	55.0	56.0	1.0	NE	50	(167, 167)	0.28	0.28	0.75
1	26	False	f	f	0.2496297359466552	1	55.0	54.0	-1.0	NE	50	(167, 167)	0.28	0.28	0.75
1	26	False	f	f	0.3856751918792724	1	55.0	54.0	-1.0	NE	50	(167, 167)	0.28	0.28	0.75
1	26	False	f	j	0.6173150539398193	0	55.0	54.0	-1.0	NE	50	(167, 167)	0.28	0.28	0.75
1	26	False	f	j	0.3328659534454345	0	55.0	54.0	-1.0	NE	50	(167, 167)	0.28	0.28	0.75
1	26	False	j	j	0.3602879047393799	1	55.0	56.0	1.0	NE	50	(167, 167)	0.28	0.28	0.75
1	26	False	f	f	0.2890908718109131	1	55.0	54.0	-1.0	SW	50	(167, 167)	0.28	0.28	0.75
1	26	False	j	j	0.5070874691009521	1	55.0	56.0	1.0	NE	50	(167, 167)	0.28	0.28	0.75
1	26	False	f	f	0.4447698593139648	1	55.0	54.0	-1.0	SW	50	(167, 167)	0.28	0.28	0.75
1	26	False	f	f	0.2707281112670898	1	55.0	54.0	-1.0	NE	50	(167, 167)	0.28	0.28	0.75
1	26	False	j	j	0.2713582515716553	1	55.0	56.0	1.0	SW	50	(167, 167)	0.28	0.28	0.75
1	26	False	j	f	0.5462291240692139	0	55.0	56.0	1.0	SW	50	(167, 167)	0.28	0.28	0.75
1	26	False	f	f	0.2574367523193359	1	55.0	54.0	-1.0	SW	50	(167, 167)	0.28	0.28	0.75
1	26	False	f	f	0.3040809631347656	1	55.0	54.0	-1.0	SW	50	(167, 167)	0.28	0.28	0.75
1	26	False	j	j	0.2284729480743408	1	55.0	56.0	1.0	SW	50	(167, 167)	0.28	0.28	0.75
1	26	False	f	f	0.2462069988250732	1	55.0	54.0	-1.0	NE	50	(167, 167)	0.28	0.28	0.75
1	26	False	j	j	1.3239178657531738	1	55.0	56.0	1.0	NE	50	(167, 167)	0.28	0.28	0.75
1	26	False	j	f	0.8970284461975098	0	55.0	56.0	1.0	SW	50	(167, 167)	0.28	0.28	0.75
1	26	False	j	j	0.2714271545410156	1	55.0	56.0	1.0	NE	50	(167, 167)	0.28	0.28	0.75
1	26	False	f	f	0.2856895923614502	1	55.0	54.0	-1.0	NE	50	(167, 167)	0.28	0.28	0.75
1	26	False	j	f	0.3822629451751709	0	55.0	56.0	1.0	NE	50	(167, 167)	0.28	0.28	0.75
1	26	False	f	j	0.2304854393005371	0	55.0	54.0	-1.0	NE	50	(167, 167)	0.28	0.28	0.75
1	26	False	f	f	0.2573442459106445	1	55.0	54.0	-1.0	SW	50	(167, 167)	0.28	0.28	0.75
1	26	False	j	j	0.2628657817840576	1	55.0	56.0	1.0	SW	50	(167, 167)	0.28	0.28	0.75
1	26	False	j	j	0.2728502750396728	1	55.0	56.0	1.0	NE	50	(167, 167)	0.28	0.28	0.75
1	26	False	f	j	0.2639925479888916	0	55.0	54.0	-1.0	SW	50	(167, 167)	0.28	0.28	0.75
1	26	False	f	f	0.1297991275787353	1	55.0	54.0	-1.0	NE	50	(167, 167)	0.28	0.28	0.75
1	26	False	j	j	0.2774605751037597	1	55.0	56.0	1.0	NE	50	(167, 167)	0.28	0.28	0.75
1	26	False	f	f	0.2624454498291015	1	55.0	54.0	-1.0	NE	50	(167, 167)	0.28	0.28	0.75
1	26	False	j	j	0.2572975158691406	1	55.0	56.0	1.0	SW	50	(167, 167)	0.28	0.28	0.75
1	26	False	j	j	0.3325741291046142	1	55.0	56.0	1.0	NE	50	(167, 167)	0.28	0.28	0.75
1	26	False	j	f	0.2408888339996338	0	55.0	56.0	1.0	NE	50	(167, 167)	0.28	0.28	0.75
1	26	False	f	f	0.2595720291137695	1	55.0	54.0	-1.0	SW	50	(167, 167)	0.28	0.28	0.75
1	26	False	j	j	0.2853467464447021	1	55.0	56.0	1.0	NE	50	(167, 167)	0.28	0.28	0.75
1	26	False	j	f	0.2394685745239257	0	55.0	56.0	1.0	NE	50	(167, 167)	0.28	0.28	0.75
1	26	False	f	j	0.2333564758300781	0	55.0	54.0	-1.0	NE	50	(167, 167)	0.28	0.28	0.75
1	26	False	j	f	0.2542197704315185	0	55.0	56.0	1.0	NE	50	(167, 167)	0.28	0.28	0.75
1	26	False	f	j	0.3077082633972168	0	55.0	54.0	-1.0	NE	50	(167, 167)	0.28	0.28	0.75
1	26	False	j	j	0.3281400203704834	1	55.0	56.0	1.0	SW	50	(167, 167)	0.28	0.28	0.75
1	26	False	j	f	0.3060886859893799	0	55.0	56.0	1.0	SW	50	(167, 167)	0.28	0.28	0.75
1	26	False	f	j	0.2425823211669922	0	55.0	54.0	-1.0	NE	50	(167, 167)	0.28	0.28	0.75
1	26	False	j	f	0.283489465713501	0	55.0	56.0	1.0	NE	50	(167, 167)	0.28	0.28	0.75
1	26	False	f	f	1.100956678390503	1	55.0	54.0	-1.0	SW	50	(167, 167)	0.28	0.28	0.75
1	26	False	j	j	0.3024208545684814	1	55.0	56.0	1.0	NE	50	(167, 167)	0.28	0.28	0.75
1	26	False	f	f	0.2801368236541748	1	55.0	54.0	-1.0	NE	50	(167, 167)	0.28	0.28	0.75
1	26	False	f	f	0.3324811458587646	1	55.0	54.0	-1.0	SW	50	(167, 167)	0.28	0.28	0.75
1	26	False	f	f	0.2682466506958008	1	55.0	54.0	-1.0	SW	50	(167, 167)	0.28	0.28	0.75
1	26	False	j	f	0.274566650390625	0	55.0	56.0	1.0	SW	50	(167, 167)	0.28	0.28	0.75
1	26	False	f	f	0.3639225959777832	1	55.0	54.0	-1.0	SW	50	(167, 167)	0.28	0.28	0.75
1	26	False	f	f	0.2975053787231445	1	55.0	54.0	-1.0	NE	50	(167, 167)	0.28	0.28	0.75
1	26	False	f	f	0.2094278335571289	1	55.0	54.0	-1.0	NE	50	(167, 167)	0.28	0.28	0.75
1	26	False	f	j	0.374504804611206	0	55.0	54.0	-1.0	NE	50	(167, 167)	0.28	0.28	0.75
1	26	False	f	j	0.2555606365203857	0	55.0	54.0	-1.0	NE	50	(167, 167)	0.28	0.28	0.75
1	26	False	f	j	0.2852160930633545	0	55.0	54.0	-1.0	SW	50	(167, 167)	0.28	0.28	0.75
1	26	False	j	j	0.1391863822937011	1	55.0	56.0	1.0	NE	50	(167, 167)	0.28	0.28	0.75
1	26	False	f	f	0.0996546745300293	1	55.0	54.0	-1.0	NE	50	(167, 167)	0.28	0.28	0.75
1	26	False	f	j	0.2666335105895996	0	55.0	54.0	-1.0	NE	50	(167, 167)	0.28	0.28	0.75
1	26	False	j	f	0.2543864250183105	0	55.0	56.0	1.0	NE	50	(167, 167)	0.28	0.28	0.75
1	26	False	j	j	0.2708392143249511	1	55.0	56.0	1.0	NE	50	(167, 167)	0.28	0.28	0.75
1	26	False	f	f	0.2409670352935791	1	55.0	54.0	-1.0	NE	50	(167, 167)	0.28	0.28	0.75
1	26	False	j	j	0.2497668266296386	1	55.0	56.0	1.0	SW	50	(167, 167)	0.28	0.28	0.75
1	26	False	f	f	0.1752073764801025	1	55.0	54.0	-1.0	NE	50	(167, 167)	0.28	0.28	0.75
1	26	False	f	j	0.2664334774017334	0	55.0	54.0	-1.0	NE	50	(167, 167)	0.28	0.28	0.75
1	26	False	j	f	0.1002933979034423	0	55.0	56.0	1.0	NE	50	(167, 167)	0.28	0.28	0.75
1	26	False	j	f	0.2455298900604248	0	55.0	56.0	1.0	SW	50	(167, 167)	0.28	0.28	0.75
1	26	False	j	f	0.027280569076538	0	55.0	56.0	1.0	NE	50	(167, 167)	0.28	0.28	0.75
1	26	False	j	j	0.292607307434082	1	55.0	56.0	1.0	NE	50	(167, 167)	0.28	0.28	0.75
1	26	False	j	j	0.1770539283752441	1	55.0	56.0	1.0	NE	50	(167, 167)	0.28	0.28	0.75
1	26	False	j	j	0.2757561206817627	1	55.0	56.0	1.0	NE	50	(167, 167)	0.28	0.28	0.75
1	26	False	f	j	0.2356820106506347	0	55.0	54.0	-1.0	SW	50	(167, 167)	0.28	0.28	0.75
1	26	False	j	j	0.2362611293792724	1	55.0	56.0	1.0	NE	50	(167, 167)	0.28	0.28	0.75
1	26	False	j	f	0.2432723045349121	0	55.0	56.0	1.0	NE	50	(167, 167)	0.28	0.28	0.75
1	26	False	f	j	0.4056203365325928	0	55.0	54.0	-1.0	SW	50	(167, 167)	0.28	0.28	0.75
1	26	False	f	f	0.3203985691070556	1	55.0	54.0	-1.0	NE	50	(167, 167)	0.28	0.28	0.75
1	26	False	j	j	0.2368273735046386	1	55.0	56.0	1.0	SW	50	(167, 167)	0.28	0.28	0.75
1	26	False	j	f	0.2279162406921386	0	55.0	56.0	1.0	NE	50	(167, 167)	0.28	0.28	0.75
1	26	False	f	f	0.25518798828125	1	55.0	54.0	-1.0	SW	50	(167, 167)	0.28	0.28	0.75
1	26	False	f	f	0.2454674243927002	1	55.0	54.0	-1.0	NE	50	(167, 167)	0.28	0.28	0.75
1	26	False	f	j	0.2508456707000732	0	55.0	54.0	-1.0	NE	50	(167, 167)	0.28	0.28	0.75
1	26	False	f	f	0.2502360343933105	1	55.0	54.0	-1.0	NE	50	(167, 167)	0.28	0.28	0.75
1	26	False	f	f	0.1898696422576904	1	55.0	54.0	-1.0	NE	50	(167, 167)	0.28	0.28	0.75
1	26	False	f	f	0.2379875183105468	1	55.0	54.0	-1.0	SW	50	(167, 167)	0.28	0.28	0.75
1	26	False	f	f	0.1787528991699218	1	55.0	54.0	-1.0	SW	50	(167, 167)	0.28	0.28	0.75
1	26	False	j	f	0.2632749080657959	0	55.0	56.0	1.0	SW	50	(167, 167)	0.28	0.28	0.75
1	26	False	j	f	0.1863861083984375	0	55.0	56.0	1.0	SW	50	(167, 167)	0.28	0.28	0.75
1	26	False	j	f	0.073789358139038	0	55.0	56.0	1.0	SW	50	(167, 167)	0.28	0.28	0.75
1	26	False	f	j	0.2559499740600586	0	55.0	54.0	-1.0	NE	50	(167, 167)	0.28	0.28	0.75
1	26	False	j	j	0.2278366088867187	1	55.0	56.0	1.0	NE	50	(167, 167)	0.28	0.28	0.75
1	26	False	j	j	0.3757874965667724	1	55.0	56.0	1.0	NE	50	(167, 167)	0.28	0.28	0.75
1	26	False	f	j	0.2401373386383056	0	55.0	54.0	-1.0	SW	50	(167, 167)	0.28	0.28	0.75
1	26	False	f	f	0.2460958957672119	1	55.0	54.0	-1.0	SW	50	(167, 167)	0.28	0.28	0.75
1	26	False	j	j	0.2593023777008056	1	55.0	56.0	1.0	SW	50	(167, 167)	0.28	0.28	0.75
1	26	False	f	f	0.2676424980163574	1	55.0	54.0	-1.0	SW	50	(167, 167)	0.28	0.28	0.75
1	26	False	j	j	0.2598593235015869	1	55.0	56.0	1.0	SW	50	(167, 167)	0.28	0.28	0.75
1	26	False	j	f	0.2758662700653076	0	55.0	56.0	1.0	NE	50	(167, 167)	0.28	0.28	0.75
1	26	False	j	j	0.2860786914825439	1	55.0	56.0	1.0	SW	50	(167, 167)	0.28	0.28	0.75
1	26	False	j	f	0.2541513442993164	0	55.0	56.0	1.0	SW	50	(167, 167)	0.28	0.28	0.75
1	26	False	j	f	0.213890790939331	0	55.0	56.0	1.0	NE	50	(167, 167)	0.28	0.28	0.75
1	26	False	j	j	0.3012216091156006	1	55.0	56.0	1.0	SW	50	(167, 167)	0.28	0.28	0.75
1	26	False	f	f	0.3191542625427246	1	55.0	54.0	-1.0	SW	50	(167, 167)	0.28	0.28	0.75
1	26	False	j	j	0.2693054676055908	1	55.0	56.0	1.0	SW	50	(167, 167)	0.28	0.28	0.75
1	26	False	f	f	0.2377750873565673	1	55.0	54.0	-1.0	SW	50	(167, 167)	0.28	0.28	0.75
1	26	False	f	f	0.3988447189331054	1	55.0	54.0	-1.0	NE	50	(167, 167)	0.28	0.28	0.75
1	26	False	f	f	0.4704689979553222	1	55.0	54.0	-1.0	SW	50	(167, 167)	0.28	0.28	0.75
1	26	False	f	j	0.93306565284729	0	55.0	54.0	-1.0	NE	50	(167, 167)	0.28	0.28	0.75
1	26	False	f	f	0.2647552490234375	1	55.0	54.0	-1.0	NE	50	(167, 167)	0.28	0.28	0.75
1	26	False	j	f	0.4438872337341308	0	55.0	56.0	1.0	SW	50	(167, 167)	0.28	0.28	0.75
1	26	False	j	j	0.3388130664825439	1	55.0	56.0	1.0	SW	50	(167, 167)	0.28	0.28	0.75
1	26	False	j	f	0.2662403583526611	0	55.0	56.0	1.0	NE	50	(167, 167)	0.28	0.28	0.75
1	26	False	f	f	0.4398684501647949	1	55.0	54.0	-1.0	SW	50	(167, 167)	0.28	0.28	0.75
1	26	False	j	f	0.2797906398773193	0	55.0	56.0	1.0	NE	50	(167, 167)	0.28	0.28	0.75
1	26	False	j	f	0.3276102542877197	0	55.0	56.0	1.0	SW	50	(167, 167)	0.28	0.28	0.75
1	26	False	f	f	0.2538433074951172	1	55.0	54.0	-1.0	SW	50	(167, 167)	0.28	0.28	0.75
1	26	False	f	f	0.2689058780670166	1	55.0	54.0	-1.0	NE	50	(167, 167)	0.28	0.28	0.75
1	26	False	f	j	0.267390489578247	0	55.0	54.0	-1.0	NE	50	(167, 167)	0.28	0.28	0.75
1	26	False	f	f	0.2358748912811279	1	55.0	54.0	-1.0	NE	50	(167, 167)	0.28	0.28	0.75
1	26	False	j	j	0.2611138820648193	1	55.0	56.0	1.0	NE	50	(167, 167)	0.28	0.28	0.75
1	26	False	f	j	0.8869507312774658	0	55.0	54.0	-1.0	NE	50	(167, 167)	0.28	0.28	0.75
1	26	False	j	f	0.8458290100097656	0	55.0	56.0	1.0	NE	50	(167, 167)	0.28	0.28	0.75
1	26	False	f	f	0.2817578315734863	1	55.0	54.0	-1.0	SW	50	(167, 167)	0.28	0.28	0.75
1	26	False	f	f	0.2454226016998291	1	55.0	54.0	-1.0	NE	50	(167, 167)	0.28	0.28	0.75
1	26	False	j	j	0.2832221984863281	1	55.0	56.0	1.0	SW	50	(167, 167)	0.28	0.28	0.75
1	26	False	f	f	0.2676708698272705	1	55.0	54.0	-1.0	SW	50	(167, 167)	0.28	0.28	0.75
1	26	False	f	f	0.2893657684326172	1	55.0	54.0	-1.0	SW	50	(167, 167)	0.28	0.28	0.75
1	26	False	f	f	0.0958180427551269	1	55.0	54.0	-1.0	SW	50	(167, 167)	0.28	0.28	0.75
1	26	False	j	f	0.1821811199188232	0	55.0	56.0	1.0	SW	50	(167, 167)	0.28	0.28	0.75
1	26	False	f	f	0.2436878681182861	1	55.0	54.0	-1.0	NE	50	(167, 167)	0.28	0.28	0.75
1	26	False	f	f	0.2231557369232177	1	55.0	54.0	-1.0	SW	50	(167, 167)	0.28	0.28	0.75
1	26	False	j	j	0.3170979022979736	1	55.0	56.0	1.0	NE	50	(167, 167)	0.28	0.28	0.75
1	26	False	j	j	0.2300076484680175	1	55.0	56.0	1.0	NE	50	(167, 167)	0.28	0.28	0.75
1	26	False	f	f	0.2692787647247314	1	55.0	54.0	-1.0	SW	50	(167, 167)	0.28	0.28	0.75
1	26	False	j	j	0.2859375476837158	1	55.0	56.0	1.0	NE	50	(167, 167)	0.28	0.28	0.75
1	26	False	f	f	0.2455143928527832	1	55.0	54.0	-1.0	NE	50	(167, 167)	0.28	0.28	0.75
1	26	False	j	j	0.2444906234741211	1	55.0	56.0	1.0	SW	50	(167, 167)	0.28	0.28	0.75
1	26	False	f	f	0.3066067695617676	1	55.0	54.0	-1.0	SW	50	(167, 167)	0.28	0.28	0.75
1	26	False	j	j	0.2532565593719482	1	55.0	56.0	1.0	SW	50	(167, 167)	0.28	0.28	0.75
1	26	False	f	f	0.3157203197479248	1	55.0	54.0	-1.0	NE	50	(167, 167)	0.28	0.28	0.75
1	26	False	f	f	0.154933214187622	1	55.0	54.0	-1.0	NE	50	(167, 167)	0.28	0.28	0.75
1	26	False	j	j	0.2216155529022216	1	55.0	56.0	1.0	NE	50	(167, 167)	0.28	0.28	0.75
1	26	False	j	f	0.2629313468933105	0	55.0	56.0	1.0	NE	50	(167, 167)	0.28	0.28	0.75
1	26	False	f	f	0.2098026275634765	1	55.0	54.0	-1.0	SW	50	(167, 167)	0.28	0.28	0.75
1	26	False	f	j	0.2874588966369629	0	55.0	54.0	-1.0	NE	50	(167, 167)	0.28	0.28	0.75
1	26	False	j	f	0.3299663066864013	0	55.0	56.0	1.0	SW	50	(167, 167)	0.28	0.28	0.75
1	26	False	j	j	0.0907204151153564	1	55.0	56.0	1.0	SW	50	(167, 167)	0.28	0.28	0.75
1	26	False	j	f	0.305269718170166	0	55.0	56.0	1.0	NE	50	(167, 167)	0.28	0.28	0.75
1	26	False	j	j	0.2981791496276855	1	55.0	56.0	1.0	SW	50	(167, 167)	0.28	0.28	0.75
1	26	False	j	f	0.365950345993042	0	55.0	56.0	1.0	SW	50	(167, 167)	0.28	0.28	0.75
1	26	False	j	j	0.3038976192474365	1	55.0	56.0	1.0	NE	50	(167, 167)	0.28	0.28	0.75
1	26	False	f	f	0.2552564144134521	1	55.0	54.0	-1.0	NE	50	(167, 167)	0.28	0.28	0.75
1	26	False	j	j	0.2914881706237793	1	55.0	56.0	1.0	NE	50	(167, 167)	0.28	0.28	0.75
1	26	False	f	f	0.2999172210693359	1	55.0	54.0	-1.0	NE	50	(167, 167)	0.28	0.28	0.75
1	26	False	j	j	0.2940981388092041	1	55.0	56.0	1.0	SW	50	(167, 167)	0.28	0.28	0.75
1	26	False	j	f	0.3015172481536865	0	55.0	56.0	1.0	NE	50	(167, 167)	0.28	0.28	0.75
1	26	False	j	j	0.8874955177307129	1	55.0	56.0	1.0	NE	50	(167, 167)	0.28	0.28	0.75
1	26	False	f	j	0.2625250816345215	0	55.0	54.0	-1.0	SW	50	(167, 167)	0.28	0.28	0.75
1	26	False	j	j	0.3026027679443359	1	55.0	56.0	1.0	SW	50	(167, 167)	0.28	0.28	0.75
1	26	False	f	f	0.2714629173278808	1	55.0	54.0	-1.0	SW	50	(167, 167)	0.28	0.28	0.75
1	26	False	j	j	0.2272481918334961	1	55.0	56.0	1.0	SW	50	(167, 167)	0.28	0.28	0.75
1	26	False	f	f	0.2847216129302978	1	55.0	54.0	-1.0	NE	50	(167, 167)	0.28	0.28	0.75
1	26	False	f	f	0.2572336196899414	1	55.0	54.0	-1.0	NE	50	(167, 167)	0.28	0.28	0.75
1	26	False	j	j	0.1434199810028076	1	55.0	56.0	1.0	SW	50	(167, 167)	0.28	0.28	0.75
1	26	False	j	j	0.167691946029663	1	55.0	56.0	1.0	SW	50	(167, 167)	0.28	0.28	0.75
1	26	False	j	f	0.0295283794403076	0	55.0	56.0	1.0	NE	50	(167, 167)	0.28	0.28	0.75
1	26	False	j	j	0.2427446842193603	1	55.0	56.0	1.0	SW	50	(167, 167)	0.28	0.28	0.75
1	26	False	j	j	0.720473051071167	1	55.0	56.0	1.0	NE	50	(167, 167)	0.28	0.28	0.75
1	26	False	f	f	0.1868853569030761	1	55.0	54.0	-1.0	SW	50	(167, 167)	0.28	0.28	0.75
1	26	False	j	j	0.2229883670806884	1	55.0	56.0	1.0	SW	50	(167, 167)	0.28	0.28	0.75
1	26	False	j	f	0.4598093032836914	0	55.0	56.0	1.0	NE	50	(167, 167)	0.28	0.28	0.75
1	26	False	j	j	0.2399854660034179	1	55.0	56.0	1.0	SW	50	(167, 167)	0.28	0.28	0.75
1	26	False	f	f	0.1101348400115966	1	55.0	54.0	-1.0	SW	50	(167, 167)	0.28	0.28	0.75
1	26	False	f	f	0.2757391929626465	1	55.0	54.0	-1.0	SW	50	(167, 167)	0.28	0.28	0.75
1	26	False	f	f	0.2598841190338135	1	55.0	54.0	-1.0	SW	50	(167, 167)	0.28	0.28	0.75
1	26	False	f	j	0.9559383392333984	0	55.0	54.0	-1.0	NE	50	(167, 167)	0.28	0.28	0.75
1	26	False	j	j	0.7367110252380371	1	55.0	56.0	1.0	SW	50	(167, 167)	0.28	0.28	0.75
1	26	False	f	f	0.1612510681152343	1	55.0	54.0	-1.0	SW	50	(167, 167)	0.28	0.28	0.75
1	26	False	f	j	0.3407182693481445	0	55.0	54.0	-1.0	SW	50	(167, 167)	0.28	0.28	0.75
1	26	False	j	j	0.1652886867523193	1	55.0	56.0	1.0	NE	50	(167, 167)	0.28	0.28	0.75
1	26	False	f	f	0.2374413013458252	1	55.0	54.0	-1.0	SW	50	(167, 167)	0.28	0.28	0.75
1	26	False	f	j	0.2432527542114257	0	55.0	54.0	-1.0	NE	50	(167, 167)	0.28	0.28	0.75
1	26	False	f	f	0.2445390224456787	1	55.0	54.0	-1.0	NE	50	(167, 167)	0.28	0.28	0.75
1	26	False	f	f	0.2554681301116943	1	55.0	54.0	-1.0	SW	50	(167, 167)	0.28	0.28	0.75
1	26	False	f	j	0.1249899864196777	0	55.0	54.0	-1.0	NE	50	(167, 167)	0.28	0.28	0.75
1	26	False	j	j	0.2575941085815429	1	55.0	56.0	1.0	NE	50	(167, 167)	0.28	0.28	0.75
1	26	False	f	f	0.3227777481079101	1	55.0	54.0	-1.0	SW	50	(167, 167)	0.28	0.28	0.75
1	26	False	j	j	0.5633025169372559	1	55.0	56.0	1.0	SW	50	(167, 167)	0.28	0.28	0.75
1	26	False	f	f	0.2200531959533691	1	55.0	54.0	-1.0	NE	50	(167, 167)	0.28	0.28	0.75
1	26	False	j	j	0.2467288970947265	1	55.0	56.0	1.0	NE	50	(167, 167)	0.28	0.28	0.75
1	26	False	j	j	0.2364382743835449	1	55.0	56.0	1.0	SW	50	(167, 167)	0.28	0.28	0.75
1	26	False	f	j	0.2419285774230957	0	55.0	54.0	-1.0	SW	50	(167, 167)	0.28	0.28	0.75
1	26	False	f	f	0.6524648666381836	1	55.0	54.0	-1.0	NE	50	(167, 167)	0.28	0.28	0.75
1	26	False	j	f	0.2577376365661621	0	55.0	56.0	1.0	NE	50	(167, 167)	0.28	0.28	0.75
1	26	False	f	f	0.2465057373046875	1	55.0	54.0	-1.0	NE	50	(167, 167)	0.28	0.28	0.75
1	26	False	j	f	0.2754919528961181	0	55.0	56.0	1.0	SW	50	(167, 167)	0.28	0.28	0.75
1	26	False	f	j	0.3157737255096435	0	55.0	54.0	-1.0	SW	50	(167, 167)	0.28	0.28	0.75
1	26	False	j	f	0.2794601917266845	0	55.0	56.0	1.0	SW	50	(167, 167)	0.28	0.28	0.75
1	26	False	j	j	0.2075984477996826	1	55.0	56.0	1.0	SW	50	(167, 167)	0.28	0.28	0.75
1	26	False	j	j	0.1704268455505371	1	55.0	56.0	1.0	NE	50	(167, 167)	0.28	0.28	0.75
1	26	False	f	j	0.8791308403015137	0	55.0	54.0	-1.0	SW	50	(167, 167)	0.28	0.28	0.75
1	26	False	f	f	0.2488236427307129	1	55.0	54.0	-1.0	SW	50	(167, 167)	0.28	0.28	0.75
1	26	False	j	j	0.2470896244049072	1	55.0	56.0	1.0	NE	50	(167, 167)	0.28	0.28	0.75
1	26	False	j	j	0.2166578769683838	1	55.0	56.0	1.0	NE	50	(167, 167)	0.28	0.28	0.75
1	26	False	j	j	0.2656612396240234	1	55.0	56.0	1.0	SW	50	(167, 167)	0.28	0.28	0.75
1	26	False	f	f	0.1815299987792968	1	55.0	54.0	-1.0	SW	50	(167, 167)	0.28	0.28	0.75
1	26	False	j	j	0.2833099365234375	1	55.0	56.0	1.0	SW	50	(167, 167)	0.28	0.28	0.75
1	26	False	j	j	0.2391588687896728	1	55.0	56.0	1.0	NE	50	(167, 167)	0.28	0.28	0.75
1	26	False	j	j	0.2362353801727295	1	55.0	56.0	1.0	NE	50	(167, 167)	0.28	0.28	0.75
1	26	False	j	j	0.0369460582733154	1	55.0	56.0	1.0	NE	50	(167, 167)	0.28	0.28	0.75
1	26	False	f	f	0.5589854717254639	1	55.0	54.0	-1.0	NE	50	(167, 167)	0.28	0.28	0.75
1	26	False	f	f	0.2164790630340576	1	55.0	54.0	-1.0	SW	50	(167, 167)	0.28	0.28	0.75
1	26	False	f	f	0.0150544643402099	1	55.0	54.0	-1.0	SW	50	(167, 167)	0.28	0.28	0.75
1	26	False	f	f	0.2160918712615966	1	55.0	54.0	-1.0	SW	50	(167, 167)	0.28	0.28	0.75
1	26	False	j	f	0.2228407859802246	0	55.0	56.0	1.0	SW	50	(167, 167)	0.28	0.28	0.75
1	26	False	f	j	1.159780979156494	0	55.0	54.0	-1.0	NE	50	(167, 167)	0.28	0.28	0.75
1	26	False	f	f	0.2318556308746338	1	55.0	54.0	-1.0	NE	50	(167, 167)	0.28	0.28	0.75
1	26	False	f	f	0.2180767059326172	1	55.0	54.0	-1.0	SW	50	(167, 167)	0.28	0.28	0.75
1	26	False	j	f	0.241654634475708	0	55.0	56.0	1.0	SW	50	(167, 167)	0.28	0.28	0.75
1	26	False	f	f	0.2299227714538574	1	55.0	54.0	-1.0	SW	50	(167, 167)	0.28	0.28	0.75
1	26	False	f	f	0.2756044864654541	1	55.0	54.0	-1.0	NE	50	(167, 167)	0.28	0.28	0.75
1	26	False	f	j	0.2474572658538818	0	55.0	54.0	-1.0	NE	50	(167, 167)	0.28	0.28	0.75
1	26	False	f	f	0.1562867164611816	1	55.0	54.0	-1.0	NE	50	(167, 167)	0.28	0.28	0.75
1	26	False	j	f	0.1621208190917968	0	55.0	56.0	1.0	SW	50	(167, 167)	0.28	0.28	0.75
1	26	False	j	j	0.1578772068023681	1	55.0	56.0	1.0	NE	50	(167, 167)	0.28	0.28	0.75
1	26	False	f	f	0.2710826396942138	1	55.0	54.0	-1.0	NE	50	(167, 167)	0.28	0.28	0.75
1	26	False	f	j	0.909980297088623	0	55.0	54.0	-1.0	NE	50	(167, 167)	0.28	0.28	0.75
1	26	False	j	f	0.0981709957122802	0	55.0	56.0	1.0	SW	50	(167, 167)	0.28	0.28	0.75
1	26	False	j	j	0.269214391708374	1	55.0	56.0	1.0	SW	50	(167, 167)	0.28	0.28	0.75
1	26	False	j	j	0.280576229095459	1	55.0	56.0	1.0	SW	50	(167, 167)	0.28	0.28	0.75
1	26	False	f	j	0.233738899230957	0	55.0	54.0	-1.0	NE	50	(167, 167)	0.28	0.28	0.75
1	26	False	j	f	0.1251387596130371	0	55.0	56.0	1.0	SW	50	(167, 167)	0.28	0.28	0.75
1	26	False	j	j	0.267620325088501	1	55.0	56.0	1.0	NE	50	(167, 167)	0.28	0.28	0.75
1	26	False	j	f	0.2447001934051513	0	55.0	56.0	1.0	SW	50	(167, 167)	0.28	0.28	0.75
1	26	False	f	f	0.2459108829498291	1	55.0	54.0	-1.0	SW	50	(167, 167)	0.28	0.28	0.75
1	26	False	j	f	0.2249579429626464	0	55.0	56.0	1.0	SW	50	(167, 167)	0.28	0.28	0.75
1	26	False	f	f	0.5168805122375488	1	55.0	54.0	-1.0	SW	50	(167, 167)	0.28	0.28	0.75
1	26	False	j	j	0.2458891868591308	1	55.0	56.0	1.0	NE	50	(167, 167)	0.28	0.28	0.75
1	26	False	j	j	0.0416343212127685	1	55.0	56.0	1.0	NE	50	(167, 167)	0.28	0.28	0.75
1	26	False	j	j	0.4583654403686523	1	55.0	56.0	1.0	SW	50	(167, 167)	0.28	0.28	0.75
1	26	False	j	j	0.2728567123413086	1	55.0	56.0	1.0	NE	50	(167, 167)	0.28	0.28	0.75
1	26	False	j	j	0.2056906223297119	1	55.0	56.0	1.0	NE	50	(167, 167)	0.28	0.28	0.75
1	26	False	f	j	0.2281334400177002	0	55.0	54.0	-1.0	NE	50	(167, 167)	0.28	0.28	0.75
1	26	False	j	f	0.2444229125976562	0	55.0	56.0	1.0	SW	50	(167, 167)	0.28	0.28	0.75
1	26	False	f	f	0.168323278427124	1	55.0	54.0	-1.0	SW	50	(167, 167)	0.28	0.28	0.75
1	26	False	j	j	0.261155366897583	1	55.0	56.0	1.0	SW	50	(167, 167)	0.28	0.28	0.75
1	26	False	j	j	0.147874116897583	1	55.0	56.0	1.0	NE	50	(167, 167)	0.28	0.28	0.75
1	26	False	f	f	0.1052687168121337	1	55.0	54.0	-1.0	NE	50	(167, 167)	0.28	0.28	0.75
1	26	False	f	j	0.0961065292358398	0	55.0	54.0	-1.0	SW	50	(167, 167)	0.28	0.28	0.75
1	26	False	f	f	0.0235121250152587	1	55.0	54.0	-1.0	SW	50	(167, 167)	0.28	0.28	0.75
1	26	False	f	f	0.3310027122497558	1	55.0	54.0	-1.0	SW	50	(167, 167)	0.28	0.28	0.75
1	26	False	f	j	0.2284367084503173	0	55.0	54.0	-1.0	NE	50	(167, 167)	0.28	0.28	0.75
1	26	False	j	j	0.0931031703948974	1	55.0	56.0	1.0	NE	50	(167, 167)	0.28	0.28	0.75
1	26	False	j	j	0.019965648651123	1	55.0	56.0	1.0	SW	50	(167, 167)	0.28	0.28	0.75
1	26	False	j	j	0.0698316097259521	1	55.0	56.0	1.0	NE	50	(167, 167)	0.28	0.28	0.75
1	26	False	j	j	0.2213304042816162	1	55.0	56.0	1.0	NE	50	(167, 167)	0.28	0.28	0.75
1	26	False	j	f	0.2485668659210205	0	55.0	56.0	1.0	NE	50	(167, 167)	0.28	0.28	0.75
1	26	False	j	f	0.2589225769042969	0	55.0	56.0	1.0	SW	50	(167, 167)	0.28	0.28	0.75
1	26	False	j	f	0.4068326950073242	0	55.0	56.0	1.0	NE	50	(167, 167)	0.28	0.28	0.75
1	26	False	f	f	0.2131721973419189	1	55.0	54.0	-1.0	SW	50	(167, 167)	0.28	0.28	0.75
1	26	False	f	f	0.2617411613464355	1	55.0	54.0	-1.0	NE	50	(167, 167)	0.28	0.28	0.75
1	26	False	j	j	0.1517417430877685	1	55.0	56.0	1.0	SW	50	(167, 167)	0.28	0.28	0.75
1	26	False	f	j	0.2057359218597412	0	55.0	54.0	-1.0	NE	50	(167, 167)	0.28	0.28	0.75
1	26	False	f	f	0.0643832683563232	1	55.0	54.0	-1.0	SW	50	(167, 167)	0.28	0.28	0.75
1	26	False	j	f	0.1680004596710205	0	55.0	56.0	1.0	NE	50	(167, 167)	0.28	0.28	0.75
1	26	False	f	f	0.2612404823303222	1	55.0	54.0	-1.0	NE	50	(167, 167)	0.28	0.28	0.75
1	26	False	f	j	0.2055180072784423	0	55.0	54.0	-1.0	SW	50	(167, 167)	0.28	0.28	0.75
1	26	False	f	f	0.3738548755645752	1	55.0	54.0	-1.0	SW	50	(167, 167)	0.28	0.28	0.75
1	26	False	j	j	0.0138654708862304	1	55.0	56.0	1.0	SW	50	(167, 167)	0.28	0.28	0.75
1	26	False	f	f	0.0221073627471923	1	55.0	54.0	-1.0	NE	50	(167, 167)	0.28	0.28	0.75
1	26	False	j	j	0.2433266639709472	1	55.0	56.0	1.0	SW	50	(167, 167)	0.28	0.28	0.75
1	26	False	f	f	0.2543833255767822	1	55.0	54.0	-1.0	NE	50	(167, 167)	0.28	0.28	0.75
1	26	False	j	f	0.0895361900329589	0	55.0	56.0	1.0	NE	50	(167, 167)	0.28	0.28	0.75
1	26	False	j	f	0.2158312797546386	0	55.0	56.0	1.0	NE	50	(167, 167)	0.28	0.28	0.75
1	26	False	j	f	0.2334160804748535	0	55.0	56.0	1.0	NE	50	(167, 167)	0.28	0.28	0.75
1	26	False	j	j	0.1811363697052002	1	55.0	56.0	1.0	NE	50	(167, 167)	0.28	0.28	0.75
1	26	False	j	f	0.2364215850830078	0	55.0	56.0	1.0	NE	50	(167, 167)	0.28	0.28	0.75
1	26	False	j	j	0.0287935733795166	1	55.0	56.0	1.0	SW	50	(167, 167)	0.28	0.28	0.75
1	26	False	j	f	0.2170004844665527	0	55.0	56.0	1.0	NE	50	(167, 167)	0.28	0.28	0.75
1	26	False	f	f	0.256784439086914	1	55.0	54.0	-1.0	NE	50	(167, 167)	0.28	0.28	0.75
1	26	False	j	f	0.0265741348266601	0	55.0	56.0	1.0	SW	50	(167, 167)	0.28	0.28	0.75
1	26	False	f	f	1.308845281600952	1	55.0	54.0	-1.0	SW	50	(167, 167)	0.28	0.28	0.75
1	26	False	f	f	0.2387068271636963	1	55.0	54.0	-1.0	SW	50	(167, 167)	0.28	0.28	0.75
1	26	False	f	j	0.6897263526916504	0	55.0	54.0	-1.0	SW	50	(167, 167)	0.28	0.28	0.75
1	26	False	j	j	0.0012903213500976	1	55.0	56.0	1.0	SW	50	(167, 167)	0.28	0.28	0.75
1	26	False	j	f	0.2370469570159912	0	55.0	56.0	1.0	NE	50	(167, 167)	0.28	0.28	0.75
1	26	False	f	j	0.3387918472290039	0	55.0	54.0	-1.0	NE	50	(167, 167)	0.28	0.28	0.75
1	26	False	f	f	0.2734105587005615	1	55.0	54.0	-1.0	NE	50	(167, 167)	0.28	0.28	0.75
1	26	False	f	f	0.2481801509857177	1	55.0	54.0	-1.0	SW	50	(167, 167)	0.28	0.28	0.75
1	26	False	f	f	0.2324357032775879	1	55.0	54.0	-1.0	NE	50	(167, 167)	0.28	0.28	0.75
1	26	False	j	f	0.1474623680114746	0	55.0	56.0	1.0	NE	50	(167, 167)	0.28	0.28	0.75
1	26	False	f	j	0.0876414775848388	0	55.0	54.0	-1.0	NE	50	(167, 167)	0.28	0.28	0.75
1	26	False	j	j	0.3447616100311279	1	55.0	56.0	1.0	SW	50	(167, 167)	0.28	0.28	0.75
1	26	False	f	f	0.2787642478942871	1	55.0	54.0	-1.0	NE	50	(167, 167)	0.28	0.28	0.75
1	26	False	f	f	0.2432184219360351	1	55.0	54.0	-1.0	NE	50	(167, 167)	0.28	0.28	0.75
1	26	False	j	f	0.2550759315490722	0	55.0	56.0	1.0	NE	50	(167, 167)	0.28	0.28	0.75
1	26	False	f	f	0.1554682254791259	1	55.0	54.0	-1.0	SW	50	(167, 167)	0.28	0.28	0.75
1	26	False	f	f	0.2822012901306152	1	55.0	54.0	-1.0	SW	50	(167, 167)	0.28	0.28	0.75
1	26	False	f	f	0.1896572113037109	1	55.0	54.0	-1.0	SW	50	(167, 167)	0.28	0.28	0.75
1	26	False	j	f	0.2586755752563476	0	55.0	56.0	1.0	NE	50	(167, 167)	0.28	0.28	0.75
1	26	False	f	f	0.215487003326416	1	55.0	54.0	-1.0	NE	50	(167, 167)	0.28	0.28	0.75
1	26	False	f	j	0.2665085792541504	0	55.0	54.0	-1.0	NE	50	(167, 167)	0.28	0.28	0.75
1	26	False	j	f	0.4641988277435303	0	55.0	56.0	1.0	SW	50	(167, 167)	0.28	0.28	0.75
1	26	False	j	f	0.4015731811523437	0	55.0	56.0	1.0	NE	50	(167, 167)	0.28	0.28	0.75
1	26	False	f	j	0.2320554256439209	0	55.0	54.0	-1.0	NE	50	(167, 167)	0.28	0.28	0.75
1	26	False	j	f	0.2768938541412353	0	55.0	56.0	1.0	SW	50	(167, 167)	0.28	0.28	0.75
1	26	False	j	f	0.1324374675750732	0	55.0	56.0	1.0	NE	50	(167, 167)	0.28	0.28	0.75
1	26	False	f	f	0.0254921913146972	1	55.0	54.0	-1.0	SW	50	(167, 167)	0.28	0.28	0.75
1	26	False	j	f	0.2013649940490722	0	55.0	56.0	1.0	NE	50	(167, 167)	0.28	0.28	0.75
1	26	False	f	f	0.1038215160369873	1	55.0	54.0	-1.0	NE	50	(167, 167)	0.28	0.28	0.75
1	26	False	f	f	0.2751142978668213	1	55.0	54.0	-1.0	SW	50	(167, 167)	0.28	0.28	0.75
1	26	False	j	f	0.2309927940368652	0	55.0	56.0	1.0	SW	50	(167, 167)	0.28	0.28	0.75
1	26	False	f	f	0.0067129135131835	1	55.0	54.0	-1.0	SW	50	(167, 167)	0.28	0.28	0.75
1	26	False	j	j	0.2584528923034668	1	55.0	56.0	1.0	SW	50	(167, 167)	0.28	0.28	0.75
1	26	False	j	f	0.2179853916168213	0	55.0	56.0	1.0	NE	50	(167, 167)	0.28	0.28	0.75
1	26	False	j	j	0.4576964378356933	1	55.0	56.0	1.0	SW	50	(167, 167)	0.28	0.28	0.75
