# Supplementary material for: The curriculum effect in visual learning: The role of readout dimensionality
Source: PLoS Comput Biol. 2026 Jul 24;22(7):e1014553. doi: 10.1371/journal.pcbi.1014553 (PMC13432104; doi:10.1371/journal.pcbi.1014553)
Supplement: S1 Data — (ZIP) [file pcbi.1014553.s009.zip › Data_Final_for_Repository/Shuffled_subjects/Original_10/Subject001/20241031_Subject001_SHUFFLED_Day_4.csv]

Participant ID	Age	Train	Correct Response	Response	Response time (s)	Correct	Reference Angle (deg)	Orientation (deg)	Angle Separation (deg)	Corner	Viewing Distance (cm)	Stimulus Size (px)	Fixation Time	Probe Time	Cue Time
1	26	True	j	j	0.2567884922027588	1	-35.0	-30.0	5.0	NW	50	(167, 167)	0.28	0.28	0.75
1	26	True	j	j	0.257732629776001	1	-35.0	-30.0	5.0	SE	50	(167, 167)	0.28	0.28	0.75
1	26	True	j	j	0.2393500804901123	1	-35.0	-34.0	1.0	SE	50	(167, 167)	0.28	0.28	0.75
1	26	True	f	f	0.2371895313262939	1	-35.0	-40.0	-5.0	NW	50	(167, 167)	0.28	0.28	0.75
1	26	True	f	f	0.2399570941925048	1	-35.0	-40.0	-5.0	SE	50	(167, 167)	0.28	0.28	0.75
1	26	True	f	f	0.2587575912475586	1	-35.0	-40.0	-5.0	SE	50	(167, 167)	0.28	0.28	0.75
1	26	True	f	f	0.2625553607940674	1	-35.0	-40.0	-5.0	SE	50	(167, 167)	0.28	0.28	0.75
1	26	True	j	j	0.2487528324127197	1	-35.0	-30.0	5.0	SE	50	(167, 167)	0.28	0.28	0.75
1	26	True	j	j	0.2694149017333984	1	-35.0	-30.0	5.0	SE	50	(167, 167)	0.28	0.28	0.75
1	26	True	f	f	0.2563276290893554	1	-35.0	-40.0	-5.0	NW	50	(167, 167)	0.28	0.28	0.75
1	26	True	f	f	0.2342498302459716	1	-35.0	-40.0	-5.0	SE	50	(167, 167)	0.28	0.28	0.75
1	26	True	f	j	0.2895386219024658	0	-35.0	-36.0	-1.0	SE	50	(167, 167)	0.28	0.28	0.75
1	26	True	f	f	0.2812340259552002	1	-35.0	-40.0	-5.0	SE	50	(167, 167)	0.28	0.28	0.75
1	26	True	j	j	0.2554233074188232	1	-35.0	-30.0	5.0	SE	50	(167, 167)	0.28	0.28	0.75
1	26	True	j	j	0.2623977661132812	1	-35.0	-30.0	5.0	NW	50	(167, 167)	0.28	0.28	0.75
1	26	True	f	f	0.2360162734985351	1	-35.0	-36.0	-1.0	NW	50	(167, 167)	0.28	0.28	0.75
1	26	True	f	f	0.0773208141326904	1	-35.0	-36.0	-1.0	NW	50	(167, 167)	0.28	0.28	0.75
1	26	True	f	f	0.2040576934814453	1	-35.0	-40.0	-5.0	NW	50	(167, 167)	0.28	0.28	0.75
1	26	True	j	j	0.2006094455718994	1	-35.0	-30.0	5.0	SE	50	(167, 167)	0.28	0.28	0.75
1	26	True	j	f	0.2800972461700439	0	-35.0	-34.0	1.0	NW	50	(167, 167)	0.28	0.28	0.75
1	26	True	j	j	0.2528865337371826	1	-35.0	-34.0	1.0	NW	50	(167, 167)	0.28	0.28	0.75
1	26	True	j	j	0.2220156192779541	1	-35.0	-34.0	1.0	SE	50	(167, 167)	0.28	0.28	0.75
1	26	True	f	j	0.2488341331481933	0	-35.0	-36.0	-1.0	SE	50	(167, 167)	0.28	0.28	0.75
1	26	True	f	j	0.2505948543548584	0	-35.0	-36.0	-1.0	NW	50	(167, 167)	0.28	0.28	0.75
1	26	True	j	j	0.2479352951049804	1	-35.0	-34.0	1.0	NW	50	(167, 167)	0.28	0.28	0.75
1	26	True	j	j	0.2570555210113525	1	-35.0	-30.0	5.0	NW	50	(167, 167)	0.28	0.28	0.75
1	26	True	f	f	0.2289185523986816	1	-35.0	-40.0	-5.0	SE	50	(167, 167)	0.28	0.28	0.75
1	26	True	j	j	0.2269587516784668	1	-35.0	-30.0	5.0	SE	50	(167, 167)	0.28	0.28	0.75
1	26	True	j	j	0.2717359066009521	1	-35.0	-34.0	1.0	SE	50	(167, 167)	0.28	0.28	0.75
1	26	True	f	j	0.24969482421875	0	-35.0	-36.0	-1.0	SE	50	(167, 167)	0.28	0.28	0.75
1	26	True	j	j	0.1070349216461181	1	-35.0	-34.0	1.0	NW	50	(167, 167)	0.28	0.28	0.75
1	26	True	j	j	0.2529284954071045	1	-35.0	-34.0	1.0	SE	50	(167, 167)	0.28	0.28	0.75
1	26	True	f	f	0.2536840438842773	1	-35.0	-40.0	-5.0	SE	50	(167, 167)	0.28	0.28	0.75
1	26	True	f	f	0.2356293201446533	1	-35.0	-36.0	-1.0	SE	50	(167, 167)	0.28	0.28	0.75
1	26	True	f	f	0.2175729274749755	1	-35.0	-40.0	-5.0	NW	50	(167, 167)	0.28	0.28	0.75
1	26	True	j	j	0.2285888195037841	1	-35.0	-34.0	1.0	NW	50	(167, 167)	0.28	0.28	0.75
1	26	True	f	j	0.2294328212738037	0	-35.0	-36.0	-1.0	SE	50	(167, 167)	0.28	0.28	0.75
1	26	True	j	j	0.2153713703155517	1	-35.0	-34.0	1.0	NW	50	(167, 167)	0.28	0.28	0.75
1	26	True	f	f	0.2639174461364746	1	-35.0	-40.0	-5.0	NW	50	(167, 167)	0.28	0.28	0.75
1	26	True	j	j	0.2991888523101806	1	-35.0	-34.0	1.0	SE	50	(167, 167)	0.28	0.28	0.75
1	26	True	f	j	0.2847347259521484	0	-35.0	-36.0	-1.0	NW	50	(167, 167)	0.28	0.28	0.75
1	26	True	f	j	0.2371442317962646	0	-35.0	-36.0	-1.0	NW	50	(167, 167)	0.28	0.28	0.75
1	26	True	f	j	0.2100706100463867	0	-35.0	-36.0	-1.0	NW	50	(167, 167)	0.28	0.28	0.75
1	26	True	j	j	0.2418301105499267	1	-35.0	-34.0	1.0	SE	50	(167, 167)	0.28	0.28	0.75
1	26	True	f	j	0.2470529079437255	0	-35.0	-36.0	-1.0	SE	50	(167, 167)	0.28	0.28	0.75
1	26	True	f	f	0.2530961036682129	1	-35.0	-36.0	-1.0	SE	50	(167, 167)	0.28	0.28	0.75
1	26	True	j	j	0.2038123607635498	1	-35.0	-34.0	1.0	NW	50	(167, 167)	0.28	0.28	0.75
1	26	True	f	f	0.251434326171875	1	-35.0	-40.0	-5.0	SE	50	(167, 167)	0.28	0.28	0.75
1	26	True	j	j	0.3730490207672119	1	-35.0	-30.0	5.0	SE	50	(167, 167)	0.28	0.28	0.75
1	26	True	j	j	0.235579252243042	1	-35.0	-34.0	1.0	NW	50	(167, 167)	0.28	0.28	0.75
1	26	True	j	j	0.2358672618865966	1	-35.0	-30.0	5.0	SE	50	(167, 167)	0.28	0.28	0.75
1	26	True	j	j	0.2835090160369873	1	-35.0	-30.0	5.0	SE	50	(167, 167)	0.28	0.28	0.75
1	26	True	f	j	0.2757530212402344	0	-35.0	-36.0	-1.0	SE	50	(167, 167)	0.28	0.28	0.75
1	26	True	f	f	0.2581353187561035	1	-35.0	-40.0	-5.0	NW	50	(167, 167)	0.28	0.28	0.75
1	26	True	j	j	0.1438863277435302	1	-35.0	-30.0	5.0	NW	50	(167, 167)	0.28	0.28	0.75
1	26	True	f	f	0.2554855346679687	1	-35.0	-36.0	-1.0	NW	50	(167, 167)	0.28	0.28	0.75
1	26	True	j	j	0.1732428073883056	1	-35.0	-30.0	5.0	SE	50	(167, 167)	0.28	0.28	0.75
1	26	True	j	j	0.2674546241760254	1	-35.0	-30.0	5.0	NW	50	(167, 167)	0.28	0.28	0.75
1	26	True	f	f	0.3387668132781982	1	-35.0	-40.0	-5.0	SE	50	(167, 167)	0.28	0.28	0.75
1	26	True	j	j	0.2735004425048828	1	-35.0	-34.0	1.0	NW	50	(167, 167)	0.28	0.28	0.75
1	26	True	f	f	0.2414758205413818	1	-35.0	-40.0	-5.0	NW	50	(167, 167)	0.28	0.28	0.75
1	26	True	j	j	0.257974624633789	1	-35.0	-30.0	5.0	SE	50	(167, 167)	0.28	0.28	0.75
1	26	True	f	f	0.2548742294311523	1	-35.0	-36.0	-1.0	NW	50	(167, 167)	0.28	0.28	0.75
1	26	True	j	j	0.2299246788024902	1	-35.0	-30.0	5.0	NW	50	(167, 167)	0.28	0.28	0.75
1	26	True	j	j	0.2247524261474609	1	-35.0	-34.0	1.0	NW	50	(167, 167)	0.28	0.28	0.75
1	26	True	f	j	0.4064853191375732	0	-35.0	-36.0	-1.0	NW	50	(167, 167)	0.28	0.28	0.75
1	26	True	j	j	0.2495291233062744	1	-35.0	-34.0	1.0	NW	50	(167, 167)	0.28	0.28	0.75
1	26	True	j	j	0.2687811851501465	1	-35.0	-30.0	5.0	NW	50	(167, 167)	0.28	0.28	0.75
1	26	True	f	f	0.2713785171508789	1	-35.0	-40.0	-5.0	NW	50	(167, 167)	0.28	0.28	0.75
1	26	True	f	f	0.2752199172973633	1	-35.0	-40.0	-5.0	SE	50	(167, 167)	0.28	0.28	0.75
1	26	True	j	j	0.2440156936645507	1	-35.0	-30.0	5.0	NW	50	(167, 167)	0.28	0.28	0.75
1	26	True	j	j	0.310206651687622	1	-35.0	-30.0	5.0	SE	50	(167, 167)	0.28	0.28	0.75
1	26	True	j	j	0.2610251903533935	1	-35.0	-30.0	5.0	NW	50	(167, 167)	0.28	0.28	0.75
1	26	True	f	f	0.2740530967712402	1	-35.0	-40.0	-5.0	SE	50	(167, 167)	0.28	0.28	0.75
1	26	True	f	f	0.2864768505096435	1	-35.0	-40.0	-5.0	SE	50	(167, 167)	0.28	0.28	0.75
1	26	True	f	f	0.2954826354980469	1	-35.0	-40.0	-5.0	SE	50	(167, 167)	0.28	0.28	0.75
1	26	True	f	f	0.2882828712463379	1	-35.0	-36.0	-1.0	NW	50	(167, 167)	0.28	0.28	0.75
1	26	True	j	j	0.2648825645446777	1	-35.0	-34.0	1.0	SE	50	(167, 167)	0.28	0.28	0.75
1	26	True	f	f	0.277540922164917	1	-35.0	-36.0	-1.0	NW	50	(167, 167)	0.28	0.28	0.75
1	26	True	f	f	0.2503731250762939	1	-35.0	-40.0	-5.0	SE	50	(167, 167)	0.28	0.28	0.75
1	26	True	j	j	0.265491247177124	1	-35.0	-34.0	1.0	SE	50	(167, 167)	0.28	0.28	0.75
1	26	True	f	f	0.2411837577819824	1	-35.0	-36.0	-1.0	SE	50	(167, 167)	0.28	0.28	0.75
1	26	True	f	j	0.2982239723205566	0	-35.0	-36.0	-1.0	NW	50	(167, 167)	0.28	0.28	0.75
1	26	True	j	j	4.540944576263428	1	-35.0	-30.0	5.0	SE	50	(167, 167)	0.28	0.28	0.75
1	26	True	f	f	0.3182580471038818	1	-35.0	-40.0	-5.0	NW	50	(167, 167)	0.28	0.28	0.75
1	26	True	f	f	0.288611888885498	1	-35.0	-40.0	-5.0	SE	50	(167, 167)	0.28	0.28	0.75
1	26	True	j	j	0.274202823638916	1	-35.0	-30.0	5.0	SE	50	(167, 167)	0.28	0.28	0.75
1	26	True	f	f	0.0739147663116455	1	-35.0	-40.0	-5.0	SE	50	(167, 167)	0.28	0.28	0.75
1	26	True	j	j	0.2473354339599609	1	-35.0	-34.0	1.0	SE	50	(167, 167)	0.28	0.28	0.75
1	26	True	j	j	0.1995718479156494	1	-35.0	-30.0	5.0	SE	50	(167, 167)	0.28	0.28	0.75
1	26	True	j	f	0.2514233589172363	0	-35.0	-34.0	1.0	NW	50	(167, 167)	0.28	0.28	0.75
1	26	True	f	f	0.2197678089141845	1	-35.0	-36.0	-1.0	NW	50	(167, 167)	0.28	0.28	0.75
1	26	True	f	f	0.2586774826049804	1	-35.0	-36.0	-1.0	SE	50	(167, 167)	0.28	0.28	0.75
1	26	True	f	j	0.1292562484741211	0	-35.0	-36.0	-1.0	NW	50	(167, 167)	0.28	0.28	0.75
1	26	True	j	j	0.1929244995117187	1	-35.0	-30.0	5.0	NW	50	(167, 167)	0.28	0.28	0.75
1	26	True	j	j	0.2250673770904541	1	-35.0	-30.0	5.0	NW	50	(167, 167)	0.28	0.28	0.75
1	26	True	j	j	0.2585010528564453	1	-35.0	-34.0	1.0	SE	50	(167, 167)	0.28	0.28	0.75
1	26	True	j	j	0.1290657520294189	1	-35.0	-34.0	1.0	SE	50	(167, 167)	0.28	0.28	0.75
1	26	True	f	f	0.2450051307678222	1	-35.0	-36.0	-1.0	SE	50	(167, 167)	0.28	0.28	0.75
1	26	True	f	j	0.1521246433258056	0	-35.0	-36.0	-1.0	NW	50	(167, 167)	0.28	0.28	0.75
1	26	True	j	j	0.0764479637145996	1	-35.0	-34.0	1.0	NW	50	(167, 167)	0.28	0.28	0.75
1	26	True	f	f	0.2540066242218017	1	-35.0	-40.0	-5.0	NW	50	(167, 167)	0.28	0.28	0.75
1	26	True	j	j	0.2438821792602539	1	-35.0	-30.0	5.0	SE	50	(167, 167)	0.28	0.28	0.75
1	26	True	j	j	0.2632083892822265	1	-35.0	-34.0	1.0	NW	50	(167, 167)	0.28	0.28	0.75
1	26	True	f	j	0.2497618198394775	0	-35.0	-36.0	-1.0	NW	50	(167, 167)	0.28	0.28	0.75
1	26	True	f	f	0.2823576927185058	1	-35.0	-36.0	-1.0	NW	50	(167, 167)	0.28	0.28	0.75
1	26	True	j	j	0.3160295486450195	1	-35.0	-34.0	1.0	SE	50	(167, 167)	0.28	0.28	0.75
1	26	True	j	f	0.2736024856567383	0	-35.0	-34.0	1.0	NW	50	(167, 167)	0.28	0.28	0.75
1	26	True	f	f	0.0879228115081787	1	-35.0	-36.0	-1.0	NW	50	(167, 167)	0.28	0.28	0.75
1	26	True	f	f	0.240145206451416	1	-35.0	-40.0	-5.0	SE	50	(167, 167)	0.28	0.28	0.75
1	26	True	f	f	0.2059888839721679	1	-35.0	-40.0	-5.0	NW	50	(167, 167)	0.28	0.28	0.75
1	26	True	f	f	0.1865992546081543	1	-35.0	-40.0	-5.0	SE	50	(167, 167)	0.28	0.28	0.75
1	26	True	f	f	0.2437589168548584	1	-35.0	-36.0	-1.0	NW	50	(167, 167)	0.28	0.28	0.75
1	26	True	j	j	0.2504663467407226	1	-35.0	-30.0	5.0	SE	50	(167, 167)	0.28	0.28	0.75
1	26	True	j	f	0.2455992698669433	0	-35.0	-34.0	1.0	NW	50	(167, 167)	0.28	0.28	0.75
1	26	True	j	j	0.2348852157592773	1	-35.0	-30.0	5.0	SE	50	(167, 167)	0.28	0.28	0.75
1	26	True	j	j	0.2084221839904785	1	-35.0	-30.0	5.0	NW	50	(167, 167)	0.28	0.28	0.75
1	26	True	j	j	0.0979866981506347	1	-35.0	-34.0	1.0	SE	50	(167, 167)	0.28	0.28	0.75
1	26	True	f	f	0.237877607345581	1	-35.0	-36.0	-1.0	SE	50	(167, 167)	0.28	0.28	0.75
1	26	True	f	f	0.0148091316223144	1	-35.0	-40.0	-5.0	SE	50	(167, 167)	0.28	0.28	0.75
1	26	True	j	j	0.2056806087493896	1	-35.0	-30.0	5.0	NW	50	(167, 167)	0.28	0.28	0.75
1	26	True	f	f	0.2525606155395508	1	-35.0	-36.0	-1.0	NW	50	(167, 167)	0.28	0.28	0.75
1	26	True	j	j	0.0952441692352294	1	-35.0	-34.0	1.0	SE	50	(167, 167)	0.28	0.28	0.75
1	26	True	j	j	0.1753764152526855	1	-35.0	-30.0	5.0	SE	50	(167, 167)	0.28	0.28	0.75
1	26	True	f	f	0.2532823085784912	1	-35.0	-36.0	-1.0	NW	50	(167, 167)	0.28	0.28	0.75
1	26	True	j	j	0.2863373756408691	1	-35.0	-30.0	5.0	NW	50	(167, 167)	0.28	0.28	0.75
1	26	True	j	j	0.2052521705627441	1	-35.0	-34.0	1.0	NW	50	(167, 167)	0.28	0.28	0.75
1	26	True	j	j	0.2362623214721679	1	-35.0	-34.0	1.0	SE	50	(167, 167)	0.28	0.28	0.75
1	26	True	f	f	0.2223522663116455	1	-35.0	-40.0	-5.0	NW	50	(167, 167)	0.28	0.28	0.75
1	26	True	f	f	0.2539098262786865	1	-35.0	-40.0	-5.0	NW	50	(167, 167)	0.28	0.28	0.75
1	26	True	f	j	0.2489252090454101	0	-35.0	-36.0	-1.0	SE	50	(167, 167)	0.28	0.28	0.75
1	26	True	f	f	0.0914893150329589	1	-35.0	-36.0	-1.0	NW	50	(167, 167)	0.28	0.28	0.75
1	26	True	f	f	0.229163646697998	1	-35.0	-40.0	-5.0	SE	50	(167, 167)	0.28	0.28	0.75
1	26	True	f	f	0.3079960346221924	1	-35.0	-36.0	-1.0	SE	50	(167, 167)	0.28	0.28	0.75
1	26	True	j	j	0.2853450775146484	1	-35.0	-30.0	5.0	NW	50	(167, 167)	0.28	0.28	0.75
1	26	True	j	j	0.3495473861694336	1	-35.0	-30.0	5.0	SE	50	(167, 167)	0.28	0.28	0.75
1	26	True	j	j	0.3130135536193847	1	-35.0	-30.0	5.0	NW	50	(167, 167)	0.28	0.28	0.75
1	26	True	f	f	0.0985941886901855	1	-35.0	-40.0	-5.0	SE	50	(167, 167)	0.28	0.28	0.75
1	26	True	f	f	0.2663280963897705	1	-35.0	-40.0	-5.0	NW	50	(167, 167)	0.28	0.28	0.75
1	26	True	f	f	0.2312715053558349	1	-35.0	-36.0	-1.0	SE	50	(167, 167)	0.28	0.28	0.75
1	26	True	f	f	0.2941534519195556	1	-35.0	-36.0	-1.0	NW	50	(167, 167)	0.28	0.28	0.75
1	26	True	f	f	0.2786839008331299	1	-35.0	-40.0	-5.0	SE	50	(167, 167)	0.28	0.28	0.75
1	26	True	f	f	0.2567429542541504	1	-35.0	-36.0	-1.0	NW	50	(167, 167)	0.28	0.28	0.75
1	26	True	j	j	0.2706613540649414	1	-35.0	-30.0	5.0	NW	50	(167, 167)	0.28	0.28	0.75
1	26	True	j	j	0.2721929550170898	1	-35.0	-34.0	1.0	SE	50	(167, 167)	0.28	0.28	0.75
1	26	True	f	f	0.3112666606903076	1	-35.0	-36.0	-1.0	SE	50	(167, 167)	0.28	0.28	0.75
1	26	True	f	f	0.2572181224822998	1	-35.0	-36.0	-1.0	NW	50	(167, 167)	0.28	0.28	0.75
1	26	True	f	f	0.2944917678833008	1	-35.0	-40.0	-5.0	NW	50	(167, 167)	0.28	0.28	0.75
1	26	True	j	j	0.2462677955627441	1	-35.0	-30.0	5.0	SE	50	(167, 167)	0.28	0.28	0.75
1	26	True	j	j	0.2619733810424804	1	-35.0	-34.0	1.0	SE	50	(167, 167)	0.28	0.28	0.75
1	26	True	j	j	0.3684442043304443	1	-35.0	-34.0	1.0	SE	50	(167, 167)	0.28	0.28	0.75
1	26	True	f	f	0.2804057598114013	1	-35.0	-36.0	-1.0	NW	50	(167, 167)	0.28	0.28	0.75
1	26	True	j	j	0.151454210281372	1	-35.0	-34.0	1.0	NW	50	(167, 167)	0.28	0.28	0.75
1	26	True	j	j	0.2393248081207275	1	-35.0	-30.0	5.0	SE	50	(167, 167)	0.28	0.28	0.75
1	26	True	j	j	0.2420909404754638	1	-35.0	-30.0	5.0	SE	50	(167, 167)	0.28	0.28	0.75
1	26	True	j	j	0.2515106201171875	1	-35.0	-34.0	1.0	SE	50	(167, 167)	0.28	0.28	0.75
1	26	True	f	f	0.292522668838501	1	-35.0	-36.0	-1.0	NW	50	(167, 167)	0.28	0.28	0.75
1	26	True	f	f	0.2824916839599609	1	-35.0	-40.0	-5.0	SE	50	(167, 167)	0.28	0.28	0.75
1	26	True	j	j	0.2562689781188965	1	-35.0	-30.0	5.0	NW	50	(167, 167)	0.28	0.28	0.75
1	26	True	j	j	0.1955885887145996	1	-35.0	-34.0	1.0	NW	50	(167, 167)	0.28	0.28	0.75
1	26	True	f	f	0.2441298961639404	1	-35.0	-36.0	-1.0	NW	50	(167, 167)	0.28	0.28	0.75
1	26	True	j	j	0.2384824752807617	1	-35.0	-30.0	5.0	SE	50	(167, 167)	0.28	0.28	0.75
1	26	True	f	f	0.0932478904724121	1	-35.0	-40.0	-5.0	NW	50	(167, 167)	0.28	0.28	0.75
1	26	True	f	f	0.2739429473876953	1	-35.0	-40.0	-5.0	SE	50	(167, 167)	0.28	0.28	0.75
1	26	True	j	f	0.2779550552368164	0	-35.0	-34.0	1.0	NW	50	(167, 167)	0.28	0.28	0.75
1	26	True	j	j	0.2102715969085693	1	-35.0	-34.0	1.0	NW	50	(167, 167)	0.28	0.28	0.75
1	26	True	f	f	0.2353594303131103	1	-35.0	-40.0	-5.0	SE	50	(167, 167)	0.28	0.28	0.75
1	26	True	f	j	0.6634032726287842	0	-35.0	-36.0	-1.0	SE	50	(167, 167)	0.28	0.28	0.75
1	26	True	f	f	0.2767758369445801	1	-35.0	-40.0	-5.0	SE	50	(167, 167)	0.28	0.28	0.75
1	26	True	f	f	0.0978662967681884	1	-35.0	-40.0	-5.0	SE	50	(167, 167)	0.28	0.28	0.75
1	26	True	j	j	0.1288793087005615	1	-35.0	-34.0	1.0	SE	50	(167, 167)	0.28	0.28	0.75
1	26	True	f	j	0.2269482612609863	0	-35.0	-36.0	-1.0	NW	50	(167, 167)	0.28	0.28	0.75
1	26	True	f	f	0.2549006938934326	1	-35.0	-40.0	-5.0	SE	50	(167, 167)	0.28	0.28	0.75
1	26	True	j	j	0.2326939105987548	1	-35.0	-34.0	1.0	NW	50	(167, 167)	0.28	0.28	0.75
1	26	True	j	f	0.2952618598937988	0	-35.0	-34.0	1.0	SE	50	(167, 167)	0.28	0.28	0.75
1	26	True	j	j	0.2652359008789062	1	-35.0	-30.0	5.0	SE	50	(167, 167)	0.28	0.28	0.75
1	26	True	f	f	0.2541570663452148	1	-35.0	-40.0	-5.0	NW	50	(167, 167)	0.28	0.28	0.75
1	26	True	j	j	0.2171850204467773	1	-35.0	-30.0	5.0	SE	50	(167, 167)	0.28	0.28	0.75
1	26	True	j	j	0.2121508121490478	1	-35.0	-34.0	1.0	SE	50	(167, 167)	0.28	0.28	0.75
1	26	True	f	f	0.2167305946350097	1	-35.0	-40.0	-5.0	SE	50	(167, 167)	0.28	0.28	0.75
1	26	True	f	f	0.2083401679992675	1	-35.0	-40.0	-5.0	SE	50	(167, 167)	0.28	0.28	0.75
1	26	True	j	j	0.293100357055664	1	-35.0	-30.0	5.0	SE	50	(167, 167)	0.28	0.28	0.75
1	26	True	f	f	0.2434570789337158	1	-35.0	-40.0	-5.0	NW	50	(167, 167)	0.28	0.28	0.75
1	26	True	f	f	0.2912836074829101	1	-35.0	-36.0	-1.0	NW	50	(167, 167)	0.28	0.28	0.75
1	26	True	f	f	0.265378475189209	1	-35.0	-40.0	-5.0	NW	50	(167, 167)	0.28	0.28	0.75
1	26	True	f	f	0.2458345890045166	1	-35.0	-36.0	-1.0	SE	50	(167, 167)	0.28	0.28	0.75
1	26	True	f	f	0.2593660354614258	1	-35.0	-36.0	-1.0	SE	50	(167, 167)	0.28	0.28	0.75
1	26	True	f	f	0.2224180698394775	1	-35.0	-36.0	-1.0	SE	50	(167, 167)	0.28	0.28	0.75
1	26	True	f	f	0.0612947940826416	1	-35.0	-40.0	-5.0	NW	50	(167, 167)	0.28	0.28	0.75
1	26	True	f	f	0.2414143085479736	1	-35.0	-36.0	-1.0	SE	50	(167, 167)	0.28	0.28	0.75
1	26	True	f	f	0.2651386260986328	1	-35.0	-40.0	-5.0	SE	50	(167, 167)	0.28	0.28	0.75
1	26	True	j	f	0.2812206745147705	0	-35.0	-34.0	1.0	NW	50	(167, 167)	0.28	0.28	0.75
1	26	True	f	j	0.1600465774536132	0	-35.0	-36.0	-1.0	NW	50	(167, 167)	0.28	0.28	0.75
1	26	True	f	f	0.2608423233032226	1	-35.0	-40.0	-5.0	NW	50	(167, 167)	0.28	0.28	0.75
1	26	True	j	f	0.4038519859313965	0	-35.0	-34.0	1.0	NW	50	(167, 167)	0.28	0.28	0.75
1	26	True	j	j	0.5905489921569824	1	-35.0	-30.0	5.0	NW	50	(167, 167)	0.28	0.28	0.75
1	26	True	j	j	0.2464070320129394	1	-35.0	-30.0	5.0	NW	50	(167, 167)	0.28	0.28	0.75
1	26	True	j	j	0.2397854328155517	1	-35.0	-34.0	1.0	SE	50	(167, 167)	0.28	0.28	0.75
1	26	True	j	j	0.2602236270904541	1	-35.0	-30.0	5.0	NW	50	(167, 167)	0.28	0.28	0.75
1	26	True	j	j	0.2294013500213623	1	-35.0	-30.0	5.0	NW	50	(167, 167)	0.28	0.28	0.75
1	26	True	j	j	0.1768610477447509	1	-35.0	-30.0	5.0	SE	50	(167, 167)	0.28	0.28	0.75
1	26	True	f	f	0.2435884475708007	1	-35.0	-40.0	-5.0	NW	50	(167, 167)	0.28	0.28	0.75
1	26	True	j	f	0.3631551265716553	0	-35.0	-34.0	1.0	NW	50	(167, 167)	0.28	0.28	0.75
1	26	True	f	f	0.2858409881591797	1	-35.0	-36.0	-1.0	NW	50	(167, 167)	0.28	0.28	0.75
1	26	True	f	j	0.0752463340759277	0	-35.0	-36.0	-1.0	SE	50	(167, 167)	0.28	0.28	0.75
1	26	True	j	j	0.2179212570190429	1	-35.0	-34.0	1.0	SE	50	(167, 167)	0.28	0.28	0.75
1	26	True	f	f	0.2384295463562011	1	-35.0	-40.0	-5.0	SE	50	(167, 167)	0.28	0.28	0.75
1	26	True	f	f	0.2528090476989746	1	-35.0	-40.0	-5.0	NW	50	(167, 167)	0.28	0.28	0.75
1	26	True	j	j	0.2761092185974121	1	-35.0	-30.0	5.0	SE	50	(167, 167)	0.28	0.28	0.75
1	26	True	j	f	0.6682722568511963	0	-35.0	-34.0	1.0	SE	50	(167, 167)	0.28	0.28	0.75
1	26	True	f	f	0.2422502040863037	1	-35.0	-36.0	-1.0	SE	50	(167, 167)	0.28	0.28	0.75
1	26	True	j	j	0.2483887672424316	1	-35.0	-34.0	1.0	NW	50	(167, 167)	0.28	0.28	0.75
1	26	True	f	j	0.2768557071685791	0	-35.0	-36.0	-1.0	SE	50	(167, 167)	0.28	0.28	0.75
1	26	True	j	f	0.0690894126892089	0	-35.0	-34.0	1.0	NW	50	(167, 167)	0.28	0.28	0.75
1	26	True	j	j	0.2620670795440674	1	-35.0	-30.0	5.0	NW	50	(167, 167)	0.28	0.28	0.75
1	26	True	f	f	0.218611478805542	1	-35.0	-36.0	-1.0	NW	50	(167, 167)	0.28	0.28	0.75
1	26	True	j	j	0.0524454116821289	1	-35.0	-34.0	1.0	SE	50	(167, 167)	0.28	0.28	0.75
1	26	True	j	j	0.1542632579803466	1	-35.0	-30.0	5.0	SE	50	(167, 167)	0.28	0.28	0.75
1	26	True	f	f	0.2550358772277832	1	-35.0	-36.0	-1.0	SE	50	(167, 167)	0.28	0.28	0.75
1	26	True	j	j	0.7374811172485352	1	-35.0	-34.0	1.0	SE	50	(167, 167)	0.28	0.28	0.75
1	26	True	j	j	0.2506139278411865	1	-35.0	-30.0	5.0	NW	50	(167, 167)	0.28	0.28	0.75
1	26	True	f	f	0.2748799324035644	1	-35.0	-40.0	-5.0	SE	50	(167, 167)	0.28	0.28	0.75
1	26	True	j	j	0.2612366676330566	1	-35.0	-30.0	5.0	NW	50	(167, 167)	0.28	0.28	0.75
1	26	True	f	f	0.2482812404632568	1	-35.0	-36.0	-1.0	NW	50	(167, 167)	0.28	0.28	0.75
1	26	True	j	j	0.1936795711517334	1	-35.0	-34.0	1.0	SE	50	(167, 167)	0.28	0.28	0.75
1	26	True	j	f	0.2478914260864257	0	-35.0	-34.0	1.0	SE	50	(167, 167)	0.28	0.28	0.75
1	26	True	j	j	0.3167598247528076	1	-35.0	-30.0	5.0	SE	50	(167, 167)	0.28	0.28	0.75
1	26	True	f	f	0.4916019439697265	1	-35.0	-36.0	-1.0	SE	50	(167, 167)	0.28	0.28	0.75
1	26	True	f	f	0.2104132175445556	1	-35.0	-36.0	-1.0	NW	50	(167, 167)	0.28	0.28	0.75
1	26	True	f	f	0.2607045173645019	1	-35.0	-36.0	-1.0	SE	50	(167, 167)	0.28	0.28	0.75
1	26	True	f	f	0.2261950969696045	1	-35.0	-36.0	-1.0	SE	50	(167, 167)	0.28	0.28	0.75
1	26	True	f	j	0.2495625019073486	0	-35.0	-36.0	-1.0	SE	50	(167, 167)	0.28	0.28	0.75
1	26	True	j	j	0.3495430946350097	1	-35.0	-30.0	5.0	NW	50	(167, 167)	0.28	0.28	0.75
1	26	True	j	f	0.0768687725067138	0	-35.0	-34.0	1.0	SE	50	(167, 167)	0.28	0.28	0.75
1	26	True	f	f	0.2661025524139404	1	-35.0	-40.0	-5.0	NW	50	(167, 167)	0.28	0.28	0.75
1	26	True	f	j	0.0926096439361572	0	-35.0	-40.0	-5.0	NW	50	(167, 167)	0.28	0.28	0.75
1	26	True	f	f	0.2499854564666748	1	-35.0	-40.0	-5.0	SE	50	(167, 167)	0.28	0.28	0.75
1	26	True	j	j	0.261526346206665	1	-35.0	-34.0	1.0	SE	50	(167, 167)	0.28	0.28	0.75
1	26	True	f	f	0.3007190227508545	1	-35.0	-40.0	-5.0	SE	50	(167, 167)	0.28	0.28	0.75
1	26	True	f	f	0.2687773704528808	1	-35.0	-40.0	-5.0	SE	50	(167, 167)	0.28	0.28	0.75
1	26	True	f	f	0.2283685207366943	1	-35.0	-36.0	-1.0	SE	50	(167, 167)	0.28	0.28	0.75
1	26	True	f	f	0.3020846843719482	1	-35.0	-40.0	-5.0	SE	50	(167, 167)	0.28	0.28	0.75
1	26	True	f	f	0.1502666473388672	1	-35.0	-40.0	-5.0	SE	50	(167, 167)	0.28	0.28	0.75
1	26	True	f	f	0.2666590213775635	1	-35.0	-36.0	-1.0	SE	50	(167, 167)	0.28	0.28	0.75
1	26	True	j	j	0.2665865421295166	1	-35.0	-30.0	5.0	NW	50	(167, 167)	0.28	0.28	0.75
1	26	True	f	f	0.2910709381103515	1	-35.0	-40.0	-5.0	NW	50	(167, 167)	0.28	0.28	0.75
1	26	True	f	f	0.0602405071258544	1	-35.0	-36.0	-1.0	SE	50	(167, 167)	0.28	0.28	0.75
1	26	True	j	j	0.0710136890411377	1	-35.0	-30.0	5.0	NW	50	(167, 167)	0.28	0.28	0.75
1	26	True	j	j	0.2890231609344482	1	-35.0	-34.0	1.0	NW	50	(167, 167)	0.28	0.28	0.75
1	26	True	j	j	0.2075159549713134	1	-35.0	-30.0	5.0	NW	50	(167, 167)	0.28	0.28	0.75
1	26	True	f	f	0.2615833282470703	1	-35.0	-36.0	-1.0	SE	50	(167, 167)	0.28	0.28	0.75
1	26	True	f	f	0.2766053676605224	1	-35.0	-40.0	-5.0	SE	50	(167, 167)	0.28	0.28	0.75
1	26	True	j	j	0.2262129783630371	1	-35.0	-30.0	5.0	SE	50	(167, 167)	0.28	0.28	0.75
1	26	True	f	f	0.2787857055664062	1	-35.0	-36.0	-1.0	NW	50	(167, 167)	0.28	0.28	0.75
1	26	True	f	f	0.2107119560241699	1	-35.0	-40.0	-5.0	NW	50	(167, 167)	0.28	0.28	0.75
1	26	True	j	f	0.2497458457946777	0	-35.0	-34.0	1.0	SE	50	(167, 167)	0.28	0.28	0.75
1	26	True	f	j	0.2261958122253418	0	-35.0	-36.0	-1.0	SE	50	(167, 167)	0.28	0.28	0.75
1	26	True	f	f	0.2370014190673828	1	-35.0	-40.0	-5.0	NW	50	(167, 167)	0.28	0.28	0.75
1	26	True	f	f	0.2404325008392334	1	-35.0	-36.0	-1.0	SE	50	(167, 167)	0.28	0.28	0.75
1	26	True	j	j	0.2285230159759521	1	-35.0	-30.0	5.0	NW	50	(167, 167)	0.28	0.28	0.75
1	26	True	j	j	0.261577844619751	1	-35.0	-34.0	1.0	SE	50	(167, 167)	0.28	0.28	0.75
1	26	True	j	j	0.239804983139038	1	-35.0	-30.0	5.0	NW	50	(167, 167)	0.28	0.28	0.75
1	26	True	j	j	0.3657572269439697	1	-35.0	-34.0	1.0	SE	50	(167, 167)	0.28	0.28	0.75
1	26	True	j	j	0.2844626903533935	1	-35.0	-34.0	1.0	SE	50	(167, 167)	0.28	0.28	0.75
1	26	True	f	f	0.2328076362609863	1	-35.0	-36.0	-1.0	SE	50	(167, 167)	0.28	0.28	0.75
1	26	True	f	f	0.2353172302246093	1	-35.0	-36.0	-1.0	NW	50	(167, 167)	0.28	0.28	0.75
1	26	True	j	j	0.2451453208923339	1	-35.0	-34.0	1.0	NW	50	(167, 167)	0.28	0.28	0.75
1	26	True	j	j	0.1019589900970459	1	-35.0	-30.0	5.0	SE	50	(167, 167)	0.28	0.28	0.75
1	26	True	j	j	0.020449161529541	1	-35.0	-30.0	5.0	NW	50	(167, 167)	0.28	0.28	0.75
1	26	True	j	j	0.2445895671844482	1	-35.0	-30.0	5.0	NW	50	(167, 167)	0.28	0.28	0.75
1	26	True	j	j	0.2540535926818847	1	-35.0	-30.0	5.0	SE	50	(167, 167)	0.28	0.28	0.75
1	26	True	f	f	0.1963245868682861	1	-35.0	-36.0	-1.0	SE	50	(167, 167)	0.28	0.28	0.75
1	26	True	f	f	0.1782655715942382	1	-35.0	-40.0	-5.0	SE	50	(167, 167)	0.28	0.28	0.75
1	26	True	f	f	0.2260904312133789	1	-35.0	-36.0	-1.0	SE	50	(167, 167)	0.28	0.28	0.75
1	26	True	f	f	0.2571828365325928	1	-35.0	-40.0	-5.0	SE	50	(167, 167)	0.28	0.28	0.75
1	26	True	f	f	0.1085362434387207	1	-35.0	-36.0	-1.0	NW	50	(167, 167)	0.28	0.28	0.75
1	26	True	j	j	0.145134687423706	1	-35.0	-34.0	1.0	SE	50	(167, 167)	0.28	0.28	0.75
1	26	True	f	f	0.2216556072235107	1	-35.0	-36.0	-1.0	NW	50	(167, 167)	0.28	0.28	0.75
1	26	True	f	f	0.2133057117462158	1	-35.0	-36.0	-1.0	NW	50	(167, 167)	0.28	0.28	0.75
1	26	True	f	j	0.2094662189483642	0	-35.0	-36.0	-1.0	SE	50	(167, 167)	0.28	0.28	0.75
1	26	True	j	j	0.06215500831604	1	-35.0	-34.0	1.0	NW	50	(167, 167)	0.28	0.28	0.75
1	26	True	j	j	0.113065481185913	1	-35.0	-34.0	1.0	NW	50	(167, 167)	0.28	0.28	0.75
1	26	True	f	f	0.195763349533081	1	-35.0	-40.0	-5.0	SE	50	(167, 167)	0.28	0.28	0.75
1	26	True	j	j	0.2676010131835937	1	-35.0	-30.0	5.0	SE	50	(167, 167)	0.28	0.28	0.75
1	26	True	j	j	0.1973304748535156	1	-35.0	-30.0	5.0	SE	50	(167, 167)	0.28	0.28	0.75
1	26	True	j	j	0.2784345149993896	1	-35.0	-34.0	1.0	NW	50	(167, 167)	0.28	0.28	0.75
1	26	True	f	f	0.290543794631958	1	-35.0	-40.0	-5.0	NW	50	(167, 167)	0.28	0.28	0.75
1	26	True	j	j	0.2617924213409424	1	-35.0	-34.0	1.0	SE	50	(167, 167)	0.28	0.28	0.75
1	26	True	f	f	0.3038561344146728	1	-35.0	-40.0	-5.0	SE	50	(167, 167)	0.28	0.28	0.75
1	26	True	j	f	0.2291195392608642	0	-35.0	-34.0	1.0	SE	50	(167, 167)	0.28	0.28	0.75
1	26	True	f	j	0.0984687805175781	0	-35.0	-36.0	-1.0	SE	50	(167, 167)	0.28	0.28	0.75
1	26	True	j	j	0.2655551433563232	1	-35.0	-34.0	1.0	NW	50	(167, 167)	0.28	0.28	0.75
1	26	True	j	j	0.2327463626861572	1	-35.0	-30.0	5.0	SE	50	(167, 167)	0.28	0.28	0.75
1	26	True	f	f	0.1813549995422363	1	-35.0	-36.0	-1.0	NW	50	(167, 167)	0.28	0.28	0.75
1	26	True	f	f	0.2580139636993408	1	-35.0	-40.0	-5.0	SE	50	(167, 167)	0.28	0.28	0.75
1	26	True	f	f	0.0614864826202392	1	-35.0	-36.0	-1.0	NW	50	(167, 167)	0.28	0.28	0.75
1	26	True	f	f	0.2025973796844482	1	-35.0	-40.0	-5.0	NW	50	(167, 167)	0.28	0.28	0.75
1	26	True	f	f	0.1034142971038818	1	-35.0	-40.0	-5.0	NW	50	(167, 167)	0.28	0.28	0.75
1	26	True	f	j	0.2488813400268554	0	-35.0	-36.0	-1.0	SE	50	(167, 167)	0.28	0.28	0.75
1	26	True	f	j	0.3722851276397705	0	-35.0	-36.0	-1.0	NW	50	(167, 167)	0.28	0.28	0.75
1	26	True	j	j	0.2157952785491943	1	-35.0	-30.0	5.0	SE	50	(167, 167)	0.28	0.28	0.75
1	26	True	f	f	0.2697765827178955	1	-35.0	-36.0	-1.0	SE	50	(167, 167)	0.28	0.28	0.75
1	26	True	f	f	0.2511816024780273	1	-35.0	-40.0	-5.0	NW	50	(167, 167)	0.28	0.28	0.75
1	26	True	f	f	0.2561304569244385	1	-35.0	-40.0	-5.0	NW	50	(167, 167)	0.28	0.28	0.75
1	26	True	f	f	0.4328751564025879	1	-35.0	-40.0	-5.0	NW	50	(167, 167)	0.28	0.28	0.75
1	26	True	f	f	0.2345035076141357	1	-35.0	-36.0	-1.0	NW	50	(167, 167)	0.28	0.28	0.75
1	26	True	j	j	0.0544757843017578	1	-35.0	-30.0	5.0	SE	50	(167, 167)	0.28	0.28	0.75
1	26	True	f	f	0.3134214878082275	1	-35.0	-40.0	-5.0	SE	50	(167, 167)	0.28	0.28	0.75
1	26	True	f	f	0.1904489994049072	1	-35.0	-40.0	-5.0	NW	50	(167, 167)	0.28	0.28	0.75
1	26	True	j	j	0.2656581401824951	1	-35.0	-30.0	5.0	SE	50	(167, 167)	0.28	0.28	0.75
1	26	True	f	f	0.2603456974029541	1	-35.0	-40.0	-5.0	SE	50	(167, 167)	0.28	0.28	0.75
1	26	True	f	f	0.247690200805664	1	-35.0	-40.0	-5.0	NW	50	(167, 167)	0.28	0.28	0.75
1	26	True	j	j	0.1094934940338134	1	-35.0	-34.0	1.0	SE	50	(167, 167)	0.28	0.28	0.75
1	26	True	j	j	0.2787489891052246	1	-35.0	-30.0	5.0	NW	50	(167, 167)	0.28	0.28	0.75
1	26	True	j	j	0.3225879669189453	1	-35.0	-30.0	5.0	SE	50	(167, 167)	0.28	0.28	0.75
1	26	True	f	j	0.3562619686126709	0	-35.0	-36.0	-1.0	NW	50	(167, 167)	0.28	0.28	0.75
1	26	True	j	j	0.2550301551818847	1	-35.0	-30.0	5.0	NW	50	(167, 167)	0.28	0.28	0.75
1	26	True	j	j	0.30230712890625	1	-35.0	-30.0	5.0	NW	50	(167, 167)	0.28	0.28	0.75
1	26	True	f	f	0.2414090633392334	1	-35.0	-40.0	-5.0	SE	50	(167, 167)	0.28	0.28	0.75
1	26	True	j	j	0.2618172168731689	1	-35.0	-30.0	5.0	NW	50	(167, 167)	0.28	0.28	0.75
