# Supplementary material for: The curriculum effect in visual learning: The role of readout dimensionality
Source: PLoS Comput Biol. 2026 Jul 24;22(7):e1014553. doi: 10.1371/journal.pcbi.1014553 (PMC13432104; doi:10.1371/journal.pcbi.1014553)
Supplement: S1 Data — (ZIP) [file pcbi.1014553.s009.zip › Data_Final_for_Repository/Shuffled_subjects/Original_10/Subject001/20241028_Subject001_SHUFFLED_Day_1.csv]

Participant ID	Age	Train	Correct Response	Response	Response time (s)	Correct	Reference Angle (deg)	Orientation (deg)	Angle Separation (deg)	Corner	Viewing Distance (cm)	Stimulus Size (px)	Fixation Time	Probe Time	Cue Time
1	26	True	f	j	3.0392894744873047	0	-35.0	-36.0	-1.0	NW	50	(167, 167)	0.28	0.28	0.75
1	26	True	f	j	1.662489652633667	0	-35.0	-40.0	-5.0	SE	50	(167, 167)	0.28	0.28	0.75
1	26	True	j	j	3.002990484237671	1	-35.0	-34.0	1.0	SE	50	(167, 167)	0.28	0.28	0.75
1	26	True	j	j	1.730442762374878	1	-35.0	-34.0	1.0	NW	50	(167, 167)	0.28	0.28	0.75
1	26	True	f	f	0.2693452835083008	1	-35.0	-40.0	-5.0	NW	50	(167, 167)	0.28	0.28	0.75
1	26	True	f	f	2.035269498825073	1	-35.0	-40.0	-5.0	NW	50	(167, 167)	0.28	0.28	0.75
1	26	True	f	j	0.6390707492828369	0	-35.0	-36.0	-1.0	SE	50	(167, 167)	0.28	0.28	0.75
1	26	True	f	f	0.3945963382720947	1	-35.0	-36.0	-1.0	NW	50	(167, 167)	0.28	0.28	0.75
1	26	True	f	f	0.3451545238494873	1	-35.0	-40.0	-5.0	SE	50	(167, 167)	0.28	0.28	0.75
1	26	True	j	j	0.3169972896575928	1	-35.0	-30.0	5.0	NW	50	(167, 167)	0.28	0.28	0.75
1	26	True	j	j	0.5762839317321777	1	-35.0	-34.0	1.0	SE	50	(167, 167)	0.28	0.28	0.75
1	26	True	j	f	1.1522703170776367	0	-35.0	-30.0	5.0	NW	50	(167, 167)	0.28	0.28	0.75
1	26	True	j	j	0.6137313842773438	1	-35.0	-34.0	1.0	SE	50	(167, 167)	0.28	0.28	0.75
1	26	True	f	f	0.4378812313079834	1	-35.0	-40.0	-5.0	NW	50	(167, 167)	0.28	0.28	0.75
1	26	True	f	j	0.7273359298706055	0	-35.0	-36.0	-1.0	SE	50	(167, 167)	0.28	0.28	0.75
1	26	True	f	j	1.2607641220092771	0	-35.0	-36.0	-1.0	SE	50	(167, 167)	0.28	0.28	0.75
1	26	True	f	f	0.479579210281372	1	-35.0	-40.0	-5.0	NW	50	(167, 167)	0.28	0.28	0.75
1	26	True	f	f	0.4293713569641113	1	-35.0	-40.0	-5.0	NW	50	(167, 167)	0.28	0.28	0.75
1	26	True	f	f	0.4729480743408203	1	-35.0	-36.0	-1.0	NW	50	(167, 167)	0.28	0.28	0.75
1	26	True	f	j	0.4581701755523681	0	-35.0	-40.0	-5.0	SE	50	(167, 167)	0.28	0.28	0.75
1	26	True	f	f	0.5869412422180176	1	-35.0	-40.0	-5.0	SE	50	(167, 167)	0.28	0.28	0.75
1	26	True	f	f	0.3346531391143799	1	-35.0	-40.0	-5.0	SE	50	(167, 167)	0.28	0.28	0.75
1	26	True	f	f	0.376643419265747	1	-35.0	-40.0	-5.0	SE	50	(167, 167)	0.28	0.28	0.75
1	26	True	j	j	0.4994153976440429	1	-35.0	-30.0	5.0	SE	50	(167, 167)	0.28	0.28	0.75
1	26	True	f	f	0.4400358200073242	1	-35.0	-40.0	-5.0	SE	50	(167, 167)	0.28	0.28	0.75
1	26	True	j	f	0.5214643478393555	0	-35.0	-34.0	1.0	SE	50	(167, 167)	0.28	0.28	0.75
1	26	True	j	j	0.3816273212432861	1	-35.0	-30.0	5.0	SE	50	(167, 167)	0.28	0.28	0.75
1	26	True	j	j	0.2424330711364746	1	-35.0	-30.0	5.0	NW	50	(167, 167)	0.28	0.28	0.75
1	26	True	f	f	0.4419662952423095	1	-35.0	-40.0	-5.0	NW	50	(167, 167)	0.28	0.28	0.75
1	26	True	f	f	0.3743362426757812	1	-35.0	-40.0	-5.0	NW	50	(167, 167)	0.28	0.28	0.75
1	26	True	j	j	0.3808355331420898	1	-35.0	-30.0	5.0	SE	50	(167, 167)	0.28	0.28	0.75
1	26	True	f	f	0.4102487564086914	1	-35.0	-36.0	-1.0	SE	50	(167, 167)	0.28	0.28	0.75
1	26	True	j	j	0.3506777286529541	1	-35.0	-30.0	5.0	NW	50	(167, 167)	0.28	0.28	0.75
1	26	True	f	j	0.4589567184448242	0	-35.0	-36.0	-1.0	SE	50	(167, 167)	0.28	0.28	0.75
1	26	True	j	j	0.3069009780883789	1	-35.0	-30.0	5.0	SE	50	(167, 167)	0.28	0.28	0.75
1	26	True	j	f	0.6810977458953857	0	-35.0	-34.0	1.0	NW	50	(167, 167)	0.28	0.28	0.75
1	26	True	f	j	0.3972232341766357	0	-35.0	-36.0	-1.0	NW	50	(167, 167)	0.28	0.28	0.75
1	26	True	f	f	0.8862643241882324	1	-35.0	-40.0	-5.0	NW	50	(167, 167)	0.28	0.28	0.75
1	26	True	f	f	0.3534364700317383	1	-35.0	-40.0	-5.0	NW	50	(167, 167)	0.28	0.28	0.75
1	26	True	f	j	0.3506093025207519	0	-35.0	-36.0	-1.0	SE	50	(167, 167)	0.28	0.28	0.75
1	26	True	f	f	0.223576545715332	1	-35.0	-36.0	-1.0	NW	50	(167, 167)	0.28	0.28	0.75
1	26	True	f	f	0.6969714164733887	1	-35.0	-40.0	-5.0	SE	50	(167, 167)	0.28	0.28	0.75
1	26	True	f	j	0.2604219913482666	0	-35.0	-40.0	-5.0	NW	50	(167, 167)	0.28	0.28	0.75
1	26	True	f	j	0.326815128326416	0	-35.0	-36.0	-1.0	NW	50	(167, 167)	0.28	0.28	0.75
1	26	True	f	f	0.3422019481658935	1	-35.0	-40.0	-5.0	NW	50	(167, 167)	0.28	0.28	0.75
1	26	True	f	j	0.3886668682098388	0	-35.0	-36.0	-1.0	SE	50	(167, 167)	0.28	0.28	0.75
1	26	True	f	f	0.6284747123718262	1	-35.0	-36.0	-1.0	NW	50	(167, 167)	0.28	0.28	0.75
1	26	True	j	j	0.2932770252227783	1	-35.0	-30.0	5.0	NW	50	(167, 167)	0.28	0.28	0.75
1	26	True	j	j	0.3722398281097412	1	-35.0	-34.0	1.0	NW	50	(167, 167)	0.28	0.28	0.75
1	26	True	f	f	0.3459138870239258	1	-35.0	-36.0	-1.0	NW	50	(167, 167)	0.28	0.28	0.75
1	26	True	j	j	0.3222754001617431	1	-35.0	-30.0	5.0	SE	50	(167, 167)	0.28	0.28	0.75
1	26	True	f	f	0.2510304450988769	1	-35.0	-40.0	-5.0	NW	50	(167, 167)	0.28	0.28	0.75
1	26	True	f	f	0.1166248321533203	1	-35.0	-40.0	-5.0	SE	50	(167, 167)	0.28	0.28	0.75
1	26	True	j	j	0.3231492042541504	1	-35.0	-34.0	1.0	NW	50	(167, 167)	0.28	0.28	0.75
1	26	True	f	j	0.4616250991821289	0	-35.0	-36.0	-1.0	SE	50	(167, 167)	0.28	0.28	0.75
1	26	True	f	f	0.2590229511260986	1	-35.0	-40.0	-5.0	NW	50	(167, 167)	0.28	0.28	0.75
1	26	True	f	f	0.2464299201965332	1	-35.0	-40.0	-5.0	SE	50	(167, 167)	0.28	0.28	0.75
1	26	True	j	j	0.6594810485839844	1	-35.0	-34.0	1.0	NW	50	(167, 167)	0.28	0.28	0.75
1	26	True	f	f	0.3154668807983398	1	-35.0	-40.0	-5.0	NW	50	(167, 167)	0.28	0.28	0.75
1	26	True	f	f	0.0986471176147461	1	-35.0	-36.0	-1.0	NW	50	(167, 167)	0.28	0.28	0.75
1	26	True	f	f	0.0978322029113769	1	-35.0	-40.0	-5.0	SE	50	(167, 167)	0.28	0.28	0.75
1	26	True	f	f	0.2875828742980957	1	-35.0	-40.0	-5.0	SE	50	(167, 167)	0.28	0.28	0.75
1	26	True	j	j	0.6546680927276611	1	-35.0	-34.0	1.0	NW	50	(167, 167)	0.28	0.28	0.75
1	26	True	j	j	0.2864291667938232	1	-35.0	-30.0	5.0	SE	50	(167, 167)	0.28	0.28	0.75
1	26	True	j	f	0.2189655303955078	0	-35.0	-34.0	1.0	NW	50	(167, 167)	0.28	0.28	0.75
1	26	True	f	j	0.2846734523773193	0	-35.0	-36.0	-1.0	SE	50	(167, 167)	0.28	0.28	0.75
1	26	True	j	f	0.1164038181304931	0	-35.0	-34.0	1.0	SE	50	(167, 167)	0.28	0.28	0.75
1	26	True	f	f	0.2730600833892822	1	-35.0	-40.0	-5.0	NW	50	(167, 167)	0.28	0.28	0.75
1	26	True	j	j	0.4444515705108642	1	-35.0	-34.0	1.0	NW	50	(167, 167)	0.28	0.28	0.75
1	26	True	j	j	0.2034265995025634	1	-35.0	-30.0	5.0	NW	50	(167, 167)	0.28	0.28	0.75
1	26	True	j	j	0.372530460357666	1	-35.0	-30.0	5.0	SE	50	(167, 167)	0.28	0.28	0.75
1	26	True	f	f	0.4082610607147217	1	-35.0	-40.0	-5.0	NW	50	(167, 167)	0.28	0.28	0.75
1	26	True	f	j	0.207216739654541	0	-35.0	-36.0	-1.0	NW	50	(167, 167)	0.28	0.28	0.75
1	26	True	f	f	0.2718026638031006	1	-35.0	-40.0	-5.0	NW	50	(167, 167)	0.28	0.28	0.75
1	26	True	j	j	0.1253032684326172	1	-35.0	-34.0	1.0	SE	50	(167, 167)	0.28	0.28	0.75
1	26	True	f	f	0.0730011463165283	1	-35.0	-40.0	-5.0	SE	50	(167, 167)	0.28	0.28	0.75
1	26	True	f	j	0.1868481636047363	0	-35.0	-36.0	-1.0	SE	50	(167, 167)	0.28	0.28	0.75
1	26	True	f	f	0.0487427711486816	1	-35.0	-36.0	-1.0	NW	50	(167, 167)	0.28	0.28	0.75
1	26	True	j	j	0.3032541275024414	1	-35.0	-30.0	5.0	NW	50	(167, 167)	0.28	0.28	0.75
1	26	True	f	f	0.4969186782836914	1	-35.0	-40.0	-5.0	NW	50	(167, 167)	0.28	0.28	0.75
1	26	True	f	f	1.826186895370484	1	-35.0	-40.0	-5.0	SE	50	(167, 167)	0.28	0.28	0.75
1	26	True	j	j	0.3524923324584961	1	-35.0	-34.0	1.0	SE	50	(167, 167)	0.28	0.28	0.75
1	26	True	f	f	0.2859406471252441	1	-35.0	-36.0	-1.0	NW	50	(167, 167)	0.28	0.28	0.75
1	26	True	j	j	0.2745058536529541	1	-35.0	-34.0	1.0	SE	50	(167, 167)	0.28	0.28	0.75
1	26	True	j	j	0.3422493934631347	1	-35.0	-30.0	5.0	SE	50	(167, 167)	0.28	0.28	0.75
1	26	True	j	j	0.2179224491119384	1	-35.0	-30.0	5.0	SE	50	(167, 167)	0.28	0.28	0.75
1	26	True	f	f	0.2725021839141845	1	-35.0	-40.0	-5.0	NW	50	(167, 167)	0.28	0.28	0.75
1	26	True	j	j	0.2558701038360595	1	-35.0	-30.0	5.0	NW	50	(167, 167)	0.28	0.28	0.75
1	26	True	j	j	0.2300264835357666	1	-35.0	-34.0	1.0	SE	50	(167, 167)	0.28	0.28	0.75
1	26	True	f	j	0.0417056083679199	0	-35.0	-36.0	-1.0	NW	50	(167, 167)	0.28	0.28	0.75
1	26	True	j	j	0.297466516494751	1	-35.0	-34.0	1.0	SE	50	(167, 167)	0.28	0.28	0.75
1	26	True	f	f	0.2756993770599365	1	-35.0	-40.0	-5.0	NW	50	(167, 167)	0.28	0.28	0.75
1	26	True	f	j	0.2494151592254638	0	-35.0	-36.0	-1.0	SE	50	(167, 167)	0.28	0.28	0.75
1	26	True	f	f	0.212054967880249	1	-35.0	-40.0	-5.0	SE	50	(167, 167)	0.28	0.28	0.75
1	26	True	f	f	0.3520896434783935	1	-35.0	-40.0	-5.0	SE	50	(167, 167)	0.28	0.28	0.75
1	26	True	f	f	0.3829846382141113	1	-35.0	-40.0	-5.0	NW	50	(167, 167)	0.28	0.28	0.75
1	26	True	j	f	0.2067427635192871	0	-35.0	-30.0	5.0	NW	50	(167, 167)	0.28	0.28	0.75
1	26	True	j	j	0.3559985160827636	1	-35.0	-30.0	5.0	SE	50	(167, 167)	0.28	0.28	0.75
1	26	True	f	f	0.4364140033721924	1	-35.0	-36.0	-1.0	NW	50	(167, 167)	0.28	0.28	0.75
1	26	True	f	f	0.2838337421417236	1	-35.0	-36.0	-1.0	SE	50	(167, 167)	0.28	0.28	0.75
1	26	True	j	j	0.166196584701538	1	-35.0	-30.0	5.0	SE	50	(167, 167)	0.28	0.28	0.75
1	26	True	j	j	0.4138040542602539	1	-35.0	-34.0	1.0	SE	50	(167, 167)	0.28	0.28	0.75
1	26	True	j	j	0.085047960281372	1	-35.0	-30.0	5.0	NW	50	(167, 167)	0.28	0.28	0.75
1	26	True	f	j	0.2942509651184082	0	-35.0	-36.0	-1.0	NW	50	(167, 167)	0.28	0.28	0.75
1	26	True	f	f	0.2870593070983886	1	-35.0	-40.0	-5.0	NW	50	(167, 167)	0.28	0.28	0.75
1	26	True	j	j	0.1697745323181152	1	-35.0	-30.0	5.0	SE	50	(167, 167)	0.28	0.28	0.75
1	26	True	j	f	0.1685492992401123	0	-35.0	-34.0	1.0	SE	50	(167, 167)	0.28	0.28	0.75
1	26	True	f	f	0.167022705078125	1	-35.0	-40.0	-5.0	SE	50	(167, 167)	0.28	0.28	0.75
1	26	True	j	j	0.2874758243560791	1	-35.0	-34.0	1.0	SE	50	(167, 167)	0.28	0.28	0.75
1	26	True	j	j	0.2678244113922119	1	-35.0	-30.0	5.0	NW	50	(167, 167)	0.28	0.28	0.75
1	26	True	f	f	0.0922389030456543	1	-35.0	-40.0	-5.0	SE	50	(167, 167)	0.28	0.28	0.75
1	26	True	f	f	0.2311170101165771	1	-35.0	-40.0	-5.0	NW	50	(167, 167)	0.28	0.28	0.75
1	26	True	j	j	0.3324074745178222	1	-35.0	-30.0	5.0	NW	50	(167, 167)	0.28	0.28	0.75
1	26	True	j	j	0.3334712982177734	1	-35.0	-30.0	5.0	NW	50	(167, 167)	0.28	0.28	0.75
1	26	True	f	f	0.2952260971069336	1	-35.0	-40.0	-5.0	SE	50	(167, 167)	0.28	0.28	0.75
1	26	True	f	f	0.356102705001831	1	-35.0	-40.0	-5.0	SE	50	(167, 167)	0.28	0.28	0.75
1	26	True	j	j	0.2129714488983154	1	-35.0	-34.0	1.0	SE	50	(167, 167)	0.28	0.28	0.75
1	26	True	j	f	0.3918347358703613	0	-35.0	-34.0	1.0	NW	50	(167, 167)	0.28	0.28	0.75
1	26	True	j	j	0.1982645988464355	1	-35.0	-34.0	1.0	SE	50	(167, 167)	0.28	0.28	0.75
1	26	True	f	j	0.3460259437561035	0	-35.0	-36.0	-1.0	NW	50	(167, 167)	0.28	0.28	0.75
1	26	True	j	j	0.2660388946533203	1	-35.0	-30.0	5.0	NW	50	(167, 167)	0.28	0.28	0.75
1	26	True	f	f	0.327531099319458	1	-35.0	-40.0	-5.0	NW	50	(167, 167)	0.28	0.28	0.75
1	26	True	j	j	0.1987555027008056	1	-35.0	-34.0	1.0	SE	50	(167, 167)	0.28	0.28	0.75
1	26	True	j	j	0.2961721420288086	1	-35.0	-34.0	1.0	NW	50	(167, 167)	0.28	0.28	0.75
1	26	True	j	j	0.259613037109375	1	-35.0	-34.0	1.0	NW	50	(167, 167)	0.28	0.28	0.75
1	26	True	f	j	0.2433881759643554	0	-35.0	-36.0	-1.0	SE	50	(167, 167)	0.28	0.28	0.75
1	26	True	f	f	0.2572171688079834	1	-35.0	-40.0	-5.0	NW	50	(167, 167)	0.28	0.28	0.75
1	26	True	f	f	0.2119183540344238	1	-35.0	-40.0	-5.0	SE	50	(167, 167)	0.28	0.28	0.75
1	26	True	j	j	0.6830461025238037	1	-35.0	-34.0	1.0	NW	50	(167, 167)	0.28	0.28	0.75
1	26	True	j	j	0.2918400764465332	1	-35.0	-34.0	1.0	SE	50	(167, 167)	0.28	0.28	0.75
1	26	True	j	j	0.4297370910644531	1	-35.0	-34.0	1.0	SE	50	(167, 167)	0.28	0.28	0.75
1	26	True	f	f	0.3206281661987304	1	-35.0	-40.0	-5.0	NW	50	(167, 167)	0.28	0.28	0.75
1	26	True	j	j	0.2308058738708496	1	-35.0	-30.0	5.0	NW	50	(167, 167)	0.28	0.28	0.75
1	26	True	j	f	0.6234302520751953	0	-35.0	-34.0	1.0	SE	50	(167, 167)	0.28	0.28	0.75
1	26	True	f	f	0.3337922096252441	1	-35.0	-40.0	-5.0	SE	50	(167, 167)	0.28	0.28	0.75
1	26	True	f	f	0.2957744598388672	1	-35.0	-36.0	-1.0	NW	50	(167, 167)	0.28	0.28	0.75
1	26	True	f	f	0.326697826385498	1	-35.0	-36.0	-1.0	SE	50	(167, 167)	0.28	0.28	0.75
1	26	True	j	j	0.3011505603790283	1	-35.0	-30.0	5.0	NW	50	(167, 167)	0.28	0.28	0.75
1	26	True	j	j	0.2935202121734619	1	-35.0	-30.0	5.0	NW	50	(167, 167)	0.28	0.28	0.75
1	26	True	f	f	0.3127591609954834	1	-35.0	-36.0	-1.0	SE	50	(167, 167)	0.28	0.28	0.75
1	26	True	f	f	0.1580941677093505	1	-35.0	-40.0	-5.0	NW	50	(167, 167)	0.28	0.28	0.75
1	26	True	f	f	0.2366173267364502	1	-35.0	-40.0	-5.0	NW	50	(167, 167)	0.28	0.28	0.75
1	26	True	f	f	0.5896916389465332	1	-35.0	-40.0	-5.0	SE	50	(167, 167)	0.28	0.28	0.75
1	26	True	f	f	0.3802247047424316	1	-35.0	-40.0	-5.0	SE	50	(167, 167)	0.28	0.28	0.75
1	26	True	j	j	0.2301952838897705	1	-35.0	-30.0	5.0	NW	50	(167, 167)	0.28	0.28	0.75
1	26	True	f	f	0.2319042682647705	1	-35.0	-36.0	-1.0	NW	50	(167, 167)	0.28	0.28	0.75
1	26	True	f	f	0.2648074626922607	1	-35.0	-36.0	-1.0	NW	50	(167, 167)	0.28	0.28	0.75
1	26	True	j	j	0.3461720943450928	1	-35.0	-30.0	5.0	SE	50	(167, 167)	0.28	0.28	0.75
1	26	True	j	f	0.4698073863983154	0	-35.0	-30.0	5.0	NW	50	(167, 167)	0.28	0.28	0.75
1	26	True	f	f	0.2456717491149902	1	-35.0	-40.0	-5.0	SE	50	(167, 167)	0.28	0.28	0.75
1	26	True	j	j	0.2679862976074219	1	-35.0	-30.0	5.0	NW	50	(167, 167)	0.28	0.28	0.75
1	26	True	f	f	0.243143081665039	1	-35.0	-40.0	-5.0	NW	50	(167, 167)	0.28	0.28	0.75
1	26	True	j	j	0.2279188632965088	1	-35.0	-30.0	5.0	NW	50	(167, 167)	0.28	0.28	0.75
1	26	True	f	f	0.2348623275756836	1	-35.0	-36.0	-1.0	NW	50	(167, 167)	0.28	0.28	0.75
1	26	True	j	f	0.2644379138946533	0	-35.0	-34.0	1.0	NW	50	(167, 167)	0.28	0.28	0.75
1	26	True	f	f	0.3897051811218261	1	-35.0	-40.0	-5.0	NW	50	(167, 167)	0.28	0.28	0.75
1	26	True	f	f	0.8189024925231934	1	-35.0	-36.0	-1.0	SE	50	(167, 167)	0.28	0.28	0.75
1	26	True	f	j	0.8989129066467285	0	-35.0	-36.0	-1.0	SE	50	(167, 167)	0.28	0.28	0.75
1	26	True	f	f	0.2342846393585205	1	-35.0	-40.0	-5.0	SE	50	(167, 167)	0.28	0.28	0.75
1	26	True	f	f	0.2363228797912597	1	-35.0	-36.0	-1.0	NW	50	(167, 167)	0.28	0.28	0.75
1	26	True	f	f	1.278095006942749	1	-35.0	-40.0	-5.0	NW	50	(167, 167)	0.28	0.28	0.75
1	26	True	f	j	0.6105973720550537	0	-35.0	-36.0	-1.0	NW	50	(167, 167)	0.28	0.28	0.75
1	26	True	j	j	0.2434689998626709	1	-35.0	-34.0	1.0	SE	50	(167, 167)	0.28	0.28	0.75
1	26	True	j	j	0.255925178527832	1	-35.0	-30.0	5.0	NW	50	(167, 167)	0.28	0.28	0.75
1	26	True	f	f	0.2763710021972656	1	-35.0	-40.0	-5.0	NW	50	(167, 167)	0.28	0.28	0.75
1	26	True	f	f	0.3304102420806885	1	-35.0	-40.0	-5.0	SE	50	(167, 167)	0.28	0.28	0.75
1	26	True	j	j	0.2109575271606445	1	-35.0	-30.0	5.0	NW	50	(167, 167)	0.28	0.28	0.75
1	26	True	f	f	0.3576464653015136	1	-35.0	-40.0	-5.0	SE	50	(167, 167)	0.28	0.28	0.75
1	26	True	f	f	0.265324592590332	1	-35.0	-36.0	-1.0	NW	50	(167, 167)	0.28	0.28	0.75
1	26	True	f	j	0.1253397464752197	0	-35.0	-36.0	-1.0	NW	50	(167, 167)	0.28	0.28	0.75
1	26	True	j	j	0.291999340057373	1	-35.0	-34.0	1.0	SE	50	(167, 167)	0.28	0.28	0.75
1	26	True	j	j	0.487748384475708	1	-35.0	-30.0	5.0	SE	50	(167, 167)	0.28	0.28	0.75
1	26	True	j	f	0.4702422618865967	0	-35.0	-34.0	1.0	SE	50	(167, 167)	0.28	0.28	0.75
1	26	True	j	j	0.3432049751281738	1	-35.0	-34.0	1.0	SE	50	(167, 167)	0.28	0.28	0.75
1	26	True	j	j	0.3117895126342773	1	-35.0	-30.0	5.0	SE	50	(167, 167)	0.28	0.28	0.75
1	26	True	j	j	0.3474407196044922	1	-35.0	-34.0	1.0	SE	50	(167, 167)	0.28	0.28	0.75
1	26	True	j	j	0.2865080833435058	1	-35.0	-30.0	5.0	SE	50	(167, 167)	0.28	0.28	0.75
1	26	True	f	f	0.0967962741851806	1	-35.0	-36.0	-1.0	NW	50	(167, 167)	0.28	0.28	0.75
1	26	True	j	j	0.1209800243377685	1	-35.0	-30.0	5.0	NW	50	(167, 167)	0.28	0.28	0.75
1	26	True	j	j	0.1815724372863769	1	-35.0	-34.0	1.0	SE	50	(167, 167)	0.28	0.28	0.75
1	26	True	j	f	0.0973799228668212	0	-35.0	-34.0	1.0	NW	50	(167, 167)	0.28	0.28	0.75
1	26	True	f	j	0.3879199028015136	0	-35.0	-36.0	-1.0	SE	50	(167, 167)	0.28	0.28	0.75
1	26	True	j	j	0.1716604232788086	1	-35.0	-30.0	5.0	NW	50	(167, 167)	0.28	0.28	0.75
1	26	True	j	j	0.2398796081542968	1	-35.0	-30.0	5.0	SE	50	(167, 167)	0.28	0.28	0.75
1	26	True	j	j	0.2020473480224609	1	-35.0	-30.0	5.0	SE	50	(167, 167)	0.28	0.28	0.75
1	26	True	f	f	0.2609446048736572	1	-35.0	-40.0	-5.0	NW	50	(167, 167)	0.28	0.28	0.75
1	26	True	j	j	0.3162009716033935	1	-35.0	-30.0	5.0	NW	50	(167, 167)	0.28	0.28	0.75
1	26	True	j	j	0.1431899070739746	1	-35.0	-30.0	5.0	NW	50	(167, 167)	0.28	0.28	0.75
1	26	True	f	f	0.0625138282775878	1	-35.0	-40.0	-5.0	NW	50	(167, 167)	0.28	0.28	0.75
1	26	True	j	j	0.216470718383789	1	-35.0	-30.0	5.0	NW	50	(167, 167)	0.28	0.28	0.75
1	26	True	f	f	0.1524121761322021	1	-35.0	-40.0	-5.0	NW	50	(167, 167)	0.28	0.28	0.75
1	26	True	f	f	0.3881220817565918	1	-35.0	-40.0	-5.0	NW	50	(167, 167)	0.28	0.28	0.75
1	26	True	j	j	0.3338501453399658	1	-35.0	-34.0	1.0	NW	50	(167, 167)	0.28	0.28	0.75
1	26	True	f	f	0.3197550773620605	1	-35.0	-36.0	-1.0	SE	50	(167, 167)	0.28	0.28	0.75
1	26	True	f	f	0.5674686431884766	1	-35.0	-36.0	-1.0	SE	50	(167, 167)	0.28	0.28	0.75
1	26	True	j	j	0.2452156543731689	1	-35.0	-30.0	5.0	SE	50	(167, 167)	0.28	0.28	0.75
1	26	True	f	j	0.2357277870178222	0	-35.0	-36.0	-1.0	NW	50	(167, 167)	0.28	0.28	0.75
1	26	True	f	f	0.2821981906890869	1	-35.0	-36.0	-1.0	NW	50	(167, 167)	0.28	0.28	0.75
1	26	True	f	f	0.2478117942810058	1	-35.0	-40.0	-5.0	SE	50	(167, 167)	0.28	0.28	0.75
1	26	True	j	j	0.2767689228057861	1	-35.0	-30.0	5.0	NW	50	(167, 167)	0.28	0.28	0.75
1	26	True	j	j	0.2615053653717041	1	-35.0	-34.0	1.0	SE	50	(167, 167)	0.28	0.28	0.75
1	26	True	f	f	0.1468238830566406	1	-35.0	-36.0	-1.0	NW	50	(167, 167)	0.28	0.28	0.75
1	26	True	j	j	0.2791395187377929	1	-35.0	-34.0	1.0	NW	50	(167, 167)	0.28	0.28	0.75
1	26	True	j	j	0.2193000316619873	1	-35.0	-34.0	1.0	NW	50	(167, 167)	0.28	0.28	0.75
1	26	True	j	j	0.0456230640411376	1	-35.0	-30.0	5.0	NW	50	(167, 167)	0.28	0.28	0.75
1	26	True	j	j	9.273399353027344	1	-35.0	-30.0	5.0	SE	50	(167, 167)	0.28	0.28	0.75
1	26	True	j	j	0.4047613143920898	1	-35.0	-30.0	5.0	NW	50	(167, 167)	0.28	0.28	0.75
1	26	True	f	f	0.2011885643005371	1	-35.0	-36.0	-1.0	NW	50	(167, 167)	0.28	0.28	0.75
1	26	True	j	f	0.270618200302124	0	-35.0	-34.0	1.0	NW	50	(167, 167)	0.28	0.28	0.75
1	26	True	f	f	0.1151437759399414	1	-35.0	-40.0	-5.0	NW	50	(167, 167)	0.28	0.28	0.75
1	26	True	j	j	0.3190758228302002	1	-35.0	-30.0	5.0	NW	50	(167, 167)	0.28	0.28	0.75
1	26	True	j	j	0.2256016731262207	1	-35.0	-30.0	5.0	NW	50	(167, 167)	0.28	0.28	0.75
1	26	True	j	f	0.2306544780731201	0	-35.0	-34.0	1.0	NW	50	(167, 167)	0.28	0.28	0.75
1	26	True	j	j	0.2197327613830566	1	-35.0	-30.0	5.0	SE	50	(167, 167)	0.28	0.28	0.75
1	26	True	j	j	0.2548854351043701	1	-35.0	-30.0	5.0	NW	50	(167, 167)	0.28	0.28	0.75
1	26	True	j	f	0.2423591613769531	0	-35.0	-34.0	1.0	NW	50	(167, 167)	0.28	0.28	0.75
1	26	True	f	f	0.3004937171936035	1	-35.0	-40.0	-5.0	NW	50	(167, 167)	0.28	0.28	0.75
1	26	True	j	j	0.4137182235717773	1	-35.0	-30.0	5.0	SE	50	(167, 167)	0.28	0.28	0.75
1	26	True	f	j	0.4024620056152344	0	-35.0	-36.0	-1.0	NW	50	(167, 167)	0.28	0.28	0.75
1	26	True	j	f	0.5275015830993652	0	-35.0	-34.0	1.0	SE	50	(167, 167)	0.28	0.28	0.75
1	26	True	j	j	0.3248326778411865	1	-35.0	-34.0	1.0	SE	50	(167, 167)	0.28	0.28	0.75
1	26	True	f	j	0.2927002906799316	0	-35.0	-36.0	-1.0	SE	50	(167, 167)	0.28	0.28	0.75
1	26	True	f	j	0.4587793350219726	0	-35.0	-36.0	-1.0	NW	50	(167, 167)	0.28	0.28	0.75
1	26	True	j	j	0.2828114032745361	1	-35.0	-30.0	5.0	NW	50	(167, 167)	0.28	0.28	0.75
1	26	True	f	f	0.3452320098876953	1	-35.0	-40.0	-5.0	NW	50	(167, 167)	0.28	0.28	0.75
1	26	True	j	j	0.78731369972229	1	-35.0	-34.0	1.0	SE	50	(167, 167)	0.28	0.28	0.75
1	26	True	j	j	0.3153655529022217	1	-35.0	-30.0	5.0	SE	50	(167, 167)	0.28	0.28	0.75
1	26	True	f	f	0.2113087177276611	1	-35.0	-40.0	-5.0	SE	50	(167, 167)	0.28	0.28	0.75
1	26	True	j	j	0.2086584568023681	1	-35.0	-30.0	5.0	NW	50	(167, 167)	0.28	0.28	0.75
1	26	True	j	j	0.0698587894439697	1	-35.0	-34.0	1.0	NW	50	(167, 167)	0.28	0.28	0.75
1	26	True	f	j	0.2954871654510498	0	-35.0	-36.0	-1.0	NW	50	(167, 167)	0.28	0.28	0.75
1	26	True	j	j	0.3323655128479004	1	-35.0	-30.0	5.0	SE	50	(167, 167)	0.28	0.28	0.75
1	26	True	f	f	0.2687940597534179	1	-35.0	-40.0	-5.0	SE	50	(167, 167)	0.28	0.28	0.75
1	26	True	f	f	0.3254165649414062	1	-35.0	-40.0	-5.0	SE	50	(167, 167)	0.28	0.28	0.75
1	26	True	j	j	0.2776353359222412	1	-35.0	-30.0	5.0	NW	50	(167, 167)	0.28	0.28	0.75
1	26	True	j	j	0.2361857891082763	1	-35.0	-30.0	5.0	NW	50	(167, 167)	0.28	0.28	0.75
1	26	True	f	f	0.2829000949859619	1	-35.0	-36.0	-1.0	SE	50	(167, 167)	0.28	0.28	0.75
1	26	True	f	f	0.3056542873382568	1	-35.0	-40.0	-5.0	NW	50	(167, 167)	0.28	0.28	0.75
1	26	True	j	j	0.2213082313537597	1	-35.0	-34.0	1.0	NW	50	(167, 167)	0.28	0.28	0.75
1	26	True	f	j	0.3024511337280273	0	-35.0	-36.0	-1.0	NW	50	(167, 167)	0.28	0.28	0.75
1	26	True	f	f	0.4847946166992187	1	-35.0	-36.0	-1.0	NW	50	(167, 167)	0.28	0.28	0.75
1	26	True	f	j	0.4225342273712158	0	-35.0	-36.0	-1.0	NW	50	(167, 167)	0.28	0.28	0.75
1	26	True	f	f	0.6641321182250977	1	-35.0	-40.0	-5.0	SE	50	(167, 167)	0.28	0.28	0.75
1	26	True	f	f	0.1601400375366211	1	-35.0	-40.0	-5.0	NW	50	(167, 167)	0.28	0.28	0.75
1	26	True	f	j	0.2195093631744384	0	-35.0	-36.0	-1.0	SE	50	(167, 167)	0.28	0.28	0.75
1	26	True	j	f	10.000172853469849	0	-35.0	-30.0	5.0	SE	50	(167, 167)	0.28	0.28	0.75
1	26	True	f	j	0.6248650550842285	0	-35.0	-36.0	-1.0	NW	50	(167, 167)	0.28	0.28	0.75
1	26	True	f	j	0.38814377784729	0	-35.0	-36.0	-1.0	SE	50	(167, 167)	0.28	0.28	0.75
1	26	True	f	f	0.7519421577453613	1	-35.0	-40.0	-5.0	SE	50	(167, 167)	0.28	0.28	0.75
1	26	True	f	f	0.2653920650482178	1	-35.0	-40.0	-5.0	SE	50	(167, 167)	0.28	0.28	0.75
1	26	True	f	f	0.2631034851074219	1	-35.0	-40.0	-5.0	SE	50	(167, 167)	0.28	0.28	0.75
1	26	True	j	j	0.3332467079162597	1	-35.0	-30.0	5.0	SE	50	(167, 167)	0.28	0.28	0.75
1	26	True	j	j	0.2716381549835205	1	-35.0	-30.0	5.0	SE	50	(167, 167)	0.28	0.28	0.75
1	26	True	j	j	0.2710161209106445	1	-35.0	-30.0	5.0	NW	50	(167, 167)	0.28	0.28	0.75
1	26	True	f	f	0.2836019992828369	1	-35.0	-40.0	-5.0	NW	50	(167, 167)	0.28	0.28	0.75
1	26	True	f	f	0.3555018901824951	1	-35.0	-40.0	-5.0	NW	50	(167, 167)	0.28	0.28	0.75
1	26	True	j	j	0.3199443817138672	1	-35.0	-30.0	5.0	SE	50	(167, 167)	0.28	0.28	0.75
1	26	True	f	j	0.2724075317382812	0	-35.0	-36.0	-1.0	SE	50	(167, 167)	0.28	0.28	0.75
1	26	True	j	j	0.2500755786895752	1	-35.0	-30.0	5.0	SE	50	(167, 167)	0.28	0.28	0.75
1	26	True	j	j	0.2657530307769775	1	-35.0	-30.0	5.0	SE	50	(167, 167)	0.28	0.28	0.75
1	26	True	f	f	0.2044477462768554	1	-35.0	-40.0	-5.0	SE	50	(167, 167)	0.28	0.28	0.75
1	26	True	j	j	0.2467234134674072	1	-35.0	-30.0	5.0	SE	50	(167, 167)	0.28	0.28	0.75
1	26	True	j	j	0.1388630867004394	1	-35.0	-34.0	1.0	NW	50	(167, 167)	0.28	0.28	0.75
1	26	True	j	j	0.2483024597167968	1	-35.0	-34.0	1.0	SE	50	(167, 167)	0.28	0.28	0.75
1	26	True	f	f	0.2106568813323974	1	-35.0	-40.0	-5.0	NW	50	(167, 167)	0.28	0.28	0.75
1	26	True	j	f	0.0757515430450439	0	-35.0	-34.0	1.0	SE	50	(167, 167)	0.28	0.28	0.75
1	26	True	j	j	0.2726287841796875	1	-35.0	-30.0	5.0	NW	50	(167, 167)	0.28	0.28	0.75
1	26	True	f	f	0.5129818916320801	1	-35.0	-36.0	-1.0	SE	50	(167, 167)	0.28	0.28	0.75
1	26	True	j	j	0.3484442234039306	1	-35.0	-34.0	1.0	NW	50	(167, 167)	0.28	0.28	0.75
1	26	True	f	f	0.2421510219573974	1	-35.0	-40.0	-5.0	NW	50	(167, 167)	0.28	0.28	0.75
1	26	True	j	j	0.2954411506652832	1	-35.0	-34.0	1.0	NW	50	(167, 167)	0.28	0.28	0.75
1	26	True	j	j	0.2696633338928222	1	-35.0	-34.0	1.0	SE	50	(167, 167)	0.28	0.28	0.75
1	26	True	j	j	0.198390245437622	1	-35.0	-34.0	1.0	NW	50	(167, 167)	0.28	0.28	0.75
1	26	True	j	j	0.2963552474975586	1	-35.0	-30.0	5.0	NW	50	(167, 167)	0.28	0.28	0.75
1	26	True	f	f	0.0940682888031005	1	-35.0	-40.0	-5.0	NW	50	(167, 167)	0.28	0.28	0.75
1	26	True	f	f	0.2542462348937988	1	-35.0	-40.0	-5.0	SE	50	(167, 167)	0.28	0.28	0.75
1	26	True	f	f	0.1673996448516845	1	-35.0	-36.0	-1.0	SE	50	(167, 167)	0.28	0.28	0.75
1	26	True	f	f	0.306882381439209	1	-35.0	-36.0	-1.0	SE	50	(167, 167)	0.28	0.28	0.75
1	26	True	j	j	0.1365833282470703	1	-35.0	-30.0	5.0	NW	50	(167, 167)	0.28	0.28	0.75
1	26	True	j	j	0.227489948272705	1	-35.0	-30.0	5.0	NW	50	(167, 167)	0.28	0.28	0.75
1	26	True	j	f	0.2311646938323974	0	-35.0	-34.0	1.0	NW	50	(167, 167)	0.28	0.28	0.75
1	26	True	j	j	0.1661527156829834	1	-35.0	-30.0	5.0	NW	50	(167, 167)	0.28	0.28	0.75
1	26	True	j	j	0.2917380332946777	1	-35.0	-34.0	1.0	NW	50	(167, 167)	0.28	0.28	0.75
1	26	True	f	f	0.0568528175354003	1	-35.0	-40.0	-5.0	SE	50	(167, 167)	0.28	0.28	0.75
1	26	True	j	j	0.2607679367065429	1	-35.0	-30.0	5.0	SE	50	(167, 167)	0.28	0.28	0.75
1	26	True	f	f	0.2513546943664551	1	-35.0	-40.0	-5.0	NW	50	(167, 167)	0.28	0.28	0.75
1	26	True	f	f	0.144033670425415	1	-35.0	-40.0	-5.0	SE	50	(167, 167)	0.28	0.28	0.75
1	26	True	f	f	0.0399718284606933	1	-35.0	-40.0	-5.0	SE	50	(167, 167)	0.28	0.28	0.75
1	26	True	f	f	0.3510212898254394	1	-35.0	-40.0	-5.0	NW	50	(167, 167)	0.28	0.28	0.75
1	26	True	f	j	0.2834897041320801	0	-35.0	-36.0	-1.0	NW	50	(167, 167)	0.28	0.28	0.75
1	26	True	j	j	0.259387731552124	1	-35.0	-34.0	1.0	SE	50	(167, 167)	0.28	0.28	0.75
1	26	True	f	f	0.2486684322357177	1	-35.0	-36.0	-1.0	NW	50	(167, 167)	0.28	0.28	0.75
1	26	True	f	f	0.1382603645324707	1	-35.0	-40.0	-5.0	SE	50	(167, 167)	0.28	0.28	0.75
1	26	True	j	j	0.2809271812438965	1	-35.0	-30.0	5.0	SE	50	(167, 167)	0.28	0.28	0.75
1	26	True	j	j	0.2748177051544189	1	-35.0	-30.0	5.0	SE	50	(167, 167)	0.28	0.28	0.75
1	26	True	f	f	0.4980702400207519	1	-35.0	-36.0	-1.0	SE	50	(167, 167)	0.28	0.28	0.75
1	26	True	j	f	0.2853240966796875	0	-35.0	-34.0	1.0	SE	50	(167, 167)	0.28	0.28	0.75
1	26	True	j	j	0.2940833568572998	1	-35.0	-34.0	1.0	SE	50	(167, 167)	0.28	0.28	0.75
1	26	True	j	j	0.2685410976409912	1	-35.0	-30.0	5.0	NW	50	(167, 167)	0.28	0.28	0.75
1	26	True	j	j	0.2629024982452392	1	-35.0	-30.0	5.0	NW	50	(167, 167)	0.28	0.28	0.75
1	26	True	f	f	0.2959184646606445	1	-35.0	-36.0	-1.0	NW	50	(167, 167)	0.28	0.28	0.75
1	26	True	f	j	0.2203454971313476	0	-35.0	-36.0	-1.0	SE	50	(167, 167)	0.28	0.28	0.75
1	26	True	j	j	0.2788283824920654	1	-35.0	-30.0	5.0	SE	50	(167, 167)	0.28	0.28	0.75
1	26	True	f	j	0.4160900115966797	0	-35.0	-40.0	-5.0	SE	50	(167, 167)	0.28	0.28	0.75
1	26	True	j	j	0.3474535942077636	1	-35.0	-30.0	5.0	NW	50	(167, 167)	0.28	0.28	0.75
1	26	True	f	f	0.276663064956665	1	-35.0	-40.0	-5.0	SE	50	(167, 167)	0.28	0.28	0.75
1	26	True	j	j	0.3322508335113525	1	-35.0	-34.0	1.0	NW	50	(167, 167)	0.28	0.28	0.75
1	26	True	j	j	0.0949232578277587	1	-35.0	-30.0	5.0	SE	50	(167, 167)	0.28	0.28	0.75
1	26	True	f	f	0.6660594940185547	1	-35.0	-36.0	-1.0	SE	50	(167, 167)	0.28	0.28	0.75
1	26	True	j	f	0.3105142116546631	0	-35.0	-34.0	1.0	SE	50	(167, 167)	0.28	0.28	0.75
1	26	True	f	f	0.1619520187377929	1	-35.0	-40.0	-5.0	NW	50	(167, 167)	0.28	0.28	0.75
1	26	True	f	j	0.4860653877258301	0	-35.0	-36.0	-1.0	NW	50	(167, 167)	0.28	0.28	0.75
1	26	True	j	j	0.2589149475097656	1	-35.0	-30.0	5.0	NW	50	(167, 167)	0.28	0.28	0.75
1	26	True	f	f	0.1991708278656005	1	-35.0	-40.0	-5.0	NW	50	(167, 167)	0.28	0.28	0.75
1	26	True	j	j	0.4081583023071289	1	-35.0	-34.0	1.0	SE	50	(167, 167)	0.28	0.28	0.75
1	26	True	f	f	0.8748764991760254	1	-35.0	-36.0	-1.0	NW	50	(167, 167)	0.28	0.28	0.75
1	26	True	j	j	0.3169095516204834	1	-35.0	-30.0	5.0	NW	50	(167, 167)	0.28	0.28	0.75
1	26	True	j	j	0.3195497989654541	1	-35.0	-30.0	5.0	SE	50	(167, 167)	0.28	0.28	0.75
1	26	True	j	j	0.2476711273193359	1	-35.0	-30.0	5.0	NW	50	(167, 167)	0.28	0.28	0.75
1	26	True	j	j	0.2764413356781006	1	-35.0	-30.0	5.0	SE	50	(167, 167)	0.28	0.28	0.75
