# Supplementary material for: The curriculum effect in visual learning: The role of readout dimensionality
Source: PLoS Comput Biol. 2026 Jul 24;22(7):e1014553. doi: 10.1371/journal.pcbi.1014553 (PMC13432104; doi:10.1371/journal.pcbi.1014553)
Supplement: S1 Data — (ZIP) [file pcbi.1014553.s009.zip › Data_Final_for_Repository/Shuffled_subjects/Original_10/Subject001/20241030_Subject001_SHUFFLED_Day_3.csv]

Participant ID	Age	Train	Correct Response	Response	Response time (s)	Correct	Reference Angle (deg)	Orientation (deg)	Angle Separation (deg)	Corner	Viewing Distance (cm)	Stimulus Size (px)	Fixation Time	Probe Time	Cue Time
1	26	True	j	j	0.222421646118164	1	-35.0	-30.0	5.0	NW	50	(167, 167)	0.28	0.28	0.75
1	26	True	f	j	0.3933918476104736	0	-35.0	-36.0	-1.0	SE	50	(167, 167)	0.28	0.28	0.75
1	26	True	j	j	0.6430222988128662	1	-35.0	-30.0	5.0	SE	50	(167, 167)	0.28	0.28	0.75
1	26	True	f	f	0.0309622287750244	1	-35.0	-40.0	-5.0	SE	50	(167, 167)	0.28	0.28	0.75
1	26	True	f	f	0.2752707004547119	1	-35.0	-36.0	-1.0	SE	50	(167, 167)	0.28	0.28	0.75
1	26	True	j	j	0.2445461750030517	1	-35.0	-34.0	1.0	SE	50	(167, 167)	0.28	0.28	0.75
1	26	True	j	j	0.2371013164520263	1	-35.0	-30.0	5.0	NW	50	(167, 167)	0.28	0.28	0.75
1	26	True	f	f	0.2020339965820312	1	-35.0	-40.0	-5.0	NW	50	(167, 167)	0.28	0.28	0.75
1	26	True	f	j	0.6701841354370117	0	-35.0	-36.0	-1.0	NW	50	(167, 167)	0.28	0.28	0.75
1	26	True	f	f	0.2204177379608154	1	-35.0	-40.0	-5.0	NW	50	(167, 167)	0.28	0.28	0.75
1	26	True	f	j	0.2403125762939453	0	-35.0	-36.0	-1.0	NW	50	(167, 167)	0.28	0.28	0.75
1	26	True	j	j	0.2153434753417968	1	-35.0	-30.0	5.0	NW	50	(167, 167)	0.28	0.28	0.75
1	26	True	j	j	0.2548751831054687	1	-35.0	-30.0	5.0	NW	50	(167, 167)	0.28	0.28	0.75
1	26	True	f	f	0.2699522972106933	1	-35.0	-36.0	-1.0	SE	50	(167, 167)	0.28	0.28	0.75
1	26	True	f	f	0.2928826808929443	1	-35.0	-40.0	-5.0	NW	50	(167, 167)	0.28	0.28	0.75
1	26	True	f	j	0.1546759605407714	0	-35.0	-36.0	-1.0	SE	50	(167, 167)	0.28	0.28	0.75
1	26	True	j	j	0.2495667934417724	1	-35.0	-30.0	5.0	SE	50	(167, 167)	0.28	0.28	0.75
1	26	True	f	f	0.262481689453125	1	-35.0	-40.0	-5.0	NW	50	(167, 167)	0.28	0.28	0.75
1	26	True	j	j	0.2048470973968505	1	-35.0	-34.0	1.0	NW	50	(167, 167)	0.28	0.28	0.75
1	26	True	f	f	0.2499186992645263	1	-35.0	-36.0	-1.0	NW	50	(167, 167)	0.28	0.28	0.75
1	26	True	j	j	0.2571713924407959	1	-35.0	-34.0	1.0	SE	50	(167, 167)	0.28	0.28	0.75
1	26	True	f	f	0.286858320236206	1	-35.0	-40.0	-5.0	NW	50	(167, 167)	0.28	0.28	0.75
1	26	True	j	f	0.2634649276733398	0	-35.0	-34.0	1.0	SE	50	(167, 167)	0.28	0.28	0.75
1	26	True	f	j	0.219386339187622	0	-35.0	-40.0	-5.0	SE	50	(167, 167)	0.28	0.28	0.75
1	26	True	j	j	0.2699425220489502	1	-35.0	-34.0	1.0	NW	50	(167, 167)	0.28	0.28	0.75
1	26	True	f	j	0.1902835369110107	0	-35.0	-36.0	-1.0	NW	50	(167, 167)	0.28	0.28	0.75
1	26	True	f	f	0.2563591003417969	1	-35.0	-40.0	-5.0	SE	50	(167, 167)	0.28	0.28	0.75
1	26	True	f	f	0.2276158332824707	1	-35.0	-36.0	-1.0	NW	50	(167, 167)	0.28	0.28	0.75
1	26	True	j	j	0.1658387184143066	1	-35.0	-34.0	1.0	SE	50	(167, 167)	0.28	0.28	0.75
1	26	True	f	f	0.1700057983398437	1	-35.0	-36.0	-1.0	SE	50	(167, 167)	0.28	0.28	0.75
1	26	True	f	j	0.3283746242523193	0	-35.0	-36.0	-1.0	SE	50	(167, 167)	0.28	0.28	0.75
1	26	True	j	j	0.2924933433532715	1	-35.0	-30.0	5.0	NW	50	(167, 167)	0.28	0.28	0.75
1	26	True	f	f	0.2808625698089599	1	-35.0	-40.0	-5.0	SE	50	(167, 167)	0.28	0.28	0.75
1	26	True	j	j	0.0737490653991699	1	-35.0	-34.0	1.0	NW	50	(167, 167)	0.28	0.28	0.75
1	26	True	f	f	0.2537980079650879	1	-35.0	-40.0	-5.0	NW	50	(167, 167)	0.28	0.28	0.75
1	26	True	j	j	0.2409970760345459	1	-35.0	-34.0	1.0	NW	50	(167, 167)	0.28	0.28	0.75
1	26	True	j	j	0.2583093643188476	1	-35.0	-30.0	5.0	NW	50	(167, 167)	0.28	0.28	0.75
1	26	True	f	f	0.2421619892120361	1	-35.0	-40.0	-5.0	NW	50	(167, 167)	0.28	0.28	0.75
1	26	True	f	j	0.1758699417114257	0	-35.0	-36.0	-1.0	NW	50	(167, 167)	0.28	0.28	0.75
1	26	True	j	j	0.0732045173645019	1	-35.0	-30.0	5.0	NW	50	(167, 167)	0.28	0.28	0.75
1	26	True	f	f	0.2237372398376464	1	-35.0	-40.0	-5.0	SE	50	(167, 167)	0.28	0.28	0.75
1	26	True	j	j	0.1497223377227783	1	-35.0	-30.0	5.0	NW	50	(167, 167)	0.28	0.28	0.75
1	26	True	j	j	0.2210564613342285	1	-35.0	-30.0	5.0	SE	50	(167, 167)	0.28	0.28	0.75
1	26	True	f	f	0.434147834777832	1	-35.0	-36.0	-1.0	NW	50	(167, 167)	0.28	0.28	0.75
1	26	True	f	f	0.2527928352355957	1	-35.0	-36.0	-1.0	SE	50	(167, 167)	0.28	0.28	0.75
1	26	True	f	j	0.2573976516723633	0	-35.0	-36.0	-1.0	NW	50	(167, 167)	0.28	0.28	0.75
1	26	True	f	f	0.1478829383850097	1	-35.0	-36.0	-1.0	NW	50	(167, 167)	0.28	0.28	0.75
1	26	True	j	j	0.1444389820098877	1	-35.0	-34.0	1.0	NW	50	(167, 167)	0.28	0.28	0.75
1	26	True	f	f	0.2651314735412597	1	-35.0	-36.0	-1.0	SE	50	(167, 167)	0.28	0.28	0.75
1	26	True	f	f	0.2603824138641357	1	-35.0	-40.0	-5.0	NW	50	(167, 167)	0.28	0.28	0.75
1	26	True	j	j	0.2909815311431885	1	-35.0	-30.0	5.0	NW	50	(167, 167)	0.28	0.28	0.75
1	26	True	f	f	0.2167944908142089	1	-35.0	-36.0	-1.0	NW	50	(167, 167)	0.28	0.28	0.75
1	26	True	j	j	0.2148044109344482	1	-35.0	-30.0	5.0	NW	50	(167, 167)	0.28	0.28	0.75
1	26	True	j	j	0.0662157535552978	1	-35.0	-34.0	1.0	SE	50	(167, 167)	0.28	0.28	0.75
1	26	True	j	j	0.1084308624267578	1	-35.0	-30.0	5.0	SE	50	(167, 167)	0.28	0.28	0.75
1	26	True	j	j	0.2272267341613769	1	-35.0	-34.0	1.0	SE	50	(167, 167)	0.28	0.28	0.75
1	26	True	j	j	0.0099596977233886	1	-35.0	-34.0	1.0	SE	50	(167, 167)	0.28	0.28	0.75
1	26	True	f	j	0.2516708374023437	0	-35.0	-36.0	-1.0	SE	50	(167, 167)	0.28	0.28	0.75
1	26	True	j	j	0.3349733352661133	1	-35.0	-30.0	5.0	SE	50	(167, 167)	0.28	0.28	0.75
1	26	True	j	j	0.1881709098815918	1	-35.0	-30.0	5.0	SE	50	(167, 167)	0.28	0.28	0.75
1	26	True	j	j	0.3026514053344726	1	-35.0	-30.0	5.0	NW	50	(167, 167)	0.28	0.28	0.75
1	26	True	f	j	0.1225430965423584	0	-35.0	-36.0	-1.0	SE	50	(167, 167)	0.28	0.28	0.75
1	26	True	f	f	0.2922632694244385	1	-35.0	-40.0	-5.0	NW	50	(167, 167)	0.28	0.28	0.75
1	26	True	f	j	0.2637996673583984	0	-35.0	-36.0	-1.0	SE	50	(167, 167)	0.28	0.28	0.75
1	26	True	f	f	0.1201257705688476	1	-35.0	-40.0	-5.0	NW	50	(167, 167)	0.28	0.28	0.75
1	26	True	f	f	0.1772322654724121	1	-35.0	-36.0	-1.0	SE	50	(167, 167)	0.28	0.28	0.75
1	26	True	j	j	0.2654616832733154	1	-35.0	-34.0	1.0	SE	50	(167, 167)	0.28	0.28	0.75
1	26	True	j	j	0.2346036434173584	1	-35.0	-34.0	1.0	SE	50	(167, 167)	0.28	0.28	0.75
1	26	True	f	f	0.1263782978057861	1	-35.0	-40.0	-5.0	NW	50	(167, 167)	0.28	0.28	0.75
1	26	True	j	j	0.2430188655853271	1	-35.0	-30.0	5.0	NW	50	(167, 167)	0.28	0.28	0.75
1	26	True	j	j	0.2231316566467285	1	-35.0	-34.0	1.0	SE	50	(167, 167)	0.28	0.28	0.75
1	26	True	j	j	0.2291653156280517	1	-35.0	-30.0	5.0	NW	50	(167, 167)	0.28	0.28	0.75
1	26	True	f	f	0.2023508548736572	1	-35.0	-36.0	-1.0	NW	50	(167, 167)	0.28	0.28	0.75
1	26	True	j	j	0.3168611526489258	1	-35.0	-30.0	5.0	SE	50	(167, 167)	0.28	0.28	0.75
1	26	True	j	j	0.2437267303466797	1	-35.0	-30.0	5.0	SE	50	(167, 167)	0.28	0.28	0.75
1	26	True	j	j	0.2000856399536132	1	-35.0	-30.0	5.0	NW	50	(167, 167)	0.28	0.28	0.75
1	26	True	f	f	0.0582523345947265	1	-35.0	-40.0	-5.0	NW	50	(167, 167)	0.28	0.28	0.75
1	26	True	f	j	0.0349230766296386	0	-35.0	-36.0	-1.0	NW	50	(167, 167)	0.28	0.28	0.75
1	26	True	f	f	0.2205395698547363	1	-35.0	-40.0	-5.0	NW	50	(167, 167)	0.28	0.28	0.75
1	26	True	f	f	0.0933232307434082	1	-35.0	-40.0	-5.0	NW	50	(167, 167)	0.28	0.28	0.75
1	26	True	j	j	0.4998021125793457	1	-35.0	-34.0	1.0	SE	50	(167, 167)	0.28	0.28	0.75
1	26	True	f	f	0.3573119640350342	1	-35.0	-36.0	-1.0	SE	50	(167, 167)	0.28	0.28	0.75
1	26	True	f	j	0.6838161945343018	0	-35.0	-36.0	-1.0	NW	50	(167, 167)	0.28	0.28	0.75
1	26	True	f	f	0.2489409446716308	1	-35.0	-40.0	-5.0	SE	50	(167, 167)	0.28	0.28	0.75
1	26	True	f	f	0.2568600177764892	1	-35.0	-40.0	-5.0	NW	50	(167, 167)	0.28	0.28	0.75
1	26	True	j	j	0.998471736907959	1	-35.0	-34.0	1.0	SE	50	(167, 167)	0.28	0.28	0.75
1	26	True	j	j	0.2316617965698242	1	-35.0	-34.0	1.0	NW	50	(167, 167)	0.28	0.28	0.75
1	26	True	j	j	0.2236347198486328	1	-35.0	-30.0	5.0	NW	50	(167, 167)	0.28	0.28	0.75
1	26	True	j	j	0.2527780532836914	1	-35.0	-30.0	5.0	SE	50	(167, 167)	0.28	0.28	0.75
1	26	True	j	j	0.2892415523529053	1	-35.0	-30.0	5.0	SE	50	(167, 167)	0.28	0.28	0.75
1	26	True	f	f	0.2166824340820312	1	-35.0	-36.0	-1.0	NW	50	(167, 167)	0.28	0.28	0.75
1	26	True	j	j	0.28558349609375	1	-35.0	-30.0	5.0	SE	50	(167, 167)	0.28	0.28	0.75
1	26	True	j	j	0.2456140518188476	1	-35.0	-30.0	5.0	SE	50	(167, 167)	0.28	0.28	0.75
1	26	True	j	j	0.2353549003601074	1	-35.0	-30.0	5.0	SE	50	(167, 167)	0.28	0.28	0.75
1	26	True	f	f	0.2436234951019287	1	-35.0	-36.0	-1.0	NW	50	(167, 167)	0.28	0.28	0.75
1	26	True	j	j	0.1675901412963867	1	-35.0	-30.0	5.0	NW	50	(167, 167)	0.28	0.28	0.75
1	26	True	f	f	0.2627465724945068	1	-35.0	-40.0	-5.0	SE	50	(167, 167)	0.28	0.28	0.75
1	26	True	f	f	0.2609944343566894	1	-35.0	-40.0	-5.0	SE	50	(167, 167)	0.28	0.28	0.75
1	26	True	j	j	0.227367877960205	1	-35.0	-34.0	1.0	NW	50	(167, 167)	0.28	0.28	0.75
1	26	True	j	f	0.2830281257629394	0	-35.0	-34.0	1.0	NW	50	(167, 167)	0.28	0.28	0.75
1	26	True	j	j	0.2378084659576416	1	-35.0	-34.0	1.0	SE	50	(167, 167)	0.28	0.28	0.75
1	26	True	j	j	0.1151976585388183	1	-35.0	-30.0	5.0	SE	50	(167, 167)	0.28	0.28	0.75
1	26	True	j	j	0.2602369785308838	1	-35.0	-30.0	5.0	NW	50	(167, 167)	0.28	0.28	0.75
1	26	True	j	j	0.2637650966644287	1	-35.0	-30.0	5.0	SE	50	(167, 167)	0.28	0.28	0.75
1	26	True	f	j	0.2429494857788086	0	-35.0	-36.0	-1.0	SE	50	(167, 167)	0.28	0.28	0.75
1	26	True	f	f	0.1051299571990966	1	-35.0	-40.0	-5.0	NW	50	(167, 167)	0.28	0.28	0.75
1	26	True	j	j	0.1407985687255859	1	-35.0	-30.0	5.0	NW	50	(167, 167)	0.28	0.28	0.75
1	26	True	j	j	0.1975102424621582	1	-35.0	-34.0	1.0	SE	50	(167, 167)	0.28	0.28	0.75
1	26	True	j	j	0.2581326961517334	1	-35.0	-30.0	5.0	SE	50	(167, 167)	0.28	0.28	0.75
1	26	True	f	j	0.5371630191802979	0	-35.0	-36.0	-1.0	SE	50	(167, 167)	0.28	0.28	0.75
1	26	True	j	j	0.2656781673431396	1	-35.0	-30.0	5.0	NW	50	(167, 167)	0.28	0.28	0.75
1	26	True	j	f	0.2684674263000488	0	-35.0	-34.0	1.0	NW	50	(167, 167)	0.28	0.28	0.75
1	26	True	j	j	0.2487406730651855	1	-35.0	-30.0	5.0	NW	50	(167, 167)	0.28	0.28	0.75
1	26	True	f	f	0.3814404010772705	1	-35.0	-36.0	-1.0	NW	50	(167, 167)	0.28	0.28	0.75
1	26	True	f	f	0.1914446353912353	1	-35.0	-40.0	-5.0	SE	50	(167, 167)	0.28	0.28	0.75
1	26	True	f	f	0.2536308765411377	1	-35.0	-36.0	-1.0	SE	50	(167, 167)	0.28	0.28	0.75
1	26	True	f	f	0.085059642791748	1	-35.0	-40.0	-5.0	SE	50	(167, 167)	0.28	0.28	0.75
1	26	True	f	f	0.1104969978332519	1	-35.0	-36.0	-1.0	NW	50	(167, 167)	0.28	0.28	0.75
1	26	True	j	f	0.2281081676483154	0	-35.0	-34.0	1.0	SE	50	(167, 167)	0.28	0.28	0.75
1	26	True	j	j	0.2420299053192138	1	-35.0	-30.0	5.0	SE	50	(167, 167)	0.28	0.28	0.75
1	26	True	f	f	0.2715582847595215	1	-35.0	-36.0	-1.0	NW	50	(167, 167)	0.28	0.28	0.75
1	26	True	f	j	0.2612471580505371	0	-35.0	-36.0	-1.0	SE	50	(167, 167)	0.28	0.28	0.75
1	26	True	j	j	0.0804927349090576	1	-35.0	-30.0	5.0	SE	50	(167, 167)	0.28	0.28	0.75
1	26	True	j	j	0.2673873901367187	1	-35.0	-34.0	1.0	SE	50	(167, 167)	0.28	0.28	0.75
1	26	True	j	j	0.2656404972076416	1	-35.0	-30.0	5.0	SE	50	(167, 167)	0.28	0.28	0.75
1	26	True	j	j	0.2641084194183349	1	-35.0	-30.0	5.0	NW	50	(167, 167)	0.28	0.28	0.75
1	26	True	f	f	0.2871072292327881	1	-35.0	-40.0	-5.0	SE	50	(167, 167)	0.28	0.28	0.75
1	26	True	f	f	0.3068044185638428	1	-35.0	-36.0	-1.0	NW	50	(167, 167)	0.28	0.28	0.75
1	26	True	f	f	0.2834804058074951	1	-35.0	-36.0	-1.0	NW	50	(167, 167)	0.28	0.28	0.75
1	26	True	f	f	0.2336335182189941	1	-35.0	-40.0	-5.0	NW	50	(167, 167)	0.28	0.28	0.75
1	26	True	f	f	0.3865830898284912	1	-35.0	-40.0	-5.0	SE	50	(167, 167)	0.28	0.28	0.75
1	26	True	j	j	0.3043363094329834	1	-35.0	-30.0	5.0	SE	50	(167, 167)	0.28	0.28	0.75
1	26	True	j	f	0.2691667079925537	0	-35.0	-34.0	1.0	NW	50	(167, 167)	0.28	0.28	0.75
1	26	True	f	f	0.2879951000213623	1	-35.0	-40.0	-5.0	SE	50	(167, 167)	0.28	0.28	0.75
1	26	True	j	j	0.3119969367980957	1	-35.0	-30.0	5.0	NW	50	(167, 167)	0.28	0.28	0.75
1	26	True	j	j	0.2615108489990234	1	-35.0	-30.0	5.0	NW	50	(167, 167)	0.28	0.28	0.75
1	26	True	f	f	0.2025339603424072	1	-35.0	-36.0	-1.0	SE	50	(167, 167)	0.28	0.28	0.75
1	26	True	f	f	0.3049573898315429	1	-35.0	-40.0	-5.0	SE	50	(167, 167)	0.28	0.28	0.75
1	26	True	f	j	0.2624015808105469	0	-35.0	-36.0	-1.0	SE	50	(167, 167)	0.28	0.28	0.75
1	26	True	j	j	0.2654266357421875	1	-35.0	-30.0	5.0	NW	50	(167, 167)	0.28	0.28	0.75
1	26	True	f	f	0.2760190963745117	1	-35.0	-36.0	-1.0	SE	50	(167, 167)	0.28	0.28	0.75
1	26	True	j	j	0.1984686851501464	1	-35.0	-34.0	1.0	NW	50	(167, 167)	0.28	0.28	0.75
1	26	True	j	j	0.2846927642822265	1	-35.0	-30.0	5.0	NW	50	(167, 167)	0.28	0.28	0.75
1	26	True	f	f	0.2197847366333007	1	-35.0	-40.0	-5.0	NW	50	(167, 167)	0.28	0.28	0.75
1	26	True	f	f	0.2744472026824951	1	-35.0	-40.0	-5.0	SE	50	(167, 167)	0.28	0.28	0.75
1	26	True	f	f	0.2655007839202881	1	-35.0	-40.0	-5.0	SE	50	(167, 167)	0.28	0.28	0.75
1	26	True	j	f	0.107140302658081	0	-35.0	-34.0	1.0	SE	50	(167, 167)	0.28	0.28	0.75
1	26	True	f	f	0.258631944656372	1	-35.0	-40.0	-5.0	SE	50	(167, 167)	0.28	0.28	0.75
1	26	True	f	f	0.4401648044586181	1	-35.0	-40.0	-5.0	SE	50	(167, 167)	0.28	0.28	0.75
1	26	True	j	f	0.2324748039245605	0	-35.0	-34.0	1.0	SE	50	(167, 167)	0.28	0.28	0.75
1	26	True	f	f	0.2916483879089355	1	-35.0	-40.0	-5.0	NW	50	(167, 167)	0.28	0.28	0.75
1	26	True	j	j	1.195871114730835	1	-35.0	-30.0	5.0	SE	50	(167, 167)	0.28	0.28	0.75
1	26	True	j	f	0.9459574222564696	0	-35.0	-34.0	1.0	NW	50	(167, 167)	0.28	0.28	0.75
1	26	True	j	j	0.0810804367065429	1	-35.0	-30.0	5.0	SE	50	(167, 167)	0.28	0.28	0.75
1	26	True	j	j	0.2711870670318603	1	-35.0	-34.0	1.0	SE	50	(167, 167)	0.28	0.28	0.75
1	26	True	j	j	0.2008495330810547	1	-35.0	-34.0	1.0	NW	50	(167, 167)	0.28	0.28	0.75
1	26	True	f	f	0.2727611064910888	1	-35.0	-40.0	-5.0	NW	50	(167, 167)	0.28	0.28	0.75
1	26	True	j	j	0.6365334987640381	1	-35.0	-30.0	5.0	SE	50	(167, 167)	0.28	0.28	0.75
1	26	True	j	j	0.3081514835357666	1	-35.0	-34.0	1.0	NW	50	(167, 167)	0.28	0.28	0.75
1	26	True	f	f	0.2491788864135742	1	-35.0	-40.0	-5.0	SE	50	(167, 167)	0.28	0.28	0.75
1	26	True	f	f	0.2096455097198486	1	-35.0	-36.0	-1.0	NW	50	(167, 167)	0.28	0.28	0.75
1	26	True	j	j	0.212259292602539	1	-35.0	-30.0	5.0	NW	50	(167, 167)	0.28	0.28	0.75
1	26	True	f	f	0.1777803897857666	1	-35.0	-40.0	-5.0	NW	50	(167, 167)	0.28	0.28	0.75
1	26	True	f	j	0.0542941093444824	0	-35.0	-36.0	-1.0	SE	50	(167, 167)	0.28	0.28	0.75
1	26	True	f	f	0.2646846771240234	1	-35.0	-36.0	-1.0	SE	50	(167, 167)	0.28	0.28	0.75
1	26	True	f	f	0.247833251953125	1	-35.0	-40.0	-5.0	NW	50	(167, 167)	0.28	0.28	0.75
1	26	True	f	f	0.1291308403015136	1	-35.0	-36.0	-1.0	SE	50	(167, 167)	0.28	0.28	0.75
1	26	True	j	j	0.2506022453308105	1	-35.0	-30.0	5.0	SE	50	(167, 167)	0.28	0.28	0.75
1	26	True	f	j	0.1013989448547363	0	-35.0	-36.0	-1.0	SE	50	(167, 167)	0.28	0.28	0.75
1	26	True	j	j	0.2573091983795166	1	-35.0	-30.0	5.0	SE	50	(167, 167)	0.28	0.28	0.75
1	26	True	j	j	0.2865350246429443	1	-35.0	-30.0	5.0	SE	50	(167, 167)	0.28	0.28	0.75
1	26	True	f	f	0.2802410125732422	1	-35.0	-40.0	-5.0	NW	50	(167, 167)	0.28	0.28	0.75
1	26	True	j	j	0.2578532695770263	1	-35.0	-30.0	5.0	SE	50	(167, 167)	0.28	0.28	0.75
1	26	True	j	j	0.3305668830871582	1	-35.0	-34.0	1.0	NW	50	(167, 167)	0.28	0.28	0.75
1	26	True	j	j	0.2376027107238769	1	-35.0	-30.0	5.0	SE	50	(167, 167)	0.28	0.28	0.75
1	26	True	f	f	0.2700116634368896	1	-35.0	-36.0	-1.0	SE	50	(167, 167)	0.28	0.28	0.75
1	26	True	f	f	0.2896070480346679	1	-35.0	-40.0	-5.0	SE	50	(167, 167)	0.28	0.28	0.75
1	26	True	f	f	0.2547996044158935	1	-35.0	-40.0	-5.0	NW	50	(167, 167)	0.28	0.28	0.75
1	26	True	j	j	0.2658338546752929	1	-35.0	-30.0	5.0	SE	50	(167, 167)	0.28	0.28	0.75
1	26	True	f	f	0.2341668605804443	1	-35.0	-40.0	-5.0	SE	50	(167, 167)	0.28	0.28	0.75
1	26	True	f	f	0.2601211071014404	1	-35.0	-40.0	-5.0	NW	50	(167, 167)	0.28	0.28	0.75
1	26	True	f	j	0.3665637969970703	0	-35.0	-36.0	-1.0	NW	50	(167, 167)	0.28	0.28	0.75
1	26	True	f	f	0.0712416172027587	1	-35.0	-40.0	-5.0	NW	50	(167, 167)	0.28	0.28	0.75
1	26	True	f	f	0.2894556522369385	1	-35.0	-36.0	-1.0	SE	50	(167, 167)	0.28	0.28	0.75
1	26	True	f	f	0.2570133209228515	1	-35.0	-36.0	-1.0	SE	50	(167, 167)	0.28	0.28	0.75
1	26	True	j	j	0.2216536998748779	1	-35.0	-30.0	5.0	SE	50	(167, 167)	0.28	0.28	0.75
1	26	True	j	j	0.1244642734527587	1	-35.0	-34.0	1.0	SE	50	(167, 167)	0.28	0.28	0.75
1	26	True	j	j	0.0821425914764404	1	-35.0	-30.0	5.0	SE	50	(167, 167)	0.28	0.28	0.75
1	26	True	j	j	0.2580420970916748	1	-35.0	-30.0	5.0	SE	50	(167, 167)	0.28	0.28	0.75
1	26	True	j	j	0.2439219951629638	1	-35.0	-30.0	5.0	SE	50	(167, 167)	0.28	0.28	0.75
1	26	True	j	f	0.2623710632324219	0	-35.0	-34.0	1.0	NW	50	(167, 167)	0.28	0.28	0.75
1	26	True	j	j	0.254786729812622	1	-35.0	-34.0	1.0	SE	50	(167, 167)	0.28	0.28	0.75
1	26	True	f	f	0.0013356208801269	1	-35.0	-40.0	-5.0	SE	50	(167, 167)	0.28	0.28	0.75
1	26	True	j	j	0.1358017921447754	1	-35.0	-30.0	5.0	NW	50	(167, 167)	0.28	0.28	0.75
1	26	True	j	j	0.4068212509155273	1	-35.0	-30.0	5.0	NW	50	(167, 167)	0.28	0.28	0.75
1	26	True	f	f	0.4141538143157959	1	-35.0	-36.0	-1.0	NW	50	(167, 167)	0.28	0.28	0.75
1	26	True	j	j	0.2299802303314209	1	-35.0	-34.0	1.0	NW	50	(167, 167)	0.28	0.28	0.75
1	26	True	j	j	0.2729852199554443	1	-35.0	-34.0	1.0	SE	50	(167, 167)	0.28	0.28	0.75
1	26	True	j	j	0.3416752815246582	1	-35.0	-34.0	1.0	NW	50	(167, 167)	0.28	0.28	0.75
1	26	True	f	f	0.1090929508209228	1	-35.0	-40.0	-5.0	SE	50	(167, 167)	0.28	0.28	0.75
1	26	True	f	f	0.2528500556945801	1	-35.0	-36.0	-1.0	SE	50	(167, 167)	0.28	0.28	0.75
1	26	True	f	j	0.253544807434082	0	-35.0	-36.0	-1.0	SE	50	(167, 167)	0.28	0.28	0.75
1	26	True	f	j	0.2683920860290527	0	-35.0	-36.0	-1.0	NW	50	(167, 167)	0.28	0.28	0.75
1	26	True	j	j	0.3745884895324707	1	-35.0	-34.0	1.0	SE	50	(167, 167)	0.28	0.28	0.75
1	26	True	f	f	0.264397382736206	1	-35.0	-40.0	-5.0	NW	50	(167, 167)	0.28	0.28	0.75
1	26	True	j	j	0.266620397567749	1	-35.0	-30.0	5.0	SE	50	(167, 167)	0.28	0.28	0.75
1	26	True	f	f	0.0697436332702636	1	-35.0	-40.0	-5.0	NW	50	(167, 167)	0.28	0.28	0.75
1	26	True	f	j	0.2566630840301513	0	-35.0	-36.0	-1.0	NW	50	(167, 167)	0.28	0.28	0.75
1	26	True	f	f	0.2936334609985351	1	-35.0	-40.0	-5.0	NW	50	(167, 167)	0.28	0.28	0.75
1	26	True	f	j	0.250791072845459	0	-35.0	-36.0	-1.0	SE	50	(167, 167)	0.28	0.28	0.75
1	26	True	j	j	0.0858621597290039	1	-35.0	-30.0	5.0	NW	50	(167, 167)	0.28	0.28	0.75
1	26	True	f	f	0.2696919441223144	1	-35.0	-40.0	-5.0	SE	50	(167, 167)	0.28	0.28	0.75
1	26	True	f	f	0.1293449401855468	1	-35.0	-40.0	-5.0	NW	50	(167, 167)	0.28	0.28	0.75
1	26	True	f	f	0.2840883731842041	1	-35.0	-36.0	-1.0	SE	50	(167, 167)	0.28	0.28	0.75
1	26	True	f	f	0.0610170364379882	1	-35.0	-36.0	-1.0	NW	50	(167, 167)	0.28	0.28	0.75
1	26	True	j	j	0.2417945861816406	1	-35.0	-34.0	1.0	SE	50	(167, 167)	0.28	0.28	0.75
1	26	True	j	j	0.0632097721099853	1	-35.0	-34.0	1.0	SE	50	(167, 167)	0.28	0.28	0.75
1	26	True	f	f	0.2573444843292236	1	-35.0	-36.0	-1.0	SE	50	(167, 167)	0.28	0.28	0.75
1	26	True	j	j	0.2190644741058349	1	-35.0	-30.0	5.0	SE	50	(167, 167)	0.28	0.28	0.75
1	26	True	f	f	0.2503755092620849	1	-35.0	-40.0	-5.0	NW	50	(167, 167)	0.28	0.28	0.75
1	26	True	f	f	0.1799650192260742	1	-35.0	-36.0	-1.0	NW	50	(167, 167)	0.28	0.28	0.75
1	26	True	j	j	0.2554872035980224	1	-35.0	-34.0	1.0	NW	50	(167, 167)	0.28	0.28	0.75
1	26	True	j	j	0.0200896263122558	1	-35.0	-34.0	1.0	SE	50	(167, 167)	0.28	0.28	0.75
1	26	True	f	f	0.2718563079833984	1	-35.0	-40.0	-5.0	SE	50	(167, 167)	0.28	0.28	0.75
1	26	True	j	j	0.3470296859741211	1	-35.0	-34.0	1.0	NW	50	(167, 167)	0.28	0.28	0.75
1	26	True	j	j	0.2577872276306152	1	-35.0	-30.0	5.0	NW	50	(167, 167)	0.28	0.28	0.75
1	26	True	j	f	0.1471550464630127	0	-35.0	-34.0	1.0	NW	50	(167, 167)	0.28	0.28	0.75
1	26	True	j	j	0.2218244075775146	1	-35.0	-30.0	5.0	SE	50	(167, 167)	0.28	0.28	0.75
1	26	True	j	j	0.25439453125	1	-35.0	-34.0	1.0	SE	50	(167, 167)	0.28	0.28	0.75
1	26	True	j	j	0.2076525688171386	1	-35.0	-34.0	1.0	SE	50	(167, 167)	0.28	0.28	0.75
1	26	True	j	j	0.1459536552429199	1	-35.0	-30.0	5.0	NW	50	(167, 167)	0.28	0.28	0.75
1	26	True	j	j	0.2489633560180664	1	-35.0	-30.0	5.0	SE	50	(167, 167)	0.28	0.28	0.75
1	26	True	j	j	0.1604061126708984	1	-35.0	-30.0	5.0	SE	50	(167, 167)	0.28	0.28	0.75
1	26	True	f	f	0.2661986351013183	1	-35.0	-36.0	-1.0	NW	50	(167, 167)	0.28	0.28	0.75
1	26	True	f	j	0.2218294143676757	0	-35.0	-36.0	-1.0	SE	50	(167, 167)	0.28	0.28	0.75
1	26	True	j	j	0.2551023960113525	1	-35.0	-30.0	5.0	SE	50	(167, 167)	0.28	0.28	0.75
1	26	True	f	f	0.2986047267913818	1	-35.0	-36.0	-1.0	NW	50	(167, 167)	0.28	0.28	0.75
1	26	True	f	f	0.1728370189666748	1	-35.0	-36.0	-1.0	SE	50	(167, 167)	0.28	0.28	0.75
1	26	True	f	j	0.3589098453521728	0	-35.0	-36.0	-1.0	NW	50	(167, 167)	0.28	0.28	0.75
1	26	True	j	j	0.2631776332855224	1	-35.0	-30.0	5.0	SE	50	(167, 167)	0.28	0.28	0.75
1	26	True	f	f	0.2966904640197754	1	-35.0	-40.0	-5.0	SE	50	(167, 167)	0.28	0.28	0.75
1	26	True	f	f	0.2375974655151367	1	-35.0	-40.0	-5.0	NW	50	(167, 167)	0.28	0.28	0.75
1	26	True	f	f	0.2701091766357422	1	-35.0	-36.0	-1.0	SE	50	(167, 167)	0.28	0.28	0.75
1	26	True	f	f	0.0920679569244384	1	-35.0	-40.0	-5.0	NW	50	(167, 167)	0.28	0.28	0.75
1	26	True	j	f	0.275641918182373	0	-35.0	-34.0	1.0	SE	50	(167, 167)	0.28	0.28	0.75
1	26	True	f	f	0.2790677547454834	1	-35.0	-36.0	-1.0	SE	50	(167, 167)	0.28	0.28	0.75
1	26	True	j	j	0.2384982109069824	1	-35.0	-34.0	1.0	SE	50	(167, 167)	0.28	0.28	0.75
1	26	True	j	j	0.2124018669128418	1	-35.0	-34.0	1.0	SE	50	(167, 167)	0.28	0.28	0.75
1	26	True	j	j	0.2405703067779541	1	-35.0	-30.0	5.0	NW	50	(167, 167)	0.28	0.28	0.75
1	26	True	f	f	0.2539572715759277	1	-35.0	-40.0	-5.0	SE	50	(167, 167)	0.28	0.28	0.75
1	26	True	j	f	0.1920936107635498	0	-35.0	-34.0	1.0	NW	50	(167, 167)	0.28	0.28	0.75
1	26	True	f	j	0.205474853515625	0	-35.0	-36.0	-1.0	NW	50	(167, 167)	0.28	0.28	0.75
1	26	True	f	f	0.310356855392456	1	-35.0	-40.0	-5.0	NW	50	(167, 167)	0.28	0.28	0.75
1	26	True	f	f	0.299349308013916	1	-35.0	-40.0	-5.0	SE	50	(167, 167)	0.28	0.28	0.75
1	26	True	j	f	0.2572808265686035	0	-35.0	-34.0	1.0	SE	50	(167, 167)	0.28	0.28	0.75
1	26	True	f	f	0.3037559986114502	1	-35.0	-40.0	-5.0	SE	50	(167, 167)	0.28	0.28	0.75
1	26	True	j	j	0.2739551067352295	1	-35.0	-30.0	5.0	SE	50	(167, 167)	0.28	0.28	0.75
1	26	True	j	j	0.249755859375	1	-35.0	-34.0	1.0	NW	50	(167, 167)	0.28	0.28	0.75
1	26	True	f	f	0.2547752857208252	1	-35.0	-36.0	-1.0	NW	50	(167, 167)	0.28	0.28	0.75
1	26	True	f	f	0.2717740535736084	1	-35.0	-40.0	-5.0	NW	50	(167, 167)	0.28	0.28	0.75
1	26	True	f	f	0.2538542747497558	1	-35.0	-40.0	-5.0	SE	50	(167, 167)	0.28	0.28	0.75
1	26	True	f	f	0.2627789974212646	1	-35.0	-36.0	-1.0	SE	50	(167, 167)	0.28	0.28	0.75
1	26	True	j	j	0.2773835659027099	1	-35.0	-30.0	5.0	NW	50	(167, 167)	0.28	0.28	0.75
1	26	True	f	f	0.2852210998535156	1	-35.0	-40.0	-5.0	SE	50	(167, 167)	0.28	0.28	0.75
1	26	True	f	f	0.0355422496795654	1	-35.0	-40.0	-5.0	SE	50	(167, 167)	0.28	0.28	0.75
1	26	True	f	f	0.238398790359497	1	-35.0	-40.0	-5.0	SE	50	(167, 167)	0.28	0.28	0.75
1	26	True	f	f	0.2669935226440429	1	-35.0	-36.0	-1.0	SE	50	(167, 167)	0.28	0.28	0.75
1	26	True	j	j	0.2633106708526611	1	-35.0	-30.0	5.0	NW	50	(167, 167)	0.28	0.28	0.75
1	26	True	f	j	0.2439889907836914	0	-35.0	-36.0	-1.0	NW	50	(167, 167)	0.28	0.28	0.75
1	26	True	f	j	0.2115566730499267	0	-35.0	-36.0	-1.0	NW	50	(167, 167)	0.28	0.28	0.75
1	26	True	f	f	0.2791445255279541	1	-35.0	-40.0	-5.0	SE	50	(167, 167)	0.28	0.28	0.75
1	26	True	f	f	0.2088809013366699	1	-35.0	-40.0	-5.0	SE	50	(167, 167)	0.28	0.28	0.75
1	26	True	f	f	0.2259144783020019	1	-35.0	-36.0	-1.0	NW	50	(167, 167)	0.28	0.28	0.75
1	26	True	j	j	0.1705882549285888	1	-35.0	-34.0	1.0	NW	50	(167, 167)	0.28	0.28	0.75
1	26	True	j	j	0.0158414840698242	1	-35.0	-34.0	1.0	NW	50	(167, 167)	0.28	0.28	0.75
1	26	True	j	f	0.2533948421478271	0	-35.0	-34.0	1.0	NW	50	(167, 167)	0.28	0.28	0.75
1	26	True	f	f	0.3393526077270508	1	-35.0	-36.0	-1.0	SE	50	(167, 167)	0.28	0.28	0.75
1	26	True	j	f	0.2466092109680175	0	-35.0	-34.0	1.0	SE	50	(167, 167)	0.28	0.28	0.75
1	26	True	f	f	0.2524006366729736	1	-35.0	-40.0	-5.0	NW	50	(167, 167)	0.28	0.28	0.75
1	26	True	j	j	0.2780489921569824	1	-35.0	-30.0	5.0	SE	50	(167, 167)	0.28	0.28	0.75
1	26	True	f	f	0.2679009437561035	1	-35.0	-36.0	-1.0	SE	50	(167, 167)	0.28	0.28	0.75
1	26	True	j	j	0.2786488533020019	1	-35.0	-34.0	1.0	SE	50	(167, 167)	0.28	0.28	0.75
1	26	True	j	j	0.2575676441192627	1	-35.0	-34.0	1.0	NW	50	(167, 167)	0.28	0.28	0.75
1	26	True	f	f	0.0478284358978271	1	-35.0	-40.0	-5.0	NW	50	(167, 167)	0.28	0.28	0.75
1	26	True	f	f	0.2255382537841797	1	-35.0	-36.0	-1.0	SE	50	(167, 167)	0.28	0.28	0.75
1	26	True	f	f	0.2728955745697021	1	-35.0	-40.0	-5.0	SE	50	(167, 167)	0.28	0.28	0.75
1	26	True	j	j	0.2824945449829101	1	-35.0	-30.0	5.0	NW	50	(167, 167)	0.28	0.28	0.75
1	26	True	f	f	0.2727556228637695	1	-35.0	-36.0	-1.0	NW	50	(167, 167)	0.28	0.28	0.75
1	26	True	f	f	0.1200916767120361	1	-35.0	-36.0	-1.0	SE	50	(167, 167)	0.28	0.28	0.75
1	26	True	j	j	0.2673506736755371	1	-35.0	-34.0	1.0	SE	50	(167, 167)	0.28	0.28	0.75
1	26	True	j	j	0.2582852840423584	1	-35.0	-34.0	1.0	SE	50	(167, 167)	0.28	0.28	0.75
1	26	True	f	f	0.1856272220611572	1	-35.0	-36.0	-1.0	SE	50	(167, 167)	0.28	0.28	0.75
1	26	True	j	j	0.2089982032775879	1	-35.0	-34.0	1.0	SE	50	(167, 167)	0.28	0.28	0.75
1	26	True	f	f	0.1186494827270507	1	-35.0	-40.0	-5.0	SE	50	(167, 167)	0.28	0.28	0.75
1	26	True	f	f	0.216789960861206	1	-35.0	-36.0	-1.0	SE	50	(167, 167)	0.28	0.28	0.75
1	26	True	f	f	0.2441606521606445	1	-35.0	-40.0	-5.0	NW	50	(167, 167)	0.28	0.28	0.75
1	26	True	j	j	0.243431806564331	1	-35.0	-30.0	5.0	SE	50	(167, 167)	0.28	0.28	0.75
1	26	True	j	j	0.2366020679473877	1	-35.0	-34.0	1.0	SE	50	(167, 167)	0.28	0.28	0.75
1	26	True	j	j	0.2388687133789062	1	-35.0	-34.0	1.0	NW	50	(167, 167)	0.28	0.28	0.75
1	26	True	f	f	0.1781010627746582	1	-35.0	-36.0	-1.0	SE	50	(167, 167)	0.28	0.28	0.75
1	26	True	j	j	0.0593695640563964	1	-35.0	-34.0	1.0	SE	50	(167, 167)	0.28	0.28	0.75
1	26	True	j	j	0.2769031524658203	1	-35.0	-30.0	5.0	NW	50	(167, 167)	0.28	0.28	0.75
1	26	True	f	f	0.1413042545318603	1	-35.0	-36.0	-1.0	SE	50	(167, 167)	0.28	0.28	0.75
1	26	True	f	j	0.2365763187408447	0	-35.0	-36.0	-1.0	NW	50	(167, 167)	0.28	0.28	0.75
1	26	True	f	f	0.2337753772735595	1	-35.0	-36.0	-1.0	NW	50	(167, 167)	0.28	0.28	0.75
1	26	True	j	j	0.2045822143554687	1	-35.0	-30.0	5.0	SE	50	(167, 167)	0.28	0.28	0.75
1	26	True	j	j	0.2046751976013183	1	-35.0	-30.0	5.0	NW	50	(167, 167)	0.28	0.28	0.75
1	26	True	j	j	0.2388837337493896	1	-35.0	-34.0	1.0	NW	50	(167, 167)	0.28	0.28	0.75
1	26	True	j	f	0.2331111431121826	0	-35.0	-34.0	1.0	SE	50	(167, 167)	0.28	0.28	0.75
1	26	True	f	f	0.250544786453247	1	-35.0	-36.0	-1.0	NW	50	(167, 167)	0.28	0.28	0.75
1	26	True	j	j	0.1998078823089599	1	-35.0	-30.0	5.0	NW	50	(167, 167)	0.28	0.28	0.75
1	26	True	f	f	0.2752687931060791	1	-35.0	-36.0	-1.0	SE	50	(167, 167)	0.28	0.28	0.75
1	26	True	j	j	0.2198362350463867	1	-35.0	-34.0	1.0	NW	50	(167, 167)	0.28	0.28	0.75
1	26	True	j	j	0.3198609352111816	1	-35.0	-34.0	1.0	NW	50	(167, 167)	0.28	0.28	0.75
1	26	True	j	j	0.180201768875122	1	-35.0	-30.0	5.0	SE	50	(167, 167)	0.28	0.28	0.75
1	26	True	j	f	0.2691335678100586	0	-35.0	-34.0	1.0	NW	50	(167, 167)	0.28	0.28	0.75
1	26	True	f	f	0.2204513549804687	1	-35.0	-40.0	-5.0	SE	50	(167, 167)	0.28	0.28	0.75
1	26	True	j	j	0.2177987098693847	1	-35.0	-34.0	1.0	NW	50	(167, 167)	0.28	0.28	0.75
1	26	True	j	j	0.2116854190826416	1	-35.0	-34.0	1.0	SE	50	(167, 167)	0.28	0.28	0.75
1	26	True	j	j	0.2261600494384765	1	-35.0	-30.0	5.0	NW	50	(167, 167)	0.28	0.28	0.75
