# Supplementary material for: The curriculum effect in visual learning: The role of readout dimensionality
Source: PLoS Comput Biol. 2026 Jul 24;22(7):e1014553. doi: 10.1371/journal.pcbi.1014553 (PMC13432104; doi:10.1371/journal.pcbi.1014553)
Supplement: S1 Data — (ZIP) [file pcbi.1014553.s009.zip › Data_Final_for_Repository/Shuffled_subjects/Original_10/Subject001/20241029_Subject001_SHUFFLED_Day_2.csv]

Participant ID	Age	Train	Correct Response	Response	Response time (s)	Correct	Reference Angle (deg)	Orientation (deg)	Angle Separation (deg)	Corner	Viewing Distance (cm)	Stimulus Size (px)	Fixation Time	Probe Time	Cue Time
1	26	True	j	j	0.052065372467041	1	-35.0	-34.0	1.0	SE	50	(167, 167)	0.28	0.28	0.75
1	26	True	f	f	0.1648542881011963	1	-35.0	-40.0	-5.0	NW	50	(167, 167)	0.28	0.28	0.75
1	26	True	j	j	0.1137835979461669	1	-35.0	-34.0	1.0	SE	50	(167, 167)	0.28	0.28	0.75
1	26	True	f	f	0.2968289852142334	1	-35.0	-36.0	-1.0	NW	50	(167, 167)	0.28	0.28	0.75
1	26	True	f	j	0.2355542182922363	0	-35.0	-36.0	-1.0	NW	50	(167, 167)	0.28	0.28	0.75
1	26	True	f	f	0.3014812469482422	1	-35.0	-40.0	-5.0	NW	50	(167, 167)	0.28	0.28	0.75
1	26	True	f	f	0.275670051574707	1	-35.0	-40.0	-5.0	SE	50	(167, 167)	0.28	0.28	0.75
1	26	True	f	f	0.3100149631500244	1	-35.0	-40.0	-5.0	SE	50	(167, 167)	0.28	0.28	0.75
1	26	True	j	f	0.0971572399139404	0	-35.0	-34.0	1.0	NW	50	(167, 167)	0.28	0.28	0.75
1	26	True	f	j	0.5246984958648682	0	-35.0	-36.0	-1.0	SE	50	(167, 167)	0.28	0.28	0.75
1	26	True	f	f	0.2505350112915039	1	-35.0	-40.0	-5.0	SE	50	(167, 167)	0.28	0.28	0.75
1	26	True	j	j	0.2629735469818115	1	-35.0	-34.0	1.0	SE	50	(167, 167)	0.28	0.28	0.75
1	26	True	j	j	0.3015925884246826	1	-35.0	-34.0	1.0	SE	50	(167, 167)	0.28	0.28	0.75
1	26	True	f	f	0.2894670963287353	1	-35.0	-40.0	-5.0	NW	50	(167, 167)	0.28	0.28	0.75
1	26	True	f	j	0.2920069694519043	0	-35.0	-36.0	-1.0	SE	50	(167, 167)	0.28	0.28	0.75
1	26	True	j	j	0.2605509757995605	1	-35.0	-34.0	1.0	NW	50	(167, 167)	0.28	0.28	0.75
1	26	True	j	j	0.2344629764556884	1	-35.0	-30.0	5.0	NW	50	(167, 167)	0.28	0.28	0.75
1	26	True	j	j	0.296248197555542	1	-35.0	-34.0	1.0	NW	50	(167, 167)	0.28	0.28	0.75
1	26	True	j	j	0.3192245960235595	1	-35.0	-34.0	1.0	NW	50	(167, 167)	0.28	0.28	0.75
1	26	True	j	j	0.0757086277008056	1	-35.0	-30.0	5.0	NW	50	(167, 167)	0.28	0.28	0.75
1	26	True	j	j	0.2485520839691162	1	-35.0	-30.0	5.0	SE	50	(167, 167)	0.28	0.28	0.75
1	26	True	f	f	0.2150914669036865	1	-35.0	-36.0	-1.0	NW	50	(167, 167)	0.28	0.28	0.75
1	26	True	j	j	0.3191792964935303	1	-35.0	-34.0	1.0	NW	50	(167, 167)	0.28	0.28	0.75
1	26	True	f	f	0.3096895217895508	1	-35.0	-36.0	-1.0	SE	50	(167, 167)	0.28	0.28	0.75
1	26	True	f	j	0.3468108177185058	0	-35.0	-36.0	-1.0	SE	50	(167, 167)	0.28	0.28	0.75
1	26	True	j	j	0.2385234832763672	1	-35.0	-30.0	5.0	NW	50	(167, 167)	0.28	0.28	0.75
1	26	True	f	f	0.2582716941833496	1	-35.0	-40.0	-5.0	SE	50	(167, 167)	0.28	0.28	0.75
1	26	True	j	j	0.3408961296081543	1	-35.0	-30.0	5.0	SE	50	(167, 167)	0.28	0.28	0.75
1	26	True	j	j	0.252650499343872	1	-35.0	-30.0	5.0	SE	50	(167, 167)	0.28	0.28	0.75
1	26	True	j	j	0.816004753112793	1	-35.0	-34.0	1.0	SE	50	(167, 167)	0.28	0.28	0.75
1	26	True	j	j	0.2747583389282226	1	-35.0	-30.0	5.0	SE	50	(167, 167)	0.28	0.28	0.75
1	26	True	j	j	0.2874772548675537	1	-35.0	-34.0	1.0	SE	50	(167, 167)	0.28	0.28	0.75
1	26	True	j	j	0.2754859924316406	1	-35.0	-30.0	5.0	NW	50	(167, 167)	0.28	0.28	0.75
1	26	True	f	j	0.3150041103363037	0	-35.0	-36.0	-1.0	SE	50	(167, 167)	0.28	0.28	0.75
1	26	True	j	j	0.2947163581848144	1	-35.0	-30.0	5.0	SE	50	(167, 167)	0.28	0.28	0.75
1	26	True	f	f	0.2219686508178711	1	-35.0	-40.0	-5.0	NW	50	(167, 167)	0.28	0.28	0.75
1	26	True	j	j	0.2641506195068359	1	-35.0	-30.0	5.0	SE	50	(167, 167)	0.28	0.28	0.75
1	26	True	f	f	0.0414588451385498	1	-35.0	-40.0	-5.0	NW	50	(167, 167)	0.28	0.28	0.75
1	26	True	f	f	0.2669813632965088	1	-35.0	-40.0	-5.0	SE	50	(167, 167)	0.28	0.28	0.75
1	26	True	j	j	0.2718117237091064	1	-35.0	-30.0	5.0	NW	50	(167, 167)	0.28	0.28	0.75
1	26	True	j	j	0.3523299694061279	1	-35.0	-34.0	1.0	SE	50	(167, 167)	0.28	0.28	0.75
1	26	True	f	f	0.2898244857788086	1	-35.0	-36.0	-1.0	NW	50	(167, 167)	0.28	0.28	0.75
1	26	True	j	j	0.300013780593872	1	-35.0	-34.0	1.0	SE	50	(167, 167)	0.28	0.28	0.75
1	26	True	f	f	0.2640173435211181	1	-35.0	-36.0	-1.0	NW	50	(167, 167)	0.28	0.28	0.75
1	26	True	f	f	0.273916482925415	1	-35.0	-36.0	-1.0	NW	50	(167, 167)	0.28	0.28	0.75
1	26	True	f	j	0.161818265914917	0	-35.0	-36.0	-1.0	SE	50	(167, 167)	0.28	0.28	0.75
1	26	True	j	j	0.3756115436553955	1	-35.0	-30.0	5.0	SE	50	(167, 167)	0.28	0.28	0.75
1	26	True	f	j	0.2668237686157226	0	-35.0	-36.0	-1.0	SE	50	(167, 167)	0.28	0.28	0.75
1	26	True	j	j	0.2627613544464111	1	-35.0	-34.0	1.0	SE	50	(167, 167)	0.28	0.28	0.75
1	26	True	f	f	0.336749792098999	1	-35.0	-40.0	-5.0	NW	50	(167, 167)	0.28	0.28	0.75
1	26	True	j	j	0.347034215927124	1	-35.0	-34.0	1.0	NW	50	(167, 167)	0.28	0.28	0.75
1	26	True	j	j	0.2298090457916259	1	-35.0	-30.0	5.0	NW	50	(167, 167)	0.28	0.28	0.75
1	26	True	j	j	0.2031178474426269	1	-35.0	-30.0	5.0	NW	50	(167, 167)	0.28	0.28	0.75
1	26	True	f	f	0.2716233730316162	1	-35.0	-40.0	-5.0	SE	50	(167, 167)	0.28	0.28	0.75
1	26	True	j	j	0.2579984664916992	1	-35.0	-34.0	1.0	SE	50	(167, 167)	0.28	0.28	0.75
1	26	True	f	f	0.2975060939788818	1	-35.0	-36.0	-1.0	NW	50	(167, 167)	0.28	0.28	0.75
1	26	True	j	j	0.2866237163543701	1	-35.0	-34.0	1.0	NW	50	(167, 167)	0.28	0.28	0.75
1	26	True	f	f	0.1567747592926025	1	-35.0	-40.0	-5.0	NW	50	(167, 167)	0.28	0.28	0.75
1	26	True	f	j	0.2456789016723632	0	-35.0	-36.0	-1.0	NW	50	(167, 167)	0.28	0.28	0.75
1	26	True	j	f	0.3270134925842285	0	-35.0	-34.0	1.0	NW	50	(167, 167)	0.28	0.28	0.75
1	26	True	j	j	0.2295212745666504	1	-35.0	-30.0	5.0	SE	50	(167, 167)	0.28	0.28	0.75
1	26	True	j	j	0.2515108585357666	1	-35.0	-34.0	1.0	SE	50	(167, 167)	0.28	0.28	0.75
1	26	True	j	j	0.2908978462219238	1	-35.0	-30.0	5.0	NW	50	(167, 167)	0.28	0.28	0.75
1	26	True	f	j	0.3386540412902832	0	-35.0	-36.0	-1.0	SE	50	(167, 167)	0.28	0.28	0.75
1	26	True	f	f	0.4309854507446289	1	-35.0	-36.0	-1.0	NW	50	(167, 167)	0.28	0.28	0.75
1	26	True	j	j	0.2976341247558594	1	-35.0	-30.0	5.0	NW	50	(167, 167)	0.28	0.28	0.75
1	26	True	f	f	0.274181604385376	1	-35.0	-36.0	-1.0	NW	50	(167, 167)	0.28	0.28	0.75
1	26	True	j	j	0.0737278461456298	1	-35.0	-30.0	5.0	SE	50	(167, 167)	0.28	0.28	0.75
1	26	True	j	j	0.2413430213928222	1	-35.0	-30.0	5.0	NW	50	(167, 167)	0.28	0.28	0.75
1	26	True	f	f	0.3734230995178222	1	-35.0	-40.0	-5.0	NW	50	(167, 167)	0.28	0.28	0.75
1	26	True	f	f	0.2954576015472412	1	-35.0	-36.0	-1.0	SE	50	(167, 167)	0.28	0.28	0.75
1	26	True	f	f	0.2477731704711914	1	-35.0	-40.0	-5.0	SE	50	(167, 167)	0.28	0.28	0.75
1	26	True	f	j	0.28350830078125	0	-35.0	-36.0	-1.0	SE	50	(167, 167)	0.28	0.28	0.75
1	26	True	j	j	0.3903460502624511	1	-35.0	-34.0	1.0	NW	50	(167, 167)	0.28	0.28	0.75
1	26	True	j	j	0.2755813598632812	1	-35.0	-30.0	5.0	SE	50	(167, 167)	0.28	0.28	0.75
1	26	True	j	j	0.2915337085723877	1	-35.0	-30.0	5.0	NW	50	(167, 167)	0.28	0.28	0.75
1	26	True	j	j	0.3046309947967529	1	-35.0	-34.0	1.0	SE	50	(167, 167)	0.28	0.28	0.75
1	26	True	j	f	0.6703965663909912	0	-35.0	-34.0	1.0	NW	50	(167, 167)	0.28	0.28	0.75
1	26	True	j	j	0.2753934860229492	1	-35.0	-30.0	5.0	NW	50	(167, 167)	0.28	0.28	0.75
1	26	True	f	f	0.2872295379638672	1	-35.0	-40.0	-5.0	SE	50	(167, 167)	0.28	0.28	0.75
1	26	True	f	f	0.3255527019500732	1	-35.0	-40.0	-5.0	NW	50	(167, 167)	0.28	0.28	0.75
1	26	True	f	f	0.2466766834259033	1	-35.0	-36.0	-1.0	NW	50	(167, 167)	0.28	0.28	0.75
1	26	True	j	j	0.2102186679840088	1	-35.0	-30.0	5.0	NW	50	(167, 167)	0.28	0.28	0.75
1	26	True	f	f	0.289675235748291	1	-35.0	-36.0	-1.0	SE	50	(167, 167)	0.28	0.28	0.75
1	26	True	f	f	0.2547361850738525	1	-35.0	-36.0	-1.0	SE	50	(167, 167)	0.28	0.28	0.75
1	26	True	f	f	0.2533102035522461	1	-35.0	-36.0	-1.0	NW	50	(167, 167)	0.28	0.28	0.75
1	26	True	f	f	0.2991714477539062	1	-35.0	-40.0	-5.0	NW	50	(167, 167)	0.28	0.28	0.75
1	26	True	f	f	0.2410948276519775	1	-35.0	-40.0	-5.0	NW	50	(167, 167)	0.28	0.28	0.75
1	26	True	j	j	0.3552396297454834	1	-35.0	-30.0	5.0	SE	50	(167, 167)	0.28	0.28	0.75
1	26	True	f	f	0.2838127613067627	1	-35.0	-40.0	-5.0	SE	50	(167, 167)	0.28	0.28	0.75
1	26	True	f	f	0.2515032291412353	1	-35.0	-36.0	-1.0	NW	50	(167, 167)	0.28	0.28	0.75
1	26	True	f	j	0.2588603496551513	0	-35.0	-36.0	-1.0	SE	50	(167, 167)	0.28	0.28	0.75
1	26	True	f	f	0.1219205856323242	1	-35.0	-36.0	-1.0	NW	50	(167, 167)	0.28	0.28	0.75
1	26	True	j	j	0.1120719909667968	1	-35.0	-30.0	5.0	SE	50	(167, 167)	0.28	0.28	0.75
1	26	True	f	j	0.3487427234649658	0	-35.0	-36.0	-1.0	NW	50	(167, 167)	0.28	0.28	0.75
1	26	True	j	j	0.2149627208709716	1	-35.0	-30.0	5.0	NW	50	(167, 167)	0.28	0.28	0.75
1	26	True	f	j	0.3343024253845215	0	-35.0	-36.0	-1.0	SE	50	(167, 167)	0.28	0.28	0.75
1	26	True	j	j	0.2067008018493652	1	-35.0	-34.0	1.0	SE	50	(167, 167)	0.28	0.28	0.75
1	26	True	f	f	0.2516109943389892	1	-35.0	-40.0	-5.0	NW	50	(167, 167)	0.28	0.28	0.75
1	26	True	j	j	0.298091173171997	1	-35.0	-34.0	1.0	SE	50	(167, 167)	0.28	0.28	0.75
1	26	True	j	j	0.3329420089721679	1	-35.0	-30.0	5.0	SE	50	(167, 167)	0.28	0.28	0.75
1	26	True	f	f	0.3387222290039062	1	-35.0	-36.0	-1.0	SE	50	(167, 167)	0.28	0.28	0.75
1	26	True	j	j	0.2812411785125732	1	-35.0	-34.0	1.0	SE	50	(167, 167)	0.28	0.28	0.75
1	26	True	f	f	0.27046799659729	1	-35.0	-40.0	-5.0	SE	50	(167, 167)	0.28	0.28	0.75
1	26	True	j	j	0.4156093597412109	1	-35.0	-34.0	1.0	SE	50	(167, 167)	0.28	0.28	0.75
1	26	True	f	f	0.2951619625091553	1	-35.0	-40.0	-5.0	NW	50	(167, 167)	0.28	0.28	0.75
1	26	True	f	f	0.2938597202301025	1	-35.0	-40.0	-5.0	SE	50	(167, 167)	0.28	0.28	0.75
1	26	True	f	f	0.2858932018280029	1	-35.0	-40.0	-5.0	SE	50	(167, 167)	0.28	0.28	0.75
1	26	True	j	j	0.3236970901489258	1	-35.0	-34.0	1.0	NW	50	(167, 167)	0.28	0.28	0.75
1	26	True	j	f	0.2748119831085205	0	-35.0	-34.0	1.0	NW	50	(167, 167)	0.28	0.28	0.75
1	26	True	j	j	0.3254196643829345	1	-35.0	-30.0	5.0	NW	50	(167, 167)	0.28	0.28	0.75
1	26	True	f	f	0.2645912170410156	1	-35.0	-36.0	-1.0	NW	50	(167, 167)	0.28	0.28	0.75
1	26	True	f	f	0.2817730903625488	1	-35.0	-36.0	-1.0	NW	50	(167, 167)	0.28	0.28	0.75
1	26	True	f	f	0.3017840385437011	1	-35.0	-36.0	-1.0	SE	50	(167, 167)	0.28	0.28	0.75
1	26	True	f	f	0.2392871379852295	1	-35.0	-40.0	-5.0	SE	50	(167, 167)	0.28	0.28	0.75
1	26	True	j	f	0.81856369972229	0	-35.0	-34.0	1.0	NW	50	(167, 167)	0.28	0.28	0.75
1	26	True	f	f	0.1809515953063964	1	-35.0	-40.0	-5.0	NW	50	(167, 167)	0.28	0.28	0.75
1	26	True	f	f	0.2945237159729004	1	-35.0	-36.0	-1.0	NW	50	(167, 167)	0.28	0.28	0.75
1	26	True	f	f	0.3343474864959717	1	-35.0	-36.0	-1.0	NW	50	(167, 167)	0.28	0.28	0.75
1	26	True	f	f	0.2897510528564453	1	-35.0	-40.0	-5.0	NW	50	(167, 167)	0.28	0.28	0.75
1	26	True	f	f	0.3181881904602051	1	-35.0	-40.0	-5.0	SE	50	(167, 167)	0.28	0.28	0.75
1	26	True	j	j	0.3265602588653564	1	-35.0	-34.0	1.0	NW	50	(167, 167)	0.28	0.28	0.75
1	26	True	j	j	0.3945066928863525	1	-35.0	-34.0	1.0	NW	50	(167, 167)	0.28	0.28	0.75
1	26	True	f	f	0.3245933055877685	1	-35.0	-40.0	-5.0	NW	50	(167, 167)	0.28	0.28	0.75
1	26	True	j	j	0.349170446395874	1	-35.0	-34.0	1.0	NW	50	(167, 167)	0.28	0.28	0.75
1	26	True	j	j	0.2279281616210937	1	-35.0	-34.0	1.0	SE	50	(167, 167)	0.28	0.28	0.75
1	26	True	j	j	0.2476875782012939	1	-35.0	-30.0	5.0	NW	50	(167, 167)	0.28	0.28	0.75
1	26	True	f	f	0.3653202056884765	1	-35.0	-36.0	-1.0	NW	50	(167, 167)	0.28	0.28	0.75
1	26	True	j	j	0.3173098564147949	1	-35.0	-30.0	5.0	NW	50	(167, 167)	0.28	0.28	0.75
1	26	True	f	f	0.3651964664459228	1	-35.0	-36.0	-1.0	SE	50	(167, 167)	0.28	0.28	0.75
1	26	True	j	j	0.4614100456237793	1	-35.0	-34.0	1.0	NW	50	(167, 167)	0.28	0.28	0.75
1	26	True	j	j	0.3174998760223388	1	-35.0	-30.0	5.0	NW	50	(167, 167)	0.28	0.28	0.75
1	26	True	f	j	1.2496914863586426	0	-35.0	-36.0	-1.0	SE	50	(167, 167)	0.28	0.28	0.75
1	26	True	j	j	0.2616732120513916	1	-35.0	-30.0	5.0	NW	50	(167, 167)	0.28	0.28	0.75
1	26	True	j	j	0.2676990032196045	1	-35.0	-30.0	5.0	NW	50	(167, 167)	0.28	0.28	0.75
1	26	True	f	f	0.3087379932403564	1	-35.0	-40.0	-5.0	NW	50	(167, 167)	0.28	0.28	0.75
1	26	True	j	j	0.26485276222229	1	-35.0	-30.0	5.0	NW	50	(167, 167)	0.28	0.28	0.75
1	26	True	f	f	0.5680804252624512	1	-35.0	-36.0	-1.0	NW	50	(167, 167)	0.28	0.28	0.75
1	26	True	f	f	0.2364859580993652	1	-35.0	-40.0	-5.0	NW	50	(167, 167)	0.28	0.28	0.75
1	26	True	j	j	0.2750866413116455	1	-35.0	-34.0	1.0	SE	50	(167, 167)	0.28	0.28	0.75
1	26	True	j	j	0.1244521141052246	1	-35.0	-30.0	5.0	NW	50	(167, 167)	0.28	0.28	0.75
1	26	True	j	j	0.2742383480072021	1	-35.0	-34.0	1.0	SE	50	(167, 167)	0.28	0.28	0.75
1	26	True	j	j	0.2899324893951416	1	-35.0	-30.0	5.0	SE	50	(167, 167)	0.28	0.28	0.75
1	26	True	j	j	0.2882871627807617	1	-35.0	-34.0	1.0	NW	50	(167, 167)	0.28	0.28	0.75
1	26	True	j	f	0.1699795722961425	0	-35.0	-34.0	1.0	NW	50	(167, 167)	0.28	0.28	0.75
1	26	True	f	f	0.2703168392181396	1	-35.0	-36.0	-1.0	SE	50	(167, 167)	0.28	0.28	0.75
1	26	True	f	f	0.3216309547424316	1	-35.0	-40.0	-5.0	NW	50	(167, 167)	0.28	0.28	0.75
1	26	True	f	f	0.3345108032226562	1	-35.0	-36.0	-1.0	SE	50	(167, 167)	0.28	0.28	0.75
1	26	True	j	j	0.3471975326538086	1	-35.0	-34.0	1.0	NW	50	(167, 167)	0.28	0.28	0.75
1	26	True	j	j	0.7500467300415039	1	-35.0	-34.0	1.0	NW	50	(167, 167)	0.28	0.28	0.75
1	26	True	j	j	0.3173034191131592	1	-35.0	-30.0	5.0	SE	50	(167, 167)	0.28	0.28	0.75
1	26	True	f	f	0.2895662784576416	1	-35.0	-36.0	-1.0	NW	50	(167, 167)	0.28	0.28	0.75
1	26	True	j	j	0.2892460823059082	1	-35.0	-30.0	5.0	NW	50	(167, 167)	0.28	0.28	0.75
1	26	True	j	j	0.3188519477844238	1	-35.0	-34.0	1.0	SE	50	(167, 167)	0.28	0.28	0.75
1	26	True	j	j	0.2581171989440918	1	-35.0	-30.0	5.0	NW	50	(167, 167)	0.28	0.28	0.75
1	26	True	f	f	0.2742931842803955	1	-35.0	-40.0	-5.0	NW	50	(167, 167)	0.28	0.28	0.75
1	26	True	j	j	0.286292552947998	1	-35.0	-30.0	5.0	SE	50	(167, 167)	0.28	0.28	0.75
1	26	True	f	f	0.300156831741333	1	-35.0	-36.0	-1.0	SE	50	(167, 167)	0.28	0.28	0.75
1	26	True	f	j	0.2784304618835449	0	-35.0	-36.0	-1.0	NW	50	(167, 167)	0.28	0.28	0.75
1	26	True	f	f	0.2552225589752197	1	-35.0	-40.0	-5.0	SE	50	(167, 167)	0.28	0.28	0.75
1	26	True	f	f	1.5371170043945312	1	-35.0	-40.0	-5.0	SE	50	(167, 167)	0.28	0.28	0.75
1	26	True	j	j	7.76260781288147	1	-35.0	-30.0	5.0	NW	50	(167, 167)	0.28	0.28	0.75
1	26	True	j	j	0.3348643779754638	1	-35.0	-34.0	1.0	SE	50	(167, 167)	0.28	0.28	0.75
1	26	True	j	f	0.5933394432067871	0	-35.0	-34.0	1.0	NW	50	(167, 167)	0.28	0.28	0.75
1	26	True	f	f	0.240168809890747	1	-35.0	-40.0	-5.0	NW	50	(167, 167)	0.28	0.28	0.75
1	26	True	f	f	0.1980228424072265	1	-35.0	-36.0	-1.0	NW	50	(167, 167)	0.28	0.28	0.75
1	26	True	f	f	0.3156163692474365	1	-35.0	-36.0	-1.0	SE	50	(167, 167)	0.28	0.28	0.75
1	26	True	j	f	0.2622897624969482	0	-35.0	-34.0	1.0	NW	50	(167, 167)	0.28	0.28	0.75
1	26	True	f	f	0.285560131072998	1	-35.0	-36.0	-1.0	NW	50	(167, 167)	0.28	0.28	0.75
1	26	True	j	j	0.2822859287261963	1	-35.0	-30.0	5.0	SE	50	(167, 167)	0.28	0.28	0.75
1	26	True	j	j	0.3734228610992431	1	-35.0	-34.0	1.0	SE	50	(167, 167)	0.28	0.28	0.75
1	26	True	j	j	0.5713725090026855	1	-35.0	-30.0	5.0	NW	50	(167, 167)	0.28	0.28	0.75
1	26	True	f	j	0.3713488578796386	0	-35.0	-36.0	-1.0	SE	50	(167, 167)	0.28	0.28	0.75
1	26	True	j	j	0.2871387004852295	1	-35.0	-30.0	5.0	NW	50	(167, 167)	0.28	0.28	0.75
1	26	True	f	f	0.2547776699066162	1	-35.0	-40.0	-5.0	NW	50	(167, 167)	0.28	0.28	0.75
1	26	True	f	f	0.2549281120300293	1	-35.0	-36.0	-1.0	NW	50	(167, 167)	0.28	0.28	0.75
1	26	True	j	j	0.2292239665985107	1	-35.0	-30.0	5.0	NW	50	(167, 167)	0.28	0.28	0.75
1	26	True	j	j	0.2797505855560303	1	-35.0	-34.0	1.0	SE	50	(167, 167)	0.28	0.28	0.75
1	26	True	f	f	0.2880878448486328	1	-35.0	-40.0	-5.0	NW	50	(167, 167)	0.28	0.28	0.75
1	26	True	f	f	0.1981184482574463	1	-35.0	-40.0	-5.0	SE	50	(167, 167)	0.28	0.28	0.75
1	26	True	f	f	0.2082104682922363	1	-35.0	-36.0	-1.0	SE	50	(167, 167)	0.28	0.28	0.75
1	26	True	f	f	0.2435560226440429	1	-35.0	-36.0	-1.0	SE	50	(167, 167)	0.28	0.28	0.75
1	26	True	j	j	0.2973585128784179	1	-35.0	-34.0	1.0	SE	50	(167, 167)	0.28	0.28	0.75
1	26	True	f	f	0.1496322154998779	1	-35.0	-40.0	-5.0	NW	50	(167, 167)	0.28	0.28	0.75
1	26	True	j	j	0.2766029834747314	1	-35.0	-34.0	1.0	SE	50	(167, 167)	0.28	0.28	0.75
1	26	True	j	j	0.2745459079742431	1	-35.0	-30.0	5.0	NW	50	(167, 167)	0.28	0.28	0.75
1	26	True	j	f	0.377910852432251	0	-35.0	-34.0	1.0	NW	50	(167, 167)	0.28	0.28	0.75
1	26	True	f	f	0.2401552200317382	1	-35.0	-40.0	-5.0	SE	50	(167, 167)	0.28	0.28	0.75
1	26	True	j	j	0.3086090087890625	1	-35.0	-30.0	5.0	SE	50	(167, 167)	0.28	0.28	0.75
1	26	True	f	f	0.2661161422729492	1	-35.0	-40.0	-5.0	NW	50	(167, 167)	0.28	0.28	0.75
1	26	True	j	j	0.3106164932250976	1	-35.0	-30.0	5.0	SE	50	(167, 167)	0.28	0.28	0.75
1	26	True	j	j	0.3000431060791015	1	-35.0	-30.0	5.0	SE	50	(167, 167)	0.28	0.28	0.75
1	26	True	j	j	0.2596004009246826	1	-35.0	-34.0	1.0	NW	50	(167, 167)	0.28	0.28	0.75
1	26	True	j	j	0.2728276252746582	1	-35.0	-30.0	5.0	NW	50	(167, 167)	0.28	0.28	0.75
1	26	True	j	j	0.2763874530792236	1	-35.0	-34.0	1.0	SE	50	(167, 167)	0.28	0.28	0.75
1	26	True	j	j	0.2761058807373047	1	-35.0	-34.0	1.0	SE	50	(167, 167)	0.28	0.28	0.75
1	26	True	j	j	0.2671828269958496	1	-35.0	-30.0	5.0	SE	50	(167, 167)	0.28	0.28	0.75
1	26	True	j	f	0.2258241176605224	0	-35.0	-34.0	1.0	NW	50	(167, 167)	0.28	0.28	0.75
1	26	True	f	f	0.3031423091888428	1	-35.0	-40.0	-5.0	SE	50	(167, 167)	0.28	0.28	0.75
1	26	True	j	j	0.2635588645935058	1	-35.0	-34.0	1.0	SE	50	(167, 167)	0.28	0.28	0.75
1	26	True	f	f	0.2599930763244629	1	-35.0	-36.0	-1.0	NW	50	(167, 167)	0.28	0.28	0.75
1	26	True	j	j	0.2533254623413086	1	-35.0	-30.0	5.0	SE	50	(167, 167)	0.28	0.28	0.75
1	26	True	f	f	0.0791418552398681	1	-35.0	-40.0	-5.0	NW	50	(167, 167)	0.28	0.28	0.75
1	26	True	f	f	0.2375202178955078	1	-35.0	-36.0	-1.0	NW	50	(167, 167)	0.28	0.28	0.75
1	26	True	j	j	0.2594425678253174	1	-35.0	-34.0	1.0	NW	50	(167, 167)	0.28	0.28	0.75
1	26	True	f	f	0.2903618812561035	1	-35.0	-40.0	-5.0	NW	50	(167, 167)	0.28	0.28	0.75
1	26	True	f	j	0.3241810798645019	0	-35.0	-36.0	-1.0	SE	50	(167, 167)	0.28	0.28	0.75
1	26	True	f	f	0.2401123046875	1	-35.0	-40.0	-5.0	SE	50	(167, 167)	0.28	0.28	0.75
1	26	True	j	f	0.1581141948699951	0	-35.0	-34.0	1.0	SE	50	(167, 167)	0.28	0.28	0.75
1	26	True	f	j	0.3206744194030761	0	-35.0	-36.0	-1.0	SE	50	(167, 167)	0.28	0.28	0.75
1	26	True	f	f	0.2833971977233886	1	-35.0	-40.0	-5.0	NW	50	(167, 167)	0.28	0.28	0.75
1	26	True	j	j	0.1328840255737304	1	-35.0	-34.0	1.0	SE	50	(167, 167)	0.28	0.28	0.75
1	26	True	f	f	0.222501516342163	1	-35.0	-36.0	-1.0	SE	50	(167, 167)	0.28	0.28	0.75
1	26	True	j	j	0.2627253532409668	1	-35.0	-34.0	1.0	SE	50	(167, 167)	0.28	0.28	0.75
1	26	True	j	j	0.2670836448669433	1	-35.0	-30.0	5.0	SE	50	(167, 167)	0.28	0.28	0.75
1	26	True	f	j	0.3600068092346191	0	-35.0	-36.0	-1.0	NW	50	(167, 167)	0.28	0.28	0.75
1	26	True	f	f	0.2863392829895019	1	-35.0	-36.0	-1.0	SE	50	(167, 167)	0.28	0.28	0.75
1	26	True	f	f	0.2326512336730957	1	-35.0	-40.0	-5.0	SE	50	(167, 167)	0.28	0.28	0.75
1	26	True	j	j	0.2953510284423828	1	-35.0	-30.0	5.0	SE	50	(167, 167)	0.28	0.28	0.75
1	26	True	j	j	0.1020276546478271	1	-35.0	-30.0	5.0	SE	50	(167, 167)	0.28	0.28	0.75
1	26	True	f	f	0.2355284690856933	1	-35.0	-40.0	-5.0	SE	50	(167, 167)	0.28	0.28	0.75
1	26	True	j	j	0.2323677539825439	1	-35.0	-34.0	1.0	SE	50	(167, 167)	0.28	0.28	0.75
1	26	True	j	j	0.4011776447296142	1	-35.0	-30.0	5.0	NW	50	(167, 167)	0.28	0.28	0.75
1	26	True	j	j	0.27547287940979	1	-35.0	-30.0	5.0	NW	50	(167, 167)	0.28	0.28	0.75
1	26	True	j	j	0.1398699283599853	1	-35.0	-34.0	1.0	SE	50	(167, 167)	0.28	0.28	0.75
1	26	True	f	j	0.2173585891723632	0	-35.0	-36.0	-1.0	NW	50	(167, 167)	0.28	0.28	0.75
1	26	True	j	j	0.2124948501586914	1	-35.0	-30.0	5.0	SE	50	(167, 167)	0.28	0.28	0.75
1	26	True	j	j	0.2439687252044677	1	-35.0	-30.0	5.0	NW	50	(167, 167)	0.28	0.28	0.75
1	26	True	j	j	0.2374134063720703	1	-35.0	-30.0	5.0	SE	50	(167, 167)	0.28	0.28	0.75
1	26	True	f	f	0.242483377456665	1	-35.0	-40.0	-5.0	NW	50	(167, 167)	0.28	0.28	0.75
1	26	True	f	j	0.274752140045166	0	-35.0	-36.0	-1.0	NW	50	(167, 167)	0.28	0.28	0.75
1	26	True	f	f	0.2799999713897705	1	-35.0	-36.0	-1.0	NW	50	(167, 167)	0.28	0.28	0.75
1	26	True	j	j	0.2066833972930908	1	-35.0	-30.0	5.0	SE	50	(167, 167)	0.28	0.28	0.75
1	26	True	f	f	0.0285630226135253	1	-35.0	-36.0	-1.0	SE	50	(167, 167)	0.28	0.28	0.75
1	26	True	f	f	0.4306557178497314	1	-35.0	-36.0	-1.0	SE	50	(167, 167)	0.28	0.28	0.75
1	26	True	f	f	0.2151143550872802	1	-35.0	-36.0	-1.0	NW	50	(167, 167)	0.28	0.28	0.75
1	26	True	f	f	0.0100669860839843	1	-35.0	-40.0	-5.0	NW	50	(167, 167)	0.28	0.28	0.75
1	26	True	f	f	0.2398712635040283	1	-35.0	-36.0	-1.0	NW	50	(167, 167)	0.28	0.28	0.75
1	26	True	j	j	0.2895197868347168	1	-35.0	-34.0	1.0	SE	50	(167, 167)	0.28	0.28	0.75
1	26	True	f	f	0.2514705657958984	1	-35.0	-40.0	-5.0	NW	50	(167, 167)	0.28	0.28	0.75
1	26	True	j	j	0.2940380573272705	1	-35.0	-34.0	1.0	NW	50	(167, 167)	0.28	0.28	0.75
1	26	True	f	j	0.3113577365875244	0	-35.0	-36.0	-1.0	NW	50	(167, 167)	0.28	0.28	0.75
1	26	True	f	f	0.214130163192749	1	-35.0	-36.0	-1.0	NW	50	(167, 167)	0.28	0.28	0.75
1	26	True	f	f	0.2421414852142334	1	-35.0	-40.0	-5.0	NW	50	(167, 167)	0.28	0.28	0.75
1	26	True	j	f	0.0666534900665283	0	-35.0	-34.0	1.0	NW	50	(167, 167)	0.28	0.28	0.75
1	26	True	f	j	0.5119071006774902	0	-35.0	-36.0	-1.0	SE	50	(167, 167)	0.28	0.28	0.75
1	26	True	f	f	0.2333960533142089	1	-35.0	-40.0	-5.0	NW	50	(167, 167)	0.28	0.28	0.75
1	26	True	f	j	0.2261407375335693	0	-35.0	-36.0	-1.0	NW	50	(167, 167)	0.28	0.28	0.75
1	26	True	f	f	0.255713939666748	1	-35.0	-40.0	-5.0	NW	50	(167, 167)	0.28	0.28	0.75
1	26	True	j	j	0.2699840068817138	1	-35.0	-30.0	5.0	NW	50	(167, 167)	0.28	0.28	0.75
1	26	True	j	j	0.1019980907440185	1	-35.0	-34.0	1.0	NW	50	(167, 167)	0.28	0.28	0.75
1	26	True	f	f	0.2272248268127441	1	-35.0	-40.0	-5.0	SE	50	(167, 167)	0.28	0.28	0.75
1	26	True	f	f	0.1637468338012695	1	-35.0	-36.0	-1.0	SE	50	(167, 167)	0.28	0.28	0.75
1	26	True	j	j	0.1330952644348144	1	-35.0	-30.0	5.0	SE	50	(167, 167)	0.28	0.28	0.75
1	26	True	f	f	0.5479674339294434	1	-35.0	-36.0	-1.0	NW	50	(167, 167)	0.28	0.28	0.75
1	26	True	j	j	0.2300610542297363	1	-35.0	-30.0	5.0	SE	50	(167, 167)	0.28	0.28	0.75
1	26	True	j	j	0.1511294841766357	1	-35.0	-30.0	5.0	NW	50	(167, 167)	0.28	0.28	0.75
1	26	True	j	j	0.2910478115081787	1	-35.0	-30.0	5.0	SE	50	(167, 167)	0.28	0.28	0.75
1	26	True	f	f	0.2287476062774658	1	-35.0	-40.0	-5.0	NW	50	(167, 167)	0.28	0.28	0.75
1	26	True	j	j	0.2668821811676025	1	-35.0	-30.0	5.0	SE	50	(167, 167)	0.28	0.28	0.75
1	26	True	j	f	0.353217601776123	0	-35.0	-34.0	1.0	NW	50	(167, 167)	0.28	0.28	0.75
1	26	True	j	j	0.1995604038238525	1	-35.0	-34.0	1.0	SE	50	(167, 167)	0.28	0.28	0.75
1	26	True	j	j	0.0799298286437988	1	-35.0	-30.0	5.0	NW	50	(167, 167)	0.28	0.28	0.75
1	26	True	j	f	0.0811243057250976	0	-35.0	-34.0	1.0	NW	50	(167, 167)	0.28	0.28	0.75
1	26	True	f	f	0.3236079216003418	1	-35.0	-36.0	-1.0	NW	50	(167, 167)	0.28	0.28	0.75
1	26	True	j	j	0.2523744106292724	1	-35.0	-30.0	5.0	NW	50	(167, 167)	0.28	0.28	0.75
1	26	True	j	f	0.2665498256683349	0	-35.0	-30.0	5.0	NW	50	(167, 167)	0.28	0.28	0.75
1	26	True	j	j	0.4107124805450439	1	-35.0	-30.0	5.0	NW	50	(167, 167)	0.28	0.28	0.75
1	26	True	f	f	0.1400289535522461	1	-35.0	-40.0	-5.0	NW	50	(167, 167)	0.28	0.28	0.75
1	26	True	f	f	0.3276550769805908	1	-35.0	-40.0	-5.0	NW	50	(167, 167)	0.28	0.28	0.75
1	26	True	j	j	0.2931034564971924	1	-35.0	-30.0	5.0	NW	50	(167, 167)	0.28	0.28	0.75
1	26	True	j	j	0.1713242530822754	1	-35.0	-30.0	5.0	SE	50	(167, 167)	0.28	0.28	0.75
1	26	True	f	f	0.2366995811462402	1	-35.0	-40.0	-5.0	NW	50	(167, 167)	0.28	0.28	0.75
1	26	True	j	j	0.2506539821624756	1	-35.0	-34.0	1.0	NW	50	(167, 167)	0.28	0.28	0.75
1	26	True	f	f	0.143547773361206	1	-35.0	-40.0	-5.0	SE	50	(167, 167)	0.28	0.28	0.75
1	26	True	j	j	0.253192663192749	1	-35.0	-30.0	5.0	NW	50	(167, 167)	0.28	0.28	0.75
1	26	True	f	f	0.264362096786499	1	-35.0	-36.0	-1.0	NW	50	(167, 167)	0.28	0.28	0.75
1	26	True	f	j	0.1877386569976806	0	-35.0	-36.0	-1.0	SE	50	(167, 167)	0.28	0.28	0.75
1	26	True	f	f	0.1206226348876953	1	-35.0	-36.0	-1.0	NW	50	(167, 167)	0.28	0.28	0.75
1	26	True	f	f	0.1552693843841552	1	-35.0	-40.0	-5.0	SE	50	(167, 167)	0.28	0.28	0.75
1	26	True	f	f	0.24210786819458	1	-35.0	-40.0	-5.0	NW	50	(167, 167)	0.28	0.28	0.75
1	26	True	f	f	0.2459039688110351	1	-35.0	-40.0	-5.0	SE	50	(167, 167)	0.28	0.28	0.75
1	26	True	j	f	0.2766537666320801	0	-35.0	-34.0	1.0	NW	50	(167, 167)	0.28	0.28	0.75
1	26	True	j	j	0.2403185367584228	1	-35.0	-30.0	5.0	NW	50	(167, 167)	0.28	0.28	0.75
1	26	True	j	j	0.2541067600250244	1	-35.0	-34.0	1.0	NW	50	(167, 167)	0.28	0.28	0.75
1	26	True	f	f	0.1707830429077148	1	-35.0	-40.0	-5.0	SE	50	(167, 167)	0.28	0.28	0.75
1	26	True	j	j	0.5938692092895508	1	-35.0	-34.0	1.0	SE	50	(167, 167)	0.28	0.28	0.75
1	26	True	f	f	0.1651439666748047	1	-35.0	-36.0	-1.0	NW	50	(167, 167)	0.28	0.28	0.75
1	26	True	f	f	0.1346931457519531	1	-35.0	-40.0	-5.0	NW	50	(167, 167)	0.28	0.28	0.75
1	26	True	f	f	0.1509840488433838	1	-35.0	-40.0	-5.0	NW	50	(167, 167)	0.28	0.28	0.75
1	26	True	f	f	0.162431001663208	1	-35.0	-36.0	-1.0	SE	50	(167, 167)	0.28	0.28	0.75
1	26	True	j	f	0.2879271507263183	0	-35.0	-34.0	1.0	NW	50	(167, 167)	0.28	0.28	0.75
1	26	True	j	j	0.1463978290557861	1	-35.0	-30.0	5.0	SE	50	(167, 167)	0.28	0.28	0.75
1	26	True	f	f	0.2634382247924804	1	-35.0	-40.0	-5.0	SE	50	(167, 167)	0.28	0.28	0.75
1	26	True	j	j	0.2391502857208252	1	-35.0	-34.0	1.0	NW	50	(167, 167)	0.28	0.28	0.75
1	26	True	j	j	0.2239220142364502	1	-35.0	-30.0	5.0	NW	50	(167, 167)	0.28	0.28	0.75
1	26	True	f	f	0.0916845798492431	1	-35.0	-36.0	-1.0	SE	50	(167, 167)	0.28	0.28	0.75
1	26	True	j	j	0.2298123836517334	1	-35.0	-34.0	1.0	NW	50	(167, 167)	0.28	0.28	0.75
1	26	True	f	f	0.0654752254486084	1	-35.0	-36.0	-1.0	SE	50	(167, 167)	0.28	0.28	0.75
1	26	True	j	f	0.3224649429321289	0	-35.0	-34.0	1.0	SE	50	(167, 167)	0.28	0.28	0.75
1	26	True	f	f	0.3201565742492676	1	-35.0	-40.0	-5.0	NW	50	(167, 167)	0.28	0.28	0.75
1	26	True	f	f	0.2671215534210205	1	-35.0	-40.0	-5.0	SE	50	(167, 167)	0.28	0.28	0.75
1	26	True	f	f	0.2323060035705566	1	-35.0	-40.0	-5.0	SE	50	(167, 167)	0.28	0.28	0.75
1	26	True	j	j	0.3652307987213135	1	-35.0	-34.0	1.0	SE	50	(167, 167)	0.28	0.28	0.75
1	26	True	j	j	0.1510772705078125	1	-35.0	-30.0	5.0	NW	50	(167, 167)	0.28	0.28	0.75
1	26	True	f	f	0.2772793769836426	1	-35.0	-36.0	-1.0	NW	50	(167, 167)	0.28	0.28	0.75
1	26	True	j	j	0.1138985157012939	1	-35.0	-30.0	5.0	NW	50	(167, 167)	0.28	0.28	0.75
1	26	True	j	j	0.2520585060119629	1	-35.0	-34.0	1.0	NW	50	(167, 167)	0.28	0.28	0.75
1	26	True	f	f	0.3669140338897705	1	-35.0	-40.0	-5.0	NW	50	(167, 167)	0.28	0.28	0.75
1	26	True	f	f	0.2514467239379883	1	-35.0	-40.0	-5.0	SE	50	(167, 167)	0.28	0.28	0.75
1	26	True	j	j	0.2744112014770508	1	-35.0	-30.0	5.0	NW	50	(167, 167)	0.28	0.28	0.75
1	26	True	j	j	0.2582130432128906	1	-35.0	-30.0	5.0	SE	50	(167, 167)	0.28	0.28	0.75
1	26	True	f	f	0.2196996212005615	1	-35.0	-36.0	-1.0	SE	50	(167, 167)	0.28	0.28	0.75
1	26	True	f	j	0.2305035591125488	0	-35.0	-36.0	-1.0	SE	50	(167, 167)	0.28	0.28	0.75
1	26	True	j	f	0.2157347202301025	0	-35.0	-34.0	1.0	NW	50	(167, 167)	0.28	0.28	0.75
1	26	True	f	j	0.2760763168334961	0	-35.0	-36.0	-1.0	SE	50	(167, 167)	0.28	0.28	0.75
1	26	True	j	j	0.3626267910003662	1	-35.0	-34.0	1.0	SE	50	(167, 167)	0.28	0.28	0.75
1	26	True	f	f	0.214709997177124	1	-35.0	-40.0	-5.0	NW	50	(167, 167)	0.28	0.28	0.75
1	26	True	f	f	0.2680602073669433	1	-35.0	-40.0	-5.0	NW	50	(167, 167)	0.28	0.28	0.75
1	26	True	f	f	0.0992879867553711	1	-35.0	-40.0	-5.0	NW	50	(167, 167)	0.28	0.28	0.75
