# Supplementary material for: The curriculum effect in visual learning: The role of readout dimensionality
Source: PLoS Comput Biol. 2026 Jul 24;22(7):e1014553. doi: 10.1371/journal.pcbi.1014553 (PMC13432104; doi:10.1371/journal.pcbi.1014553)
Supplement: S1 Data — (ZIP) [file pcbi.1014553.s009.zip › Data_Final_for_Repository/Shuffled_subjects/Original_10/Subject010/20241206_Subject010_SHUFFLED_Day_4.csv]

Participant ID	Age	Train	Correct Response	Response	Response time (s)	Correct	Reference Angle (deg)	Orientation (deg)	Angle Separation (deg)	Corner	Viewing Distance (cm)	Stimulus Size (px)	Fixation Time	Probe Time	Cue Time
10	24	TRUE	f	f	0.762294042	1	-35	-36	-1	SE	43	(216, 216)	0.28	0.28	0.75
10	24	TRUE	j	j	0.22923875	1	-35	-34	1	SE	43	(216, 216)	0.28	0.28	0.75
10	24	TRUE	j	j	0.168039416	1	-35	-34	1	NW	43	(216, 216)	0.28	0.28	0.75
10	24	TRUE	j	f	0.261397833	0	-35	-34	1	NW	43	(216, 216)	0.28	0.28	0.75
10	24	TRUE	j	j	0.179071834	1	-35	-34	1	SE	43	(216, 216)	0.28	0.28	0.75
10	24	TRUE	j	j	0.118683417	1	-35	-30	5	NW	43	(216, 216)	0.28	0.28	0.75
10	24	TRUE	f	f	0.188164	1	-35	-40	-5	NW	43	(216, 216)	0.28	0.28	0.75
10	24	TRUE	j	f	0.022392541	0	-35	-34	1	SE	43	(216, 216)	0.28	0.28	0.75
10	24	TRUE	f	f	0.233453583	1	-35	-36	-1	NW	43	(216, 216)	0.28	0.28	0.75
10	24	TRUE	f	f	0.030738667	1	-35	-40	-5	NW	43	(216, 216)	0.28	0.28	0.75
10	24	TRUE	j	j	0.1368165	1	-35	-30	5	NW	43	(216, 216)	0.28	0.28	0.75
10	24	TRUE	f	f	0.052879041	1	-35	-40	-5	SE	43	(216, 216)	0.28	0.28	0.75
10	24	TRUE	j	j	0.07025075	1	-35	-30	5	SE	43	(216, 216)	0.28	0.28	0.75
10	24	TRUE	f	f	0.14122875	1	-35	-40	-5	NW	43	(216, 216)	0.28	0.28	0.75
10	24	TRUE	f	f	0.12436925	1	-35	-40	-5	SE	43	(216, 216)	0.28	0.28	0.75
10	24	TRUE	j	j	0.131033166	1	-35	-30	5	NW	43	(216, 216)	0.28	0.28	0.75
10	24	TRUE	f	f	0.0893235	1	-35	-40	-5	SE	43	(216, 216)	0.28	0.28	0.75
10	24	TRUE	f	f	0.095217792	1	-35	-40	-5	NW	43	(216, 216)	0.28	0.28	0.75
10	24	TRUE	j	j	0.124044583	1	-35	-30	5	NW	43	(216, 216)	0.28	0.28	0.75
10	24	TRUE	f	f	0.053924791	1	-35	-36	-1	NW	43	(216, 216)	0.28	0.28	0.75
10	24	TRUE	f	f	0.037942375	1	-35	-36	-1	NW	43	(216, 216)	0.28	0.28	0.75
10	24	TRUE	j	j	0.152782667	1	-35	-30	5	SE	43	(216, 216)	0.28	0.28	0.75
10	24	TRUE	f	f	0.10344475	1	-35	-40	-5	SE	43	(216, 216)	0.28	0.28	0.75
10	24	TRUE	j	f	0.129044084	0	-35	-30	5	NW	43	(216, 216)	0.28	0.28	0.75
10	24	TRUE	j	j	0.145771916	1	-35	-34	1	SE	43	(216, 216)	0.28	0.28	0.75
10	24	TRUE	j	j	0.224726542	1	-35	-34	1	NW	43	(216, 216)	0.28	0.28	0.75
10	24	TRUE	f	f	0.137574834	1	-35	-40	-5	SE	43	(216, 216)	0.28	0.28	0.75
10	24	TRUE	f	f	0.02773075	1	-35	-36	-1	NW	43	(216, 216)	0.28	0.28	0.75
10	24	TRUE	f	j	0.176893	0	-35	-36	-1	SE	43	(216, 216)	0.28	0.28	0.75
10	24	TRUE	j	j	0.0076085	1	-35	-30	5	SE	43	(216, 216)	0.28	0.28	0.75
10	24	TRUE	j	j	0.120893833	1	-35	-34	1	NW	43	(216, 216)	0.28	0.28	0.75
10	24	TRUE	f	j	0.082013084	0	-35	-36	-1	SE	43	(216, 216)	0.28	0.28	0.75
10	24	TRUE	f	f	0.179985958	1	-35	-36	-1	NW	43	(216, 216)	0.28	0.28	0.75
10	24	TRUE	j	j	0.105976083	1	-35	-34	1	SE	43	(216, 216)	0.28	0.28	0.75
10	24	TRUE	f	f	0.12609825	1	-35	-40	-5	SE	43	(216, 216)	0.28	0.28	0.75
10	24	TRUE	j	j	0.045246708	1	-35	-30	5	SE	43	(216, 216)	0.28	0.28	0.75
10	24	TRUE	f	f	0.11897875	1	-35	-36	-1	NW	43	(216, 216)	0.28	0.28	0.75
10	24	TRUE	f	j	0.013205167	0	-35	-40	-5	NW	43	(216, 216)	0.28	0.28	0.75
10	24	TRUE	f	f	0.405570708	1	-35	-36	-1	NW	43	(216, 216)	0.28	0.28	0.75
10	24	TRUE	j	j	0.2078705	1	-35	-30	5	NW	43	(216, 216)	0.28	0.28	0.75
10	24	TRUE	j	f	0.770191416	0	-35	-30	5	SE	43	(216, 216)	0.28	0.28	0.75
10	24	TRUE	f	f	0.116592541	1	-35	-36	-1	NW	43	(216, 216)	0.28	0.28	0.75
10	24	TRUE	f	f	0.325902625	1	-35	-36	-1	NW	43	(216, 216)	0.28	0.28	0.75
10	24	TRUE	j	j	0.050883625	1	-35	-34	1	SE	43	(216, 216)	0.28	0.28	0.75
10	24	TRUE	f	f	0.085986167	1	-35	-40	-5	NW	43	(216, 216)	0.28	0.28	0.75
10	24	TRUE	f	j	0.509467208	0	-35	-40	-5	NW	43	(216, 216)	0.28	0.28	0.75
10	24	TRUE	f	j	0.121763959	0	-35	-40	-5	SE	43	(216, 216)	0.28	0.28	0.75
10	24	TRUE	j	j	0.072634875	1	-35	-34	1	NW	43	(216, 216)	0.28	0.28	0.75
10	24	TRUE	j	f	0.074659167	0	-35	-34	1	SE	43	(216, 216)	0.28	0.28	0.75
10	24	TRUE	j	j	0.131831875	1	-35	-30	5	NW	43	(216, 216)	0.28	0.28	0.75
10	24	TRUE	f	f	0.236962208	1	-35	-40	-5	NW	43	(216, 216)	0.28	0.28	0.75
10	24	TRUE	f	j	0.386254375	0	-35	-36	-1	SE	43	(216, 216)	0.28	0.28	0.75
10	24	TRUE	f	f	0.27183875	1	-35	-36	-1	NW	43	(216, 216)	0.28	0.28	0.75
10	24	TRUE	f	j	0.24059575	0	-35	-36	-1	SE	43	(216, 216)	0.28	0.28	0.75
10	24	TRUE	j	f	0.037026375	0	-35	-34	1	SE	43	(216, 216)	0.28	0.28	0.75
10	24	TRUE	f	j	0.035182917	0	-35	-36	-1	SE	43	(216, 216)	0.28	0.28	0.75
10	24	TRUE	j	j	0.135047875	1	-35	-34	1	NW	43	(216, 216)	0.28	0.28	0.75
10	24	TRUE	f	f	0.096100125	1	-35	-40	-5	NW	43	(216, 216)	0.28	0.28	0.75
10	24	TRUE	f	f	0.020197666	1	-35	-40	-5	NW	43	(216, 216)	0.28	0.28	0.75
10	24	TRUE	j	j	0.233242083	1	-35	-30	5	NW	43	(216, 216)	0.28	0.28	0.75
10	24	TRUE	f	f	0.068698875	1	-35	-40	-5	SE	43	(216, 216)	0.28	0.28	0.75
10	24	TRUE	f	j	0.224741959	0	-35	-36	-1	SE	43	(216, 216)	0.28	0.28	0.75
10	24	TRUE	f	f	0.051729416	1	-35	-36	-1	SE	43	(216, 216)	0.28	0.28	0.75
10	24	TRUE	j	j	0.146137916	1	-35	-30	5	NW	43	(216, 216)	0.28	0.28	0.75
10	24	TRUE	j	f	0.013314666	0	-35	-34	1	NW	43	(216, 216)	0.28	0.28	0.75
10	24	TRUE	j	f	0.069442917	0	-35	-34	1	NW	43	(216, 216)	0.28	0.28	0.75
10	24	TRUE	f	f	0.264152125	1	-35	-40	-5	SE	43	(216, 216)	0.28	0.28	0.75
10	24	TRUE	f	j	0.398593292	0	-35	-36	-1	SE	43	(216, 216)	0.28	0.28	0.75
10	24	TRUE	j	j	0.272504834	1	-35	-34	1	NW	43	(216, 216)	0.28	0.28	0.75
10	24	TRUE	j	j	0.043266708	1	-35	-30	5	NW	43	(216, 216)	0.28	0.28	0.75
10	24	TRUE	j	j	0.390555792	1	-35	-34	1	NW	43	(216, 216)	0.28	0.28	0.75
10	24	TRUE	j	f	0.399281125	0	-35	-34	1	NW	43	(216, 216)	0.28	0.28	0.75
10	24	TRUE	f	f	0.326266083	1	-35	-36	-1	SE	43	(216, 216)	0.28	0.28	0.75
10	24	TRUE	j	f	0.320865417	0	-35	-30	5	NW	43	(216, 216)	0.28	0.28	0.75
10	24	TRUE	j	j	0.066694083	1	-35	-34	1	SE	43	(216, 216)	0.28	0.28	0.75
10	24	TRUE	f	j	0.325589375	0	-35	-36	-1	NW	43	(216, 216)	0.28	0.28	0.75
10	24	TRUE	f	f	0.245876709	1	-35	-40	-5	NW	43	(216, 216)	0.28	0.28	0.75
10	24	TRUE	f	f	0.004273958	1	-35	-36	-1	NW	43	(216, 216)	0.28	0.28	0.75
10	24	TRUE	j	f	0.34777425	0	-35	-34	1	SE	43	(216, 216)	0.28	0.28	0.75
10	24	TRUE	j	j	0.1724205	1	-35	-30	5	NW	43	(216, 216)	0.28	0.28	0.75
10	24	TRUE	j	j	0.106999166	1	-35	-34	1	SE	43	(216, 216)	0.28	0.28	0.75
10	24	TRUE	j	j	0.067779958	1	-35	-30	5	SE	43	(216, 216)	0.28	0.28	0.75
10	24	TRUE	j	j	0.123431125	1	-35	-30	5	NW	43	(216, 216)	0.28	0.28	0.75
10	24	TRUE	f	f	0.11576075	1	-35	-36	-1	NW	43	(216, 216)	0.28	0.28	0.75
10	24	TRUE	j	j	0.171309667	1	-35	-30	5	SE	43	(216, 216)	0.28	0.28	0.75
10	24	TRUE	j	j	0.096804833	1	-35	-34	1	NW	43	(216, 216)	0.28	0.28	0.75
10	24	TRUE	j	j	0.156244916	1	-35	-30	5	SE	43	(216, 216)	0.28	0.28	0.75
10	24	TRUE	f	f	0.142372125	1	-35	-40	-5	SE	43	(216, 216)	0.28	0.28	0.75
10	24	TRUE	f	f	0.109394417	1	-35	-40	-5	SE	43	(216, 216)	0.28	0.28	0.75
10	24	TRUE	f	f	0.294651667	1	-35	-36	-1	NW	43	(216, 216)	0.28	0.28	0.75
10	24	TRUE	f	f	0.146048917	1	-35	-36	-1	SE	43	(216, 216)	0.28	0.28	0.75
10	24	TRUE	j	j	0.001608875	1	-35	-30	5	NW	43	(216, 216)	0.28	0.28	0.75
10	24	TRUE	f	j	1.000915167	0	-35	-36	-1	SE	43	(216, 216)	0.28	0.28	0.75
10	24	TRUE	j	j	1.813928667	1	-35	-34	1	NW	43	(216, 216)	0.28	0.28	0.75
10	24	TRUE	j	f	0.204577625	0	-35	-34	1	NW	43	(216, 216)	0.28	0.28	0.75
10	24	TRUE	f	f	0.078825	1	-35	-40	-5	NW	43	(216, 216)	0.28	0.28	0.75
10	24	TRUE	f	j	0.149428875	0	-35	-36	-1	SE	43	(216, 216)	0.28	0.28	0.75
10	24	TRUE	f	j	0.207506875	0	-35	-36	-1	NW	43	(216, 216)	0.28	0.28	0.75
10	24	TRUE	j	j	0.045849625	1	-35	-30	5	SE	43	(216, 216)	0.28	0.28	0.75
10	24	TRUE	j	j	0.293585875	1	-35	-34	1	NW	43	(216, 216)	0.28	0.28	0.75
10	24	TRUE	j	j	0.171935042	1	-35	-34	1	NW	43	(216, 216)	0.28	0.28	0.75
10	24	TRUE	f	f	0.031702	1	-35	-40	-5	SE	43	(216, 216)	0.28	0.28	0.75
10	24	TRUE	j	j	0.153179666	1	-35	-34	1	SE	43	(216, 216)	0.28	0.28	0.75
10	24	TRUE	f	f	0.071295292	1	-35	-36	-1	NW	43	(216, 216)	0.28	0.28	0.75
10	24	TRUE	j	j	0.205621458	1	-35	-34	1	NW	43	(216, 216)	0.28	0.28	0.75
10	24	TRUE	j	f	0.021221958	0	-35	-34	1	NW	43	(216, 216)	0.28	0.28	0.75
10	24	TRUE	j	j	0.143245417	1	-35	-34	1	SE	43	(216, 216)	0.28	0.28	0.75
10	24	TRUE	j	j	0.290298542	1	-35	-34	1	SE	43	(216, 216)	0.28	0.28	0.75
10	24	TRUE	f	f	0.069067125	1	-35	-36	-1	SE	43	(216, 216)	0.28	0.28	0.75
10	24	TRUE	j	j	0.212189083	1	-35	-30	5	SE	43	(216, 216)	0.28	0.28	0.75
10	24	TRUE	f	j	0.237149792	0	-35	-36	-1	NW	43	(216, 216)	0.28	0.28	0.75
10	24	TRUE	f	f	0.219387625	1	-35	-40	-5	NW	43	(216, 216)	0.28	0.28	0.75
10	24	TRUE	f	f	0.265070334	1	-35	-40	-5	NW	43	(216, 216)	0.28	0.28	0.75
10	24	TRUE	j	j	0.232087292	1	-35	-34	1	SE	43	(216, 216)	0.28	0.28	0.75
10	24	TRUE	f	f	0.227857084	1	-35	-40	-5	NW	43	(216, 216)	0.28	0.28	0.75
10	24	TRUE	f	f	0.279591083	1	-35	-40	-5	NW	43	(216, 216)	0.28	0.28	0.75
10	24	TRUE	j	f	0.307452083	0	-35	-34	1	NW	43	(216, 216)	0.28	0.28	0.75
10	24	TRUE	f	j	0.181029958	0	-35	-36	-1	NW	43	(216, 216)	0.28	0.28	0.75
10	24	TRUE	f	f	0.119114292	1	-35	-40	-5	SE	43	(216, 216)	0.28	0.28	0.75
10	24	TRUE	j	j	0.114446292	1	-35	-30	5	NW	43	(216, 216)	0.28	0.28	0.75
10	24	TRUE	f	j	0.01265175	0	-35	-36	-1	SE	43	(216, 216)	0.28	0.28	0.75
10	24	TRUE	f	f	0.178418625	1	-35	-40	-5	NW	43	(216, 216)	0.28	0.28	0.75
10	24	TRUE	f	f	0.057530666	1	-35	-40	-5	SE	43	(216, 216)	0.28	0.28	0.75
10	24	TRUE	f	f	0.133244584	1	-35	-40	-5	SE	43	(216, 216)	0.28	0.28	0.75
10	24	TRUE	j	j	0.09811	1	-35	-34	1	SE	43	(216, 216)	0.28	0.28	0.75
10	24	TRUE	f	j	0.248724042	0	-35	-40	-5	NW	43	(216, 216)	0.28	0.28	0.75
10	24	TRUE	f	f	0.036827875	1	-35	-40	-5	SE	43	(216, 216)	0.28	0.28	0.75
10	24	TRUE	f	j	0.088944625	0	-35	-40	-5	NW	43	(216, 216)	0.28	0.28	0.75
10	24	TRUE	f	j	0.0904855	0	-35	-36	-1	NW	43	(216, 216)	0.28	0.28	0.75
10	24	TRUE	f	f	0.046938959	1	-35	-40	-5	NW	43	(216, 216)	0.28	0.28	0.75
10	24	TRUE	f	f	0.148047291	1	-35	-36	-1	SE	43	(216, 216)	0.28	0.28	0.75
10	24	TRUE	f	f	0.057582083	1	-35	-40	-5	SE	43	(216, 216)	0.28	0.28	0.75
10	24	TRUE	f	f	0.238426958	1	-35	-36	-1	NW	43	(216, 216)	0.28	0.28	0.75
10	24	TRUE	j	f	0.154626791	0	-35	-34	1	NW	43	(216, 216)	0.28	0.28	0.75
10	24	TRUE	f	f	0.079284667	1	-35	-36	-1	SE	43	(216, 216)	0.28	0.28	0.75
10	24	TRUE	j	j	0.299717833	1	-35	-34	1	SE	43	(216, 216)	0.28	0.28	0.75
10	24	TRUE	j	j	0.098928834	1	-35	-30	5	NW	43	(216, 216)	0.28	0.28	0.75
10	24	TRUE	f	f	0.015321208	1	-35	-36	-1	SE	43	(216, 216)	0.28	0.28	0.75
10	24	TRUE	f	f	0.072815791	1	-35	-40	-5	NW	43	(216, 216)	0.28	0.28	0.75
10	24	TRUE	j	j	0.11511825	1	-35	-34	1	SE	43	(216, 216)	0.28	0.28	0.75
10	24	TRUE	j	j	0.243496875	1	-35	-34	1	SE	43	(216, 216)	0.28	0.28	0.75
10	24	TRUE	j	j	0.246820208	1	-35	-30	5	SE	43	(216, 216)	0.28	0.28	0.75
10	24	TRUE	j	j	0.034648875	1	-35	-34	1	SE	43	(216, 216)	0.28	0.28	0.75
10	24	TRUE	f	f	0.121353917	1	-35	-40	-5	NW	43	(216, 216)	0.28	0.28	0.75
10	24	TRUE	f	j	0.1278345	0	-35	-36	-1	NW	43	(216, 216)	0.28	0.28	0.75
10	24	TRUE	f	j	0.1675625	0	-35	-36	-1	NW	43	(216, 216)	0.28	0.28	0.75
10	24	TRUE	j	j	0.011445958	1	-35	-30	5	NW	43	(216, 216)	0.28	0.28	0.75
10	24	TRUE	j	j	0.019191042	1	-35	-34	1	SE	43	(216, 216)	0.28	0.28	0.75
10	24	TRUE	j	j	0.141283083	1	-35	-30	5	SE	43	(216, 216)	0.28	0.28	0.75
10	24	TRUE	f	f	0.060968875	1	-35	-40	-5	SE	43	(216, 216)	0.28	0.28	0.75
10	24	TRUE	f	f	0.162250916	1	-35	-36	-1	SE	43	(216, 216)	0.28	0.28	0.75
10	24	TRUE	f	f	0.128539042	1	-35	-40	-5	NW	43	(216, 216)	0.28	0.28	0.75
10	24	TRUE	j	j	0.156408625	1	-35	-34	1	NW	43	(216, 216)	0.28	0.28	0.75
10	24	TRUE	f	f	0.018751667	1	-35	-40	-5	SE	43	(216, 216)	0.28	0.28	0.75
10	24	TRUE	f	f	0.342208666	1	-35	-36	-1	SE	43	(216, 216)	0.28	0.28	0.75
10	24	TRUE	j	j	0.1089685	1	-35	-30	5	SE	43	(216, 216)	0.28	0.28	0.75
10	24	TRUE	j	j	0.073203708	1	-35	-34	1	SE	43	(216, 216)	0.28	0.28	0.75
10	24	TRUE	f	f	0.110343208	1	-35	-40	-5	NW	43	(216, 216)	0.28	0.28	0.75
10	24	TRUE	f	f	0.063649584	1	-35	-40	-5	SE	43	(216, 216)	0.28	0.28	0.75
10	24	TRUE	f	f	0.118755917	1	-35	-40	-5	SE	43	(216, 216)	0.28	0.28	0.75
10	24	TRUE	j	j	0.410692541	1	-35	-30	5	NW	43	(216, 216)	0.28	0.28	0.75
10	24	TRUE	f	f	0.102277208	1	-35	-36	-1	SE	43	(216, 216)	0.28	0.28	0.75
10	24	TRUE	j	j	0.10560475	1	-35	-30	5	NW	43	(216, 216)	0.28	0.28	0.75
10	24	TRUE	f	f	0.190929958	1	-35	-36	-1	SE	43	(216, 216)	0.28	0.28	0.75
10	24	TRUE	f	j	0.051026083	0	-35	-36	-1	SE	43	(216, 216)	0.28	0.28	0.75
10	24	TRUE	j	j	0.114256834	1	-35	-34	1	SE	43	(216, 216)	0.28	0.28	0.75
10	24	TRUE	j	j	0.12643425	1	-35	-34	1	NW	43	(216, 216)	0.28	0.28	0.75
10	24	TRUE	f	j	0.009262208	0	-35	-36	-1	NW	43	(216, 216)	0.28	0.28	0.75
10	24	TRUE	j	j	0.154353334	1	-35	-30	5	SE	43	(216, 216)	0.28	0.28	0.75
10	24	TRUE	f	f	0.17135325	1	-35	-36	-1	NW	43	(216, 216)	0.28	0.28	0.75
10	24	TRUE	j	j	0.027316625	1	-35	-30	5	SE	43	(216, 216)	0.28	0.28	0.75
10	24	TRUE	j	j	0.136113458	1	-35	-34	1	SE	43	(216, 216)	0.28	0.28	0.75
10	24	TRUE	f	f	0.114172125	1	-35	-40	-5	NW	43	(216, 216)	0.28	0.28	0.75
10	24	TRUE	f	j	0.018258625	0	-35	-36	-1	NW	43	(216, 216)	0.28	0.28	0.75
10	24	TRUE	j	j	0.069044125	1	-35	-30	5	SE	43	(216, 216)	0.28	0.28	0.75
10	24	TRUE	j	j	0.07589625	1	-35	-34	1	SE	43	(216, 216)	0.28	0.28	0.75
10	24	TRUE	j	j	0.106140042	1	-35	-30	5	NW	43	(216, 216)	0.28	0.28	0.75
10	24	TRUE	j	j	0.012349042	1	-35	-30	5	NW	43	(216, 216)	0.28	0.28	0.75
10	24	TRUE	f	f	0.085147666	1	-35	-36	-1	NW	43	(216, 216)	0.28	0.28	0.75
10	24	TRUE	j	j	0.064051916	1	-35	-34	1	NW	43	(216, 216)	0.28	0.28	0.75
10	24	TRUE	j	j	0.061373916	1	-35	-30	5	NW	43	(216, 216)	0.28	0.28	0.75
10	24	TRUE	j	j	0.150451416	1	-35	-30	5	SE	43	(216, 216)	0.28	0.28	0.75
10	24	TRUE	f	f	0.150774291	1	-35	-36	-1	NW	43	(216, 216)	0.28	0.28	0.75
10	24	TRUE	j	j	0.144405667	1	-35	-30	5	SE	43	(216, 216)	0.28	0.28	0.75
10	24	TRUE	j	j	0.0037005	1	-35	-30	5	NW	43	(216, 216)	0.28	0.28	0.75
10	24	TRUE	j	f	0.100684917	0	-35	-34	1	NW	43	(216, 216)	0.28	0.28	0.75
10	24	TRUE	j	f	0.340715125	0	-35	-34	1	SE	43	(216, 216)	0.28	0.28	0.75
10	24	TRUE	j	j	0.048480833	1	-35	-30	5	SE	43	(216, 216)	0.28	0.28	0.75
10	24	TRUE	j	f	0.04476075	0	-35	-34	1	SE	43	(216, 216)	0.28	0.28	0.75
10	24	TRUE	j	j	0.061406583	1	-35	-30	5	NW	43	(216, 216)	0.28	0.28	0.75
10	24	TRUE	f	f	0.068350625	1	-35	-40	-5	SE	43	(216, 216)	0.28	0.28	0.75
10	24	TRUE	j	j	0.088374875	1	-35	-30	5	SE	43	(216, 216)	0.28	0.28	0.75
10	24	TRUE	j	j	0.011190375	1	-35	-34	1	NW	43	(216, 216)	0.28	0.28	0.75
10	24	TRUE	f	f	0.059012583	1	-35	-40	-5	SE	43	(216, 216)	0.28	0.28	0.75
10	24	TRUE	j	j	0.04371475	1	-35	-30	5	SE	43	(216, 216)	0.28	0.28	0.75
10	24	TRUE	j	f	0.1093415	0	-35	-34	1	NW	43	(216, 216)	0.28	0.28	0.75
10	24	TRUE	j	j	0.0426155	1	-35	-30	5	NW	43	(216, 216)	0.28	0.28	0.75
10	24	TRUE	f	f	0.062553542	1	-35	-36	-1	NW	43	(216, 216)	0.28	0.28	0.75
10	24	TRUE	f	f	0.103926833	1	-35	-40	-5	NW	43	(216, 216)	0.28	0.28	0.75
10	24	TRUE	f	f	0.134315083	1	-35	-40	-5	SE	43	(216, 216)	0.28	0.28	0.75
10	24	TRUE	j	f	0.056313209	0	-35	-34	1	NW	43	(216, 216)	0.28	0.28	0.75
10	24	TRUE	j	j	0.02642675	1	-35	-34	1	SE	43	(216, 216)	0.28	0.28	0.75
10	24	TRUE	j	f	0.837693416	0	-35	-34	1	SE	43	(216, 216)	0.28	0.28	0.75
10	24	TRUE	f	f	0.251690125	1	-35	-40	-5	SE	43	(216, 216)	0.28	0.28	0.75
10	24	TRUE	f	f	0.030381125	1	-35	-36	-1	SE	43	(216, 216)	0.28	0.28	0.75
10	24	TRUE	f	f	0.083212	1	-35	-36	-1	SE	43	(216, 216)	0.28	0.28	0.75
10	24	TRUE	f	j	0.040130041	0	-35	-36	-1	SE	43	(216, 216)	0.28	0.28	0.75
10	24	TRUE	j	j	0.17835125	1	-35	-30	5	SE	43	(216, 216)	0.28	0.28	0.75
10	24	TRUE	j	j	0.069186667	1	-35	-30	5	NW	43	(216, 216)	0.28	0.28	0.75
10	24	TRUE	j	j	0.053371542	1	-35	-34	1	NW	43	(216, 216)	0.28	0.28	0.75
10	24	TRUE	f	f	0.121698959	1	-35	-40	-5	SE	43	(216, 216)	0.28	0.28	0.75
10	24	TRUE	f	j	0.060229083	0	-35	-36	-1	NW	43	(216, 216)	0.28	0.28	0.75
10	24	TRUE	j	j	0.43532475	1	-35	-30	5	NW	43	(216, 216)	0.28	0.28	0.75
10	24	TRUE	j	j	0.030586541	1	-35	-30	5	SE	43	(216, 216)	0.28	0.28	0.75
10	24	TRUE	f	f	0.075275667	1	-35	-40	-5	SE	43	(216, 216)	0.28	0.28	0.75
10	24	TRUE	f	f	0.042029208	1	-35	-40	-5	NW	43	(216, 216)	0.28	0.28	0.75
10	24	TRUE	f	j	0.123993084	0	-35	-36	-1	SE	43	(216, 216)	0.28	0.28	0.75
10	24	TRUE	f	j	0.03286725	0	-35	-36	-1	NW	43	(216, 216)	0.28	0.28	0.75
10	24	TRUE	j	j	0.0653325	1	-35	-30	5	SE	43	(216, 216)	0.28	0.28	0.75
10	24	TRUE	j	j	0.11387775	1	-35	-30	5	SE	43	(216, 216)	0.28	0.28	0.75
10	24	TRUE	j	j	0.04838475	1	-35	-30	5	NW	43	(216, 216)	0.28	0.28	0.75
10	24	TRUE	j	j	0.076142042	1	-35	-34	1	NW	43	(216, 216)	0.28	0.28	0.75
10	24	TRUE	f	j	0.358113208	0	-35	-36	-1	NW	43	(216, 216)	0.28	0.28	0.75
10	24	TRUE	f	j	0.139183875	0	-35	-36	-1	SE	43	(216, 216)	0.28	0.28	0.75
10	24	TRUE	f	f	0.055146041	1	-35	-40	-5	SE	43	(216, 216)	0.28	0.28	0.75
10	24	TRUE	j	j	0.029396708	1	-35	-34	1	NW	43	(216, 216)	0.28	0.28	0.75
10	24	TRUE	j	j	0.010950084	1	-35	-34	1	NW	43	(216, 216)	0.28	0.28	0.75
10	24	TRUE	j	j	0.18217825	1	-35	-30	5	NW	43	(216, 216)	0.28	0.28	0.75
10	24	TRUE	j	j	0.134766	1	-35	-30	5	SE	43	(216, 216)	0.28	0.28	0.75
10	24	TRUE	j	f	0.012549709	0	-35	-34	1	NW	43	(216, 216)	0.28	0.28	0.75
10	24	TRUE	j	j	0.131411791	1	-35	-30	5	NW	43	(216, 216)	0.28	0.28	0.75
10	24	TRUE	f	f	0.014507	1	-35	-36	-1	NW	43	(216, 216)	0.28	0.28	0.75
10	24	TRUE	j	j	0.119473541	1	-35	-34	1	NW	43	(216, 216)	0.28	0.28	0.75
10	24	TRUE	j	j	0.048267459	1	-35	-30	5	NW	43	(216, 216)	0.28	0.28	0.75
10	24	TRUE	j	j	0.032322166	1	-35	-30	5	NW	43	(216, 216)	0.28	0.28	0.75
10	24	TRUE	j	j	0.057482	1	-35	-30	5	SE	43	(216, 216)	0.28	0.28	0.75
10	24	TRUE	j	j	0.069711875	1	-35	-34	1	NW	43	(216, 216)	0.28	0.28	0.75
10	24	TRUE	f	f	1.340048542	1	-35	-36	-1	NW	43	(216, 216)	0.28	0.28	0.75
10	24	TRUE	f	f	0.105569916	1	-35	-40	-5	SE	43	(216, 216)	0.28	0.28	0.75
10	24	TRUE	j	j	0.335883166	1	-35	-30	5	NW	43	(216, 216)	0.28	0.28	0.75
10	24	TRUE	f	f	0.125402208	1	-35	-40	-5	SE	43	(216, 216)	0.28	0.28	0.75
10	24	TRUE	f	f	0.066789584	1	-35	-36	-1	SE	43	(216, 216)	0.28	0.28	0.75
10	24	TRUE	f	j	0.311888709	0	-35	-36	-1	SE	43	(216, 216)	0.28	0.28	0.75
10	24	TRUE	j	f	0.095512083	0	-35	-34	1	SE	43	(216, 216)	0.28	0.28	0.75
10	24	TRUE	j	j	0.155143917	1	-35	-30	5	SE	43	(216, 216)	0.28	0.28	0.75
10	24	TRUE	j	j	0.0744175	1	-35	-30	5	SE	43	(216, 216)	0.28	0.28	0.75
10	24	TRUE	j	j	0.071462	1	-35	-30	5	SE	43	(216, 216)	0.28	0.28	0.75
10	24	TRUE	j	j	0.189522417	1	-35	-30	5	NW	43	(216, 216)	0.28	0.28	0.75
10	24	TRUE	j	j	0.148947958	1	-35	-34	1	SE	43	(216, 216)	0.28	0.28	0.75
10	24	TRUE	f	f	0.18553925	1	-35	-36	-1	NW	43	(216, 216)	0.28	0.28	0.75
10	24	TRUE	j	f	0.103868	0	-35	-34	1	NW	43	(216, 216)	0.28	0.28	0.75
10	24	TRUE	f	f	0.114267416	1	-35	-36	-1	NW	43	(216, 216)	0.28	0.28	0.75
10	24	TRUE	j	j	0.20121275	1	-35	-30	5	NW	43	(216, 216)	0.28	0.28	0.75
10	24	TRUE	j	f	0.0705655	0	-35	-34	1	NW	43	(216, 216)	0.28	0.28	0.75
10	24	TRUE	j	j	0.068158584	1	-35	-30	5	SE	43	(216, 216)	0.28	0.28	0.75
10	24	TRUE	f	f	0.073368166	1	-35	-40	-5	NW	43	(216, 216)	0.28	0.28	0.75
10	24	TRUE	f	j	0.231175083	0	-35	-36	-1	NW	43	(216, 216)	0.28	0.28	0.75
10	24	TRUE	j	f	0.287403042	0	-35	-34	1	NW	43	(216, 216)	0.28	0.28	0.75
10	24	TRUE	f	f	0.081132958	1	-35	-36	-1	NW	43	(216, 216)	0.28	0.28	0.75
10	24	TRUE	f	f	0.339831083	1	-35	-40	-5	NW	43	(216, 216)	0.28	0.28	0.75
10	24	TRUE	j	j	0.053269416	1	-35	-30	5	NW	43	(216, 216)	0.28	0.28	0.75
10	24	TRUE	f	f	0.131800416	1	-35	-36	-1	NW	43	(216, 216)	0.28	0.28	0.75
10	24	TRUE	f	j	0.016593666	0	-35	-36	-1	SE	43	(216, 216)	0.28	0.28	0.75
10	24	TRUE	j	j	0.288985875	1	-35	-30	5	SE	43	(216, 216)	0.28	0.28	0.75
10	24	TRUE	f	f	0.190501291	1	-35	-40	-5	NW	43	(216, 216)	0.28	0.28	0.75
10	24	TRUE	f	f	0.075367791	1	-35	-40	-5	SE	43	(216, 216)	0.28	0.28	0.75
10	24	TRUE	j	j	0.032214167	1	-35	-34	1	SE	43	(216, 216)	0.28	0.28	0.75
10	24	TRUE	f	j	0.162816334	0	-35	-40	-5	NW	43	(216, 216)	0.28	0.28	0.75
10	24	TRUE	f	j	0.162569375	0	-35	-40	-5	NW	43	(216, 216)	0.28	0.28	0.75
10	24	TRUE	f	f	0.1809425	1	-35	-36	-1	NW	43	(216, 216)	0.28	0.28	0.75
10	24	TRUE	f	f	0.078658125	1	-35	-36	-1	SE	43	(216, 216)	0.28	0.28	0.75
10	24	TRUE	f	f	0.218867042	1	-35	-40	-5	NW	43	(216, 216)	0.28	0.28	0.75
10	24	TRUE	f	f	0.2195135	1	-35	-40	-5	NW	43	(216, 216)	0.28	0.28	0.75
10	24	TRUE	f	f	0.025520416	1	-35	-40	-5	NW	43	(216, 216)	0.28	0.28	0.75
10	24	TRUE	f	f	0.28621475	1	-35	-36	-1	NW	43	(216, 216)	0.28	0.28	0.75
10	24	TRUE	f	f	0.346980625	1	-35	-36	-1	SE	43	(216, 216)	0.28	0.28	0.75
10	24	TRUE	j	j	0.05681625	1	-35	-34	1	SE	43	(216, 216)	0.28	0.28	0.75
10	24	TRUE	f	f	0.113665375	1	-35	-36	-1	NW	43	(216, 216)	0.28	0.28	0.75
10	24	TRUE	j	f	0.322195083	0	-35	-34	1	NW	43	(216, 216)	0.28	0.28	0.75
10	24	TRUE	j	j	0.09751575	1	-35	-30	5	NW	43	(216, 216)	0.28	0.28	0.75
10	24	TRUE	j	j	0.37179175	1	-35	-34	1	SE	43	(216, 216)	0.28	0.28	0.75
10	24	TRUE	j	j	0.2105835	1	-35	-30	5	SE	43	(216, 216)	0.28	0.28	0.75
10	24	TRUE	j	f	0.099372292	0	-35	-34	1	SE	43	(216, 216)	0.28	0.28	0.75
10	24	TRUE	f	f	0.058879708	1	-35	-40	-5	SE	43	(216, 216)	0.28	0.28	0.75
10	24	TRUE	f	f	0.091295417	1	-35	-36	-1	SE	43	(216, 216)	0.28	0.28	0.75
10	24	TRUE	j	j	0.08458625	1	-35	-34	1	SE	43	(216, 216)	0.28	0.28	0.75
10	24	TRUE	j	j	0.100253833	1	-35	-34	1	SE	43	(216, 216)	0.28	0.28	0.75
10	24	TRUE	f	f	0.227814667	1	-35	-40	-5	SE	43	(216, 216)	0.28	0.28	0.75
10	24	TRUE	f	f	0.022598584	1	-35	-40	-5	SE	43	(216, 216)	0.28	0.28	0.75
10	24	TRUE	f	f	0.191506459	1	-35	-40	-5	SE	43	(216, 216)	0.28	0.28	0.75
10	24	TRUE	j	j	0.168877167	1	-35	-30	5	NW	43	(216, 216)	0.28	0.28	0.75
10	24	TRUE	j	j	0.054688291	1	-35	-30	5	SE	43	(216, 216)	0.28	0.28	0.75
10	24	TRUE	f	j	0.041873542	0	-35	-36	-1	NW	43	(216, 216)	0.28	0.28	0.75
10	24	TRUE	j	j	0.150851959	1	-35	-30	5	SE	43	(216, 216)	0.28	0.28	0.75
10	24	TRUE	j	j	0.101749792	1	-35	-30	5	NW	43	(216, 216)	0.28	0.28	0.75
10	24	TRUE	j	f	0.041537125	0	-35	-34	1	SE	43	(216, 216)	0.28	0.28	0.75
10	24	TRUE	f	f	0.040601417	1	-35	-36	-1	SE	43	(216, 216)	0.28	0.28	0.75
10	24	TRUE	j	j	0.198198416	1	-35	-30	5	SE	43	(216, 216)	0.28	0.28	0.75
10	24	TRUE	j	f	0.57793925	0	-35	-34	1	NW	43	(216, 216)	0.28	0.28	0.75
10	24	TRUE	j	j	0.050236375	1	-35	-30	5	SE	43	(216, 216)	0.28	0.28	0.75
10	24	TRUE	j	j	0.044105125	1	-35	-34	1	SE	43	(216, 216)	0.28	0.28	0.75
10	24	TRUE	j	f	0.1784225	0	-35	-34	1	SE	43	(216, 216)	0.28	0.28	0.75
10	24	TRUE	f	f	0.473367042	1	-35	-40	-5	NW	43	(216, 216)	0.28	0.28	0.75
10	24	TRUE	j	f	0.060725542	0	-35	-34	1	SE	43	(216, 216)	0.28	0.28	0.75
10	24	TRUE	f	f	0.344008542	1	-35	-36	-1	NW	43	(216, 216)	0.28	0.28	0.75
10	24	TRUE	f	f	0.33329575	1	-35	-36	-1	SE	43	(216, 216)	0.28	0.28	0.75
10	24	TRUE	j	j	0.2908865	1	-35	-34	1	NW	43	(216, 216)	0.28	0.28	0.75
10	24	TRUE	f	f	0.27073525	1	-35	-40	-5	SE	43	(216, 216)	0.28	0.28	0.75
10	24	TRUE	j	j	0.039561959	1	-35	-30	5	NW	43	(216, 216)	0.28	0.28	0.75
10	24	TRUE	j	j	0.823895916	1	-35	-34	1	SE	43	(216, 216)	0.28	0.28	0.75
10	24	TRUE	j	j	0.07780175	1	-35	-34	1	NW	43	(216, 216)	0.28	0.28	0.75
10	24	TRUE	f	f	0.143801041	1	-35	-40	-5	NW	43	(216, 216)	0.28	0.28	0.75
10	24	TRUE	j	f	0.073473833	0	-35	-34	1	NW	43	(216, 216)	0.28	0.28	0.75
10	24	TRUE	j	j	0.391507	1	-35	-30	5	SE	43	(216, 216)	0.28	0.28	0.75
10	24	TRUE	j	j	0.2457145	1	-35	-34	1	SE	43	(216, 216)	0.28	0.28	0.75
10	24	TRUE	f	f	0.241305625	1	-35	-36	-1	SE	43	(216, 216)	0.28	0.28	0.75
10	24	TRUE	f	f	0.10119375	1	-35	-40	-5	SE	43	(216, 216)	0.28	0.28	0.75
10	24	TRUE	f	f	0.158914083	1	-35	-40	-5	NW	43	(216, 216)	0.28	0.28	0.75
10	24	TRUE	j	j	0.121664916	1	-35	-30	5	SE	43	(216, 216)	0.28	0.28	0.75
10	24	TRUE	f	f	0.152782041	1	-35	-40	-5	NW	43	(216, 216)	0.28	0.28	0.75
