# Supplementary material for: The curriculum effect in visual learning: The role of readout dimensionality
Source: PLoS Comput Biol. 2026 Jul 24;22(7):e1014553. doi: 10.1371/journal.pcbi.1014553 (PMC13432104; doi:10.1371/journal.pcbi.1014553)
Supplement: S1 Data — (ZIP) [file pcbi.1014553.s009.zip › Data_Final_for_Repository/Shuffled_subjects/Original_10/Subject010/20241207_Subject010_SHUFFLED_Day_5.csv]

Participant ID	Age	Train	Correct Response	Response	Response time (s)	Correct	Reference Angle (deg)	Orientation (deg)	Angle Separation (deg)	Corner	Viewing Distance (cm)	Stimulus Size (px)	Fixation Time	Probe Time	Cue Time
10	24	FALSE	j	j	3.166962375	1	55	56	1	SW	43	(216, 216)	0.28	0.28	0.75
10	24	FALSE	f	j	0.50788225	0	55	54	-1	NE	43	(216, 216)	0.28	0.28	0.75
10	24	FALSE	f	j	2.183342167	0	55	54	-1	SW	43	(216, 216)	0.28	0.28	0.75
10	24	FALSE	f	j	1.081856583	0	55	54	-1	NE	43	(216, 216)	0.28	0.28	0.75
10	24	FALSE	j	f	1.578409042	0	55	56	1	SW	43	(216, 216)	0.28	0.28	0.75
10	24	FALSE	j	j	0.227880292	1	55	56	1	NE	43	(216, 216)	0.28	0.28	0.75
10	24	FALSE	f	f	0.179725667	1	55	54	-1	NE	43	(216, 216)	0.28	0.28	0.75
10	24	FALSE	f	f	0.224104958	1	55	54	-1	SW	43	(216, 216)	0.28	0.28	0.75
10	24	FALSE	j	f	0.266986	0	55	56	1	SW	43	(216, 216)	0.28	0.28	0.75
10	24	FALSE	j	f	0.2765445	0	55	56	1	NE	43	(216, 216)	0.28	0.28	0.75
10	24	FALSE	j	f	0.328046334	0	55	56	1	SW	43	(216, 216)	0.28	0.28	0.75
10	24	FALSE	f	j	0.843874584	0	55	54	-1	NE	43	(216, 216)	0.28	0.28	0.75
10	24	FALSE	f	f	0.64082225	1	55	54	-1	SW	43	(216, 216)	0.28	0.28	0.75
10	24	FALSE	f	j	0.568780458	0	55	54	-1	NE	43	(216, 216)	0.28	0.28	0.75
10	24	FALSE	j	f	1.062006	0	55	56	1	NE	43	(216, 216)	0.28	0.28	0.75
10	24	FALSE	f	f	0.2467325	1	55	54	-1	SW	43	(216, 216)	0.28	0.28	0.75
10	24	FALSE	f	f	0.131709417	1	55	54	-1	NE	43	(216, 216)	0.28	0.28	0.75
10	24	FALSE	f	f	0.367588833	1	55	54	-1	NE	43	(216, 216)	0.28	0.28	0.75
10	24	FALSE	j	f	0.303959833	0	55	56	1	SW	43	(216, 216)	0.28	0.28	0.75
10	24	FALSE	j	j	1.228973542	1	55	56	1	NE	43	(216, 216)	0.28	0.28	0.75
10	24	FALSE	j	j	0.34195075	1	55	56	1	SW	43	(216, 216)	0.28	0.28	0.75
10	24	FALSE	f	j	2.63728275	0	55	54	-1	SW	43	(216, 216)	0.28	0.28	0.75
10	24	FALSE	f	j	1.251591875	0	55	54	-1	SW	43	(216, 216)	0.28	0.28	0.75
10	24	FALSE	j	j	0.204261167	1	55	56	1	NE	43	(216, 216)	0.28	0.28	0.75
10	24	FALSE	f	f	0.584824709	1	55	54	-1	SW	43	(216, 216)	0.28	0.28	0.75
10	24	FALSE	j	j	0.363116541	1	55	56	1	NE	43	(216, 216)	0.28	0.28	0.75
10	24	FALSE	j	f	0.401862291	0	55	56	1	SW	43	(216, 216)	0.28	0.28	0.75
10	24	FALSE	f	f	1.615989792	1	55	54	-1	SW	43	(216, 216)	0.28	0.28	0.75
10	24	FALSE	j	j	0.298873916	1	55	56	1	NE	43	(216, 216)	0.28	0.28	0.75
10	24	FALSE	f	f	0.295199916	1	55	54	-1	NE	43	(216, 216)	0.28	0.28	0.75
10	24	FALSE	f	j	0.689972125	0	55	54	-1	NE	43	(216, 216)	0.28	0.28	0.75
10	24	FALSE	f	j	0.196963292	0	55	54	-1	SW	43	(216, 216)	0.28	0.28	0.75
10	24	FALSE	j	j	0.350926041	1	55	56	1	SW	43	(216, 216)	0.28	0.28	0.75
10	24	FALSE	f	f	0.06995275	1	55	54	-1	NE	43	(216, 216)	0.28	0.28	0.75
10	24	FALSE	j	f	0.553287541	0	55	56	1	NE	43	(216, 216)	0.28	0.28	0.75
10	24	FALSE	j	j	0.272261416	1	55	56	1	NE	43	(216, 216)	0.28	0.28	0.75
10	24	FALSE	f	f	0.072095083	1	55	54	-1	NE	43	(216, 216)	0.28	0.28	0.75
10	24	FALSE	j	f	0.164048375	0	55	56	1	SW	43	(216, 216)	0.28	0.28	0.75
10	24	FALSE	f	f	1.425450625	1	55	54	-1	NE	43	(216, 216)	0.28	0.28	0.75
10	24	FALSE	j	j	0.094437125	1	55	56	1	NE	43	(216, 216)	0.28	0.28	0.75
10	24	FALSE	f	f	0.242298292	1	55	54	-1	NE	43	(216, 216)	0.28	0.28	0.75
10	24	FALSE	f	f	0.091667625	1	55	54	-1	SW	43	(216, 216)	0.28	0.28	0.75
10	24	FALSE	f	j	0.52527325	0	55	54	-1	SW	43	(216, 216)	0.28	0.28	0.75
10	24	FALSE	j	j	0.271952958	1	55	56	1	SW	43	(216, 216)	0.28	0.28	0.75
10	24	FALSE	j	f	1.127149792	0	55	56	1	SW	43	(216, 216)	0.28	0.28	0.75
10	24	FALSE	j	j	0.353797916	1	55	56	1	NE	43	(216, 216)	0.28	0.28	0.75
10	24	FALSE	j	f	0.3211655	0	55	56	1	SW	43	(216, 216)	0.28	0.28	0.75
10	24	FALSE	f	f	0.085321625	1	55	54	-1	NE	43	(216, 216)	0.28	0.28	0.75
10	24	FALSE	j	f	0.52433725	0	55	56	1	NE	43	(216, 216)	0.28	0.28	0.75
10	24	FALSE	f	f	0.257973959	1	55	54	-1	SW	43	(216, 216)	0.28	0.28	0.75
10	24	FALSE	f	j	0.953798792	0	55	54	-1	SW	43	(216, 216)	0.28	0.28	0.75
10	24	FALSE	j	j	0.156541459	1	55	56	1	NE	43	(216, 216)	0.28	0.28	0.75
10	24	FALSE	j	f	0.139981042	0	55	56	1	SW	43	(216, 216)	0.28	0.28	0.75
10	24	FALSE	f	f	0.118353708	1	55	54	-1	SW	43	(216, 216)	0.28	0.28	0.75
10	24	FALSE	f	j	0.255965625	0	55	54	-1	SW	43	(216, 216)	0.28	0.28	0.75
10	24	FALSE	f	j	3.668776542	0	55	54	-1	SW	43	(216, 216)	0.28	0.28	0.75
10	24	FALSE	f	j	1.245297791	0	55	54	-1	SW	43	(216, 216)	0.28	0.28	0.75
10	24	FALSE	f	f	0.428514	1	55	54	-1	SW	43	(216, 216)	0.28	0.28	0.75
10	24	FALSE	f	f	0.287273	1	55	54	-1	NE	43	(216, 216)	0.28	0.28	0.75
10	24	FALSE	j	f	0.201441417	0	55	56	1	NE	43	(216, 216)	0.28	0.28	0.75
10	24	FALSE	f	f	0.269706542	1	55	54	-1	NE	43	(216, 216)	0.28	0.28	0.75
10	24	FALSE	f	f	0.196816625	1	55	54	-1	NE	43	(216, 216)	0.28	0.28	0.75
10	24	FALSE	f	f	0.415095167	1	55	54	-1	NE	43	(216, 216)	0.28	0.28	0.75
10	24	FALSE	j	f	0.26560425	0	55	56	1	SW	43	(216, 216)	0.28	0.28	0.75
10	24	FALSE	j	j	0.446597125	1	55	56	1	SW	43	(216, 216)	0.28	0.28	0.75
10	24	FALSE	j	j	0.186927917	1	55	56	1	NE	43	(216, 216)	0.28	0.28	0.75
10	24	FALSE	f	f	0.032930541	1	55	54	-1	NE	43	(216, 216)	0.28	0.28	0.75
10	24	FALSE	j	j	0.109556916	1	55	56	1	SW	43	(216, 216)	0.28	0.28	0.75
10	24	FALSE	j	j	0.262520125	1	55	56	1	SW	43	(216, 216)	0.28	0.28	0.75
10	24	FALSE	f	f	0.328370667	1	55	54	-1	NE	43	(216, 216)	0.28	0.28	0.75
10	24	FALSE	f	f	0.066289084	1	55	54	-1	NE	43	(216, 216)	0.28	0.28	0.75
10	24	FALSE	j	f	0.569842792	0	55	56	1	SW	43	(216, 216)	0.28	0.28	0.75
10	24	FALSE	j	j	0.061096583	1	55	56	1	NE	43	(216, 216)	0.28	0.28	0.75
10	24	FALSE	j	f	0.274427584	0	55	56	1	SW	43	(216, 216)	0.28	0.28	0.75
10	24	FALSE	f	f	0.2789275	1	55	54	-1	SW	43	(216, 216)	0.28	0.28	0.75
10	24	FALSE	j	f	0.105001875	0	55	56	1	SW	43	(216, 216)	0.28	0.28	0.75
10	24	FALSE	j	j	0.386712208	1	55	56	1	NE	43	(216, 216)	0.28	0.28	0.75
10	24	FALSE	f	j	0.00704825	0	55	54	-1	SW	43	(216, 216)	0.28	0.28	0.75
10	24	FALSE	f	f	0.282385834	1	55	54	-1	SW	43	(216, 216)	0.28	0.28	0.75
10	24	FALSE	f	j	0.355472417	0	55	54	-1	SW	43	(216, 216)	0.28	0.28	0.75
10	24	FALSE	j	f	0.102674333	0	55	56	1	SW	43	(216, 216)	0.28	0.28	0.75
10	24	FALSE	f	f	0.190944584	1	55	54	-1	NE	43	(216, 216)	0.28	0.28	0.75
10	24	FALSE	j	f	0.361430167	0	55	56	1	SW	43	(216, 216)	0.28	0.28	0.75
10	24	FALSE	f	f	0.540667625	1	55	54	-1	NE	43	(216, 216)	0.28	0.28	0.75
10	24	FALSE	f	j	0.248643625	0	55	54	-1	SW	43	(216, 216)	0.28	0.28	0.75
10	24	FALSE	f	f	0.251363458	1	55	54	-1	SW	43	(216, 216)	0.28	0.28	0.75
10	24	FALSE	j	j	0.412370791	1	55	56	1	NE	43	(216, 216)	0.28	0.28	0.75
10	24	FALSE	j	f	0.275137209	0	55	56	1	NE	43	(216, 216)	0.28	0.28	0.75
10	24	FALSE	j	f	0.356911666	0	55	56	1	SW	43	(216, 216)	0.28	0.28	0.75
10	24	FALSE	f	f	0.249829	1	55	54	-1	NE	43	(216, 216)	0.28	0.28	0.75
10	24	FALSE	j	j	0.212815125	1	55	56	1	SW	43	(216, 216)	0.28	0.28	0.75
10	24	FALSE	f	f	0.231498334	1	55	54	-1	NE	43	(216, 216)	0.28	0.28	0.75
10	24	FALSE	j	f	0.378784917	0	55	56	1	NE	43	(216, 216)	0.28	0.28	0.75
10	24	FALSE	j	j	0.286405667	1	55	56	1	SW	43	(216, 216)	0.28	0.28	0.75
10	24	FALSE	f	f	0.247553791	1	55	54	-1	NE	43	(216, 216)	0.28	0.28	0.75
10	24	FALSE	j	j	0.013147083	1	55	56	1	SW	43	(216, 216)	0.28	0.28	0.75
10	24	FALSE	j	f	0.368321417	0	55	56	1	SW	43	(216, 216)	0.28	0.28	0.75
10	24	FALSE	j	j	0.282735	1	55	56	1	NE	43	(216, 216)	0.28	0.28	0.75
10	24	FALSE	j	j	0.508466583	1	55	56	1	NE	43	(216, 216)	0.28	0.28	0.75
10	24	FALSE	j	j	0.217870291	1	55	56	1	SW	43	(216, 216)	0.28	0.28	0.75
10	24	FALSE	f	j	0.323268958	0	55	54	-1	SW	43	(216, 216)	0.28	0.28	0.75
10	24	FALSE	j	j	0.102721916	1	55	56	1	NE	43	(216, 216)	0.28	0.28	0.75
10	24	FALSE	j	j	0.060241625	1	55	56	1	NE	43	(216, 216)	0.28	0.28	0.75
10	24	FALSE	j	j	0.049434334	1	55	56	1	NE	43	(216, 216)	0.28	0.28	0.75
10	24	FALSE	j	f	0.00850225	0	55	56	1	NE	43	(216, 216)	0.28	0.28	0.75
10	24	FALSE	j	f	0.28349525	0	55	56	1	NE	43	(216, 216)	0.28	0.28	0.75
10	24	FALSE	f	j	0.283967667	0	55	54	-1	NE	43	(216, 216)	0.28	0.28	0.75
10	24	FALSE	f	j	0.432301667	0	55	54	-1	SW	43	(216, 216)	0.28	0.28	0.75
10	24	FALSE	j	j	0.210004458	1	55	56	1	SW	43	(216, 216)	0.28	0.28	0.75
10	24	FALSE	j	f	0.144359375	0	55	56	1	SW	43	(216, 216)	0.28	0.28	0.75
10	24	FALSE	j	j	0.160619709	1	55	56	1	SW	43	(216, 216)	0.28	0.28	0.75
10	24	FALSE	j	j	0.241848292	1	55	56	1	NE	43	(216, 216)	0.28	0.28	0.75
10	24	FALSE	j	j	0.330372125	1	55	56	1	NE	43	(216, 216)	0.28	0.28	0.75
10	24	FALSE	j	j	0.118868042	1	55	56	1	SW	43	(216, 216)	0.28	0.28	0.75
10	24	FALSE	f	j	0.122427625	0	55	54	-1	SW	43	(216, 216)	0.28	0.28	0.75
10	24	FALSE	j	j	0.028937083	1	55	56	1	NE	43	(216, 216)	0.28	0.28	0.75
10	24	FALSE	f	f	0.218735875	1	55	54	-1	SW	43	(216, 216)	0.28	0.28	0.75
10	24	FALSE	f	j	0.262918541	0	55	54	-1	SW	43	(216, 216)	0.28	0.28	0.75
10	24	FALSE	f	j	1.101279667	0	55	54	-1	NE	43	(216, 216)	0.28	0.28	0.75
10	24	FALSE	j	f	0.14883525	0	55	56	1	SW	43	(216, 216)	0.28	0.28	0.75
10	24	FALSE	j	j	0.264531958	1	55	56	1	NE	43	(216, 216)	0.28	0.28	0.75
10	24	FALSE	f	j	0.494350208	0	55	54	-1	NE	43	(216, 216)	0.28	0.28	0.75
10	24	FALSE	j	f	0.9415785	0	55	56	1	SW	43	(216, 216)	0.28	0.28	0.75
10	24	FALSE	f	f	0.262069334	1	55	54	-1	NE	43	(216, 216)	0.28	0.28	0.75
10	24	FALSE	f	f	0.277966375	1	55	54	-1	NE	43	(216, 216)	0.28	0.28	0.75
10	24	FALSE	f	f	0.273110709	1	55	54	-1	NE	43	(216, 216)	0.28	0.28	0.75
10	24	FALSE	f	j	0.286728292	0	55	54	-1	SW	43	(216, 216)	0.28	0.28	0.75
10	24	FALSE	j	f	1.358499417	0	55	56	1	SW	43	(216, 216)	0.28	0.28	0.75
10	24	FALSE	f	j	0.122286708	0	55	54	-1	NE	43	(216, 216)	0.28	0.28	0.75
10	24	FALSE	j	f	1.877934583	0	55	56	1	SW	43	(216, 216)	0.28	0.28	0.75
10	24	FALSE	j	j	0.00866025	1	55	56	1	NE	43	(216, 216)	0.28	0.28	0.75
10	24	FALSE	f	f	0.141461458	1	55	54	-1	SW	43	(216, 216)	0.28	0.28	0.75
10	24	FALSE	j	j	0.0195005	1	55	56	1	NE	43	(216, 216)	0.28	0.28	0.75
10	24	FALSE	j	j	0.376986292	1	55	56	1	NE	43	(216, 216)	0.28	0.28	0.75
10	24	FALSE	f	f	0.286617625	1	55	54	-1	NE	43	(216, 216)	0.28	0.28	0.75
10	24	FALSE	j	f	0.39973025	0	55	56	1	NE	43	(216, 216)	0.28	0.28	0.75
10	24	FALSE	j	f	0.485869416	0	55	56	1	SW	43	(216, 216)	0.28	0.28	0.75
10	24	FALSE	f	j	0.190669542	0	55	54	-1	NE	43	(216, 216)	0.28	0.28	0.75
10	24	FALSE	f	f	0.362612291	1	55	54	-1	NE	43	(216, 216)	0.28	0.28	0.75
10	24	FALSE	j	f	2.220623583	0	55	56	1	NE	43	(216, 216)	0.28	0.28	0.75
10	24	FALSE	j	j	1.258237792	1	55	56	1	SW	43	(216, 216)	0.28	0.28	0.75
10	24	FALSE	j	j	0.59632725	1	55	56	1	SW	43	(216, 216)	0.28	0.28	0.75
10	24	FALSE	f	j	0.182832958	0	55	54	-1	NE	43	(216, 216)	0.28	0.28	0.75
10	24	FALSE	j	j	1.865756375	1	55	56	1	SW	43	(216, 216)	0.28	0.28	0.75
10	24	FALSE	j	j	0.246374166	1	55	56	1	NE	43	(216, 216)	0.28	0.28	0.75
10	24	FALSE	j	j	0.182238125	1	55	56	1	SW	43	(216, 216)	0.28	0.28	0.75
10	24	FALSE	f	f	0.175742375	1	55	54	-1	SW	43	(216, 216)	0.28	0.28	0.75
10	24	FALSE	f	j	0.288301958	0	55	54	-1	SW	43	(216, 216)	0.28	0.28	0.75
10	24	FALSE	f	j	0.141353917	0	55	54	-1	NE	43	(216, 216)	0.28	0.28	0.75
10	24	FALSE	f	j	0.604891792	0	55	54	-1	NE	43	(216, 216)	0.28	0.28	0.75
10	24	FALSE	j	j	0.207710417	1	55	56	1	NE	43	(216, 216)	0.28	0.28	0.75
10	24	FALSE	j	f	0.274981709	0	55	56	1	NE	43	(216, 216)	0.28	0.28	0.75
10	24	FALSE	j	j	0.114354791	1	55	56	1	NE	43	(216, 216)	0.28	0.28	0.75
10	24	FALSE	f	f	1.276091125	1	55	54	-1	NE	43	(216, 216)	0.28	0.28	0.75
10	24	FALSE	j	j	0.026211958	1	55	56	1	SW	43	(216, 216)	0.28	0.28	0.75
10	24	FALSE	f	j	1.044275333	0	55	54	-1	NE	43	(216, 216)	0.28	0.28	0.75
10	24	FALSE	j	j	0.163628833	1	55	56	1	SW	43	(216, 216)	0.28	0.28	0.75
10	24	FALSE	f	j	0.21837325	0	55	54	-1	SW	43	(216, 216)	0.28	0.28	0.75
10	24	FALSE	f	j	0.314984083	0	55	54	-1	NE	43	(216, 216)	0.28	0.28	0.75
10	24	FALSE	j	f	0.441987	0	55	56	1	NE	43	(216, 216)	0.28	0.28	0.75
10	24	FALSE	j	f	0.317986875	0	55	56	1	SW	43	(216, 216)	0.28	0.28	0.75
10	24	FALSE	j	j	0.243699084	1	55	56	1	NE	43	(216, 216)	0.28	0.28	0.75
10	24	FALSE	j	j	0.352211167	1	55	56	1	NE	43	(216, 216)	0.28	0.28	0.75
10	24	FALSE	f	f	0.023567166	1	55	54	-1	SW	43	(216, 216)	0.28	0.28	0.75
10	24	FALSE	f	j	0.255899916	0	55	54	-1	NE	43	(216, 216)	0.28	0.28	0.75
10	24	FALSE	j	j	0.611523292	1	55	56	1	SW	43	(216, 216)	0.28	0.28	0.75
10	24	FALSE	j	j	0.338151833	1	55	56	1	NE	43	(216, 216)	0.28	0.28	0.75
10	24	FALSE	j	j	0.436026375	1	55	56	1	NE	43	(216, 216)	0.28	0.28	0.75
10	24	FALSE	f	j	0.312253041	0	55	54	-1	SW	43	(216, 216)	0.28	0.28	0.75
10	24	FALSE	j	j	0.227588875	1	55	56	1	NE	43	(216, 216)	0.28	0.28	0.75
10	24	FALSE	f	j	0.943399625	0	55	54	-1	SW	43	(216, 216)	0.28	0.28	0.75
10	24	FALSE	j	f	0.892580416	0	55	56	1	NE	43	(216, 216)	0.28	0.28	0.75
10	24	FALSE	j	j	0.091813958	1	55	56	1	SW	43	(216, 216)	0.28	0.28	0.75
10	24	FALSE	j	j	0.12413825	1	55	56	1	SW	43	(216, 216)	0.28	0.28	0.75
10	24	FALSE	f	j	0.249410042	0	55	54	-1	NE	43	(216, 216)	0.28	0.28	0.75
10	24	FALSE	j	j	0.020201166	1	55	56	1	NE	43	(216, 216)	0.28	0.28	0.75
10	24	FALSE	j	j	0.15683225	1	55	56	1	SW	43	(216, 216)	0.28	0.28	0.75
10	24	FALSE	f	f	0.25672475	1	55	54	-1	NE	43	(216, 216)	0.28	0.28	0.75
10	24	FALSE	f	f	0.077019708	1	55	54	-1	SW	43	(216, 216)	0.28	0.28	0.75
10	24	FALSE	j	j	0.072710709	1	55	56	1	NE	43	(216, 216)	0.28	0.28	0.75
10	24	FALSE	f	j	0.476061667	0	55	54	-1	SW	43	(216, 216)	0.28	0.28	0.75
10	24	FALSE	j	j	0.134745625	1	55	56	1	SW	43	(216, 216)	0.28	0.28	0.75
10	24	FALSE	j	j	0.007127875	1	55	56	1	NE	43	(216, 216)	0.28	0.28	0.75
10	24	FALSE	j	j	0.193294625	1	55	56	1	NE	43	(216, 216)	0.28	0.28	0.75
10	24	FALSE	f	f	0.006158959	1	55	54	-1	SW	43	(216, 216)	0.28	0.28	0.75
10	24	FALSE	f	f	0.260773459	1	55	54	-1	NE	43	(216, 216)	0.28	0.28	0.75
10	24	FALSE	f	j	0.318115958	0	55	54	-1	SW	43	(216, 216)	0.28	0.28	0.75
10	24	FALSE	f	j	0.202110833	0	55	54	-1	NE	43	(216, 216)	0.28	0.28	0.75
10	24	FALSE	j	j	0.237123375	1	55	56	1	NE	43	(216, 216)	0.28	0.28	0.75
10	24	FALSE	j	j	0.303019209	1	55	56	1	NE	43	(216, 216)	0.28	0.28	0.75
10	24	FALSE	f	f	0.274546791	1	55	54	-1	SW	43	(216, 216)	0.28	0.28	0.75
10	24	FALSE	j	f	0.378029083	0	55	56	1	SW	43	(216, 216)	0.28	0.28	0.75
10	24	FALSE	f	f	0.030694916	1	55	54	-1	SW	43	(216, 216)	0.28	0.28	0.75
10	24	FALSE	j	j	0.133377416	1	55	56	1	NE	43	(216, 216)	0.28	0.28	0.75
10	24	FALSE	f	j	0.173494458	0	55	54	-1	NE	43	(216, 216)	0.28	0.28	0.75
10	24	FALSE	f	j	0.020844334	0	55	54	-1	SW	43	(216, 216)	0.28	0.28	0.75
10	24	FALSE	j	j	0.242935	1	55	56	1	SW	43	(216, 216)	0.28	0.28	0.75
10	24	FALSE	j	j	0.365694625	1	55	56	1	SW	43	(216, 216)	0.28	0.28	0.75
10	24	FALSE	j	j	0.39693925	1	55	56	1	NE	43	(216, 216)	0.28	0.28	0.75
10	24	FALSE	f	j	0.261210917	0	55	54	-1	SW	43	(216, 216)	0.28	0.28	0.75
10	24	FALSE	f	f	0.283881666	1	55	54	-1	SW	43	(216, 216)	0.28	0.28	0.75
10	24	FALSE	j	j	0.008252791	1	55	56	1	NE	43	(216, 216)	0.28	0.28	0.75
10	24	FALSE	j	f	0.020052917	0	55	56	1	SW	43	(216, 216)	0.28	0.28	0.75
10	24	FALSE	j	j	0.103632459	1	55	56	1	NE	43	(216, 216)	0.28	0.28	0.75
10	24	FALSE	f	f	0.351970875	1	55	54	-1	SW	43	(216, 216)	0.28	0.28	0.75
10	24	FALSE	f	f	0.240915583	1	55	54	-1	SW	43	(216, 216)	0.28	0.28	0.75
10	24	FALSE	j	j	0.363723167	1	55	56	1	NE	43	(216, 216)	0.28	0.28	0.75
10	24	FALSE	f	f	0.251286375	1	55	54	-1	SW	43	(216, 216)	0.28	0.28	0.75
10	24	FALSE	j	f	0.285201709	0	55	56	1	SW	43	(216, 216)	0.28	0.28	0.75
10	24	FALSE	f	j	0.108385084	0	55	54	-1	NE	43	(216, 216)	0.28	0.28	0.75
10	24	FALSE	j	f	0.213805417	0	55	56	1	SW	43	(216, 216)	0.28	0.28	0.75
10	24	FALSE	f	j	0.511530959	0	55	54	-1	SW	43	(216, 216)	0.28	0.28	0.75
10	24	FALSE	j	f	0.140504125	0	55	56	1	SW	43	(216, 216)	0.28	0.28	0.75
10	24	FALSE	f	j	0.081645792	0	55	54	-1	NE	43	(216, 216)	0.28	0.28	0.75
10	24	FALSE	j	f	0.137810792	0	55	56	1	SW	43	(216, 216)	0.28	0.28	0.75
10	24	FALSE	f	f	0.36838575	1	55	54	-1	SW	43	(216, 216)	0.28	0.28	0.75
10	24	FALSE	f	f	0.375020833	1	55	54	-1	SW	43	(216, 216)	0.28	0.28	0.75
10	24	FALSE	j	f	0.059214209	0	55	56	1	SW	43	(216, 216)	0.28	0.28	0.75
10	24	FALSE	j	j	0.100478708	1	55	56	1	SW	43	(216, 216)	0.28	0.28	0.75
10	24	FALSE	j	f	0.048508875	0	55	56	1	SW	43	(216, 216)	0.28	0.28	0.75
10	24	FALSE	f	j	0.080982208	0	55	54	-1	SW	43	(216, 216)	0.28	0.28	0.75
10	24	FALSE	j	f	0.126349083	0	55	56	1	NE	43	(216, 216)	0.28	0.28	0.75
10	24	FALSE	f	f	0.287860459	1	55	54	-1	NE	43	(216, 216)	0.28	0.28	0.75
10	24	FALSE	j	j	0.289410625	1	55	56	1	NE	43	(216, 216)	0.28	0.28	0.75
10	24	FALSE	f	f	0.100226458	1	55	54	-1	SW	43	(216, 216)	0.28	0.28	0.75
10	24	FALSE	f	f	0.158772917	1	55	54	-1	NE	43	(216, 216)	0.28	0.28	0.75
10	24	FALSE	j	f	0.230550041	0	55	56	1	NE	43	(216, 216)	0.28	0.28	0.75
10	24	FALSE	j	f	0.285403583	0	55	56	1	NE	43	(216, 216)	0.28	0.28	0.75
10	24	FALSE	f	f	0.15406825	1	55	54	-1	NE	43	(216, 216)	0.28	0.28	0.75
10	24	FALSE	f	f	0.100180334	1	55	54	-1	SW	43	(216, 216)	0.28	0.28	0.75
10	24	FALSE	j	j	0.158893416	1	55	56	1	SW	43	(216, 216)	0.28	0.28	0.75
10	24	FALSE	f	j	0.220382583	0	55	54	-1	NE	43	(216, 216)	0.28	0.28	0.75
10	24	FALSE	f	f	0.018669709	1	55	54	-1	SW	43	(216, 216)	0.28	0.28	0.75
10	24	FALSE	f	f	0.120751792	1	55	54	-1	NE	43	(216, 216)	0.28	0.28	0.75
10	24	FALSE	j	j	0.118248959	1	55	56	1	SW	43	(216, 216)	0.28	0.28	0.75
10	24	FALSE	f	f	0.30739075	1	55	54	-1	NE	43	(216, 216)	0.28	0.28	0.75
10	24	FALSE	j	f	0.073173583	0	55	56	1	NE	43	(216, 216)	0.28	0.28	0.75
10	24	FALSE	f	j	0.104462959	0	55	54	-1	NE	43	(216, 216)	0.28	0.28	0.75
10	24	FALSE	f	j	0.67234925	0	55	54	-1	SW	43	(216, 216)	0.28	0.28	0.75
10	24	FALSE	f	f	0.2104535	1	55	54	-1	SW	43	(216, 216)	0.28	0.28	0.75
10	24	FALSE	f	j	0.0599965	0	55	54	-1	SW	43	(216, 216)	0.28	0.28	0.75
10	24	FALSE	f	j	0.034631292	0	55	54	-1	NE	43	(216, 216)	0.28	0.28	0.75
10	24	FALSE	f	f	0.314265667	1	55	54	-1	SW	43	(216, 216)	0.28	0.28	0.75
10	24	FALSE	f	j	0.235480125	0	55	54	-1	SW	43	(216, 216)	0.28	0.28	0.75
10	24	FALSE	f	j	0.229146334	0	55	54	-1	SW	43	(216, 216)	0.28	0.28	0.75
10	24	FALSE	f	f	0.204883834	1	55	54	-1	SW	43	(216, 216)	0.28	0.28	0.75
10	24	FALSE	j	j	0.01767125	1	55	56	1	SW	43	(216, 216)	0.28	0.28	0.75
10	24	FALSE	j	j	0.259185625	1	55	56	1	NE	43	(216, 216)	0.28	0.28	0.75
10	24	FALSE	j	f	0.392496709	0	55	56	1	SW	43	(216, 216)	0.28	0.28	0.75
10	24	FALSE	j	j	0.208135333	1	55	56	1	NE	43	(216, 216)	0.28	0.28	0.75
10	24	FALSE	j	j	0.115310542	1	55	56	1	NE	43	(216, 216)	0.28	0.28	0.75
10	24	FALSE	j	j	0.40307125	1	55	56	1	NE	43	(216, 216)	0.28	0.28	0.75
10	24	FALSE	f	f	0.298111584	1	55	54	-1	NE	43	(216, 216)	0.28	0.28	0.75
10	24	FALSE	f	j	0.229693458	0	55	54	-1	NE	43	(216, 216)	0.28	0.28	0.75
10	24	FALSE	f	f	0.230811125	1	55	54	-1	SW	43	(216, 216)	0.28	0.28	0.75
10	24	FALSE	j	j	0.088781834	1	55	56	1	SW	43	(216, 216)	0.28	0.28	0.75
10	24	FALSE	f	f	0.297810917	1	55	54	-1	SW	43	(216, 216)	0.28	0.28	0.75
10	24	FALSE	j	j	0.269286291	1	55	56	1	NE	43	(216, 216)	0.28	0.28	0.75
10	24	FALSE	f	f	0.377107458	1	55	54	-1	NE	43	(216, 216)	0.28	0.28	0.75
10	24	FALSE	f	f	0.289118917	1	55	54	-1	SW	43	(216, 216)	0.28	0.28	0.75
10	24	FALSE	f	j	0.021652	0	55	54	-1	NE	43	(216, 216)	0.28	0.28	0.75
10	24	FALSE	j	j	0.197322167	1	55	56	1	SW	43	(216, 216)	0.28	0.28	0.75
10	24	FALSE	j	f	0.113195834	0	55	56	1	NE	43	(216, 216)	0.28	0.28	0.75
10	24	FALSE	j	j	0.241514	1	55	56	1	SW	43	(216, 216)	0.28	0.28	0.75
10	24	FALSE	j	j	0.077172208	1	55	56	1	NE	43	(216, 216)	0.28	0.28	0.75
10	24	FALSE	j	f	0.268931584	0	55	56	1	NE	43	(216, 216)	0.28	0.28	0.75
10	24	FALSE	f	j	0.134688792	0	55	54	-1	NE	43	(216, 216)	0.28	0.28	0.75
10	24	FALSE	j	f	0.325135834	0	55	56	1	NE	43	(216, 216)	0.28	0.28	0.75
10	24	FALSE	f	f	0.283330042	1	55	54	-1	SW	43	(216, 216)	0.28	0.28	0.75
10	24	FALSE	j	f	0.280106666	0	55	56	1	SW	43	(216, 216)	0.28	0.28	0.75
10	24	FALSE	f	f	0.20775	1	55	54	-1	NE	43	(216, 216)	0.28	0.28	0.75
10	24	FALSE	f	f	0.2681875	1	55	54	-1	NE	43	(216, 216)	0.28	0.28	0.75
10	24	FALSE	f	j	0.748779625	0	55	54	-1	SW	43	(216, 216)	0.28	0.28	0.75
10	24	FALSE	j	j	0.088244042	1	55	56	1	NE	43	(216, 216)	0.28	0.28	0.75
10	24	FALSE	f	j	0.205620209	0	55	54	-1	SW	43	(216, 216)	0.28	0.28	0.75
10	24	FALSE	j	f	0.21129825	0	55	56	1	NE	43	(216, 216)	0.28	0.28	0.75
10	24	FALSE	j	j	0.202189208	1	55	56	1	SW	43	(216, 216)	0.28	0.28	0.75
10	24	FALSE	f	j	0.343778042	0	55	54	-1	NE	43	(216, 216)	0.28	0.28	0.75
10	24	FALSE	f	j	0.292745125	0	55	54	-1	NE	43	(216, 216)	0.28	0.28	0.75
10	24	FALSE	f	f	0.266758792	1	55	54	-1	SW	43	(216, 216)	0.28	0.28	0.75
10	24	FALSE	f	f	0.218631041	1	55	54	-1	NE	43	(216, 216)	0.28	0.28	0.75
10	24	FALSE	f	f	0.254782	1	55	54	-1	NE	43	(216, 216)	0.28	0.28	0.75
10	24	FALSE	j	j	0.086876625	1	55	56	1	SW	43	(216, 216)	0.28	0.28	0.75
10	24	FALSE	f	j	0.284029958	0	55	54	-1	SW	43	(216, 216)	0.28	0.28	0.75
10	24	FALSE	f	f	0.228411208	1	55	54	-1	SW	43	(216, 216)	0.28	0.28	0.75
10	24	FALSE	f	f	0.26469825	1	55	54	-1	SW	43	(216, 216)	0.28	0.28	0.75
10	24	FALSE	j	f	0.036057375	0	55	56	1	SW	43	(216, 216)	0.28	0.28	0.75
10	24	FALSE	j	j	0.31293325	1	55	56	1	NE	43	(216, 216)	0.28	0.28	0.75
10	24	FALSE	f	f	0.110149833	1	55	54	-1	SW	43	(216, 216)	0.28	0.28	0.75
10	24	FALSE	j	f	0.278539666	0	55	56	1	SW	43	(216, 216)	0.28	0.28	0.75
10	24	FALSE	f	j	0.149625959	0	55	54	-1	NE	43	(216, 216)	0.28	0.28	0.75
10	24	FALSE	j	f	0.270625917	0	55	56	1	SW	43	(216, 216)	0.28	0.28	0.75
10	24	FALSE	f	f	0.238859292	1	55	54	-1	SW	43	(216, 216)	0.28	0.28	0.75
10	24	FALSE	f	j	0.3696405	0	55	54	-1	NE	43	(216, 216)	0.28	0.28	0.75
10	24	FALSE	f	f	0.2589455	1	55	54	-1	SW	43	(216, 216)	0.28	0.28	0.75
10	24	FALSE	f	f	0.351096625	1	55	54	-1	SW	43	(216, 216)	0.28	0.28	0.75
10	24	FALSE	f	f	0.2320815	1	55	54	-1	SW	43	(216, 216)	0.28	0.28	0.75
10	24	FALSE	j	f	0.16464425	0	55	56	1	NE	43	(216, 216)	0.28	0.28	0.75
10	24	FALSE	j	j	0.093843917	1	55	56	1	NE	43	(216, 216)	0.28	0.28	0.75
10	24	FALSE	f	j	0.050499875	0	55	54	-1	SW	43	(216, 216)	0.28	0.28	0.75
10	24	FALSE	j	j	0.271628833	1	55	56	1	NE	43	(216, 216)	0.28	0.28	0.75
10	24	FALSE	f	j	1.8935765	0	55	54	-1	NE	43	(216, 216)	0.28	0.28	0.75
10	24	FALSE	j	j	0.650402791	1	55	56	1	NE	43	(216, 216)	0.28	0.28	0.75
10	24	FALSE	j	j	0.110970333	1	55	56	1	NE	43	(216, 216)	0.28	0.28	0.75
10	24	FALSE	j	j	0.6058355	1	55	56	1	NE	43	(216, 216)	0.28	0.28	0.75
10	24	FALSE	f	f	0.221432834	1	55	54	-1	NE	43	(216, 216)	0.28	0.28	0.75
10	24	FALSE	j	j	0.25748325	1	55	56	1	NE	43	(216, 216)	0.28	0.28	0.75
10	24	FALSE	j	f	0.00818525	0	55	56	1	NE	43	(216, 216)	0.28	0.28	0.75
10	24	FALSE	j	f	0.287664	0	55	56	1	NE	43	(216, 216)	0.28	0.28	0.75
10	24	FALSE	f	f	0.048883583	1	55	54	-1	SW	43	(216, 216)	0.28	0.28	0.75
10	24	FALSE	j	j	0.131028959	1	55	56	1	NE	43	(216, 216)	0.28	0.28	0.75
10	24	FALSE	j	f	0.446601334	0	55	56	1	SW	43	(216, 216)	0.28	0.28	0.75
10	24	FALSE	j	j	0.230004667	1	55	56	1	NE	43	(216, 216)	0.28	0.28	0.75
10	24	FALSE	f	f	0.277633458	1	55	54	-1	NE	43	(216, 216)	0.28	0.28	0.75
10	24	FALSE	f	j	0.067271917	0	55	54	-1	NE	43	(216, 216)	0.28	0.28	0.75
10	24	FALSE	f	f	0.22612575	1	55	54	-1	NE	43	(216, 216)	0.28	0.28	0.75
10	24	FALSE	j	j	0.295061209	1	55	56	1	NE	43	(216, 216)	0.28	0.28	0.75
10	24	FALSE	f	f	0.170967833	1	55	54	-1	SW	43	(216, 216)	0.28	0.28	0.75
10	24	FALSE	f	f	0.190729375	1	55	54	-1	SW	43	(216, 216)	0.28	0.28	0.75
10	24	FALSE	f	f	0.041361583	1	55	54	-1	SW	43	(216, 216)	0.28	0.28	0.75
