# Supplementary material for: The curriculum effect in visual learning: The role of readout dimensionality
Source: PLoS Comput Biol. 2026 Jul 24;22(7):e1014553. doi: 10.1371/journal.pcbi.1014553 (PMC13432104; doi:10.1371/journal.pcbi.1014553)
Supplement: S1 Data — (ZIP) [file pcbi.1014553.s009.zip › Data_Final_for_Repository/Shuffled_subjects/Original_10/Subject010/20241204_Subject010_SHUFFLED_Day_2.csv]

Participant ID	Age	Train	Correct Response	Response	Response time (s)	Correct	Reference Angle (deg)	Orientation (deg)	Angle Separation (deg)	Corner	Viewing Distance (cm)	Stimulus Size (px)	Fixation Time	Probe Time	Cue Time
10	24	TRUE	f	j	1.585118625	0	-35	-36	-1	NW	43	(216, 216)	0.28	0.28	0.75
10	24	TRUE	f	f	0.161756666	1	-35	-40	-5	SE	43	(216, 216)	0.28	0.28	0.75
10	24	TRUE	f	f	0.303227875	1	-35	-40	-5	SE	43	(216, 216)	0.28	0.28	0.75
10	24	TRUE	j	j	0.15083675	1	-35	-30	5	NW	43	(216, 216)	0.28	0.28	0.75
10	24	TRUE	f	j	0.25153175	0	-35	-36	-1	SE	43	(216, 216)	0.28	0.28	0.75
10	24	TRUE	f	f	0.2436095	1	-35	-36	-1	SE	43	(216, 216)	0.28	0.28	0.75
10	24	TRUE	f	j	0.269442125	0	-35	-36	-1	NW	43	(216, 216)	0.28	0.28	0.75
10	24	TRUE	j	j	0.453520375	1	-35	-30	5	NW	43	(216, 216)	0.28	0.28	0.75
10	24	TRUE	f	f	0.327217875	1	-35	-36	-1	NW	43	(216, 216)	0.28	0.28	0.75
10	24	TRUE	f	f	0.622852209	1	-35	-40	-5	SE	43	(216, 216)	0.28	0.28	0.75
10	24	TRUE	f	f	0.139840042	1	-35	-36	-1	SE	43	(216, 216)	0.28	0.28	0.75
10	24	TRUE	f	f	0.437697875	1	-35	-36	-1	NW	43	(216, 216)	0.28	0.28	0.75
10	24	TRUE	f	f	0.227091625	1	-35	-40	-5	SE	43	(216, 216)	0.28	0.28	0.75
10	24	TRUE	f	j	0.304027125	0	-35	-36	-1	NW	43	(216, 216)	0.28	0.28	0.75
10	24	TRUE	f	j	0.304217459	0	-35	-36	-1	SE	43	(216, 216)	0.28	0.28	0.75
10	24	TRUE	f	f	0.128979833	1	-35	-36	-1	NW	43	(216, 216)	0.28	0.28	0.75
10	24	TRUE	j	j	0.434207916	1	-35	-30	5	NW	43	(216, 216)	0.28	0.28	0.75
10	24	TRUE	j	j	0.315480917	1	-35	-34	1	SE	43	(216, 216)	0.28	0.28	0.75
10	24	TRUE	j	j	0.3380345	1	-35	-30	5	NW	43	(216, 216)	0.28	0.28	0.75
10	24	TRUE	j	j	0.480769542	1	-35	-34	1	NW	43	(216, 216)	0.28	0.28	0.75
10	24	TRUE	j	f	0.258347542	0	-35	-34	1	SE	43	(216, 216)	0.28	0.28	0.75
10	24	TRUE	j	j	0.117138542	1	-35	-30	5	NW	43	(216, 216)	0.28	0.28	0.75
10	24	TRUE	j	f	0.382106583	0	-35	-34	1	SE	43	(216, 216)	0.28	0.28	0.75
10	24	TRUE	j	j	0.224108709	1	-35	-30	5	SE	43	(216, 216)	0.28	0.28	0.75
10	24	TRUE	f	f	0.384162417	1	-35	-36	-1	SE	43	(216, 216)	0.28	0.28	0.75
10	24	TRUE	j	j	0.396679042	1	-35	-30	5	NW	43	(216, 216)	0.28	0.28	0.75
10	24	TRUE	j	j	0.856814833	1	-35	-34	1	NW	43	(216, 216)	0.28	0.28	0.75
10	24	TRUE	j	j	0.109017625	1	-35	-34	1	NW	43	(216, 216)	0.28	0.28	0.75
10	24	TRUE	f	f	0.065634458	1	-35	-40	-5	NW	43	(216, 216)	0.28	0.28	0.75
10	24	TRUE	j	j	0.068218625	1	-35	-30	5	SE	43	(216, 216)	0.28	0.28	0.75
10	24	TRUE	f	f	0.471104792	1	-35	-36	-1	NW	43	(216, 216)	0.28	0.28	0.75
10	24	TRUE	j	j	0.048935125	1	-35	-30	5	SE	43	(216, 216)	0.28	0.28	0.75
10	24	TRUE	f	f	0.351837208	1	-35	-40	-5	SE	43	(216, 216)	0.28	0.28	0.75
10	24	TRUE	j	j	0.76712775	1	-35	-34	1	SE	43	(216, 216)	0.28	0.28	0.75
10	24	TRUE	j	j	0.3599045	1	-35	-34	1	NW	43	(216, 216)	0.28	0.28	0.75
10	24	TRUE	j	j	0.124822958	1	-35	-30	5	SE	43	(216, 216)	0.28	0.28	0.75
10	24	TRUE	f	j	0.337929625	0	-35	-36	-1	SE	43	(216, 216)	0.28	0.28	0.75
10	24	TRUE	f	f	0.261680625	1	-35	-40	-5	SE	43	(216, 216)	0.28	0.28	0.75
10	24	TRUE	j	j	0.215916833	1	-35	-30	5	SE	43	(216, 216)	0.28	0.28	0.75
10	24	TRUE	j	f	0.165941333	0	-35	-34	1	SE	43	(216, 216)	0.28	0.28	0.75
10	24	TRUE	j	j	0.329122083	1	-35	-30	5	NW	43	(216, 216)	0.28	0.28	0.75
10	24	TRUE	j	j	0.247412334	1	-35	-30	5	SE	43	(216, 216)	0.28	0.28	0.75
10	24	TRUE	j	j	0.234952375	1	-35	-34	1	NW	43	(216, 216)	0.28	0.28	0.75
10	24	TRUE	f	f	0.46460075	1	-35	-40	-5	SE	43	(216, 216)	0.28	0.28	0.75
10	24	TRUE	j	j	0.200239792	1	-35	-34	1	NW	43	(216, 216)	0.28	0.28	0.75
10	24	TRUE	j	j	0.016394708	1	-35	-30	5	NW	43	(216, 216)	0.28	0.28	0.75
10	24	TRUE	j	j	0.337119875	1	-35	-30	5	SE	43	(216, 216)	0.28	0.28	0.75
10	24	TRUE	j	f	0.106484125	0	-35	-34	1	NW	43	(216, 216)	0.28	0.28	0.75
10	24	TRUE	j	j	0.209798667	1	-35	-34	1	NW	43	(216, 216)	0.28	0.28	0.75
10	24	TRUE	f	j	0.069460167	0	-35	-36	-1	NW	43	(216, 216)	0.28	0.28	0.75
10	24	TRUE	f	f	0.615329834	1	-35	-40	-5	NW	43	(216, 216)	0.28	0.28	0.75
10	24	TRUE	f	f	0.118407584	1	-35	-40	-5	NW	43	(216, 216)	0.28	0.28	0.75
10	24	TRUE	j	f	0.376875875	0	-35	-34	1	NW	43	(216, 216)	0.28	0.28	0.75
10	24	TRUE	f	f	0.68866625	1	-35	-36	-1	SE	43	(216, 216)	0.28	0.28	0.75
10	24	TRUE	f	j	0.428672291	0	-35	-36	-1	SE	43	(216, 216)	0.28	0.28	0.75
10	24	TRUE	f	f	0.461444541	1	-35	-36	-1	NW	43	(216, 216)	0.28	0.28	0.75
10	24	TRUE	f	j	0.667241708	0	-35	-36	-1	NW	43	(216, 216)	0.28	0.28	0.75
10	24	TRUE	j	f	0.1215595	0	-35	-34	1	SE	43	(216, 216)	0.28	0.28	0.75
10	24	TRUE	f	f	0.250787958	1	-35	-36	-1	NW	43	(216, 216)	0.28	0.28	0.75
10	24	TRUE	f	j	0.285192666	0	-35	-36	-1	NW	43	(216, 216)	0.28	0.28	0.75
10	24	TRUE	j	j	0.236401542	1	-35	-30	5	SE	43	(216, 216)	0.28	0.28	0.75
10	24	TRUE	f	f	0.09012875	1	-35	-36	-1	SE	43	(216, 216)	0.28	0.28	0.75
10	24	TRUE	j	j	0.244599916	1	-35	-30	5	NW	43	(216, 216)	0.28	0.28	0.75
10	24	TRUE	j	f	0.721302	0	-35	-34	1	NW	43	(216, 216)	0.28	0.28	0.75
10	24	TRUE	j	j	0.028272667	1	-35	-34	1	NW	43	(216, 216)	0.28	0.28	0.75
10	24	TRUE	j	j	0.249082458	1	-35	-30	5	SE	43	(216, 216)	0.28	0.28	0.75
10	24	TRUE	j	f	0.086861209	0	-35	-34	1	NW	43	(216, 216)	0.28	0.28	0.75
10	24	TRUE	j	j	0.317315958	1	-35	-34	1	SE	43	(216, 216)	0.28	0.28	0.75
10	24	TRUE	j	j	0.029549791	1	-35	-34	1	SE	43	(216, 216)	0.28	0.28	0.75
10	24	TRUE	j	j	0.269986167	1	-35	-30	5	NW	43	(216, 216)	0.28	0.28	0.75
10	24	TRUE	f	j	0.06232925	0	-35	-36	-1	NW	43	(216, 216)	0.28	0.28	0.75
10	24	TRUE	f	f	0.076639167	1	-35	-36	-1	SE	43	(216, 216)	0.28	0.28	0.75
10	24	TRUE	f	j	0.442688667	0	-35	-36	-1	SE	43	(216, 216)	0.28	0.28	0.75
10	24	TRUE	j	j	0.947887291	1	-35	-34	1	SE	43	(216, 216)	0.28	0.28	0.75
10	24	TRUE	f	f	0.652619375	1	-35	-36	-1	NW	43	(216, 216)	0.28	0.28	0.75
10	24	TRUE	j	f	0.429107417	0	-35	-30	5	NW	43	(216, 216)	0.28	0.28	0.75
10	24	TRUE	j	j	0.149846041	1	-35	-34	1	SE	43	(216, 216)	0.28	0.28	0.75
10	24	TRUE	f	f	0.026887958	1	-35	-40	-5	SE	43	(216, 216)	0.28	0.28	0.75
10	24	TRUE	j	f	0.255073917	0	-35	-34	1	SE	43	(216, 216)	0.28	0.28	0.75
10	24	TRUE	f	f	0.129238958	1	-35	-40	-5	NW	43	(216, 216)	0.28	0.28	0.75
10	24	TRUE	j	f	0.726731083	0	-35	-30	5	NW	43	(216, 216)	0.28	0.28	0.75
10	24	TRUE	f	f	0.2736065	1	-35	-36	-1	SE	43	(216, 216)	0.28	0.28	0.75
10	24	TRUE	f	f	0.745565791	1	-35	-40	-5	NW	43	(216, 216)	0.28	0.28	0.75
10	24	TRUE	j	j	0.311924833	1	-35	-30	5	NW	43	(216, 216)	0.28	0.28	0.75
10	24	TRUE	f	f	0.439258292	1	-35	-36	-1	SE	43	(216, 216)	0.28	0.28	0.75
10	24	TRUE	f	f	0.102251792	1	-35	-36	-1	SE	43	(216, 216)	0.28	0.28	0.75
10	24	TRUE	f	f	0.256074375	1	-35	-36	-1	NW	43	(216, 216)	0.28	0.28	0.75
10	24	TRUE	j	f	0.372016166	0	-35	-34	1	NW	43	(216, 216)	0.28	0.28	0.75
10	24	TRUE	j	j	0.191187416	1	-35	-34	1	SE	43	(216, 216)	0.28	0.28	0.75
10	24	TRUE	j	j	0.311179833	1	-35	-30	5	NW	43	(216, 216)	0.28	0.28	0.75
10	24	TRUE	f	j	0.085177042	0	-35	-36	-1	NW	43	(216, 216)	0.28	0.28	0.75
10	24	TRUE	f	f	0.155354833	1	-35	-40	-5	NW	43	(216, 216)	0.28	0.28	0.75
10	24	TRUE	f	f	2.094528875	1	-35	-40	-5	NW	43	(216, 216)	0.28	0.28	0.75
10	24	TRUE	j	j	0.036244334	1	-35	-34	1	NW	43	(216, 216)	0.28	0.28	0.75
10	24	TRUE	f	f	0.48722475	1	-35	-36	-1	NW	43	(216, 216)	0.28	0.28	0.75
10	24	TRUE	j	j	0.05683475	1	-35	-34	1	NW	43	(216, 216)	0.28	0.28	0.75
10	24	TRUE	f	f	0.122103042	1	-35	-40	-5	NW	43	(216, 216)	0.28	0.28	0.75
10	24	TRUE	f	j	0.227952291	0	-35	-36	-1	SE	43	(216, 216)	0.28	0.28	0.75
10	24	TRUE	j	j	0.354542667	1	-35	-30	5	SE	43	(216, 216)	0.28	0.28	0.75
10	24	TRUE	j	j	0.1430105	1	-35	-30	5	SE	43	(216, 216)	0.28	0.28	0.75
10	24	TRUE	f	f	0.042688792	1	-35	-36	-1	SE	43	(216, 216)	0.28	0.28	0.75
10	24	TRUE	j	f	0.445699292	0	-35	-34	1	NW	43	(216, 216)	0.28	0.28	0.75
10	24	TRUE	j	j	0.304179375	1	-35	-34	1	SE	43	(216, 216)	0.28	0.28	0.75
10	24	TRUE	f	f	0.3417	1	-35	-40	-5	NW	43	(216, 216)	0.28	0.28	0.75
10	24	TRUE	j	f	0.359793708	0	-35	-34	1	NW	43	(216, 216)	0.28	0.28	0.75
10	24	TRUE	f	f	1.233043875	1	-35	-36	-1	NW	43	(216, 216)	0.28	0.28	0.75
10	24	TRUE	j	j	0.2667115	1	-35	-34	1	SE	43	(216, 216)	0.28	0.28	0.75
10	24	TRUE	f	f	0.105351334	1	-35	-40	-5	SE	43	(216, 216)	0.28	0.28	0.75
10	24	TRUE	f	f	0.3731775	1	-35	-36	-1	SE	43	(216, 216)	0.28	0.28	0.75
10	24	TRUE	f	f	0.134190542	1	-35	-36	-1	SE	43	(216, 216)	0.28	0.28	0.75
10	24	TRUE	j	f	0.013526167	0	-35	-34	1	SE	43	(216, 216)	0.28	0.28	0.75
10	24	TRUE	j	f	0.315950208	0	-35	-34	1	NW	43	(216, 216)	0.28	0.28	0.75
10	24	TRUE	j	j	0.28146825	1	-35	-30	5	NW	43	(216, 216)	0.28	0.28	0.75
10	24	TRUE	f	f	1.694220708	1	-35	-40	-5	SE	43	(216, 216)	0.28	0.28	0.75
10	24	TRUE	f	f	0.177392292	1	-35	-40	-5	SE	43	(216, 216)	0.28	0.28	0.75
10	24	TRUE	j	j	0.272734417	1	-35	-30	5	NW	43	(216, 216)	0.28	0.28	0.75
10	24	TRUE	j	j	0.283519708	1	-35	-34	1	SE	43	(216, 216)	0.28	0.28	0.75
10	24	TRUE	j	j	0.205837875	1	-35	-30	5	SE	43	(216, 216)	0.28	0.28	0.75
10	24	TRUE	j	j	0.380531042	1	-35	-30	5	SE	43	(216, 216)	0.28	0.28	0.75
10	24	TRUE	f	f	0.07509525	1	-35	-40	-5	NW	43	(216, 216)	0.28	0.28	0.75
10	24	TRUE	f	f	0.409897792	1	-35	-40	-5	NW	43	(216, 216)	0.28	0.28	0.75
10	24	TRUE	j	j	0.442784416	1	-35	-34	1	NW	43	(216, 216)	0.28	0.28	0.75
10	24	TRUE	f	f	0.410442	1	-35	-36	-1	SE	43	(216, 216)	0.28	0.28	0.75
10	24	TRUE	j	j	0.366956666	1	-35	-34	1	NW	43	(216, 216)	0.28	0.28	0.75
10	24	TRUE	j	f	0.555046167	0	-35	-30	5	NW	43	(216, 216)	0.28	0.28	0.75
10	24	TRUE	f	f	0.379144	1	-35	-36	-1	NW	43	(216, 216)	0.28	0.28	0.75
10	24	TRUE	f	j	0.233853375	0	-35	-36	-1	NW	43	(216, 216)	0.28	0.28	0.75
10	24	TRUE	f	f	0.129081167	1	-35	-40	-5	NW	43	(216, 216)	0.28	0.28	0.75
10	24	TRUE	f	f	1.218094625	1	-35	-40	-5	NW	43	(216, 216)	0.28	0.28	0.75
10	24	TRUE	f	f	0.162360792	1	-35	-40	-5	SE	43	(216, 216)	0.28	0.28	0.75
10	24	TRUE	f	f	0.164790958	1	-35	-40	-5	NW	43	(216, 216)	0.28	0.28	0.75
10	24	TRUE	f	f	0.341022208	1	-35	-36	-1	SE	43	(216, 216)	0.28	0.28	0.75
10	24	TRUE	f	f	0.062063625	1	-35	-40	-5	SE	43	(216, 216)	0.28	0.28	0.75
10	24	TRUE	j	j	0.239608625	1	-35	-34	1	NW	43	(216, 216)	0.28	0.28	0.75
10	24	TRUE	j	j	0.277103458	1	-35	-30	5	NW	43	(216, 216)	0.28	0.28	0.75
10	24	TRUE	j	j	0.110697875	1	-35	-30	5	SE	43	(216, 216)	0.28	0.28	0.75
10	24	TRUE	j	j	0.179206083	1	-35	-30	5	SE	43	(216, 216)	0.28	0.28	0.75
10	24	TRUE	j	j	0.161527333	1	-35	-30	5	SE	43	(216, 216)	0.28	0.28	0.75
10	24	TRUE	f	f	0.253778291	1	-35	-40	-5	NW	43	(216, 216)	0.28	0.28	0.75
10	24	TRUE	j	j	0.727297917	1	-35	-34	1	SE	43	(216, 216)	0.28	0.28	0.75
10	24	TRUE	f	f	0.300302041	1	-35	-40	-5	SE	43	(216, 216)	0.28	0.28	0.75
10	24	TRUE	f	f	0.225426625	1	-35	-40	-5	NW	43	(216, 216)	0.28	0.28	0.75
10	24	TRUE	j	j	0.404071917	1	-35	-34	1	NW	43	(216, 216)	0.28	0.28	0.75
10	24	TRUE	j	j	0.2198285	1	-35	-30	5	NW	43	(216, 216)	0.28	0.28	0.75
10	24	TRUE	j	j	0.282768125	1	-35	-30	5	NW	43	(216, 216)	0.28	0.28	0.75
10	24	TRUE	j	j	0.293908958	1	-35	-34	1	SE	43	(216, 216)	0.28	0.28	0.75
10	24	TRUE	f	f	0.234803542	1	-35	-40	-5	NW	43	(216, 216)	0.28	0.28	0.75
10	24	TRUE	j	j	0.332555041	1	-35	-34	1	SE	43	(216, 216)	0.28	0.28	0.75
10	24	TRUE	j	f	0.071034834	0	-35	-34	1	NW	43	(216, 216)	0.28	0.28	0.75
10	24	TRUE	f	f	0.4664435	1	-35	-40	-5	SE	43	(216, 216)	0.28	0.28	0.75
10	24	TRUE	f	j	0.4117165	0	-35	-36	-1	SE	43	(216, 216)	0.28	0.28	0.75
10	24	TRUE	j	j	0.769547417	1	-35	-30	5	NW	43	(216, 216)	0.28	0.28	0.75
10	24	TRUE	f	j	0.279933209	0	-35	-36	-1	SE	43	(216, 216)	0.28	0.28	0.75
10	24	TRUE	f	f	0.123315458	1	-35	-40	-5	NW	43	(216, 216)	0.28	0.28	0.75
10	24	TRUE	j	j	0.170218	1	-35	-30	5	SE	43	(216, 216)	0.28	0.28	0.75
10	24	TRUE	j	j	0.948629042	1	-35	-34	1	NW	43	(216, 216)	0.28	0.28	0.75
10	24	TRUE	f	f	0.026173209	1	-35	-40	-5	NW	43	(216, 216)	0.28	0.28	0.75
10	24	TRUE	f	f	0.063332417	1	-35	-40	-5	NW	43	(216, 216)	0.28	0.28	0.75
10	24	TRUE	j	f	2.484153	0	-35	-34	1	SE	43	(216, 216)	0.28	0.28	0.75
10	24	TRUE	j	j	0.065150791	1	-35	-30	5	NW	43	(216, 216)	0.28	0.28	0.75
10	24	TRUE	j	j	0.339437458	1	-35	-30	5	NW	43	(216, 216)	0.28	0.28	0.75
10	24	TRUE	j	f	0.136482917	0	-35	-34	1	SE	43	(216, 216)	0.28	0.28	0.75
10	24	TRUE	f	j	0.313621417	0	-35	-40	-5	SE	43	(216, 216)	0.28	0.28	0.75
10	24	TRUE	f	f	0.837078375	1	-35	-40	-5	NW	43	(216, 216)	0.28	0.28	0.75
10	24	TRUE	j	j	0.171310875	1	-35	-34	1	SE	43	(216, 216)	0.28	0.28	0.75
10	24	TRUE	f	f	0.310278042	1	-35	-40	-5	SE	43	(216, 216)	0.28	0.28	0.75
10	24	TRUE	f	f	0.371979417	1	-35	-36	-1	NW	43	(216, 216)	0.28	0.28	0.75
10	24	TRUE	f	f	0.42170825	1	-35	-36	-1	NW	43	(216, 216)	0.28	0.28	0.75
10	24	TRUE	f	f	0.276193083	1	-35	-36	-1	NW	43	(216, 216)	0.28	0.28	0.75
10	24	TRUE	j	j	0.304600375	1	-35	-30	5	SE	43	(216, 216)	0.28	0.28	0.75
10	24	TRUE	j	f	0.353076667	0	-35	-34	1	NW	43	(216, 216)	0.28	0.28	0.75
10	24	TRUE	j	j	0.247886458	1	-35	-30	5	NW	43	(216, 216)	0.28	0.28	0.75
10	24	TRUE	j	j	0.241915667	1	-35	-30	5	SE	43	(216, 216)	0.28	0.28	0.75
10	24	TRUE	f	f	0.26216425	1	-35	-36	-1	NW	43	(216, 216)	0.28	0.28	0.75
10	24	TRUE	f	f	0.381298333	1	-35	-36	-1	SE	43	(216, 216)	0.28	0.28	0.75
10	24	TRUE	f	j	0.245782875	0	-35	-36	-1	SE	43	(216, 216)	0.28	0.28	0.75
10	24	TRUE	f	f	0.180234916	1	-35	-36	-1	SE	43	(216, 216)	0.28	0.28	0.75
10	24	TRUE	f	f	0.245643667	1	-35	-40	-5	NW	43	(216, 216)	0.28	0.28	0.75
10	24	TRUE	f	j	0.225191291	0	-35	-36	-1	NW	43	(216, 216)	0.28	0.28	0.75
10	24	TRUE	j	j	0.189141958	1	-35	-30	5	SE	43	(216, 216)	0.28	0.28	0.75
10	24	TRUE	f	f	0.359102625	1	-35	-36	-1	SE	43	(216, 216)	0.28	0.28	0.75
10	24	TRUE	j	f	0.621002209	0	-35	-34	1	NW	43	(216, 216)	0.28	0.28	0.75
10	24	TRUE	f	f	0.20712875	1	-35	-40	-5	SE	43	(216, 216)	0.28	0.28	0.75
10	24	TRUE	j	j	0.226040833	1	-35	-30	5	SE	43	(216, 216)	0.28	0.28	0.75
10	24	TRUE	j	j	0.617809041	1	-35	-30	5	NW	43	(216, 216)	0.28	0.28	0.75
10	24	TRUE	j	j	0.762939417	1	-35	-34	1	NW	43	(216, 216)	0.28	0.28	0.75
10	24	TRUE	f	f	0.456111167	1	-35	-40	-5	NW	43	(216, 216)	0.28	0.28	0.75
10	24	TRUE	j	j	0.275755375	1	-35	-34	1	SE	43	(216, 216)	0.28	0.28	0.75
10	24	TRUE	j	j	0.206800625	1	-35	-30	5	NW	43	(216, 216)	0.28	0.28	0.75
10	24	TRUE	j	j	0.127897125	1	-35	-30	5	SE	43	(216, 216)	0.28	0.28	0.75
10	24	TRUE	f	f	0.279318625	1	-35	-40	-5	SE	43	(216, 216)	0.28	0.28	0.75
10	24	TRUE	j	j	1.242680709	1	-35	-30	5	SE	43	(216, 216)	0.28	0.28	0.75
10	24	TRUE	f	f	0.178502958	1	-35	-40	-5	NW	43	(216, 216)	0.28	0.28	0.75
10	24	TRUE	f	f	0.390979125	1	-35	-40	-5	SE	43	(216, 216)	0.28	0.28	0.75
10	24	TRUE	f	j	0.030956625	0	-35	-36	-1	NW	43	(216, 216)	0.28	0.28	0.75
10	24	TRUE	f	f	0.212527583	1	-35	-40	-5	NW	43	(216, 216)	0.28	0.28	0.75
10	24	TRUE	f	j	0.217081042	0	-35	-36	-1	NW	43	(216, 216)	0.28	0.28	0.75
10	24	TRUE	j	j	0.05054675	1	-35	-34	1	SE	43	(216, 216)	0.28	0.28	0.75
10	24	TRUE	j	j	0.288211292	1	-35	-34	1	NW	43	(216, 216)	0.28	0.28	0.75
10	24	TRUE	f	j	0.144513834	0	-35	-40	-5	SE	43	(216, 216)	0.28	0.28	0.75
10	24	TRUE	f	j	0.299332167	0	-35	-36	-1	NW	43	(216, 216)	0.28	0.28	0.75
10	24	TRUE	f	j	0.845089167	0	-35	-40	-5	SE	43	(216, 216)	0.28	0.28	0.75
10	24	TRUE	f	f	1.969210167	1	-35	-40	-5	SE	43	(216, 216)	0.28	0.28	0.75
10	24	TRUE	f	j	2.123048458	0	-35	-40	-5	NW	43	(216, 216)	0.28	0.28	0.75
10	24	TRUE	f	f	0.698212167	1	-35	-40	-5	SE	43	(216, 216)	0.28	0.28	0.75
10	24	TRUE	f	f	0.643257542	1	-35	-40	-5	SE	43	(216, 216)	0.28	0.28	0.75
10	24	TRUE	j	j	1.133151583	1	-35	-30	5	SE	43	(216, 216)	0.28	0.28	0.75
10	24	TRUE	f	j	0.694452416	0	-35	-40	-5	NW	43	(216, 216)	0.28	0.28	0.75
10	24	TRUE	j	j	2.49800825	1	-35	-30	5	SE	43	(216, 216)	0.28	0.28	0.75
10	24	TRUE	f	j	0.276388833	0	-35	-36	-1	SE	43	(216, 216)	0.28	0.28	0.75
10	24	TRUE	j	j	0.238623125	1	-35	-34	1	NW	43	(216, 216)	0.28	0.28	0.75
10	24	TRUE	j	j	0.148709125	1	-35	-30	5	NW	43	(216, 216)	0.28	0.28	0.75
10	24	TRUE	j	f	0.099560208	0	-35	-34	1	NW	43	(216, 216)	0.28	0.28	0.75
10	24	TRUE	j	j	0.364211541	1	-35	-34	1	SE	43	(216, 216)	0.28	0.28	0.75
10	24	TRUE	f	j	0.1263265	0	-35	-36	-1	NW	43	(216, 216)	0.28	0.28	0.75
10	24	TRUE	f	f	0.283374583	1	-35	-40	-5	NW	43	(216, 216)	0.28	0.28	0.75
10	24	TRUE	j	j	0.19779125	1	-35	-30	5	NW	43	(216, 216)	0.28	0.28	0.75
10	24	TRUE	j	j	0.261990417	1	-35	-30	5	NW	43	(216, 216)	0.28	0.28	0.75
10	24	TRUE	j	j	0.680330333	1	-35	-34	1	SE	43	(216, 216)	0.28	0.28	0.75
10	24	TRUE	j	j	0.258214958	1	-35	-34	1	SE	43	(216, 216)	0.28	0.28	0.75
10	24	TRUE	f	f	0.467112541	1	-35	-36	-1	SE	43	(216, 216)	0.28	0.28	0.75
10	24	TRUE	f	f	0.06527425	1	-35	-40	-5	SE	43	(216, 216)	0.28	0.28	0.75
10	24	TRUE	j	j	0.209589542	1	-35	-30	5	NW	43	(216, 216)	0.28	0.28	0.75
10	24	TRUE	j	j	0.162278625	1	-35	-30	5	SE	43	(216, 216)	0.28	0.28	0.75
10	24	TRUE	j	j	0.184103375	1	-35	-30	5	NW	43	(216, 216)	0.28	0.28	0.75
10	24	TRUE	f	f	0.282721584	1	-35	-40	-5	NW	43	(216, 216)	0.28	0.28	0.75
10	24	TRUE	j	j	0.014041375	1	-35	-30	5	SE	43	(216, 216)	0.28	0.28	0.75
10	24	TRUE	j	j	0.142747875	1	-35	-30	5	SE	43	(216, 216)	0.28	0.28	0.75
10	24	TRUE	j	j	0.136390875	1	-35	-34	1	SE	43	(216, 216)	0.28	0.28	0.75
10	24	TRUE	j	f	0.343041875	0	-35	-34	1	SE	43	(216, 216)	0.28	0.28	0.75
10	24	TRUE	j	j	0.078895292	1	-35	-30	5	SE	43	(216, 216)	0.28	0.28	0.75
10	24	TRUE	j	j	0.201506333	1	-35	-34	1	NW	43	(216, 216)	0.28	0.28	0.75
10	24	TRUE	f	f	0.160280166	1	-35	-40	-5	SE	43	(216, 216)	0.28	0.28	0.75
10	24	TRUE	j	j	0.027419	1	-35	-30	5	SE	43	(216, 216)	0.28	0.28	0.75
10	24	TRUE	j	j	0.291657375	1	-35	-34	1	SE	43	(216, 216)	0.28	0.28	0.75
10	24	TRUE	f	j	0.547266125	0	-35	-36	-1	SE	43	(216, 216)	0.28	0.28	0.75
10	24	TRUE	f	j	0.363378833	0	-35	-36	-1	NW	43	(216, 216)	0.28	0.28	0.75
10	24	TRUE	j	j	0.450393375	1	-35	-34	1	SE	43	(216, 216)	0.28	0.28	0.75
10	24	TRUE	j	j	0.641282667	1	-35	-30	5	NW	43	(216, 216)	0.28	0.28	0.75
10	24	TRUE	j	j	0.130994792	1	-35	-34	1	SE	43	(216, 216)	0.28	0.28	0.75
10	24	TRUE	f	f	0.306500083	1	-35	-36	-1	SE	43	(216, 216)	0.28	0.28	0.75
10	24	TRUE	j	f	0.33526675	0	-35	-34	1	NW	43	(216, 216)	0.28	0.28	0.75
10	24	TRUE	j	j	0.454372458	1	-35	-30	5	SE	43	(216, 216)	0.28	0.28	0.75
10	24	TRUE	f	f	0.713422666	1	-35	-36	-1	SE	43	(216, 216)	0.28	0.28	0.75
10	24	TRUE	j	j	0.257367417	1	-35	-30	5	NW	43	(216, 216)	0.28	0.28	0.75
10	24	TRUE	j	j	0.264703708	1	-35	-34	1	SE	43	(216, 216)	0.28	0.28	0.75
10	24	TRUE	j	j	0.269067833	1	-35	-34	1	SE	43	(216, 216)	0.28	0.28	0.75
10	24	TRUE	f	f	0.2998475	1	-35	-36	-1	NW	43	(216, 216)	0.28	0.28	0.75
10	24	TRUE	j	j	0.599611958	1	-35	-34	1	NW	43	(216, 216)	0.28	0.28	0.75
10	24	TRUE	f	j	0.399606917	0	-35	-36	-1	SE	43	(216, 216)	0.28	0.28	0.75
10	24	TRUE	j	j	0.387630166	1	-35	-34	1	NW	43	(216, 216)	0.28	0.28	0.75
10	24	TRUE	j	j	0.073309167	1	-35	-30	5	SE	43	(216, 216)	0.28	0.28	0.75
10	24	TRUE	j	f	0.336413041	0	-35	-34	1	SE	43	(216, 216)	0.28	0.28	0.75
10	24	TRUE	j	j	0.290605375	1	-35	-34	1	NW	43	(216, 216)	0.28	0.28	0.75
10	24	TRUE	f	f	0.382571917	1	-35	-36	-1	SE	43	(216, 216)	0.28	0.28	0.75
10	24	TRUE	f	f	0.664034916	1	-35	-36	-1	SE	43	(216, 216)	0.28	0.28	0.75
10	24	TRUE	j	j	0.142092208	1	-35	-30	5	NW	43	(216, 216)	0.28	0.28	0.75
10	24	TRUE	f	j	0.3161045	0	-35	-40	-5	NW	43	(216, 216)	0.28	0.28	0.75
10	24	TRUE	j	j	0.721276167	1	-35	-30	5	SE	43	(216, 216)	0.28	0.28	0.75
10	24	TRUE	f	j	0.304541792	0	-35	-36	-1	NW	43	(216, 216)	0.28	0.28	0.75
10	24	TRUE	j	j	0.5288105	1	-35	-34	1	NW	43	(216, 216)	0.28	0.28	0.75
10	24	TRUE	f	f	0.392194833	1	-35	-36	-1	SE	43	(216, 216)	0.28	0.28	0.75
10	24	TRUE	f	j	0.37954875	0	-35	-40	-5	NW	43	(216, 216)	0.28	0.28	0.75
10	24	TRUE	f	f	0.389797875	1	-35	-40	-5	SE	43	(216, 216)	0.28	0.28	0.75
10	24	TRUE	j	j	0.39267675	1	-35	-34	1	NW	43	(216, 216)	0.28	0.28	0.75
10	24	TRUE	j	j	0.298175209	1	-35	-34	1	NW	43	(216, 216)	0.28	0.28	0.75
10	24	TRUE	f	f	0.3767125	1	-35	-40	-5	SE	43	(216, 216)	0.28	0.28	0.75
10	24	TRUE	f	j	0.34199425	0	-35	-36	-1	SE	43	(216, 216)	0.28	0.28	0.75
10	24	TRUE	j	j	0.263514584	1	-35	-34	1	SE	43	(216, 216)	0.28	0.28	0.75
10	24	TRUE	j	j	0.271516042	1	-35	-34	1	SE	43	(216, 216)	0.28	0.28	0.75
10	24	TRUE	f	f	0.2302625	1	-35	-36	-1	NW	43	(216, 216)	0.28	0.28	0.75
10	24	TRUE	f	j	0.239992333	0	-35	-36	-1	SE	43	(216, 216)	0.28	0.28	0.75
10	24	TRUE	f	f	0.072613083	1	-35	-36	-1	SE	43	(216, 216)	0.28	0.28	0.75
10	24	TRUE	j	j	0.173283084	1	-35	-34	1	NW	43	(216, 216)	0.28	0.28	0.75
10	24	TRUE	j	j	0.091385333	1	-35	-30	5	NW	43	(216, 216)	0.28	0.28	0.75
10	24	TRUE	f	f	0.310813541	1	-35	-40	-5	NW	43	(216, 216)	0.28	0.28	0.75
10	24	TRUE	f	j	0.366664666	0	-35	-40	-5	SE	43	(216, 216)	0.28	0.28	0.75
10	24	TRUE	j	j	0.431879542	1	-35	-30	5	SE	43	(216, 216)	0.28	0.28	0.75
10	24	TRUE	j	j	1.412008834	1	-35	-34	1	NW	43	(216, 216)	0.28	0.28	0.75
10	24	TRUE	f	f	0.768507167	1	-35	-40	-5	NW	43	(216, 216)	0.28	0.28	0.75
10	24	TRUE	j	j	0.275301292	1	-35	-34	1	NW	43	(216, 216)	0.28	0.28	0.75
10	24	TRUE	j	f	0.366143125	0	-35	-30	5	NW	43	(216, 216)	0.28	0.28	0.75
10	24	TRUE	f	j	0.378861083	0	-35	-36	-1	SE	43	(216, 216)	0.28	0.28	0.75
10	24	TRUE	f	f	0.455607833	1	-35	-36	-1	NW	43	(216, 216)	0.28	0.28	0.75
10	24	TRUE	f	j	0.144477916	0	-35	-36	-1	SE	43	(216, 216)	0.28	0.28	0.75
10	24	TRUE	j	j	0.200926625	1	-35	-30	5	SE	43	(216, 216)	0.28	0.28	0.75
10	24	TRUE	f	f	0.164416041	1	-35	-40	-5	NW	43	(216, 216)	0.28	0.28	0.75
10	24	TRUE	j	j	0.176240209	1	-35	-34	1	NW	43	(216, 216)	0.28	0.28	0.75
10	24	TRUE	j	j	0.194007458	1	-35	-30	5	NW	43	(216, 216)	0.28	0.28	0.75
10	24	TRUE	j	f	0.309249708	0	-35	-34	1	SE	43	(216, 216)	0.28	0.28	0.75
10	24	TRUE	f	f	0.404209833	1	-35	-40	-5	NW	43	(216, 216)	0.28	0.28	0.75
10	24	TRUE	f	f	0.853824625	1	-35	-40	-5	SE	43	(216, 216)	0.28	0.28	0.75
10	24	TRUE	f	j	0.004676	0	-35	-40	-5	NW	43	(216, 216)	0.28	0.28	0.75
10	24	TRUE	f	f	0.4039055	1	-35	-36	-1	SE	43	(216, 216)	0.28	0.28	0.75
10	24	TRUE	j	j	0.322699625	1	-35	-30	5	NW	43	(216, 216)	0.28	0.28	0.75
10	24	TRUE	j	f	0.271518291	0	-35	-34	1	NW	43	(216, 216)	0.28	0.28	0.75
10	24	TRUE	f	f	0.410835042	1	-35	-36	-1	SE	43	(216, 216)	0.28	0.28	0.75
10	24	TRUE	f	f	0.407045917	1	-35	-36	-1	NW	43	(216, 216)	0.28	0.28	0.75
10	24	TRUE	j	f	1.224114084	0	-35	-34	1	SE	43	(216, 216)	0.28	0.28	0.75
10	24	TRUE	f	f	0.911297958	1	-35	-40	-5	NW	43	(216, 216)	0.28	0.28	0.75
10	24	TRUE	f	j	0.700513625	0	-35	-36	-1	NW	43	(216, 216)	0.28	0.28	0.75
10	24	TRUE	f	f	0.334044708	1	-35	-40	-5	SE	43	(216, 216)	0.28	0.28	0.75
10	24	TRUE	j	j	0.298363	1	-35	-30	5	NW	43	(216, 216)	0.28	0.28	0.75
10	24	TRUE	f	f	1.243446666	1	-35	-40	-5	SE	43	(216, 216)	0.28	0.28	0.75
10	24	TRUE	f	j	0.262402958	0	-35	-40	-5	NW	43	(216, 216)	0.28	0.28	0.75
10	24	TRUE	j	j	0.313620625	1	-35	-34	1	NW	43	(216, 216)	0.28	0.28	0.75
10	24	TRUE	f	f	0.76579125	1	-35	-36	-1	NW	43	(216, 216)	0.28	0.28	0.75
10	24	TRUE	f	f	0.761388584	1	-35	-40	-5	SE	43	(216, 216)	0.28	0.28	0.75
10	24	TRUE	j	f	0.8624175	0	-35	-34	1	SE	43	(216, 216)	0.28	0.28	0.75
10	24	TRUE	f	f	0.229261375	1	-35	-40	-5	SE	43	(216, 216)	0.28	0.28	0.75
10	24	TRUE	j	j	0.15632675	1	-35	-30	5	NW	43	(216, 216)	0.28	0.28	0.75
10	24	TRUE	j	j	0.308678583	1	-35	-30	5	NW	43	(216, 216)	0.28	0.28	0.75
10	24	TRUE	j	f	0.126527958	0	-35	-30	5	NW	43	(216, 216)	0.28	0.28	0.75
10	24	TRUE	f	f	0.352777083	1	-35	-36	-1	NW	43	(216, 216)	0.28	0.28	0.75
10	24	TRUE	j	j	0.157666041	1	-35	-34	1	NW	43	(216, 216)	0.28	0.28	0.75
10	24	TRUE	j	j	0.353164167	1	-35	-30	5	NW	43	(216, 216)	0.28	0.28	0.75
10	24	TRUE	f	f	0.149476417	1	-35	-36	-1	NW	43	(216, 216)	0.28	0.28	0.75
10	24	TRUE	j	j	0.425754875	1	-35	-30	5	NW	43	(216, 216)	0.28	0.28	0.75
10	24	TRUE	f	j	0.369654041	0	-35	-36	-1	SE	43	(216, 216)	0.28	0.28	0.75
10	24	TRUE	f	f	0.456276042	1	-35	-40	-5	NW	43	(216, 216)	0.28	0.28	0.75
