# Supplementary material for: The curriculum effect in visual learning: The role of readout dimensionality
Source: PLoS Comput Biol. 2026 Jul 24;22(7):e1014553. doi: 10.1371/journal.pcbi.1014553 (PMC13432104; doi:10.1371/journal.pcbi.1014553)
Supplement: S1 Data — (ZIP) [file pcbi.1014553.s009.zip › Data_Final_for_Repository/Shuffled_subjects/Original_10/Subject010/20241203_Subject010_SHUFFLED_Day_1.csv]

Participant ID	Age	Train	Correct Response	Response	Response time (s)	Correct	Reference Angle (deg)	Orientation (deg)	Angle Separation (deg)	Corner	Viewing Distance (cm)	Stimulus Size (px)	Fixation Time	Probe Time	Cue Time
10	24	TRUE	j	f	10.00013162	0	-35	-30	5	SE	43	(216, 216)	0.28	0.28	0.75
10	24	TRUE	j	f	4.963776	0	-35	-30	5	NW	43	(216, 216)	0.28	0.28	0.75
10	24	TRUE	f	j	2.654993417	0	-35	-36	-1	SE	43	(216, 216)	0.28	0.28	0.75
10	24	TRUE	j	j	1.891537875	1	-35	-34	1	SE	43	(216, 216)	0.28	0.28	0.75
10	24	TRUE	j	j	2.506546542	1	-35	-34	1	NW	43	(216, 216)	0.28	0.28	0.75
10	24	TRUE	f	f	0.7705425	1	-35	-40	-5	NW	43	(216, 216)	0.28	0.28	0.75
10	24	TRUE	f	j	0.819703625	0	-35	-36	-1	SE	43	(216, 216)	0.28	0.28	0.75
10	24	TRUE	j	f	0.045050792	0	-35	-30	5	NW	43	(216, 216)	0.28	0.28	0.75
10	24	TRUE	f	f	0.922377	1	-35	-36	-1	SE	43	(216, 216)	0.28	0.28	0.75
10	24	TRUE	j	j	1.481066042	1	-35	-34	1	NW	43	(216, 216)	0.28	0.28	0.75
10	24	TRUE	j	j	1.530552042	1	-35	-30	5	NW	43	(216, 216)	0.28	0.28	0.75
10	24	TRUE	j	j	1.126732833	1	-35	-34	1	NW	43	(216, 216)	0.28	0.28	0.75
10	24	TRUE	f	f	1.928947625	1	-35	-40	-5	SE	43	(216, 216)	0.28	0.28	0.75
10	24	TRUE	j	f	0.6837605	0	-35	-30	5	SE	43	(216, 216)	0.28	0.28	0.75
10	24	TRUE	j	j	0.998690417	1	-35	-30	5	SE	43	(216, 216)	0.28	0.28	0.75
10	24	TRUE	f	f	2.058423834	1	-35	-40	-5	SE	43	(216, 216)	0.28	0.28	0.75
10	24	TRUE	j	j	1.0812425	1	-35	-34	1	NW	43	(216, 216)	0.28	0.28	0.75
10	24	TRUE	j	f	1.460723542	0	-35	-30	5	NW	43	(216, 216)	0.28	0.28	0.75
10	24	TRUE	f	j	0.075973208	0	-35	-40	-5	NW	43	(216, 216)	0.28	0.28	0.75
10	24	TRUE	j	j	0.7813615	1	-35	-30	5	NW	43	(216, 216)	0.28	0.28	0.75
10	24	TRUE	j	j	0.502387916	1	-35	-30	5	SE	43	(216, 216)	0.28	0.28	0.75
10	24	TRUE	f	j	0.411402333	0	-35	-36	-1	SE	43	(216, 216)	0.28	0.28	0.75
10	24	TRUE	j	j	0.127599	1	-35	-30	5	NW	43	(216, 216)	0.28	0.28	0.75
10	24	TRUE	j	j	0.477494291	1	-35	-30	5	SE	43	(216, 216)	0.28	0.28	0.75
10	24	TRUE	f	j	0.54202675	0	-35	-36	-1	SE	43	(216, 216)	0.28	0.28	0.75
10	24	TRUE	j	j	0.026657667	1	-35	-34	1	SE	43	(216, 216)	0.28	0.28	0.75
10	24	TRUE	f	f	0.345217125	1	-35	-36	-1	NW	43	(216, 216)	0.28	0.28	0.75
10	24	TRUE	j	j	0.377567417	1	-35	-30	5	SE	43	(216, 216)	0.28	0.28	0.75
10	24	TRUE	f	j	0.173842583	0	-35	-36	-1	SE	43	(216, 216)	0.28	0.28	0.75
10	24	TRUE	f	j	0.803118417	0	-35	-36	-1	SE	43	(216, 216)	0.28	0.28	0.75
10	24	TRUE	j	j	0.097676458	1	-35	-34	1	SE	43	(216, 216)	0.28	0.28	0.75
10	24	TRUE	f	f	0.512215584	1	-35	-40	-5	NW	43	(216, 216)	0.28	0.28	0.75
10	24	TRUE	f	f	0.104614125	1	-35	-40	-5	SE	43	(216, 216)	0.28	0.28	0.75
10	24	TRUE	f	f	0.432487292	1	-35	-40	-5	SE	43	(216, 216)	0.28	0.28	0.75
10	24	TRUE	j	j	0.093347916	1	-35	-30	5	SE	43	(216, 216)	0.28	0.28	0.75
10	24	TRUE	j	f	0.354318958	0	-35	-34	1	NW	43	(216, 216)	0.28	0.28	0.75
10	24	TRUE	j	j	0.30063275	1	-35	-30	5	NW	43	(216, 216)	0.28	0.28	0.75
10	24	TRUE	f	f	0.270875542	1	-35	-36	-1	NW	43	(216, 216)	0.28	0.28	0.75
10	24	TRUE	j	j	0.510724542	1	-35	-34	1	NW	43	(216, 216)	0.28	0.28	0.75
10	24	TRUE	j	j	0.515820875	1	-35	-30	5	NW	43	(216, 216)	0.28	0.28	0.75
10	24	TRUE	j	f	0.30325075	0	-35	-34	1	SE	43	(216, 216)	0.28	0.28	0.75
10	24	TRUE	f	f	0.008669958	1	-35	-40	-5	SE	43	(216, 216)	0.28	0.28	0.75
10	24	TRUE	j	j	0.481962958	1	-35	-30	5	SE	43	(216, 216)	0.28	0.28	0.75
10	24	TRUE	f	j	0.133398542	0	-35	-36	-1	SE	43	(216, 216)	0.28	0.28	0.75
10	24	TRUE	j	j	0.146147791	1	-35	-30	5	NW	43	(216, 216)	0.28	0.28	0.75
10	24	TRUE	j	j	0.548679792	1	-35	-30	5	NW	43	(216, 216)	0.28	0.28	0.75
10	24	TRUE	f	f	0.007483708	1	-35	-36	-1	NW	43	(216, 216)	0.28	0.28	0.75
10	24	TRUE	f	f	1.10505575	1	-35	-36	-1	SE	43	(216, 216)	0.28	0.28	0.75
10	24	TRUE	f	f	0.230883917	1	-35	-40	-5	NW	43	(216, 216)	0.28	0.28	0.75
10	24	TRUE	f	f	0.584342458	1	-35	-40	-5	NW	43	(216, 216)	0.28	0.28	0.75
10	24	TRUE	j	j	0.163443417	1	-35	-34	1	SE	43	(216, 216)	0.28	0.28	0.75
10	24	TRUE	f	j	0.635402541	0	-35	-36	-1	NW	43	(216, 216)	0.28	0.28	0.75
10	24	TRUE	f	f	0.470704291	1	-35	-40	-5	SE	43	(216, 216)	0.28	0.28	0.75
10	24	TRUE	f	f	0.169450708	1	-35	-40	-5	SE	43	(216, 216)	0.28	0.28	0.75
10	24	TRUE	j	j	0.496032208	1	-35	-34	1	SE	43	(216, 216)	0.28	0.28	0.75
10	24	TRUE	f	f	0.3729115	1	-35	-40	-5	NW	43	(216, 216)	0.28	0.28	0.75
10	24	TRUE	f	f	0.901957667	1	-35	-40	-5	SE	43	(216, 216)	0.28	0.28	0.75
10	24	TRUE	f	f	0.075339125	1	-35	-40	-5	SE	43	(216, 216)	0.28	0.28	0.75
10	24	TRUE	f	f	0.192041	1	-35	-40	-5	SE	43	(216, 216)	0.28	0.28	0.75
10	24	TRUE	j	j	0.094083125	1	-35	-30	5	NW	43	(216, 216)	0.28	0.28	0.75
10	24	TRUE	j	j	0.159524625	1	-35	-34	1	NW	43	(216, 216)	0.28	0.28	0.75
10	24	TRUE	j	j	0.039973834	1	-35	-30	5	SE	43	(216, 216)	0.28	0.28	0.75
10	24	TRUE	j	j	0.144261667	1	-35	-34	1	NW	43	(216, 216)	0.28	0.28	0.75
10	24	TRUE	f	f	0.116985375	1	-35	-36	-1	SE	43	(216, 216)	0.28	0.28	0.75
10	24	TRUE	j	f	1.589683791	0	-35	-34	1	SE	43	(216, 216)	0.28	0.28	0.75
10	24	TRUE	j	j	0.255062	1	-35	-34	1	SE	43	(216, 216)	0.28	0.28	0.75
10	24	TRUE	f	j	0.2479225	0	-35	-36	-1	NW	43	(216, 216)	0.28	0.28	0.75
10	24	TRUE	f	j	1.576366042	0	-35	-36	-1	SE	43	(216, 216)	0.28	0.28	0.75
10	24	TRUE	j	j	0.108267709	1	-35	-30	5	SE	43	(216, 216)	0.28	0.28	0.75
10	24	TRUE	f	f	0.322896291	1	-35	-40	-5	SE	43	(216, 216)	0.28	0.28	0.75
10	24	TRUE	f	f	0.192452042	1	-35	-40	-5	SE	43	(216, 216)	0.28	0.28	0.75
10	24	TRUE	f	f	0.3920635	1	-35	-36	-1	SE	43	(216, 216)	0.28	0.28	0.75
10	24	TRUE	j	j	2.118879042	1	-35	-30	5	NW	43	(216, 216)	0.28	0.28	0.75
10	24	TRUE	j	j	0.083858125	1	-35	-30	5	SE	43	(216, 216)	0.28	0.28	0.75
10	24	TRUE	f	f	0.092380167	1	-35	-36	-1	SE	43	(216, 216)	0.28	0.28	0.75
10	24	TRUE	j	j	0.024141875	1	-35	-30	5	NW	43	(216, 216)	0.28	0.28	0.75
10	24	TRUE	j	j	0.139719708	1	-35	-30	5	NW	43	(216, 216)	0.28	0.28	0.75
10	24	TRUE	j	j	0.4315465	1	-35	-30	5	NW	43	(216, 216)	0.28	0.28	0.75
10	24	TRUE	f	f	0.147170583	1	-35	-36	-1	SE	43	(216, 216)	0.28	0.28	0.75
10	24	TRUE	j	j	0.1942955	1	-35	-34	1	SE	43	(216, 216)	0.28	0.28	0.75
10	24	TRUE	f	f	0.18364475	1	-35	-36	-1	SE	43	(216, 216)	0.28	0.28	0.75
10	24	TRUE	f	f	1.002453	1	-35	-40	-5	NW	43	(216, 216)	0.28	0.28	0.75
10	24	TRUE	j	j	0.173950834	1	-35	-34	1	NW	43	(216, 216)	0.28	0.28	0.75
10	24	TRUE	j	j	0.505986334	1	-35	-30	5	NW	43	(216, 216)	0.28	0.28	0.75
10	24	TRUE	j	j	0.252083375	1	-35	-30	5	NW	43	(216, 216)	0.28	0.28	0.75
10	24	TRUE	f	j	0.1557845	0	-35	-36	-1	NW	43	(216, 216)	0.28	0.28	0.75
10	24	TRUE	j	j	0.063776875	1	-35	-30	5	SE	43	(216, 216)	0.28	0.28	0.75
10	24	TRUE	f	f	0.00189675	1	-35	-40	-5	NW	43	(216, 216)	0.28	0.28	0.75
10	24	TRUE	j	j	0.016288917	1	-35	-30	5	SE	43	(216, 216)	0.28	0.28	0.75
10	24	TRUE	j	j	0.601278667	1	-35	-30	5	SE	43	(216, 216)	0.28	0.28	0.75
10	24	TRUE	j	j	0.118184875	1	-35	-34	1	SE	43	(216, 216)	0.28	0.28	0.75
10	24	TRUE	f	f	0.16296925	1	-35	-36	-1	SE	43	(216, 216)	0.28	0.28	0.75
10	24	TRUE	f	f	0.045351125	1	-35	-40	-5	SE	43	(216, 216)	0.28	0.28	0.75
10	24	TRUE	f	j	0.390895792	0	-35	-36	-1	NW	43	(216, 216)	0.28	0.28	0.75
10	24	TRUE	f	f	0.351494166	1	-35	-40	-5	NW	43	(216, 216)	0.28	0.28	0.75
10	24	TRUE	f	j	0.129836375	0	-35	-36	-1	NW	43	(216, 216)	0.28	0.28	0.75
10	24	TRUE	f	f	0.11685175	1	-35	-36	-1	NW	43	(216, 216)	0.28	0.28	0.75
10	24	TRUE	j	j	0.191842375	1	-35	-34	1	SE	43	(216, 216)	0.28	0.28	0.75
10	24	TRUE	f	f	0.209518167	1	-35	-40	-5	NW	43	(216, 216)	0.28	0.28	0.75
10	24	TRUE	j	j	0.276800459	1	-35	-30	5	SE	43	(216, 216)	0.28	0.28	0.75
10	24	TRUE	f	f	0.163792167	1	-35	-40	-5	SE	43	(216, 216)	0.28	0.28	0.75
10	24	TRUE	j	j	0.35735175	1	-35	-30	5	SE	43	(216, 216)	0.28	0.28	0.75
10	24	TRUE	f	f	0.768125667	1	-35	-36	-1	SE	43	(216, 216)	0.28	0.28	0.75
10	24	TRUE	f	j	0.610017125	0	-35	-36	-1	NW	43	(216, 216)	0.28	0.28	0.75
10	24	TRUE	j	j	0.413852708	1	-35	-30	5	SE	43	(216, 216)	0.28	0.28	0.75
10	24	TRUE	f	f	0.148971625	1	-35	-40	-5	NW	43	(216, 216)	0.28	0.28	0.75
10	24	TRUE	f	j	0.141568084	0	-35	-40	-5	SE	43	(216, 216)	0.28	0.28	0.75
10	24	TRUE	j	j	1.132648833	1	-35	-34	1	SE	43	(216, 216)	0.28	0.28	0.75
10	24	TRUE	j	j	0.277853125	1	-35	-34	1	NW	43	(216, 216)	0.28	0.28	0.75
10	24	TRUE	j	j	0.4734555	1	-35	-30	5	SE	43	(216, 216)	0.28	0.28	0.75
10	24	TRUE	f	f	0.381387	1	-35	-36	-1	SE	43	(216, 216)	0.28	0.28	0.75
10	24	TRUE	j	j	0.376688	1	-35	-34	1	NW	43	(216, 216)	0.28	0.28	0.75
10	24	TRUE	j	j	0.651538041	1	-35	-30	5	SE	43	(216, 216)	0.28	0.28	0.75
10	24	TRUE	j	f	0.50258375	0	-35	-30	5	SE	43	(216, 216)	0.28	0.28	0.75
10	24	TRUE	j	j	0.494335208	1	-35	-30	5	SE	43	(216, 216)	0.28	0.28	0.75
10	24	TRUE	f	f	0.022502125	1	-35	-36	-1	SE	43	(216, 216)	0.28	0.28	0.75
10	24	TRUE	j	j	0.243069084	1	-35	-34	1	NW	43	(216, 216)	0.28	0.28	0.75
10	24	TRUE	f	f	0.148361541	1	-35	-36	-1	SE	43	(216, 216)	0.28	0.28	0.75
10	24	TRUE	f	f	0.014774833	1	-35	-40	-5	NW	43	(216, 216)	0.28	0.28	0.75
10	24	TRUE	f	f	0.37837275	1	-35	-40	-5	NW	43	(216, 216)	0.28	0.28	0.75
10	24	TRUE	j	f	0.280074792	0	-35	-34	1	SE	43	(216, 216)	0.28	0.28	0.75
10	24	TRUE	j	j	0.373658333	1	-35	-30	5	NW	43	(216, 216)	0.28	0.28	0.75
10	24	TRUE	f	f	0.329895584	1	-35	-40	-5	SE	43	(216, 216)	0.28	0.28	0.75
10	24	TRUE	f	f	0.489132583	1	-35	-40	-5	NW	43	(216, 216)	0.28	0.28	0.75
10	24	TRUE	f	f	0.194634791	1	-35	-40	-5	SE	43	(216, 216)	0.28	0.28	0.75
10	24	TRUE	j	j	0.018046541	1	-35	-30	5	SE	43	(216, 216)	0.28	0.28	0.75
10	24	TRUE	j	j	1.144214875	1	-35	-30	5	NW	43	(216, 216)	0.28	0.28	0.75
10	24	TRUE	f	f	0.961029875	1	-35	-36	-1	SE	43	(216, 216)	0.28	0.28	0.75
10	24	TRUE	j	j	0.097880208	1	-35	-30	5	NW	43	(216, 216)	0.28	0.28	0.75
10	24	TRUE	f	f	0.090345417	1	-35	-36	-1	SE	43	(216, 216)	0.28	0.28	0.75
10	24	TRUE	j	j	0.329593583	1	-35	-34	1	SE	43	(216, 216)	0.28	0.28	0.75
10	24	TRUE	f	j	0.328228875	0	-35	-36	-1	SE	43	(216, 216)	0.28	0.28	0.75
10	24	TRUE	f	j	0.198090625	0	-35	-36	-1	SE	43	(216, 216)	0.28	0.28	0.75
10	24	TRUE	j	j	0.063453042	1	-35	-34	1	NW	43	(216, 216)	0.28	0.28	0.75
10	24	TRUE	f	f	0.295824792	1	-35	-36	-1	NW	43	(216, 216)	0.28	0.28	0.75
10	24	TRUE	f	f	0.235289167	1	-35	-40	-5	NW	43	(216, 216)	0.28	0.28	0.75
10	24	TRUE	f	j	0.566211875	0	-35	-36	-1	SE	43	(216, 216)	0.28	0.28	0.75
10	24	TRUE	j	j	0.318676041	1	-35	-30	5	SE	43	(216, 216)	0.28	0.28	0.75
10	24	TRUE	j	f	0.251911542	0	-35	-34	1	SE	43	(216, 216)	0.28	0.28	0.75
10	24	TRUE	j	f	0.262504709	0	-35	-34	1	SE	43	(216, 216)	0.28	0.28	0.75
10	24	TRUE	j	j	0.086982166	1	-35	-30	5	SE	43	(216, 216)	0.28	0.28	0.75
10	24	TRUE	j	j	0.354400583	1	-35	-30	5	NW	43	(216, 216)	0.28	0.28	0.75
10	24	TRUE	f	f	0.531659125	1	-35	-40	-5	SE	43	(216, 216)	0.28	0.28	0.75
10	24	TRUE	j	j	0.223318292	1	-35	-30	5	NW	43	(216, 216)	0.28	0.28	0.75
10	24	TRUE	f	j	0.256585541	0	-35	-36	-1	NW	43	(216, 216)	0.28	0.28	0.75
10	24	TRUE	f	f	0.04769625	1	-35	-36	-1	SE	43	(216, 216)	0.28	0.28	0.75
10	24	TRUE	j	j	0.321923583	1	-35	-30	5	NW	43	(216, 216)	0.28	0.28	0.75
10	24	TRUE	f	f	0.341899084	1	-35	-36	-1	NW	43	(216, 216)	0.28	0.28	0.75
10	24	TRUE	f	j	0.013466041	0	-35	-36	-1	NW	43	(216, 216)	0.28	0.28	0.75
10	24	TRUE	j	f	0.304744917	0	-35	-34	1	NW	43	(216, 216)	0.28	0.28	0.75
10	24	TRUE	j	j	0.926319292	1	-35	-34	1	SE	43	(216, 216)	0.28	0.28	0.75
10	24	TRUE	j	j	0.341054958	1	-35	-34	1	NW	43	(216, 216)	0.28	0.28	0.75
10	24	TRUE	j	j	0.412721791	1	-35	-34	1	SE	43	(216, 216)	0.28	0.28	0.75
10	24	TRUE	j	f	0.193743625	0	-35	-34	1	NW	43	(216, 216)	0.28	0.28	0.75
10	24	TRUE	j	j	0.294652	1	-35	-30	5	SE	43	(216, 216)	0.28	0.28	0.75
10	24	TRUE	j	j	1.052496334	1	-35	-34	1	NW	43	(216, 216)	0.28	0.28	0.75
10	24	TRUE	j	j	0.312293417	1	-35	-30	5	NW	43	(216, 216)	0.28	0.28	0.75
10	24	TRUE	f	f	0.335384583	1	-35	-40	-5	SE	43	(216, 216)	0.28	0.28	0.75
10	24	TRUE	j	j	0.302239916	1	-35	-34	1	NW	43	(216, 216)	0.28	0.28	0.75
10	24	TRUE	j	j	0.7344755	1	-35	-30	5	NW	43	(216, 216)	0.28	0.28	0.75
10	24	TRUE	j	f	1.273887167	0	-35	-34	1	SE	43	(216, 216)	0.28	0.28	0.75
10	24	TRUE	j	j	0.791504708	1	-35	-34	1	NW	43	(216, 216)	0.28	0.28	0.75
10	24	TRUE	f	f	0.515745542	1	-35	-36	-1	SE	43	(216, 216)	0.28	0.28	0.75
10	24	TRUE	j	j	0.095540083	1	-35	-30	5	SE	43	(216, 216)	0.28	0.28	0.75
10	24	TRUE	f	f	0.825680459	1	-35	-36	-1	NW	43	(216, 216)	0.28	0.28	0.75
10	24	TRUE	j	j	0.200682417	1	-35	-30	5	SE	43	(216, 216)	0.28	0.28	0.75
10	24	TRUE	j	j	0.144289875	1	-35	-34	1	SE	43	(216, 216)	0.28	0.28	0.75
10	24	TRUE	j	j	0.371722375	1	-35	-34	1	NW	43	(216, 216)	0.28	0.28	0.75
10	24	TRUE	j	j	0.483559875	1	-35	-34	1	SE	43	(216, 216)	0.28	0.28	0.75
10	24	TRUE	j	j	0.300790167	1	-35	-30	5	NW	43	(216, 216)	0.28	0.28	0.75
10	24	TRUE	j	j	0.286529292	1	-35	-34	1	SE	43	(216, 216)	0.28	0.28	0.75
10	24	TRUE	f	f	0.463770292	1	-35	-40	-5	NW	43	(216, 216)	0.28	0.28	0.75
10	24	TRUE	f	j	0.140234458	0	-35	-36	-1	NW	43	(216, 216)	0.28	0.28	0.75
10	24	TRUE	j	j	0.231946042	1	-35	-34	1	NW	43	(216, 216)	0.28	0.28	0.75
10	24	TRUE	j	j	0.223253583	1	-35	-34	1	NW	43	(216, 216)	0.28	0.28	0.75
10	24	TRUE	j	j	0.099526	1	-35	-34	1	NW	43	(216, 216)	0.28	0.28	0.75
10	24	TRUE	j	j	0.312035167	1	-35	-30	5	NW	43	(216, 216)	0.28	0.28	0.75
10	24	TRUE	f	f	0.7332975	1	-35	-36	-1	SE	43	(216, 216)	0.28	0.28	0.75
10	24	TRUE	f	f	0.1281985	1	-35	-36	-1	NW	43	(216, 216)	0.28	0.28	0.75
10	24	TRUE	f	j	0.334099083	0	-35	-36	-1	SE	43	(216, 216)	0.28	0.28	0.75
10	24	TRUE	j	j	0.327916833	1	-35	-34	1	SE	43	(216, 216)	0.28	0.28	0.75
10	24	TRUE	j	j	0.361524042	1	-35	-30	5	SE	43	(216, 216)	0.28	0.28	0.75
10	24	TRUE	f	f	0.01026775	1	-35	-36	-1	SE	43	(216, 216)	0.28	0.28	0.75
10	24	TRUE	f	f	0.449208917	1	-35	-40	-5	SE	43	(216, 216)	0.28	0.28	0.75
10	24	TRUE	f	j	0.364042417	0	-35	-36	-1	SE	43	(216, 216)	0.28	0.28	0.75
10	24	TRUE	j	j	0.46399825	1	-35	-30	5	SE	43	(216, 216)	0.28	0.28	0.75
10	24	TRUE	f	f	0.282802125	1	-35	-36	-1	NW	43	(216, 216)	0.28	0.28	0.75
10	24	TRUE	j	j	0.148110666	1	-35	-30	5	NW	43	(216, 216)	0.28	0.28	0.75
10	24	TRUE	j	j	0.03541875	1	-35	-30	5	NW	43	(216, 216)	0.28	0.28	0.75
10	24	TRUE	f	f	0.086377125	1	-35	-40	-5	NW	43	(216, 216)	0.28	0.28	0.75
10	24	TRUE	j	j	0.200409166	1	-35	-34	1	SE	43	(216, 216)	0.28	0.28	0.75
10	24	TRUE	j	j	0.301232791	1	-35	-34	1	SE	43	(216, 216)	0.28	0.28	0.75
10	24	TRUE	f	f	0.140448583	1	-35	-40	-5	NW	43	(216, 216)	0.28	0.28	0.75
10	24	TRUE	j	j	0.176733875	1	-35	-34	1	NW	43	(216, 216)	0.28	0.28	0.75
10	24	TRUE	j	j	0.575797375	1	-35	-34	1	NW	43	(216, 216)	0.28	0.28	0.75
10	24	TRUE	j	j	0.053739417	1	-35	-34	1	NW	43	(216, 216)	0.28	0.28	0.75
10	24	TRUE	f	j	0.163116916	0	-35	-36	-1	NW	43	(216, 216)	0.28	0.28	0.75
10	24	TRUE	j	j	0.5168065	1	-35	-34	1	NW	43	(216, 216)	0.28	0.28	0.75
10	24	TRUE	f	f	0.534712875	1	-35	-40	-5	SE	43	(216, 216)	0.28	0.28	0.75
10	24	TRUE	j	j	1.5851855	1	-35	-34	1	SE	43	(216, 216)	0.28	0.28	0.75
10	24	TRUE	f	f	0.407728958	1	-35	-36	-1	SE	43	(216, 216)	0.28	0.28	0.75
10	24	TRUE	f	f	0.097760875	1	-35	-40	-5	NW	43	(216, 216)	0.28	0.28	0.75
10	24	TRUE	f	f	0.349590458	1	-35	-40	-5	NW	43	(216, 216)	0.28	0.28	0.75
10	24	TRUE	f	f	0.07265125	1	-35	-40	-5	SE	43	(216, 216)	0.28	0.28	0.75
10	24	TRUE	j	j	0.153780417	1	-35	-34	1	SE	43	(216, 216)	0.28	0.28	0.75
10	24	TRUE	f	f	0.201806583	1	-35	-36	-1	NW	43	(216, 216)	0.28	0.28	0.75
10	24	TRUE	f	j	0.024383125	0	-35	-36	-1	NW	43	(216, 216)	0.28	0.28	0.75
10	24	TRUE	j	f	1.014227667	0	-35	-34	1	NW	43	(216, 216)	0.28	0.28	0.75
10	24	TRUE	j	j	0.383392292	1	-35	-34	1	NW	43	(216, 216)	0.28	0.28	0.75
10	24	TRUE	j	j	0.02410975	1	-35	-30	5	SE	43	(216, 216)	0.28	0.28	0.75
10	24	TRUE	j	j	0.307244459	1	-35	-30	5	SE	43	(216, 216)	0.28	0.28	0.75
10	24	TRUE	j	j	0.036962208	1	-35	-30	5	NW	43	(216, 216)	0.28	0.28	0.75
10	24	TRUE	f	f	0.686971416	1	-35	-36	-1	NW	43	(216, 216)	0.28	0.28	0.75
10	24	TRUE	f	f	0.300046167	1	-35	-40	-5	NW	43	(216, 216)	0.28	0.28	0.75
10	24	TRUE	f	j	0.878658417	0	-35	-36	-1	SE	43	(216, 216)	0.28	0.28	0.75
10	24	TRUE	f	f	0.138195125	1	-35	-40	-5	NW	43	(216, 216)	0.28	0.28	0.75
10	24	TRUE	j	j	0.25363425	1	-35	-30	5	SE	43	(216, 216)	0.28	0.28	0.75
10	24	TRUE	f	f	0.634046042	1	-35	-40	-5	SE	43	(216, 216)	0.28	0.28	0.75
10	24	TRUE	j	j	0.610036	1	-35	-34	1	SE	43	(216, 216)	0.28	0.28	0.75
10	24	TRUE	j	j	0.639333958	1	-35	-30	5	NW	43	(216, 216)	0.28	0.28	0.75
10	24	TRUE	j	j	0.329187625	1	-35	-30	5	SE	43	(216, 216)	0.28	0.28	0.75
10	24	TRUE	j	f	0.387951375	0	-35	-34	1	SE	43	(216, 216)	0.28	0.28	0.75
10	24	TRUE	f	f	0.040798916	1	-35	-36	-1	NW	43	(216, 216)	0.28	0.28	0.75
10	24	TRUE	j	f	0.744042792	0	-35	-34	1	SE	43	(216, 216)	0.28	0.28	0.75
10	24	TRUE	j	j	0.057901875	1	-35	-30	5	NW	43	(216, 216)	0.28	0.28	0.75
10	24	TRUE	j	f	0.467751459	0	-35	-34	1	NW	43	(216, 216)	0.28	0.28	0.75
10	24	TRUE	j	j	0.056473084	1	-35	-34	1	SE	43	(216, 216)	0.28	0.28	0.75
10	24	TRUE	j	j	0.154102792	1	-35	-34	1	SE	43	(216, 216)	0.28	0.28	0.75
10	24	TRUE	j	j	0.360297458	1	-35	-30	5	NW	43	(216, 216)	0.28	0.28	0.75
10	24	TRUE	j	j	0.242579125	1	-35	-34	1	SE	43	(216, 216)	0.28	0.28	0.75
10	24	TRUE	f	f	0.324888084	1	-35	-36	-1	NW	43	(216, 216)	0.28	0.28	0.75
10	24	TRUE	j	j	0.343821834	1	-35	-34	1	SE	43	(216, 216)	0.28	0.28	0.75
10	24	TRUE	j	f	0.156356583	0	-35	-34	1	NW	43	(216, 216)	0.28	0.28	0.75
10	24	TRUE	f	f	0.367454542	1	-35	-36	-1	SE	43	(216, 216)	0.28	0.28	0.75
10	24	TRUE	f	f	0.234359792	1	-35	-36	-1	NW	43	(216, 216)	0.28	0.28	0.75
10	24	TRUE	j	j	0.02098975	1	-35	-30	5	NW	43	(216, 216)	0.28	0.28	0.75
10	24	TRUE	f	f	0.161114583	1	-35	-40	-5	NW	43	(216, 216)	0.28	0.28	0.75
10	24	TRUE	j	j	0.290333209	1	-35	-30	5	SE	43	(216, 216)	0.28	0.28	0.75
10	24	TRUE	f	f	0.167596125	1	-35	-40	-5	SE	43	(216, 216)	0.28	0.28	0.75
10	24	TRUE	j	j	0.260864084	1	-35	-34	1	NW	43	(216, 216)	0.28	0.28	0.75
10	24	TRUE	f	f	0.1535075	1	-35	-36	-1	SE	43	(216, 216)	0.28	0.28	0.75
10	24	TRUE	j	j	0.1912065	1	-35	-34	1	NW	43	(216, 216)	0.28	0.28	0.75
10	24	TRUE	f	f	0.106352125	1	-35	-36	-1	NW	43	(216, 216)	0.28	0.28	0.75
10	24	TRUE	f	f	0.351150125	1	-35	-40	-5	NW	43	(216, 216)	0.28	0.28	0.75
10	24	TRUE	f	f	0.013380458	1	-35	-40	-5	NW	43	(216, 216)	0.28	0.28	0.75
10	24	TRUE	f	f	0.304534542	1	-35	-40	-5	SE	43	(216, 216)	0.28	0.28	0.75
10	24	TRUE	f	j	0.268478833	0	-35	-36	-1	SE	43	(216, 216)	0.28	0.28	0.75
10	24	TRUE	f	j	0.059838208	0	-35	-36	-1	SE	43	(216, 216)	0.28	0.28	0.75
10	24	TRUE	f	f	0.29041925	1	-35	-40	-5	SE	43	(216, 216)	0.28	0.28	0.75
10	24	TRUE	j	j	0.050344542	1	-35	-30	5	SE	43	(216, 216)	0.28	0.28	0.75
10	24	TRUE	j	j	0.307908416	1	-35	-30	5	SE	43	(216, 216)	0.28	0.28	0.75
10	24	TRUE	f	f	0.128595875	1	-35	-40	-5	NW	43	(216, 216)	0.28	0.28	0.75
10	24	TRUE	f	f	0.110618083	1	-35	-40	-5	SE	43	(216, 216)	0.28	0.28	0.75
10	24	TRUE	f	j	0.385649208	0	-35	-36	-1	SE	43	(216, 216)	0.28	0.28	0.75
10	24	TRUE	j	j	0.021720208	1	-35	-30	5	NW	43	(216, 216)	0.28	0.28	0.75
10	24	TRUE	f	f	0.242932542	1	-35	-40	-5	NW	43	(216, 216)	0.28	0.28	0.75
10	24	TRUE	f	f	0.239766334	1	-35	-40	-5	NW	43	(216, 216)	0.28	0.28	0.75
10	24	TRUE	f	f	0.403617125	1	-35	-40	-5	SE	43	(216, 216)	0.28	0.28	0.75
10	24	TRUE	f	f	0.403605125	1	-35	-36	-1	SE	43	(216, 216)	0.28	0.28	0.75
10	24	TRUE	f	f	0.51586025	1	-35	-36	-1	NW	43	(216, 216)	0.28	0.28	0.75
10	24	TRUE	j	j	0.368965292	1	-35	-34	1	SE	43	(216, 216)	0.28	0.28	0.75
10	24	TRUE	j	j	0.260547584	1	-35	-34	1	NW	43	(216, 216)	0.28	0.28	0.75
10	24	TRUE	f	f	0.40978775	1	-35	-40	-5	SE	43	(216, 216)	0.28	0.28	0.75
10	24	TRUE	f	f	0.11072475	1	-35	-36	-1	NW	43	(216, 216)	0.28	0.28	0.75
10	24	TRUE	j	j	0.021273375	1	-35	-34	1	SE	43	(216, 216)	0.28	0.28	0.75
10	24	TRUE	j	j	0.280820583	1	-35	-30	5	NW	43	(216, 216)	0.28	0.28	0.75
10	24	TRUE	j	j	0.403793125	1	-35	-34	1	SE	43	(216, 216)	0.28	0.28	0.75
10	24	TRUE	f	f	0.334194792	1	-35	-36	-1	SE	43	(216, 216)	0.28	0.28	0.75
10	24	TRUE	j	f	0.276642959	0	-35	-34	1	NW	43	(216, 216)	0.28	0.28	0.75
10	24	TRUE	f	f	0.102236042	1	-35	-40	-5	NW	43	(216, 216)	0.28	0.28	0.75
10	24	TRUE	f	f	0.18099075	1	-35	-40	-5	SE	43	(216, 216)	0.28	0.28	0.75
10	24	TRUE	f	j	0.130638167	0	-35	-36	-1	SE	43	(216, 216)	0.28	0.28	0.75
10	24	TRUE	j	j	0.542038417	1	-35	-34	1	SE	43	(216, 216)	0.28	0.28	0.75
10	24	TRUE	j	j	0.079938417	1	-35	-30	5	SE	43	(216, 216)	0.28	0.28	0.75
10	24	TRUE	f	f	0.36425	1	-35	-36	-1	NW	43	(216, 216)	0.28	0.28	0.75
10	24	TRUE	j	f	0.296794792	0	-35	-34	1	NW	43	(216, 216)	0.28	0.28	0.75
10	24	TRUE	j	j	0.205736583	1	-35	-34	1	NW	43	(216, 216)	0.28	0.28	0.75
10	24	TRUE	f	f	0.010776	1	-35	-40	-5	NW	43	(216, 216)	0.28	0.28	0.75
10	24	TRUE	f	f	0.480426875	1	-35	-36	-1	SE	43	(216, 216)	0.28	0.28	0.75
10	24	TRUE	j	j	0.359105917	1	-35	-30	5	NW	43	(216, 216)	0.28	0.28	0.75
10	24	TRUE	f	f	0.309299666	1	-35	-40	-5	SE	43	(216, 216)	0.28	0.28	0.75
10	24	TRUE	j	f	0.578968084	0	-35	-34	1	NW	43	(216, 216)	0.28	0.28	0.75
10	24	TRUE	f	f	0.390513875	1	-35	-36	-1	SE	43	(216, 216)	0.28	0.28	0.75
10	24	TRUE	j	j	0.071273292	1	-35	-34	1	SE	43	(216, 216)	0.28	0.28	0.75
10	24	TRUE	j	j	0.18446975	1	-35	-34	1	NW	43	(216, 216)	0.28	0.28	0.75
10	24	TRUE	f	f	0.330983625	1	-35	-40	-5	SE	43	(216, 216)	0.28	0.28	0.75
10	24	TRUE	j	j	0.984464209	1	-35	-34	1	SE	43	(216, 216)	0.28	0.28	0.75
10	24	TRUE	f	f	0.097016042	1	-35	-40	-5	NW	43	(216, 216)	0.28	0.28	0.75
10	24	TRUE	f	j	0.148836	0	-35	-36	-1	SE	43	(216, 216)	0.28	0.28	0.75
10	24	TRUE	f	f	0.474834709	1	-35	-36	-1	SE	43	(216, 216)	0.28	0.28	0.75
10	24	TRUE	j	j	0.094181167	1	-35	-30	5	SE	43	(216, 216)	0.28	0.28	0.75
10	24	TRUE	f	f	0.222032584	1	-35	-36	-1	SE	43	(216, 216)	0.28	0.28	0.75
10	24	TRUE	j	j	0.418787208	1	-35	-34	1	NW	43	(216, 216)	0.28	0.28	0.75
10	24	TRUE	j	f	0.3267485	0	-35	-34	1	NW	43	(216, 216)	0.28	0.28	0.75
10	24	TRUE	f	f	0.264991292	1	-35	-36	-1	SE	43	(216, 216)	0.28	0.28	0.75
10	24	TRUE	j	j	0.500713875	1	-35	-34	1	NW	43	(216, 216)	0.28	0.28	0.75
10	24	TRUE	j	j	0.237491833	1	-35	-30	5	SE	43	(216, 216)	0.28	0.28	0.75
10	24	TRUE	f	f	0.03901	1	-35	-36	-1	SE	43	(216, 216)	0.28	0.28	0.75
10	24	TRUE	j	f	0.726352542	0	-35	-30	5	NW	43	(216, 216)	0.28	0.28	0.75
10	24	TRUE	j	f	0.22671075	0	-35	-34	1	NW	43	(216, 216)	0.28	0.28	0.75
10	24	TRUE	j	j	0.068671333	1	-35	-30	5	SE	43	(216, 216)	0.28	0.28	0.75
10	24	TRUE	f	f	0.274596208	1	-35	-40	-5	NW	43	(216, 216)	0.28	0.28	0.75
10	24	TRUE	f	j	0.0095275	0	-35	-36	-1	NW	43	(216, 216)	0.28	0.28	0.75
10	24	TRUE	j	j	0.531808	1	-35	-30	5	SE	43	(216, 216)	0.28	0.28	0.75
10	24	TRUE	f	f	0.428275292	1	-35	-36	-1	NW	43	(216, 216)	0.28	0.28	0.75
10	24	TRUE	f	f	0.307974625	1	-35	-40	-5	NW	43	(216, 216)	0.28	0.28	0.75
10	24	TRUE	j	j	0.057147333	1	-35	-34	1	SE	43	(216, 216)	0.28	0.28	0.75
10	24	TRUE	j	j	0.387233292	1	-35	-34	1	NW	43	(216, 216)	0.28	0.28	0.75
10	24	TRUE	f	j	0.259334125	0	-35	-36	-1	NW	43	(216, 216)	0.28	0.28	0.75
10	24	TRUE	j	j	0.329043375	1	-35	-34	1	NW	43	(216, 216)	0.28	0.28	0.75
10	24	TRUE	j	j	0.387657667	1	-35	-30	5	NW	43	(216, 216)	0.28	0.28	0.75
10	24	TRUE	j	j	0.137489	1	-35	-34	1	SE	43	(216, 216)	0.28	0.28	0.75
10	24	TRUE	j	j	0.52278325	1	-35	-30	5	SE	43	(216, 216)	0.28	0.28	0.75
10	24	TRUE	f	f	0.230759333	1	-35	-40	-5	NW	43	(216, 216)	0.28	0.28	0.75
10	24	TRUE	j	j	0.095430375	1	-35	-34	1	SE	43	(216, 216)	0.28	0.28	0.75
10	24	TRUE	j	j	0.172261875	1	-35	-34	1	SE	43	(216, 216)	0.28	0.28	0.75
10	24	TRUE	j	j	0.004121917	1	-35	-30	5	SE	43	(216, 216)	0.28	0.28	0.75
10	24	TRUE	f	f	0.104314375	1	-35	-40	-5	SE	43	(216, 216)	0.28	0.28	0.75
10	24	TRUE	j	j	0.240902958	1	-35	-34	1	NW	43	(216, 216)	0.28	0.28	0.75
10	24	TRUE	f	j	0.62286375	0	-35	-36	-1	NW	43	(216, 216)	0.28	0.28	0.75
