# Supplementary material for: The curriculum effect in visual learning: The role of readout dimensionality
Source: PLoS Comput Biol. 2026 Jul 24;22(7):e1014553. doi: 10.1371/journal.pcbi.1014553 (PMC13432104; doi:10.1371/journal.pcbi.1014553)
Supplement: S1 Data — (ZIP) [file pcbi.1014553.s009.zip › Data_Final_for_Repository/Shuffled_subjects/Original_10/Subject010/20241205_Subject010_SHUFFLED_Day_3.csv]

Participant ID	Age	Train	Correct Response	Response	Response time (s)	Correct	Reference Angle (deg)	Orientation (deg)	Angle Separation (deg)	Corner	Viewing Distance (cm)	Stimulus Size (px)	Fixation Time	Probe Time	Cue Time
10	24	TRUE	j	j	0.539679667	1	-35	-30	5	NW	43	(216, 216)	0.28	0.28	0.75
10	24	TRUE	f	f	0.0512035	1	-35	-40	-5	SE	43	(216, 216)	0.28	0.28	0.75
10	24	TRUE	f	f	0.044690834	1	-35	-40	-5	NW	43	(216, 216)	0.28	0.28	0.75
10	24	TRUE	f	f	0.413396375	1	-35	-40	-5	NW	43	(216, 216)	0.28	0.28	0.75
10	24	TRUE	f	j	0.255599667	0	-35	-40	-5	SE	43	(216, 216)	0.28	0.28	0.75
10	24	TRUE	j	j	0.045008209	1	-35	-34	1	SE	43	(216, 216)	0.28	0.28	0.75
10	24	TRUE	f	f	0.28722275	1	-35	-36	-1	SE	43	(216, 216)	0.28	0.28	0.75
10	24	TRUE	f	f	0.3176715	1	-35	-36	-1	NW	43	(216, 216)	0.28	0.28	0.75
10	24	TRUE	j	j	0.294363917	1	-35	-34	1	SE	43	(216, 216)	0.28	0.28	0.75
10	24	TRUE	j	f	0.432863708	0	-35	-30	5	NW	43	(216, 216)	0.28	0.28	0.75
10	24	TRUE	j	j	0.28095975	1	-35	-30	5	SE	43	(216, 216)	0.28	0.28	0.75
10	24	TRUE	f	f	0.2980315	1	-35	-40	-5	NW	43	(216, 216)	0.28	0.28	0.75
10	24	TRUE	j	j	0.571867958	1	-35	-34	1	NW	43	(216, 216)	0.28	0.28	0.75
10	24	TRUE	j	j	0.161826	1	-35	-30	5	NW	43	(216, 216)	0.28	0.28	0.75
10	24	TRUE	j	f	0.025385583	0	-35	-34	1	NW	43	(216, 216)	0.28	0.28	0.75
10	24	TRUE	f	f	0.351843791	1	-35	-36	-1	SE	43	(216, 216)	0.28	0.28	0.75
10	24	TRUE	f	f	0.216277708	1	-35	-36	-1	SE	43	(216, 216)	0.28	0.28	0.75
10	24	TRUE	j	f	0.409441583	0	-35	-34	1	NW	43	(216, 216)	0.28	0.28	0.75
10	24	TRUE	f	f	0.335038916	1	-35	-36	-1	SE	43	(216, 216)	0.28	0.28	0.75
10	24	TRUE	f	j	1.5705845	0	-35	-36	-1	SE	43	(216, 216)	0.28	0.28	0.75
10	24	TRUE	j	j	0.17995	1	-35	-34	1	NW	43	(216, 216)	0.28	0.28	0.75
10	24	TRUE	f	f	0.340111833	1	-35	-40	-5	NW	43	(216, 216)	0.28	0.28	0.75
10	24	TRUE	j	j	0.229705917	1	-35	-30	5	SE	43	(216, 216)	0.28	0.28	0.75
10	24	TRUE	j	j	0.312504375	1	-35	-30	5	SE	43	(216, 216)	0.28	0.28	0.75
10	24	TRUE	j	f	0.438481459	0	-35	-30	5	NW	43	(216, 216)	0.28	0.28	0.75
10	24	TRUE	j	j	0.345139333	1	-35	-30	5	NW	43	(216, 216)	0.28	0.28	0.75
10	24	TRUE	j	j	1.329285541	1	-35	-34	1	NW	43	(216, 216)	0.28	0.28	0.75
10	24	TRUE	f	f	0.253734792	1	-35	-40	-5	NW	43	(216, 216)	0.28	0.28	0.75
10	24	TRUE	j	j	0.326096083	1	-35	-30	5	NW	43	(216, 216)	0.28	0.28	0.75
10	24	TRUE	f	f	1.5252845	1	-35	-40	-5	SE	43	(216, 216)	0.28	0.28	0.75
10	24	TRUE	f	f	0.358029875	1	-35	-40	-5	SE	43	(216, 216)	0.28	0.28	0.75
10	24	TRUE	f	f	0.104193292	1	-35	-40	-5	NW	43	(216, 216)	0.28	0.28	0.75
10	24	TRUE	f	j	0.259612167	0	-35	-36	-1	SE	43	(216, 216)	0.28	0.28	0.75
10	24	TRUE	f	f	0.825652167	1	-35	-40	-5	NW	43	(216, 216)	0.28	0.28	0.75
10	24	TRUE	f	f	0.257693	1	-35	-40	-5	SE	43	(216, 216)	0.28	0.28	0.75
10	24	TRUE	f	j	0.181004917	0	-35	-36	-1	SE	43	(216, 216)	0.28	0.28	0.75
10	24	TRUE	f	f	0.124913667	1	-35	-40	-5	NW	43	(216, 216)	0.28	0.28	0.75
10	24	TRUE	j	j	0.276105875	1	-35	-30	5	SE	43	(216, 216)	0.28	0.28	0.75
10	24	TRUE	f	f	0.259986917	1	-35	-40	-5	NW	43	(216, 216)	0.28	0.28	0.75
10	24	TRUE	j	j	0.468127083	1	-35	-34	1	NW	43	(216, 216)	0.28	0.28	0.75
10	24	TRUE	f	f	0.20193825	1	-35	-40	-5	SE	43	(216, 216)	0.28	0.28	0.75
10	24	TRUE	j	j	0.066206167	1	-35	-34	1	SE	43	(216, 216)	0.28	0.28	0.75
10	24	TRUE	j	j	0.18677175	1	-35	-30	5	SE	43	(216, 216)	0.28	0.28	0.75
10	24	TRUE	j	j	0.077133708	1	-35	-30	5	NW	43	(216, 216)	0.28	0.28	0.75
10	24	TRUE	j	f	0.069878292	0	-35	-34	1	SE	43	(216, 216)	0.28	0.28	0.75
10	24	TRUE	f	f	0.129367167	1	-35	-40	-5	NW	43	(216, 216)	0.28	0.28	0.75
10	24	TRUE	f	f	0.081745125	1	-35	-40	-5	SE	43	(216, 216)	0.28	0.28	0.75
10	24	TRUE	j	f	0.231649875	0	-35	-34	1	NW	43	(216, 216)	0.28	0.28	0.75
10	24	TRUE	j	f	0.387793208	0	-35	-34	1	NW	43	(216, 216)	0.28	0.28	0.75
10	24	TRUE	f	j	0.264744666	0	-35	-36	-1	SE	43	(216, 216)	0.28	0.28	0.75
10	24	TRUE	f	f	0.200639042	1	-35	-36	-1	NW	43	(216, 216)	0.28	0.28	0.75
10	24	TRUE	j	j	0.158276792	1	-35	-34	1	SE	43	(216, 216)	0.28	0.28	0.75
10	24	TRUE	f	j	0.049635	0	-35	-36	-1	SE	43	(216, 216)	0.28	0.28	0.75
10	24	TRUE	f	f	0.354849875	1	-35	-40	-5	SE	43	(216, 216)	0.28	0.28	0.75
10	24	TRUE	f	f	0.268641	1	-35	-36	-1	SE	43	(216, 216)	0.28	0.28	0.75
10	24	TRUE	f	f	0.234855958	1	-35	-40	-5	SE	43	(216, 216)	0.28	0.28	0.75
10	24	TRUE	j	j	0.28645025	1	-35	-30	5	NW	43	(216, 216)	0.28	0.28	0.75
10	24	TRUE	f	f	0.157342917	1	-35	-36	-1	SE	43	(216, 216)	0.28	0.28	0.75
10	24	TRUE	f	j	0.142049625	0	-35	-36	-1	SE	43	(216, 216)	0.28	0.28	0.75
10	24	TRUE	j	j	0.002106625	1	-35	-34	1	NW	43	(216, 216)	0.28	0.28	0.75
10	24	TRUE	j	j	0.231823083	1	-35	-34	1	SE	43	(216, 216)	0.28	0.28	0.75
10	24	TRUE	j	j	0.25368425	1	-35	-30	5	NW	43	(216, 216)	0.28	0.28	0.75
10	24	TRUE	j	j	0.278977417	1	-35	-34	1	SE	43	(216, 216)	0.28	0.28	0.75
10	24	TRUE	j	f	0.206044958	0	-35	-34	1	SE	43	(216, 216)	0.28	0.28	0.75
10	24	TRUE	j	j	0.245532667	1	-35	-34	1	SE	43	(216, 216)	0.28	0.28	0.75
10	24	TRUE	j	j	0.478253417	1	-35	-34	1	SE	43	(216, 216)	0.28	0.28	0.75
10	24	TRUE	j	j	0.427926875	1	-35	-34	1	SE	43	(216, 216)	0.28	0.28	0.75
10	24	TRUE	f	f	0.139831042	1	-35	-40	-5	SE	43	(216, 216)	0.28	0.28	0.75
10	24	TRUE	f	f	0.25277725	1	-35	-40	-5	NW	43	(216, 216)	0.28	0.28	0.75
10	24	TRUE	j	j	0.323745542	1	-35	-34	1	NW	43	(216, 216)	0.28	0.28	0.75
10	24	TRUE	f	f	0.044182792	1	-35	-40	-5	NW	43	(216, 216)	0.28	0.28	0.75
10	24	TRUE	f	j	0.581344542	0	-35	-36	-1	SE	43	(216, 216)	0.28	0.28	0.75
10	24	TRUE	j	j	0.010017084	1	-35	-30	5	SE	43	(216, 216)	0.28	0.28	0.75
10	24	TRUE	f	f	0.295802583	1	-35	-40	-5	SE	43	(216, 216)	0.28	0.28	0.75
10	24	TRUE	j	j	0.074315792	1	-35	-30	5	SE	43	(216, 216)	0.28	0.28	0.75
10	24	TRUE	j	j	0.202557791	1	-35	-30	5	SE	43	(216, 216)	0.28	0.28	0.75
10	24	TRUE	j	j	0.303629791	1	-35	-34	1	SE	43	(216, 216)	0.28	0.28	0.75
10	24	TRUE	f	f	0.22976275	1	-35	-36	-1	NW	43	(216, 216)	0.28	0.28	0.75
10	24	TRUE	j	j	0.549782791	1	-35	-34	1	NW	43	(216, 216)	0.28	0.28	0.75
10	24	TRUE	f	f	0.363480417	1	-35	-36	-1	SE	43	(216, 216)	0.28	0.28	0.75
10	24	TRUE	f	f	0.602154833	1	-35	-36	-1	NW	43	(216, 216)	0.28	0.28	0.75
10	24	TRUE	j	f	0.345849541	0	-35	-30	5	NW	43	(216, 216)	0.28	0.28	0.75
10	24	TRUE	j	j	0.409639042	1	-35	-30	5	SE	43	(216, 216)	0.28	0.28	0.75
10	24	TRUE	f	f	0.232090458	1	-35	-40	-5	SE	43	(216, 216)	0.28	0.28	0.75
10	24	TRUE	j	j	0.609400917	1	-35	-34	1	NW	43	(216, 216)	0.28	0.28	0.75
10	24	TRUE	j	j	0.346908	1	-35	-34	1	SE	43	(216, 216)	0.28	0.28	0.75
10	24	TRUE	j	j	0.067792459	1	-35	-30	5	NW	43	(216, 216)	0.28	0.28	0.75
10	24	TRUE	f	j	0.278240042	0	-35	-36	-1	NW	43	(216, 216)	0.28	0.28	0.75
10	24	TRUE	j	j	0.155963667	1	-35	-30	5	NW	43	(216, 216)	0.28	0.28	0.75
10	24	TRUE	f	f	0.125187334	1	-35	-40	-5	NW	43	(216, 216)	0.28	0.28	0.75
10	24	TRUE	f	f	0.236750042	1	-35	-40	-5	SE	43	(216, 216)	0.28	0.28	0.75
10	24	TRUE	j	j	0.274312125	1	-35	-34	1	NW	43	(216, 216)	0.28	0.28	0.75
10	24	TRUE	f	j	0.090610833	0	-35	-36	-1	SE	43	(216, 216)	0.28	0.28	0.75
10	24	TRUE	j	j	0.18795325	1	-35	-30	5	NW	43	(216, 216)	0.28	0.28	0.75
10	24	TRUE	j	j	0.360591	1	-35	-34	1	SE	43	(216, 216)	0.28	0.28	0.75
10	24	TRUE	f	f	0.194562542	1	-35	-40	-5	NW	43	(216, 216)	0.28	0.28	0.75
10	24	TRUE	f	f	0.124646542	1	-35	-40	-5	NW	43	(216, 216)	0.28	0.28	0.75
10	24	TRUE	j	j	0.022559375	1	-35	-30	5	NW	43	(216, 216)	0.28	0.28	0.75
10	24	TRUE	j	f	0.3044495	0	-35	-34	1	NW	43	(216, 216)	0.28	0.28	0.75
10	24	TRUE	f	f	0.286300333	1	-35	-36	-1	NW	43	(216, 216)	0.28	0.28	0.75
10	24	TRUE	j	j	0.251458417	1	-35	-34	1	NW	43	(216, 216)	0.28	0.28	0.75
10	24	TRUE	f	f	0.301004375	1	-35	-36	-1	SE	43	(216, 216)	0.28	0.28	0.75
10	24	TRUE	j	j	0.159780709	1	-35	-30	5	SE	43	(216, 216)	0.28	0.28	0.75
10	24	TRUE	j	f	1.94786075	0	-35	-34	1	SE	43	(216, 216)	0.28	0.28	0.75
10	24	TRUE	j	j	0.168787875	1	-35	-30	5	NW	43	(216, 216)	0.28	0.28	0.75
10	24	TRUE	f	f	0.228020416	1	-35	-40	-5	SE	43	(216, 216)	0.28	0.28	0.75
10	24	TRUE	f	j	0.182284584	0	-35	-36	-1	SE	43	(216, 216)	0.28	0.28	0.75
10	24	TRUE	f	f	0.077053875	1	-35	-40	-5	NW	43	(216, 216)	0.28	0.28	0.75
10	24	TRUE	f	j	0.343329625	0	-35	-36	-1	NW	43	(216, 216)	0.28	0.28	0.75
10	24	TRUE	j	j	0.451264083	1	-35	-30	5	NW	43	(216, 216)	0.28	0.28	0.75
10	24	TRUE	j	j	0.273778917	1	-35	-30	5	NW	43	(216, 216)	0.28	0.28	0.75
10	24	TRUE	j	j	0.167372583	1	-35	-30	5	SE	43	(216, 216)	0.28	0.28	0.75
10	24	TRUE	f	f	0.207962292	1	-35	-40	-5	NW	43	(216, 216)	0.28	0.28	0.75
10	24	TRUE	j	j	0.162353292	1	-35	-30	5	NW	43	(216, 216)	0.28	0.28	0.75
10	24	TRUE	f	f	0.479040542	1	-35	-40	-5	SE	43	(216, 216)	0.28	0.28	0.75
10	24	TRUE	f	j	0.28968925	0	-35	-36	-1	NW	43	(216, 216)	0.28	0.28	0.75
10	24	TRUE	j	j	0.29587825	1	-35	-34	1	NW	43	(216, 216)	0.28	0.28	0.75
10	24	TRUE	j	j	0.326869292	1	-35	-34	1	SE	43	(216, 216)	0.28	0.28	0.75
10	24	TRUE	j	j	0.430410875	1	-35	-34	1	NW	43	(216, 216)	0.28	0.28	0.75
10	24	TRUE	f	f	0.217237583	1	-35	-40	-5	SE	43	(216, 216)	0.28	0.28	0.75
10	24	TRUE	j	j	0.237492958	1	-35	-34	1	NW	43	(216, 216)	0.28	0.28	0.75
10	24	TRUE	f	f	0.230737875	1	-35	-40	-5	NW	43	(216, 216)	0.28	0.28	0.75
10	24	TRUE	j	j	0.038803333	1	-35	-34	1	NW	43	(216, 216)	0.28	0.28	0.75
10	24	TRUE	j	j	0.245015292	1	-35	-30	5	SE	43	(216, 216)	0.28	0.28	0.75
10	24	TRUE	j	j	0.275941875	1	-35	-30	5	NW	43	(216, 216)	0.28	0.28	0.75
10	24	TRUE	j	j	0.262423209	1	-35	-34	1	SE	43	(216, 216)	0.28	0.28	0.75
10	24	TRUE	j	j	0.112967708	1	-35	-30	5	NW	43	(216, 216)	0.28	0.28	0.75
10	24	TRUE	f	f	0.227247959	1	-35	-36	-1	NW	43	(216, 216)	0.28	0.28	0.75
10	24	TRUE	f	j	0.142340125	0	-35	-36	-1	SE	43	(216, 216)	0.28	0.28	0.75
10	24	TRUE	j	j	0.292729333	1	-35	-34	1	SE	43	(216, 216)	0.28	0.28	0.75
10	24	TRUE	j	f	0.235929542	0	-35	-34	1	NW	43	(216, 216)	0.28	0.28	0.75
10	24	TRUE	f	j	0.261963166	0	-35	-36	-1	SE	43	(216, 216)	0.28	0.28	0.75
10	24	TRUE	f	f	0.352219083	1	-35	-36	-1	SE	43	(216, 216)	0.28	0.28	0.75
10	24	TRUE	f	f	0.284975792	1	-35	-40	-5	SE	43	(216, 216)	0.28	0.28	0.75
10	24	TRUE	f	j	0.311819917	0	-35	-36	-1	NW	43	(216, 216)	0.28	0.28	0.75
10	24	TRUE	f	f	0.25184575	1	-35	-40	-5	NW	43	(216, 216)	0.28	0.28	0.75
10	24	TRUE	f	f	0.505913583	1	-35	-36	-1	NW	43	(216, 216)	0.28	0.28	0.75
10	24	TRUE	f	f	0.243158708	1	-35	-36	-1	SE	43	(216, 216)	0.28	0.28	0.75
10	24	TRUE	f	f	0.364045708	1	-35	-40	-5	SE	43	(216, 216)	0.28	0.28	0.75
10	24	TRUE	f	f	0.310109459	1	-35	-36	-1	SE	43	(216, 216)	0.28	0.28	0.75
10	24	TRUE	f	j	0.31289875	0	-35	-36	-1	NW	43	(216, 216)	0.28	0.28	0.75
10	24	TRUE	j	f	0.687149833	0	-35	-34	1	SE	43	(216, 216)	0.28	0.28	0.75
10	24	TRUE	f	j	0.290064416	0	-35	-36	-1	SE	43	(216, 216)	0.28	0.28	0.75
10	24	TRUE	f	f	0.255700875	1	-35	-40	-5	SE	43	(216, 216)	0.28	0.28	0.75
10	24	TRUE	j	j	0.250328125	1	-35	-30	5	SE	43	(216, 216)	0.28	0.28	0.75
10	24	TRUE	f	f	0.388124417	1	-35	-36	-1	NW	43	(216, 216)	0.28	0.28	0.75
10	24	TRUE	j	f	0.234266375	0	-35	-34	1	NW	43	(216, 216)	0.28	0.28	0.75
10	24	TRUE	f	f	0.243099167	1	-35	-40	-5	SE	43	(216, 216)	0.28	0.28	0.75
10	24	TRUE	f	j	0.273643542	0	-35	-36	-1	SE	43	(216, 216)	0.28	0.28	0.75
10	24	TRUE	j	f	0.763151208	0	-35	-30	5	NW	43	(216, 216)	0.28	0.28	0.75
10	24	TRUE	j	f	1.053826791	0	-35	-34	1	NW	43	(216, 216)	0.28	0.28	0.75
10	24	TRUE	j	f	0.228906958	0	-35	-34	1	SE	43	(216, 216)	0.28	0.28	0.75
10	24	TRUE	j	j	0.266998375	1	-35	-34	1	SE	43	(216, 216)	0.28	0.28	0.75
10	24	TRUE	f	f	0.299937416	1	-35	-36	-1	SE	43	(216, 216)	0.28	0.28	0.75
10	24	TRUE	j	j	0.343227167	1	-35	-30	5	NW	43	(216, 216)	0.28	0.28	0.75
10	24	TRUE	f	f	0.7568585	1	-35	-36	-1	NW	43	(216, 216)	0.28	0.28	0.75
10	24	TRUE	f	f	0.284956541	1	-35	-36	-1	NW	43	(216, 216)	0.28	0.28	0.75
10	24	TRUE	j	j	0.050314083	1	-35	-30	5	NW	43	(216, 216)	0.28	0.28	0.75
10	24	TRUE	j	j	0.741035459	1	-35	-34	1	SE	43	(216, 216)	0.28	0.28	0.75
10	24	TRUE	j	j	0.276884292	1	-35	-30	5	NW	43	(216, 216)	0.28	0.28	0.75
10	24	TRUE	j	f	0.317027459	0	-35	-34	1	NW	43	(216, 216)	0.28	0.28	0.75
10	24	TRUE	j	j	0.19319975	1	-35	-34	1	SE	43	(216, 216)	0.28	0.28	0.75
10	24	TRUE	f	f	0.216137417	1	-35	-40	-5	SE	43	(216, 216)	0.28	0.28	0.75
10	24	TRUE	j	j	1.60507275	1	-35	-34	1	NW	43	(216, 216)	0.28	0.28	0.75
10	24	TRUE	j	j	0.27364775	1	-35	-30	5	SE	43	(216, 216)	0.28	0.28	0.75
10	24	TRUE	f	f	0.261588291	1	-35	-36	-1	NW	43	(216, 216)	0.28	0.28	0.75
10	24	TRUE	f	j	1.833917041	0	-35	-36	-1	NW	43	(216, 216)	0.28	0.28	0.75
10	24	TRUE	f	f	0.204315375	1	-35	-40	-5	SE	43	(216, 216)	0.28	0.28	0.75
10	24	TRUE	j	j	2.28626875	1	-35	-34	1	NW	43	(216, 216)	0.28	0.28	0.75
10	24	TRUE	f	f	0.309747583	1	-35	-36	-1	NW	43	(216, 216)	0.28	0.28	0.75
10	24	TRUE	j	j	0.262494666	1	-35	-30	5	SE	43	(216, 216)	0.28	0.28	0.75
10	24	TRUE	j	f	0.629818292	0	-35	-34	1	NW	43	(216, 216)	0.28	0.28	0.75
10	24	TRUE	f	f	0.253677	1	-35	-40	-5	SE	43	(216, 216)	0.28	0.28	0.75
10	24	TRUE	j	j	0.183453833	1	-35	-30	5	SE	43	(216, 216)	0.28	0.28	0.75
10	24	TRUE	f	f	0.38257075	1	-35	-36	-1	SE	43	(216, 216)	0.28	0.28	0.75
10	24	TRUE	j	j	0.23037175	1	-35	-30	5	NW	43	(216, 216)	0.28	0.28	0.75
10	24	TRUE	j	j	0.213485708	1	-35	-30	5	SE	43	(216, 216)	0.28	0.28	0.75
10	24	TRUE	f	f	0.256702417	1	-35	-36	-1	NW	43	(216, 216)	0.28	0.28	0.75
10	24	TRUE	j	f	0.706988958	0	-35	-30	5	NW	43	(216, 216)	0.28	0.28	0.75
10	24	TRUE	f	f	0.158029375	1	-35	-36	-1	SE	43	(216, 216)	0.28	0.28	0.75
10	24	TRUE	f	f	0.311429584	1	-35	-40	-5	NW	43	(216, 216)	0.28	0.28	0.75
10	24	TRUE	j	j	0.270005958	1	-35	-30	5	SE	43	(216, 216)	0.28	0.28	0.75
10	24	TRUE	j	j	0.453455291	1	-35	-30	5	NW	43	(216, 216)	0.28	0.28	0.75
10	24	TRUE	f	f	0.089424875	1	-35	-36	-1	SE	43	(216, 216)	0.28	0.28	0.75
10	24	TRUE	j	f	0.145175334	0	-35	-34	1	SE	43	(216, 216)	0.28	0.28	0.75
10	24	TRUE	j	j	0.109603167	1	-35	-30	5	SE	43	(216, 216)	0.28	0.28	0.75
10	24	TRUE	f	f	0.2684835	1	-35	-36	-1	NW	43	(216, 216)	0.28	0.28	0.75
10	24	TRUE	j	j	0.14934325	1	-35	-30	5	SE	43	(216, 216)	0.28	0.28	0.75
10	24	TRUE	j	j	0.229182334	1	-35	-30	5	NW	43	(216, 216)	0.28	0.28	0.75
10	24	TRUE	f	f	0.2815955	1	-35	-36	-1	NW	43	(216, 216)	0.28	0.28	0.75
10	24	TRUE	j	f	0.283123625	0	-35	-34	1	NW	43	(216, 216)	0.28	0.28	0.75
10	24	TRUE	f	f	0.268630709	1	-35	-36	-1	NW	43	(216, 216)	0.28	0.28	0.75
10	24	TRUE	j	j	0.199130375	1	-35	-30	5	NW	43	(216, 216)	0.28	0.28	0.75
10	24	TRUE	f	f	0.274334625	1	-35	-36	-1	NW	43	(216, 216)	0.28	0.28	0.75
10	24	TRUE	f	f	0.273772375	1	-35	-40	-5	SE	43	(216, 216)	0.28	0.28	0.75
10	24	TRUE	f	f	0.283967	1	-35	-36	-1	SE	43	(216, 216)	0.28	0.28	0.75
10	24	TRUE	j	j	0.258538	1	-35	-30	5	SE	43	(216, 216)	0.28	0.28	0.75
10	24	TRUE	j	f	0.259441584	0	-35	-34	1	NW	43	(216, 216)	0.28	0.28	0.75
10	24	TRUE	f	f	0.185510959	1	-35	-40	-5	SE	43	(216, 216)	0.28	0.28	0.75
10	24	TRUE	f	j	0.069976417	0	-35	-36	-1	SE	43	(216, 216)	0.28	0.28	0.75
10	24	TRUE	j	f	0.5935615	0	-35	-34	1	NW	43	(216, 216)	0.28	0.28	0.75
10	24	TRUE	f	j	0.723172083	0	-35	-36	-1	NW	43	(216, 216)	0.28	0.28	0.75
10	24	TRUE	f	f	1.018653208	1	-35	-40	-5	NW	43	(216, 216)	0.28	0.28	0.75
10	24	TRUE	f	j	0.251158	0	-35	-36	-1	SE	43	(216, 216)	0.28	0.28	0.75
10	24	TRUE	j	f	0.314279125	0	-35	-34	1	SE	43	(216, 216)	0.28	0.28	0.75
10	24	TRUE	f	f	0.252595708	1	-35	-36	-1	NW	43	(216, 216)	0.28	0.28	0.75
10	24	TRUE	f	j	0.260672875	0	-35	-36	-1	NW	43	(216, 216)	0.28	0.28	0.75
10	24	TRUE	f	j	0.176894042	0	-35	-36	-1	NW	43	(216, 216)	0.28	0.28	0.75
10	24	TRUE	f	f	0.55667125	1	-35	-40	-5	NW	43	(216, 216)	0.28	0.28	0.75
10	24	TRUE	f	j	0.663878042	0	-35	-36	-1	SE	43	(216, 216)	0.28	0.28	0.75
10	24	TRUE	j	j	0.4381955	1	-35	-34	1	SE	43	(216, 216)	0.28	0.28	0.75
10	24	TRUE	j	j	0.727851417	1	-35	-34	1	NW	43	(216, 216)	0.28	0.28	0.75
10	24	TRUE	j	j	0.257770167	1	-35	-30	5	NW	43	(216, 216)	0.28	0.28	0.75
10	24	TRUE	j	j	0.403078542	1	-35	-34	1	SE	43	(216, 216)	0.28	0.28	0.75
10	24	TRUE	j	j	0.275738625	1	-35	-30	5	SE	43	(216, 216)	0.28	0.28	0.75
10	24	TRUE	f	f	0.359903459	1	-35	-40	-5	SE	43	(216, 216)	0.28	0.28	0.75
10	24	TRUE	j	j	0.367177834	1	-35	-34	1	NW	43	(216, 216)	0.28	0.28	0.75
10	24	TRUE	f	f	0.250616667	1	-35	-40	-5	SE	43	(216, 216)	0.28	0.28	0.75
10	24	TRUE	f	f	0.223921291	1	-35	-36	-1	NW	43	(216, 216)	0.28	0.28	0.75
10	24	TRUE	f	f	0.3052955	1	-35	-40	-5	NW	43	(216, 216)	0.28	0.28	0.75
10	24	TRUE	f	j	0.336885417	0	-35	-36	-1	NW	43	(216, 216)	0.28	0.28	0.75
10	24	TRUE	j	j	0.258949458	1	-35	-30	5	SE	43	(216, 216)	0.28	0.28	0.75
10	24	TRUE	j	j	0.096465375	1	-35	-30	5	NW	43	(216, 216)	0.28	0.28	0.75
10	24	TRUE	j	j	0.223112042	1	-35	-30	5	SE	43	(216, 216)	0.28	0.28	0.75
10	24	TRUE	f	f	0.484336083	1	-35	-40	-5	SE	43	(216, 216)	0.28	0.28	0.75
10	24	TRUE	j	j	0.226585125	1	-35	-34	1	SE	43	(216, 216)	0.28	0.28	0.75
10	24	TRUE	j	j	0.373027666	1	-35	-30	5	SE	43	(216, 216)	0.28	0.28	0.75
10	24	TRUE	j	j	0.124779208	1	-35	-30	5	SE	43	(216, 216)	0.28	0.28	0.75
10	24	TRUE	f	f	0.026198375	1	-35	-40	-5	SE	43	(216, 216)	0.28	0.28	0.75
10	24	TRUE	f	j	0.077723417	0	-35	-36	-1	NW	43	(216, 216)	0.28	0.28	0.75
10	24	TRUE	f	f	0.208184417	1	-35	-36	-1	SE	43	(216, 216)	0.28	0.28	0.75
10	24	TRUE	f	j	0.281102792	0	-35	-36	-1	SE	43	(216, 216)	0.28	0.28	0.75
10	24	TRUE	f	f	0.123638541	1	-35	-40	-5	NW	43	(216, 216)	0.28	0.28	0.75
10	24	TRUE	j	j	0.141680375	1	-35	-30	5	NW	43	(216, 216)	0.28	0.28	0.75
10	24	TRUE	f	f	0.2429085	1	-35	-36	-1	SE	43	(216, 216)	0.28	0.28	0.75
10	24	TRUE	j	j	0.071947333	1	-35	-34	1	SE	43	(216, 216)	0.28	0.28	0.75
10	24	TRUE	f	f	0.504862334	1	-35	-40	-5	SE	43	(216, 216)	0.28	0.28	0.75
10	24	TRUE	j	j	0.003705208	1	-35	-34	1	NW	43	(216, 216)	0.28	0.28	0.75
10	24	TRUE	f	f	0.231456958	1	-35	-40	-5	SE	43	(216, 216)	0.28	0.28	0.75
10	24	TRUE	j	j	0.253286	1	-35	-34	1	NW	43	(216, 216)	0.28	0.28	0.75
10	24	TRUE	j	j	0.913384875	1	-35	-30	5	NW	43	(216, 216)	0.28	0.28	0.75
10	24	TRUE	j	j	0.251054959	1	-35	-34	1	SE	43	(216, 216)	0.28	0.28	0.75
10	24	TRUE	j	j	0.004864791	1	-35	-30	5	NW	43	(216, 216)	0.28	0.28	0.75
10	24	TRUE	f	f	0.253326875	1	-35	-40	-5	SE	43	(216, 216)	0.28	0.28	0.75
10	24	TRUE	j	j	0.261816667	1	-35	-34	1	SE	43	(216, 216)	0.28	0.28	0.75
10	24	TRUE	f	f	0.28799	1	-35	-40	-5	NW	43	(216, 216)	0.28	0.28	0.75
10	24	TRUE	j	j	0.132773458	1	-35	-30	5	SE	43	(216, 216)	0.28	0.28	0.75
10	24	TRUE	j	j	0.226514459	1	-35	-30	5	NW	43	(216, 216)	0.28	0.28	0.75
10	24	TRUE	f	f	0.257064458	1	-35	-40	-5	SE	43	(216, 216)	0.28	0.28	0.75
10	24	TRUE	f	j	0.2898445	0	-35	-36	-1	NW	43	(216, 216)	0.28	0.28	0.75
10	24	TRUE	f	f	0.445212208	1	-35	-36	-1	SE	43	(216, 216)	0.28	0.28	0.75
10	24	TRUE	f	f	1.049285084	1	-35	-36	-1	NW	43	(216, 216)	0.28	0.28	0.75
10	24	TRUE	f	f	0.360368834	1	-35	-36	-1	SE	43	(216, 216)	0.28	0.28	0.75
10	24	TRUE	f	f	0.43201475	1	-35	-36	-1	SE	43	(216, 216)	0.28	0.28	0.75
10	24	TRUE	j	j	0.256650375	1	-35	-30	5	NW	43	(216, 216)	0.28	0.28	0.75
10	24	TRUE	f	f	0.249930459	1	-35	-40	-5	NW	43	(216, 216)	0.28	0.28	0.75
10	24	TRUE	j	j	0.257016458	1	-35	-30	5	NW	43	(216, 216)	0.28	0.28	0.75
10	24	TRUE	j	j	0.291138417	1	-35	-30	5	SE	43	(216, 216)	0.28	0.28	0.75
10	24	TRUE	f	f	0.157479459	1	-35	-40	-5	NW	43	(216, 216)	0.28	0.28	0.75
10	24	TRUE	j	f	0.492701167	0	-35	-30	5	NW	43	(216, 216)	0.28	0.28	0.75
10	24	TRUE	j	j	0.081369	1	-35	-30	5	SE	43	(216, 216)	0.28	0.28	0.75
10	24	TRUE	f	f	0.051769	1	-35	-36	-1	NW	43	(216, 216)	0.28	0.28	0.75
10	24	TRUE	f	f	0.301178083	1	-35	-40	-5	NW	43	(216, 216)	0.28	0.28	0.75
10	24	TRUE	j	j	0.248990459	1	-35	-30	5	SE	43	(216, 216)	0.28	0.28	0.75
10	24	TRUE	f	f	0.0814015	1	-35	-36	-1	NW	43	(216, 216)	0.28	0.28	0.75
10	24	TRUE	j	j	0.242324833	1	-35	-34	1	NW	43	(216, 216)	0.28	0.28	0.75
10	24	TRUE	f	f	0.098311833	1	-35	-36	-1	NW	43	(216, 216)	0.28	0.28	0.75
10	24	TRUE	f	j	0.2467965	0	-35	-36	-1	NW	43	(216, 216)	0.28	0.28	0.75
10	24	TRUE	f	j	0.197335667	0	-35	-40	-5	NW	43	(216, 216)	0.28	0.28	0.75
10	24	TRUE	j	j	0.361993	1	-35	-30	5	SE	43	(216, 216)	0.28	0.28	0.75
10	24	TRUE	j	j	0.669423083	1	-35	-30	5	NW	43	(216, 216)	0.28	0.28	0.75
10	24	TRUE	f	f	0.23239575	1	-35	-40	-5	SE	43	(216, 216)	0.28	0.28	0.75
10	24	TRUE	f	j	0.165293792	0	-35	-40	-5	SE	43	(216, 216)	0.28	0.28	0.75
10	24	TRUE	j	j	0.253586	1	-35	-34	1	NW	43	(216, 216)	0.28	0.28	0.75
10	24	TRUE	j	j	0.029956958	1	-35	-30	5	NW	43	(216, 216)	0.28	0.28	0.75
10	24	TRUE	j	f	0.351129583	0	-35	-34	1	NW	43	(216, 216)	0.28	0.28	0.75
10	24	TRUE	f	f	0.279789708	1	-35	-36	-1	NW	43	(216, 216)	0.28	0.28	0.75
10	24	TRUE	j	j	0.016322667	1	-35	-30	5	NW	43	(216, 216)	0.28	0.28	0.75
10	24	TRUE	j	j	0.207084916	1	-35	-34	1	NW	43	(216, 216)	0.28	0.28	0.75
10	24	TRUE	f	f	0.227677125	1	-35	-36	-1	NW	43	(216, 216)	0.28	0.28	0.75
10	24	TRUE	f	f	0.159216208	1	-35	-40	-5	NW	43	(216, 216)	0.28	0.28	0.75
10	24	TRUE	j	j	0.12634675	1	-35	-34	1	NW	43	(216, 216)	0.28	0.28	0.75
10	24	TRUE	j	f	0.32283575	0	-35	-34	1	NW	43	(216, 216)	0.28	0.28	0.75
10	24	TRUE	f	f	0.342727042	1	-35	-40	-5	SE	43	(216, 216)	0.28	0.28	0.75
10	24	TRUE	j	j	0.243393666	1	-35	-34	1	SE	43	(216, 216)	0.28	0.28	0.75
10	24	TRUE	f	f	0.313989125	1	-35	-40	-5	SE	43	(216, 216)	0.28	0.28	0.75
10	24	TRUE	j	j	0.249704459	1	-35	-30	5	NW	43	(216, 216)	0.28	0.28	0.75
10	24	TRUE	j	j	0.297197	1	-35	-34	1	SE	43	(216, 216)	0.28	0.28	0.75
10	24	TRUE	j	j	0.240957541	1	-35	-34	1	NW	43	(216, 216)	0.28	0.28	0.75
10	24	TRUE	j	j	0.278296541	1	-35	-30	5	NW	43	(216, 216)	0.28	0.28	0.75
10	24	TRUE	j	j	0.244633542	1	-35	-34	1	SE	43	(216, 216)	0.28	0.28	0.75
10	24	TRUE	j	j	0.197393875	1	-35	-30	5	SE	43	(216, 216)	0.28	0.28	0.75
10	24	TRUE	f	f	0.255842084	1	-35	-40	-5	NW	43	(216, 216)	0.28	0.28	0.75
10	24	TRUE	j	j	0.201937541	1	-35	-34	1	SE	43	(216, 216)	0.28	0.28	0.75
10	24	TRUE	j	j	0.562295667	1	-35	-30	5	NW	43	(216, 216)	0.28	0.28	0.75
10	24	TRUE	f	f	0.245249875	1	-35	-40	-5	SE	43	(216, 216)	0.28	0.28	0.75
10	24	TRUE	f	j	0.2344035	0	-35	-36	-1	SE	43	(216, 216)	0.28	0.28	0.75
10	24	TRUE	j	f	0.644335167	0	-35	-30	5	SE	43	(216, 216)	0.28	0.28	0.75
10	24	TRUE	f	j	0.279569667	0	-35	-40	-5	NW	43	(216, 216)	0.28	0.28	0.75
10	24	TRUE	j	j	0.227451292	1	-35	-34	1	SE	43	(216, 216)	0.28	0.28	0.75
10	24	TRUE	f	f	0.339654833	1	-35	-36	-1	SE	43	(216, 216)	0.28	0.28	0.75
10	24	TRUE	f	f	0.333836667	1	-35	-40	-5	NW	43	(216, 216)	0.28	0.28	0.75
10	24	TRUE	j	j	0.278035792	1	-35	-30	5	SE	43	(216, 216)	0.28	0.28	0.75
10	24	TRUE	f	f	0.359580834	1	-35	-40	-5	SE	43	(216, 216)	0.28	0.28	0.75
10	24	TRUE	j	j	0.330926041	1	-35	-30	5	SE	43	(216, 216)	0.28	0.28	0.75
10	24	TRUE	f	j	1.306455792	0	-35	-36	-1	NW	43	(216, 216)	0.28	0.28	0.75
10	24	TRUE	j	j	0.026629209	1	-35	-30	5	SE	43	(216, 216)	0.28	0.28	0.75
10	24	TRUE	j	f	0.233521709	0	-35	-34	1	SE	43	(216, 216)	0.28	0.28	0.75
10	24	TRUE	f	f	0.227253875	1	-35	-36	-1	SE	43	(216, 216)	0.28	0.28	0.75
10	24	TRUE	f	f	0.275959875	1	-35	-40	-5	NW	43	(216, 216)	0.28	0.28	0.75
10	24	TRUE	j	f	0.31714075	0	-35	-34	1	SE	43	(216, 216)	0.28	0.28	0.75
10	24	TRUE	j	j	0.20449	1	-35	-34	1	SE	43	(216, 216)	0.28	0.28	0.75
10	24	TRUE	f	f	0.216471458	1	-35	-40	-5	NW	43	(216, 216)	0.28	0.28	0.75
10	24	TRUE	j	j	0.164418916	1	-35	-34	1	NW	43	(216, 216)	0.28	0.28	0.75
10	24	TRUE	j	f	0.172260875	0	-35	-34	1	SE	43	(216, 216)	0.28	0.28	0.75
10	24	TRUE	j	j	0.377274208	1	-35	-34	1	SE	43	(216, 216)	0.28	0.28	0.75
10	24	TRUE	j	j	0.278354542	1	-35	-30	5	NW	43	(216, 216)	0.28	0.28	0.75
10	24	TRUE	j	f	0.315358916	0	-35	-34	1	NW	43	(216, 216)	0.28	0.28	0.75
10	24	TRUE	j	j	0.236135083	1	-35	-30	5	SE	43	(216, 216)	0.28	0.28	0.75
10	24	TRUE	j	j	0.258648	1	-35	-34	1	SE	43	(216, 216)	0.28	0.28	0.75
