# Supplementary material for: The curriculum effect in visual learning: The role of readout dimensionality
Source: PLoS Comput Biol. 2026 Jul 24;22(7):e1014553. doi: 10.1371/journal.pcbi.1014553 (PMC13432104; doi:10.1371/journal.pcbi.1014553)
Supplement: S1 Data — (ZIP) [file pcbi.1014553.s009.zip › Data_Final_for_Repository/Shuffled_subjects/Original_10/Subject005/20241106_Subject005_SHUFFLED_Day_3.csv]

Participant ID	Age	Train	Correct Response	Response	Response time (s)	Correct	Reference Angle (deg)	Orientation (deg)	Angle Separation (deg)	Corner	Viewing Distance (cm)	Stimulus Size (px)	Fixation Time	Probe Time	Cue Time
5	22	TRUE	f	f	0.5654792	1	-35	-40	-5	SE	50	(223, 223)	0.28	0.28	0.75
5	22	TRUE	j	j	0.3316963	1	-35	-30	5	NW	50	(223, 223)	0.28	0.28	0.75
5	22	TRUE	j	j	1.0720491	1	-35	-34	1	SE	50	(223, 223)	0.28	0.28	0.75
5	22	TRUE	j	f	0.2386993	0	-35	-34	1	NW	50	(223, 223)	0.28	0.28	0.75
5	22	TRUE	j	j	0.6799302	1	-35	-34	1	NW	50	(223, 223)	0.28	0.28	0.75
5	22	TRUE	f	f	0.2264063	1	-35	-40	-5	SE	50	(223, 223)	0.28	0.28	0.75
5	22	TRUE	j	j	0.4416341	1	-35	-30	5	NW	50	(223, 223)	0.28	0.28	0.75
5	22	TRUE	f	f	0.2707596	1	-35	-40	-5	NW	50	(223, 223)	0.28	0.28	0.75
5	22	TRUE	f	f	0.2317119	1	-35	-36	-1	NW	50	(223, 223)	0.28	0.28	0.75
5	22	TRUE	j	j	0.1409111	1	-35	-34	1	NW	50	(223, 223)	0.28	0.28	0.75
5	22	TRUE	j	f	0.3707429	0	-35	-34	1	SE	50	(223, 223)	0.28	0.28	0.75
5	22	TRUE	f	f	0.2430952	1	-35	-40	-5	NW	50	(223, 223)	0.28	0.28	0.75
5	22	TRUE	j	f	0.2200424	0	-35	-34	1	NW	50	(223, 223)	0.28	0.28	0.75
5	22	TRUE	f	f	0.3442672	1	-35	-36	-1	NW	50	(223, 223)	0.28	0.28	0.75
5	22	TRUE	j	j	0.2428578	1	-35	-34	1	NW	50	(223, 223)	0.28	0.28	0.75
5	22	TRUE	f	f	0.2270217	1	-35	-40	-5	NW	50	(223, 223)	0.28	0.28	0.75
5	22	TRUE	f	f	0.2754313	1	-35	-40	-5	SE	50	(223, 223)	0.28	0.28	0.75
5	22	TRUE	j	j	0.2092031	1	-35	-30	5	NW	50	(223, 223)	0.28	0.28	0.75
5	22	TRUE	j	j	0.2178026	1	-35	-30	5	NW	50	(223, 223)	0.28	0.28	0.75
5	22	TRUE	j	f	0.3066171	0	-35	-34	1	SE	50	(223, 223)	0.28	0.28	0.75
5	22	TRUE	j	j	0.1176714	1	-35	-30	5	SE	50	(223, 223)	0.28	0.28	0.75
5	22	TRUE	j	j	0.6086785	1	-35	-34	1	NW	50	(223, 223)	0.28	0.28	0.75
5	22	TRUE	f	f	0.4252707	1	-35	-40	-5	NW	50	(223, 223)	0.28	0.28	0.75
5	22	TRUE	f	f	0.2682994	1	-35	-40	-5	SE	50	(223, 223)	0.28	0.28	0.75
5	22	TRUE	f	f	0.2874864	1	-35	-36	-1	NW	50	(223, 223)	0.28	0.28	0.75
5	22	TRUE	j	f	0.3391047	0	-35	-34	1	SE	50	(223, 223)	0.28	0.28	0.75
5	22	TRUE	j	j	0.2769034	1	-35	-30	5	SE	50	(223, 223)	0.28	0.28	0.75
5	22	TRUE	j	j	0.1160171	1	-35	-30	5	SE	50	(223, 223)	0.28	0.28	0.75
5	22	TRUE	j	j	0.2257406	1	-35	-34	1	SE	50	(223, 223)	0.28	0.28	0.75
5	22	TRUE	j	j	0.2285631	1	-35	-30	5	NW	50	(223, 223)	0.28	0.28	0.75
5	22	TRUE	f	f	0.2152808	1	-35	-40	-5	SE	50	(223, 223)	0.28	0.28	0.75
5	22	TRUE	j	j	0.0409805	1	-35	-30	5	NW	50	(223, 223)	0.28	0.28	0.75
5	22	TRUE	j	j	0.2073892	1	-35	-34	1	SE	50	(223, 223)	0.28	0.28	0.75
5	22	TRUE	j	j	0.2228322	1	-35	-30	5	SE	50	(223, 223)	0.28	0.28	0.75
5	22	TRUE	j	j	0.2256398	1	-35	-34	1	SE	50	(223, 223)	0.28	0.28	0.75
5	22	TRUE	f	f	0.2062516	1	-35	-40	-5	NW	50	(223, 223)	0.28	0.28	0.75
5	22	TRUE	f	f	0.2238295	1	-35	-36	-1	SE	50	(223, 223)	0.28	0.28	0.75
5	22	TRUE	f	f	0.1957076	1	-35	-36	-1	NW	50	(223, 223)	0.28	0.28	0.75
5	22	TRUE	f	f	0.1896549	1	-35	-40	-5	NW	50	(223, 223)	0.28	0.28	0.75
5	22	TRUE	f	f	0.2149368	1	-35	-36	-1	NW	50	(223, 223)	0.28	0.28	0.75
5	22	TRUE	f	f	0.2514281	1	-35	-36	-1	NW	50	(223, 223)	0.28	0.28	0.75
5	22	TRUE	j	f	0.196933	0	-35	-34	1	SE	50	(223, 223)	0.28	0.28	0.75
5	22	TRUE	f	f	0.1698458	1	-35	-36	-1	SE	50	(223, 223)	0.28	0.28	0.75
5	22	TRUE	f	f	0.2188359	1	-35	-40	-5	NW	50	(223, 223)	0.28	0.28	0.75
5	22	TRUE	f	f	0.2143441	1	-35	-36	-1	NW	50	(223, 223)	0.28	0.28	0.75
5	22	TRUE	f	f	0.250022	1	-35	-36	-1	SE	50	(223, 223)	0.28	0.28	0.75
5	22	TRUE	f	f	0.2559309	1	-35	-36	-1	SE	50	(223, 223)	0.28	0.28	0.75
5	22	TRUE	j	j	0.3721268	1	-35	-34	1	NW	50	(223, 223)	0.28	0.28	0.75
5	22	TRUE	j	j	0.1931874	1	-35	-30	5	NW	50	(223, 223)	0.28	0.28	0.75
5	22	TRUE	f	f	0.2118583	1	-35	-36	-1	NW	50	(223, 223)	0.28	0.28	0.75
5	22	TRUE	j	j	0.2718966	1	-35	-30	5	SE	50	(223, 223)	0.28	0.28	0.75
5	22	TRUE	f	f	0.3439161	1	-35	-36	-1	SE	50	(223, 223)	0.28	0.28	0.75
5	22	TRUE	f	j	0.3151733	0	-35	-36	-1	SE	50	(223, 223)	0.28	0.28	0.75
5	22	TRUE	j	j	0.2056376	1	-35	-30	5	SE	50	(223, 223)	0.28	0.28	0.75
5	22	TRUE	f	f	0.2255161	1	-35	-36	-1	SE	50	(223, 223)	0.28	0.28	0.75
5	22	TRUE	j	j	0.2608513	1	-35	-30	5	SE	50	(223, 223)	0.28	0.28	0.75
5	22	TRUE	f	f	0.2420473	1	-35	-40	-5	SE	50	(223, 223)	0.28	0.28	0.75
5	22	TRUE	j	j	0.1978172	1	-35	-34	1	SE	50	(223, 223)	0.28	0.28	0.75
5	22	TRUE	f	f	0.2646936	1	-35	-40	-5	SE	50	(223, 223)	0.28	0.28	0.75
5	22	TRUE	f	f	0.2766275	1	-35	-40	-5	NW	50	(223, 223)	0.28	0.28	0.75
5	22	TRUE	j	j	0.2230803	1	-35	-34	1	NW	50	(223, 223)	0.28	0.28	0.75
5	22	TRUE	f	j	0.5070883	0	-35	-36	-1	NW	50	(223, 223)	0.28	0.28	0.75
5	22	TRUE	f	f	0.2601769	1	-35	-40	-5	NW	50	(223, 223)	0.28	0.28	0.75
5	22	TRUE	j	j	0.2518886	1	-35	-30	5	NW	50	(223, 223)	0.28	0.28	0.75
5	22	TRUE	j	j	0.1908433	1	-35	-30	5	NW	50	(223, 223)	0.28	0.28	0.75
5	22	TRUE	j	j	0.2097898	1	-35	-34	1	SE	50	(223, 223)	0.28	0.28	0.75
5	22	TRUE	f	f	0.5466846	1	-35	-36	-1	SE	50	(223, 223)	0.28	0.28	0.75
5	22	TRUE	f	f	0.2545571	1	-35	-36	-1	SE	50	(223, 223)	0.28	0.28	0.75
5	22	TRUE	f	f	0.2248955	1	-35	-36	-1	NW	50	(223, 223)	0.28	0.28	0.75
5	22	TRUE	f	f	0.2443806	1	-35	-40	-5	NW	50	(223, 223)	0.28	0.28	0.75
5	22	TRUE	f	f	0.1862241	1	-35	-40	-5	SE	50	(223, 223)	0.28	0.28	0.75
5	22	TRUE	j	j	0.2678951	1	-35	-30	5	SE	50	(223, 223)	0.28	0.28	0.75
5	22	TRUE	j	j	0.2209833	1	-35	-34	1	NW	50	(223, 223)	0.28	0.28	0.75
5	22	TRUE	f	f	0.1906349	1	-35	-36	-1	SE	50	(223, 223)	0.28	0.28	0.75
5	22	TRUE	f	f	0.2242324	1	-35	-40	-5	SE	50	(223, 223)	0.28	0.28	0.75
5	22	TRUE	f	f	0.2698094	1	-35	-36	-1	SE	50	(223, 223)	0.28	0.28	0.75
5	22	TRUE	j	j	0.1058916	1	-35	-34	1	NW	50	(223, 223)	0.28	0.28	0.75
5	22	TRUE	j	j	0.1773358	1	-35	-30	5	NW	50	(223, 223)	0.28	0.28	0.75
5	22	TRUE	f	f	0.2231246	1	-35	-40	-5	SE	50	(223, 223)	0.28	0.28	0.75
5	22	TRUE	j	f	0.2401204	0	-35	-34	1	SE	50	(223, 223)	0.28	0.28	0.75
5	22	TRUE	j	f	0.4038461	0	-35	-34	1	NW	50	(223, 223)	0.28	0.28	0.75
5	22	TRUE	j	f	0.2047923	0	-35	-30	5	SE	50	(223, 223)	0.28	0.28	0.75
5	22	TRUE	f	f	0.3611064	1	-35	-40	-5	NW	50	(223, 223)	0.28	0.28	0.75
5	22	TRUE	j	j	0.3260485	1	-35	-30	5	NW	50	(223, 223)	0.28	0.28	0.75
5	22	TRUE	f	f	0.3047686	1	-35	-40	-5	SE	50	(223, 223)	0.28	0.28	0.75
5	22	TRUE	j	j	0.2623046	1	-35	-34	1	SE	50	(223, 223)	0.28	0.28	0.75
5	22	TRUE	j	f	0.248669	0	-35	-34	1	SE	50	(223, 223)	0.28	0.28	0.75
5	22	TRUE	j	j	0.270263	1	-35	-30	5	NW	50	(223, 223)	0.28	0.28	0.75
5	22	TRUE	f	f	0.2992954	1	-35	-36	-1	SE	50	(223, 223)	0.28	0.28	0.75
5	22	TRUE	f	f	0.3777851	1	-35	-36	-1	NW	50	(223, 223)	0.28	0.28	0.75
5	22	TRUE	f	f	0.3439514	1	-35	-40	-5	SE	50	(223, 223)	0.28	0.28	0.75
5	22	TRUE	j	j	0.3211572	1	-35	-30	5	SE	50	(223, 223)	0.28	0.28	0.75
5	22	TRUE	j	j	0.0313129	1	-35	-30	5	NW	50	(223, 223)	0.28	0.28	0.75
5	22	TRUE	j	j	0.258259	1	-35	-34	1	NW	50	(223, 223)	0.28	0.28	0.75
5	22	TRUE	j	j	0.2768796	1	-35	-30	5	NW	50	(223, 223)	0.28	0.28	0.75
5	22	TRUE	j	f	0.2459791	0	-35	-34	1	NW	50	(223, 223)	0.28	0.28	0.75
5	22	TRUE	f	f	0.2415624	1	-35	-40	-5	SE	50	(223, 223)	0.28	0.28	0.75
5	22	TRUE	j	j	0.2519619	1	-35	-34	1	SE	50	(223, 223)	0.28	0.28	0.75
5	22	TRUE	j	j	0.223912	1	-35	-30	5	NW	50	(223, 223)	0.28	0.28	0.75
5	22	TRUE	j	j	0.1988665	1	-35	-30	5	NW	50	(223, 223)	0.28	0.28	0.75
5	22	TRUE	f	f	0.3635792	1	-35	-36	-1	SE	50	(223, 223)	0.28	0.28	0.75
5	22	TRUE	f	f	0.2366492	1	-35	-40	-5	NW	50	(223, 223)	0.28	0.28	0.75
5	22	TRUE	j	j	0.1373337	1	-35	-34	1	NW	50	(223, 223)	0.28	0.28	0.75
5	22	TRUE	f	f	0.2091175	1	-35	-40	-5	NW	50	(223, 223)	0.28	0.28	0.75
5	22	TRUE	j	j	0.2157157	1	-35	-30	5	SE	50	(223, 223)	0.28	0.28	0.75
5	22	TRUE	f	f	0.2986255	1	-35	-40	-5	SE	50	(223, 223)	0.28	0.28	0.75
5	22	TRUE	j	j	0.2355051	1	-35	-30	5	NW	50	(223, 223)	0.28	0.28	0.75
5	22	TRUE	j	j	0.277261	1	-35	-34	1	NW	50	(223, 223)	0.28	0.28	0.75
5	22	TRUE	f	f	0.2259884	1	-35	-40	-5	NW	50	(223, 223)	0.28	0.28	0.75
5	22	TRUE	f	f	0.3672171	1	-35	-36	-1	NW	50	(223, 223)	0.28	0.28	0.75
5	22	TRUE	f	f	0.5068344	1	-35	-36	-1	SE	50	(223, 223)	0.28	0.28	0.75
5	22	TRUE	j	j	0.2073134	1	-35	-34	1	SE	50	(223, 223)	0.28	0.28	0.75
5	22	TRUE	j	j	0.0634253	1	-35	-30	5	SE	50	(223, 223)	0.28	0.28	0.75
5	22	TRUE	j	j	0.2345965	1	-35	-30	5	NW	50	(223, 223)	0.28	0.28	0.75
5	22	TRUE	f	f	0.3490803	1	-35	-36	-1	NW	50	(223, 223)	0.28	0.28	0.75
5	22	TRUE	j	j	0.2500996	1	-35	-30	5	SE	50	(223, 223)	0.28	0.28	0.75
5	22	TRUE	f	f	0.2169114	1	-35	-40	-5	SE	50	(223, 223)	0.28	0.28	0.75
5	22	TRUE	j	j	0.4167229	1	-35	-30	5	NW	50	(223, 223)	0.28	0.28	0.75
5	22	TRUE	f	j	0.2171818	0	-35	-36	-1	NW	50	(223, 223)	0.28	0.28	0.75
5	22	TRUE	f	f	0.2110474	1	-35	-40	-5	SE	50	(223, 223)	0.28	0.28	0.75
5	22	TRUE	j	j	0.2751985	1	-35	-34	1	SE	50	(223, 223)	0.28	0.28	0.75
5	22	TRUE	f	f	0.2387619	1	-35	-40	-5	SE	50	(223, 223)	0.28	0.28	0.75
5	22	TRUE	f	f	0.224502	1	-35	-40	-5	NW	50	(223, 223)	0.28	0.28	0.75
5	22	TRUE	j	f	0.2669103	0	-35	-34	1	SE	50	(223, 223)	0.28	0.28	0.75
5	22	TRUE	f	f	0.3090226	1	-35	-40	-5	SE	50	(223, 223)	0.28	0.28	0.75
5	22	TRUE	j	j	0.2535324	1	-35	-30	5	SE	50	(223, 223)	0.28	0.28	0.75
5	22	TRUE	f	f	0.17426	1	-35	-40	-5	SE	50	(223, 223)	0.28	0.28	0.75
5	22	TRUE	j	j	0.1829141	1	-35	-34	1	NW	50	(223, 223)	0.28	0.28	0.75
5	22	TRUE	f	f	0.2330775	1	-35	-36	-1	NW	50	(223, 223)	0.28	0.28	0.75
5	22	TRUE	f	j	0.3320604	0	-35	-36	-1	NW	50	(223, 223)	0.28	0.28	0.75
5	22	TRUE	f	f	0.2388016	1	-35	-40	-5	NW	50	(223, 223)	0.28	0.28	0.75
5	22	TRUE	f	f	0.2522037	1	-35	-40	-5	NW	50	(223, 223)	0.28	0.28	0.75
5	22	TRUE	f	f	0.2494106	1	-35	-40	-5	SE	50	(223, 223)	0.28	0.28	0.75
5	22	TRUE	j	j	0.2236785	1	-35	-34	1	NW	50	(223, 223)	0.28	0.28	0.75
5	22	TRUE	j	j	0.2598623	1	-35	-30	5	SE	50	(223, 223)	0.28	0.28	0.75
5	22	TRUE	j	j	0.2258157	1	-35	-30	5	SE	50	(223, 223)	0.28	0.28	0.75
5	22	TRUE	j	j	0.3923291	1	-35	-34	1	NW	50	(223, 223)	0.28	0.28	0.75
5	22	TRUE	f	f	0.2595623	1	-35	-40	-5	NW	50	(223, 223)	0.28	0.28	0.75
5	22	TRUE	f	f	0.2289576	1	-35	-40	-5	SE	50	(223, 223)	0.28	0.28	0.75
5	22	TRUE	f	f	0.2713207	1	-35	-36	-1	SE	50	(223, 223)	0.28	0.28	0.75
5	22	TRUE	f	f	0.2130646	1	-35	-40	-5	SE	50	(223, 223)	0.28	0.28	0.75
5	22	TRUE	j	j	0.2484704	1	-35	-30	5	SE	50	(223, 223)	0.28	0.28	0.75
5	22	TRUE	f	f	0.2352863	1	-35	-36	-1	NW	50	(223, 223)	0.28	0.28	0.75
5	22	TRUE	j	j	0.2341459	1	-35	-30	5	NW	50	(223, 223)	0.28	0.28	0.75
5	22	TRUE	f	f	0.2070009	1	-35	-40	-5	NW	50	(223, 223)	0.28	0.28	0.75
5	22	TRUE	j	j	0.2373336	1	-35	-30	5	NW	50	(223, 223)	0.28	0.28	0.75
5	22	TRUE	f	f	0.151997	1	-35	-40	-5	NW	50	(223, 223)	0.28	0.28	0.75
5	22	TRUE	f	f	0.1738953	1	-35	-40	-5	SE	50	(223, 223)	0.28	0.28	0.75
5	22	TRUE	j	j	0.1977874	1	-35	-30	5	SE	50	(223, 223)	0.28	0.28	0.75
5	22	TRUE	j	j	0.2436101	1	-35	-34	1	NW	50	(223, 223)	0.28	0.28	0.75
5	22	TRUE	f	f	0.2122485	1	-35	-40	-5	NW	50	(223, 223)	0.28	0.28	0.75
5	22	TRUE	f	j	0.0620206	0	-35	-36	-1	SE	50	(223, 223)	0.28	0.28	0.75
5	22	TRUE	f	f	0.228468	1	-35	-36	-1	SE	50	(223, 223)	0.28	0.28	0.75
5	22	TRUE	f	j	0.5044084	0	-35	-36	-1	NW	50	(223, 223)	0.28	0.28	0.75
5	22	TRUE	j	j	0.1274295	1	-35	-30	5	NW	50	(223, 223)	0.28	0.28	0.75
5	22	TRUE	f	f	0.2187196	1	-35	-40	-5	NW	50	(223, 223)	0.28	0.28	0.75
5	22	TRUE	f	f	0.1705102	1	-35	-40	-5	NW	50	(223, 223)	0.28	0.28	0.75
5	22	TRUE	f	f	0.2538148	1	-35	-40	-5	NW	50	(223, 223)	0.28	0.28	0.75
5	22	TRUE	f	f	0.2393778	1	-35	-36	-1	NW	50	(223, 223)	0.28	0.28	0.75
5	22	TRUE	j	j	0.2284456	1	-35	-34	1	SE	50	(223, 223)	0.28	0.28	0.75
5	22	TRUE	f	f	0.4236655	1	-35	-40	-5	NW	50	(223, 223)	0.28	0.28	0.75
5	22	TRUE	f	f	0.2464893	1	-35	-36	-1	NW	50	(223, 223)	0.28	0.28	0.75
5	22	TRUE	f	f	0.2245363	1	-35	-36	-1	NW	50	(223, 223)	0.28	0.28	0.75
5	22	TRUE	f	f	0.2014354	1	-35	-40	-5	SE	50	(223, 223)	0.28	0.28	0.75
5	22	TRUE	j	j	0.1989983	1	-35	-30	5	NW	50	(223, 223)	0.28	0.28	0.75
5	22	TRUE	j	f	0.2353102	0	-35	-34	1	SE	50	(223, 223)	0.28	0.28	0.75
5	22	TRUE	f	f	0.164277	1	-35	-40	-5	SE	50	(223, 223)	0.28	0.28	0.75
5	22	TRUE	f	f	0.1000589	1	-35	-36	-1	SE	50	(223, 223)	0.28	0.28	0.75
5	22	TRUE	f	f	0.2212351	1	-35	-36	-1	NW	50	(223, 223)	0.28	0.28	0.75
5	22	TRUE	f	f	0.2170405	1	-35	-40	-5	SE	50	(223, 223)	0.28	0.28	0.75
5	22	TRUE	f	f	0.221674	1	-35	-40	-5	SE	50	(223, 223)	0.28	0.28	0.75
5	22	TRUE	f	f	0.2632434	1	-35	-40	-5	SE	50	(223, 223)	0.28	0.28	0.75
5	22	TRUE	j	j	0.2503363	1	-35	-30	5	SE	50	(223, 223)	0.28	0.28	0.75
5	22	TRUE	f	j	0.566209	0	-35	-36	-1	NW	50	(223, 223)	0.28	0.28	0.75
5	22	TRUE	j	j	0.2359481	1	-35	-34	1	NW	50	(223, 223)	0.28	0.28	0.75
5	22	TRUE	j	j	0.2499282	1	-35	-34	1	NW	50	(223, 223)	0.28	0.28	0.75
5	22	TRUE	j	j	0.221929	1	-35	-30	5	NW	50	(223, 223)	0.28	0.28	0.75
5	22	TRUE	f	f	0.2223416	1	-35	-36	-1	SE	50	(223, 223)	0.28	0.28	0.75
5	22	TRUE	f	f	0.2180494	1	-35	-40	-5	NW	50	(223, 223)	0.28	0.28	0.75
5	22	TRUE	f	j	0.8178169	0	-35	-36	-1	NW	50	(223, 223)	0.28	0.28	0.75
5	22	TRUE	j	j	0.2703396	1	-35	-30	5	SE	50	(223, 223)	0.28	0.28	0.75
5	22	TRUE	f	f	0.1885814	1	-35	-40	-5	SE	50	(223, 223)	0.28	0.28	0.75
5	22	TRUE	j	j	0.0836885	1	-35	-30	5	SE	50	(223, 223)	0.28	0.28	0.75
5	22	TRUE	f	j	0.3111335	0	-35	-36	-1	SE	50	(223, 223)	0.28	0.28	0.75
5	22	TRUE	f	f	0.2979052	1	-35	-36	-1	NW	50	(223, 223)	0.28	0.28	0.75
5	22	TRUE	f	f	0.2504956	1	-35	-40	-5	SE	50	(223, 223)	0.28	0.28	0.75
5	22	TRUE	f	f	0.2045958	1	-35	-40	-5	NW	50	(223, 223)	0.28	0.28	0.75
5	22	TRUE	j	j	0.125615	1	-35	-30	5	NW	50	(223, 223)	0.28	0.28	0.75
5	22	TRUE	f	f	0.1878489	1	-35	-36	-1	SE	50	(223, 223)	0.28	0.28	0.75
5	22	TRUE	f	f	0.2514136	1	-35	-40	-5	SE	50	(223, 223)	0.28	0.28	0.75
5	22	TRUE	f	f	0.1868945	1	-35	-40	-5	SE	50	(223, 223)	0.28	0.28	0.75
5	22	TRUE	f	j	0.2489711	0	-35	-36	-1	NW	50	(223, 223)	0.28	0.28	0.75
5	22	TRUE	f	j	0.1619402	0	-35	-36	-1	NW	50	(223, 223)	0.28	0.28	0.75
5	22	TRUE	f	f	0.2191925	1	-35	-40	-5	SE	50	(223, 223)	0.28	0.28	0.75
5	22	TRUE	f	f	0.2041129	1	-35	-40	-5	SE	50	(223, 223)	0.28	0.28	0.75
5	22	TRUE	j	j	0.2088356	1	-35	-34	1	SE	50	(223, 223)	0.28	0.28	0.75
5	22	TRUE	f	f	0.3338084	1	-35	-36	-1	SE	50	(223, 223)	0.28	0.28	0.75
5	22	TRUE	j	j	0.2140255	1	-35	-34	1	NW	50	(223, 223)	0.28	0.28	0.75
5	22	TRUE	f	f	0.2309061	1	-35	-40	-5	SE	50	(223, 223)	0.28	0.28	0.75
5	22	TRUE	f	f	0.236518	1	-35	-40	-5	NW	50	(223, 223)	0.28	0.28	0.75
5	22	TRUE	f	f	0.2294607	1	-35	-40	-5	NW	50	(223, 223)	0.28	0.28	0.75
5	22	TRUE	f	f	0.1921343	1	-35	-36	-1	NW	50	(223, 223)	0.28	0.28	0.75
5	22	TRUE	j	j	0.2208597	1	-35	-34	1	NW	50	(223, 223)	0.28	0.28	0.75
5	22	TRUE	f	f	0.1988752	1	-35	-40	-5	SE	50	(223, 223)	0.28	0.28	0.75
5	22	TRUE	f	f	0.2039093	1	-35	-40	-5	NW	50	(223, 223)	0.28	0.28	0.75
5	22	TRUE	j	j	0.2054021	1	-35	-30	5	NW	50	(223, 223)	0.28	0.28	0.75
5	22	TRUE	f	f	0.2138667	1	-35	-40	-5	NW	50	(223, 223)	0.28	0.28	0.75
5	22	TRUE	j	j	0.258563	1	-35	-34	1	NW	50	(223, 223)	0.28	0.28	0.75
5	22	TRUE	j	j	0.2488559	1	-35	-30	5	SE	50	(223, 223)	0.28	0.28	0.75
5	22	TRUE	j	f	0.2414298	0	-35	-34	1	NW	50	(223, 223)	0.28	0.28	0.75
5	22	TRUE	f	f	0.2654173	1	-35	-40	-5	SE	50	(223, 223)	0.28	0.28	0.75
5	22	TRUE	f	f	0.0884616	1	-35	-36	-1	NW	50	(223, 223)	0.28	0.28	0.75
5	22	TRUE	f	j	0.0981356	0	-35	-36	-1	NW	50	(223, 223)	0.28	0.28	0.75
5	22	TRUE	j	f	0.232524	0	-35	-34	1	SE	50	(223, 223)	0.28	0.28	0.75
5	22	TRUE	j	j	0.2360048	1	-35	-34	1	SE	50	(223, 223)	0.28	0.28	0.75
5	22	TRUE	f	f	0.2620185	1	-35	-40	-5	NW	50	(223, 223)	0.28	0.28	0.75
5	22	TRUE	f	f	0.2366964	1	-35	-40	-5	SE	50	(223, 223)	0.28	0.28	0.75
5	22	TRUE	f	f	0.2853228	1	-35	-40	-5	SE	50	(223, 223)	0.28	0.28	0.75
5	22	TRUE	f	f	0.220603	1	-35	-40	-5	SE	50	(223, 223)	0.28	0.28	0.75
5	22	TRUE	j	j	0.2277016	1	-35	-34	1	NW	50	(223, 223)	0.28	0.28	0.75
5	22	TRUE	f	f	0.3145421	1	-35	-40	-5	SE	50	(223, 223)	0.28	0.28	0.75
5	22	TRUE	f	f	0.2157164	1	-35	-40	-5	SE	50	(223, 223)	0.28	0.28	0.75
5	22	TRUE	f	f	0.2464908	1	-35	-40	-5	NW	50	(223, 223)	0.28	0.28	0.75
5	22	TRUE	f	f	0.2588294	1	-35	-36	-1	SE	50	(223, 223)	0.28	0.28	0.75
5	22	TRUE	f	f	0.2105202	1	-35	-40	-5	NW	50	(223, 223)	0.28	0.28	0.75
5	22	TRUE	f	f	0.0792658	1	-35	-40	-5	SE	50	(223, 223)	0.28	0.28	0.75
5	22	TRUE	j	j	0.2136463	1	-35	-34	1	NW	50	(223, 223)	0.28	0.28	0.75
5	22	TRUE	j	j	0.3022895	1	-35	-30	5	NW	50	(223, 223)	0.28	0.28	0.75
5	22	TRUE	j	f	0.2397816	0	-35	-34	1	SE	50	(223, 223)	0.28	0.28	0.75
5	22	TRUE	f	f	0.2725115	1	-35	-36	-1	SE	50	(223, 223)	0.28	0.28	0.75
5	22	TRUE	f	f	0.1277743	1	-35	-36	-1	NW	50	(223, 223)	0.28	0.28	0.75
5	22	TRUE	j	j	0.2223372	1	-35	-34	1	NW	50	(223, 223)	0.28	0.28	0.75
5	22	TRUE	f	f	0.2425411	1	-35	-36	-1	SE	50	(223, 223)	0.28	0.28	0.75
5	22	TRUE	f	f	0.2487542	1	-35	-36	-1	SE	50	(223, 223)	0.28	0.28	0.75
5	22	TRUE	j	j	0.2518475	1	-35	-30	5	NW	50	(223, 223)	0.28	0.28	0.75
5	22	TRUE	j	j	0.2469275	1	-35	-34	1	NW	50	(223, 223)	0.28	0.28	0.75
5	22	TRUE	f	f	0.2448024	1	-35	-36	-1	SE	50	(223, 223)	0.28	0.28	0.75
5	22	TRUE	j	j	0.2127905	1	-35	-30	5	NW	50	(223, 223)	0.28	0.28	0.75
5	22	TRUE	j	j	0.2243251	1	-35	-30	5	SE	50	(223, 223)	0.28	0.28	0.75
5	22	TRUE	f	f	0.2391046	1	-35	-40	-5	NW	50	(223, 223)	0.28	0.28	0.75
5	22	TRUE	j	j	0.6176632	1	-35	-34	1	NW	50	(223, 223)	0.28	0.28	0.75
5	22	TRUE	j	j	0.2694939	1	-35	-30	5	SE	50	(223, 223)	0.28	0.28	0.75
5	22	TRUE	j	j	0.2381451	1	-35	-30	5	NW	50	(223, 223)	0.28	0.28	0.75
5	22	TRUE	f	f	0.2970271	1	-35	-40	-5	SE	50	(223, 223)	0.28	0.28	0.75
5	22	TRUE	j	j	0.233956	1	-35	-30	5	SE	50	(223, 223)	0.28	0.28	0.75
5	22	TRUE	f	f	0.2434437	1	-35	-40	-5	SE	50	(223, 223)	0.28	0.28	0.75
5	22	TRUE	j	j	0.2255708	1	-35	-34	1	NW	50	(223, 223)	0.28	0.28	0.75
5	22	TRUE	j	f	0.2518241	0	-35	-34	1	SE	50	(223, 223)	0.28	0.28	0.75
5	22	TRUE	j	f	0.2426742	0	-35	-34	1	SE	50	(223, 223)	0.28	0.28	0.75
5	22	TRUE	j	j	0.0796134	1	-35	-30	5	SE	50	(223, 223)	0.28	0.28	0.75
5	22	TRUE	j	j	0.1853143	1	-35	-30	5	NW	50	(223, 223)	0.28	0.28	0.75
5	22	TRUE	f	f	0.1161827	1	-35	-40	-5	NW	50	(223, 223)	0.28	0.28	0.75
5	22	TRUE	j	j	0.1239463	1	-35	-34	1	SE	50	(223, 223)	0.28	0.28	0.75
5	22	TRUE	j	j	0.0775048	1	-35	-30	5	SE	50	(223, 223)	0.28	0.28	0.75
5	22	TRUE	j	j	0.1761146	1	-35	-30	5	SE	50	(223, 223)	0.28	0.28	0.75
5	22	TRUE	j	j	0.2092188	1	-35	-30	5	SE	50	(223, 223)	0.28	0.28	0.75
5	22	TRUE	f	f	0.2178437	1	-35	-40	-5	NW	50	(223, 223)	0.28	0.28	0.75
5	22	TRUE	f	f	0.1449219	1	-35	-40	-5	SE	50	(223, 223)	0.28	0.28	0.75
5	22	TRUE	f	f	0.1677438	1	-35	-40	-5	NW	50	(223, 223)	0.28	0.28	0.75
5	22	TRUE	f	f	0.2033366	1	-35	-36	-1	SE	50	(223, 223)	0.28	0.28	0.75
5	22	TRUE	f	j	0.2550016	0	-35	-36	-1	NW	50	(223, 223)	0.28	0.28	0.75
5	22	TRUE	f	f	0.2049309	1	-35	-40	-5	SE	50	(223, 223)	0.28	0.28	0.75
5	22	TRUE	f	f	0.201017	1	-35	-40	-5	NW	50	(223, 223)	0.28	0.28	0.75
5	22	TRUE	f	f	0.1841538	1	-35	-40	-5	SE	50	(223, 223)	0.28	0.28	0.75
5	22	TRUE	f	j	0.3140201	0	-35	-36	-1	SE	50	(223, 223)	0.28	0.28	0.75
5	22	TRUE	f	j	0.1096035	0	-35	-36	-1	SE	50	(223, 223)	0.28	0.28	0.75
5	22	TRUE	j	j	0.1578458	1	-35	-30	5	NW	50	(223, 223)	0.28	0.28	0.75
5	22	TRUE	j	j	0.2424884	1	-35	-30	5	SE	50	(223, 223)	0.28	0.28	0.75
5	22	TRUE	f	f	0.2639761	1	-35	-40	-5	SE	50	(223, 223)	0.28	0.28	0.75
5	22	TRUE	f	j	0.236501	0	-35	-36	-1	SE	50	(223, 223)	0.28	0.28	0.75
5	22	TRUE	j	j	0.0857381	1	-35	-34	1	NW	50	(223, 223)	0.28	0.28	0.75
5	22	TRUE	j	j	0.2666149	1	-35	-30	5	SE	50	(223, 223)	0.28	0.28	0.75
5	22	TRUE	f	f	0.2403809	1	-35	-40	-5	SE	50	(223, 223)	0.28	0.28	0.75
5	22	TRUE	j	j	0.196119	1	-35	-34	1	SE	50	(223, 223)	0.28	0.28	0.75
5	22	TRUE	f	j	0.041857	0	-35	-36	-1	SE	50	(223, 223)	0.28	0.28	0.75
5	22	TRUE	j	f	0.2200725	0	-35	-34	1	NW	50	(223, 223)	0.28	0.28	0.75
5	22	TRUE	f	f	0.2450818	1	-35	-36	-1	SE	50	(223, 223)	0.28	0.28	0.75
5	22	TRUE	j	j	0.2626826	1	-35	-34	1	NW	50	(223, 223)	0.28	0.28	0.75
5	22	TRUE	f	f	0.2226562	1	-35	-40	-5	SE	50	(223, 223)	0.28	0.28	0.75
5	22	TRUE	j	j	0.2689959	1	-35	-30	5	NW	50	(223, 223)	0.28	0.28	0.75
5	22	TRUE	j	j	0.2755114	1	-35	-30	5	SE	50	(223, 223)	0.28	0.28	0.75
5	22	TRUE	f	f	0.2502508	1	-35	-40	-5	SE	50	(223, 223)	0.28	0.28	0.75
5	22	TRUE	j	j	0.1509473	1	-35	-34	1	SE	50	(223, 223)	0.28	0.28	0.75
5	22	TRUE	f	f	0.2125527	1	-35	-40	-5	SE	50	(223, 223)	0.28	0.28	0.75
5	22	TRUE	j	j	0.2609309	1	-35	-30	5	SE	50	(223, 223)	0.28	0.28	0.75
5	22	TRUE	f	f	0.253891	1	-35	-40	-5	NW	50	(223, 223)	0.28	0.28	0.75
5	22	TRUE	j	j	0.2367604	1	-35	-34	1	SE	50	(223, 223)	0.28	0.28	0.75
5	22	TRUE	j	j	0.1527066	1	-35	-30	5	SE	50	(223, 223)	0.28	0.28	0.75
5	22	TRUE	f	f	0.1558337	1	-35	-40	-5	NW	50	(223, 223)	0.28	0.28	0.75
5	22	TRUE	j	f	0.2286139	0	-35	-34	1	SE	50	(223, 223)	0.28	0.28	0.75
5	22	TRUE	j	j	0.2083851	1	-35	-30	5	NW	50	(223, 223)	0.28	0.28	0.75
5	22	TRUE	f	f	0.2071458	1	-35	-36	-1	SE	50	(223, 223)	0.28	0.28	0.75
5	22	TRUE	j	j	0.2075842	1	-35	-30	5	SE	50	(223, 223)	0.28	0.28	0.75
5	22	TRUE	f	f	0.1968896	1	-35	-40	-5	NW	50	(223, 223)	0.28	0.28	0.75
5	22	TRUE	j	j	2.3431968	1	-35	-30	5	SE	50	(223, 223)	0.28	0.28	0.75
5	22	TRUE	j	j	0.2142713	1	-35	-30	5	NW	50	(223, 223)	0.28	0.28	0.75
5	22	TRUE	j	j	0.2014259	1	-35	-30	5	NW	50	(223, 223)	0.28	0.28	0.75
5	22	TRUE	f	j	0.2128142	0	-35	-36	-1	NW	50	(223, 223)	0.28	0.28	0.75
5	22	TRUE	j	f	0.2317487	0	-35	-34	1	SE	50	(223, 223)	0.28	0.28	0.75
5	22	TRUE	f	f	0.2414412	1	-35	-40	-5	NW	50	(223, 223)	0.28	0.28	0.75
5	22	TRUE	f	f	0.3034184	1	-35	-36	-1	NW	50	(223, 223)	0.28	0.28	0.75
5	22	TRUE	f	f	0.2874633	1	-35	-36	-1	SE	50	(223, 223)	0.28	0.28	0.75
5	22	TRUE	f	f	0.234386	1	-35	-40	-5	NW	50	(223, 223)	0.28	0.28	0.75
5	22	TRUE	f	f	0.2061158	1	-35	-40	-5	NW	50	(223, 223)	0.28	0.28	0.75
5	22	TRUE	f	f	0.2144527	1	-35	-36	-1	SE	50	(223, 223)	0.28	0.28	0.75
5	22	TRUE	f	f	0.2289415	1	-35	-40	-5	NW	50	(223, 223)	0.28	0.28	0.75
5	22	TRUE	j	j	0.368387	1	-35	-34	1	SE	50	(223, 223)	0.28	0.28	0.75
5	22	TRUE	j	j	0.0081604	1	-35	-30	5	SE	50	(223, 223)	0.28	0.28	0.75
5	22	TRUE	f	f	0.2008127	1	-35	-40	-5	SE	50	(223, 223)	0.28	0.28	0.75
5	22	TRUE	f	f	0.244887	1	-35	-36	-1	NW	50	(223, 223)	0.28	0.28	0.75
5	22	TRUE	j	j	0.2300988	1	-35	-30	5	NW	50	(223, 223)	0.28	0.28	0.75
5	22	TRUE	j	f	0.4506516	0	-35	-30	5	SE	50	(223, 223)	0.28	0.28	0.75
5	22	TRUE	f	f	0.2041682	1	-35	-40	-5	SE	50	(223, 223)	0.28	0.28	0.75
5	22	TRUE	f	f	0.1903572	1	-35	-40	-5	SE	50	(223, 223)	0.28	0.28	0.75
5	22	TRUE	j	j	0.1903561	1	-35	-30	5	SE	50	(223, 223)	0.28	0.28	0.75
5	22	TRUE	f	f	0.2297775	1	-35	-40	-5	SE	50	(223, 223)	0.28	0.28	0.75
5	22	TRUE	j	j	0.2478696	1	-35	-30	5	NW	50	(223, 223)	0.28	0.28	0.75
5	22	TRUE	f	f	0.2652117	1	-35	-36	-1	SE	50	(223, 223)	0.28	0.28	0.75
5	22	TRUE	f	j	0.7713404	0	-35	-36	-1	NW	50	(223, 223)	0.28	0.28	0.75
5	22	TRUE	j	j	0.2122337	1	-35	-30	5	NW	50	(223, 223)	0.28	0.28	0.75
