# Supplementary material for: The curriculum effect in visual learning: The role of readout dimensionality
Source: PLoS Comput Biol. 2026 Jul 24;22(7):e1014553. doi: 10.1371/journal.pcbi.1014553 (PMC13432104; doi:10.1371/journal.pcbi.1014553)
Supplement: S1 Data — (ZIP) [file pcbi.1014553.s009.zip › Data_Final_for_Repository/Shuffled_subjects/Original_10/Subject005/20241110_Subject005_SHUFFLED_Day_5.csv]

Participant ID	Age	Train	Correct Response	Response	Response time (s)	Correct	Reference Angle (deg)	Orientation (deg)	Angle Separation (deg)	Corner	Viewing Distance (cm)	Stimulus Size (px)	Fixation Time	Probe Time	Cue Time
5	22	FALSE	f	f	0.2938321	1	55	54	-1	NE	50	(223, 223)	0.28	0.28	0.75
5	22	FALSE	f	j	0.2552939	0	55	54	-1	NE	50	(223, 223)	0.28	0.28	0.75
5	22	FALSE	j	j	0.1841535	1	55	56	1	NE	50	(223, 223)	0.28	0.28	0.75
5	22	FALSE	j	j	0.326248	1	55	56	1	SW	50	(223, 223)	0.28	0.28	0.75
5	22	FALSE	j	f	0.2322109	0	55	56	1	NE	50	(223, 223)	0.28	0.28	0.75
5	22	FALSE	f	f	0.2985194	1	55	54	-1	SW	50	(223, 223)	0.28	0.28	0.75
5	22	FALSE	j	j	0.2464619	1	55	56	1	SW	50	(223, 223)	0.28	0.28	0.75
5	22	FALSE	j	j	0.2667123	1	55	56	1	SW	50	(223, 223)	0.28	0.28	0.75
5	22	FALSE	j	j	0.2087158	1	55	56	1	NE	50	(223, 223)	0.28	0.28	0.75
5	22	FALSE	f	f	0.2584063	1	55	54	-1	SW	50	(223, 223)	0.28	0.28	0.75
5	22	FALSE	j	j	0.2072334	1	55	56	1	SW	50	(223, 223)	0.28	0.28	0.75
5	22	FALSE	f	f	0.2064429	1	55	54	-1	NE	50	(223, 223)	0.28	0.28	0.75
5	22	FALSE	j	j	0.2507426	1	55	56	1	SW	50	(223, 223)	0.28	0.28	0.75
5	22	FALSE	f	j	0.5294399	0	55	54	-1	SW	50	(223, 223)	0.28	0.28	0.75
5	22	FALSE	f	j	0.5099273	0	55	54	-1	NE	50	(223, 223)	0.28	0.28	0.75
5	22	FALSE	f	j	0.7530346	0	55	54	-1	NE	50	(223, 223)	0.28	0.28	0.75
5	22	FALSE	f	j	0.2922359	0	55	54	-1	SW	50	(223, 223)	0.28	0.28	0.75
5	22	FALSE	j	j	0.2627304	1	55	56	1	SW	50	(223, 223)	0.28	0.28	0.75
5	22	FALSE	j	j	0.220779	1	55	56	1	NE	50	(223, 223)	0.28	0.28	0.75
5	22	FALSE	j	j	0.227879	1	55	56	1	NE	50	(223, 223)	0.28	0.28	0.75
5	22	FALSE	f	j	1.4035227	0	55	54	-1	SW	50	(223, 223)	0.28	0.28	0.75
5	22	FALSE	f	j	0.2560857	0	55	54	-1	SW	50	(223, 223)	0.28	0.28	0.75
5	22	FALSE	f	j	0.2408781	0	55	54	-1	NE	50	(223, 223)	0.28	0.28	0.75
5	22	FALSE	f	j	0.2333142	0	55	54	-1	SW	50	(223, 223)	0.28	0.28	0.75
5	22	FALSE	j	j	0.5085936	1	55	56	1	SW	50	(223, 223)	0.28	0.28	0.75
5	22	FALSE	j	j	0.2071636	1	55	56	1	SW	50	(223, 223)	0.28	0.28	0.75
5	22	FALSE	j	j	0.3018813	1	55	56	1	NE	50	(223, 223)	0.28	0.28	0.75
5	22	FALSE	j	f	0.8020262	0	55	56	1	SW	50	(223, 223)	0.28	0.28	0.75
5	22	FALSE	f	j	0.2395994	0	55	54	-1	SW	50	(223, 223)	0.28	0.28	0.75
5	22	FALSE	f	j	0.2656514	0	55	54	-1	NE	50	(223, 223)	0.28	0.28	0.75
5	22	FALSE	f	j	0.3334232	0	55	54	-1	SW	50	(223, 223)	0.28	0.28	0.75
5	22	FALSE	f	j	0.2459853	0	55	54	-1	NE	50	(223, 223)	0.28	0.28	0.75
5	22	FALSE	f	j	0.2128881	0	55	54	-1	NE	50	(223, 223)	0.28	0.28	0.75
5	22	FALSE	f	f	0.2132686	1	55	54	-1	NE	50	(223, 223)	0.28	0.28	0.75
5	22	FALSE	j	j	0.1660583	1	55	56	1	NE	50	(223, 223)	0.28	0.28	0.75
5	22	FALSE	f	f	0.265458	1	55	54	-1	SW	50	(223, 223)	0.28	0.28	0.75
5	22	FALSE	f	f	0.2166878	1	55	54	-1	NE	50	(223, 223)	0.28	0.28	0.75
5	22	FALSE	j	j	0.2741349	1	55	56	1	NE	50	(223, 223)	0.28	0.28	0.75
5	22	FALSE	j	j	0.2232922	1	55	56	1	NE	50	(223, 223)	0.28	0.28	0.75
5	22	FALSE	f	f	1.6983508	1	55	54	-1	SW	50	(223, 223)	0.28	0.28	0.75
5	22	FALSE	j	f	0.2133571	0	55	56	1	SW	50	(223, 223)	0.28	0.28	0.75
5	22	FALSE	f	j	0.2796913	0	55	54	-1	NE	50	(223, 223)	0.28	0.28	0.75
5	22	FALSE	f	j	0.0064795	0	55	54	-1	SW	50	(223, 223)	0.28	0.28	0.75
5	22	FALSE	f	j	0.2306644	0	55	54	-1	NE	50	(223, 223)	0.28	0.28	0.75
5	22	FALSE	f	f	0.1592749	1	55	54	-1	SW	50	(223, 223)	0.28	0.28	0.75
5	22	FALSE	j	j	0.252818	1	55	56	1	SW	50	(223, 223)	0.28	0.28	0.75
5	22	FALSE	f	j	0.1793054	0	55	54	-1	SW	50	(223, 223)	0.28	0.28	0.75
5	22	FALSE	j	j	0.2301054	1	55	56	1	SW	50	(223, 223)	0.28	0.28	0.75
5	22	FALSE	j	j	0.1170668	1	55	56	1	NE	50	(223, 223)	0.28	0.28	0.75
5	22	FALSE	j	j	0.1834846	1	55	56	1	SW	50	(223, 223)	0.28	0.28	0.75
5	22	FALSE	j	j	0.1526506	1	55	56	1	SW	50	(223, 223)	0.28	0.28	0.75
5	22	FALSE	j	j	0.2176195	1	55	56	1	NE	50	(223, 223)	0.28	0.28	0.75
5	22	FALSE	j	j	0.2353701	1	55	56	1	SW	50	(223, 223)	0.28	0.28	0.75
5	22	FALSE	j	j	0.0535105	1	55	56	1	SW	50	(223, 223)	0.28	0.28	0.75
5	22	FALSE	f	j	0.0969662	0	55	54	-1	NE	50	(223, 223)	0.28	0.28	0.75
5	22	FALSE	f	f	0.5652388	1	55	54	-1	SW	50	(223, 223)	0.28	0.28	0.75
5	22	FALSE	f	f	0.2586917	1	55	54	-1	NE	50	(223, 223)	0.28	0.28	0.75
5	22	FALSE	j	j	0.1993373	1	55	56	1	NE	50	(223, 223)	0.28	0.28	0.75
5	22	FALSE	f	f	0.0043905	1	55	54	-1	NE	50	(223, 223)	0.28	0.28	0.75
5	22	FALSE	j	f	0.1938363	0	55	56	1	SW	50	(223, 223)	0.28	0.28	0.75
5	22	FALSE	j	j	0.3837036	1	55	56	1	SW	50	(223, 223)	0.28	0.28	0.75
5	22	FALSE	j	j	0.0733922	1	55	56	1	SW	50	(223, 223)	0.28	0.28	0.75
5	22	FALSE	f	j	0.7807457	0	55	54	-1	SW	50	(223, 223)	0.28	0.28	0.75
5	22	FALSE	f	j	0.2544001	0	55	54	-1	NE	50	(223, 223)	0.28	0.28	0.75
5	22	FALSE	f	j	0.2256276	0	55	54	-1	SW	50	(223, 223)	0.28	0.28	0.75
5	22	FALSE	f	f	0.1484424	1	55	54	-1	NE	50	(223, 223)	0.28	0.28	0.75
5	22	FALSE	j	j	0.0558533	1	55	56	1	SW	50	(223, 223)	0.28	0.28	0.75
5	22	FALSE	f	j	0.2958646	0	55	54	-1	NE	50	(223, 223)	0.28	0.28	0.75
5	22	FALSE	f	f	0.2079104	1	55	54	-1	NE	50	(223, 223)	0.28	0.28	0.75
5	22	FALSE	f	j	0.0714276	0	55	54	-1	NE	50	(223, 223)	0.28	0.28	0.75
5	22	FALSE	f	f	0.208095	1	55	54	-1	SW	50	(223, 223)	0.28	0.28	0.75
5	22	FALSE	j	f	0.6286194	0	55	56	1	NE	50	(223, 223)	0.28	0.28	0.75
5	22	FALSE	f	j	0.2249431	0	55	54	-1	NE	50	(223, 223)	0.28	0.28	0.75
5	22	FALSE	f	j	0.2512479	0	55	54	-1	SW	50	(223, 223)	0.28	0.28	0.75
5	22	FALSE	j	j	0.1289107	1	55	56	1	SW	50	(223, 223)	0.28	0.28	0.75
5	22	FALSE	j	j	0.1991959	1	55	56	1	NE	50	(223, 223)	0.28	0.28	0.75
5	22	FALSE	j	j	0.2168124	1	55	56	1	SW	50	(223, 223)	0.28	0.28	0.75
5	22	FALSE	j	j	0.2075899	1	55	56	1	SW	50	(223, 223)	0.28	0.28	0.75
5	22	FALSE	f	j	0.24504	0	55	54	-1	NE	50	(223, 223)	0.28	0.28	0.75
5	22	FALSE	j	j	0.1118946	1	55	56	1	SW	50	(223, 223)	0.28	0.28	0.75
5	22	FALSE	j	j	0.2794571	1	55	56	1	SW	50	(223, 223)	0.28	0.28	0.75
5	22	FALSE	f	f	0.2292146	1	55	54	-1	NE	50	(223, 223)	0.28	0.28	0.75
5	22	FALSE	j	j	0.0916738	1	55	56	1	SW	50	(223, 223)	0.28	0.28	0.75
5	22	FALSE	j	j	0.2722379	1	55	56	1	SW	50	(223, 223)	0.28	0.28	0.75
5	22	FALSE	f	j	0.0853482	0	55	54	-1	SW	50	(223, 223)	0.28	0.28	0.75
5	22	FALSE	f	f	0.1914952	1	55	54	-1	SW	50	(223, 223)	0.28	0.28	0.75
5	22	FALSE	f	f	0.2456764	1	55	54	-1	NE	50	(223, 223)	0.28	0.28	0.75
5	22	FALSE	f	f	1.2344599	1	55	54	-1	NE	50	(223, 223)	0.28	0.28	0.75
5	22	FALSE	j	j	0.231867	1	55	56	1	NE	50	(223, 223)	0.28	0.28	0.75
5	22	FALSE	j	j	0.1333188	1	55	56	1	SW	50	(223, 223)	0.28	0.28	0.75
5	22	FALSE	j	j	0.3492676	1	55	56	1	SW	50	(223, 223)	0.28	0.28	0.75
5	22	FALSE	f	f	0.0569129	1	55	54	-1	NE	50	(223, 223)	0.28	0.28	0.75
5	22	FALSE	j	j	0.3895641	1	55	56	1	NE	50	(223, 223)	0.28	0.28	0.75
5	22	FALSE	f	j	0.2338232	0	55	54	-1	SW	50	(223, 223)	0.28	0.28	0.75
5	22	FALSE	j	j	0.2138481	1	55	56	1	NE	50	(223, 223)	0.28	0.28	0.75
5	22	FALSE	j	j	0.1717708	1	55	56	1	SW	50	(223, 223)	0.28	0.28	0.75
5	22	FALSE	j	j	0.0828899	1	55	56	1	SW	50	(223, 223)	0.28	0.28	0.75
5	22	FALSE	f	j	0.1949429	0	55	54	-1	NE	50	(223, 223)	0.28	0.28	0.75
5	22	FALSE	j	j	0.1647181	1	55	56	1	NE	50	(223, 223)	0.28	0.28	0.75
5	22	FALSE	f	j	0.0986861	0	55	54	-1	SW	50	(223, 223)	0.28	0.28	0.75
5	22	FALSE	f	j	0.0875988	0	55	54	-1	SW	50	(223, 223)	0.28	0.28	0.75
5	22	FALSE	f	f	0.2158475	1	55	54	-1	NE	50	(223, 223)	0.28	0.28	0.75
5	22	FALSE	f	j	0.0336037	0	55	54	-1	NE	50	(223, 223)	0.28	0.28	0.75
5	22	FALSE	j	j	0.3678814	1	55	56	1	NE	50	(223, 223)	0.28	0.28	0.75
5	22	FALSE	j	j	0.1533907	1	55	56	1	NE	50	(223, 223)	0.28	0.28	0.75
5	22	FALSE	j	f	0.29347	0	55	56	1	NE	50	(223, 223)	0.28	0.28	0.75
5	22	FALSE	j	f	0.2167144	0	55	56	1	SW	50	(223, 223)	0.28	0.28	0.75
5	22	FALSE	j	j	0.1982991	1	55	56	1	SW	50	(223, 223)	0.28	0.28	0.75
5	22	FALSE	f	j	0.1926735	0	55	54	-1	NE	50	(223, 223)	0.28	0.28	0.75
5	22	FALSE	f	f	0.0231379	1	55	54	-1	NE	50	(223, 223)	0.28	0.28	0.75
5	22	FALSE	j	j	0.184536	1	55	56	1	NE	50	(223, 223)	0.28	0.28	0.75
5	22	FALSE	f	f	0.0390644	1	55	54	-1	SW	50	(223, 223)	0.28	0.28	0.75
5	22	FALSE	j	j	0.2012184	1	55	56	1	NE	50	(223, 223)	0.28	0.28	0.75
5	22	FALSE	f	j	0.2170718	0	55	54	-1	SW	50	(223, 223)	0.28	0.28	0.75
5	22	FALSE	f	j	0.2107072	0	55	54	-1	SW	50	(223, 223)	0.28	0.28	0.75
5	22	FALSE	j	j	0.0622734	1	55	56	1	SW	50	(223, 223)	0.28	0.28	0.75
5	22	FALSE	j	j	0.2155707	1	55	56	1	NE	50	(223, 223)	0.28	0.28	0.75
5	22	FALSE	j	j	0.1828027	1	55	56	1	SW	50	(223, 223)	0.28	0.28	0.75
5	22	FALSE	f	f	0.2133189	1	55	54	-1	NE	50	(223, 223)	0.28	0.28	0.75
5	22	FALSE	j	j	0.361033	1	55	56	1	NE	50	(223, 223)	0.28	0.28	0.75
5	22	FALSE	f	f	0.2147604	1	55	54	-1	NE	50	(223, 223)	0.28	0.28	0.75
5	22	FALSE	j	j	0.7879603	1	55	56	1	SW	50	(223, 223)	0.28	0.28	0.75
5	22	FALSE	j	j	1.9890444	1	55	56	1	NE	50	(223, 223)	0.28	0.28	0.75
5	22	FALSE	j	j	0.6104924	1	55	56	1	SW	50	(223, 223)	0.28	0.28	0.75
5	22	FALSE	j	j	0.2398934	1	55	56	1	SW	50	(223, 223)	0.28	0.28	0.75
5	22	FALSE	j	j	0.2173208	1	55	56	1	SW	50	(223, 223)	0.28	0.28	0.75
5	22	FALSE	j	j	0.2340846	1	55	56	1	SW	50	(223, 223)	0.28	0.28	0.75
5	22	FALSE	f	f	0.1208517	1	55	54	-1	NE	50	(223, 223)	0.28	0.28	0.75
5	22	FALSE	f	j	0.3022863	0	55	54	-1	NE	50	(223, 223)	0.28	0.28	0.75
5	22	FALSE	j	j	0.3603399	1	55	56	1	NE	50	(223, 223)	0.28	0.28	0.75
5	22	FALSE	f	f	0.2336879	1	55	54	-1	SW	50	(223, 223)	0.28	0.28	0.75
5	22	FALSE	j	j	0.2282039	1	55	56	1	NE	50	(223, 223)	0.28	0.28	0.75
5	22	FALSE	f	f	0.2213534	1	55	54	-1	SW	50	(223, 223)	0.28	0.28	0.75
5	22	FALSE	j	j	0.1805506	1	55	56	1	SW	50	(223, 223)	0.28	0.28	0.75
5	22	FALSE	j	j	0.1745542	1	55	56	1	NE	50	(223, 223)	0.28	0.28	0.75
5	22	FALSE	f	f	0.1955352	1	55	54	-1	NE	50	(223, 223)	0.28	0.28	0.75
5	22	FALSE	j	j	0.2363783	1	55	56	1	SW	50	(223, 223)	0.28	0.28	0.75
5	22	FALSE	j	j	0.0806559	1	55	56	1	NE	50	(223, 223)	0.28	0.28	0.75
5	22	FALSE	f	f	0.3176844	1	55	54	-1	SW	50	(223, 223)	0.28	0.28	0.75
5	22	FALSE	j	j	0.2027742	1	55	56	1	NE	50	(223, 223)	0.28	0.28	0.75
5	22	FALSE	f	f	0.1896954	1	55	54	-1	SW	50	(223, 223)	0.28	0.28	0.75
5	22	FALSE	j	j	0.40529	1	55	56	1	SW	50	(223, 223)	0.28	0.28	0.75
5	22	FALSE	j	j	0.2377093	1	55	56	1	NE	50	(223, 223)	0.28	0.28	0.75
5	22	FALSE	f	j	0.1290262	0	55	54	-1	SW	50	(223, 223)	0.28	0.28	0.75
5	22	FALSE	f	j	0.1953733	0	55	54	-1	SW	50	(223, 223)	0.28	0.28	0.75
5	22	FALSE	f	f	0.0644764	1	55	54	-1	NE	50	(223, 223)	0.28	0.28	0.75
5	22	FALSE	j	j	0.3169988	1	55	56	1	SW	50	(223, 223)	0.28	0.28	0.75
5	22	FALSE	f	j	0.2021273	0	55	54	-1	NE	50	(223, 223)	0.28	0.28	0.75
5	22	FALSE	f	j	0.7209909	0	55	54	-1	NE	50	(223, 223)	0.28	0.28	0.75
5	22	FALSE	j	j	0.2415976	1	55	56	1	SW	50	(223, 223)	0.28	0.28	0.75
5	22	FALSE	j	j	0.2356947	1	55	56	1	NE	50	(223, 223)	0.28	0.28	0.75
5	22	FALSE	f	j	0.8472062	0	55	54	-1	NE	50	(223, 223)	0.28	0.28	0.75
5	22	FALSE	f	f	0.1939796	1	55	54	-1	NE	50	(223, 223)	0.28	0.28	0.75
5	22	FALSE	f	f	0.2848661	1	55	54	-1	SW	50	(223, 223)	0.28	0.28	0.75
5	22	FALSE	f	f	0.2027504	1	55	54	-1	SW	50	(223, 223)	0.28	0.28	0.75
5	22	FALSE	f	j	0.2030607	0	55	54	-1	SW	50	(223, 223)	0.28	0.28	0.75
5	22	FALSE	f	f	0.2228417	1	55	54	-1	SW	50	(223, 223)	0.28	0.28	0.75
5	22	FALSE	j	j	0.193157	1	55	56	1	NE	50	(223, 223)	0.28	0.28	0.75
5	22	FALSE	j	j	0.1904059	1	55	56	1	NE	50	(223, 223)	0.28	0.28	0.75
5	22	FALSE	f	j	0.228579	0	55	54	-1	NE	50	(223, 223)	0.28	0.28	0.75
5	22	FALSE	j	j	0.2779451	1	55	56	1	SW	50	(223, 223)	0.28	0.28	0.75
5	22	FALSE	j	j	0.182368	1	55	56	1	SW	50	(223, 223)	0.28	0.28	0.75
5	22	FALSE	f	f	0.2704895	1	55	54	-1	NE	50	(223, 223)	0.28	0.28	0.75
5	22	FALSE	f	f	0.0288438	1	55	54	-1	NE	50	(223, 223)	0.28	0.28	0.75
5	22	FALSE	f	f	0.0698321	1	55	54	-1	SW	50	(223, 223)	0.28	0.28	0.75
5	22	FALSE	f	f	0.2175663	1	55	54	-1	SW	50	(223, 223)	0.28	0.28	0.75
5	22	FALSE	f	j	0.1310761	0	55	54	-1	NE	50	(223, 223)	0.28	0.28	0.75
5	22	FALSE	j	j	0.1064241	1	55	56	1	SW	50	(223, 223)	0.28	0.28	0.75
5	22	FALSE	j	j	0.2232935	1	55	56	1	NE	50	(223, 223)	0.28	0.28	0.75
5	22	FALSE	f	f	0.0073303	1	55	54	-1	NE	50	(223, 223)	0.28	0.28	0.75
5	22	FALSE	f	f	0.0645045	1	55	54	-1	NE	50	(223, 223)	0.28	0.28	0.75
5	22	FALSE	f	j	0.03853	0	55	54	-1	SW	50	(223, 223)	0.28	0.28	0.75
5	22	FALSE	f	f	0.2635343	1	55	54	-1	NE	50	(223, 223)	0.28	0.28	0.75
5	22	FALSE	f	j	0.1640464	0	55	54	-1	SW	50	(223, 223)	0.28	0.28	0.75
5	22	FALSE	f	j	0.1872316	0	55	54	-1	SW	50	(223, 223)	0.28	0.28	0.75
5	22	FALSE	f	j	0.2076171	0	55	54	-1	SW	50	(223, 223)	0.28	0.28	0.75
5	22	FALSE	j	j	0.3638314	1	55	56	1	SW	50	(223, 223)	0.28	0.28	0.75
5	22	FALSE	f	f	0.2259688	1	55	54	-1	SW	50	(223, 223)	0.28	0.28	0.75
5	22	FALSE	j	f	0.2386834	0	55	56	1	NE	50	(223, 223)	0.28	0.28	0.75
5	22	FALSE	j	j	0.3433005	1	55	56	1	NE	50	(223, 223)	0.28	0.28	0.75
5	22	FALSE	j	j	0.2483101	1	55	56	1	NE	50	(223, 223)	0.28	0.28	0.75
5	22	FALSE	f	j	0.3666162	0	55	54	-1	NE	50	(223, 223)	0.28	0.28	0.75
5	22	FALSE	j	j	0.3290687	1	55	56	1	SW	50	(223, 223)	0.28	0.28	0.75
5	22	FALSE	j	f	0.5598202	0	55	56	1	SW	50	(223, 223)	0.28	0.28	0.75
5	22	FALSE	j	j	0.282627	1	55	56	1	SW	50	(223, 223)	0.28	0.28	0.75
5	22	FALSE	j	j	0.251781	1	55	56	1	SW	50	(223, 223)	0.28	0.28	0.75
5	22	FALSE	f	j	0.2298297	0	55	54	-1	SW	50	(223, 223)	0.28	0.28	0.75
5	22	FALSE	j	j	0.1999531	1	55	56	1	SW	50	(223, 223)	0.28	0.28	0.75
5	22	FALSE	f	j	0.2229695	0	55	54	-1	NE	50	(223, 223)	0.28	0.28	0.75
5	22	FALSE	j	j	0.2272806	1	55	56	1	NE	50	(223, 223)	0.28	0.28	0.75
5	22	FALSE	f	f	0.2701644	1	55	54	-1	NE	50	(223, 223)	0.28	0.28	0.75
5	22	FALSE	f	j	0.6836582	0	55	54	-1	NE	50	(223, 223)	0.28	0.28	0.75
5	22	FALSE	j	j	0.2880501	1	55	56	1	SW	50	(223, 223)	0.28	0.28	0.75
5	22	FALSE	j	j	0.1275421	1	55	56	1	SW	50	(223, 223)	0.28	0.28	0.75
5	22	FALSE	f	f	0.2070605	1	55	54	-1	SW	50	(223, 223)	0.28	0.28	0.75
5	22	FALSE	f	f	0.1280682	1	55	54	-1	SW	50	(223, 223)	0.28	0.28	0.75
5	22	FALSE	j	j	0.2095637	1	55	56	1	NE	50	(223, 223)	0.28	0.28	0.75
5	22	FALSE	f	f	0.2011168	1	55	54	-1	SW	50	(223, 223)	0.28	0.28	0.75
5	22	FALSE	f	f	0.2103583	1	55	54	-1	SW	50	(223, 223)	0.28	0.28	0.75
5	22	FALSE	f	f	0.8492165	1	55	54	-1	SW	50	(223, 223)	0.28	0.28	0.75
5	22	FALSE	j	j	0.2408824	1	55	56	1	NE	50	(223, 223)	0.28	0.28	0.75
5	22	FALSE	f	f	0.1818034	1	55	54	-1	NE	50	(223, 223)	0.28	0.28	0.75
5	22	FALSE	j	j	0.2052565	1	55	56	1	NE	50	(223, 223)	0.28	0.28	0.75
5	22	FALSE	f	f	0.0723297	1	55	54	-1	SW	50	(223, 223)	0.28	0.28	0.75
5	22	FALSE	j	j	0.2182979	1	55	56	1	NE	50	(223, 223)	0.28	0.28	0.75
5	22	FALSE	j	j	0.236415	1	55	56	1	NE	50	(223, 223)	0.28	0.28	0.75
5	22	FALSE	f	f	0.380297	1	55	54	-1	SW	50	(223, 223)	0.28	0.28	0.75
5	22	FALSE	j	j	0.073522	1	55	56	1	SW	50	(223, 223)	0.28	0.28	0.75
5	22	FALSE	f	f	0.2369651	1	55	54	-1	SW	50	(223, 223)	0.28	0.28	0.75
5	22	FALSE	f	f	0.1887654	1	55	54	-1	NE	50	(223, 223)	0.28	0.28	0.75
5	22	FALSE	f	f	0.2750429	1	55	54	-1	SW	50	(223, 223)	0.28	0.28	0.75
5	22	FALSE	f	f	0.2062003	1	55	54	-1	NE	50	(223, 223)	0.28	0.28	0.75
5	22	FALSE	j	f	0.2043135	0	55	56	1	SW	50	(223, 223)	0.28	0.28	0.75
5	22	FALSE	f	f	0.0481645	1	55	54	-1	SW	50	(223, 223)	0.28	0.28	0.75
5	22	FALSE	j	j	0.2001802	1	55	56	1	SW	50	(223, 223)	0.28	0.28	0.75
5	22	FALSE	f	j	0.2270834	0	55	54	-1	NE	50	(223, 223)	0.28	0.28	0.75
5	22	FALSE	j	j	0.2154894	1	55	56	1	SW	50	(223, 223)	0.28	0.28	0.75
5	22	FALSE	f	f	0.181212	1	55	54	-1	SW	50	(223, 223)	0.28	0.28	0.75
5	22	FALSE	j	f	0.2532849	0	55	56	1	SW	50	(223, 223)	0.28	0.28	0.75
5	22	FALSE	f	f	0.260925	1	55	54	-1	SW	50	(223, 223)	0.28	0.28	0.75
5	22	FALSE	f	f	0.2399051	1	55	54	-1	SW	50	(223, 223)	0.28	0.28	0.75
5	22	FALSE	f	f	0.2480218	1	55	54	-1	NE	50	(223, 223)	0.28	0.28	0.75
5	22	FALSE	j	j	0.3523042	1	55	56	1	SW	50	(223, 223)	0.28	0.28	0.75
5	22	FALSE	j	j	0.219407	1	55	56	1	NE	50	(223, 223)	0.28	0.28	0.75
5	22	FALSE	f	f	0.1887357	1	55	54	-1	NE	50	(223, 223)	0.28	0.28	0.75
5	22	FALSE	f	f	0.0825467	1	55	54	-1	NE	50	(223, 223)	0.28	0.28	0.75
5	22	FALSE	j	j	0.2527594	1	55	56	1	SW	50	(223, 223)	0.28	0.28	0.75
5	22	FALSE	j	f	0.2020354	0	55	56	1	SW	50	(223, 223)	0.28	0.28	0.75
5	22	FALSE	j	j	0.2180614	1	55	56	1	NE	50	(223, 223)	0.28	0.28	0.75
5	22	FALSE	f	f	0.2142835	1	55	54	-1	NE	50	(223, 223)	0.28	0.28	0.75
5	22	FALSE	j	f	0.250778	0	55	56	1	SW	50	(223, 223)	0.28	0.28	0.75
5	22	FALSE	f	j	0.2500136	0	55	54	-1	NE	50	(223, 223)	0.28	0.28	0.75
5	22	FALSE	j	f	0.2398392	0	55	56	1	NE	50	(223, 223)	0.28	0.28	0.75
5	22	FALSE	j	j	0.3744725	1	55	56	1	SW	50	(223, 223)	0.28	0.28	0.75
5	22	FALSE	f	f	0.2088566	1	55	54	-1	NE	50	(223, 223)	0.28	0.28	0.75
5	22	FALSE	j	j	0.8267601	1	55	56	1	NE	50	(223, 223)	0.28	0.28	0.75
5	22	FALSE	j	j	2.1963727	1	55	56	1	SW	50	(223, 223)	0.28	0.28	0.75
5	22	FALSE	f	f	0.203771	1	55	54	-1	SW	50	(223, 223)	0.28	0.28	0.75
5	22	FALSE	f	f	0.2260092	1	55	54	-1	SW	50	(223, 223)	0.28	0.28	0.75
5	22	FALSE	f	f	0.3985017	1	55	54	-1	SW	50	(223, 223)	0.28	0.28	0.75
5	22	FALSE	j	j	0.2189438	1	55	56	1	SW	50	(223, 223)	0.28	0.28	0.75
5	22	FALSE	j	j	0.1723205	1	55	56	1	NE	50	(223, 223)	0.28	0.28	0.75
5	22	FALSE	f	f	0.3518684	1	55	54	-1	SW	50	(223, 223)	0.28	0.28	0.75
5	22	FALSE	f	f	0.1094494	1	55	54	-1	SW	50	(223, 223)	0.28	0.28	0.75
5	22	FALSE	j	j	0.1622838	1	55	56	1	NE	50	(223, 223)	0.28	0.28	0.75
5	22	FALSE	f	f	0.1152973	1	55	54	-1	SW	50	(223, 223)	0.28	0.28	0.75
5	22	FALSE	j	j	0.1982536	1	55	56	1	NE	50	(223, 223)	0.28	0.28	0.75
5	22	FALSE	j	j	0.2276976	1	55	56	1	SW	50	(223, 223)	0.28	0.28	0.75
5	22	FALSE	f	f	0.1911514	1	55	54	-1	SW	50	(223, 223)	0.28	0.28	0.75
5	22	FALSE	j	j	0.2344079	1	55	56	1	SW	50	(223, 223)	0.28	0.28	0.75
5	22	FALSE	j	f	0.1065745	0	55	56	1	NE	50	(223, 223)	0.28	0.28	0.75
5	22	FALSE	j	j	0.2419825	1	55	56	1	NE	50	(223, 223)	0.28	0.28	0.75
5	22	FALSE	f	f	0.3140982	1	55	54	-1	SW	50	(223, 223)	0.28	0.28	0.75
5	22	FALSE	f	f	0.2066948	1	55	54	-1	SW	50	(223, 223)	0.28	0.28	0.75
5	22	FALSE	j	f	0.2389738	0	55	56	1	SW	50	(223, 223)	0.28	0.28	0.75
5	22	FALSE	j	f	0.2308598	0	55	56	1	SW	50	(223, 223)	0.28	0.28	0.75
5	22	FALSE	f	f	0.2860469	1	55	54	-1	SW	50	(223, 223)	0.28	0.28	0.75
5	22	FALSE	j	j	0.20877	1	55	56	1	SW	50	(223, 223)	0.28	0.28	0.75
5	22	FALSE	j	j	0.1755655	1	55	56	1	SW	50	(223, 223)	0.28	0.28	0.75
5	22	FALSE	f	f	0.1989834	1	55	54	-1	NE	50	(223, 223)	0.28	0.28	0.75
5	22	FALSE	f	f	0.0917743	1	55	54	-1	NE	50	(223, 223)	0.28	0.28	0.75
5	22	FALSE	f	f	0.2239197	1	55	54	-1	SW	50	(223, 223)	0.28	0.28	0.75
5	22	FALSE	f	f	0.2548804	1	55	54	-1	SW	50	(223, 223)	0.28	0.28	0.75
5	22	FALSE	j	j	0.1879415	1	55	56	1	SW	50	(223, 223)	0.28	0.28	0.75
5	22	FALSE	j	j	0.2404813	1	55	56	1	NE	50	(223, 223)	0.28	0.28	0.75
5	22	FALSE	f	j	0.1606928	0	55	54	-1	NE	50	(223, 223)	0.28	0.28	0.75
5	22	FALSE	j	f	0.4723976	0	55	56	1	SW	50	(223, 223)	0.28	0.28	0.75
5	22	FALSE	f	f	0.283426	1	55	54	-1	NE	50	(223, 223)	0.28	0.28	0.75
5	22	FALSE	f	f	0.1874018	1	55	54	-1	SW	50	(223, 223)	0.28	0.28	0.75
5	22	FALSE	j	j	0.0532218	1	55	56	1	NE	50	(223, 223)	0.28	0.28	0.75
5	22	FALSE	j	f	0.4114658	0	55	56	1	NE	50	(223, 223)	0.28	0.28	0.75
5	22	FALSE	j	f	0.263058	0	55	56	1	SW	50	(223, 223)	0.28	0.28	0.75
5	22	FALSE	f	f	0.2283067	1	55	54	-1	SW	50	(223, 223)	0.28	0.28	0.75
5	22	FALSE	f	f	0.0986476	1	55	54	-1	SW	50	(223, 223)	0.28	0.28	0.75
5	22	FALSE	f	f	0.2370228	1	55	54	-1	SW	50	(223, 223)	0.28	0.28	0.75
5	22	FALSE	f	j	0.1872421	0	55	54	-1	NE	50	(223, 223)	0.28	0.28	0.75
5	22	FALSE	f	f	0.2690748	1	55	54	-1	SW	50	(223, 223)	0.28	0.28	0.75
5	22	FALSE	j	j	0.2412324	1	55	56	1	SW	50	(223, 223)	0.28	0.28	0.75
5	22	FALSE	j	j	0.2224847	1	55	56	1	NE	50	(223, 223)	0.28	0.28	0.75
5	22	FALSE	j	f	0.2174953	0	55	56	1	SW	50	(223, 223)	0.28	0.28	0.75
5	22	FALSE	j	f	0.1969116	0	55	56	1	SW	50	(223, 223)	0.28	0.28	0.75
5	22	FALSE	j	j	0.2403811	1	55	56	1	NE	50	(223, 223)	0.28	0.28	0.75
5	22	FALSE	f	f	0.2839439	1	55	54	-1	SW	50	(223, 223)	0.28	0.28	0.75
5	22	FALSE	f	f	0.2371399	1	55	54	-1	NE	50	(223, 223)	0.28	0.28	0.75
5	22	FALSE	f	f	0.2719174	1	55	54	-1	SW	50	(223, 223)	0.28	0.28	0.75
5	22	FALSE	j	j	0.2067129	1	55	56	1	SW	50	(223, 223)	0.28	0.28	0.75
5	22	FALSE	f	f	0.2255588	1	55	54	-1	NE	50	(223, 223)	0.28	0.28	0.75
5	22	FALSE	f	f	0.2601965	1	55	54	-1	SW	50	(223, 223)	0.28	0.28	0.75
5	22	FALSE	j	j	0.2200065	1	55	56	1	NE	50	(223, 223)	0.28	0.28	0.75
5	22	FALSE	j	j	0.1528973	1	55	56	1	NE	50	(223, 223)	0.28	0.28	0.75
5	22	FALSE	f	f	0.2180313	1	55	54	-1	SW	50	(223, 223)	0.28	0.28	0.75
5	22	FALSE	j	f	0.2886083	0	55	56	1	SW	50	(223, 223)	0.28	0.28	0.75
5	22	FALSE	j	j	0.2394953	1	55	56	1	NE	50	(223, 223)	0.28	0.28	0.75
5	22	FALSE	j	j	0.2164032	1	55	56	1	SW	50	(223, 223)	0.28	0.28	0.75
5	22	FALSE	j	f	0.2522019	0	55	56	1	SW	50	(223, 223)	0.28	0.28	0.75
5	22	FALSE	f	f	0.19165	1	55	54	-1	SW	50	(223, 223)	0.28	0.28	0.75
5	22	FALSE	j	j	0.6499678	1	55	56	1	NE	50	(223, 223)	0.28	0.28	0.75
5	22	FALSE	j	j	0.2691081	1	55	56	1	SW	50	(223, 223)	0.28	0.28	0.75
5	22	FALSE	j	j	0.1796556	1	55	56	1	SW	50	(223, 223)	0.28	0.28	0.75
5	22	FALSE	j	j	0.2140396	1	55	56	1	NE	50	(223, 223)	0.28	0.28	0.75
5	22	FALSE	f	f	0.0565428	1	55	54	-1	NE	50	(223, 223)	0.28	0.28	0.75
5	22	FALSE	f	j	0.7620223	0	55	54	-1	SW	50	(223, 223)	0.28	0.28	0.75
5	22	FALSE	j	f	0.1799346	0	55	56	1	SW	50	(223, 223)	0.28	0.28	0.75
5	22	FALSE	f	f	0.3641113	1	55	54	-1	SW	50	(223, 223)	0.28	0.28	0.75
5	22	FALSE	f	f	0.2069737	1	55	54	-1	NE	50	(223, 223)	0.28	0.28	0.75
5	22	FALSE	f	f	0.2044611	1	55	54	-1	NE	50	(223, 223)	0.28	0.28	0.75
5	22	FALSE	j	j	0.15449	1	55	56	1	SW	50	(223, 223)	0.28	0.28	0.75
5	22	FALSE	j	j	0.4887762	1	55	56	1	SW	50	(223, 223)	0.28	0.28	0.75
5	22	FALSE	f	f	0.2323282	1	55	54	-1	NE	50	(223, 223)	0.28	0.28	0.75
5	22	FALSE	j	f	0.2559457	0	55	56	1	NE	50	(223, 223)	0.28	0.28	0.75
5	22	FALSE	f	f	0.2504792	1	55	54	-1	NE	50	(223, 223)	0.28	0.28	0.75
5	22	FALSE	f	j	0.754422	0	55	54	-1	NE	50	(223, 223)	0.28	0.28	0.75
5	22	FALSE	f	j	0.2254008	0	55	54	-1	SW	50	(223, 223)	0.28	0.28	0.75
5	22	FALSE	j	f	0.2313962	0	55	56	1	NE	50	(223, 223)	0.28	0.28	0.75
5	22	FALSE	j	j	0.2165585	1	55	56	1	NE	50	(223, 223)	0.28	0.28	0.75
5	22	FALSE	j	j	0.222712	1	55	56	1	SW	50	(223, 223)	0.28	0.28	0.75
5	22	FALSE	f	j	0.0841666	0	55	54	-1	NE	50	(223, 223)	0.28	0.28	0.75
5	22	FALSE	j	f	0.2037679	0	55	56	1	SW	50	(223, 223)	0.28	0.28	0.75
5	22	FALSE	j	f	0.2051864	0	55	56	1	NE	50	(223, 223)	0.28	0.28	0.75
5	22	FALSE	j	f	0.2568699	0	55	56	1	SW	50	(223, 223)	0.28	0.28	0.75
