# Supplementary material for: The curriculum effect in visual learning: The role of readout dimensionality
Source: PLoS Comput Biol. 2026 Jul 24;22(7):e1014553. doi: 10.1371/journal.pcbi.1014553 (PMC13432104; doi:10.1371/journal.pcbi.1014553)
Supplement: S1 Data — (ZIP) [file pcbi.1014553.s009.zip › Data_Final_for_Repository/Shuffled_subjects/Original_10/Subject005/20241107_Subject005_SHUFFLED_Day_4.csv]

Participant ID	Age	Train	Correct Response	Response	Response time (s)	Correct	Reference Angle (deg)	Orientation (deg)	Angle Separation (deg)	Corner	Viewing Distance (cm)	Stimulus Size (px)	Fixation Time	Probe Time	Cue Time
5	22	TRUE	j	j	0.2441464	1	-35	-30	5	SE	50	(223, 223)	0.28	0.28	0.75
5	22	TRUE	j	j	0.2219136	1	-35	-30	5	SE	50	(223, 223)	0.28	0.28	0.75
5	22	TRUE	j	f	0.2126281	0	-35	-34	1	SE	50	(223, 223)	0.28	0.28	0.75
5	22	TRUE	j	j	0.5943876	1	-35	-34	1	SE	50	(223, 223)	0.28	0.28	0.75
5	22	TRUE	f	f	0.2560433	1	-35	-36	-1	SE	50	(223, 223)	0.28	0.28	0.75
5	22	TRUE	f	f	0.2275315	1	-35	-36	-1	SE	50	(223, 223)	0.28	0.28	0.75
5	22	TRUE	f	f	0.208723	1	-35	-40	-5	NW	50	(223, 223)	0.28	0.28	0.75
5	22	TRUE	f	f	0.2684458	1	-35	-40	-5	NW	50	(223, 223)	0.28	0.28	0.75
5	22	TRUE	f	f	0.1886506	1	-35	-40	-5	SE	50	(223, 223)	0.28	0.28	0.75
5	22	TRUE	j	j	0.0170454	1	-35	-30	5	SE	50	(223, 223)	0.28	0.28	0.75
5	22	TRUE	f	f	0.3655099	1	-35	-40	-5	SE	50	(223, 223)	0.28	0.28	0.75
5	22	TRUE	f	f	0.2120552	1	-35	-36	-1	NW	50	(223, 223)	0.28	0.28	0.75
5	22	TRUE	j	j	0.3672182	1	-35	-34	1	NW	50	(223, 223)	0.28	0.28	0.75
5	22	TRUE	f	f	0.0391736	1	-35	-40	-5	SE	50	(223, 223)	0.28	0.28	0.75
5	22	TRUE	j	j	0.3671688	1	-35	-30	5	SE	50	(223, 223)	0.28	0.28	0.75
5	22	TRUE	j	j	0.1102781	1	-35	-34	1	NW	50	(223, 223)	0.28	0.28	0.75
5	22	TRUE	f	f	0.1845453	1	-35	-40	-5	SE	50	(223, 223)	0.28	0.28	0.75
5	22	TRUE	f	j	0.2294416	0	-35	-36	-1	NW	50	(223, 223)	0.28	0.28	0.75
5	22	TRUE	j	j	0.3966331	1	-35	-34	1	NW	50	(223, 223)	0.28	0.28	0.75
5	22	TRUE	j	j	0.3389936	1	-35	-34	1	NW	50	(223, 223)	0.28	0.28	0.75
5	22	TRUE	j	j	0.2715711	1	-35	-34	1	NW	50	(223, 223)	0.28	0.28	0.75
5	22	TRUE	j	f	0.8732812	0	-35	-34	1	SE	50	(223, 223)	0.28	0.28	0.75
5	22	TRUE	f	f	0.2290778	1	-35	-36	-1	SE	50	(223, 223)	0.28	0.28	0.75
5	22	TRUE	f	f	0.2711531	1	-35	-36	-1	NW	50	(223, 223)	0.28	0.28	0.75
5	22	TRUE	f	f	0.2519677	1	-35	-40	-5	NW	50	(223, 223)	0.28	0.28	0.75
5	22	TRUE	f	f	0.2288389	1	-35	-36	-1	NW	50	(223, 223)	0.28	0.28	0.75
5	22	TRUE	j	j	0.2305595	1	-35	-30	5	SE	50	(223, 223)	0.28	0.28	0.75
5	22	TRUE	f	f	0.1810986	1	-35	-40	-5	NW	50	(223, 223)	0.28	0.28	0.75
5	22	TRUE	f	f	0.2177912	1	-35	-40	-5	NW	50	(223, 223)	0.28	0.28	0.75
5	22	TRUE	f	f	0.19429	1	-35	-40	-5	NW	50	(223, 223)	0.28	0.28	0.75
5	22	TRUE	f	f	0.2115773	1	-35	-36	-1	SE	50	(223, 223)	0.28	0.28	0.75
5	22	TRUE	f	f	0.248264	1	-35	-36	-1	NW	50	(223, 223)	0.28	0.28	0.75
5	22	TRUE	f	f	0.2250159	1	-35	-40	-5	SE	50	(223, 223)	0.28	0.28	0.75
5	22	TRUE	f	j	0.2178175	0	-35	-36	-1	NW	50	(223, 223)	0.28	0.28	0.75
5	22	TRUE	j	j	0.0580262	1	-35	-30	5	NW	50	(223, 223)	0.28	0.28	0.75
5	22	TRUE	f	j	0.2767078	0	-35	-36	-1	SE	50	(223, 223)	0.28	0.28	0.75
5	22	TRUE	f	f	0.2044447	1	-35	-40	-5	SE	50	(223, 223)	0.28	0.28	0.75
5	22	TRUE	f	f	0.1862513	1	-35	-40	-5	NW	50	(223, 223)	0.28	0.28	0.75
5	22	TRUE	j	j	0.2234368	1	-35	-30	5	SE	50	(223, 223)	0.28	0.28	0.75
5	22	TRUE	j	j	0.2207145	1	-35	-30	5	NW	50	(223, 223)	0.28	0.28	0.75
5	22	TRUE	f	f	0.3419339	1	-35	-36	-1	NW	50	(223, 223)	0.28	0.28	0.75
5	22	TRUE	j	j	0.0098541	1	-35	-30	5	NW	50	(223, 223)	0.28	0.28	0.75
5	22	TRUE	f	f	0.2396336	1	-35	-36	-1	SE	50	(223, 223)	0.28	0.28	0.75
5	22	TRUE	j	j	0.2256923	1	-35	-30	5	NW	50	(223, 223)	0.28	0.28	0.75
5	22	TRUE	f	f	0.1910951	1	-35	-36	-1	SE	50	(223, 223)	0.28	0.28	0.75
5	22	TRUE	j	j	0.3700826	1	-35	-30	5	SE	50	(223, 223)	0.28	0.28	0.75
5	22	TRUE	j	j	0.4484944	1	-35	-30	5	SE	50	(223, 223)	0.28	0.28	0.75
5	22	TRUE	j	f	0.5779482	0	-35	-34	1	SE	50	(223, 223)	0.28	0.28	0.75
5	22	TRUE	j	j	0.5398302	1	-35	-34	1	SE	50	(223, 223)	0.28	0.28	0.75
5	22	TRUE	j	j	0.238402	1	-35	-30	5	SE	50	(223, 223)	0.28	0.28	0.75
5	22	TRUE	j	j	0.2468464	1	-35	-30	5	NW	50	(223, 223)	0.28	0.28	0.75
5	22	TRUE	j	j	0.0725105	1	-35	-30	5	SE	50	(223, 223)	0.28	0.28	0.75
5	22	TRUE	j	j	0.206652	1	-35	-30	5	NW	50	(223, 223)	0.28	0.28	0.75
5	22	TRUE	j	f	0.2855151	0	-35	-34	1	SE	50	(223, 223)	0.28	0.28	0.75
5	22	TRUE	j	j	0.2677914	1	-35	-34	1	SE	50	(223, 223)	0.28	0.28	0.75
5	22	TRUE	j	j	0.2127304	1	-35	-30	5	NW	50	(223, 223)	0.28	0.28	0.75
5	22	TRUE	j	f	0.6660291	0	-35	-34	1	SE	50	(223, 223)	0.28	0.28	0.75
5	22	TRUE	j	j	0.265905	1	-35	-34	1	NW	50	(223, 223)	0.28	0.28	0.75
5	22	TRUE	f	f	0.194382	1	-35	-40	-5	NW	50	(223, 223)	0.28	0.28	0.75
5	22	TRUE	j	j	0.2493426	1	-35	-30	5	SE	50	(223, 223)	0.28	0.28	0.75
5	22	TRUE	j	j	0.0407697	1	-35	-30	5	SE	50	(223, 223)	0.28	0.28	0.75
5	22	TRUE	f	f	0.1898194	1	-35	-40	-5	NW	50	(223, 223)	0.28	0.28	0.75
5	22	TRUE	f	j	0.1997639	0	-35	-36	-1	SE	50	(223, 223)	0.28	0.28	0.75
5	22	TRUE	f	f	0.2067871	1	-35	-36	-1	SE	50	(223, 223)	0.28	0.28	0.75
5	22	TRUE	j	f	0.2289787	0	-35	-34	1	SE	50	(223, 223)	0.28	0.28	0.75
5	22	TRUE	j	j	0.1037756	1	-35	-30	5	SE	50	(223, 223)	0.28	0.28	0.75
5	22	TRUE	f	f	0.0931815	1	-35	-40	-5	NW	50	(223, 223)	0.28	0.28	0.75
5	22	TRUE	j	j	0.1897125	1	-35	-30	5	SE	50	(223, 223)	0.28	0.28	0.75
5	22	TRUE	j	j	0.0512668	1	-35	-30	5	SE	50	(223, 223)	0.28	0.28	0.75
5	22	TRUE	f	f	0.0029153	1	-35	-40	-5	SE	50	(223, 223)	0.28	0.28	0.75
5	22	TRUE	f	f	0.2105307	1	-35	-36	-1	SE	50	(223, 223)	0.28	0.28	0.75
5	22	TRUE	j	j	0.2217674	1	-35	-30	5	NW	50	(223, 223)	0.28	0.28	0.75
5	22	TRUE	j	j	0.1948919	1	-35	-30	5	NW	50	(223, 223)	0.28	0.28	0.75
5	22	TRUE	j	f	0.4613468	0	-35	-34	1	SE	50	(223, 223)	0.28	0.28	0.75
5	22	TRUE	f	f	0.2037018	1	-35	-40	-5	SE	50	(223, 223)	0.28	0.28	0.75
5	22	TRUE	j	j	0.1140816	1	-35	-34	1	NW	50	(223, 223)	0.28	0.28	0.75
5	22	TRUE	j	j	0.1042142	1	-35	-34	1	SE	50	(223, 223)	0.28	0.28	0.75
5	22	TRUE	j	j	0.1788614	1	-35	-34	1	SE	50	(223, 223)	0.28	0.28	0.75
5	22	TRUE	j	j	0.2380863	1	-35	-30	5	NW	50	(223, 223)	0.28	0.28	0.75
5	22	TRUE	j	j	0.0050682	1	-35	-30	5	SE	50	(223, 223)	0.28	0.28	0.75
5	22	TRUE	j	f	0.4977557	0	-35	-34	1	NW	50	(223, 223)	0.28	0.28	0.75
5	22	TRUE	f	f	0.1956569	1	-35	-36	-1	SE	50	(223, 223)	0.28	0.28	0.75
5	22	TRUE	f	j	0.2184217	0	-35	-36	-1	SE	50	(223, 223)	0.28	0.28	0.75
5	22	TRUE	f	f	0.1989063	1	-35	-40	-5	NW	50	(223, 223)	0.28	0.28	0.75
5	22	TRUE	f	f	0.0985261	1	-35	-36	-1	NW	50	(223, 223)	0.28	0.28	0.75
5	22	TRUE	f	f	0.1480156	1	-35	-36	-1	NW	50	(223, 223)	0.28	0.28	0.75
5	22	TRUE	j	j	0.0063649	1	-35	-30	5	NW	50	(223, 223)	0.28	0.28	0.75
5	22	TRUE	f	f	0.0445651	1	-35	-40	-5	SE	50	(223, 223)	0.28	0.28	0.75
5	22	TRUE	j	j	0.2003274	1	-35	-34	1	NW	50	(223, 223)	0.28	0.28	0.75
5	22	TRUE	f	f	0.0663941	1	-35	-40	-5	NW	50	(223, 223)	0.28	0.28	0.75
5	22	TRUE	j	j	0.4116968	1	-35	-30	5	NW	50	(223, 223)	0.28	0.28	0.75
5	22	TRUE	j	j	0.2129911	1	-35	-34	1	NW	50	(223, 223)	0.28	0.28	0.75
5	22	TRUE	f	f	0.8595243	1	-35	-36	-1	NW	50	(223, 223)	0.28	0.28	0.75
5	22	TRUE	j	j	0.2232552	1	-35	-30	5	NW	50	(223, 223)	0.28	0.28	0.75
5	22	TRUE	f	j	0.225689	0	-35	-36	-1	SE	50	(223, 223)	0.28	0.28	0.75
5	22	TRUE	j	j	0.2393871	1	-35	-34	1	NW	50	(223, 223)	0.28	0.28	0.75
5	22	TRUE	j	j	0.3466009	1	-35	-34	1	SE	50	(223, 223)	0.28	0.28	0.75
5	22	TRUE	j	j	0.096473	1	-35	-30	5	SE	50	(223, 223)	0.28	0.28	0.75
5	22	TRUE	j	j	0.2908261	1	-35	-34	1	SE	50	(223, 223)	0.28	0.28	0.75
5	22	TRUE	j	j	0.2430176	1	-35	-30	5	SE	50	(223, 223)	0.28	0.28	0.75
5	22	TRUE	j	j	0.1629238	1	-35	-30	5	NW	50	(223, 223)	0.28	0.28	0.75
5	22	TRUE	j	j	0.2069885	1	-35	-30	5	SE	50	(223, 223)	0.28	0.28	0.75
5	22	TRUE	f	f	0.261794	1	-35	-40	-5	NW	50	(223, 223)	0.28	0.28	0.75
5	22	TRUE	j	j	0.2106795	1	-35	-30	5	SE	50	(223, 223)	0.28	0.28	0.75
5	22	TRUE	j	j	0.2260249	1	-35	-30	5	SE	50	(223, 223)	0.28	0.28	0.75
5	22	TRUE	j	j	0.2467208	1	-35	-34	1	SE	50	(223, 223)	0.28	0.28	0.75
5	22	TRUE	j	j	0.1855496	1	-35	-34	1	SE	50	(223, 223)	0.28	0.28	0.75
5	22	TRUE	j	f	0.2338544	0	-35	-34	1	SE	50	(223, 223)	0.28	0.28	0.75
5	22	TRUE	f	f	0.1531881	1	-35	-40	-5	SE	50	(223, 223)	0.28	0.28	0.75
5	22	TRUE	j	j	0.1291903	1	-35	-34	1	NW	50	(223, 223)	0.28	0.28	0.75
5	22	TRUE	j	f	0.2328178	0	-35	-34	1	SE	50	(223, 223)	0.28	0.28	0.75
5	22	TRUE	f	f	0.2307581	1	-35	-40	-5	SE	50	(223, 223)	0.28	0.28	0.75
5	22	TRUE	f	f	0.2163063	1	-35	-40	-5	SE	50	(223, 223)	0.28	0.28	0.75
5	22	TRUE	j	j	0.1881596	1	-35	-30	5	NW	50	(223, 223)	0.28	0.28	0.75
5	22	TRUE	f	f	0.2097457	1	-35	-40	-5	SE	50	(223, 223)	0.28	0.28	0.75
5	22	TRUE	f	f	0.1768921	1	-35	-40	-5	NW	50	(223, 223)	0.28	0.28	0.75
5	22	TRUE	f	f	0.2046149	1	-35	-40	-5	SE	50	(223, 223)	0.28	0.28	0.75
5	22	TRUE	f	f	0.2175878	1	-35	-36	-1	SE	50	(223, 223)	0.28	0.28	0.75
5	22	TRUE	j	j	0.1814761	1	-35	-34	1	NW	50	(223, 223)	0.28	0.28	0.75
5	22	TRUE	f	j	0.2556497	0	-35	-36	-1	NW	50	(223, 223)	0.28	0.28	0.75
5	22	TRUE	j	j	0.214125	1	-35	-34	1	SE	50	(223, 223)	0.28	0.28	0.75
5	22	TRUE	f	f	0.0479128	1	-35	-40	-5	NW	50	(223, 223)	0.28	0.28	0.75
5	22	TRUE	f	f	0.8130147	1	-35	-36	-1	SE	50	(223, 223)	0.28	0.28	0.75
5	22	TRUE	j	j	0.255842	1	-35	-30	5	NW	50	(223, 223)	0.28	0.28	0.75
5	22	TRUE	j	j	0.3093203	1	-35	-30	5	SE	50	(223, 223)	0.28	0.28	0.75
5	22	TRUE	j	j	0.1596068	1	-35	-30	5	SE	50	(223, 223)	0.28	0.28	0.75
5	22	TRUE	f	f	0.2181789	1	-35	-40	-5	SE	50	(223, 223)	0.28	0.28	0.75
5	22	TRUE	j	f	0.2725957	0	-35	-34	1	NW	50	(223, 223)	0.28	0.28	0.75
5	22	TRUE	j	j	0.2423601	1	-35	-30	5	SE	50	(223, 223)	0.28	0.28	0.75
5	22	TRUE	j	j	0.1683679	1	-35	-34	1	SE	50	(223, 223)	0.28	0.28	0.75
5	22	TRUE	j	j	0.2407926	1	-35	-30	5	SE	50	(223, 223)	0.28	0.28	0.75
5	22	TRUE	j	j	0.275137	1	-35	-34	1	SE	50	(223, 223)	0.28	0.28	0.75
5	22	TRUE	f	f	0.1434109	1	-35	-40	-5	NW	50	(223, 223)	0.28	0.28	0.75
5	22	TRUE	f	f	0.1553914	1	-35	-40	-5	NW	50	(223, 223)	0.28	0.28	0.75
5	22	TRUE	j	j	0.0030417	1	-35	-30	5	SE	50	(223, 223)	0.28	0.28	0.75
5	22	TRUE	j	j	0.1429493	1	-35	-34	1	SE	50	(223, 223)	0.28	0.28	0.75
5	22	TRUE	f	f	0.2711069	1	-35	-40	-5	NW	50	(223, 223)	0.28	0.28	0.75
5	22	TRUE	f	f	0.2399815	1	-35	-36	-1	SE	50	(223, 223)	0.28	0.28	0.75
5	22	TRUE	f	f	0.2722709	1	-35	-36	-1	SE	50	(223, 223)	0.28	0.28	0.75
5	22	TRUE	j	j	0.2359484	1	-35	-34	1	NW	50	(223, 223)	0.28	0.28	0.75
5	22	TRUE	j	j	0.1790666	1	-35	-30	5	NW	50	(223, 223)	0.28	0.28	0.75
5	22	TRUE	j	f	0.2442876	0	-35	-34	1	SE	50	(223, 223)	0.28	0.28	0.75
5	22	TRUE	j	j	0.0564106	1	-35	-30	5	SE	50	(223, 223)	0.28	0.28	0.75
5	22	TRUE	f	j	0.2900608	0	-35	-36	-1	SE	50	(223, 223)	0.28	0.28	0.75
5	22	TRUE	f	f	0.1620665	1	-35	-40	-5	NW	50	(223, 223)	0.28	0.28	0.75
5	22	TRUE	f	f	0.23207	1	-35	-40	-5	SE	50	(223, 223)	0.28	0.28	0.75
5	22	TRUE	j	j	0.2205525	1	-35	-34	1	SE	50	(223, 223)	0.28	0.28	0.75
5	22	TRUE	j	j	0.2990706	1	-35	-34	1	NW	50	(223, 223)	0.28	0.28	0.75
5	22	TRUE	j	j	0.2457083	1	-35	-34	1	SE	50	(223, 223)	0.28	0.28	0.75
5	22	TRUE	f	f	0.2134239	1	-35	-40	-5	NW	50	(223, 223)	0.28	0.28	0.75
5	22	TRUE	j	j	0.2151514	1	-35	-34	1	NW	50	(223, 223)	0.28	0.28	0.75
5	22	TRUE	j	j	0.0817631	1	-35	-30	5	NW	50	(223, 223)	0.28	0.28	0.75
5	22	TRUE	j	j	0.2122174	1	-35	-30	5	NW	50	(223, 223)	0.28	0.28	0.75
5	22	TRUE	j	j	0.2468317	1	-35	-30	5	SE	50	(223, 223)	0.28	0.28	0.75
5	22	TRUE	f	f	0.1867091	1	-35	-36	-1	SE	50	(223, 223)	0.28	0.28	0.75
5	22	TRUE	f	f	0.1855373	1	-35	-40	-5	SE	50	(223, 223)	0.28	0.28	0.75
5	22	TRUE	f	f	0.2516355	1	-35	-36	-1	SE	50	(223, 223)	0.28	0.28	0.75
5	22	TRUE	j	j	0.2119294	1	-35	-34	1	NW	50	(223, 223)	0.28	0.28	0.75
5	22	TRUE	j	j	0.2357699	1	-35	-30	5	SE	50	(223, 223)	0.28	0.28	0.75
5	22	TRUE	j	j	0.1240605	1	-35	-34	1	SE	50	(223, 223)	0.28	0.28	0.75
5	22	TRUE	j	j	0.2335457	1	-35	-30	5	NW	50	(223, 223)	0.28	0.28	0.75
5	22	TRUE	f	f	0.1756649	1	-35	-40	-5	NW	50	(223, 223)	0.28	0.28	0.75
5	22	TRUE	f	f	0.1924375	1	-35	-36	-1	SE	50	(223, 223)	0.28	0.28	0.75
5	22	TRUE	j	j	0.1783868	1	-35	-34	1	SE	50	(223, 223)	0.28	0.28	0.75
5	22	TRUE	f	j	0.2152954	0	-35	-36	-1	SE	50	(223, 223)	0.28	0.28	0.75
5	22	TRUE	f	f	0.1805676	1	-35	-36	-1	SE	50	(223, 223)	0.28	0.28	0.75
5	22	TRUE	f	f	0.203689	1	-35	-40	-5	SE	50	(223, 223)	0.28	0.28	0.75
5	22	TRUE	f	f	0.2272094	1	-35	-36	-1	SE	50	(223, 223)	0.28	0.28	0.75
5	22	TRUE	f	f	0.1396914	1	-35	-36	-1	NW	50	(223, 223)	0.28	0.28	0.75
5	22	TRUE	f	f	0.1481785	1	-35	-36	-1	SE	50	(223, 223)	0.28	0.28	0.75
5	22	TRUE	f	f	0.2092112	1	-35	-40	-5	NW	50	(223, 223)	0.28	0.28	0.75
5	22	TRUE	j	j	0.1513767	1	-35	-34	1	NW	50	(223, 223)	0.28	0.28	0.75
5	22	TRUE	f	j	0.2130974	0	-35	-36	-1	NW	50	(223, 223)	0.28	0.28	0.75
5	22	TRUE	j	j	0.177803	1	-35	-30	5	SE	50	(223, 223)	0.28	0.28	0.75
5	22	TRUE	j	j	0.1904783	1	-35	-30	5	NW	50	(223, 223)	0.28	0.28	0.75
5	22	TRUE	j	j	0.2226799	1	-35	-30	5	SE	50	(223, 223)	0.28	0.28	0.75
5	22	TRUE	f	f	0.1489259	1	-35	-36	-1	NW	50	(223, 223)	0.28	0.28	0.75
5	22	TRUE	f	f	0.2092777	1	-35	-40	-5	SE	50	(223, 223)	0.28	0.28	0.75
5	22	TRUE	f	f	0.0938655	1	-35	-40	-5	NW	50	(223, 223)	0.28	0.28	0.75
5	22	TRUE	f	f	0.2379002	1	-35	-40	-5	SE	50	(223, 223)	0.28	0.28	0.75
5	22	TRUE	j	j	0.617509	1	-35	-30	5	NW	50	(223, 223)	0.28	0.28	0.75
5	22	TRUE	j	j	0.2463695	1	-35	-30	5	SE	50	(223, 223)	0.28	0.28	0.75
5	22	TRUE	j	j	0.200165	1	-35	-34	1	SE	50	(223, 223)	0.28	0.28	0.75
5	22	TRUE	f	j	0.2515652	0	-35	-36	-1	NW	50	(223, 223)	0.28	0.28	0.75
5	22	TRUE	j	j	0.1219598	1	-35	-30	5	SE	50	(223, 223)	0.28	0.28	0.75
5	22	TRUE	f	j	0.3454332	0	-35	-36	-1	NW	50	(223, 223)	0.28	0.28	0.75
5	22	TRUE	j	j	0.0691115	1	-35	-30	5	NW	50	(223, 223)	0.28	0.28	0.75
5	22	TRUE	f	f	0.1826666	1	-35	-40	-5	SE	50	(223, 223)	0.28	0.28	0.75
5	22	TRUE	f	f	0.0262329	1	-35	-40	-5	NW	50	(223, 223)	0.28	0.28	0.75
5	22	TRUE	j	j	0.3950039	1	-35	-30	5	SE	50	(223, 223)	0.28	0.28	0.75
5	22	TRUE	j	j	0.3305734	1	-35	-30	5	NW	50	(223, 223)	0.28	0.28	0.75
5	22	TRUE	j	j	0.0991524	1	-35	-34	1	NW	50	(223, 223)	0.28	0.28	0.75
5	22	TRUE	f	f	0.2594958	1	-35	-40	-5	NW	50	(223, 223)	0.28	0.28	0.75
5	22	TRUE	f	f	0.2027572	1	-35	-36	-1	NW	50	(223, 223)	0.28	0.28	0.75
5	22	TRUE	f	f	0.1356327	1	-35	-40	-5	NW	50	(223, 223)	0.28	0.28	0.75
5	22	TRUE	f	f	0.0319984	1	-35	-36	-1	NW	50	(223, 223)	0.28	0.28	0.75
5	22	TRUE	j	j	0.2030314	1	-35	-30	5	NW	50	(223, 223)	0.28	0.28	0.75
5	22	TRUE	j	f	0.2280171	0	-35	-34	1	SE	50	(223, 223)	0.28	0.28	0.75
5	22	TRUE	j	j	0.1408454	1	-35	-30	5	SE	50	(223, 223)	0.28	0.28	0.75
5	22	TRUE	j	j	0.0640964	1	-35	-30	5	SE	50	(223, 223)	0.28	0.28	0.75
5	22	TRUE	f	f	0.2022771	1	-35	-40	-5	NW	50	(223, 223)	0.28	0.28	0.75
5	22	TRUE	j	j	0.1526163	1	-35	-30	5	NW	50	(223, 223)	0.28	0.28	0.75
5	22	TRUE	f	j	0.1910188	0	-35	-36	-1	SE	50	(223, 223)	0.28	0.28	0.75
5	22	TRUE	f	j	0.1986628	0	-35	-36	-1	NW	50	(223, 223)	0.28	0.28	0.75
5	22	TRUE	j	j	0.0385511	1	-35	-30	5	SE	50	(223, 223)	0.28	0.28	0.75
5	22	TRUE	f	f	0.1951103	1	-35	-40	-5	NW	50	(223, 223)	0.28	0.28	0.75
5	22	TRUE	j	j	0.2038915	1	-35	-30	5	NW	50	(223, 223)	0.28	0.28	0.75
5	22	TRUE	j	j	0.2501303	1	-35	-30	5	NW	50	(223, 223)	0.28	0.28	0.75
5	22	TRUE	f	f	0.1879413	1	-35	-40	-5	NW	50	(223, 223)	0.28	0.28	0.75
5	22	TRUE	f	f	0.2405469	1	-35	-40	-5	SE	50	(223, 223)	0.28	0.28	0.75
5	22	TRUE	f	f	0.4901151	1	-35	-36	-1	NW	50	(223, 223)	0.28	0.28	0.75
5	22	TRUE	j	j	0.243454	1	-35	-34	1	NW	50	(223, 223)	0.28	0.28	0.75
5	22	TRUE	f	f	0.1947833	1	-35	-36	-1	SE	50	(223, 223)	0.28	0.28	0.75
5	22	TRUE	f	f	0.3227344	1	-35	-40	-5	NW	50	(223, 223)	0.28	0.28	0.75
5	22	TRUE	j	f	0.1923052	0	-35	-34	1	SE	50	(223, 223)	0.28	0.28	0.75
5	22	TRUE	f	f	0.1831571	1	-35	-40	-5	SE	50	(223, 223)	0.28	0.28	0.75
5	22	TRUE	f	f	0.0353483	1	-35	-36	-1	NW	50	(223, 223)	0.28	0.28	0.75
5	22	TRUE	j	f	0.0150193	0	-35	-34	1	SE	50	(223, 223)	0.28	0.28	0.75
5	22	TRUE	f	f	0.0579119	1	-35	-40	-5	SE	50	(223, 223)	0.28	0.28	0.75
5	22	TRUE	j	j	0.0634722	1	-35	-30	5	NW	50	(223, 223)	0.28	0.28	0.75
5	22	TRUE	j	j	0.3616989	1	-35	-30	5	NW	50	(223, 223)	0.28	0.28	0.75
5	22	TRUE	f	f	0.2566807	1	-35	-36	-1	SE	50	(223, 223)	0.28	0.28	0.75
5	22	TRUE	j	j	0.288227	1	-35	-30	5	SE	50	(223, 223)	0.28	0.28	0.75
5	22	TRUE	f	f	0.206627	1	-35	-40	-5	SE	50	(223, 223)	0.28	0.28	0.75
5	22	TRUE	j	j	0.2153986	1	-35	-34	1	NW	50	(223, 223)	0.28	0.28	0.75
5	22	TRUE	j	j	0.0534354	1	-35	-30	5	SE	50	(223, 223)	0.28	0.28	0.75
5	22	TRUE	f	f	0.2080462	1	-35	-36	-1	NW	50	(223, 223)	0.28	0.28	0.75
5	22	TRUE	f	f	0.0585496	1	-35	-36	-1	NW	50	(223, 223)	0.28	0.28	0.75
5	22	TRUE	f	f	0.23726	1	-35	-40	-5	NW	50	(223, 223)	0.28	0.28	0.75
5	22	TRUE	j	j	0.2273278	1	-35	-34	1	NW	50	(223, 223)	0.28	0.28	0.75
5	22	TRUE	f	f	0.083234	1	-35	-36	-1	SE	50	(223, 223)	0.28	0.28	0.75
5	22	TRUE	j	j	0.0681325	1	-35	-30	5	SE	50	(223, 223)	0.28	0.28	0.75
5	22	TRUE	j	f	0.2201322	0	-35	-34	1	SE	50	(223, 223)	0.28	0.28	0.75
5	22	TRUE	j	j	0.2200283	1	-35	-30	5	SE	50	(223, 223)	0.28	0.28	0.75
5	22	TRUE	f	f	0.0480527	1	-35	-36	-1	NW	50	(223, 223)	0.28	0.28	0.75
5	22	TRUE	f	f	0.2144386	1	-35	-36	-1	NW	50	(223, 223)	0.28	0.28	0.75
5	22	TRUE	f	f	0.1458292	1	-35	-40	-5	NW	50	(223, 223)	0.28	0.28	0.75
5	22	TRUE	j	j	0.2418834	1	-35	-30	5	NW	50	(223, 223)	0.28	0.28	0.75
5	22	TRUE	j	j	0.0202928	1	-35	-34	1	SE	50	(223, 223)	0.28	0.28	0.75
5	22	TRUE	f	f	0.0391761	1	-35	-40	-5	NW	50	(223, 223)	0.28	0.28	0.75
5	22	TRUE	f	f	0.2036352	1	-35	-40	-5	NW	50	(223, 223)	0.28	0.28	0.75
5	22	TRUE	f	f	0.1151629	1	-35	-40	-5	SE	50	(223, 223)	0.28	0.28	0.75
5	22	TRUE	j	j	0.0419846	1	-35	-34	1	NW	50	(223, 223)	0.28	0.28	0.75
5	22	TRUE	j	j	0.1392082	1	-35	-34	1	NW	50	(223, 223)	0.28	0.28	0.75
5	22	TRUE	f	j	0.0215884	0	-35	-36	-1	SE	50	(223, 223)	0.28	0.28	0.75
5	22	TRUE	j	j	0.2367566	1	-35	-34	1	SE	50	(223, 223)	0.28	0.28	0.75
5	22	TRUE	f	f	0.2338571	1	-35	-36	-1	NW	50	(223, 223)	0.28	0.28	0.75
5	22	TRUE	f	f	0.2663914	1	-35	-36	-1	NW	50	(223, 223)	0.28	0.28	0.75
5	22	TRUE	f	f	0.2273971	1	-35	-36	-1	SE	50	(223, 223)	0.28	0.28	0.75
5	22	TRUE	f	f	0.2081233	1	-35	-36	-1	SE	50	(223, 223)	0.28	0.28	0.75
5	22	TRUE	j	j	0.2758653	1	-35	-34	1	NW	50	(223, 223)	0.28	0.28	0.75
5	22	TRUE	j	j	0.2253844	1	-35	-30	5	SE	50	(223, 223)	0.28	0.28	0.75
5	22	TRUE	f	f	0.1933516	1	-35	-40	-5	NW	50	(223, 223)	0.28	0.28	0.75
5	22	TRUE	f	f	0.1194823	1	-35	-36	-1	SE	50	(223, 223)	0.28	0.28	0.75
5	22	TRUE	f	f	0.108748	1	-35	-40	-5	SE	50	(223, 223)	0.28	0.28	0.75
5	22	TRUE	j	j	0.1297008	1	-35	-30	5	NW	50	(223, 223)	0.28	0.28	0.75
5	22	TRUE	f	f	0.1311489	1	-35	-40	-5	NW	50	(223, 223)	0.28	0.28	0.75
5	22	TRUE	f	f	0.2386906	1	-35	-40	-5	NW	50	(223, 223)	0.28	0.28	0.75
5	22	TRUE	j	j	0.1570942	1	-35	-34	1	SE	50	(223, 223)	0.28	0.28	0.75
5	22	TRUE	f	f	0.2274587	1	-35	-40	-5	NW	50	(223, 223)	0.28	0.28	0.75
5	22	TRUE	j	j	0.2212408	1	-35	-30	5	NW	50	(223, 223)	0.28	0.28	0.75
5	22	TRUE	j	j	0.3966369	1	-35	-30	5	SE	50	(223, 223)	0.28	0.28	0.75
5	22	TRUE	j	f	0.2175338	0	-35	-34	1	SE	50	(223, 223)	0.28	0.28	0.75
5	22	TRUE	j	j	0.2799973	1	-35	-30	5	NW	50	(223, 223)	0.28	0.28	0.75
5	22	TRUE	f	f	0.0888961	1	-35	-36	-1	SE	50	(223, 223)	0.28	0.28	0.75
5	22	TRUE	j	f	0.2838909	0	-35	-34	1	SE	50	(223, 223)	0.28	0.28	0.75
5	22	TRUE	j	j	0.2075084	1	-35	-34	1	SE	50	(223, 223)	0.28	0.28	0.75
5	22	TRUE	f	f	0.3951401	1	-35	-40	-5	NW	50	(223, 223)	0.28	0.28	0.75
5	22	TRUE	f	f	0.2235003	1	-35	-40	-5	NW	50	(223, 223)	0.28	0.28	0.75
5	22	TRUE	j	j	0.0937406	1	-35	-34	1	NW	50	(223, 223)	0.28	0.28	0.75
5	22	TRUE	j	j	0.1620813	1	-35	-30	5	SE	50	(223, 223)	0.28	0.28	0.75
5	22	TRUE	f	f	0.0737628	1	-35	-40	-5	SE	50	(223, 223)	0.28	0.28	0.75
5	22	TRUE	f	j	1.2135327	0	-35	-36	-1	SE	50	(223, 223)	0.28	0.28	0.75
5	22	TRUE	j	j	0.1787647	1	-35	-30	5	SE	50	(223, 223)	0.28	0.28	0.75
5	22	TRUE	j	j	0.1768015	1	-35	-30	5	NW	50	(223, 223)	0.28	0.28	0.75
5	22	TRUE	f	f	0.2246534	1	-35	-40	-5	SE	50	(223, 223)	0.28	0.28	0.75
5	22	TRUE	f	f	0.1031235	1	-35	-40	-5	SE	50	(223, 223)	0.28	0.28	0.75
5	22	TRUE	f	f	0.1833814	1	-35	-40	-5	NW	50	(223, 223)	0.28	0.28	0.75
5	22	TRUE	f	f	0.1904149	1	-35	-36	-1	SE	50	(223, 223)	0.28	0.28	0.75
5	22	TRUE	f	f	0.2031005	1	-35	-36	-1	NW	50	(223, 223)	0.28	0.28	0.75
5	22	TRUE	f	f	0.0686329	1	-35	-40	-5	NW	50	(223, 223)	0.28	0.28	0.75
5	22	TRUE	j	j	0.2467493	1	-35	-34	1	SE	50	(223, 223)	0.28	0.28	0.75
5	22	TRUE	f	f	0.1474023	1	-35	-40	-5	NW	50	(223, 223)	0.28	0.28	0.75
5	22	TRUE	f	f	0.3758983	1	-35	-40	-5	SE	50	(223, 223)	0.28	0.28	0.75
5	22	TRUE	j	j	0.2363671	1	-35	-30	5	NW	50	(223, 223)	0.28	0.28	0.75
5	22	TRUE	f	f	0.2385094	1	-35	-36	-1	NW	50	(223, 223)	0.28	0.28	0.75
5	22	TRUE	f	f	0.1294924	1	-35	-40	-5	NW	50	(223, 223)	0.28	0.28	0.75
5	22	TRUE	j	j	0.127941	1	-35	-30	5	NW	50	(223, 223)	0.28	0.28	0.75
5	22	TRUE	f	f	0.1556629	1	-35	-36	-1	SE	50	(223, 223)	0.28	0.28	0.75
5	22	TRUE	f	f	0.1178728	1	-35	-40	-5	NW	50	(223, 223)	0.28	0.28	0.75
5	22	TRUE	j	j	0.1801554	1	-35	-34	1	NW	50	(223, 223)	0.28	0.28	0.75
5	22	TRUE	f	f	0.2002493	1	-35	-40	-5	NW	50	(223, 223)	0.28	0.28	0.75
5	22	TRUE	j	j	0.1835054	1	-35	-30	5	SE	50	(223, 223)	0.28	0.28	0.75
5	22	TRUE	f	f	0.1136874	1	-35	-36	-1	NW	50	(223, 223)	0.28	0.28	0.75
5	22	TRUE	j	j	0.4020008	1	-35	-34	1	SE	50	(223, 223)	0.28	0.28	0.75
5	22	TRUE	f	f	0.0973271	1	-35	-40	-5	SE	50	(223, 223)	0.28	0.28	0.75
5	22	TRUE	f	f	0.1614299	1	-35	-40	-5	NW	50	(223, 223)	0.28	0.28	0.75
5	22	TRUE	j	j	0.1996966	1	-35	-34	1	NW	50	(223, 223)	0.28	0.28	0.75
5	22	TRUE	j	j	0.1302108	1	-35	-34	1	SE	50	(223, 223)	0.28	0.28	0.75
5	22	TRUE	f	f	0.2863435	1	-35	-36	-1	SE	50	(223, 223)	0.28	0.28	0.75
5	22	TRUE	f	f	0.060744	1	-35	-36	-1	SE	50	(223, 223)	0.28	0.28	0.75
5	22	TRUE	f	f	0.2045475	1	-35	-40	-5	SE	50	(223, 223)	0.28	0.28	0.75
5	22	TRUE	j	j	0.1102306	1	-35	-30	5	NW	50	(223, 223)	0.28	0.28	0.75
5	22	TRUE	j	j	0.051284	1	-35	-30	5	SE	50	(223, 223)	0.28	0.28	0.75
5	22	TRUE	j	f	0.2187606	0	-35	-34	1	NW	50	(223, 223)	0.28	0.28	0.75
5	22	TRUE	j	j	0.2228503	1	-35	-30	5	SE	50	(223, 223)	0.28	0.28	0.75
5	22	TRUE	f	f	0.1986595	1	-35	-40	-5	NW	50	(223, 223)	0.28	0.28	0.75
5	22	TRUE	f	f	0.1690795	1	-35	-40	-5	SE	50	(223, 223)	0.28	0.28	0.75
5	22	TRUE	j	j	0.2665838	1	-35	-34	1	NW	50	(223, 223)	0.28	0.28	0.75
5	22	TRUE	f	f	0.2635531	1	-35	-40	-5	NW	50	(223, 223)	0.28	0.28	0.75
5	22	TRUE	j	j	0.2059024	1	-35	-34	1	NW	50	(223, 223)	0.28	0.28	0.75
5	22	TRUE	j	f	0.2214537	0	-35	-34	1	NW	50	(223, 223)	0.28	0.28	0.75
5	22	TRUE	f	f	0.2112431	1	-35	-40	-5	SE	50	(223, 223)	0.28	0.28	0.75
5	22	TRUE	f	f	0.1581092	1	-35	-40	-5	NW	50	(223, 223)	0.28	0.28	0.75
5	22	TRUE	f	f	0.0149029	1	-35	-40	-5	SE	50	(223, 223)	0.28	0.28	0.75
5	22	TRUE	f	f	0.1892952	1	-35	-40	-5	SE	50	(223, 223)	0.28	0.28	0.75
5	22	TRUE	j	j	0.2069242	1	-35	-34	1	SE	50	(223, 223)	0.28	0.28	0.75
5	22	TRUE	j	j	0.0107576	1	-35	-30	5	SE	50	(223, 223)	0.28	0.28	0.75
5	22	TRUE	f	f	0.1675896	1	-35	-40	-5	NW	50	(223, 223)	0.28	0.28	0.75
5	22	TRUE	f	f	0.2226109	1	-35	-36	-1	SE	50	(223, 223)	0.28	0.28	0.75
