# Supplementary material for: The curriculum effect in visual learning: The role of readout dimensionality
Source: PLoS Comput Biol. 2026 Jul 24;22(7):e1014553. doi: 10.1371/journal.pcbi.1014553 (PMC13432104; doi:10.1371/journal.pcbi.1014553)
Supplement: S1 Data — (ZIP) [file pcbi.1014553.s009.zip › Data_Final_for_Repository/Shuffled_subjects/Original_10/Subject005/20241103_Subject005_SHUFFLED_Day_2.csv]

Participant ID	Age	Train	Correct Response	Response	Response time (s)	Correct	Reference Angle (deg)	Orientation (deg)	Angle Separation (deg)	Corner	Viewing Distance (cm)	Stimulus Size (px)	Fixation Time	Probe Time	Cue Time
5	22	TRUE	f	f	0.2640153	1	-35	-36	-1	NW	50	(223, 223)	0.28	0.28	0.75
5	22	TRUE	f	f	0.2950427	1	-35	-40	-5	NW	50	(223, 223)	0.28	0.28	0.75
5	22	TRUE	j	j	0.2443149	1	-35	-34	1	NW	50	(223, 223)	0.28	0.28	0.75
5	22	TRUE	f	f	0.2021856	1	-35	-36	-1	SE	50	(223, 223)	0.28	0.28	0.75
5	22	TRUE	j	j	0.2368981	1	-35	-30	5	SE	50	(223, 223)	0.28	0.28	0.75
5	22	TRUE	j	j	0.2023309	1	-35	-30	5	NW	50	(223, 223)	0.28	0.28	0.75
5	22	TRUE	f	f	0.1330966	1	-35	-40	-5	NW	50	(223, 223)	0.28	0.28	0.75
5	22	TRUE	f	f	0.3016116	1	-35	-40	-5	SE	50	(223, 223)	0.28	0.28	0.75
5	22	TRUE	f	f	0.2905183	1	-35	-36	-1	SE	50	(223, 223)	0.28	0.28	0.75
5	22	TRUE	f	j	0.8144047	0	-35	-36	-1	SE	50	(223, 223)	0.28	0.28	0.75
5	22	TRUE	j	j	0.3680056	1	-35	-34	1	SE	50	(223, 223)	0.28	0.28	0.75
5	22	TRUE	f	f	0.1551612	1	-35	-40	-5	NW	50	(223, 223)	0.28	0.28	0.75
5	22	TRUE	f	f	0.2642514	1	-35	-40	-5	NW	50	(223, 223)	0.28	0.28	0.75
5	22	TRUE	j	f	0.2425142	0	-35	-34	1	SE	50	(223, 223)	0.28	0.28	0.75
5	22	TRUE	j	j	0.2504453	1	-35	-30	5	SE	50	(223, 223)	0.28	0.28	0.75
5	22	TRUE	j	j	0.2610269	1	-35	-30	5	SE	50	(223, 223)	0.28	0.28	0.75
5	22	TRUE	j	j	0.1544523	1	-35	-30	5	NW	50	(223, 223)	0.28	0.28	0.75
5	22	TRUE	j	f	0.2116867	0	-35	-34	1	NW	50	(223, 223)	0.28	0.28	0.75
5	22	TRUE	f	f	0.1709872	1	-35	-36	-1	SE	50	(223, 223)	0.28	0.28	0.75
5	22	TRUE	f	f	0.27214	1	-35	-36	-1	SE	50	(223, 223)	0.28	0.28	0.75
5	22	TRUE	f	f	0.2554329	1	-35	-36	-1	SE	50	(223, 223)	0.28	0.28	0.75
5	22	TRUE	f	f	0.1739633	1	-35	-36	-1	SE	50	(223, 223)	0.28	0.28	0.75
5	22	TRUE	j	j	0.161586	1	-35	-30	5	SE	50	(223, 223)	0.28	0.28	0.75
5	22	TRUE	j	f	0.3549406	0	-35	-34	1	NW	50	(223, 223)	0.28	0.28	0.75
5	22	TRUE	f	f	0.2067114	1	-35	-36	-1	NW	50	(223, 223)	0.28	0.28	0.75
5	22	TRUE	j	j	0.0923734	1	-35	-30	5	SE	50	(223, 223)	0.28	0.28	0.75
5	22	TRUE	j	j	0.071361	1	-35	-30	5	SE	50	(223, 223)	0.28	0.28	0.75
5	22	TRUE	f	f	0.1977211	1	-35	-40	-5	SE	50	(223, 223)	0.28	0.28	0.75
5	22	TRUE	f	f	0.2258069	1	-35	-36	-1	NW	50	(223, 223)	0.28	0.28	0.75
5	22	TRUE	j	j	0.1305756	1	-35	-30	5	NW	50	(223, 223)	0.28	0.28	0.75
5	22	TRUE	j	j	0.1518246	1	-35	-30	5	SE	50	(223, 223)	0.28	0.28	0.75
5	22	TRUE	j	j	0.0224557	1	-35	-30	5	SE	50	(223, 223)	0.28	0.28	0.75
5	22	TRUE	j	j	0.2628448	1	-35	-30	5	NW	50	(223, 223)	0.28	0.28	0.75
5	22	TRUE	j	j	0.3947781	1	-35	-30	5	SE	50	(223, 223)	0.28	0.28	0.75
5	22	TRUE	f	f	0.2402494	1	-35	-40	-5	SE	50	(223, 223)	0.28	0.28	0.75
5	22	TRUE	f	f	0.2638624	1	-35	-40	-5	NW	50	(223, 223)	0.28	0.28	0.75
5	22	TRUE	j	f	0.1951694	0	-35	-34	1	SE	50	(223, 223)	0.28	0.28	0.75
5	22	TRUE	f	f	0.18447	1	-35	-40	-5	SE	50	(223, 223)	0.28	0.28	0.75
5	22	TRUE	f	j	1.3280651	0	-35	-36	-1	NW	50	(223, 223)	0.28	0.28	0.75
5	22	TRUE	j	f	0.2531758	0	-35	-34	1	NW	50	(223, 223)	0.28	0.28	0.75
5	22	TRUE	f	j	0.3021833	0	-35	-36	-1	NW	50	(223, 223)	0.28	0.28	0.75
5	22	TRUE	j	j	0.4503049	1	-35	-30	5	NW	50	(223, 223)	0.28	0.28	0.75
5	22	TRUE	f	f	0.1989636	1	-35	-40	-5	SE	50	(223, 223)	0.28	0.28	0.75
5	22	TRUE	j	f	0.3881656	0	-35	-34	1	SE	50	(223, 223)	0.28	0.28	0.75
5	22	TRUE	f	f	0.3242922	1	-35	-40	-5	SE	50	(223, 223)	0.28	0.28	0.75
5	22	TRUE	j	f	0.2651203	0	-35	-34	1	NW	50	(223, 223)	0.28	0.28	0.75
5	22	TRUE	f	f	0.2094113	1	-35	-40	-5	NW	50	(223, 223)	0.28	0.28	0.75
5	22	TRUE	j	j	0.3106211	1	-35	-34	1	NW	50	(223, 223)	0.28	0.28	0.75
5	22	TRUE	f	f	0.231406	1	-35	-36	-1	SE	50	(223, 223)	0.28	0.28	0.75
5	22	TRUE	j	f	0.3866221	0	-35	-34	1	NW	50	(223, 223)	0.28	0.28	0.75
5	22	TRUE	f	f	0.2930083	1	-35	-40	-5	NW	50	(223, 223)	0.28	0.28	0.75
5	22	TRUE	j	j	0.3353462	1	-35	-30	5	NW	50	(223, 223)	0.28	0.28	0.75
5	22	TRUE	f	f	0.3015194	1	-35	-36	-1	NW	50	(223, 223)	0.28	0.28	0.75
5	22	TRUE	f	f	0.1924858	1	-35	-40	-5	NW	50	(223, 223)	0.28	0.28	0.75
5	22	TRUE	f	f	0.2307541	1	-35	-40	-5	SE	50	(223, 223)	0.28	0.28	0.75
5	22	TRUE	j	j	0.0604571	1	-35	-30	5	SE	50	(223, 223)	0.28	0.28	0.75
5	22	TRUE	f	f	0.2759882	1	-35	-36	-1	NW	50	(223, 223)	0.28	0.28	0.75
5	22	TRUE	j	f	0.1803543	0	-35	-34	1	NW	50	(223, 223)	0.28	0.28	0.75
5	22	TRUE	f	f	0.2485322	1	-35	-36	-1	NW	50	(223, 223)	0.28	0.28	0.75
5	22	TRUE	j	j	0.2690101	1	-35	-30	5	SE	50	(223, 223)	0.28	0.28	0.75
5	22	TRUE	f	f	0.6867482	1	-35	-40	-5	NW	50	(223, 223)	0.28	0.28	0.75
5	22	TRUE	f	f	0.2370781	1	-35	-40	-5	SE	50	(223, 223)	0.28	0.28	0.75
5	22	TRUE	j	j	0.2943016	1	-35	-30	5	NW	50	(223, 223)	0.28	0.28	0.75
5	22	TRUE	j	j	0.2375687	1	-35	-34	1	NW	50	(223, 223)	0.28	0.28	0.75
5	22	TRUE	f	f	0.2430023	1	-35	-36	-1	SE	50	(223, 223)	0.28	0.28	0.75
5	22	TRUE	f	f	0.2013799	1	-35	-40	-5	NW	50	(223, 223)	0.28	0.28	0.75
5	22	TRUE	j	f	0.4930486	0	-35	-34	1	SE	50	(223, 223)	0.28	0.28	0.75
5	22	TRUE	f	f	0.2466894	1	-35	-40	-5	NW	50	(223, 223)	0.28	0.28	0.75
5	22	TRUE	j	j	0.2966926	1	-35	-30	5	NW	50	(223, 223)	0.28	0.28	0.75
5	22	TRUE	f	f	0.2722292	1	-35	-40	-5	NW	50	(223, 223)	0.28	0.28	0.75
5	22	TRUE	f	f	1.0494898	1	-35	-40	-5	SE	50	(223, 223)	0.28	0.28	0.75
5	22	TRUE	j	j	0.2263514	1	-35	-34	1	NW	50	(223, 223)	0.28	0.28	0.75
5	22	TRUE	f	j	0.2104388	0	-35	-36	-1	SE	50	(223, 223)	0.28	0.28	0.75
5	22	TRUE	f	f	0.2601143	1	-35	-36	-1	NW	50	(223, 223)	0.28	0.28	0.75
5	22	TRUE	f	f	0.2021631	1	-35	-36	-1	SE	50	(223, 223)	0.28	0.28	0.75
5	22	TRUE	j	j	0.4340569	1	-35	-34	1	SE	50	(223, 223)	0.28	0.28	0.75
5	22	TRUE	j	j	0.0153823	1	-35	-30	5	SE	50	(223, 223)	0.28	0.28	0.75
5	22	TRUE	j	f	0.2683056	0	-35	-34	1	NW	50	(223, 223)	0.28	0.28	0.75
5	22	TRUE	j	j	0.2409753	1	-35	-34	1	NW	50	(223, 223)	0.28	0.28	0.75
5	22	TRUE	j	j	0.2350764	1	-35	-30	5	SE	50	(223, 223)	0.28	0.28	0.75
5	22	TRUE	j	j	0.3172356	1	-35	-34	1	NW	50	(223, 223)	0.28	0.28	0.75
5	22	TRUE	j	j	0.250086	1	-35	-30	5	NW	50	(223, 223)	0.28	0.28	0.75
5	22	TRUE	f	f	0.2943073	1	-35	-36	-1	NW	50	(223, 223)	0.28	0.28	0.75
5	22	TRUE	j	f	0.198103	0	-35	-34	1	NW	50	(223, 223)	0.28	0.28	0.75
5	22	TRUE	f	f	0.2004396	1	-35	-40	-5	NW	50	(223, 223)	0.28	0.28	0.75
5	22	TRUE	f	f	0.0959606	1	-35	-36	-1	NW	50	(223, 223)	0.28	0.28	0.75
5	22	TRUE	j	j	0.3449271	1	-35	-30	5	NW	50	(223, 223)	0.28	0.28	0.75
5	22	TRUE	f	f	0.1797121	1	-35	-36	-1	NW	50	(223, 223)	0.28	0.28	0.75
5	22	TRUE	j	j	0.1294489	1	-35	-30	5	SE	50	(223, 223)	0.28	0.28	0.75
5	22	TRUE	j	j	0.1824521	1	-35	-30	5	SE	50	(223, 223)	0.28	0.28	0.75
5	22	TRUE	j	j	0.0901315	1	-35	-30	5	SE	50	(223, 223)	0.28	0.28	0.75
5	22	TRUE	j	j	0.2459247	1	-35	-30	5	NW	50	(223, 223)	0.28	0.28	0.75
5	22	TRUE	j	j	0.3526335	1	-35	-34	1	NW	50	(223, 223)	0.28	0.28	0.75
5	22	TRUE	j	j	0.1799678	1	-35	-34	1	SE	50	(223, 223)	0.28	0.28	0.75
5	22	TRUE	f	f	0.1657841	1	-35	-36	-1	SE	50	(223, 223)	0.28	0.28	0.75
5	22	TRUE	j	f	0.6866996	0	-35	-34	1	SE	50	(223, 223)	0.28	0.28	0.75
5	22	TRUE	j	j	0.2361747	1	-35	-30	5	NW	50	(223, 223)	0.28	0.28	0.75
5	22	TRUE	j	j	0.2118914	1	-35	-30	5	SE	50	(223, 223)	0.28	0.28	0.75
5	22	TRUE	f	f	0.2356585	1	-35	-36	-1	NW	50	(223, 223)	0.28	0.28	0.75
5	22	TRUE	j	j	0.1889935	1	-35	-34	1	SE	50	(223, 223)	0.28	0.28	0.75
5	22	TRUE	j	j	0.2025774	1	-35	-30	5	NW	50	(223, 223)	0.28	0.28	0.75
5	22	TRUE	f	f	0.2506922	1	-35	-40	-5	SE	50	(223, 223)	0.28	0.28	0.75
5	22	TRUE	j	j	0.342305	1	-35	-30	5	NW	50	(223, 223)	0.28	0.28	0.75
5	22	TRUE	j	j	0.1640973	1	-35	-30	5	SE	50	(223, 223)	0.28	0.28	0.75
5	22	TRUE	f	f	0.2435392	1	-35	-40	-5	NW	50	(223, 223)	0.28	0.28	0.75
5	22	TRUE	j	j	0.2203854	1	-35	-34	1	SE	50	(223, 223)	0.28	0.28	0.75
5	22	TRUE	f	j	0.1849961	0	-35	-36	-1	SE	50	(223, 223)	0.28	0.28	0.75
5	22	TRUE	f	f	0.1665482	1	-35	-36	-1	NW	50	(223, 223)	0.28	0.28	0.75
5	22	TRUE	j	j	0.3680647	1	-35	-34	1	SE	50	(223, 223)	0.28	0.28	0.75
5	22	TRUE	f	f	1.1819412	1	-35	-36	-1	NW	50	(223, 223)	0.28	0.28	0.75
5	22	TRUE	j	j	0.235544	1	-35	-30	5	NW	50	(223, 223)	0.28	0.28	0.75
5	22	TRUE	j	f	0.6225607	0	-35	-34	1	SE	50	(223, 223)	0.28	0.28	0.75
5	22	TRUE	f	f	0.1705502	1	-35	-40	-5	SE	50	(223, 223)	0.28	0.28	0.75
5	22	TRUE	f	f	0.2718835	1	-35	-36	-1	NW	50	(223, 223)	0.28	0.28	0.75
5	22	TRUE	j	j	0.2501204	1	-35	-34	1	NW	50	(223, 223)	0.28	0.28	0.75
5	22	TRUE	f	f	0.1572293	1	-35	-40	-5	SE	50	(223, 223)	0.28	0.28	0.75
5	22	TRUE	j	f	0.1986125	0	-35	-34	1	NW	50	(223, 223)	0.28	0.28	0.75
5	22	TRUE	f	f	0.211406	1	-35	-40	-5	SE	50	(223, 223)	0.28	0.28	0.75
5	22	TRUE	j	j	0.2429054	1	-35	-30	5	SE	50	(223, 223)	0.28	0.28	0.75
5	22	TRUE	j	j	0.2149704	1	-35	-30	5	SE	50	(223, 223)	0.28	0.28	0.75
5	22	TRUE	j	j	0.1737181	1	-35	-34	1	SE	50	(223, 223)	0.28	0.28	0.75
5	22	TRUE	j	j	0.2474125	1	-35	-30	5	SE	50	(223, 223)	0.28	0.28	0.75
5	22	TRUE	f	f	0.2213021	1	-35	-36	-1	SE	50	(223, 223)	0.28	0.28	0.75
5	22	TRUE	f	f	0.2357125	1	-35	-40	-5	NW	50	(223, 223)	0.28	0.28	0.75
5	22	TRUE	j	f	0.2306488	0	-35	-34	1	SE	50	(223, 223)	0.28	0.28	0.75
5	22	TRUE	j	f	0.2384709	0	-35	-34	1	NW	50	(223, 223)	0.28	0.28	0.75
5	22	TRUE	f	f	0.0010829	1	-35	-36	-1	NW	50	(223, 223)	0.28	0.28	0.75
5	22	TRUE	f	f	0.2017465	1	-35	-36	-1	NW	50	(223, 223)	0.28	0.28	0.75
5	22	TRUE	j	j	0.1094609	1	-35	-34	1	SE	50	(223, 223)	0.28	0.28	0.75
5	22	TRUE	j	j	0.1737717	1	-35	-30	5	SE	50	(223, 223)	0.28	0.28	0.75
5	22	TRUE	j	j	0.2106958	1	-35	-34	1	SE	50	(223, 223)	0.28	0.28	0.75
5	22	TRUE	f	f	0.2215924	1	-35	-36	-1	SE	50	(223, 223)	0.28	0.28	0.75
5	22	TRUE	f	f	0.2710525	1	-35	-36	-1	NW	50	(223, 223)	0.28	0.28	0.75
5	22	TRUE	f	f	0.2209817	1	-35	-40	-5	NW	50	(223, 223)	0.28	0.28	0.75
5	22	TRUE	f	f	0.2201765	1	-35	-40	-5	NW	50	(223, 223)	0.28	0.28	0.75
5	22	TRUE	f	f	0.2130711	1	-35	-36	-1	SE	50	(223, 223)	0.28	0.28	0.75
5	22	TRUE	j	j	0.3023074	1	-35	-34	1	SE	50	(223, 223)	0.28	0.28	0.75
5	22	TRUE	j	f	0.4122911	0	-35	-34	1	NW	50	(223, 223)	0.28	0.28	0.75
5	22	TRUE	f	f	0.207689	1	-35	-40	-5	NW	50	(223, 223)	0.28	0.28	0.75
5	22	TRUE	j	j	0.2370874	1	-35	-30	5	NW	50	(223, 223)	0.28	0.28	0.75
5	22	TRUE	j	j	0.1590233	1	-35	-30	5	SE	50	(223, 223)	0.28	0.28	0.75
5	22	TRUE	j	j	0.2497961	1	-35	-34	1	SE	50	(223, 223)	0.28	0.28	0.75
5	22	TRUE	j	f	0.1961336	0	-35	-34	1	SE	50	(223, 223)	0.28	0.28	0.75
5	22	TRUE	f	j	0.3715031	0	-35	-40	-5	SE	50	(223, 223)	0.28	0.28	0.75
5	22	TRUE	f	f	0.2162143	1	-35	-36	-1	NW	50	(223, 223)	0.28	0.28	0.75
5	22	TRUE	f	f	0.2848118	1	-35	-40	-5	NW	50	(223, 223)	0.28	0.28	0.75
5	22	TRUE	f	j	0.2548058	0	-35	-36	-1	NW	50	(223, 223)	0.28	0.28	0.75
5	22	TRUE	j	f	1.3850869	0	-35	-34	1	NW	50	(223, 223)	0.28	0.28	0.75
5	22	TRUE	j	j	0.1061868	1	-35	-30	5	NW	50	(223, 223)	0.28	0.28	0.75
5	22	TRUE	j	j	0.2355495	1	-35	-30	5	SE	50	(223, 223)	0.28	0.28	0.75
5	22	TRUE	j	f	0.3343864	0	-35	-34	1	NW	50	(223, 223)	0.28	0.28	0.75
5	22	TRUE	j	j	0.2438076	1	-35	-30	5	SE	50	(223, 223)	0.28	0.28	0.75
5	22	TRUE	f	f	0.2164033	1	-35	-36	-1	NW	50	(223, 223)	0.28	0.28	0.75
5	22	TRUE	j	j	0.3116027	1	-35	-30	5	NW	50	(223, 223)	0.28	0.28	0.75
5	22	TRUE	j	j	0.3878288	1	-35	-30	5	NW	50	(223, 223)	0.28	0.28	0.75
5	22	TRUE	j	j	0.1824251	1	-35	-34	1	SE	50	(223, 223)	0.28	0.28	0.75
5	22	TRUE	j	j	0.1373049	1	-35	-34	1	SE	50	(223, 223)	0.28	0.28	0.75
5	22	TRUE	f	f	0.2806156	1	-35	-36	-1	NW	50	(223, 223)	0.28	0.28	0.75
5	22	TRUE	f	f	0.2836858	1	-35	-40	-5	SE	50	(223, 223)	0.28	0.28	0.75
5	22	TRUE	j	j	0.144918	1	-35	-30	5	NW	50	(223, 223)	0.28	0.28	0.75
5	22	TRUE	f	f	0.2103883	1	-35	-36	-1	NW	50	(223, 223)	0.28	0.28	0.75
5	22	TRUE	j	f	0.2670835	0	-35	-34	1	NW	50	(223, 223)	0.28	0.28	0.75
5	22	TRUE	j	j	0.0606555	1	-35	-30	5	SE	50	(223, 223)	0.28	0.28	0.75
5	22	TRUE	j	j	0.069266	1	-35	-34	1	SE	50	(223, 223)	0.28	0.28	0.75
5	22	TRUE	f	f	0.3188746	1	-35	-36	-1	NW	50	(223, 223)	0.28	0.28	0.75
5	22	TRUE	j	j	0.2235119	1	-35	-30	5	NW	50	(223, 223)	0.28	0.28	0.75
5	22	TRUE	j	j	0.2641358	1	-35	-30	5	SE	50	(223, 223)	0.28	0.28	0.75
5	22	TRUE	j	j	0.2332465	1	-35	-34	1	NW	50	(223, 223)	0.28	0.28	0.75
5	22	TRUE	f	f	0.2468296	1	-35	-36	-1	NW	50	(223, 223)	0.28	0.28	0.75
5	22	TRUE	j	f	0.2710924	0	-35	-34	1	NW	50	(223, 223)	0.28	0.28	0.75
5	22	TRUE	j	j	0.2277702	1	-35	-34	1	SE	50	(223, 223)	0.28	0.28	0.75
5	22	TRUE	f	f	0.2437194	1	-35	-36	-1	SE	50	(223, 223)	0.28	0.28	0.75
5	22	TRUE	f	f	0.1261283	1	-35	-40	-5	SE	50	(223, 223)	0.28	0.28	0.75
5	22	TRUE	f	f	0.3278665	1	-35	-36	-1	SE	50	(223, 223)	0.28	0.28	0.75
5	22	TRUE	f	f	0.2448124	1	-35	-40	-5	NW	50	(223, 223)	0.28	0.28	0.75
5	22	TRUE	j	j	0.1155047	1	-35	-34	1	SE	50	(223, 223)	0.28	0.28	0.75
5	22	TRUE	f	f	0.2539344	1	-35	-40	-5	SE	50	(223, 223)	0.28	0.28	0.75
5	22	TRUE	f	j	0.4609249	0	-35	-36	-1	NW	50	(223, 223)	0.28	0.28	0.75
5	22	TRUE	f	f	0.1321137	1	-35	-36	-1	NW	50	(223, 223)	0.28	0.28	0.75
5	22	TRUE	j	j	0.2260219	1	-35	-34	1	SE	50	(223, 223)	0.28	0.28	0.75
5	22	TRUE	f	f	0.2849761	1	-35	-36	-1	NW	50	(223, 223)	0.28	0.28	0.75
5	22	TRUE	f	f	0.2057483	1	-35	-40	-5	SE	50	(223, 223)	0.28	0.28	0.75
5	22	TRUE	f	f	0.2565032	1	-35	-36	-1	SE	50	(223, 223)	0.28	0.28	0.75
5	22	TRUE	j	f	0.2375857	0	-35	-34	1	NW	50	(223, 223)	0.28	0.28	0.75
5	22	TRUE	j	f	0.2087607	0	-35	-34	1	SE	50	(223, 223)	0.28	0.28	0.75
5	22	TRUE	j	f	0.1932414	0	-35	-34	1	NW	50	(223, 223)	0.28	0.28	0.75
5	22	TRUE	f	f	0.0887655	1	-35	-40	-5	SE	50	(223, 223)	0.28	0.28	0.75
5	22	TRUE	f	f	0.1503453	1	-35	-36	-1	NW	50	(223, 223)	0.28	0.28	0.75
5	22	TRUE	f	f	0.2280193	1	-35	-36	-1	NW	50	(223, 223)	0.28	0.28	0.75
5	22	TRUE	f	f	0.029654	1	-35	-36	-1	SE	50	(223, 223)	0.28	0.28	0.75
5	22	TRUE	f	f	0.1712447	1	-35	-36	-1	SE	50	(223, 223)	0.28	0.28	0.75
5	22	TRUE	f	j	0.1989842	0	-35	-36	-1	SE	50	(223, 223)	0.28	0.28	0.75
5	22	TRUE	j	j	0.2264008	1	-35	-34	1	SE	50	(223, 223)	0.28	0.28	0.75
5	22	TRUE	f	f	0.283005	1	-35	-40	-5	SE	50	(223, 223)	0.28	0.28	0.75
5	22	TRUE	j	j	0.1984943	1	-35	-30	5	NW	50	(223, 223)	0.28	0.28	0.75
5	22	TRUE	f	j	0.1150341	0	-35	-36	-1	NW	50	(223, 223)	0.28	0.28	0.75
5	22	TRUE	j	j	0.2085613	1	-35	-34	1	SE	50	(223, 223)	0.28	0.28	0.75
5	22	TRUE	f	f	0.5569844	1	-35	-40	-5	NW	50	(223, 223)	0.28	0.28	0.75
5	22	TRUE	f	f	0.2307733	1	-35	-40	-5	NW	50	(223, 223)	0.28	0.28	0.75
5	22	TRUE	f	f	0.238804	1	-35	-36	-1	NW	50	(223, 223)	0.28	0.28	0.75
5	22	TRUE	j	f	0.208834	0	-35	-34	1	SE	50	(223, 223)	0.28	0.28	0.75
5	22	TRUE	j	f	0.2432569	0	-35	-34	1	SE	50	(223, 223)	0.28	0.28	0.75
5	22	TRUE	f	f	0.1766423	1	-35	-36	-1	NW	50	(223, 223)	0.28	0.28	0.75
5	22	TRUE	j	j	0.0654754	1	-35	-30	5	NW	50	(223, 223)	0.28	0.28	0.75
5	22	TRUE	f	f	0.2447542	1	-35	-36	-1	NW	50	(223, 223)	0.28	0.28	0.75
5	22	TRUE	f	f	0.1553359	1	-35	-40	-5	SE	50	(223, 223)	0.28	0.28	0.75
5	22	TRUE	j	j	0.3233129	1	-35	-34	1	NW	50	(223, 223)	0.28	0.28	0.75
5	22	TRUE	f	f	0.324854	1	-35	-40	-5	SE	50	(223, 223)	0.28	0.28	0.75
5	22	TRUE	f	f	0.3125633	1	-35	-40	-5	SE	50	(223, 223)	0.28	0.28	0.75
5	22	TRUE	f	f	0.180638	1	-35	-36	-1	NW	50	(223, 223)	0.28	0.28	0.75
5	22	TRUE	j	j	0.2676396	1	-35	-30	5	NW	50	(223, 223)	0.28	0.28	0.75
5	22	TRUE	j	j	0.1035818	1	-35	-30	5	SE	50	(223, 223)	0.28	0.28	0.75
5	22	TRUE	j	j	0.5698471	1	-35	-34	1	NW	50	(223, 223)	0.28	0.28	0.75
5	22	TRUE	j	j	0.2127845	1	-35	-34	1	SE	50	(223, 223)	0.28	0.28	0.75
5	22	TRUE	j	j	0.1855927	1	-35	-34	1	SE	50	(223, 223)	0.28	0.28	0.75
5	22	TRUE	f	j	0.7926933	0	-35	-36	-1	NW	50	(223, 223)	0.28	0.28	0.75
5	22	TRUE	f	f	0.1995092	1	-35	-40	-5	SE	50	(223, 223)	0.28	0.28	0.75
5	22	TRUE	j	j	0.1289378	1	-35	-30	5	NW	50	(223, 223)	0.28	0.28	0.75
5	22	TRUE	f	f	0.2065834	1	-35	-36	-1	NW	50	(223, 223)	0.28	0.28	0.75
5	22	TRUE	f	f	0.2340842	1	-35	-36	-1	SE	50	(223, 223)	0.28	0.28	0.75
5	22	TRUE	f	f	0.2135961	1	-35	-40	-5	SE	50	(223, 223)	0.28	0.28	0.75
5	22	TRUE	f	f	0.0488154	1	-35	-40	-5	SE	50	(223, 223)	0.28	0.28	0.75
5	22	TRUE	f	f	0.1010833	1	-35	-40	-5	NW	50	(223, 223)	0.28	0.28	0.75
5	22	TRUE	f	f	0.3303132	1	-35	-40	-5	SE	50	(223, 223)	0.28	0.28	0.75
5	22	TRUE	f	f	0.2311007	1	-35	-40	-5	SE	50	(223, 223)	0.28	0.28	0.75
5	22	TRUE	f	f	0.1864961	1	-35	-36	-1	NW	50	(223, 223)	0.28	0.28	0.75
5	22	TRUE	f	f	0.077076	1	-35	-36	-1	SE	50	(223, 223)	0.28	0.28	0.75
5	22	TRUE	f	f	0.2447783	1	-35	-36	-1	NW	50	(223, 223)	0.28	0.28	0.75
5	22	TRUE	j	j	0.0592976	1	-35	-30	5	NW	50	(223, 223)	0.28	0.28	0.75
5	22	TRUE	j	j	0.2727272	1	-35	-30	5	NW	50	(223, 223)	0.28	0.28	0.75
5	22	TRUE	j	j	0.0721721	1	-35	-30	5	SE	50	(223, 223)	0.28	0.28	0.75
5	22	TRUE	f	f	0.0230561	1	-35	-40	-5	SE	50	(223, 223)	0.28	0.28	0.75
5	22	TRUE	f	f	0.1663314	1	-35	-40	-5	SE	50	(223, 223)	0.28	0.28	0.75
5	22	TRUE	f	f	0.1412212	1	-35	-40	-5	SE	50	(223, 223)	0.28	0.28	0.75
5	22	TRUE	j	f	0.2210858	0	-35	-34	1	SE	50	(223, 223)	0.28	0.28	0.75
5	22	TRUE	j	j	0.193965	1	-35	-30	5	SE	50	(223, 223)	0.28	0.28	0.75
5	22	TRUE	f	f	0.28013	1	-35	-40	-5	NW	50	(223, 223)	0.28	0.28	0.75
5	22	TRUE	j	j	0.3424829	1	-35	-30	5	NW	50	(223, 223)	0.28	0.28	0.75
5	22	TRUE	f	f	0.2280807	1	-35	-40	-5	NW	50	(223, 223)	0.28	0.28	0.75
5	22	TRUE	j	j	0.1111868	1	-35	-30	5	SE	50	(223, 223)	0.28	0.28	0.75
5	22	TRUE	f	f	0.3080279	1	-35	-36	-1	NW	50	(223, 223)	0.28	0.28	0.75
5	22	TRUE	j	j	0.2058026	1	-35	-30	5	NW	50	(223, 223)	0.28	0.28	0.75
5	22	TRUE	f	f	0.3678188	1	-35	-40	-5	NW	50	(223, 223)	0.28	0.28	0.75
5	22	TRUE	f	f	0.2764102	1	-35	-40	-5	NW	50	(223, 223)	0.28	0.28	0.75
5	22	TRUE	f	f	0.2290703	1	-35	-36	-1	SE	50	(223, 223)	0.28	0.28	0.75
5	22	TRUE	j	j	0.2771283	1	-35	-34	1	NW	50	(223, 223)	0.28	0.28	0.75
5	22	TRUE	j	j	0.08065	1	-35	-30	5	SE	50	(223, 223)	0.28	0.28	0.75
5	22	TRUE	f	f	0.6287192	1	-35	-36	-1	SE	50	(223, 223)	0.28	0.28	0.75
5	22	TRUE	f	f	0.2729716	1	-35	-40	-5	SE	50	(223, 223)	0.28	0.28	0.75
5	22	TRUE	f	j	0.3239023	0	-35	-36	-1	NW	50	(223, 223)	0.28	0.28	0.75
5	22	TRUE	j	j	0.1088355	1	-35	-30	5	NW	50	(223, 223)	0.28	0.28	0.75
5	22	TRUE	f	f	0.255058	1	-35	-40	-5	NW	50	(223, 223)	0.28	0.28	0.75
5	22	TRUE	f	f	0.2079648	1	-35	-40	-5	NW	50	(223, 223)	0.28	0.28	0.75
5	22	TRUE	f	j	0.2435025	0	-35	-36	-1	SE	50	(223, 223)	0.28	0.28	0.75
5	22	TRUE	f	f	0.2598598	1	-35	-40	-5	SE	50	(223, 223)	0.28	0.28	0.75
5	22	TRUE	j	f	2.2051756	0	-35	-34	1	NW	50	(223, 223)	0.28	0.28	0.75
5	22	TRUE	f	f	0.1942761	1	-35	-36	-1	NW	50	(223, 223)	0.28	0.28	0.75
5	22	TRUE	f	f	0.2476813	1	-35	-40	-5	NW	50	(223, 223)	0.28	0.28	0.75
5	22	TRUE	j	j	0.283894	1	-35	-34	1	SE	50	(223, 223)	0.28	0.28	0.75
5	22	TRUE	f	f	0.1783305	1	-35	-40	-5	SE	50	(223, 223)	0.28	0.28	0.75
5	22	TRUE	f	f	0.1880401	1	-35	-40	-5	SE	50	(223, 223)	0.28	0.28	0.75
5	22	TRUE	f	j	0.2762648	0	-35	-36	-1	NW	50	(223, 223)	0.28	0.28	0.75
5	22	TRUE	f	f	0.3129926	1	-35	-40	-5	SE	50	(223, 223)	0.28	0.28	0.75
5	22	TRUE	f	f	0.1794497	1	-35	-40	-5	NW	50	(223, 223)	0.28	0.28	0.75
5	22	TRUE	j	j	0.028862	1	-35	-30	5	NW	50	(223, 223)	0.28	0.28	0.75
5	22	TRUE	j	j	0.0969106	1	-35	-30	5	NW	50	(223, 223)	0.28	0.28	0.75
5	22	TRUE	f	f	0.1805011	1	-35	-40	-5	SE	50	(223, 223)	0.28	0.28	0.75
5	22	TRUE	j	j	0.1168152	1	-35	-34	1	SE	50	(223, 223)	0.28	0.28	0.75
5	22	TRUE	f	f	0.0253878	1	-35	-40	-5	SE	50	(223, 223)	0.28	0.28	0.75
5	22	TRUE	j	j	0.1966538	1	-35	-30	5	SE	50	(223, 223)	0.28	0.28	0.75
5	22	TRUE	f	j	0.8194222	0	-35	-36	-1	SE	50	(223, 223)	0.28	0.28	0.75
5	22	TRUE	f	f	0.2594891	1	-35	-36	-1	SE	50	(223, 223)	0.28	0.28	0.75
5	22	TRUE	f	f	0.1842547	1	-35	-40	-5	SE	50	(223, 223)	0.28	0.28	0.75
5	22	TRUE	j	j	0.2231606	1	-35	-30	5	SE	50	(223, 223)	0.28	0.28	0.75
5	22	TRUE	f	f	0.2023899	1	-35	-40	-5	NW	50	(223, 223)	0.28	0.28	0.75
5	22	TRUE	j	f	0.3652981	0	-35	-34	1	SE	50	(223, 223)	0.28	0.28	0.75
5	22	TRUE	f	f	0.0929933	1	-35	-40	-5	NW	50	(223, 223)	0.28	0.28	0.75
5	22	TRUE	f	f	0.0618875	1	-35	-40	-5	SE	50	(223, 223)	0.28	0.28	0.75
5	22	TRUE	j	j	0.2512736	1	-35	-34	1	NW	50	(223, 223)	0.28	0.28	0.75
5	22	TRUE	j	j	0.1527775	1	-35	-30	5	NW	50	(223, 223)	0.28	0.28	0.75
5	22	TRUE	f	j	0.1244135	0	-35	-36	-1	SE	50	(223, 223)	0.28	0.28	0.75
5	22	TRUE	f	f	0.2765266	1	-35	-40	-5	SE	50	(223, 223)	0.28	0.28	0.75
5	22	TRUE	f	f	0.2211363	1	-35	-36	-1	SE	50	(223, 223)	0.28	0.28	0.75
5	22	TRUE	f	f	0.3958116	1	-35	-40	-5	SE	50	(223, 223)	0.28	0.28	0.75
5	22	TRUE	f	j	0.139708	0	-35	-36	-1	NW	50	(223, 223)	0.28	0.28	0.75
5	22	TRUE	j	j	0.2754792	1	-35	-34	1	NW	50	(223, 223)	0.28	0.28	0.75
5	22	TRUE	j	j	0.1231264	1	-35	-30	5	SE	50	(223, 223)	0.28	0.28	0.75
5	22	TRUE	j	f	0.3137033	0	-35	-34	1	NW	50	(223, 223)	0.28	0.28	0.75
5	22	TRUE	f	f	0.211278	1	-35	-40	-5	NW	50	(223, 223)	0.28	0.28	0.75
5	22	TRUE	f	f	0.2764132	1	-35	-36	-1	SE	50	(223, 223)	0.28	0.28	0.75
5	22	TRUE	f	f	0.2487639	1	-35	-36	-1	NW	50	(223, 223)	0.28	0.28	0.75
5	22	TRUE	f	f	1.3007554	1	-35	-36	-1	NW	50	(223, 223)	0.28	0.28	0.75
5	22	TRUE	f	f	0.3294812	1	-35	-36	-1	SE	50	(223, 223)	0.28	0.28	0.75
5	22	TRUE	j	j	0.4592726	1	-35	-34	1	NW	50	(223, 223)	0.28	0.28	0.75
5	22	TRUE	j	j	0.1171719	1	-35	-30	5	NW	50	(223, 223)	0.28	0.28	0.75
5	22	TRUE	f	f	0.5518887	1	-35	-36	-1	SE	50	(223, 223)	0.28	0.28	0.75
5	22	TRUE	j	j	0.2040475	1	-35	-34	1	NW	50	(223, 223)	0.28	0.28	0.75
5	22	TRUE	j	j	0.2164507	1	-35	-34	1	NW	50	(223, 223)	0.28	0.28	0.75
5	22	TRUE	f	f	0.3251651	1	-35	-40	-5	SE	50	(223, 223)	0.28	0.28	0.75
5	22	TRUE	f	f	0.2135193	1	-35	-40	-5	SE	50	(223, 223)	0.28	0.28	0.75
5	22	TRUE	f	f	0.1491172	1	-35	-36	-1	SE	50	(223, 223)	0.28	0.28	0.75
5	22	TRUE	j	j	0.7916445	1	-35	-34	1	SE	50	(223, 223)	0.28	0.28	0.75
5	22	TRUE	j	j	0.2061832	1	-35	-34	1	SE	50	(223, 223)	0.28	0.28	0.75
5	22	TRUE	j	j	0.0629047	1	-35	-34	1	SE	50	(223, 223)	0.28	0.28	0.75
5	22	TRUE	f	j	0.1912776	0	-35	-36	-1	NW	50	(223, 223)	0.28	0.28	0.75
5	22	TRUE	j	j	0.0685114	1	-35	-34	1	SE	50	(223, 223)	0.28	0.28	0.75
5	22	TRUE	f	j	0.3209567	0	-35	-36	-1	SE	50	(223, 223)	0.28	0.28	0.75
5	22	TRUE	f	f	0.2089123	1	-35	-40	-5	SE	50	(223, 223)	0.28	0.28	0.75
5	22	TRUE	f	f	0.0680196	1	-35	-40	-5	SE	50	(223, 223)	0.28	0.28	0.75
5	22	TRUE	j	j	0.257306	1	-35	-30	5	NW	50	(223, 223)	0.28	0.28	0.75
5	22	TRUE	f	f	0.0122615	1	-35	-40	-5	NW	50	(223, 223)	0.28	0.28	0.75
5	22	TRUE	f	f	0.0169487	1	-35	-40	-5	NW	50	(223, 223)	0.28	0.28	0.75
5	22	TRUE	j	j	0.1548889	1	-35	-30	5	SE	50	(223, 223)	0.28	0.28	0.75
5	22	TRUE	f	f	0.3347187	1	-35	-40	-5	SE	50	(223, 223)	0.28	0.28	0.75
5	22	TRUE	j	j	0.3556792	1	-35	-30	5	SE	50	(223, 223)	0.28	0.28	0.75
5	22	TRUE	f	f	0.3118222	1	-35	-40	-5	NW	50	(223, 223)	0.28	0.28	0.75
5	22	TRUE	j	j	0.1368113	1	-35	-34	1	SE	50	(223, 223)	0.28	0.28	0.75
5	22	TRUE	f	f	0.2357071	1	-35	-40	-5	SE	50	(223, 223)	0.28	0.28	0.75
5	22	TRUE	j	j	0.216733	1	-35	-34	1	SE	50	(223, 223)	0.28	0.28	0.75
5	22	TRUE	f	f	0.0073663	1	-35	-40	-5	NW	50	(223, 223)	0.28	0.28	0.75
