# Supplementary material for: The curriculum effect in visual learning: The role of readout dimensionality
Source: PLoS Comput Biol. 2026 Jul 24;22(7):e1014553. doi: 10.1371/journal.pcbi.1014553 (PMC13432104; doi:10.1371/journal.pcbi.1014553)
Supplement: S1 Data — (ZIP) [file pcbi.1014553.s009.zip › Data_Final_for_Repository/Shuffled_subjects/Original_10/Subject005/20241102_Subject005_SHUFFLED_Day_1.csv]

Participant ID	Age	Train	Correct Response	Response	Response time (s)	Correct	Reference Angle (deg)	Orientation (deg)	Angle Separation (deg)	Corner	Viewing Distance (cm)	Stimulus Size (px)	Fixation Time	Probe Time	Cue Time
5	22	TRUE	f	f	1.2753529	1	-35	-40	-5	SE	50	(223, 223)	0.28	0.28	0.75
5	22	TRUE	j	j	0.6620911	1	-35	-30	5	NW	50	(223, 223)	0.28	0.28	0.75
5	22	TRUE	f	f	0.765293	1	-35	-40	-5	SE	50	(223, 223)	0.28	0.28	0.75
5	22	TRUE	j	j	1.0594389	1	-35	-30	5	SE	50	(223, 223)	0.28	0.28	0.75
5	22	TRUE	f	f	0.0235479	1	-35	-40	-5	NW	50	(223, 223)	0.28	0.28	0.75
5	22	TRUE	j	f	0.0706436	0	-35	-34	1	SE	50	(223, 223)	0.28	0.28	0.75
5	22	TRUE	j	j	0.4351324	1	-35	-30	5	SE	50	(223, 223)	0.28	0.28	0.75
5	22	TRUE	j	j	0.1038102	1	-35	-34	1	SE	50	(223, 223)	0.28	0.28	0.75
5	22	TRUE	j	j	0.2376813	1	-35	-30	5	SE	50	(223, 223)	0.28	0.28	0.75
5	22	TRUE	f	f	0.2139985	1	-35	-36	-1	SE	50	(223, 223)	0.28	0.28	0.75
5	22	TRUE	f	j	0.4070761	0	-35	-36	-1	NW	50	(223, 223)	0.28	0.28	0.75
5	22	TRUE	f	f	0.3285009	1	-35	-40	-5	NW	50	(223, 223)	0.28	0.28	0.75
5	22	TRUE	j	j	0.4426916	1	-35	-34	1	NW	50	(223, 223)	0.28	0.28	0.75
5	22	TRUE	j	j	0.3664829	1	-35	-34	1	SE	50	(223, 223)	0.28	0.28	0.75
5	22	TRUE	j	j	0.0314708	1	-35	-30	5	SE	50	(223, 223)	0.28	0.28	0.75
5	22	TRUE	j	j	0.0847643	1	-35	-30	5	NW	50	(223, 223)	0.28	0.28	0.75
5	22	TRUE	j	j	0.6214393	1	-35	-30	5	NW	50	(223, 223)	0.28	0.28	0.75
5	22	TRUE	j	j	0.3749223	1	-35	-30	5	NW	50	(223, 223)	0.28	0.28	0.75
5	22	TRUE	j	f	0.1821438	0	-35	-34	1	SE	50	(223, 223)	0.28	0.28	0.75
5	22	TRUE	f	f	0.1561001	1	-35	-36	-1	SE	50	(223, 223)	0.28	0.28	0.75
5	22	TRUE	j	j	0.2782636	1	-35	-34	1	NW	50	(223, 223)	0.28	0.28	0.75
5	22	TRUE	f	f	0.4167147	1	-35	-40	-5	SE	50	(223, 223)	0.28	0.28	0.75
5	22	TRUE	j	j	0.2425721	1	-35	-34	1	NW	50	(223, 223)	0.28	0.28	0.75
5	22	TRUE	j	j	0.3685299	1	-35	-34	1	NW	50	(223, 223)	0.28	0.28	0.75
5	22	TRUE	f	f	0.3669348	1	-35	-40	-5	SE	50	(223, 223)	0.28	0.28	0.75
5	22	TRUE	f	f	0.2252113	1	-35	-40	-5	NW	50	(223, 223)	0.28	0.28	0.75
5	22	TRUE	f	f	0.1794008	1	-35	-36	-1	NW	50	(223, 223)	0.28	0.28	0.75
5	22	TRUE	f	f	0.0201072	1	-35	-36	-1	SE	50	(223, 223)	0.28	0.28	0.75
5	22	TRUE	j	f	0.265637	0	-35	-30	5	NW	50	(223, 223)	0.28	0.28	0.75
5	22	TRUE	j	f	0.7985042	0	-35	-30	5	NW	50	(223, 223)	0.28	0.28	0.75
5	22	TRUE	f	f	0.2064954	1	-35	-36	-1	NW	50	(223, 223)	0.28	0.28	0.75
5	22	TRUE	f	f	0.430799	1	-35	-36	-1	SE	50	(223, 223)	0.28	0.28	0.75
5	22	TRUE	j	j	0.462682	1	-35	-30	5	NW	50	(223, 223)	0.28	0.28	0.75
5	22	TRUE	j	j	1.3292464	1	-35	-34	1	NW	50	(223, 223)	0.28	0.28	0.75
5	22	TRUE	j	j	0.2993826	1	-35	-30	5	NW	50	(223, 223)	0.28	0.28	0.75
5	22	TRUE	f	f	0.1302774	1	-35	-36	-1	NW	50	(223, 223)	0.28	0.28	0.75
5	22	TRUE	f	f	0.1899422	1	-35	-36	-1	NW	50	(223, 223)	0.28	0.28	0.75
5	22	TRUE	j	f	0.0816137	0	-35	-34	1	NW	50	(223, 223)	0.28	0.28	0.75
5	22	TRUE	f	f	0.2581081	1	-35	-40	-5	SE	50	(223, 223)	0.28	0.28	0.75
5	22	TRUE	j	j	0.5076647	1	-35	-30	5	SE	50	(223, 223)	0.28	0.28	0.75
5	22	TRUE	j	j	0.2127323	1	-35	-30	5	SE	50	(223, 223)	0.28	0.28	0.75
5	22	TRUE	j	j	0.0371128	1	-35	-30	5	NW	50	(223, 223)	0.28	0.28	0.75
5	22	TRUE	j	f	0.2047783	0	-35	-34	1	SE	50	(223, 223)	0.28	0.28	0.75
5	22	TRUE	j	f	0.1885525	0	-35	-34	1	SE	50	(223, 223)	0.28	0.28	0.75
5	22	TRUE	j	f	0.2628004	0	-35	-34	1	SE	50	(223, 223)	0.28	0.28	0.75
5	22	TRUE	f	j	0.5975758	0	-35	-36	-1	NW	50	(223, 223)	0.28	0.28	0.75
5	22	TRUE	j	f	0.2025213	0	-35	-34	1	SE	50	(223, 223)	0.28	0.28	0.75
5	22	TRUE	f	j	0.4245931	0	-35	-36	-1	SE	50	(223, 223)	0.28	0.28	0.75
5	22	TRUE	j	j	0.2251758	1	-35	-34	1	NW	50	(223, 223)	0.28	0.28	0.75
5	22	TRUE	f	f	0.1933987	1	-35	-36	-1	SE	50	(223, 223)	0.28	0.28	0.75
5	22	TRUE	f	f	0.2403259	1	-35	-36	-1	SE	50	(223, 223)	0.28	0.28	0.75
5	22	TRUE	j	j	2.0125461	1	-35	-30	5	NW	50	(223, 223)	0.28	0.28	0.75
5	22	TRUE	f	f	0.0867742	1	-35	-40	-5	NW	50	(223, 223)	0.28	0.28	0.75
5	22	TRUE	j	f	0.0042127	0	-35	-34	1	NW	50	(223, 223)	0.28	0.28	0.75
5	22	TRUE	j	j	0.2493656	1	-35	-30	5	NW	50	(223, 223)	0.28	0.28	0.75
5	22	TRUE	j	j	0.2178443	1	-35	-30	5	SE	50	(223, 223)	0.28	0.28	0.75
5	22	TRUE	f	f	0.0541394	1	-35	-40	-5	SE	50	(223, 223)	0.28	0.28	0.75
5	22	TRUE	f	f	0.1529249	1	-35	-40	-5	SE	50	(223, 223)	0.28	0.28	0.75
5	22	TRUE	f	f	0.0824835	1	-35	-40	-5	SE	50	(223, 223)	0.28	0.28	0.75
5	22	TRUE	j	j	0.4660546	1	-35	-30	5	NW	50	(223, 223)	0.28	0.28	0.75
5	22	TRUE	j	j	0.3030939	1	-35	-30	5	NW	50	(223, 223)	0.28	0.28	0.75
5	22	TRUE	f	f	0.2220607	1	-35	-36	-1	NW	50	(223, 223)	0.28	0.28	0.75
5	22	TRUE	f	f	0.177996	1	-35	-36	-1	NW	50	(223, 223)	0.28	0.28	0.75
5	22	TRUE	f	f	0.2956614	1	-35	-36	-1	NW	50	(223, 223)	0.28	0.28	0.75
5	22	TRUE	f	f	0.2366057	1	-35	-36	-1	SE	50	(223, 223)	0.28	0.28	0.75
5	22	TRUE	f	f	0.1821299	1	-35	-40	-5	SE	50	(223, 223)	0.28	0.28	0.75
5	22	TRUE	j	j	0.0818605	1	-35	-34	1	SE	50	(223, 223)	0.28	0.28	0.75
5	22	TRUE	f	f	0.3822491	1	-35	-36	-1	NW	50	(223, 223)	0.28	0.28	0.75
5	22	TRUE	j	j	0.1049564	1	-35	-30	5	SE	50	(223, 223)	0.28	0.28	0.75
5	22	TRUE	j	j	0.7187201	1	-35	-30	5	NW	50	(223, 223)	0.28	0.28	0.75
5	22	TRUE	j	j	0.2547149	1	-35	-34	1	SE	50	(223, 223)	0.28	0.28	0.75
5	22	TRUE	f	f	0.3798202	1	-35	-36	-1	SE	50	(223, 223)	0.28	0.28	0.75
5	22	TRUE	j	j	0.4374652	1	-35	-34	1	NW	50	(223, 223)	0.28	0.28	0.75
5	22	TRUE	j	f	0.3560468	0	-35	-34	1	NW	50	(223, 223)	0.28	0.28	0.75
5	22	TRUE	f	f	0.1898124	1	-35	-40	-5	NW	50	(223, 223)	0.28	0.28	0.75
5	22	TRUE	j	j	0.2562951	1	-35	-34	1	SE	50	(223, 223)	0.28	0.28	0.75
5	22	TRUE	j	j	0.4298634	1	-35	-34	1	SE	50	(223, 223)	0.28	0.28	0.75
5	22	TRUE	j	f	0.2012177	0	-35	-34	1	SE	50	(223, 223)	0.28	0.28	0.75
5	22	TRUE	j	j	0.572445	1	-35	-30	5	NW	50	(223, 223)	0.28	0.28	0.75
5	22	TRUE	f	j	0.272795	0	-35	-36	-1	SE	50	(223, 223)	0.28	0.28	0.75
5	22	TRUE	j	f	0.1381701	0	-35	-34	1	SE	50	(223, 223)	0.28	0.28	0.75
5	22	TRUE	j	f	0.2642815	0	-35	-34	1	SE	50	(223, 223)	0.28	0.28	0.75
5	22	TRUE	f	f	0.1052479	1	-35	-40	-5	NW	50	(223, 223)	0.28	0.28	0.75
5	22	TRUE	j	j	0.2143562	1	-35	-30	5	SE	50	(223, 223)	0.28	0.28	0.75
5	22	TRUE	j	j	0.2884103	1	-35	-30	5	NW	50	(223, 223)	0.28	0.28	0.75
5	22	TRUE	f	f	0.1758182	1	-35	-36	-1	SE	50	(223, 223)	0.28	0.28	0.75
5	22	TRUE	f	j	0.5092681	0	-35	-36	-1	SE	50	(223, 223)	0.28	0.28	0.75
5	22	TRUE	j	j	0.3498254	1	-35	-34	1	SE	50	(223, 223)	0.28	0.28	0.75
5	22	TRUE	j	j	0.191616	1	-35	-34	1	SE	50	(223, 223)	0.28	0.28	0.75
5	22	TRUE	f	f	0.2577194	1	-35	-40	-5	SE	50	(223, 223)	0.28	0.28	0.75
5	22	TRUE	j	j	0.3746328	1	-35	-34	1	SE	50	(223, 223)	0.28	0.28	0.75
5	22	TRUE	j	f	0.321861	0	-35	-34	1	NW	50	(223, 223)	0.28	0.28	0.75
5	22	TRUE	j	j	0.2451226	1	-35	-30	5	NW	50	(223, 223)	0.28	0.28	0.75
5	22	TRUE	f	j	1.3653681	0	-35	-36	-1	SE	50	(223, 223)	0.28	0.28	0.75
5	22	TRUE	j	j	0.2217469	1	-35	-34	1	SE	50	(223, 223)	0.28	0.28	0.75
5	22	TRUE	f	f	0.5161729	1	-35	-36	-1	NW	50	(223, 223)	0.28	0.28	0.75
5	22	TRUE	f	j	0.2747002	0	-35	-36	-1	SE	50	(223, 223)	0.28	0.28	0.75
5	22	TRUE	j	j	0.2504501	1	-35	-34	1	SE	50	(223, 223)	0.28	0.28	0.75
5	22	TRUE	f	f	0.3230682	1	-35	-40	-5	NW	50	(223, 223)	0.28	0.28	0.75
5	22	TRUE	f	f	0.4988249	1	-35	-40	-5	SE	50	(223, 223)	0.28	0.28	0.75
5	22	TRUE	j	j	0.8480016	1	-35	-30	5	NW	50	(223, 223)	0.28	0.28	0.75
5	22	TRUE	j	j	0.229946	1	-35	-30	5	NW	50	(223, 223)	0.28	0.28	0.75
5	22	TRUE	j	f	0.1013794	0	-35	-34	1	NW	50	(223, 223)	0.28	0.28	0.75
5	22	TRUE	f	f	0.2451348	1	-35	-40	-5	SE	50	(223, 223)	0.28	0.28	0.75
5	22	TRUE	j	f	0.5792683	0	-35	-34	1	NW	50	(223, 223)	0.28	0.28	0.75
5	22	TRUE	j	j	0.2877384	1	-35	-34	1	NW	50	(223, 223)	0.28	0.28	0.75
5	22	TRUE	j	f	0.5015412	0	-35	-34	1	NW	50	(223, 223)	0.28	0.28	0.75
5	22	TRUE	j	j	0.1860491	1	-35	-34	1	SE	50	(223, 223)	0.28	0.28	0.75
5	22	TRUE	j	j	0.3082628	1	-35	-30	5	SE	50	(223, 223)	0.28	0.28	0.75
5	22	TRUE	f	f	0.2814499	1	-35	-40	-5	NW	50	(223, 223)	0.28	0.28	0.75
5	22	TRUE	f	f	0.2285129	1	-35	-40	-5	SE	50	(223, 223)	0.28	0.28	0.75
5	22	TRUE	f	j	0.2294915	0	-35	-36	-1	NW	50	(223, 223)	0.28	0.28	0.75
5	22	TRUE	f	f	0.254648	1	-35	-36	-1	NW	50	(223, 223)	0.28	0.28	0.75
5	22	TRUE	j	j	0.2710133	1	-35	-34	1	SE	50	(223, 223)	0.28	0.28	0.75
5	22	TRUE	j	f	0.2262185	0	-35	-34	1	SE	50	(223, 223)	0.28	0.28	0.75
5	22	TRUE	f	j	1.3069435	0	-35	-36	-1	NW	50	(223, 223)	0.28	0.28	0.75
5	22	TRUE	j	j	0.2685513	1	-35	-30	5	SE	50	(223, 223)	0.28	0.28	0.75
5	22	TRUE	j	j	0.2668751	1	-35	-30	5	NW	50	(223, 223)	0.28	0.28	0.75
5	22	TRUE	f	f	0.1837234	1	-35	-40	-5	NW	50	(223, 223)	0.28	0.28	0.75
5	22	TRUE	j	j	0.2462461	1	-35	-34	1	SE	50	(223, 223)	0.28	0.28	0.75
5	22	TRUE	j	j	0.1327096	1	-35	-30	5	SE	50	(223, 223)	0.28	0.28	0.75
5	22	TRUE	j	j	0.2240677	1	-35	-30	5	NW	50	(223, 223)	0.28	0.28	0.75
5	22	TRUE	j	j	0.2798915	1	-35	-34	1	SE	50	(223, 223)	0.28	0.28	0.75
5	22	TRUE	j	j	0.2395313	1	-35	-34	1	SE	50	(223, 223)	0.28	0.28	0.75
5	22	TRUE	j	f	0.3486348	0	-35	-34	1	SE	50	(223, 223)	0.28	0.28	0.75
5	22	TRUE	j	j	0.1972459	1	-35	-30	5	SE	50	(223, 223)	0.28	0.28	0.75
5	22	TRUE	f	f	0.2120939	1	-35	-36	-1	NW	50	(223, 223)	0.28	0.28	0.75
5	22	TRUE	j	j	0.0661926	1	-35	-30	5	SE	50	(223, 223)	0.28	0.28	0.75
5	22	TRUE	j	j	0.5114093	1	-35	-34	1	SE	50	(223, 223)	0.28	0.28	0.75
5	22	TRUE	j	j	0.2608186	1	-35	-30	5	NW	50	(223, 223)	0.28	0.28	0.75
5	22	TRUE	j	j	0.0929021	1	-35	-30	5	SE	50	(223, 223)	0.28	0.28	0.75
5	22	TRUE	f	j	0.390853	0	-35	-36	-1	NW	50	(223, 223)	0.28	0.28	0.75
5	22	TRUE	f	f	0.2427768	1	-35	-40	-5	NW	50	(223, 223)	0.28	0.28	0.75
5	22	TRUE	j	j	0.2709305	1	-35	-34	1	SE	50	(223, 223)	0.28	0.28	0.75
5	22	TRUE	f	f	0.2243524	1	-35	-36	-1	NW	50	(223, 223)	0.28	0.28	0.75
5	22	TRUE	j	f	0.3406265	0	-35	-34	1	SE	50	(223, 223)	0.28	0.28	0.75
5	22	TRUE	j	f	0.7997079	0	-35	-34	1	NW	50	(223, 223)	0.28	0.28	0.75
5	22	TRUE	j	j	0.8187317	1	-35	-34	1	SE	50	(223, 223)	0.28	0.28	0.75
5	22	TRUE	j	j	0.3454323	1	-35	-30	5	NW	50	(223, 223)	0.28	0.28	0.75
5	22	TRUE	f	j	0.2152705	0	-35	-36	-1	SE	50	(223, 223)	0.28	0.28	0.75
5	22	TRUE	j	f	0.2378534	0	-35	-34	1	NW	50	(223, 223)	0.28	0.28	0.75
5	22	TRUE	f	f	0.0901441	1	-35	-36	-1	NW	50	(223, 223)	0.28	0.28	0.75
5	22	TRUE	j	j	0.2361327	1	-35	-30	5	NW	50	(223, 223)	0.28	0.28	0.75
5	22	TRUE	f	f	0.2526181	1	-35	-40	-5	SE	50	(223, 223)	0.28	0.28	0.75
5	22	TRUE	f	f	0.2606508	1	-35	-36	-1	SE	50	(223, 223)	0.28	0.28	0.75
5	22	TRUE	f	f	0.219732	1	-35	-36	-1	SE	50	(223, 223)	0.28	0.28	0.75
5	22	TRUE	j	f	0.2873968	0	-35	-34	1	NW	50	(223, 223)	0.28	0.28	0.75
5	22	TRUE	j	j	0.2320289	1	-35	-30	5	SE	50	(223, 223)	0.28	0.28	0.75
5	22	TRUE	f	f	0.2609672	1	-35	-36	-1	SE	50	(223, 223)	0.28	0.28	0.75
5	22	TRUE	j	j	0.7687469	1	-35	-34	1	SE	50	(223, 223)	0.28	0.28	0.75
5	22	TRUE	f	f	1.490619	1	-35	-40	-5	SE	50	(223, 223)	0.28	0.28	0.75
5	22	TRUE	f	f	0.2273065	1	-35	-40	-5	SE	50	(223, 223)	0.28	0.28	0.75
5	22	TRUE	f	j	0.2251121	0	-35	-36	-1	SE	50	(223, 223)	0.28	0.28	0.75
5	22	TRUE	f	f	0.2062073	1	-35	-40	-5	SE	50	(223, 223)	0.28	0.28	0.75
5	22	TRUE	j	j	0.3136658	1	-35	-30	5	NW	50	(223, 223)	0.28	0.28	0.75
5	22	TRUE	j	j	0.2251125	1	-35	-30	5	SE	50	(223, 223)	0.28	0.28	0.75
5	22	TRUE	j	j	0.7535695	1	-35	-30	5	NW	50	(223, 223)	0.28	0.28	0.75
5	22	TRUE	f	f	0.1049572	1	-35	-40	-5	SE	50	(223, 223)	0.28	0.28	0.75
5	22	TRUE	j	j	0.2654951	1	-35	-34	1	NW	50	(223, 223)	0.28	0.28	0.75
5	22	TRUE	f	f	0.4532786	1	-35	-36	-1	NW	50	(223, 223)	0.28	0.28	0.75
5	22	TRUE	f	f	0.1727188	1	-35	-36	-1	NW	50	(223, 223)	0.28	0.28	0.75
5	22	TRUE	j	j	0.1093004	1	-35	-34	1	SE	50	(223, 223)	0.28	0.28	0.75
5	22	TRUE	j	j	0.1059363	1	-35	-30	5	NW	50	(223, 223)	0.28	0.28	0.75
5	22	TRUE	j	j	0.2081935	1	-35	-34	1	SE	50	(223, 223)	0.28	0.28	0.75
5	22	TRUE	j	j	0.3613348	1	-35	-34	1	SE	50	(223, 223)	0.28	0.28	0.75
5	22	TRUE	j	f	0.1800668	0	-35	-34	1	NW	50	(223, 223)	0.28	0.28	0.75
5	22	TRUE	j	j	0.2484995	1	-35	-34	1	NW	50	(223, 223)	0.28	0.28	0.75
5	22	TRUE	j	j	0.229473	1	-35	-34	1	SE	50	(223, 223)	0.28	0.28	0.75
5	22	TRUE	f	f	0.2650061	1	-35	-40	-5	NW	50	(223, 223)	0.28	0.28	0.75
5	22	TRUE	f	f	0.3416995	1	-35	-36	-1	SE	50	(223, 223)	0.28	0.28	0.75
5	22	TRUE	j	f	0.5572589	0	-35	-34	1	SE	50	(223, 223)	0.28	0.28	0.75
5	22	TRUE	f	f	0.2099286	1	-35	-40	-5	NW	50	(223, 223)	0.28	0.28	0.75
5	22	TRUE	f	f	0.241884	1	-35	-36	-1	SE	50	(223, 223)	0.28	0.28	0.75
5	22	TRUE	f	f	0.2040465	1	-35	-40	-5	NW	50	(223, 223)	0.28	0.28	0.75
5	22	TRUE	f	f	0.2511426	1	-35	-40	-5	NW	50	(223, 223)	0.28	0.28	0.75
5	22	TRUE	f	f	0.2244299	1	-35	-40	-5	NW	50	(223, 223)	0.28	0.28	0.75
5	22	TRUE	j	j	0.2321376	1	-35	-30	5	SE	50	(223, 223)	0.28	0.28	0.75
5	22	TRUE	f	f	0.0388953	1	-35	-40	-5	SE	50	(223, 223)	0.28	0.28	0.75
5	22	TRUE	f	f	0.3442253	1	-35	-40	-5	NW	50	(223, 223)	0.28	0.28	0.75
5	22	TRUE	j	f	0.2256604	0	-35	-34	1	NW	50	(223, 223)	0.28	0.28	0.75
5	22	TRUE	j	f	0.2946517	0	-35	-34	1	NW	50	(223, 223)	0.28	0.28	0.75
5	22	TRUE	j	j	0.4199471	1	-35	-30	5	NW	50	(223, 223)	0.28	0.28	0.75
5	22	TRUE	j	j	0.242885	1	-35	-30	5	SE	50	(223, 223)	0.28	0.28	0.75
5	22	TRUE	j	f	0.3270083	0	-35	-34	1	NW	50	(223, 223)	0.28	0.28	0.75
5	22	TRUE	f	f	0.0635551	1	-35	-36	-1	NW	50	(223, 223)	0.28	0.28	0.75
5	22	TRUE	f	f	0.1828665	1	-35	-36	-1	SE	50	(223, 223)	0.28	0.28	0.75
5	22	TRUE	j	j	0.1694521	1	-35	-34	1	SE	50	(223, 223)	0.28	0.28	0.75
5	22	TRUE	f	f	0.2338672	1	-35	-36	-1	NW	50	(223, 223)	0.28	0.28	0.75
5	22	TRUE	j	j	0.2262368	1	-35	-30	5	SE	50	(223, 223)	0.28	0.28	0.75
5	22	TRUE	j	j	0.2505687	1	-35	-30	5	NW	50	(223, 223)	0.28	0.28	0.75
5	22	TRUE	j	j	0.3031571	1	-35	-34	1	SE	50	(223, 223)	0.28	0.28	0.75
5	22	TRUE	f	f	0.2959929	1	-35	-40	-5	NW	50	(223, 223)	0.28	0.28	0.75
5	22	TRUE	j	f	0.25732	0	-35	-34	1	SE	50	(223, 223)	0.28	0.28	0.75
5	22	TRUE	j	j	0.3007573	1	-35	-30	5	NW	50	(223, 223)	0.28	0.28	0.75
5	22	TRUE	f	f	0.2606973	1	-35	-40	-5	NW	50	(223, 223)	0.28	0.28	0.75
5	22	TRUE	f	f	0.2147836	1	-35	-40	-5	SE	50	(223, 223)	0.28	0.28	0.75
5	22	TRUE	f	f	0.2856753	1	-35	-36	-1	NW	50	(223, 223)	0.28	0.28	0.75
5	22	TRUE	j	j	0.3016132	1	-35	-30	5	SE	50	(223, 223)	0.28	0.28	0.75
5	22	TRUE	j	j	0.7461649	1	-35	-34	1	SE	50	(223, 223)	0.28	0.28	0.75
5	22	TRUE	j	j	0.2896946	1	-35	-30	5	SE	50	(223, 223)	0.28	0.28	0.75
5	22	TRUE	f	f	0.3049655	1	-35	-36	-1	NW	50	(223, 223)	0.28	0.28	0.75
5	22	TRUE	j	f	0.2112938	0	-35	-34	1	NW	50	(223, 223)	0.28	0.28	0.75
5	22	TRUE	j	j	0.3226551	1	-35	-30	5	SE	50	(223, 223)	0.28	0.28	0.75
5	22	TRUE	f	f	0.2842422	1	-35	-36	-1	NW	50	(223, 223)	0.28	0.28	0.75
5	22	TRUE	f	j	0.2307229	0	-35	-36	-1	NW	50	(223, 223)	0.28	0.28	0.75
5	22	TRUE	j	f	0.2445038	0	-35	-34	1	NW	50	(223, 223)	0.28	0.28	0.75
5	22	TRUE	j	f	0.3206427	0	-35	-34	1	NW	50	(223, 223)	0.28	0.28	0.75
5	22	TRUE	f	f	0.2216859	1	-35	-36	-1	SE	50	(223, 223)	0.28	0.28	0.75
5	22	TRUE	j	j	0.3352318	1	-35	-34	1	NW	50	(223, 223)	0.28	0.28	0.75
5	22	TRUE	j	j	0.2320689	1	-35	-30	5	NW	50	(223, 223)	0.28	0.28	0.75
5	22	TRUE	f	j	0.2289099	0	-35	-36	-1	SE	50	(223, 223)	0.28	0.28	0.75
5	22	TRUE	f	j	0.2272673	0	-35	-36	-1	NW	50	(223, 223)	0.28	0.28	0.75
5	22	TRUE	f	f	0.2112285	1	-35	-40	-5	NW	50	(223, 223)	0.28	0.28	0.75
5	22	TRUE	j	j	0.5921123	1	-35	-34	1	NW	50	(223, 223)	0.28	0.28	0.75
5	22	TRUE	j	f	0.574601	0	-35	-34	1	NW	50	(223, 223)	0.28	0.28	0.75
5	22	TRUE	j	j	0.2724165	1	-35	-34	1	NW	50	(223, 223)	0.28	0.28	0.75
5	22	TRUE	f	f	0.3188251	1	-35	-40	-5	NW	50	(223, 223)	0.28	0.28	0.75
5	22	TRUE	j	j	0.2148409	1	-35	-30	5	SE	50	(223, 223)	0.28	0.28	0.75
5	22	TRUE	f	f	0.1994505	1	-35	-40	-5	SE	50	(223, 223)	0.28	0.28	0.75
5	22	TRUE	f	f	0.2202664	1	-35	-36	-1	NW	50	(223, 223)	0.28	0.28	0.75
5	22	TRUE	f	f	0.2295617	1	-35	-40	-5	SE	50	(223, 223)	0.28	0.28	0.75
5	22	TRUE	f	f	0.3139583	1	-35	-36	-1	NW	50	(223, 223)	0.28	0.28	0.75
5	22	TRUE	j	j	0.3004268	1	-35	-30	5	SE	50	(223, 223)	0.28	0.28	0.75
5	22	TRUE	f	f	0.3598469	1	-35	-40	-5	NW	50	(223, 223)	0.28	0.28	0.75
5	22	TRUE	j	j	0.3559144	1	-35	-30	5	NW	50	(223, 223)	0.28	0.28	0.75
5	22	TRUE	j	j	0.2720639	1	-35	-30	5	SE	50	(223, 223)	0.28	0.28	0.75
5	22	TRUE	j	f	0.2125624	0	-35	-34	1	SE	50	(223, 223)	0.28	0.28	0.75
5	22	TRUE	f	f	0.2595285	1	-35	-36	-1	NW	50	(223, 223)	0.28	0.28	0.75
5	22	TRUE	f	f	0.1753848	1	-35	-40	-5	SE	50	(223, 223)	0.28	0.28	0.75
5	22	TRUE	f	f	0.2192583	1	-35	-40	-5	SE	50	(223, 223)	0.28	0.28	0.75
5	22	TRUE	j	j	0.1373631	1	-35	-34	1	SE	50	(223, 223)	0.28	0.28	0.75
5	22	TRUE	j	j	0.2621426	1	-35	-30	5	NW	50	(223, 223)	0.28	0.28	0.75
5	22	TRUE	j	j	0.1058198	1	-35	-30	5	NW	50	(223, 223)	0.28	0.28	0.75
5	22	TRUE	f	f	0.2728259	1	-35	-36	-1	NW	50	(223, 223)	0.28	0.28	0.75
5	22	TRUE	j	j	0.2584363	1	-35	-34	1	SE	50	(223, 223)	0.28	0.28	0.75
5	22	TRUE	f	f	0.061728	1	-35	-40	-5	SE	50	(223, 223)	0.28	0.28	0.75
5	22	TRUE	f	f	0.2486529	1	-35	-40	-5	NW	50	(223, 223)	0.28	0.28	0.75
5	22	TRUE	f	f	0.1195555	1	-35	-40	-5	NW	50	(223, 223)	0.28	0.28	0.75
5	22	TRUE	f	f	0.2780938	1	-35	-40	-5	SE	50	(223, 223)	0.28	0.28	0.75
5	22	TRUE	f	f	0.503409	1	-35	-40	-5	NW	50	(223, 223)	0.28	0.28	0.75
5	22	TRUE	f	f	0.4648266	1	-35	-40	-5	NW	50	(223, 223)	0.28	0.28	0.75
5	22	TRUE	f	f	0.3430921	1	-35	-36	-1	NW	50	(223, 223)	0.28	0.28	0.75
5	22	TRUE	j	j	0.2220324	1	-35	-30	5	NW	50	(223, 223)	0.28	0.28	0.75
5	22	TRUE	f	f	0.1824458	1	-35	-36	-1	NW	50	(223, 223)	0.28	0.28	0.75
5	22	TRUE	f	f	0.3433365	1	-35	-40	-5	NW	50	(223, 223)	0.28	0.28	0.75
5	22	TRUE	f	f	0.2319109	1	-35	-40	-5	SE	50	(223, 223)	0.28	0.28	0.75
5	22	TRUE	j	j	0.2385007	1	-35	-30	5	NW	50	(223, 223)	0.28	0.28	0.75
5	22	TRUE	f	f	0.2545842	1	-35	-40	-5	NW	50	(223, 223)	0.28	0.28	0.75
5	22	TRUE	j	j	0.2132884	1	-35	-30	5	SE	50	(223, 223)	0.28	0.28	0.75
5	22	TRUE	j	f	0.302735	0	-35	-34	1	NW	50	(223, 223)	0.28	0.28	0.75
5	22	TRUE	j	j	0.0662372	1	-35	-34	1	SE	50	(223, 223)	0.28	0.28	0.75
5	22	TRUE	j	j	0.2437592	1	-35	-34	1	SE	50	(223, 223)	0.28	0.28	0.75
5	22	TRUE	f	f	0.2715155	1	-35	-40	-5	NW	50	(223, 223)	0.28	0.28	0.75
5	22	TRUE	j	f	0.209391	0	-35	-34	1	SE	50	(223, 223)	0.28	0.28	0.75
5	22	TRUE	f	f	0.3301131	1	-35	-40	-5	SE	50	(223, 223)	0.28	0.28	0.75
5	22	TRUE	f	f	0.2049445	1	-35	-36	-1	SE	50	(223, 223)	0.28	0.28	0.75
5	22	TRUE	j	j	0.2841083	1	-35	-34	1	NW	50	(223, 223)	0.28	0.28	0.75
5	22	TRUE	f	f	0.2094102	1	-35	-40	-5	NW	50	(223, 223)	0.28	0.28	0.75
5	22	TRUE	f	f	0.0931333	1	-35	-40	-5	SE	50	(223, 223)	0.28	0.28	0.75
5	22	TRUE	j	j	0.2708143	1	-35	-30	5	SE	50	(223, 223)	0.28	0.28	0.75
5	22	TRUE	j	j	0.3073609	1	-35	-30	5	NW	50	(223, 223)	0.28	0.28	0.75
5	22	TRUE	f	j	0.0593024	0	-35	-36	-1	SE	50	(223, 223)	0.28	0.28	0.75
5	22	TRUE	j	j	0.3004858	1	-35	-30	5	SE	50	(223, 223)	0.28	0.28	0.75
5	22	TRUE	f	f	0.0793397	1	-35	-40	-5	SE	50	(223, 223)	0.28	0.28	0.75
5	22	TRUE	f	f	0.2411831	1	-35	-40	-5	SE	50	(223, 223)	0.28	0.28	0.75
5	22	TRUE	f	f	0.369448	1	-35	-36	-1	NW	50	(223, 223)	0.28	0.28	0.75
5	22	TRUE	f	f	0.0152026	1	-35	-40	-5	NW	50	(223, 223)	0.28	0.28	0.75
5	22	TRUE	j	j	0.1764566	1	-35	-34	1	SE	50	(223, 223)	0.28	0.28	0.75
5	22	TRUE	j	f	0.2232789	0	-35	-34	1	NW	50	(223, 223)	0.28	0.28	0.75
5	22	TRUE	f	f	0.262343	1	-35	-40	-5	SE	50	(223, 223)	0.28	0.28	0.75
5	22	TRUE	j	f	0.2287536	0	-35	-34	1	SE	50	(223, 223)	0.28	0.28	0.75
5	22	TRUE	j	j	0.2222757	1	-35	-30	5	SE	50	(223, 223)	0.28	0.28	0.75
5	22	TRUE	j	f	0.2390065	0	-35	-34	1	NW	50	(223, 223)	0.28	0.28	0.75
5	22	TRUE	j	f	0.2635397	0	-35	-34	1	NW	50	(223, 223)	0.28	0.28	0.75
5	22	TRUE	f	f	0.230775	1	-35	-36	-1	NW	50	(223, 223)	0.28	0.28	0.75
5	22	TRUE	f	f	0.227885	1	-35	-36	-1	SE	50	(223, 223)	0.28	0.28	0.75
5	22	TRUE	j	j	0.2768163	1	-35	-30	5	SE	50	(223, 223)	0.28	0.28	0.75
5	22	TRUE	f	f	0.8680628	1	-35	-36	-1	SE	50	(223, 223)	0.28	0.28	0.75
5	22	TRUE	f	f	0.3469406	1	-35	-36	-1	NW	50	(223, 223)	0.28	0.28	0.75
5	22	TRUE	f	f	0.2456625	1	-35	-36	-1	NW	50	(223, 223)	0.28	0.28	0.75
5	22	TRUE	j	j	0.0034349	1	-35	-30	5	NW	50	(223, 223)	0.28	0.28	0.75
5	22	TRUE	j	j	0.2442676	1	-35	-30	5	NW	50	(223, 223)	0.28	0.28	0.75
5	22	TRUE	f	f	0.1942064	1	-35	-36	-1	SE	50	(223, 223)	0.28	0.28	0.75
5	22	TRUE	j	j	0.2335367	1	-35	-30	5	NW	50	(223, 223)	0.28	0.28	0.75
5	22	TRUE	j	j	0.1895015	1	-35	-34	1	SE	50	(223, 223)	0.28	0.28	0.75
5	22	TRUE	j	j	0.4126555	1	-35	-34	1	NW	50	(223, 223)	0.28	0.28	0.75
5	22	TRUE	j	j	0.3110769	1	-35	-30	5	SE	50	(223, 223)	0.28	0.28	0.75
5	22	TRUE	j	j	0.3362172	1	-35	-30	5	NW	50	(223, 223)	0.28	0.28	0.75
5	22	TRUE	f	j	0.2728626	0	-35	-36	-1	SE	50	(223, 223)	0.28	0.28	0.75
5	22	TRUE	f	f	0.2019445	1	-35	-36	-1	SE	50	(223, 223)	0.28	0.28	0.75
5	22	TRUE	j	f	0.302127	0	-35	-34	1	NW	50	(223, 223)	0.28	0.28	0.75
5	22	TRUE	f	f	0.003425	1	-35	-40	-5	NW	50	(223, 223)	0.28	0.28	0.75
5	22	TRUE	j	j	0.2577494	1	-35	-30	5	SE	50	(223, 223)	0.28	0.28	0.75
5	22	TRUE	f	f	0.2131851	1	-35	-36	-1	SE	50	(223, 223)	0.28	0.28	0.75
5	22	TRUE	f	f	0.2586151	1	-35	-40	-5	NW	50	(223, 223)	0.28	0.28	0.75
5	22	TRUE	j	f	0.0349509	0	-35	-34	1	NW	50	(223, 223)	0.28	0.28	0.75
5	22	TRUE	j	j	0.2336542	1	-35	-30	5	NW	50	(223, 223)	0.28	0.28	0.75
5	22	TRUE	j	j	0.2358851	1	-35	-34	1	NW	50	(223, 223)	0.28	0.28	0.75
5	22	TRUE	j	j	0.2277686	1	-35	-30	5	SE	50	(223, 223)	0.28	0.28	0.75
5	22	TRUE	f	f	0.2440882	1	-35	-40	-5	NW	50	(223, 223)	0.28	0.28	0.75
5	22	TRUE	f	f	0.2121126	1	-35	-40	-5	SE	50	(223, 223)	0.28	0.28	0.75
5	22	TRUE	f	j	0.2669561	0	-35	-36	-1	SE	50	(223, 223)	0.28	0.28	0.75
5	22	TRUE	j	j	0.1890134	1	-35	-30	5	NW	50	(223, 223)	0.28	0.28	0.75
5	22	TRUE	f	f	0.1794265	1	-35	-40	-5	NW	50	(223, 223)	0.28	0.28	0.75
5	22	TRUE	f	f	0.4437012	1	-35	-40	-5	SE	50	(223, 223)	0.28	0.28	0.75
5	22	TRUE	j	j	0.0397157	1	-35	-30	5	SE	50	(223, 223)	0.28	0.28	0.75
5	22	TRUE	j	j	0.2025604	1	-35	-34	1	NW	50	(223, 223)	0.28	0.28	0.75
5	22	TRUE	j	j	0.0967414	1	-35	-30	5	SE	50	(223, 223)	0.28	0.28	0.75
5	22	TRUE	f	f	0.2557806	1	-35	-40	-5	SE	50	(223, 223)	0.28	0.28	0.75
5	22	TRUE	j	j	0.2675649	1	-35	-30	5	NW	50	(223, 223)	0.28	0.28	0.75
5	22	TRUE	f	j	0.2096099	0	-35	-36	-1	SE	50	(223, 223)	0.28	0.28	0.75
5	22	TRUE	j	j	0.2383898	1	-35	-34	1	NW	50	(223, 223)	0.28	0.28	0.75
5	22	TRUE	f	f	0.2731665	1	-35	-40	-5	NW	50	(223, 223)	0.28	0.28	0.75
5	22	TRUE	j	j	0.2985532	1	-35	-34	1	SE	50	(223, 223)	0.28	0.28	0.75
5	22	TRUE	j	j	0.2058441	1	-35	-30	5	SE	50	(223, 223)	0.28	0.28	0.75
5	22	TRUE	f	f	0.7028152	1	-35	-40	-5	NW	50	(223, 223)	0.28	0.28	0.75
5	22	TRUE	j	j	0.1292117	1	-35	-30	5	SE	50	(223, 223)	0.28	0.28	0.75
5	22	TRUE	j	j	0.3008632	1	-35	-30	5	SE	50	(223, 223)	0.28	0.28	0.75
5	22	TRUE	f	f	0.2437802	1	-35	-36	-1	NW	50	(223, 223)	0.28	0.28	0.75
5	22	TRUE	f	j	0.2151954	0	-35	-36	-1	SE	50	(223, 223)	0.28	0.28	0.75
