# Supplementary material for: The curriculum effect in visual learning: The role of readout dimensionality
Source: PLoS Comput Biol. 2026 Jul 24;22(7):e1014553. doi: 10.1371/journal.pcbi.1014553 (PMC13432104; doi:10.1371/journal.pcbi.1014553)
Supplement: S2 Data — (ZIP) [file pcbi.1014553.s010.zip]

Archive with 662 entries (458 files):
- Curriculum-VPL-main/
- Curriculum-VPL-main/requirements.txt
- Curriculum-VPL-main/data_analysis_code/
- Curriculum-VPL-main/README.md
- Curriculum-VPL-main/model_code/
- Curriculum-VPL-main/data_analysis_code/README.md
- Curriculum-VPL-main/data_analysis_code/scripts/
- Curriculum-VPL-main/data_analysis_code/data_analysis.ipynb
- Curriculum-VPL-main/model_code/model_analysis_supplementary.ipynb
- Curriculum-VPL-main/model_code/StimulusImages/
- Curriculum-VPL-main/model_code/models/
- Curriculum-VPL-main/model_code/model_analysis.ipynb
- Curriculum-VPL-main/model_code/README.md
- Curriculum-VPL-main/model_code/scripts/
- Curriculum-VPL-main/model_code/activation_models/
- Curriculum-VPL-main/data_analysis_code/scripts/plot_observer_curriculum_analysis.py
- Curriculum-VPL-main/data_analysis_code/scripts/process_data_for_plotting.py
- Curriculum-VPL-main/data_analysis_code/scripts/plot_observer_group_comparison.py
- Curriculum-VPL-main/model_code/StimulusImages/SG_test_double_sf/
- Curriculum-VPL-main/model_code/StimulusImages/SG_refs/
- Curriculum-VPL-main/model_code/StimulusImages/SG_train_double_sf/
- Curriculum-VPL-main/model_code/StimulusImages/SG_test_changed_ref_15/
- Curriculum-VPL-main/model_code/models/SqueezeNet_skip.py
- Curriculum-VPL-main/model_code/models/ConvNeXt_skip.py
- Curriculum-VPL-main/model_code/models/ResNet18_skip.py
- Curriculum-VPL-main/model_code/models/MNASNet_skip.py
- Curriculum-VPL-main/model_code/models/MobileNetV3_skip.py
- Curriculum-VPL-main/model_code/models/EfficientNet_skip.py
- Curriculum-VPL-main/model_code/models/__init__.py
- Curriculum-VPL-main/model_code/models/VGG16_skip.py
- Curriculum-VPL-main/model_code/models/MobileNetV2_skip.py
- Curriculum-VPL-main/model_code/models/skip_alexnet_random_init.py
- Curriculum-VPL-main/model_code/models/noskip_alexnet.py
- Curriculum-VPL-main/model_code/models/DenseNet121_skip.py
- Curriculum-VPL-main/model_code/models/VGG11_skip.py
- Curriculum-VPL-main/model_code/models/skip_alexnet.py
- Curriculum-VPL-main/model_code/models/GoogLeNet_skip.py
- Curriculum-VPL-main/model_code/scripts/plot_histogram.py
- Curriculum-VPL-main/model_code/scripts/plot_learning_curves.py
- Curriculum-VPL-main/model_code/scripts/transforms.py
- Curriculum-VPL-main/model_code/scripts/plot_erank_single_angle_seps.py
- Curriculum-VPL-main/model_code/scripts/plot_neuron_lesioning_by_contribution.py
- Curriculum-VPL-main/model_code/scripts/plot_split_train_accuracy.py
- Curriculum-VPL-main/model_code/scripts/plot_orientation_tuning.py
- Curriculum-VPL-main/model_code/scripts/dataset_single_example.py
- Curriculum-VPL-main/model_code/scripts/copy_weights.py
- Curriculum-VPL-main/model_code/scripts/train_activations.py
- Curriculum-VPL-main/model_code/scripts/plot_model_comparison.py
- Curriculum-VPL-main/model_code/scripts/plot_PCA_activations.py
- Curriculum-VPL-main/model_code/scripts/weight_change_over_time.py
- Curriculum-VPL-main/model_code/scripts/train_with_lesioning.py
- Curriculum-VPL-main/model_code/scripts/plot_accuracy_correlation.py
- Curriculum-VPL-main/model_code/scripts/get_highweight_neurons_single_angle_seps.py
- Curriculum-VPL-main/model_code/scripts/weight_gradient_change_over_time.py
- Curriculum-VPL-main/model_code/scripts/plot_neuron_lesioning.py
- Curriculum-VPL-main/model_code/scripts/plot_erank_analysis.py
- Curriculum-VPL-main/model_code/scripts/train.py
- Curriculum-VPL-main/model_code/scripts/train_with_lesioning_by_contribution_optimized.py
- Curriculum-VPL-main/model_code/scripts/plot_gradients_shuffled.py
- Curriculum-VPL-main/model_code/scripts/plot_erank_ratios_correlation.py
- Curriculum-VPL-main/model_code/scripts/collect_orientation_tuning.py
- Curriculum-VPL-main/model_code/scripts/plot_jaccard_similarity.py
- Curriculum-VPL-main/model_code/scripts/plot_erank_single_angle_seps_all_models.py
- Curriculum-VPL-main/model_code/scripts/plot_subspace_similarity.py
- Curriculum-VPL-main/model_code/scripts/plot_PCA_trajectories.py
- Curriculum-VPL-main/model_code/scripts/dataset_shuffled.py
- Curriculum-VPL-main/model_code/scripts/dataset_activations.py
- Curriculum-VPL-main/model_code/scripts/get_highweight_neurons.py
- Curriculum-VPL-main/model_code/activation_models/activation_VGG16_skip.py
- Curriculum-VPL-main/model_code/activation_models/activation_mnasnet_skip.py
- Curriculum-VPL-main/model_code/activation_models/activation_mobilenetv2_skip.py
- Curriculum-VPL-main/model_code/activation_models/activation_mobilenetv3_skip.py
- Curriculum-VPL-main/model_code/activation_models/activation_squeezenet_skip.py
- Curriculum-VPL-main/model_code/activation_models/activation_efficientnet_skip.py
- Curriculum-VPL-main/model_code/activation_models/activation_VGG11_skip.py
- Curriculum-VPL-main/model_code/activation_models/activation_alexnet.py
- Curriculum-VPL-main/model_code/activation_models/activation_googlenet_skip.py
- Curriculum-VPL-main/model_code/activation_models/activation_densenet121_skip.py
- Curriculum-VPL-main/model_code/activation_models/activation_resnet18_skip.py
- Curriculum-VPL-main/model_code/activation_models/activation_convnext_skip.py
- Curriculum-VPL-main/model_code/activation_models/activation_noskip_alexnet.py
- Curriculum-VPL-main/model_code/StimulusImages/SG_test_double_sf/sep_5.0/
- Curriculum-VPL-main/model_code/StimulusImages/SG_test_double_sf/sep_1.0/
- Curriculum-VPL-main/model_code/StimulusImages/SG_test_double_sf/sep_0.5/
- Curriculum-VPL-main/model_code/StimulusImages/SG_test_double_sf/sep_10.0/
- Curriculum-VPL-main/model_code/StimulusImages/SG_test_double_sf/sep_2.0/
- Curriculum-VPL-main/model_code/StimulusImages/SG_refs/REFERENCE_ref_15_sep_0.0_contr_1_ph_0.0_sf_0.05_NONE.png
- Curriculum-VPL-main/model_code/StimulusImages/SG_refs/REFERENCE_ref_0_sep_0.0_contr_1_ph_0.0_sf_0.1_NONE.png
- Curriculum-VPL-main/model_code/StimulusImages/SG_refs/REFERENCE_ref_0_sep_0.0_contr_1_ph_0.0_sf_0.05_NONE.png
- Curriculum-VPL-main/model_code/StimulusImages/SG_train_double_sf/sep_157.0/
- Curriculum-VPL-main/model_code/StimulusImages/SG_train_double_sf/sep_91.0/
- Curriculum-VPL-main/model_code/StimulusImages/SG_train_double_sf/sep_76.0/
- Curriculum-VPL-main/model_code/StimulusImages/SG_train_double_sf/sep_136.0/
- Curriculum-VPL-main/model_code/StimulusImages/SG_train_double_sf/sep_17.0/
- Curriculum-VPL-main/model_code/StimulusImages/SG_train_double_sf/sep_5.0/
- Curriculum-VPL-main/model_code/StimulusImages/SG_train_double_sf/sep_38.0/
- Curriculum-VPL-main/model_code/StimulusImages/SG_train_double_sf/sep_53.0/
- Curriculum-VPL-main/model_code/StimulusImages/SG_train_double_sf/sep_119.0/
- Curriculum-VPL-main/model_code/StimulusImages/SG_train_double_sf/sep_172.0/
- Curriculum-VPL-main/model_code/StimulusImages/SG_train_double_sf/sep_59.0/
- Curriculum-VPL-main/model_code/StimulusImages/SG_train_double_sf/sep_32.0/
- Curriculum-VPL-main/model_code/StimulusImages/SG_train_double_sf/sep_178.0/
- Curriculum-VPL-main/model_code/StimulusImages/SG_train_double_sf/sep_113.0/
- Curriculum-VPL-main/model_code/StimulusImages/SG_train_double_sf/sep_36.0/
- Curriculum-VPL-main/model_code/StimulusImages/SG_train_double_sf/sep_117.0/
- Curriculum-VPL-main/model_code/StimulusImages/SG_train_double_sf/sep_57.0/
- Curriculum-VPL-main/model_code/StimulusImages/SG_train_double_sf/sep_1.0/
- Curriculum-VPL-main/model_code/StimulusImages/SG_train_double_sf/sep_176.0/
- Curriculum-VPL-main/model_code/StimulusImages/SG_train_double_sf/sep_159.0/
- Curriculum-VPL-main/model_code/StimulusImages/SG_train_double_sf/sep_132.0/
- Curriculum-VPL-main/model_code/StimulusImages/SG_train_double_sf/sep_78.0/
- Curriculum-VPL-main/model_code/StimulusImages/SG_train_double_sf/sep_13.0/
- Curriculum-VPL-main/model_code/StimulusImages/SG_train_double_sf/sep_95.0/
- Curriculum-VPL-main/model_code/StimulusImages/SG_train_double_sf/sep_138.0/
- Curriculum-VPL-main/model_code/StimulusImages/SG_train_double_sf/sep_153.0/
- Curriculum-VPL-main/model_code/StimulusImages/SG_train_double_sf/sep_19.0/
- Curriculum-VPL-main/model_code/StimulusImages/SG_train_double_sf/sep_72.0/
- Curriculum-VPL-main/model_code/StimulusImages/SG_train_double_sf/sep_26.0/
- Curriculum-VPL-main/model_code/StimulusImages/SG_train_double_sf/sep_107.0/
- Curriculum-VPL-main/model_code/StimulusImages/SG_train_double_sf/sep_47.0/
- Curriculum-VPL-main/model_code/StimulusImages/SG_train_double_sf/sep_166.0/
- Curriculum-VPL-main/model_code/StimulusImages/SG_train_double_sf/sep_149.0/
- Curriculum-VPL-main/model_code/StimulusImages/SG_train_double_sf/sep_122.0/
- Curriculum-VPL-main/model_code/StimulusImages/SG_train_double_sf/sep_68.0/
- Curriculum-VPL-main/model_code/StimulusImages/SG_train_double_sf/sep_85.0/
- Curriculum-VPL-main/model_code/StimulusImages/SG_train_double_sf/sep_128.0/
- Curriculum-VPL-main/model_code/StimulusImages/SG_train_double_sf/sep_143.0/
- Curriculum-VPL-main/model_code/StimulusImages/SG_train_double_sf/sep_62.0/
- Curriculum-VPL-main/model_code/StimulusImages/SG_train_double_sf/sep_147.0/
- Curriculum-VPL-main/model_code/StimulusImages/SG_train_double_sf/sep_81.0/
- Curriculum-VPL-main/model_code/StimulusImages/SG_train_double_sf/sep_66.0/
- Curriculum-VPL-main/model_code/StimulusImages/SG_train_double_sf/sep_126.0/
- Curriculum-VPL-main/model_code/StimulusImages/SG_train_double_sf/sep_28.0/
- Curriculum-VPL-main/model_code/StimulusImages/SG_train_double_sf/sep_43.0/
- Curriculum-VPL-main/model_code/StimulusImages/SG_train_double_sf/sep_109.0/
- Curriculum-VPL-main/model_code/StimulusImages/SG_train_double_sf/sep_162.0/
- Curriculum-VPL-main/model_code/StimulusImages/SG_train_double_sf/sep_49.0/
- Curriculum-VPL-main/model_code/StimulusImages/SG_train_double_sf/sep_22.0/
- Curriculum-VPL-main/model_code/StimulusImages/SG_train_double_sf/sep_168.0/
- Curriculum-VPL-main/model_code/StimulusImages/SG_train_double_sf/sep_103.0/
- Curriculum-VPL-main/model_code/StimulusImages/SG_train_double_sf/sep_50.0/
- Curriculum-VPL-main/model_code/StimulusImages/SG_train_double_sf/sep_6.0/
- Curriculum-VPL-main/model_code/StimulusImages/SG_train_double_sf/sep_171.0/
- Curriculum-VPL-main/model_code/StimulusImages/SG_train_double_sf/sep_31.0/
- Curriculum-VPL-main/model_code/StimulusImages/SG_train_double_sf/sep_110.0/
- Curriculum-VPL-main/model_code/StimulusImages/SG_train_double_sf/sep_92.0/
- Curriculum-VPL-main/model_code/StimulusImages/SG_train_double_sf/sep_154.0/
- Curriculum-VPL-main/model_code/StimulusImages/SG_train_double_sf/sep_75.0/
- Curriculum-VPL-main/model_code/StimulusImages/SG_train_double_sf/sep_0.5/
- Curriculum-VPL-main/model_code/StimulusImages/SG_train_double_sf/sep_98.0/
- Curriculum-VPL-main/model_code/StimulusImages/SG_train_double_sf/sep_135.0/
- Curriculum-VPL-main/model_code/StimulusImages/SG_train_double_sf/sep_14.0/
- Curriculum-VPL-main/model_code/StimulusImages/SG_train_double_sf/sep_131.0/
- Curriculum-VPL-main/model_code/StimulusImages/SG_train_double_sf/sep_10.0/
- Curriculum-VPL-main/model_code/StimulusImages/SG_train_double_sf/sep_150.0/
- Curriculum-VPL-main/model_code/StimulusImages/SG_train_double_sf/sep_96.0/
- Curriculum-VPL-main/model_code/StimulusImages/SG_train_double_sf/sep_71.0/
- Curriculum-VPL-main/model_code/StimulusImages/SG_train_double_sf/sep_8.0/
- Curriculum-VPL-main/model_code/StimulusImages/SG_train_double_sf/sep_35.0/
- Curriculum-VPL-main/model_code/StimulusImages/SG_train_double_sf/sep_114.0/
- Curriculum-VPL-main/model_code/StimulusImages/SG_train_double_sf/sep_2.0/
- Curriculum-VPL-main/model_code/StimulusImages/SG_train_double_sf/sep_54.0/
- Curriculum-VPL-main/model_code/StimulusImages/SG_train_double_sf/sep_175.0/
- Curriculum-VPL-main/model_code/StimulusImages/SG_train_double_sf/sep_121.0/
- Curriculum-VPL-main/model_code/StimulusImages/SG_train_double_sf/sep_140.0/
- Curriculum-VPL-main/model_code/StimulusImages/SG_train_double_sf/sep_86.0/
- Curriculum-VPL-main/model_code/StimulusImages/SG_train_double_sf/sep_61.0/
- Curriculum-VPL-main/model_code/StimulusImages/SG_train_double_sf/sep_25.0/
- Curriculum-VPL-main/model_code/StimulusImages/SG_train_double_sf/sep_104.0/
- Curriculum-VPL-main/model_code/StimulusImages/SG_train_double_sf/sep_44.0/
- Curriculum-VPL-main/model_code/StimulusImages/SG_train_double_sf/sep_165.0/
- Curriculum-VPL-main/model_code/StimulusImages/SG_train_double_sf/sep_40.0/
- Curriculum-VPL-main/model_code/StimulusImages/SG_train_double_sf/sep_161.0/
- Curriculum-VPL-main/model_code/StimulusImages/SG_train_double_sf/sep_21.0/
- Curriculum-VPL-main/model_code/StimulusImages/SG_train_double_sf/sep_100.0/
- Curriculum-VPL-main/model_code/StimulusImages/SG_train_double_sf/sep_82.0/
- Curriculum-VPL-main/model_code/StimulusImages/SG_train_double_sf/sep_144.0/
- Curriculum-VPL-main/model_code/StimulusImages/SG_train_double_sf/sep_65.0/
- Curriculum-VPL-main/model_code/StimulusImages/SG_train_double_sf/sep_88.0/
- Curriculum-VPL-main/model_code/StimulusImages/SG_train_double_sf/sep_125.0/
- Curriculum-VPL-main/model_code/StimulusImages/SG_train_double_sf/sep_111.0/
- Curriculum-VPL-main/model_code/StimulusImages/SG_train_double_sf/sep_30.0/
- Curriculum-VPL-main/model_code/StimulusImages/SG_train_double_sf/sep_170.0/
- Curriculum-VPL-main/model_code/StimulusImages/SG_train_double_sf/sep_7.0/
- Curriculum-VPL-main/model_code/StimulusImages/SG_train_double_sf/sep_51.0/
- Curriculum-VPL-main/model_code/StimulusImages/SG_train_double_sf/sep_15.0/
- Curriculum-VPL-main/model_code/StimulusImages/SG_train_double_sf/sep_99.0/
- Curriculum-VPL-main/model_code/StimulusImages/SG_train_double_sf/sep_134.0/
- Curriculum-VPL-main/model_code/StimulusImages/SG_train_double_sf/sep_74.0/
- Curriculum-VPL-main/model_code/StimulusImages/SG_train_double_sf/sep_155.0/
- Curriculum-VPL-main/model_code/StimulusImages/SG_train_double_sf/sep_93.0/
- Curriculum-VPL-main/model_code/StimulusImages/SG_train_double_sf/sep_70.0/
- Curriculum-VPL-main/model_code/StimulusImages/SG_train_double_sf/sep_97.0/
- Curriculum-VPL-main/model_code/StimulusImages/SG_train_double_sf/sep_151.0/
- Curriculum-VPL-main/model_code/StimulusImages/SG_train_double_sf/sep_11.0/
- Curriculum-VPL-main/model_code/StimulusImages/SG_train_double_sf/sep_130.0/
- Curriculum-VPL-main/model_code/StimulusImages/SG_train_double_sf/sep_174.0/
- Curriculum-VPL-main/model_code/StimulusImages/SG_train_double_sf/sep_55.0/
- Curriculum-VPL-main/model_code/StimulusImages/SG_train_double_sf/sep_3.0/
- Curriculum-VPL-main/model_code/StimulusImages/SG_train_double_sf/sep_115.0/
- Curriculum-VPL-main/model_code/StimulusImages/SG_train_double_sf/sep_9.0/
- Curriculum-VPL-main/model_code/StimulusImages/SG_train_double_sf/sep_5.0_1.0_combined/
- Curriculum-VPL-main/model_code/StimulusImages/SG_train_double_sf/sep_34.0/
- Curriculum-VPL-main/model_code/StimulusImages/SG_train_double_sf/sep_60.0/
- Curriculum-VPL-main/model_code/StimulusImages/SG_train_double_sf/sep_87.0/
- Curriculum-VPL-main/model_code/StimulusImages/SG_train_double_sf/sep_141.0/
- Curriculum-VPL-main/model_code/StimulusImages/SG_train_double_sf/sep_120.0/
- Curriculum-VPL-main/model_code/StimulusImages/SG_train_double_sf/sep_164.0/
- Curriculum-VPL-main/model_code/StimulusImages/SG_train_double_sf/sep_45.0/
- Curriculum-VPL-main/model_code/StimulusImages/SG_train_double_sf/sep_105.0/
- Curriculum-VPL-main/model_code/StimulusImages/SG_train_double_sf/sep_24.0/
- Curriculum-VPL-main/model_code/StimulusImages/SG_train_double_sf/sep_101.0/
- Curriculum-VPL-main/model_code/StimulusImages/SG_train_double_sf/sep_20.0/
- Curriculum-VPL-main/model_code/StimulusImages/SG_train_double_sf/sep_160.0/
- Curriculum-VPL-main/model_code/StimulusImages/SG_train_double_sf/sep_41.0/
- Curriculum-VPL-main/model_code/StimulusImages/SG_train_double_sf/sep_89.0/
- Curriculum-VPL-main/model_code/StimulusImages/SG_train_double_sf/sep_124.0/
- Curriculum-VPL-main/model_code/StimulusImages/SG_train_double_sf/sep_64.0/
- Curriculum-VPL-main/model_code/StimulusImages/SG_train_double_sf/sep_145.0/
- Curriculum-VPL-main/model_code/StimulusImages/SG_train_double_sf/sep_83.0/
- Curriculum-VPL-main/model_code/StimulusImages/SG_train_double_sf/sep_16.0/
- Curriculum-VPL-main/model_code/StimulusImages/SG_train_double_sf/sep_137.0/
- Curriculum-VPL-main/model_code/StimulusImages/SG_train_double_sf/sep_77.0/
- Curriculum-VPL-main/model_code/StimulusImages/SG_train_double_sf/sep_90.0/
- Curriculum-VPL-main/model_code/StimulusImages/SG_train_double_sf/sep_156.0/
- Curriculum-VPL-main/model_code/StimulusImages/SG_train_double_sf/sep_112.0/
- Curriculum-VPL-main/model_code/StimulusImages/SG_train_double_sf/sep_179.0/
- Curriculum-VPL-main/model_code/StimulusImages/SG_train_double_sf/sep_33.0/
- Curriculum-VPL-main/model_code/StimulusImages/SG_train_double_sf/sep_58.0/
- Curriculum-VPL-main/model_code/StimulusImages/SG_train_double_sf/sep_173.0/
- Curriculum-VPL-main/model_code/StimulusImages/SG_train_double_sf/sep_118.0/
- Curriculum-VPL-main/model_code/StimulusImages/SG_train_double_sf/sep_52.0/
- Curriculum-VPL-main/model_code/StimulusImages/SG_train_double_sf/sep_4.0/
- Curriculum-VPL-main/model_code/StimulusImages/SG_train_double_sf/sep_39.0/
- Curriculum-VPL-main/model_code/StimulusImages/SG_train_double_sf/sep_177.0/
- Curriculum-VPL-main/model_code/StimulusImages/SG_train_double_sf/sep_56.0/
- Curriculum-VPL-main/model_code/StimulusImages/SG_train_double_sf/sep_116.0/
- Curriculum-VPL-main/model_code/StimulusImages/SG_train_double_sf/sep_37.0/
- Curriculum-VPL-main/model_code/StimulusImages/SG_train_double_sf/sep_73.0/
- Curriculum-VPL-main/model_code/StimulusImages/SG_train_double_sf/sep_18.0/
- Curriculum-VPL-main/model_code/StimulusImages/SG_train_double_sf/sep_152.0/
- Curriculum-VPL-main/model_code/StimulusImages/SG_train_double_sf/sep_94.0/
- Curriculum-VPL-main/model_code/StimulusImages/SG_train_double_sf/sep_139.0/
- Curriculum-VPL-main/model_code/StimulusImages/SG_train_double_sf/sep_12.0/
- Curriculum-VPL-main/model_code/StimulusImages/SG_train_double_sf/sep_79.0/
- Curriculum-VPL-main/model_code/StimulusImages/SG_train_double_sf/sep_133.0/
- Curriculum-VPL-main/model_code/StimulusImages/SG_train_double_sf/sep_158.0/
- Curriculum-VPL-main/model_code/StimulusImages/SG_train_double_sf/sep_167.0/
- Curriculum-VPL-main/model_code/StimulusImages/SG_train_double_sf/sep_180.0/
- Curriculum-VPL-main/model_code/StimulusImages/SG_train_double_sf/sep_46.0/
- Curriculum-VPL-main/model_code/StimulusImages/SG_train_double_sf/sep_106.0/
- Curriculum-VPL-main/model_code/StimulusImages/SG_train_double_sf/sep_27.0/
- Curriculum-VPL-main/model_code/StimulusImages/SG_train_double_sf/sep_63.0/
- Curriculum-VPL-main/model_code/StimulusImages/SG_train_double_sf/sep_142.0/
- Curriculum-VPL-main/model_code/StimulusImages/SG_train_double_sf/sep_84.0/
- Curriculum-VPL-main/model_code/StimulusImages/SG_train_double_sf/sep_129.0/
- Curriculum-VPL-main/model_code/StimulusImages/SG_train_double_sf/sep_69.0/
- Curriculum-VPL-main/model_code/StimulusImages/SG_train_double_sf/sep_123.0/
- Curriculum-VPL-main/model_code/StimulusImages/SG_train_double_sf/sep_148.0/
- Curriculum-VPL-main/model_code/StimulusImages/SG_train_double_sf/sep_127.0/
- Curriculum-VPL-main/model_code/StimulusImages/SG_train_double_sf/sep_67.0/
- Curriculum-VPL-main/model_code/StimulusImages/SG_train_double_sf/sep_80.0/
- Curriculum-VPL-main/model_code/StimulusImages/SG_train_double_sf/sep_146.0/
- Curriculum-VPL-main/model_code/StimulusImages/SG_train_double_sf/sep_102.0/
- Curriculum-VPL-main/model_code/StimulusImages/SG_train_double_sf/sep_169.0/
- Curriculum-VPL-main/model_code/StimulusImages/SG_train_double_sf/sep_23.0/
- Curriculum-VPL-main/model_code/StimulusImages/SG_train_double_sf/sep_48.0/
- Curriculum-VPL-main/model_code/StimulusImages/SG_train_double_sf/sep_163.0/
- Curriculum-VPL-main/model_code/StimulusImages/SG_train_double_sf/sep_108.0/
- Curriculum-VPL-main/model_code/StimulusImages/SG_train_double_sf/sep_42.0/
- Curriculum-VPL-main/model_code/StimulusImages/SG_train_double_sf/sep_29.0/
- Curriculum-VPL-main/model_code/StimulusImages/SG_test_changed_ref_15/sep_5.0/
- Curriculum-VPL-main/model_code/StimulusImages/SG_test_changed_ref_15/sep_1.0/
- Curriculum-VPL-main/model_code/StimulusImages/SG_test_changed_ref_15/sep_0.5/
- Curriculum-VPL-main/model_code/StimulusImages/SG_test_changed_ref_15/sep_10.0/
- Curriculum-VPL-main/model_code/StimulusImages/SG_test_changed_ref_15/sep_2.0/
- Curriculum-VPL-main/model_code/StimulusImages/SG_test_double_sf/sep_5.0/TARGET_ref_0_sep_5.0_contr_1_ph_0.0_sf_0.1_CW.png
- Curriculum-VPL-main/model_code/StimulusImages/SG_test_double_sf/sep_5.0/TARGET_ref_0_sep_5.0_contr_1_ph_0.0_sf_0.1_CCW.png
- Curriculum-VPL-main/model_code/StimulusImages/SG_test_double_sf/sep_1.0/TARGET_ref_0_sep_1.0_contr_1_ph_0.0_sf_0.1_CCW.png
- Curriculum-VPL-main/model_code/StimulusImages/SG_test_double_sf/sep_1.0/TARGET_ref_0_sep_1.0_contr_1_ph_0.0_sf_0.1_CW.png
- Curriculum-VPL-main/model_code/StimulusImages/SG_test_double_sf/sep_0.5/TARGET_ref_0_sep_0.5_contr_1_ph_0.0_sf_0.1_CCW.png
- Curriculum-VPL-main/model_code/StimulusImages/SG_test_double_sf/sep_0.5/TARGET_ref_0_sep_0.5_contr_1_ph_0.0_sf_0.1_CW.png
- Curriculum-VPL-main/model_code/StimulusImages/SG_test_double_sf/sep_10.0/TARGET_ref_0_sep_10.0_contr_1_ph_0.0_sf_0.1_CW.png
- Curriculum-VPL-main/model_code/StimulusImages/SG_test_double_sf/sep_10.0/TARGET_ref_0_sep_10.0_contr_1_ph_0.0_sf_0.1_CCW.png
- Curriculum-VPL-main/model_code/StimulusImages/SG_test_double_sf/sep_2.0/TARGET_ref_0_sep_2.0_contr_1_ph_0.0_sf_0.1_CCW.png
- Curriculum-VPL-main/model_code/StimulusImages/SG_test_double_sf/sep_2.0/TARGET_ref_0_sep_2.0_contr_1_ph_0.0_sf_0.1_CW.png
- Curriculum-VPL-main/model_code/StimulusImages/SG_train_double_sf/sep_157.0/TARGET_ref_0_sep_157.0_contr_1_ph_0.0_sf_0.05_CCW.png
- Curriculum-VPL-main/model_code/StimulusImages/SG_train_double_sf/sep_157.0/TARGET_ref_0_sep_157.0_contr_1_ph_0.0_sf_0.05_CW.png
- Curriculum-VPL-main/model_code/StimulusImages/SG_train_double_sf/sep_91.0/TARGET_ref_0_sep_91.0_contr_1_ph_0.0_sf_0.05_CW.png
- Curriculum-VPL-main/model_code/StimulusImages/SG_train_double_sf/sep_91.0/TARGET_ref_0_sep_91.0_contr_1_ph_0.0_sf_0.05_CCW.png
- Curriculum-VPL-main/model_code/StimulusImages/SG_train_double_sf/sep_76.0/TARGET_ref_0_sep_76.0_contr_1_ph_0.0_sf_0.05_CW.png
- Curriculum-VPL-main/model_code/StimulusImages/SG_train_double_sf/sep_76.0/TARGET_ref_0_sep_76.0_contr_1_ph_0.0_sf_0.05_CCW.png
- Curriculum-VPL-main/model_code/StimulusImages/SG_train_double_sf/sep_136.0/TARGET_ref_0_sep_136.0_contr_1_ph_0.0_sf_0.05_CW.png
- Curriculum-VPL-main/model_code/StimulusImages/SG_train_double_sf/sep_136.0/TARGET_ref_0_sep_136.0_contr_1_ph_0.0_sf_0.05_CCW.png
- Curriculum-VPL-main/model_code/StimulusImages/SG_train_double_sf/sep_17.0/TARGET_ref_0_sep_17.0_contr_1_ph_0.0_sf_0.05_CW.png
- Curriculum-VPL-main/model_code/StimulusImages/SG_train_double_sf/sep_17.0/TARGET_ref_0_sep_17.0_contr_1_ph_0.0_sf_0.05_CCW.png
- Curriculum-VPL-main/model_code/StimulusImages/SG_train_double_sf/sep_5.0/TARGET_ref_0_sep_5.0_contr_1_ph_0.0_sf_0.05_CCW.png
- Curriculum-VPL-main/model_code/StimulusImages/SG_train_double_sf/sep_5.0/TARGET_ref_0_sep_5.0_contr_1_ph_0.0_sf_0.05_CW.png
- Curriculum-VPL-main/model_code/StimulusImages/SG_train_double_sf/sep_38.0/TARGET_ref_0_sep_38.0_contr_1_ph_0.0_sf_0.05_CW.png
- Curriculum-VPL-main/model_code/StimulusImages/SG_train_double_sf/sep_38.0/TARGET_ref_0_sep_38.0_contr_1_ph_0.0_sf_0.05_CCW.png
[truncated: 362 more entries]
