# Supplementary material for: The curriculum effect in visual learning: The role of readout dimensionality
Source: PLoS Comput Biol. 2026 Jul 24;22(7):e1014553. doi: 10.1371/journal.pcbi.1014553 (PMC13432104; doi:10.1371/journal.pcbi.1014553)
Supplement: S2 Data — (ZIP) [file pcbi.1014553.s010.zip › Curriculum-VPL-main/requirements.txt]

annotated-doc==0.0.4
asttokens==3.0.1
certifi==2026.2.25
charset-normalizer==3.4.6
click==8.3.1
contourpy==1.3.1
coverage==7.13.5
coveralls==4.1.0
cycler==0.12.1
decorator==5.2.1
exceptiongroup==1.3.1
executing==2.2.1
filelock==3.17.0
fonttools==4.56.0
fsspec==2025.2.0
future==1.0.0
idna==3.11
iniconfig==2.3.0
ipython==8.39.0
jedi==0.19.2
Jinja2==3.1.5
joblib==1.4.2
json_tricks==3.17.3
kiwisolver==1.4.8
kornia==0.8.2
kornia_rs==0.1.10
llvmlite==0.44.0
markdown-it-py==4.0.0
MarkupSafe==3.0.2
matplotlib==3.10.1
matplotlib-inline==0.2.1
mdurl==0.1.2
mpmath==1.3.0
natsort==8.4.0
networkx==3.4.2
numba==0.61.2
numpy==2.2.3
nvidia-cublas-cu12==12.4.5.8
nvidia-cuda-cupti-cu12==12.4.127
nvidia-cuda-nvrtc-cu12==12.4.127
nvidia-cuda-runtime-cu12==12.4.127
nvidia-cudnn-cu12==9.1.0.70
nvidia-cufft-cu12==11.2.1.3
nvidia-curand-cu12==10.3.5.147
nvidia-cusolver-cu12==11.6.1.9
nvidia-cusparse-cu12==12.3.1.170
nvidia-cusparselt-cu12==0.6.2
nvidia-nccl-cu12==2.21.5
nvidia-nvjitlink-cu12==12.4.127
nvidia-nvtx-cu12==12.4.127
packaging==24.2
pandas==2.2.3
pandas_flavor==0.7.0
parso==0.8.6
patsy==1.0.1
pexpect==4.9.0
pigz==2.9rc3
pillow==11.1.0
pingouin==0.5.5
pluggy==1.6.0
prompt_toolkit==3.0.52
ptyprocess==0.7.0
pure_eval==0.2.3
Pygments==2.20.0
pynndescent==0.5.13
pyparsing==3.2.1
pytest==9.0.2
pytest-mock==3.15.1
python-dateutil==2.9.0.post0
pytz==2025.2
rastermap==1.0
requests==2.33.1
rich==14.3.3
scikit-learn==1.6.1
scipy==1.15.2
seaborn==0.13.2
shellingham==1.5.4
six==1.17.0
stack-data==0.6.3
starbars==3.1.1
statsmodels==0.14.5
sympy==1.13.1
tabulate==0.9.0
threadpoolctl==3.6.0
tomli==2.4.1
torch==2.6.0
torchvision==0.21.0
tqdm==4.67.1
traitlets==5.14.3
triton==3.2.0
typer==0.24.1
typing_extensions==4.12.2
tzdata==2025.2
umap-learn==0.5.7
urllib3==2.6.3
wcwidth==0.6.0
xarray==2025.6.1
