# Supplementary material for: The curriculum effect in visual learning: The role of readout dimensionality
Source: PLoS Comput Biol. 2026 Jul 24;22(7):e1014553. doi: 10.1371/journal.pcbi.1014553 (PMC13432104; doi:10.1371/journal.pcbi.1014553)
Supplement: S2 Data — (ZIP) [file pcbi.1014553.s010.zip › Curriculum-VPL-main/README.md]

# Curriculum-VPL

**This repository contains all code necessary to replicate the main and supplementary results from the paper "The curriculum effect in visual learning".**

To replicate the model results, follow the instructions in the README file inside the model_code folder.

To replicate the human observer results, follow the instructions in the README file inside the data_analysis_code folder.
