# Supplementary material for: The curriculum effect in visual learning: The role of readout dimensionality
Source: PLoS Comput Biol. 2026 Jul 24;22(7):e1014553. doi: 10.1371/journal.pcbi.1014553 (PMC13432104; doi:10.1371/journal.pcbi.1014553)
Supplement: S2 Data — (ZIP) [file pcbi.1014553.s010.zip › Curriculum-VPL-main/data_analysis_code/README.md]

**This folder contains all code necessary to replicate the human observer results from the paper "The curriculum effect in visual learning"**

**Setup:**
1. Install dependencies: `pip install -r ../requirements.txt`
2. Download the human observer data from the following link: https://doi.org/10.6084/m9.figshare.32897081
3. Place the downloaded folder inside `data_analysis_code/`. The default expected name is `Data_Final_for_Repository`. If you rename it, pass `--data_dir <name>` to the scripts or update `data_dir` in the notebook.

---

**To run via notebook**

Open `data_analysis.ipynb` and run all cells top to bottom. The only setting you may need to change is `data_dir` in the first cell (if you placed or renamed the data folder). Figures are displayed inline and saved to `saved_outputs/`.

---

**To run the scripts directly**

All scripts are located in the `scripts/` subdirectory. Run them from the `data_analysis_code/` directory. Use `--data_dir` and `--save_dir` to override the default paths if desired:

---

**Process raw data**
`python scripts/process_data_for_plotting.py`

**Fig. 2B**
`python scripts/plot_observer_group_comparison.py`

**Fig. 3A, 3C-D**
`python scripts/plot_observer_curriculum_analysis.py`

---
