# Supplementary material for: The curriculum effect in visual learning: The role of readout dimensionality
Source: PLoS Comput Biol. 2026 Jul 24;22(7):e1014553. doi: 10.1371/journal.pcbi.1014553 (PMC13432104; doi:10.1371/journal.pcbi.1014553)
Supplement: S2 Data — (ZIP) [file pcbi.1014553.s010.zip › Curriculum-VPL-main/data_analysis_code/data_analysis.ipynb]

# %% [markdown]
# Human Observer Data Analysis

Reproduces the human observer figures from *The curriculum effect in visual learning: the role of readout dimensionality*.

**Before running:**
1. Install dependencies: `pip install -r ../requirements.txt`
2. Download the observer data from: https://drive.google.com/file/d/1ZrHiH7aOwNL4kyeyFmYVIfM5ZZTuwW6B/view?usp=sharing
3. Place the downloaded folder inside `data_analysis_code/`. The default expected name is `Data_Final_for_Repository`. If you rename or move it, update `data_dir` in the cell below.

Then run all cells top-to-bottom. Figures are displayed inline and saved to `save_dir`.

# %% [code]
import matplotlib as mpl
mpl.rcParams['figure.dpi'] = 100  # controls inline display size; does not affect saved SVGs

data_dir = 'Data_Final_for_Repository'  # path to the downloaded data folder
save_dir = 'saved_outputs'              # where processed data and figures are saved

# %% [markdown]
## Preprocessing data

# %% [code]
%matplotlib inline
%run scripts/process_data_for_plotting.py --data_dir {data_dir} --save_dir {save_dir}

# %% [markdown]
## Fig. 2B — Observer group comparison

# %% [code]
%run scripts/plot_observer_group_comparison.py --data_dir {data_dir} --save_dir {save_dir}

# %% [markdown]
## Fig. 3A, 3C, 3D — Curriculum analysis

# %% [code]
%run scripts/plot_observer_curriculum_analysis.py --save_dir {save_dir}
