# Supplementary material for: The curriculum effect in visual learning: The role of readout dimensionality
Source: PLoS Comput Biol. 2026 Jul 24;22(7):e1014553. doi: 10.1371/journal.pcbi.1014553 (PMC13432104; doi:10.1371/journal.pcbi.1014553)
Supplement: S2 Data — (ZIP) [file pcbi.1014553.s010.zip › Curriculum-VPL-main/model_code/model_analysis_supplementary.ipynb]

# %% [markdown]
# Model Analysis — Supplementary Figures

Reproduces the supplementary model figures from *The curriculum effect in visual learning*.

**Before running:**
1. Install dependencies: `pip install -r ../requirements.txt`
2. Run all required training from the main model analysis (see `README.md` or `model_analysis.ipynb` for per-curriculum settings).
3. For **Fig. S5 / S6B / S6C**: ImageNet activations must already be collected (see Fig. 4D–E compute cell in `model_analysis.ipynb`).
4. Update the directory variables in the cell below to point to the locations where you want to keep your saved outputs (must be the same as the main model analysis). Note that the outputs may use a significant amount of disk space.

Then, run all cells top to bottom. Cells marked as GPU-intensive should be run on a GPU/compute node before plotting scripts can be run. Figures are displayed inline and saved to `root_dir/plots/`.

# %% [markdown]
## Configure paths

# %% [code]
import matplotlib as mpl
mpl.rcParams['figure.dpi'] = 100  # controls inline display size; does not affect saved SVGs

# Root directory for main curriculum training outputs (shuffled, sequential, nonsequential, forced)
root_dir = '/<PATH>/saved_outputs/'

# Directory for single-angle-separation training outputs (Fig. S1A, S1D-E)
single_angle_sep_dir = root_dir + 'single_angle_seps_AlexNet/'

# Directory for frozen conv training outputs (Fig. S1B-C)
frozen_conv_dir = root_dir + 'single_angle_seps_AlexNet_frozen_conv/'

# Directory for shuffled curriculum trained with collecting_gradients=True (Fig. S4A)
grad_dir = root_dir + 'shuffled_doubled_SF_AlexNet_collecting_gradients/'

# Directory for imagenet activations (Fig. S5, S6B, S6C)
activation_dir = root_dir + 'collecting_activations_imagenet_100_AlexNet/'

# Directories for outputs trained with --transfer_condition ref_ori (Fig. S2)
ref_ori_root_dir = '/<PATH>/saved_outputs_ref_ori/'
ref_ori_single_angle_sep_dir = ref_ori_root_dir + 'single_angle_seps_AlexNet/'
ref_ori_activation_dir = ref_ori_root_dir + 'collecting_activations_imagenet_100_AlexNet/'

# Directories for outputs trained with --random_readout True (Fig. S3)
rr_single_angle_sep_dir = root_dir + 'single_angle_seps_AlexNet_random_readout/'
rr_seq_dir   = root_dir + 'sequential_doubled_SF_AlexNet_random_readout/'
rr_shuff_dir = root_dir + 'shuffled_doubled_SF_AlexNet_random_readout/'
rr_nonseq_dir = root_dir + 'nonsequential_doubled_SF_AlexNet_random_readout/'

# %% [code]
%matplotlib inline

# %% [markdown]
## Fig. S1A — Learning curves with SEM (individual angle separations)

# %% [code]
%run scripts/plot_learning_curves.py --base_dir {single_angle_sep_dir} --plot_sem True --transfer_condition SF

# %% [markdown]
## Fig. S1B–C — Learning curves with SEM (frozen conv layers)

The cell below trains the model on individual angle separations with frozen convolutional layers. GPU-intensive; run on a compute node before plotting.

# %% [code]
# Curriculum #5 — Frozen conv layers (required for Fig. S1B–C). GPU-intensive; run on a compute node.
%run scripts/train.py --base_dir {root_dir} --curriculum single_angle_sep --frozen_conv True

# %% [code]
%run scripts/plot_learning_curves.py --base_dir {frozen_conv_dir} --plot_sem True --transfer_condition SF

# %% [markdown]
## Fig. S1D–E — Weight gradient change over time

# %% [code]
%run scripts/weight_gradient_change_over_time.py --base_dir {root_dir} --single_angle_sep_dir {single_angle_sep_dir}

# %% [markdown]
## Fig. S2 — Changed reference orientation

Requires training outputs from curricula #1–4 and #6 with `--transfer_condition ref_ori --num_trials 30` (see README §S1), saved to `ref_ori_root_dir`.

For the effective rank figures, ImageNet activations must be collected from the ref_ori models (run the compute cell below first).

# %% [code]
# Ref-ori training #1 — Shuffled (required for Fig. S2). GPU-intensive; run on a compute node.
%run scripts/train.py --base_dir {ref_ori_root_dir} --curriculum shuffled --transfer_condition ref_ori --num_trials 30

# %% [code]
# Ref-ori training #2 — Sequential (required for Fig. S2). GPU-intensive; run on a compute node.
%run scripts/train.py --base_dir {ref_ori_root_dir} --curriculum sequential --transfer_condition ref_ori --num_trials 30

# %% [code]
# Ref-ori training #3 — Non-sequential (required for Fig. S2). GPU-intensive; run on a compute node.
%run scripts/train.py --base_dir {ref_ori_root_dir} --curriculum nonsequential --transfer_condition ref_ori --num_trials 30

# %% [code]
# Ref-ori training #4 — Individual angle separations (required for Fig. S2). GPU-intensive; run on a compute node.
%run scripts/train.py --base_dir {ref_ori_root_dir} --curriculum single_angle_sep --transfer_condition ref_ori --num_trials 100

# %% [code]
# Fig. S2A-B (1D-E equivalent) — learning curves, ref_ori
%run scripts/plot_learning_curves.py --base_dir {ref_ori_single_angle_sep_dir} --plot_sem False --transfer_condition ref_ori

# %% [code]
# Fig. S2C (2C equivalent) — curriculum comparison, ref_ori
%run scripts/plot_model_comparison.py --base_dir {ref_ori_root_dir} --plot_frozen_readout False --transfer_condition ref_ori

# %% [code]
# Collect ImageNet activations for ref_ori models. GPU-intensive; run on a compute node before plotting.
%run scripts/train_activations.py --base_dir {ref_ori_root_dir} --num_trials 30

# %% [code]
# Identify high-weight neurons for seq/shuff/nonseq models (ref_ori). Run on a compute node before plotting.
%run scripts/get_highweight_neurons.py --base_dir {ref_ori_root_dir} --run_type normal --transfer_condition ref_ori

# %% [code]
# Fig. S2D (4D equivalent) — effective rank, ref_ori
%run scripts/plot_erank_analysis.py --base_dir {ref_ori_root_dir} --activation_dir {ref_ori_activation_dir} --random_readout False --by_contribution False --transfer_condition ref_ori

# %% [code]
# Ref-ori training #6 — Forced sequential and antisequential (required for Fig. S2). GPU-intensive; run on a compute node.
import subprocess, sys
for factor in [2.0, 3.0, 4.0, 5.0, 6.0, 7.0, 8.0, 9.0, 10.0]:
    subprocess.run([sys.executable, 'scripts/train.py', '--base_dir', ref_ori_root_dir,
                    '--curriculum', 'shuffled', '--forced_sequential', 'True', '--factor', str(factor),
                    '--transfer_condition', 'ref_ori', '--num_trials', '30'], check=True)
    subprocess.run([sys.executable, 'scripts/train.py', '--base_dir', ref_ori_root_dir,
                    '--curriculum', 'shuffled', '--forced_antisequential', 'True', '--factor', str(factor),
                    '--transfer_condition', 'ref_ori', '--num_trials', '30'], check=True)

# %% [code]
# Identify high-weight neurons for forced models (ref_ori). Run on a compute node before plotting.
%run scripts/get_highweight_neurons.py --base_dir {ref_ori_root_dir} --run_type forced --transfer_condition ref_ori

# %% [code]
# Fig. S2E (4F equivalent) — effective rank ratios correlation, ref_ori
%run scripts/plot_erank_ratios_correlation.py --base_dir {ref_ori_root_dir} --activation_dir {ref_ori_activation_dir} --by_contribution False --transfer_condition ref_ori

# %% [markdown]
## Fig. S3 — Random readout initialization

Requires training outputs from curricula #1–4 and #6 with `--random_readout True` (see README §S2), saved under `root_dir` with `_random_readout` suffix directories.

For the effective rank figures, ImageNet activations must be collected from the random-readout models (run the compute cell below first).

# %% [code]
# Random-readout training #1 — Shuffled (required for Fig. S3). GPU-intensive; run on a compute node.
%run scripts/train.py --base_dir {root_dir} --curriculum shuffled --random_readout True

# %% [code]
# Random-readout training #2 — Sequential (required for Fig. S3). GPU-intensive; run on a compute node.
%run scripts/train.py --base_dir {root_dir} --curriculum sequential --random_readout True

# %% [code]
# Random-readout training #3 — Non-sequential (required for Fig. S3). GPU-intensive; run on a compute node.
%run scripts/train.py --base_dir {root_dir} --curriculum nonsequential --random_readout True

# %% [code]
# Random-readout training #4 — Individual angle separations (required for Fig. S3). GPU-intensive; run on a compute node.
%run scripts/train.py --base_dir {root_dir} --curriculum single_angle_sep --random_readout True

# %% [code]
# Fig. S3A-B (1D-E equivalent) — learning curves, random readout
%run scripts/plot_learning_curves.py --base_dir {rr_single_angle_sep_dir} --plot_sem False --transfer_condition SF

# %% [code]
# Fig. S3C-D (1F-G equivalent) — readout weight change over time, random readout
%run scripts/weight_change_over_time.py --base_dir {root_dir} --single_angle_sep_dir {rr_single_angle_sep_dir}

# %% [code]
# Fig. S3E (2C equivalent) — curriculum comparison, random readout
%run scripts/plot_model_comparison.py --base_dir {root_dir} --seq_dir {rr_seq_dir} --shuff_dir {rr_shuff_dir} --nonseq_dir {rr_nonseq_dir} --plot_frozen_readout False --transfer_condition SF

# %% [code]
# Identify high-weight neurons for random-readout seq/shuff/nonseq models. Run on a compute node before plotting.
%run scripts/get_highweight_neurons.py --base_dir {base_dir} --seq_dir {rr_seq_dir} --shuff_dir {rr_shuff_dir} --nonseq_dir {rr_nonseq_dir} --run_type normal --transfer_condition SF

# %% [code]
# Fig. S3F (4D equivalent) — effective rank, random readout. Requires trained activations for AlexNet from model_analysis.ipynb.
%run scripts/plot_erank_analysis.py --base_dir {root_dir} --seq_dir {rr_seq_dir} --shuff_dir {rr_shuff_dir} --nonseq_dir {rr_nonseq_dir} --activation_dir {activation_dir} --random_readout False --by_contribution False --transfer_condition SF

# %% [code]
# Random-readout training #6 — Forced sequential and antisequential (required for Fig. S3). GPU-intensive; run on a compute node.
import subprocess, sys
for factor in [2.0, 3.0, 4.0, 5.0, 6.0, 7.0, 8.0, 9.0, 10.0]:
    subprocess.run([sys.executable, 'scripts/train.py', '--base_dir', root_dir,
                    '--curriculum', 'shuffled', '--forced_sequential', 'True', '--factor', str(factor),
                    '--random_readout', 'True'], check=True)
    subprocess.run([sys.executable, 'scripts/train.py', '--base_dir', root_dir,
                    '--curriculum', 'shuffled', '--forced_antisequential', 'True', '--factor', str(factor),
                    '--random_readout', 'True'], check=True)

# %% [code]
# Identify high-weight neurons for forced random-readout models (for 4F equivalent). Run on a compute node before plotting.
# Note: forced random-readout dirs are named forced_sequential_doubled_SF_AlexNet_factor_X_random_readout/.
# get_highweight_neurons.py cannot auto-construct these paths; pass each dir explicitly or run once per factor.
# See README §S2 for the full training setup for these models.
%run scripts/get_highweight_neurons.py --base_dir {base_dir} --run_type forced  --transfer_condition SF --random_readout True

# %% [code]
# Fig. S3G (4F equivalent) — effective rank ratios correlation, random readout
%run scripts/plot_erank_ratios_correlation.py --base_dir {root_dir} --activation_dir {activation_dir} --by_contribution False --transfer_condition SF --random_readout True

# %% [markdown]
## Fig. S4A — Per-sample gradients (all gradients)

Requires the shuffled curriculum trained with `--collecting_gradients True --num_epochs 1` and outputs saved to `grad_dir` (see the Fig. 3B compute cell in `model_analysis.ipynb`).

# %% [code]
%run scripts/plot_gradients_shuffled.py --base_dir {root_dir} --grad_dir {grad_dir} --use_active_gradients_only False

# %% [markdown]
## Fig. S4B — Split train accuracy

# %% [code]
%run scripts/plot_split_train_accuracy.py --base_dir {root_dir}

# %% [markdown]
## Fig. S5 — Effective rank vs. transfer accuracy (varying num_neurons)

Requires ImageNet activations (see Fig. 4D–E compute cell in `model_analysis.ipynb`).
Run once per desired neuron count (50, 100, 200, 250).

# %% [code]
%run scripts/plot_erank_analysis.py --base_dir {root_dir} --activation_dir {activation_dir} --random_readout False --by_contribution False --transfer_condition SF --num_neurons 50

# %% [code]
%run scripts/plot_erank_analysis.py --base_dir {root_dir} --activation_dir {activation_dir} --random_readout False --by_contribution False --transfer_condition SF --num_neurons 100

# %% [code]
%run scripts/plot_erank_analysis.py --base_dir {root_dir} --activation_dir {activation_dir} --random_readout False --by_contribution False --transfer_condition SF --num_neurons 200

# %% [code]
%run scripts/plot_erank_analysis.py --base_dir {root_dir} --activation_dir {activation_dir} --random_readout False --by_contribution False --transfer_condition SF --num_neurons 250

# %% [markdown]
## Fig. S6A — Neuron lesioning by contribution

Requires outputs from the shuffled, sequential, and non-sequential curricula (#1–3) and the forced curricula (#6) (see the Fig. 3E compute cell in `model_analysis.ipynb`). The cell below lesions each neuron individually to rank neurons by contribution (GPU-intensive). Run on a compute node before plotting.

# %% [code]
# Lesion neurons one-by-one for seq/shuff/nonseq and forced models. GPU-intensive; run on a compute node before plotting.
%run scripts/train_with_lesioning_by_contribution_optimized.py --base_dir {base_dir} --run_type all

# %% [code]
%run scripts/plot_neuron_lesioning_by_contribution.py --base_dir {root_dir} --transfer_condition SF

# %% [markdown]
## Fig. S6B — Effective rank by contribution

Requires the lesioning-by-contribution outputs from the Fig. S6A compute cell above,
and ImageNet activations (see Fig. 4D–E compute cell in `model_analysis.ipynb`).

# %% [code]
%run scripts/plot_erank_analysis.py --base_dir {root_dir} --activation_dir {activation_dir} --random_readout False --by_contribution True --transfer_condition SF

# %% [markdown]
## Fig. S6C — Effective rank ratios correlation by contribution

Requires the lesioning-by-contribution outputs and ImageNet activations.

# %% [code]
%run scripts/plot_erank_ratios_correlation.py --base_dir {root_dir} --activation_dir {activation_dir} --by_contribution True --transfer_condition SF

# %% [markdown]
## Fig. S7 — Effective rank across model backbones

Requires training outputs from curricula #S3 (other model backbones: AlexNet_skip, GoogLeNet_skip, EfficientNet_skip).

The cells below collect activations (GPU-intensive) and identify high-weight neurons for each backbone. Run on a compute node before plotting.

# %% [code]
# AlexNet_skip backbone (required for Fig. S7). GPU-intensive; run on a compute node.
%run scripts/train.py --base_dir {root_dir} --curriculum single_angle_sep --model_name AlexNet_skip --frozen_conv True --random_readout True --batch_size 20

# %% [code]
# GoogLeNet_skip backbone (required for Fig. S7). GPU-intensive; run on a compute node.
%run scripts/train.py --base_dir {root_dir} --curriculum single_angle_sep --model_name GoogLeNet_skip --frozen_conv True --random_readout True --batch_size 20

# %% [code]
# EfficientNet_skip backbone (required for Fig. S7). GPU-intensive; run on a compute node.
%run scripts/train.py --base_dir {root_dir} --curriculum single_angle_sep --model_name EfficientNet_skip --frozen_conv True --random_readout True --batch_size 20

# %% [code]
# Collect ImageNet activations for each backbone model. GPU-intensive; run on a compute node before plotting.
%run scripts/train_activations.py --base_dir {base_dir} --model_names AlexNet_skip GoogLeNet_skip EfficientNet_skip

# %% [code]
# Identify high-weight neurons for each backbone model. Run on a compute node before plotting.
%run scripts/get_highweight_neurons_single_angle_seps.py --base_dir {base_dir} --model_names AlexNet_skip GoogLeNet_skip EfficientNet_skip --frozen_conv True --random_readout True --batch_size 20

# %% [code]
%run scripts/plot_erank_single_angle_seps_all_models.py --base_dir {root_dir} --model_names AlexNet_skip GoogLeNet_skip EfficientNet_skip --frozen_conv True --random_readout True --batch_size 20
