# Supplementary material for: The curriculum effect in visual learning: The role of readout dimensionality
Source: PLoS Comput Biol. 2026 Jul 24;22(7):e1014553. doi: 10.1371/journal.pcbi.1014553 (PMC13432104; doi:10.1371/journal.pcbi.1014553)
Supplement: S2 Data — (ZIP) [file pcbi.1014553.s010.zip › Curriculum-VPL-main/model_code/model_analysis.ipynb]

# %% [markdown]
# Model Analysis

Reproduces the model figures from *The curriculum effect in visual learning*.

**Before running:**
1. Install dependencies: `pip install -r ../requirements.txt`
2. For **Fig. 4D–E**: download the ImageNet subset from https://drive.google.com/file/d/1QVPk_38CIA_dcoG7bQ0yaySLrbehq_2o/view?usp=sharing and place it at `StimulusImages/imagenet_100_1000/`.
3. Update the directory variables in the cell below to point to the locations where you want to keep your saved outputs. Note that the outputs may use a significant amount of disk space.

Then, run all cells top to bottom. Cells marked as GPU-intensive should be run on a GPU/compute node before plotting scripts can be run. Figures are displayed inline and saved to `root_dir/plots/`.

# %% [markdown]
## Configure paths

# %% [code]
import matplotlib as mpl
mpl.rcParams['figure.dpi'] = 100  # controls inline display size; does not affect saved SVGs

# Root directory for curriculum training outputs (shuffled, sequential, nonsequential, forced)
root_dir = '<PATH>/saved_outputs/'

# Directory for single-angle-separation training outputs (train.py --curriculum single_angle_sep)
single_angle_sep_dir = root_dir + 'single_angle_seps_AlexNet/'

# Directory for shuffled curriculum trained with collecting_gradients=True (Fig. 3B)
grad_dir = root_dir + 'shuffled_doubled_SF_AlexNet_collecting_gradients/'

# Directory for imagenet activations (train_activations.py output; Fig. 4D–E, 4F)
activation_dir = root_dir + 'collecting_activations_imagenet_100_AlexNet/'

# Directories for Fig. 6D (frozen readout and forced-sequential 6:1 ratio)
frozen_readout_dir = root_dir + 'nonsequential_doubled_SF_AlexNet_frozen_readout/'
shuff_forced_seq_dir = root_dir + 'forced_sequential_doubled_SF_AlexNet_factor_6.0/'

# %% [code]
%matplotlib inline

# %% [markdown]
## Training

The cells below train the models needed across all figures. All are GPU-intensive; run on a GPU/compute node. Outputs are saved automatically under `root_dir` using the curriculum name.

# %% [code]
# Curriculum #1 — Shuffled (required for Figs. 2C, 3B, 3E, 4A–F, 5A–F, 6A–B, 6D). GPU-intensive; run on a GPU/compute node.
%run scripts/train.py --base_dir {root_dir} --curriculum shuffled

# %% [code]
# Curriculum #2 — Sequential (required for Figs. 2C, 4A–F, 5A–F, 6A–B, 6D). GPU-intensive; run on a GPU/compute node.
%run scripts/train.py --base_dir {root_dir} --curriculum sequential

# %% [code]
# Curriculum #3 — Non-sequential (required for Figs. 2C, 4A–F, 5A–F, 6A–B, 6D). GPU-intensive; run on a GPU/compute node.
%run scripts/train.py --base_dir {root_dir} --curriculum nonsequential

# %% [code]
# Curriculum #4 — Individual angle separations (required for Figs. 1D–E, 1F–G, 6C). GPU-intensive; run on a GPU/compute node.
%run scripts/train.py --base_dir {root_dir} --curriculum single_angle_sep

# %% [markdown]
## Fig. 1D–E — Learning curves (individual angle separations)

# %% [code]
%run scripts/plot_learning_curves.py --base_dir {single_angle_sep_dir} --plot_sem False --transfer_condition SF

# %% [markdown]
## Fig. 1F–G — Readout weight change over time

# %% [code]
%run scripts/weight_change_over_time.py --base_dir {root_dir} --single_angle_sep_dir {single_angle_sep_dir}

# %% [markdown]
## Fig. 2C — Curriculum comparison

# %% [code]
%run scripts/plot_model_comparison.py --base_dir {root_dir} --plot_frozen_readout False --transfer_condition SF

# %% [markdown]
## Fig. 3B — Per-sample gradients

The cell below trains the shuffled curriculum with gradient collection (1 epoch). GPU-intensive; run on a GPU/compute node before plotting.

# %% [code]
# Train shuffled curriculum with gradient collection. GPU-intensive; run on a GPU/compute node before plotting.
%run scripts/train.py --base_dir {root_dir} --curriculum shuffled --collecting_gradients True --num_epochs 1

# %% [code]
%run scripts/plot_gradients_shuffled.py --base_dir {root_dir} --grad_dir {grad_dir} --use_active_gradients_only True

# %% [markdown]
## Fig. 3E — Transfer accuracy vs. easy:hard ratio

The cell below trains the forced-sequential and forced-antisequential curricula for all easy:hard ratios. GPU-intensive; run on a GPU/compute node before plotting. These outputs are also required for Figs. 4F and 6D.

# %% [code]
# Train forced sequential and antisequential curricula for all easy:hard ratios (Figs. 3E, 4F, 6D).
# GPU-intensive; run on a GPU/compute node before plotting.
import subprocess, sys
for factor in [2.0, 3.0, 4.0, 5.0, 6.0, 7.0, 8.0, 9.0, 10.0]:
    subprocess.run([sys.executable, 'scripts/train.py', '--base_dir', root_dir,
                    '--curriculum', 'shuffled', '--forced_sequential', 'True', '--factor', str(factor)], check=True)
    subprocess.run([sys.executable, 'scripts/train.py', '--base_dir', root_dir,
                    '--curriculum', 'shuffled', '--forced_antisequential', 'True', '--factor', str(factor)], check=True)

# %% [code]
%run scripts/plot_accuracy_correlation.py --base_dir {root_dir} --transfer_condition SF

# %% [markdown]
## Fig. 4A — PCA trajectories

# %% [code]
%run scripts/plot_PCA_trajectories.py --base_dir {root_dir}

# %% [markdown]
## Fig. 4B — Readout weight histogram

# %% [code]
%run scripts/plot_histogram.py --base_dir {root_dir}

# %% [markdown]
## Fig. 4C — Neuron lesioning

The two cells below run preprocessing. Run on a GPU/compute node before plotting for faster computation (optional).

# %% [code]
# Identify high-weight neurons for seq/shuff/nonseq models. To speed up computation, run on a GPU/compute node before plotting.
%run scripts/get_highweight_neurons.py --base_dir {root_dir} --run_type normal --transfer_condition SF --num_trials 100

# %% [code]
# Lesion neurons and measure transfer accuracy. GPU-intensive; run on a GPU/compute node before plotting.
%run scripts/train_with_lesioning.py --base_dir {root_dir} --transfer_condition SF --num_trials 100

# %% [code]
%run scripts/plot_neuron_lesioning.py --base_dir {root_dir} --num_trials 100

# %% [markdown]
## Fig. 4D–E — Effective rank vs. transfer accuracy

The cell below collects ImageNet activations (GPU-intensive). Requires the ImageNet subset at `StimulusImages/imagenet_100_1000/`. Run on a GPU/compute node before plotting.

# %% [code]
# Collect ImageNet activations for all trained models. GPU-intensive; run on a GPU/compute node before plotting.
%run scripts/train_activations.py --base_dir {root_dir}

# %% [code]
# Fig. 4D — effective rank using readout-weighted neurons
%run scripts/plot_erank_analysis.py --base_dir {root_dir} --random_readout False --by_contribution False --transfer_condition SF

# %% [code]
# Fig. 4E — effective rank using randomly selected neurons
%run scripts/plot_erank_analysis.py --base_dir {root_dir} --random_readout True --by_contribution False --transfer_condition SF

# %% [markdown]
## Fig. 4F — Effective rank ratios correlation

Requires the forced-sequential and forced-antisequential training from the Fig. 3E compute cell above. The cell below identifies high-weight neurons for those models. Run on a GPU/compute node before plotting for faster computation (optional).

# %% [code]
# Identify high-weight neurons for forced-sequential and forced-antisequential models. Run on a GPU/compute node before plotting to speed up computation.
%run scripts/get_highweight_neurons.py --base_dir {root_dir} --run_type forced --transfer_condition SF

# %% [code]
%run scripts/plot_erank_ratios_correlation.py --base_dir {root_dir} --activation_dir {activation_dir} --by_contribution False --transfer_condition SF

# %% [markdown]
## Fig. 5A–B — Subspace similarity

The cell below collects orientation tuning activations (GPU-intensive; also required for Fig. 5C–F). Run on a GPU/compute node before plotting.

# %% [code]
# Collect orientation tuning activations (also required for Fig. 5C–F). GPU-intensive; run on a GPU/compute node before plotting.
%run scripts/collect_orientation_tuning.py --base_dir {root_dir}

# %% [code]
# Fig. 5A — unnormalized subspace similarity
%run scripts/plot_subspace_similarity.py --base_dir {root_dir} --normalized False

# %% [code]
# Fig. 5B — normalized subspace similarity
%run scripts/plot_subspace_similarity.py --base_dir {root_dir} --normalized True

# %% [markdown]
## Fig. 5C–F — Orientation tuning

Requires the orientation tuning activations collected above (Fig. 5A–B compute cell).

# %% [code]
%run scripts/plot_orientation_tuning.py --base_dir {root_dir}

# %% [markdown]
## Fig. 6A — Jaccard similarity

# %% [code]
%run scripts/plot_jaccard_similarity.py --base_dir {root_dir}

# %% [markdown]
## Fig. 6B — PCA activations

# %% [code]
%run scripts/plot_PCA_activations.py --base_dir {root_dir}

# %% [markdown]
## Fig. 6C — Effective rank (single angle separations)

The cell below identifies high-weight neurons for each single-angle-separation model. Run on a GPU/compute node before plotting for faster computation (optional).

# %% [code]
# Identify high-weight neurons for single-angle-separation models. Run on a GPU/compute node before plotting to speed up computation.
%run scripts/get_highweight_neurons_single_angle_seps.py --base_dir {root_dir} --model_names AlexNet

# %% [code]
%run scripts/plot_erank_single_angle_seps.py --base_dir {root_dir} --single_angle_sep_dir {single_angle_sep_dir} --activation_dir {activation_dir}

# %% [markdown]
## Fig. 6D — Model comparison with frozen readout

The cell below trains the frozen-readout curriculum. Run the forced-sequential 6:1 training from the Fig. 3E compute cell first, then run this cell on a GPU/compute node.

# %% [code]
# Train frozen readout curriculum (for Fig. 6D). GPU-intensive; run on a GPU/compute node before plotting.
# Requires the forced-sequential 6:1 output from the Fig. 3E compute cell.
%run scripts/train.py --base_dir {root_dir} --curriculum nonsequential --frozen_readout True --frozen_source_model_dir {shuff_forced_seq_dir}

# %% [code]
%run scripts/plot_model_comparison.py --base_dir {root_dir} --plot_frozen_readout True --transfer_condition SF --shuff_forced_seq {shuff_forced_seq_dir} --frozen_readout_dir {frozen_readout_dir}
