# Supplementary material for: The curriculum effect in visual learning: The role of readout dimensionality
Source: PLoS Comput Biol. 2026 Jul 24;22(7):e1014553. doi: 10.1371/journal.pcbi.1014553 (PMC13432104; doi:10.1371/journal.pcbi.1014553)
Supplement: S2 Data — (ZIP) [file pcbi.1014553.s010.zip › Curriculum-VPL-main/model_code/README.md]

**This folder contains all code necessary to replicate the model results from the paper "The curriculum effect in visual learning: the role of readout dimensionality".**

**Setup:**
1. Install dependencies: `pip install -r ../requirements.txt`
2. Download the ImageNet data from the following link: https://drive.google.com/file/d/1QVPk_38CIA_dcoG7bQ0yaySLrbehq_2o/view?usp=sharing
3. Put the data folder into the `model_code/StimulusImages` folder before running and name it imagenet100_1000. If you change the name of the data folder, you will need to change the name in the scripts as well.

---

**To run via notebook**

The analysis notebooks (`model_analysis.ipynb`, `model_analysis_supplementary.ipynb`) are at the root of this folder. Open them and run all cells top to bottom. Make sure to change the directory variables to point towards the desired locations for the saved outputs. Figures are displayed inline and saved to this location.

---

**To run the scripts directly**

All scripts are located in the `scripts/` subdirectory. Run them from the `model_code/` directory:

---

**To run with a specific curriculum:**

All curricula are run with `python scripts/train.py --base_dir <output_dir> --curriculum <name>` from the `model_code/` directory. The script automatically names the output subdirectory based on the curriculum and any modifiers. See the instructions for each individual figure to see which curricula need to be run and in what order. The following training scripts include the curricula and settings for both the main and supplementary results.

1. **Shuffled curriculum:**
`python scripts/train.py --base_dir <output_dir> --curriculum shuffled`

2. **Sequential curriculum:**
`python scripts/train.py --base_dir <output_dir> --curriculum sequential`

3. **Non-sequential baseline curriculum:**
`python scripts/train.py --base_dir <output_dir> --curriculum nonsequential`

4. **No curriculum, just training on individual angle separations:**
`python scripts/train.py --base_dir <output_dir> --curriculum single_angle_sep`

5. **Frozen convolutional layers:**
`python scripts/train.py --base_dir <output_dir> --curriculum single_angle_sep --frozen_conv True`

6. **Shuffled curriculum with different easy:hard ratios:** Run once per factor (2.0–10.0) for each direction:
`python scripts/train.py --base_dir <output_dir> --curriculum shuffled --forced_sequential True --factor <factor>`
`python scripts/train.py --base_dir <output_dir> --curriculum shuffled --forced_antisequential True --factor <factor>`

7. **Frozen readout using another model's readout subspace:**
`python scripts/train.py --base_dir <output_dir> --curriculum nonsequential --frozen_readout True --frozen_source_model_dir <source_dir>`
(Use the forced-sequential 6:1 output as `<source_dir>` as in the paper.)

8. **Run with a different reference orientation**
    * Run train.py with the same settings as for curricula #1-4 and #6 as described above, but set `--transfer_condition ref_ori` and `--num_trials 30`.

9. **Run with a randomly initialized readout**
    * Run train.py with the same settings as for curricula #1-4 and #6 as described above, but set `--random_readout True` and `--num_trials 30`.

10. **Training other model backbones**
    * Run `scripts/train.py` with the same settings as the individual angle separations (#4) but:
        * Set `--model_name` to the name of the backbone you want to use (all options found in the `models` directory, we used 'AlexNet_skip', 'GoogLeNet_skip', and 'EfficientNet_skip')
        * Set `--batch_size 20`
        * Set `--frozen_conv True`
        * Set `--random_readout True`

---

**To reproduce main figures:**

_Note: Some figures might rely on data generated by earlier figures. If you plan to run the figure replications out of order check the individual python files to see what data is needed._

**Fig. 1D-E:**
1. Uses outputs from training on individual angle separations (#4)
2. Run `scripts/plot_learning_curves.py --base_dir {single_angle_sep_dir} --plot_sem False --transfer_condition SF`

**Fig. 1F-G:**
1. Uses outputs from training on individual angle separations (#4). We used the outputs from training on 0.5 degrees.
2. Run `scripts/weight_change_over_time.py --base_dir {root_dir} --single_angle_sep_dir {single_angle_sep_dir}`

**Fig. 2C:**
1. Uses outputs from the shuffled, sequential, and non-sequential curricula (#1-3)
2. Run `scripts/plot_model_comparison.py --base_dir {root_dir} --plot_frozen_readout False --transfer_condition SF`

**Fig. 3B:**
1. Run `scripts/train.py --base_dir {root_dir} --curriculum shuffled --collecting_gradients True --num_epochs 1`
2. Run `scripts/plot_gradients_shuffled.py --base_dir {root_dir} --grad_dir {grad_dir} --use_active_gradients_only True`

**Fig. 3E:**
1. Uses outputs from the shuffled curriculum with different easy:hard ratios (#6) and the base shuffled curriculum (#1).
2. Run `scripts/plot_accuracy_correlation.py --base_dir {root_dir} --transfer_condition SF`. Optionally override `--base_shuffled_dir`, `--forced_seq_name`, and `--forced_antiseq_name` if your directories use non-default naming.

**Fig. 4A:**
1. Uses outputs from the shuffled, sequential, and non-sequential curricula (#1-3)
2. Run `scripts/plot_PCA_trajectories.py --base_dir {root_dir}`

**Fig. 4B:**
1. Uses outputs from the shuffled, sequential, and non-sequential curricula (#1-3)
2. Run `scripts/plot_histogram.py --base_dir {root_dir}`

**Fig. 4C:**
1. Uses outputs from the shuffled, sequential, and non-sequential curricula (#1-3)
2. Run `scripts/get_highweight_neurons.py --base_dir {root_dir} --run_type normal --transfer_condition SF --num_trials 100`
3. Run `scripts/train_with_lesioning.py --base_dir {root_dir} --transfer_condition SF --num_trials 100`
4. Run `scripts/plot_neuron_lesioning.py --base_dir {root_dir} --num_trials 100`

**Fig. 4D:**
1. First, download the ImageNet data from the following link: https://drive.google.com/file/d/1QVPk_38CIA_dcoG7bQ0yaySLrbehq_2o/view?usp=sharing
2. Put the data folder into the `model_code/StimulusImages` folder before running and name it imagenet100_1000. If you change the name of the data folder, you will need to change the name in the scripts as well.
3. Uses outputs from the shuffled, sequential, and non-sequential curricula (#1-3)
4. Run `scripts/train_activations.py --base_dir {root_dir}`
5. Run `scripts/plot_erank_analysis.py --base_dir {root_dir} --random_readout False --by_contribution False --transfer_condition SF`

**Fig. 4E:**
1. After running Fig. 4D, run `scripts/plot_erank_analysis.py --base_dir {root_dir} --random_readout True --by_contribution False --transfer_condition SF`

**Fig. 4F:**
1. Uses outputs from the shuffled curriculum with different easy:hard ratios (#6)
2. Run `scripts/get_highweight_neurons.py --base_dir {root_dir} --run_type forced --transfer_condition SF`
3. Run `scripts/plot_erank_ratios_correlation.py --base_dir {root_dir} --activation_dir {activation_dir} --by_contribution False --transfer_condition SF`. Optionally override `--base_shuffled_dir`, `--forced_seq_name`, and `--forced_antiseq_name` if your directories use non-default naming.

**Fig. 5A:**
1. Run `scripts/collect_orientation_tuning.py --base_dir {root_dir}`
2. Run `sscripts/plot_subspace_similarity.py --base_dir {root_dir} --normalized False`

**Fig. 5B:**
1. Run `scripts/plot_subspace_similarity.py --base_dir {root_dir} --normalized True`

**Fig. 5C-F:**
1. Run `scripts/plot_orientation_tuning.py --base_dir {root_dir}`

**Fig. 6A:**
1. Uses outputs from the shuffled, sequential, and non-sequential curricula (#1-3)
2. Run `scripts/plot_jaccard_similarity.py --base_dir {root_dir}`

**Fig. 6B:**
1. Uses outputs from the shuffled, sequential, and non-sequential curricula (#1-3)
2. Run `scripts/plot_PCA_activations.py --base_dir {root_dir}`

**Fig. 6C:**
1. Uses outputs from training on individual angle separations (#4)
2. Run `scripts/get_highweight_neurons_single_angle_seps.py --base_dir {root_dir} --model_names AlexNet`
3. Run `scripts/plot_erank_single_angle_seps.py --base_dir {root_dir} --single_angle_sep_dir {single_angle_sep_dir} --activation_dir {activation_dir}`

**Fig. 6D:**
1. Uses outputs from the sequential and non-sequential curricula (#2,3), the shuffled curriculum with the 6:1 easy:hard difficulty ratio (#6) and the frozen readout curriculum (#7)
2. Run `scripts/plot_model_comparison.py --base_dir {root_dir} --plot_frozen_readout True --transfer_condition SF --shuff_forced_seq {shuff_forced_seq_dir} --frozen_readout_dir {frozen_readout_dir}`

---
**To reproduce supplementary figures:**

**Fig. S1A:**
1. Uses outputs from training on individual angle separations (#4)
2. Run `scripts/plot_learning_curves.py --base_dir {single_angle_sep_dir} --plot_sem True --transfer_condition SF`

**Fig. S1B-C:**
1. Uses outputs from the frozen convolutional layers curriculum (#5)
2. Run `scripts/plot_learning_curves.py --base_dir {frozen_conv_dir} --plot_sem True --transfer_condition SF`

**Fig. S1D-E:**
1. Uses outputs from training on individual angle separations (#4). We used the outputs from training on 0.5 degrees.
2. Run `scripts/weight_gradient_change_over_time.py --base_dir {root_dir} --single_angle_sep_dir {single_angle_sep_dir}`

**Fig. S2:**
1. Uses outputs from the supplementary training on a changed reference orientation (#8).
2. Follow the instructions for Fig. 1D-E, Fig. 2C, Fig. 4D and Fig. 4F, but with the directory locations changed to the location of your saved outputs for the changed reference orientation, and `--transfer_condition ref_ori`. See notebook for exact commands.

**Fig. S3:**
1. Uses outputs from the supplementary training on a random readout initialization (#9).
2. Follow the instructions for Fig. 1D-E, Fig. 1F-G, Fig. 2C, Fig. 4D and Fig. 4F, but with the directory locations changed to the location of your saved outputs for the random readout initialization, and `--random_readout True`. See notebook for exact commands.

**Fig. S4A:**
1. Uses outputs from the shuffled curriculum variation trained for Fig. 3B.
2. Run `scripts/plot_gradients_shuffled.py --base_dir {root_dir} --grad_dir {grad_dir} --use_active_gradients_only False`

**Fig. S4B:**
1. Uses outputs from the shuffled curriculum (#1).
2. Run `scripts/plot_split_train_accuracy.py --base_dir {root_dir}`

**Fig. S5:**
1. Uses outputs from the shuffled, sequential, and non-sequential curricula (#1-3)
2. Run `scripts/plot_erank_analysis.py` as described for Fig. 4D, but set `--num_neurons` to 50, 100, 200, or 250 as desired. See notebook for exact commands.

**Fig. S6A:**
1. Uses the outputs from the shuffled, sequential, and non-sequential curricula (#1-3), and the shuffled curriculum with different easy:hard ratios (#6).
2. Run `scripts/train_with_lesioning_by_contribution_optimized.py --base_dir {base_dir} --run_type all`. The `--run_type` parameter can be changed to split up the lesioning onto different compute nodes if desired for faster runtimes; see the `train_with_lesioning_by_contribution_optimized.py` script for options.
3. Run `scripts/plot_neuron_lesioning_by_contribution.py --base_dir {root_dir} --transfer_condition SF`

**Fig. S6B:**
1. Run `scripts/plot_erank_analysis.py --base_dir {root_dir} --activation_dir {activation_dir} --random_readout False --by_contribution True --transfer_condition SF`

**Fig. S6C:**
1. Run `scripts/plot_erank_ratios_correlation.py --base_dir {root_dir} --activation_dir {activation_dir} --by_contribution True --transfer_condition SF`

**Fig. S7:**
1. Uses the outputs from training other model backbones (#10) for AlexNet_skip, GoogLeNet_skip, and EfficientNet_skip.
2. Run `scripts/train_activations.py --base_dir {base_dir} --model_names AlexNet_skip GoogLeNet_skip EfficientNet_skip` to collect the ImageNet activations for each model.
2. Run `scripts/get_highweight_neurons_single_angle_seps.py --base_dir {base_dir} --model_names AlexNet_skip GoogLeNet_skip EfficientNet_skip --frozen_conv True --random_readout True --batch_size 20` to get the high-weight neurons for each model.
3. Run `scripts/plot_erank_single_angle_seps_all_models.py --base_dir {root_dir} --model_names AlexNet_skip GoogLeNet_skip EfficientNet_skip --frozen_conv True --random_readout True --batch_size 20`
