# Supplementary material for: The curriculum effect in visual learning: The role of readout dimensionality
Source: PLoS Comput Biol. 2026 Jul 24;22(7):e1014553. doi: 10.1371/journal.pcbi.1014553 (PMC13432104; doi:10.1371/journal.pcbi.1014553)
Supplement: S2 Data — (ZIP) [file pcbi.1014553.s010.zip › Curriculum-VPL-main/data_analysis_code/scripts/process_data_for_plotting.py]

import argparse
import pandas as pd
import matplotlib.pyplot as plt
import numpy as np
import math
import os
import glob
from scipy.stats import bootstrap
import seaborn as sns
import json
from json_tricks import dump
from natsort import natsorted

SMALLEST_SIZE = 22
SMALL_SIZE = 24
TITLE_SIZE = 20
MEDIUM_SIZE = 28
BIGGER_SIZE = 12

plt.rc('font', size=SMALL_SIZE)          # controls default text sizes
plt.rc('axes', titlesize=SMALL_SIZE)     # fontsize of the axes title
plt.rc('axes', labelsize=MEDIUM_SIZE)    # fontsize of the x and y labels
plt.rc('xtick', labelsize=SMALL_SIZE)    # fontsize of the tick labels
plt.rc('ytick', labelsize=SMALL_SIZE)    # fontsize of the tick labels
plt.rc('legend', fontsize=SMALLEST_SIZE)    # legend fontsize
#plt.rc('title', fontsize=MEDIUM_SIZE)  # fontsize of the figure title

deg = u'\N{DEGREE SIGN}'

parser = argparse.ArgumentParser()
parser.add_argument('--data_dir', default='Data_Final_for_Repository')
parser.add_argument('--save_dir', default='saved_outputs')
args = parser.parse_args()

base_dir = args.data_dir.rstrip('/') + '/Shuffled_subjects/'
save_dir = args.save_dir.rstrip('/') + '/'
dirs = ['Original_10/'+dir for dir in os.listdir(base_dir+'Original_10') if '.' not in dir] + ['Additional_15/'+dir for dir in os.listdir(base_dir+'Additional_15') if '.' not in dir]
labels = ['train day 1', 'train day 2', 'train day 3', 'train day 4', 'test day 5']

all_trials_across_participants = []
hard_trials_across_participants = []
easy_trials_across_participants = []

all_improvement_across_participants = []
hard_improvement_across_participants = []
easy_improvement_across_participants = []

test_accs_across_participants = []
correlation_across_participants = []

hard_initial_conditions = []
easy_initial_conditions = []

hard_trials_dict = {}
easy_trials_dict = {}

all_mean_accs_better = {}
all_mean_accs_worse = {}
all_mean_accs = {}

for d in dirs:

    # print(d)

    dir = base_dir + d + '/'

    usecols = ['Correct', 'Response time (s)', 'Angle Separation (deg)']

    # Get all files in the folder that end with .csv
    data_files = natsorted([dir+file for file in os.listdir(dir) if file.endswith('.csv')])

    data_arr = [pd.read_csv(data_files[0], usecols=usecols), # Day 1 - shuffled
                pd.read_csv(data_files[1], usecols=usecols), # Day 2 - shuffled
                pd.read_csv(data_files[2], usecols=usecols), # Day 3 - shuffled
                pd.read_csv(data_files[3], usecols=usecols), # Day 4 - shuffled
                pd.read_csv(data_files[4], usecols=usecols), # Day 5 - test hard
                ]

    mean_acc = np.mean(pd.read_csv(data_files[4], usecols=usecols)['Correct'])
    all_mean_accs[d] = mean_acc

    corr_stes_all = []
    hard_stes_all = []
    easy_stes_all = []

    all_avgs = []
    hard_avgs = []
    easy_avgs = []

    corr_train = []
    hard_train = []
    easy_train = []

    hard_initial_condition = 0
    easy_initial_condition = 0

    increment = 1
    num_init = 1

    h_trial = []
    e_trial = []

    for data, label in zip(data_arr, labels):
        trials = []

        for i in range(0, len(data), increment):
            trials.append(data[i:i+increment])

        seps = [np.array(np.abs(trial['Angle Separation (deg)'])) for trial in trials]
        trials = [[np.array(trial['Response time (s)']), np.array(trial['Correct'])] for trial in trials]
        trials = [(trial,) for trial in trials]

        for t, s in zip(trials, seps):
            for trial, sep in zip(t, s):
                if sep == 1:
                    h_trial.append([trial[0][0], trial[1][0]])
                    e_trial.append([np.nan, np.nan])
                elif sep == 5:
                    e_trial.append([trial[0][0], trial[1][0]])
                    h_trial.append([np.nan, np.nan])
    
    hard_trials_dict[d] = h_trial
    easy_trials_dict[d] = e_trial

with open(f'{save_dir}transfer_accs.json', "w") as file:
    dump(all_mean_accs, file)
with open(f'{save_dir}rt_and_corr_easy_trials_with_nans_to_equalize_length.json', "w") as file:
    dump(easy_trials_dict, file, allow_nan=True)
with open(f'{save_dir}rt_and_corr_hard_trials_with_nans_to_equalize_length.json', "w") as file:
    dump(hard_trials_dict, file, allow_nan=True)
