# Supplementary material for: The curriculum effect in visual learning: The role of readout dimensionality
Source: PLoS Comput Biol. 2026 Jul 24;22(7):e1014553. doi: 10.1371/journal.pcbi.1014553 (PMC13432104; doi:10.1371/journal.pcbi.1014553)
Supplement: S2 Data — (ZIP) [file pcbi.1014553.s010.zip › Curriculum-VPL-main/model_code/models/VGG11_skip.py]

import torch
import torch.nn as nn
import torch.nn.functional as F
import torch.optim as optim
from torch.autograd import Variable
import torchvision
import torchvision.transforms as transforms
import numpy as np
import matplotlib.pyplot as plt


class VGG11(nn.Module):
    def __init__(self):
        super(VGG11, self).__init__()
        
        # VGG11 architecture: 8 conv layers with skip connections
        # Block 1
        self.conv1 = nn.Conv2d(3, 64, kernel_size=3, padding=1)
        self.pool1 = nn.MaxPool2d(kernel_size=2, stride=2)
        
        # Block 2
        self.conv2 = nn.Conv2d(64, 128, kernel_size=3, padding=1)
        self.pool2 = nn.MaxPool2d(kernel_size=2, stride=2)
        
        # Block 3
        self.conv3_1 = nn.Conv2d(128, 256, kernel_size=3, padding=1)
        self.conv3_2 = nn.Conv2d(256, 256, kernel_size=3, padding=1)
        self.pool3 = nn.MaxPool2d(kernel_size=2, stride=2)
        
        # Block 4
        self.conv4_1 = nn.Conv2d(256, 512, kernel_size=3, padding=1)
        self.conv4_2 = nn.Conv2d(512, 512, kernel_size=3, padding=1)
        self.pool4 = nn.MaxPool2d(kernel_size=2, stride=2)
        
        # Block 5
        self.conv5_1 = nn.Conv2d(512, 512, kernel_size=3, padding=1)
        self.conv5_2 = nn.Conv2d(512, 512, kernel_size=3, padding=1)
        self.pool5 = nn.MaxPool2d(kernel_size=2, stride=2)
        
        # Final readout layer for skip connections
        # Total size for 227x227 input: 9,086,208
        self.fc1 = nn.Linear(9086208, 1)
        self.fc1.weight.data.fill_(0)  # changing all readout weights to zero
        self.fc1.bias.data.fill_(0)  # ditto for biases

    def forward(self, x1, x2, sep):
        # pass the two inputs through the network and calculate the difference
        skip_x1 = []
        skip_x2 = []
        
        # Add batch dimension to x2 (reference image) if needed
        if x2.dim() == 3:
            x2 = x2.unsqueeze(0)

        # x1
        x1 = F.relu(self.conv1(x1))
        x1_dim = x1.shape
        skip_x1.append(x1.view(-1, x1_dim[1] * x1_dim[2] * x1_dim[3]))
        
        x1 = self.pool1(x1)
        x1_dim = x1.shape
        skip_x1.append(x1.view(-1, x1_dim[1] * x1_dim[2] * x1_dim[3]))
        
        x1 = F.relu(self.conv2(x1))
        x1_dim = x1.shape
        skip_x1.append(x1.view(-1, x1_dim[1] * x1_dim[2] * x1_dim[3]))
        
        x1 = self.pool2(x1)
        x1_dim = x1.shape
        skip_x1.append(x1.view(-1, x1_dim[1] * x1_dim[2] * x1_dim[3]))
        
        x1 = F.relu(self.conv3_1(x1))
        x1_dim = x1.shape
        skip_x1.append(x1.view(-1, x1_dim[1] * x1_dim[2] * x1_dim[3]))
        
        x1 = F.relu(self.conv3_2(x1))
        x1_dim = x1.shape
        skip_x1.append(x1.view(-1, x1_dim[1] * x1_dim[2] * x1_dim[3]))
        
        x1 = self.pool3(x1)
        x1_dim = x1.shape
        skip_x1.append(x1.view(-1, x1_dim[1] * x1_dim[2] * x1_dim[3]))
        
        x1 = F.relu(self.conv4_1(x1))
        x1_dim = x1.shape
        skip_x1.append(x1.view(-1, x1_dim[1] * x1_dim[2] * x1_dim[3]))
        
        x1 = F.relu(self.conv4_2(x1))
        x1_dim = x1.shape
        skip_x1.append(x1.view(-1, x1_dim[1] * x1_dim[2] * x1_dim[3]))
        
        x1 = self.pool4(x1)
        x1_dim = x1.shape
        skip_x1.append(x1.view(-1, x1_dim[1] * x1_dim[2] * x1_dim[3]))
        
        x1 = F.relu(self.conv5_1(x1))
        x1_dim = x1.shape
        skip_x1.append(x1.view(-1, x1_dim[1] * x1_dim[2] * x1_dim[3]))
        
        x1 = F.relu(self.conv5_2(x1))
        x1_dim = x1.shape
        skip_x1.append(x1.view(-1, x1_dim[1] * x1_dim[2] * x1_dim[3]))
        
        x1 = self.pool5(x1)
        x1_dim = x1.shape
        skip_x1.append(x1.view(-1, x1_dim[1] * x1_dim[2] * x1_dim[3]))
        
        x1 = torch.cat(skip_x1, dim=1)
        del skip_x1, x1_dim  # Free memory
        x1 = self.fc1(x1)
       
        # x2
        # Note: no batch dimension here (broadcasting takes care of it)
        x2 = F.relu(self.conv1(x2))
        x2_dim = x2.shape
        skip_x2.append(x2.view(-1, x2_dim[1] * x2_dim[2] * x2_dim[3]))
        
        x2 = self.pool1(x2)
        x2_dim = x2.shape
        skip_x2.append(x2.view(-1, x2_dim[1] * x2_dim[2] * x2_dim[3]))
        
        x2 = F.relu(self.conv2(x2))
        x2_dim = x2.shape
        skip_x2.append(x2.view(-1, x2_dim[1] * x2_dim[2] * x2_dim[3]))
        
        x2 = self.pool2(x2)
        x2_dim = x2.shape
        skip_x2.append(x2.view(-1, x2_dim[1] * x2_dim[2] * x2_dim[3]))
        
        x2 = F.relu(self.conv3_1(x2))
        x2_dim = x2.shape
        skip_x2.append(x2.view(-1, x2_dim[1] * x2_dim[2] * x2_dim[3]))
        
        x2 = F.relu(self.conv3_2(x2))
        x2_dim = x2.shape
        skip_x2.append(x2.view(-1, x2_dim[1] * x2_dim[2] * x2_dim[3]))
        
        x2 = self.pool3(x2)
        x2_dim = x2.shape
        skip_x2.append(x2.view(-1, x2_dim[1] * x2_dim[2] * x2_dim[3]))
        
        x2 = F.relu(self.conv4_1(x2))
        x2_dim = x2.shape
        skip_x2.append(x2.view(-1, x2_dim[1] * x2_dim[2] * x2_dim[3]))
        
        x2 = F.relu(self.conv4_2(x2))
        x2_dim = x2.shape
        skip_x2.append(x2.view(-1, x2_dim[1] * x2_dim[2] * x2_dim[3]))
        
        x2 = self.pool4(x2)
        x2_dim = x2.shape
        skip_x2.append(x2.view(-1, x2_dim[1] * x2_dim[2] * x2_dim[3]))
        
        x2 = F.relu(self.conv5_1(x2))
        x2_dim = x2.shape
        skip_x2.append(x2.view(-1, x2_dim[1] * x2_dim[2] * x2_dim[3]))
        
        x2 = F.relu(self.conv5_2(x2))
        x2_dim = x2.shape
        skip_x2.append(x2.view(-1, x2_dim[1] * x2_dim[2] * x2_dim[3]))
        
        x2 = self.pool5(x2)
        x2_dim = x2.shape
        skip_x2.append(x2.view(-1, x2_dim[1] * x2_dim[2] * x2_dim[3]))
        
        x2 = torch.cat(skip_x2, dim=1)
        del skip_x2, x2_dim  # Free memory
        x2 = self.fc1(x2)

        # calculate the difference
        delta_h = x1 - x2
        del x1, x2  # Free memory after computing difference

        # pass the difference through a sigmoid
        p = torch.sigmoid(delta_h)

        return p, delta_h
