# Supplementary material for: The curriculum effect in visual learning: The role of readout dimensionality
Source: PLoS Comput Biol. 2026 Jul 24;22(7):e1014553. doi: 10.1371/journal.pcbi.1014553 (PMC13432104; doi:10.1371/journal.pcbi.1014553)
Supplement: S2 Data — (ZIP) [file pcbi.1014553.s010.zip › Curriculum-VPL-main/model_code/scripts/plot_subspace_similarity.py]

import argparse
import numpy as np
import matplotlib.pyplot as plt
import os
import seaborn as sns
import scipy.stats as stats
from scipy.stats import sem
from itertools import combinations
import starbars

def jaccard_similarity(set1, set2):
    intersection = len(set1 & set2)
    union = len(set1 | set2)
    return intersection / union if union > 0 else 0.0

SMALLEST_SIZE = 12
SMALL_SIZE = 20
TITLE_SIZE = 20
MEDIUM_SIZE = 30
BIGGER_SIZE = 12

colours = sns.color_palette("GnBu_r", 3)
plt.rcParams['svg.fonttype'] = 'none'

plt.rc('font', size=SMALL_SIZE)          # controls default text sizes
plt.rc('axes', titlesize=SMALL_SIZE)     # fontsize of the axes title
plt.rc('axes', labelsize=MEDIUM_SIZE)    # fontsize of the x and y labels
plt.rc('xtick', labelsize=SMALL_SIZE)    # fontsize of the tick labels
plt.rc('ytick', labelsize=SMALL_SIZE)    # fontsize of the tick labels
plt.rc('legend', fontsize=SMALLEST_SIZE)    # legend fontsize
#plt.rc('title', fontsize=MEDIUM_SIZE)  # fontsize of the figure title

deg = u'\N{DEGREE SIGN}'

parser = argparse.ArgumentParser()
parser.add_argument('--base_dir', default='saved_outputs/')
parser.add_argument('--seq_dir', default=None)
parser.add_argument('--shuff_dir', default=None)
parser.add_argument('--nonseq_dir', default=None)
parser.add_argument('--normalized', type=lambda x: x.lower() == 'true', default=True)
parser.add_argument('--num_trials', type=int, default=20)
args = parser.parse_args()

base_dir = args.base_dir.rstrip('/') + '/'
seq_dir = (args.seq_dir.rstrip('/') + '/') if args.seq_dir else base_dir + 'sequential_doubled_SF_AlexNet/'
shuffled_dir = (args.shuff_dir.rstrip('/') + '/') if args.shuff_dir else base_dir + 'shuffled_doubled_SF_AlexNet/'
nonseq_dir = (args.nonseq_dir.rstrip('/') + '/') if args.nonseq_dir else base_dir + 'nonsequential_doubled_SF_AlexNet/'
normalized = args.normalized

plotting_confidence = True

stimulus_noise_sd = 0.02
confidence_noise_sd = 0.3
num_trials = args.num_trials

save_dir = base_dir + 'plots/'
if not os.path.exists(save_dir): os.makedirs(save_dir)

base_dir_list = [shuffled_dir, seq_dir, nonseq_dir]

model_names = [
    'Shuff',
    'Seq',
    'Non-seq',
]

num_indices = 150

subspaces = {}

for model_name, model_dir in zip(model_names, base_dir_list):
    all_trial_subspaces = []
    for trial in range(1, num_trials+1):
        csv_path = (
            model_dir+'weights/top150_final_fc_indices_ref_0_sf_0.05_sep_1.0_lr_0.0001_trial_'+str(trial)+'.csv')
        all_indices = np.loadtxt(csv_path, delimiter=',').squeeze()
        top_neurons = np.asarray(all_indices, dtype=np.int64)
        all_trial_subspaces.append(set(top_neurons.tolist()))
    subspaces[model_name] = all_trial_subspaces

# Per-model: mean Jaccard of each trial against all 19 other trials (used as baseline)
within_mean_scores = [
    [
        np.mean([jaccard_similarity(subspaces[m][t], subspaces[m][t2]) for t2 in range(num_trials) if t2 != t])
        for t in range(num_trials)
    ]
    for m in model_names
]
within_scores_by_model = {m: np.array(within_mean_scores[i]) for i, m in enumerate(model_names)}

pairwise_labels = []
pairwise_scores = []

for model_a, model_b in combinations(model_names, 2):
    sims = []
    for trial_idx in range(num_trials):
        raw = jaccard_similarity(subspaces[model_a][trial_idx], subspaces[model_b][trial_idx])
        baseline = (within_scores_by_model[model_a][trial_idx] + within_scores_by_model[model_b][trial_idx]) / 2
        if normalized:
            sims.append(raw / baseline if baseline > 0 else 0.0)
        else:
            sims.append(raw)
    pairwise_labels.append(f'{model_a}/{model_b}')
    pairwise_scores.append(np.array(sims))

def check_normality(data):
    _, p_value = stats.shapiro(data)
    return p_value > 0.05

def compute_statistical_significance(group1, group2):
    normal1 = check_normality(group1)
    normal2 = check_normality(group2)
    normal1 = True
    normal2 = True
    if normal1 and normal2:
        stat, p_value = stats.ttest_ind(group1, group2, equal_var=False)
        test_used = "t-test"
    else:
        stat, p_value = stats.mannwhitneyu(group1, group2, alternative='two-sided')
        test_used = "Mann-Whitney U test"
    return {"p_value": p_value, "test": test_used}

groups = {label: scores.tolist() for label, scores in zip(pairwise_labels, pairwise_scores)}
comparisons = list(combinations(pairwise_labels, 2))
results = {pair: compute_statistical_significance(groups[pair[0]], groups[pair[1]]) for pair in comparisons}

colors = {i: colours[i] for i in range(len(pairwise_labels))}

plt.figure(figsize=(8, 5), dpi=300)
ax = plt.gca()
ax = sns.boxplot(data=[s.tolist() for s in pairwise_scores], palette=colors)
for patch in ax.artists:
    fc = patch.get_facecolor()
    patch.set_facecolor(plt.colors.to_rgba(fc, 0.3))
sns.swarmplot(data=[s.tolist() for s in pairwise_scores], ax=ax, color='k')
plt.xticks(range(len(pairwise_labels)), pairwise_labels)

annotations = [(pair[0], pair[1], results[pair]['p_value']) for pair in results.keys()]
starbars.draw_annotation(annotations)

ax.spines['top'].set_visible(False)
ax.spines['right'].set_visible(False)
if normalized:
    plt.ylabel('Jnorm', labelpad=12)
else:
    plt.ylabel('J', labelpad=12)
plt.xlabel('Model Pair', labelpad=12)
plt.tight_layout()
if normalized:
    plt.savefig(save_dir + 'subspace_similarity_pairwise_jaccard_comparison_normalized.svg')
else:
    plt.savefig(save_dir + 'subspace_similarity_pairwise_jaccard_comparison.svg')
plt.show()
