# Supplementary material for: The curriculum effect in visual learning: The role of readout dimensionality
Source: PLoS Comput Biol. 2026 Jul 24;22(7):e1014553. doi: 10.1371/journal.pcbi.1014553 (PMC13432104; doi:10.1371/journal.pcbi.1014553)
Supplement: S2 Data — (ZIP) [file pcbi.1014553.s010.zip › Curriculum-VPL-main/model_code/scripts/get_highweight_neurons.py]

if __name__ == '__main__':

    import argparse
    import torch
    import numpy as np
    from models.skip_alexnet import AlexNet

    parser = argparse.ArgumentParser()
    parser.add_argument('--base_dir', default='saved_outputs/')
    parser.add_argument('--seq_dir', default=None)
    parser.add_argument('--shuff_dir', default=None)
    parser.add_argument('--nonseq_dir', default=None)
    parser.add_argument('--forced_seq_name', default='forced_sequential_doubled_SF_AlexNet')
    parser.add_argument('--forced_antiseq_name', default='forced_antisequential_doubled_SF_AlexNet')
    parser.add_argument('--transfer_condition', default='SF')  # 'SF' or 'ref_ori'
    parser.add_argument('--num_trials', type=int, default=None)
    parser.add_argument('--run_type', default='normal', choices=['normal', 'forced', 'all'])  # change this if you only want to run some conditions
    parser.add_argument('--random_readout', type=lambda x: x.lower() == 'true', default=False)
    args = parser.parse_args()

    factors = [2.0, 3.0, 4.0, 5.0, 6.0, 7.0, 8.0, 9.0, 10.0]

    transfer_condition = args.transfer_condition
    num_trials = args.num_trials if args.num_trials is not None else (30 if transfer_condition == 'ref_ori' else 20)
    base_dir = args.base_dir.rstrip('/') + '/'
    rr = '_random_readout' if args.random_readout else ''
    seq_dir = (args.seq_dir.rstrip('/') + '/') if args.seq_dir else base_dir + f'sequential_doubled_SF_AlexNet{rr}/'
    shuff_dir = (args.shuff_dir.rstrip('/') + '/') if args.shuff_dir else base_dir + f'shuffled_doubled_SF_AlexNet{rr}/'
    nonseq_dir = (args.nonseq_dir.rstrip('/') + '/') if args.nonseq_dir else base_dir + f'nonsequential_doubled_SF_AlexNet{rr}/'
    forced_seq_dirs = [f'{base_dir}{args.forced_seq_name}_factor_{factor}{rr}/' for factor in factors]
    forced_antiseq_dirs = [f'{base_dir}{args.forced_antiseq_name}_factor_{factor}{rr}/' for factor in factors]

    if args.run_type == 'normal':
        dirs = [seq_dir, shuff_dir, nonseq_dir]
    elif args.run_type == 'forced':
        dirs = forced_seq_dirs + forced_antiseq_dirs
    else:  # 'all'
        dirs = [seq_dir, shuff_dir, nonseq_dir] + forced_seq_dirs + forced_antiseq_dirs

    num_neurons_range = list(range(10, 251, 10))

    for num_neurons in num_neurons_range:
        trials = range(1, num_trials + 1)
        for trial_num in trials:
                print(f'Num neurons: {num_neurons}, Trial: {trial_num}')
                for save_dir in dirs:
                    sep = 1.0

                    # For loading old models
                    path = save_dir+'models/original_model_0_sf_0.05_sep_'+str(sep)+'_trial_'+str(trial_num)+'.pth'
                    model = AlexNet()
                    model.load_state_dict(torch.load(path, map_location=torch.device('cpu')))

                    max_values = []
                    indices = []
                    values_with_signs = []

                    # Get all highest weight neurons
                    for i in range(0, num_neurons):
                            value, index = torch.max(torch.abs(model.fc1.weight.data[0]), dim=0)
                            value_with_sign = model.fc1.weight.data[0][index]
                            max_values.append(torch.Tensor.item(value))
                            indices.append(torch.Tensor.item(index))
                            values_with_signs.append(torch.Tensor.item(value_with_sign))
                            model.fc1.weight.data[0][index] = 0.0
                    
                    # Save unshuffled indices
                    to_save = np.row_stack((max_values, indices, values_with_signs))
                    np.savetxt(save_dir+'data/max_abs_neurons_'+str(num_neurons)+'_sep_'+str(sep)+'_lr_0.0001_trial_'+str(trial_num)+'.csv', to_save, delimiter=",")
