# Supplementary material for: The curriculum effect in visual learning: The role of readout dimensionality
Source: PLoS Comput Biol. 2026 Jul 24;22(7):e1014553. doi: 10.1371/journal.pcbi.1014553 (PMC13432104; doi:10.1371/journal.pcbi.1014553)
Supplement: S2 Data — (ZIP) [file pcbi.1014553.s010.zip › Curriculum-VPL-main/model_code/activation_models/activation_alexnet.py]

import torch
import torch.nn as nn
import torch.nn.functional as F
import torch.optim as optim
from torch.autograd import Variable
import torchvision
import torchvision.transforms as transforms
import numpy as np
import matplotlib.pyplot as plt

class AlexNet(nn.Module):
    def __init__(self):
        super(AlexNet, self).__init__()
        self.conv1 = nn.Conv2d(3, 64, 11, stride=4, padding=2)
        self.conv2 = nn.Conv2d(64, 192, 5, padding=2)
        self.conv3 = nn.Conv2d(192, 384, 3, padding=1)
        self.conv4 = nn.Conv2d(384, 256, 3, padding=1)
        self.conv5 = nn.Conv2d(256, 256, 3, padding=1)
        self.fc1 = nn.Linear(580416, 1) # for copied weights
        self.fc1.weight.data.fill_(0) # changing all readout weights to zero
        self.fc1.bias.data.fill_(0) # ditto for biases
        self.pool1 = nn.MaxPool2d(3, stride=2)
        self.pool2 = nn.MaxPool2d(3, stride=2)
        self.pool3 = nn.MaxPool2d(3, stride=2)

    def forward(self, x1, sep):
        # pass the two inputs through the network and calculate the difference
        skip_x1 = []
        skip_x2 = []

        # x1
        x1 = F.relu(self.conv1(x1)) 
        x1_dim = x1.shape
        skip_x1.append(x1.view(-1, x1_dim[1] * x1_dim[2] * x1_dim[3])) # [1,64,56,56]

        x1 = self.pool1(x1)
        x1_dim = x1.shape
        skip_x1.append(x1.view(-1, x1_dim[1] * x1_dim[2] * x1_dim[3])) # [1,64,27,27]

        x1 = F.relu(self.conv2(x1))
        x1_dim = x1.shape
        skip_x1.append(x1.view(-1, x1_dim[1] * x1_dim[2] * x1_dim[3])) # [1,192,27,27]

        x1 = self.pool2(x1)
        x1_dim = x1.shape
        skip_x1.append(x1.view(-1, x1_dim[1] * x1_dim[2] * x1_dim[3])) # [1,192,13,13]

        x1 = F.relu(self.conv3(x1))
        x1_dim = x1.shape
        skip_x1.append(x1.view(-1, x1_dim[1] * x1_dim[2] * x1_dim[3])) # [1,384,13,13]

        x1 = F.relu(self.conv4(x1))
        x1_dim = x1.shape
        skip_x1.append(x1.view(-1, x1_dim[1] * x1_dim[2] * x1_dim[3])) # [1,256,13,13]

        x1 = F.relu(self.conv5(x1))
        x1_dim = x1.shape
        skip_x1.append(x1.view(-1, x1_dim[1] * x1_dim[2] * x1_dim[3])) # [1,256,13,13]

        x1 = self.pool3(x1) 
        x1_dim = x1.shape
        skip_x1.append(x1.view(-1, x1_dim[1] * x1_dim[2] * x1_dim[3])) # 1,256,6,6]

        x1 = torch.cat(skip_x1, dim=1)
        x1 = self.fc1(x1) 
       
        # calculate the difference
        delta_h = x1

        # pass the difference through a sigmoid
        p = torch.sigmoid(delta_h)

        return p, delta_h
